# Supplementary material for: SCAPTURE: a deep learning-embedded pipeline that captures polyadenylation information from 3′ tag-based RNA-seq of single cells
Source: Genome Biol. 2021 Aug 10;22:221. doi: 10.1186/s13059-021-02437-5 (PMC8353616; doi:10.1186/s13059-021-02437-5)
Supplement: Supplementary file 2 — Additional file 2: Table S1. List of collected known PASs. The known PASs in at least two of three (PolyA_DB3, PolyA-Seq or PolySite 2.0) databases or in the GENCODE (v35) annotation were labeled. And the stringent PASs annotated in all three databases or in the GENCODE (v35) annotation were also labeled. (Related Fig. 2A and S2A). [file 13059_2021_2437_MOESM2_ESM.xlsx]

## Sheet: Known PASs
Known PASs collected from PolyA_DB3, PolyA-seq, PolyASite and GENCODE
Known PASs (Overlapped number ≥ 2)
Sreingent PASs (Overlapped number == 3 or Source from GENCODE)
Location	Strand	Source	Overlapped number
chr1:16441-16442	-	PolyADB3	3
chr1:16442-16443	-	PolyA-Seq	3
chr1:16442-16452	-	PolyASite	3
chr1:89297-89298	-	PolyA-Seq	2
chr1:89298-89299	-	PolyADB3	2
chr1:139797-139804	+	PolyASite	2
chr1:139798-139799	+	PolyA-Seq	2
chr1:139802-139803	+	PolyA-Seq	2
chr1:141473-141475	-	GENCODE	NA
chr1:258142-258143	-	PolyADB3	2
chr1:262720-262721	-	PolyA-Seq	3
chr1:262720-262744	-	PolyASite	3
chr1:262725-262726	-	PolyA-Seq	3
chr1:262735-262736	-	PolyADB3	3
chr1:266353-266355	-	GENCODE	NA
chr1:296181-296182	-	PolyADB3	2
chr1:296182-296183	-	PolyA-Seq	2
chr1:365508-365510	+	GENCODE	NA
chr1:366048-366050	+	GENCODE	NA
chr1:594452-594454	-	GENCODE	NA
chr1:594572-594574	+	GENCODE	NA
chr1:627376-627378	-	GENCODE	NA
chr1:629218-629219	+	PolyADB3	2
chr1:629218-629219	+	PolyA-Seq	2
chr1:629219-629220	+	PolyA-Seq	2
chr1:629220-629221	+	PolyA-Seq	2
chr1:629228-629274	-	PolyASite	2
chr1:629248-629249	+	PolyADB3	2
chr1:629258-629259	+	PolyA-Seq	2
chr1:629264-629265	-	PolyA-Seq	2
chr1:629276-629277	+	PolyA-Seq	2
chr1:629283-629284	+	PolyADB3	2
chr1:629319-629320	+	PolyA-Seq	2
chr1:629327-629328	+	PolyADB3	2
chr1:629481-629501	+	PolyASite	2
chr1:629488-629489	+	PolyA-Seq	2
chr1:629561-629562	+	PolyA-Seq	2
chr1:629570-629571	-	PolyADB3	3
chr1:629570-629571	-	PolyA-Seq	3
chr1:629570-629573	-	PolyASite	3
chr1:629571-629572	+	PolyADB3	2
chr1:629625-629626	+	PolyADB3	3
chr1:629625-629626	+	PolyA-Seq	3
chr1:629625-629636	+	PolyASite	3
chr1:629640-629641	+	PolyA-Seq	3
chr1:629666-629667	+	PolyA-Seq	2
chr1:629673-629704	+	PolyASite	2
chr1:629905-629916	+	PolyASite	2
chr1:629906-629907	+	PolyADB3	2
chr1:629912-629913	+	PolyA-Seq	2
chr1:629918-629935	+	PolyASite	2
chr1:629919-629920	+	PolyA-Seq	2
chr1:629937-630013	+	PolyASite	2
chr1:630000-630001	+	PolyADB3	2
chr1:630025-630026	+	PolyADB3	2
chr1:630025-630026	+	PolyA-Seq	2
chr1:630025-630053	+	PolyASite	2
chr1:630052-630053	+	PolyA-Seq	2
chr1:630056-630115	+	PolyASite	2
chr1:630068-630069	+	PolyA-Seq	2
chr1:630107-630108	+	PolyA-Seq	2
chr1:630152-630191	+	PolyASite	2
chr1:630157-630158	+	PolyA-Seq	2
chr1:630271-630316	-	PolyASite	2
chr1:630305-630306	-	PolyADB3	2
chr1:630316-630317	+	PolyA-Seq	2
chr1:630317-630318	+	PolyADB3	2
chr1:630318-630325	+	PolyASite	3
chr1:630326-630391	+	PolyASite	3
chr1:630342-630343	+	PolyADB3	3
chr1:630354-630355	+	PolyA-Seq	3
chr1:630363-630364	+	PolyA-Seq	2
chr1:630365-630366	+	PolyA-Seq	3
chr1:630368-630369	+	PolyADB3	2
chr1:630372-630373	+	PolyA-Seq	3
chr1:630374-630375	+	PolyA-Seq	3
chr1:630379-630380	+	PolyA-Seq	3
chr1:630556-630557	-	PolyADB3	2
chr1:630556-630557	-	PolyA-Seq	2
chr1:630576-630643	+	PolyASite	2
chr1:630586-630587	+	PolyA-Seq	2
chr1:630640-630641	+	PolyADB3	2
chr1:630640-630641	+	PolyA-Seq	2
chr1:630668-630761	+	PolyASite	3
chr1:630681-630682	+	PolyA-Seq	3
chr1:630683-630684	+	PolyA-Seq	3
chr1:630684-630685	+	PolyA-Seq	3
chr1:630685-630686	+	PolyADB3	3
chr1:630719-630720	+	PolyA-Seq	2
chr1:630720-630721	+	PolyADB3	2
chr1:630720-630721	+	PolyA-Seq	3
chr1:630764-630794	+	PolyASite	3
chr1:631066-631082	+	PolyASite	3
chr1:631068-631069	+	PolyA-Seq	3
chr1:631069-631070	+	PolyADB3	3
chr1:631192-631193	+	PolyADB3	2
chr1:631192-631193	+	PolyA-Seq	2
chr1:631193-631220	+	PolyASite	2
chr1:631230-631231	+	PolyA-Seq	2
chr1:631231-631232	+	PolyA-Seq	2
chr1:631232-631233	+	PolyA-Seq	2
chr1:631234-631235	+	PolyA-Seq	2
chr1:631355-631390	-	PolyASite	3
chr1:631375-631376	-	PolyA-Seq	3
chr1:631383-631384	-	PolyADB3	3
chr1:631390-631391	+	PolyA-Seq	2
chr1:631390-631420	+	PolyASite	3
chr1:631398-631399	+	PolyADB3	2
chr1:631420-631461	+	PolyASite	3
chr1:631432-631433	+	PolyADB3	3
chr1:631432-631433	+	PolyA-Seq	3
chr1:631434-631435	+	PolyA-Seq	3
chr1:631504-631529	-	PolyASite	2
chr1:631520-631521	-	PolyADB3	2
chr1:631543-631544	+	PolyA-Seq	2
chr1:631547-631548	+	PolyADB3	2
chr1:631547-631548	+	PolyA-Seq	2
chr1:631578-631579	+	PolyADB3	2
chr1:631584-631620	+	PolyASite	2
chr1:631691-631692	+	PolyA-Seq	2
chr1:631702-631703	+	PolyA-Seq	2
chr1:631703-631704	+	PolyADB3	2
chr1:631704-631705	+	PolyA-Seq	2
chr1:631763-631767	+	PolyASite	2
chr1:631766-631767	+	PolyA-Seq	2
chr1:631782-631823	+	PolyASite	2
chr1:631796-631797	+	PolyA-Seq	2
chr1:631800-631801	+	PolyA-Seq	2
chr1:631811-631812	+	PolyADB3	2
chr1:631824-631888	+	PolyASite	3
chr1:631868-631869	+	PolyADB3	3
chr1:631869-631870	+	PolyA-Seq	3
chr1:631904-631905	+	PolyA-Seq	2
chr1:631904-631925	+	PolyASite	2
chr1:631916-631917	+	PolyADB3	2
chr1:631921-631922	+	PolyA-Seq	2
chr1:631933-631934	+	PolyA-Seq	2
chr1:632107-632108	-	PolyADB3	2
chr1:632107-632108	-	PolyA-Seq	2
chr1:632163-632164	+	PolyA-Seq	2
chr1:632167-632168	+	PolyADB3	2
chr1:632199-632200	+	PolyA-Seq	2
chr1:632208-632209	+	PolyA-Seq	2
chr1:632209-632210	+	PolyADB3	2
chr1:632214-632215	+	PolyA-Seq	2
chr1:632246-632247	+	PolyADB3	2
chr1:632258-632259	+	PolyA-Seq	2
chr1:632302-632317	-	PolyASite	2
chr1:632315-632316	-	PolyA-Seq	2
chr1:632316-632317	+	PolyA-Seq	2
chr1:632325-632326	+	PolyADB3	2
chr1:632329-632330	+	PolyA-Seq	2
chr1:632341-632342	+	PolyA-Seq	2
chr1:632349-632350	+	PolyA-Seq	2
chr1:632352-632353	+	PolyA-Seq	2
chr1:632355-632356	+	PolyA-Seq	2
chr1:632358-632359	+	PolyA-Seq	2
chr1:632361-632362	+	PolyA-Seq	2
chr1:632365-632366	+	PolyA-Seq	2
chr1:632373-632374	+	PolyADB3	2
chr1:632411-632419	-	PolyASite	2
chr1:632426-632427	-	PolyADB3	2
chr1:632456-632527	+	PolyASite	2
chr1:632483-632484	+	PolyA-Seq	2
chr1:632487-632488	+	PolyADB3	2
chr1:632488-632489	+	PolyA-Seq	2
chr1:632532-632560	+	PolyASite	2
chr1:632542-632543	+	PolyA-Seq	2
chr1:632548-632549	+	PolyA-Seq	2
chr1:632559-632560	+	PolyA-Seq	2
chr1:632678-632692	-	PolyASite	2
chr1:632679-632680	-	PolyADB3	2
chr1:632691-632692	+	PolyADB3	2
chr1:632694-632721	+	PolyASite	2
chr1:632725-632754	+	PolyASite	3
chr1:632733-632734	+	PolyA-Seq	3
chr1:632737-632738	+	PolyA-Seq	3
chr1:632741-632742	+	PolyADB3	3
chr1:632820-632821	-	PolyADB3	2
chr1:632832-632870	-	PolyASite	2
chr1:632886-632927	+	PolyASite	2
chr1:632914-632915	+	PolyA-Seq	2
chr1:632917-632918	+	PolyA-Seq	2
chr1:632921-632922	+	PolyA-Seq	2
chr1:632927-632981	+	PolyASite	2
chr1:632969-632970	-	PolyA-Seq	2
chr1:632979-632980	-	PolyADB3	2
chr1:633009-633010	+	PolyADB3	2
chr1:633015-633016	+	PolyA-Seq	2
chr1:633038-633039	+	PolyADB3	2
chr1:633038-633039	+	PolyA-Seq	2
chr1:633116-633117	+	PolyA-Seq	2
chr1:633117-633118	+	PolyADB3	2
chr1:633138-633157	+	PolyASite	2
chr1:633143-633144	+	PolyA-Seq	2
chr1:633144-633145	+	PolyA-Seq	2
chr1:633151-633152	+	PolyA-Seq	2
chr1:633152-633153	+	PolyA-Seq	2
chr1:633155-633156	+	PolyA-Seq	2
chr1:633368-633369	-	PolyADB3	2
chr1:633371-633372	-	PolyA-Seq	2
chr1:633400-633424	+	PolyASite	2
chr1:633432-633433	+	PolyA-Seq	2
chr1:633438-633439	+	PolyA-Seq	2
chr1:633441-633442	+	PolyA-Seq	2
chr1:633441-633457	+	PolyASite	2
chr1:633443-633444	+	PolyA-Seq	2
chr1:633444-633445	+	PolyA-Seq	2
chr1:633560-633561	+	PolyADB3	2
chr1:633562-633586	+	PolyASite	2
chr1:633684-633717	+	PolyASite	3
chr1:633700-633701	+	PolyA-Seq	3
chr1:633701-633702	+	PolyA-Seq	3
chr1:633708-633709	+	PolyA-Seq	3
chr1:633709-633710	+	PolyA-Seq	3
chr1:633713-633714	+	PolyADB3	3
chr1:633759-633789	+	PolyASite	2
chr1:633784-633785	+	PolyA-Seq	2
chr1:633823-633824	+	PolyA-Seq	2
chr1:633835-633836	+	PolyADB3	2
chr1:633891-633892	+	PolyA-Seq	2
chr1:633896-633897	+	PolyA-Seq	2
chr1:633897-633910	+	PolyASite	2
chr1:633902-633903	+	PolyA-Seq	2
chr1:633917-633963	+	PolyASite	2
chr1:633944-633945	+	PolyA-Seq	2
chr1:633947-633948	+	PolyA-Seq	2
chr1:633957-633958	+	PolyA-Seq	2
chr1:633960-633961	+	PolyA-Seq	2
chr1:634228-634229	+	PolyADB3	3
chr1:634228-634229	+	PolyA-Seq	3
chr1:634229-634230	+	PolyA-Seq	3
chr1:634230-634239	+	PolyASite	3
chr1:634304-634305	+	PolyADB3	2
chr1:634313-634314	+	PolyA-Seq	2
chr1:634373-634374	+	PolyA-Seq	2
chr1:634375-634376	+	PolyADB3	2
chr1:634414-634415	-	PolyA-Seq	2
chr1:634422-634423	-	PolyADB3	2
chr1:634425-634474	+	PolyASite	3
chr1:634445-634446	+	PolyADB3	3
chr1:634445-634446	+	PolyA-Seq	3
chr1:634446-634447	+	PolyA-Seq	3
chr1:634451-634452	+	PolyA-Seq	3
chr1:634474-634501	+	PolyASite	2
chr1:634486-634487	+	PolyA-Seq	2
chr1:634489-634490	+	PolyA-Seq	2
chr1:634490-634491	+	PolyA-Seq	2
chr1:634491-634492	+	PolyA-Seq	2
chr1:634493-634494	+	PolyA-Seq	2
chr1:634495-634496	+	PolyADB3	2
chr1:634499-634500	-	PolyADB3	2
chr1:634500-634501	-	PolyA-Seq	2
chr1:634501-634502	-	PolyA-Seq	2
chr1:634503-634504	-	PolyA-Seq	2
chr1:634511-634512	-	PolyA-Seq	2
chr1:634515-634516	-	PolyA-Seq	2
chr1:634521-634565	+	PolyASite	2
chr1:634546-634547	+	PolyADB3	2
chr1:634600-634601	+	PolyA-Seq	3
chr1:634601-634602	+	PolyADB3	3
chr1:634602-634620	+	PolyASite	3
chr1:634654-634655	+	PolyA-Seq	2
chr1:634656-634657	+	PolyADB3	2
chr1:634695-634696	+	PolyA-Seq	2
chr1:634695-634718	+	PolyASite	2
chr1:634696-634697	+	PolyA-Seq	2
chr1:634752-634770	+	PolyASite	2
chr1:634773-634774	+	PolyA-Seq	2
chr1:634787-634819	+	PolyASite	3
chr1:634809-634810	+	PolyA-Seq	3
chr1:634810-634811	+	PolyA-Seq	3
chr1:634819-634820	+	PolyA-Seq	3
chr1:634822-634823	+	PolyADB3	3
chr1:634859-634925	+	PolyASite	2
chr1:634930-634931	+	PolyADB3	2
chr1:690852-690853	-	PolyA-Seq	2
chr1:690852-690854	-	PolyASite	2
chr1:716197-716198	-	PolyA-Seq	2
chr1:716199-716200	-	PolyADB3	2
chr1:716201-716202	-	PolyA-Seq	2
chr1:784742-784744	+	GENCODE	NA
chr1:784757-784759	+	GENCODE	NA
chr1:784975-784977	+	GENCODE	NA
chr1:787184-787185	+	PolyA-Seq	2
chr1:787185-787186	+	PolyADB3	2
chr1:787670-787672	+	GENCODE	NA
chr1:787671-787676	+	PolyASite	3
chr1:787673-787674	+	PolyA-Seq	3
chr1:787674-787675	+	PolyA-Seq	3
chr1:787678-787679	+	PolyADB3	3
chr1:791643-791644	-	PolyA-Seq	2
chr1:791643-791650	-	PolyASite	2
chr1:791647-791648	-	PolyADB3	2
chr1:791648-791649	-	PolyA-Seq	2
chr1:796344-796345	-	PolyA-Seq	2
chr1:796344-796345	-	PolyASite	2
chr1:801874-801875	+	PolyA-Seq	2
chr1:801874-801876	+	GENCODE	NA
chr1:801876-801877	+	PolyADB3	2
chr1:805268-805270	+	GENCODE	NA
chr1:810042-810070	+	PolyASite	2
chr1:810058-810059	+	PolyA-Seq	2
chr1:810058-810060	+	GENCODE	NA
chr1:810059-810060	+	PolyADB3	2
chr1:810060-810061	+	PolyA-Seq	2
chr1:810063-810064	+	PolyA-Seq	2
chr1:810065-810066	+	PolyA-Seq	2
chr1:810069-810070	+	PolyA-Seq	2
chr1:816537-816538	-	PolyASite	2
chr1:816539-816540	-	PolyADB3	2
chr1:819833-819839	+	PolyASite	2
chr1:819835-819837	+	GENCODE	NA
chr1:819836-819837	+	PolyADB3	2
chr1:825545-825547	+	PolyASite	3
chr1:825546-825547	+	PolyA-Seq	3
chr1:825548-825549	+	PolyADB3	3
chr1:826200-826201	-	PolyA-Seq	2
chr1:826205-826206	-	PolyADB3	2
chr1:826205-826207	-	GENCODE	NA
chr1:828427-828428	+	PolyASite	2
chr1:828428-828429	+	PolyADB3	2
chr1:842000-842001	+	PolyADB3	2
chr1:842002-842003	+	PolyA-Seq	2
chr1:844364-844365	+	PolyADB3	3
chr1:844366-844375	+	PolyASite	3
chr1:844374-844375	+	PolyA-Seq	3
chr1:844563-844565	+	PolyASite	2
chr1:844570-844571	+	PolyADB3	2
chr1:846669-846670	+	PolyADB3	2
chr1:846671-846672	+	PolyA-Seq	2
chr1:854321-854345	+	PolyASite	2
chr1:854329-854330	+	PolyADB3	2
chr1:854376-854397	+	PolyASite	3
chr1:854385-854387	+	GENCODE	NA
chr1:854386-854387	+	PolyADB3	3
chr1:854386-854387	+	PolyA-Seq	3
chr1:854390-854392	+	GENCODE	NA
chr1:854409-854411	+	GENCODE	NA
chr1:855944-855945	+	PolyA-Seq	2
chr1:855945-855946	+	PolyADB3	2
chr1:855994-856012	+	PolyASite	2
chr1:855999-856000	+	PolyADB3	2
chr1:857116-857142	+	PolyASite	2
chr1:857137-857138	+	PolyA-Seq	2
chr1:857139-857140	+	PolyA-Seq	2
chr1:857140-857141	+	PolyADB3	2
chr1:857155-857196	+	PolyASite	3
chr1:857169-857170	+	PolyA-Seq	3
chr1:857174-857175	+	PolyADB3	3
chr1:857181-857182	+	PolyA-Seq	3
chr1:857186-857187	+	PolyA-Seq	3
chr1:857241-857242	+	PolyA-Seq	2
chr1:857241-857252	+	PolyASite	2
chr1:857244-857245	+	PolyA-Seq	2
chr1:857244-857246	+	GENCODE	NA
chr1:857245-857246	+	PolyADB3	2
chr1:858199-858200	+	PolyASite	3
chr1:858200-858201	+	PolyA-Seq	3
chr1:858202-858203	+	PolyADB3	3
chr1:858390-858391	+	PolyA-Seq	2
chr1:858390-858391	+	PolyASite	2
chr1:858392-858393	+	PolyADB3	2
chr1:858397-858398	+	PolyA-Seq	2
chr1:859424-859461	+	PolyASite	3
chr1:859443-859444	+	PolyA-Seq	3
chr1:859444-859446	+	GENCODE	NA
chr1:859445-859446	+	PolyADB3	3
chr1:859558-859572	+	PolyASite	2
chr1:859576-859577	+	PolyADB3	2
chr1:859636-859644	+	PolyASite	2
chr1:859645-859646	+	PolyADB3	2
chr1:859827-859828	+	PolyA-Seq	2
chr1:859828-859829	+	PolyADB3	2
chr1:863762-863786	+	PolyASite	3
chr1:863768-863769	+	PolyADB3	3
chr1:863771-863772	+	PolyA-Seq	3
chr1:863780-863781	+	PolyA-Seq	3
chr1:865845-865846	-	PolyA-Seq	2
chr1:865845-865846	-	PolyASite	2
chr1:865991-865992	+	PolyA-Seq	2
chr1:865992-865993	+	PolyADB3	2
chr1:866066-866088	+	PolyASite	3
chr1:866087-866088	+	PolyA-Seq	3
chr1:866088-866089	+	PolyADB3	3
chr1:868070-868072	-	GENCODE	NA
chr1:871862-871870	+	PolyASite	2
chr1:871868-871869	+	PolyADB3	2
chr1:874479-874484	+	PolyASite	2
chr1:874481-874482	+	PolyADB3	2
chr1:894724-894725	-	PolyADB3	2
chr1:894726-894727	-	PolyA-Seq	2
chr1:894854-894855	-	PolyA-Seq	2
chr1:894854-894855	-	PolyASite	2
chr1:901962-901984	-	PolyASite	3
chr1:901980-901981	-	PolyADB3	3
chr1:901983-901984	-	PolyA-Seq	3
chr1:903000-903003	-	PolyASite	2
chr1:903003-903004	-	PolyADB3	2
chr1:904207-904228	-	PolyASite	3
chr1:904217-904218	-	PolyA-Seq	3
chr1:904224-904225	-	PolyADB3	3
chr1:905744-905745	+	PolyA-Seq	2
chr1:905750-905751	+	PolyADB3	2
chr1:905817-905858	+	PolyASite	3
chr1:905820-905821	+	PolyA-Seq	3
chr1:905835-905836	+	PolyA-Seq	3
chr1:905836-905837	+	PolyADB3	3
chr1:907389-907390	+	PolyADB3	2
chr1:907390-907391	+	PolyASite	2
chr1:911325-911326	+	PolyA-Seq	2
chr1:911326-911327	+	PolyADB3	2
chr1:911463-911464	+	PolyA-Seq	2
chr1:911464-911465	+	PolyADB3	2
chr1:911843-911844	+	PolyA-Seq	3
chr1:911843-911844	+	PolyASite	3
chr1:911845-911846	+	PolyADB3	3
chr1:916849-916884	-	PolyASite	3
chr1:916862-916863	+	PolyA-Seq	2
chr1:916863-916864	+	PolyADB3	2
chr1:916864-916865	-	PolyADB3	3
chr1:916869-916871	-	GENCODE	NA
chr1:916871-916872	-	PolyA-Seq	3
chr1:917443-917449	-	PolyASite	2
chr1:917445-917446	-	PolyADB3	2
chr1:917554-917593	-	PolyASite	3
chr1:917557-917579	+	PolyASite	2
chr1:917572-917573	-	PolyADB3	3
chr1:917572-917574	-	GENCODE	NA
chr1:917574-917575	-	PolyA-Seq	3
chr1:917579-917580	+	PolyADB3	2
chr1:918134-918167	+	PolyASite	3
chr1:918153-918154	+	PolyA-Seq	3
chr1:918154-918155	+	PolyADB3	3
chr1:918351-918352	-	PolyADB3	2
chr1:918352-918353	-	PolyA-Seq	2
chr1:919098-919099	-	PolyA-Seq	3
chr1:919098-919101	-	PolyASite	3
chr1:919099-919100	-	PolyADB3	3
chr1:919100-919101	-	PolyA-Seq	3
chr1:919923-919924	-	PolyADB3	2
chr1:919925-919926	-	PolyA-Seq	2
chr1:920237-920262	-	PolyASite	3
chr1:920240-920241	-	PolyADB3	3
chr1:920241-920242	-	PolyA-Seq	3
chr1:920992-920993	-	PolyA-Seq	2
chr1:920996-920997	-	PolyADB3	2
chr1:920997-921033	+	PolyASite	3
chr1:921017-921018	+	PolyA-Seq	3
chr1:921018-921019	+	PolyADB3	3
chr1:932115-932116	+	PolyA-Seq	2
chr1:932116-932117	+	PolyADB3	2
chr1:940170-940204	+	PolyASite	2
chr1:940176-940177	-	PolyADB3	2
chr1:940177-940178	-	PolyASite	2
chr1:940186-940187	+	PolyADB3	2
chr1:944181-944220	-	PolyASite	3
chr1:944202-944203	-	PolyADB3	3
chr1:944203-944204	-	PolyA-Seq	3
chr1:944215-944217	-	GENCODE	NA
chr1:944257-944293	-	PolyASite	2
chr1:944265-944266	-	PolyADB3	2
chr1:944269-944270	-	PolyA-Seq	2
chr1:944291-944292	-	PolyADB3	2
chr1:944562-944602	+	PolyASite	2
chr1:944573-944574	+	PolyADB3	2
chr1:944573-944574	+	PolyA-Seq	2
chr1:944573-944575	+	GENCODE	NA
chr1:944602-944603	+	PolyADB3	2
chr1:944842-944851	+	PolyASite	2
chr1:944844-944845	+	PolyADB3	2
chr1:947077-947107	+	PolyASite	3
chr1:947100-947101	+	PolyA-Seq	3
chr1:947101-947102	+	PolyADB3	3
chr1:958082-958083	-	PolyADB3	2
chr1:958087-958088	-	PolyASite	2
chr1:959651-959652	+	PolyADB3	2
chr1:959654-959655	+	PolyA-Seq	2
chr1:965270-965307	-	PolyASite	2
chr1:965273-965274	-	PolyADB3	2
chr1:965690-965739	+	PolyASite	3
chr1:965712-965714	+	GENCODE	NA
chr1:965713-965714	+	PolyADB3	3
chr1:965714-965715	+	PolyA-Seq	3
chr1:965717-965718	+	PolyA-Seq	3
chr1:975106-975108	+	GENCODE	NA
chr1:975197-975198	-	PolyA-Seq	2
chr1:975201-975202	-	PolyADB3	2
chr1:975204-975206	-	GENCODE	NA
chr1:975212-975213	+	PolyA-Seq	2
chr1:975212-975213	+	PolyASite	2
chr1:975213-975214	+	PolyA-Seq	2
chr1:975813-975814	-	PolyA-Seq	3
chr1:975816-975817	-	PolyADB3	3
chr1:975819-975825	-	PolyASite	3
chr1:975863-975864	+	PolyA-Seq	2
chr1:975863-975865	+	GENCODE	NA
chr1:975864-975865	+	PolyADB3	2
chr1:981367-981368	+	PolyADB3	2
chr1:981376-981377	+	PolyA-Seq	2
chr1:986557-986558	-	PolyADB3	2
chr1:986560-986561	-	PolyA-Seq	2
chr1:995982-996023	-	PolyASite	3
chr1:995998-995999	-	PolyADB3	3
chr1:995998-995999	-	PolyA-Seq	3
chr1:995999-996000	-	PolyA-Seq	3
chr1:996004-996005	-	PolyA-Seq	3
chr1:998961-998963	-	GENCODE	NA
chr1:998963-998964	-	PolyADB3	2
chr1:998963-998965	-	GENCODE	NA
chr1:998964-998965	-	PolyA-Seq	2
chr1:998971-999001	+	PolyASite	3
chr1:998987-998988	+	PolyA-Seq	3
chr1:998992-998993	+	PolyADB3	3
chr1:1001016-1001071	+	PolyASite	2
chr1:1001034-1001035	+	PolyADB3	2
chr1:1001049-1001050	+	PolyA-Seq	2
chr1:1001061-1001062	+	PolyA-Seq	2
chr1:1001062-1001063	+	PolyADB3	2
chr1:1001066-1001067	+	PolyA-Seq	2
chr1:1001070-1001071	+	PolyA-Seq	2
chr1:1007166-1007167	+	PolyA-Seq	2
chr1:1007167-1007168	+	PolyADB3	2
chr1:1009752-1009770	+	PolyASite	3
chr1:1009763-1009764	+	PolyADB3	3
chr1:1009765-1009766	+	PolyA-Seq	3
chr1:1011384-1011413	-	PolyASite	2
chr1:1011398-1011399	-	PolyADB3	2
chr1:1011452-1011453	+	PolyASite	3
chr1:1011463-1011464	+	PolyADB3	3
chr1:1011465-1011466	+	PolyA-Seq	3
chr1:1011466-1011467	+	PolyA-Seq	3
chr1:1011471-1011472	+	PolyA-Seq	3
chr1:1014503-1014504	+	PolyADB3	2
chr1:1014508-1014545	+	PolyASite	2
chr1:1014536-1014537	+	PolyA-Seq	2
chr1:1014538-1014540	+	GENCODE	NA
chr1:1014539-1014540	+	PolyADB3	2
chr1:1017507-1017508	-	PolyA-Seq	2
chr1:1017507-1017508	-	PolyASite	2
chr1:1022405-1022407	+	PolyASite	2
chr1:1022406-1022407	+	PolyA-Seq	2
chr1:1039500-1039501	-	PolyA-Seq	2
chr1:1039503-1039504	-	PolyADB3	2
chr1:1055027-1055050	+	PolyASite	2
chr1:1055045-1055046	+	PolyADB3	2
chr1:1056030-1056079	+	PolyASite	2
chr1:1056079-1056137	+	PolyASite	3
chr1:1056080-1056081	+	PolyADB3	2
chr1:1056114-1056116	+	GENCODE	NA
chr1:1056115-1056116	+	PolyADB3	3
chr1:1056117-1056118	+	PolyA-Seq	3
chr1:1060939-1060940	-	PolyADB3	2
chr1:1060940-1060961	-	PolyASite	2
chr1:1061255-1061283	-	PolyASite	3
chr1:1061264-1061265	-	PolyA-Seq	3
chr1:1061266-1061267	-	PolyADB3	3
chr1:1061266-1061267	-	PolyA-Seq	3
chr1:1061518-1061538	-	PolyASite	2
chr1:1061537-1061538	-	PolyA-Seq	2
chr1:1065634-1065635	-	PolyADB3	2
chr1:1065635-1065636	-	PolyA-Seq	2
chr1:1065687-1065708	-	PolyASite	3
chr1:1065692-1065693	-	PolyADB3	3
chr1:1065707-1065708	-	PolyA-Seq	3
chr1:1066334-1066400	+	PolyASite	3
chr1:1066341-1066342	+	PolyA-Seq	2
chr1:1066343-1066344	+	PolyADB3	2
chr1:1066356-1066357	+	PolyA-Seq	3
chr1:1066377-1066378	+	PolyA-Seq	3
chr1:1066378-1066379	+	PolyADB3	3
chr1:1066437-1066438	+	PolyA-Seq	2
chr1:1066440-1066441	+	PolyADB3	2
chr1:1066454-1066456	+	GENCODE	NA
chr1:1070139-1070159	+	PolyASite	3
chr1:1070157-1070158	+	PolyADB3	3
chr1:1070158-1070159	+	PolyA-Seq	3
chr1:1070965-1070967	-	GENCODE	NA
chr1:1070966-1070967	-	PolyADB3	2
chr1:1070967-1070968	-	PolyA-Seq	2
chr1:1071423-1071424	-	PolyA-Seq	2
chr1:1071423-1071425	-	GENCODE	NA
chr1:1071423-1071427	-	PolyASite	2
chr1:1081808-1081826	-	PolyASite	3
chr1:1081817-1081819	-	GENCODE	NA
chr1:1081822-1081823	-	PolyADB3	3
chr1:1081822-1081824	-	GENCODE	NA
chr1:1081824-1081825	-	PolyA-Seq	3
chr1:1082225-1082226	-	PolyA-Seq	2
chr1:1082234-1082235	-	PolyADB3	2
chr1:1082270-1082271	-	PolyADB3	2
chr1:1082271-1082272	-	PolyA-Seq	2
chr1:1083329-1083330	-	PolyADB3	2
chr1:1083330-1083331	-	PolyA-Seq	2
chr1:1094783-1094790	+	PolyASite	2
chr1:1094784-1094785	+	PolyA-Seq	2
chr1:1095611-1095637	+	PolyASite	3
chr1:1095636-1095637	+	PolyA-Seq	3
chr1:1095638-1095639	+	PolyADB3	3
chr1:1100336-1100337	-	PolyADB3	2
chr1:1100341-1100342	-	PolyASite	2
chr1:1106479-1106495	-	PolyASite	2
chr1:1106489-1106490	-	PolyADB3	2
chr1:1117322-1117350	+	PolyASite	2
chr1:1117342-1117343	+	PolyADB3	2
chr1:1117343-1117344	+	PolyA-Seq	2
chr1:1117349-1117350	+	PolyA-Seq	2
chr1:1122902-1122903	-	PolyADB3	3
chr1:1122904-1122909	-	PolyASite	3
chr1:1122905-1122906	-	PolyA-Seq	3
chr1:1129376-1129377	-	PolyADB3	2
chr1:1129378-1129379	-	PolyA-Seq	2
chr1:1131920-1131936	-	PolyASite	2
chr1:1131932-1131933	-	PolyA-Seq	2
chr1:1137659-1137660	-	PolyASite	2
chr1:1137665-1137666	-	PolyA-Seq	2
chr1:1144050-1144058	+	PolyASite	3
chr1:1144054-1144056	+	GENCODE	NA
chr1:1144057-1144058	+	PolyA-Seq	3
chr1:1144059-1144060	+	PolyADB3	3
chr1:1148094-1148095	-	PolyA-Seq	2
chr1:1148094-1148095	-	PolyASite	2
chr1:1153639-1153640	-	PolyADB3	2
chr1:1153640-1153657	-	PolyASite	2
chr1:1161936-1161939	+	PolyASite	2
chr1:1161938-1161939	+	PolyA-Seq	2
chr1:1170315-1170344	+	PolyASite	3
chr1:1170336-1170337	+	PolyA-Seq	3
chr1:1170337-1170338	+	PolyADB3	3
chr1:1170338-1170340	+	GENCODE	NA
chr1:1185862-1185864	+	GENCODE	NA
chr1:1186692-1186695	+	PolyASite	2
chr1:1186695-1186696	+	PolyADB3	2
chr1:1188996-1189005	+	PolyASite	2
chr1:1188998-1188999	+	PolyADB3	2
chr1:1194857-1194858	+	PolyA-Seq	2
chr1:1194857-1194861	+	PolyASite	2
chr1:1197929-1197941	+	PolyASite	2
chr1:1197933-1197934	+	PolyA-Seq	2
chr1:1197933-1197935	+	GENCODE	NA
chr1:1197935-1197936	+	PolyADB3	2
chr1:1197936-1197937	+	PolyA-Seq	2
chr1:1203503-1203504	-	PolyA-Seq	3
chr1:1203503-1203528	-	PolyASite	3
chr1:1203507-1203508	-	PolyADB3	3
chr1:1203507-1203509	-	GENCODE	NA
chr1:1203508-1203509	-	PolyA-Seq	3
chr1:1211325-1211360	-	PolyASite	2
chr1:1211326-1211327	-	PolyA-Seq	2
chr1:1211339-1211340	-	PolyADB3	2
chr1:1211339-1211341	-	GENCODE	NA
chr1:1211344-1211346	-	GENCODE	NA
chr1:1211345-1211346	-	PolyA-Seq	2
chr1:1216869-1216886	-	PolyASite	2
chr1:1216886-1216887	-	PolyADB3	2
chr1:1216900-1216944	-	PolyASite	3
chr1:1216907-1216909	-	GENCODE	NA
chr1:1216913-1216915	-	GENCODE	NA
chr1:1216930-1216931	-	PolyADB3	2
chr1:1216930-1216932	-	GENCODE	NA
chr1:1216931-1216932	-	PolyA-Seq	2
chr1:1216944-1216962	-	PolyASite	3
chr1:1216972-1216973	-	PolyA-Seq	3
chr1:1216975-1216976	-	PolyASite	3
chr1:1216976-1216977	-	PolyADB3	3
chr1:1217070-1217071	-	PolyADB3	2
chr1:1217072-1217073	-	PolyA-Seq	2
chr1:1233611-1233633	+	PolyASite	3
chr1:1233616-1233617	+	PolyA-Seq	3
chr1:1233633-1233634	+	PolyADB3	3
chr1:1233662-1233684	+	PolyASite	2
chr1:1233676-1233677	+	PolyA-Seq	2
chr1:1233685-1233742	+	PolyASite	3
chr1:1233687-1233688	+	PolyA-Seq	2
chr1:1233688-1233689	+	PolyADB3	2
chr1:1233713-1233714	+	PolyA-Seq	3
chr1:1233717-1233718	+	PolyA-Seq	3
chr1:1233718-1233719	+	PolyA-Seq	3
chr1:1233728-1233729	+	PolyADB3	3
chr1:1233774-1233775	+	PolyA-Seq	2
chr1:1233786-1233787	+	PolyADB3	2
chr1:1233843-1233844	+	PolyADB3	2
chr1:1233844-1233876	+	PolyASite	2
chr1:1233863-1233864	+	PolyA-Seq	2
chr1:1233874-1233875	+	PolyADB3	2
chr1:1233925-1233926	-	PolyADB3	2
chr1:1233927-1233928	-	PolyA-Seq	2
chr1:1234083-1234095	-	PolyASite	2
chr1:1234088-1234089	-	PolyADB3	2
chr1:1234089-1234090	-	PolyA-Seq	2
chr1:1234093-1234094	-	PolyA-Seq	2
chr1:1234102-1234129	+	PolyASite	3
chr1:1234131-1234191	+	PolyASite	3
chr1:1234178-1234179	+	PolyA-Seq	3
chr1:1234179-1234180	+	PolyADB3	3
chr1:1234957-1234958	+	PolyA-Seq	2
chr1:1234958-1234959	+	PolyADB3	2
chr1:1235003-1235004	+	PolyADB3	2
chr1:1235003-1235004	+	PolyA-Seq	2
chr1:1235025-1235071	+	PolyASite	2
chr1:1235037-1235038	+	PolyA-Seq	2
chr1:1235039-1235041	+	GENCODE	NA
chr1:1235040-1235041	+	PolyADB3	2
chr1:1235065-1235066	+	PolyADB3	2
chr1:1235406-1235407	+	PolyADB3	2
chr1:1235409-1235410	+	PolyA-Seq	2
chr1:1242439-1242474	-	PolyASite	3
chr1:1242445-1242446	-	PolyA-Seq	3
chr1:1242445-1242447	-	GENCODE	NA
chr1:1242447-1242449	-	GENCODE	NA
chr1:1242448-1242450	-	GENCODE	NA
chr1:1242449-1242450	-	PolyA-Seq	3
chr1:1242452-1242453	-	PolyADB3	3
chr1:1242452-1242453	-	PolyA-Seq	3
chr1:1242452-1242454	-	GENCODE	NA
chr1:1249772-1249773	-	PolyA-Seq	2
chr1:1249776-1249777	-	PolyADB3	2
chr1:1249776-1249778	-	GENCODE	NA
chr1:1250531-1250541	+	PolyASite	3
chr1:1250536-1250537	+	PolyA-Seq	3
chr1:1250538-1250539	+	PolyADB3	3
chr1:1253121-1253122	+	PolyA-Seq	2
chr1:1253122-1253123	+	PolyADB3	2
chr1:1253889-1253939	-	PolyASite	3
chr1:1253908-1253909	-	PolyA-Seq	3
chr1:1253908-1253910	-	GENCODE	NA
chr1:1253911-1253912	-	PolyADB3	3
chr1:1253911-1253913	-	GENCODE	NA
chr1:1253913-1253914	-	PolyA-Seq	3
chr1:1253939-1253940	-	PolyADB3	3
chr1:1254861-1254864	-	PolyASite	2
chr1:1254862-1254863	-	PolyADB3	2
chr1:1254862-1254863	-	PolyA-Seq	2
chr1:1254863-1254864	-	PolyA-Seq	2
chr1:1254876-1254925	-	PolyASite	3
chr1:1254896-1254897	-	PolyA-Seq	3
chr1:1254898-1254899	-	PolyA-Seq	3
chr1:1254900-1254901	-	PolyADB3	3
chr1:1254900-1254902	-	GENCODE	NA
chr1:1254901-1254902	-	PolyA-Seq	3
chr1:1254930-1254931	-	PolyADB3	3
chr1:1256218-1256219	-	PolyADB3	2
chr1:1256220-1256221	-	PolyA-Seq	2
chr1:1256220-1256227	-	PolyASite	2
chr1:1256221-1256222	-	PolyA-Seq	2
chr1:1261548-1261549	-	PolyADB3	2
chr1:1261550-1261551	-	PolyASite	2
chr1:1280480-1280497	+	PolyASite	2
chr1:1280494-1280495	+	PolyADB3	2
chr1:1280605-1280606	+	PolyASite	2
chr1:1280606-1280607	+	PolyADB3	2
chr1:1290267-1290268	+	PolyA-Seq	2
chr1:1290267-1290270	+	PolyASite	2
chr1:1292023-1292024	+	PolyA-Seq	2
chr1:1292023-1292025	+	GENCODE	NA
chr1:1292024-1292025	+	PolyADB3	2
chr1:1292027-1292029	+	GENCODE	NA
chr1:1292348-1292410	-	PolyASite	2
chr1:1292357-1292358	-	PolyADB3	2
chr1:1292375-1292377	-	GENCODE	NA
chr1:1292390-1292391	-	PolyADB3	2
chr1:1292391-1292392	-	PolyA-Seq	2
chr1:1292391-1292393	-	GENCODE	NA
chr1:1292854-1292895	-	PolyASite	3
chr1:1292869-1292870	-	PolyADB3	3
chr1:1292869-1292871	-	GENCODE	NA
chr1:1292870-1292871	-	PolyA-Seq	3
chr1:1306776-1306777	-	PolyADB3	2
chr1:1306779-1306787	-	PolyASite	2
chr1:1311574-1311619	-	PolyASite	2
chr1:1311596-1311597	+	PolyA-Seq	2
chr1:1311596-1311598	-	GENCODE	NA
chr1:1311597-1311598	+	PolyADB3	2
chr1:1311597-1311598	-	PolyA-Seq	2
chr1:1311598-1311600	-	GENCODE	NA
chr1:1311599-1311600	-	PolyADB3	2
chr1:1311599-1311601	-	GENCODE	NA
chr1:1311600-1311601	-	PolyA-Seq	2
chr1:1311673-1311674	-	PolyADB3	2
chr1:1311674-1311675	-	PolyA-Seq	2
chr1:1311675-1311676	+	PolyA-Seq	2
chr1:1311675-1311677	+	GENCODE	NA
chr1:1311676-1311677	+	PolyADB3	2
chr1:1313805-1313806	+	PolyASite	2
chr1:1313809-1313810	+	PolyADB3	2
chr1:1316126-1316166	+	PolyASite	2
chr1:1316132-1316133	+	PolyA-Seq	2
chr1:1316134-1316135	+	PolyA-Seq	2
chr1:1316137-1316138	+	PolyA-Seq	2
chr1:1316140-1316141	+	PolyADB3	2
chr1:1316603-1316604	+	PolyADB3	3
chr1:1316604-1316605	+	PolyA-Seq	3
chr1:1316605-1316606	+	PolyA-Seq	3
chr1:1316605-1316608	+	PolyASite	3
chr1:1316610-1316611	-	PolyADB3	2
chr1:1316611-1316612	-	PolyA-Seq	2
chr1:1317846-1317847	+	PolyA-Seq	3
chr1:1317855-1317883	+	PolyASite	3
chr1:1317877-1317878	+	PolyADB3	3
chr1:1317882-1317883	+	PolyA-Seq	3
chr1:1318177-1318216	+	PolyASite	2
chr1:1318195-1318196	+	PolyADB3	2
chr1:1318200-1318201	+	PolyA-Seq	2
chr1:1318203-1318204	+	PolyA-Seq	2
chr1:1318300-1318336	+	PolyASite	3
chr1:1318324-1318325	+	PolyADB3	3
chr1:1318326-1318327	+	PolyA-Seq	3
chr1:1318335-1318336	+	PolyA-Seq	3
chr1:1318526-1318527	+	PolyA-Seq	2
chr1:1318527-1318528	+	PolyADB3	2
chr1:1318663-1318705	-	PolyASite	2
chr1:1318668-1318669	-	PolyADB3	2
chr1:1318694-1318695	-	PolyADB3	2
chr1:1318696-1318697	-	PolyA-Seq	2
chr1:1318727-1318739	-	PolyASite	3
chr1:1318736-1318737	-	PolyADB3	3
chr1:1318737-1318738	-	PolyA-Seq	3
chr1:1318787-1318788	-	PolyADB3	2
chr1:1318789-1318795	-	PolyASite	2
chr1:1318813-1318821	-	PolyASite	3
chr1:1318815-1318816	-	PolyADB3	3
chr1:1318816-1318817	-	PolyA-Seq	3
chr1:1326930-1326931	-	PolyADB3	2
chr1:1326933-1326934	-	PolyA-Seq	2
chr1:1328845-1328846	+	PolyADB3	2
chr1:1328846-1328903	+	PolyASite	2
chr1:1328890-1328892	+	GENCODE	NA
chr1:1328894-1328895	+	PolyA-Seq	2
chr1:1328894-1328896	+	GENCODE	NA
chr1:1328895-1328896	+	PolyADB3	2
chr1:1332701-1332702	-	PolyADB3	2
chr1:1332703-1332710	-	PolyASite	2
chr1:1335272-1335313	-	PolyASite	2
chr1:1335275-1335277	-	GENCODE	NA
chr1:1335277-1335278	-	PolyADB3	2
chr1:1335278-1335279	-	PolyA-Seq	2
chr1:1335304-1335327	+	PolyASite	3
chr1:1335311-1335312	+	PolyA-Seq	3
chr1:1335313-1335314	+	PolyADB3	3
chr1:1335318-1335319	+	PolyA-Seq	3
chr1:1335320-1335321	-	PolyADB3	2
chr1:1335747-1335748	+	PolyA-Seq	3
chr1:1335750-1335757	+	PolyASite	3
chr1:1335752-1335753	+	PolyADB3	3
chr1:1335756-1335757	+	PolyA-Seq	3
chr1:1352562-1352563	+	PolyA-Seq	2
chr1:1352568-1352569	+	PolyASite	2
chr1:1352690-1352691	-	PolyADB3	2
chr1:1352690-1352692	-	GENCODE	NA
chr1:1352691-1352692	-	PolyA-Seq	2
chr1:1354070-1354072	+	PolyASite	2
chr1:1354075-1354076	+	PolyA-Seq	2
chr1:1357849-1357897	+	PolyASite	3
chr1:1357873-1357874	+	PolyADB3	3
chr1:1357873-1357874	+	PolyA-Seq	3
chr1:1357890-1357891	+	PolyA-Seq	3
chr1:1357924-1357925	+	PolyASite	2
chr1:1357927-1357928	+	PolyADB3	2
chr1:1357938-1357971	+	PolyASite	3
chr1:1357953-1357954	+	PolyA-Seq	3
chr1:1357957-1357958	+	PolyA-Seq	3
chr1:1357959-1357960	+	PolyADB3	3
chr1:1357959-1357960	+	PolyA-Seq	3
chr1:1359379-1359415	+	PolyASite	2
chr1:1359397-1359398	+	PolyA-Seq	2
chr1:1359398-1359399	+	PolyADB3	2
chr1:1359401-1359402	+	PolyA-Seq	2
chr1:1362007-1362008	+	PolyADB3	2
chr1:1362008-1362009	+	PolyA-Seq	2
chr1:1362342-1362343	+	PolyA-Seq	2
chr1:1362345-1362346	+	PolyADB3	2
chr1:1373698-1373766	-	PolyASite	2
chr1:1373709-1373710	-	PolyADB3	2
chr1:1373732-1373734	-	GENCODE	NA
chr1:1373735-1373736	-	PolyADB3	2
chr1:1373735-1373737	-	GENCODE	NA
chr1:1373736-1373737	-	PolyA-Seq	2
chr1:1373766-1373790	-	PolyASite	2
chr1:1373825-1373826	-	PolyADB3	2
chr1:1373830-1373856	-	PolyASite	2
chr1:1376007-1376008	+	PolyADB3	2
chr1:1376009-1376010	+	PolyA-Seq	2
chr1:1377838-1377839	-	PolyA-Seq	3
chr1:1377840-1377841	-	PolyADB3	3
chr1:1377844-1377845	-	PolyASite	3
chr1:1385710-1385711	-	PolyADB3	2
chr1:1385710-1385712	-	GENCODE	NA
chr1:1385711-1385712	-	PolyA-Seq	2
chr1:1385789-1385797	-	PolyASite	3
chr1:1385790-1385791	-	PolyADB3	3
chr1:1385791-1385792	-	PolyA-Seq	3
chr1:1386469-1386470	-	PolyADB3	2
chr1:1386478-1386509	-	PolyASite	2
chr1:1386494-1386495	-	PolyADB3	2
chr1:1386494-1386496	-	GENCODE	NA
chr1:1386502-1386503	-	PolyA-Seq	2
chr1:1386617-1386618	-	PolyADB3	2
chr1:1386618-1386619	-	PolyA-Seq	2
chr1:1386618-1386638	-	PolyASite	2
chr1:1386648-1386649	-	PolyADB3	2
chr1:1386683-1386684	-	PolyADB3	2
chr1:1386687-1386718	-	PolyASite	2
chr1:1386707-1386708	-	PolyA-Seq	2
chr1:1386709-1386710	-	PolyA-Seq	2
chr1:1386710-1386711	-	PolyADB3	2
chr1:1386711-1386712	-	PolyA-Seq	2
chr1:1387775-1387776	-	PolyADB3	2
chr1:1387775-1387776	-	PolyA-Seq	2
chr1:1391105-1391141	-	PolyASite	3
chr1:1391127-1391128	-	PolyA-Seq	3
chr1:1391128-1391129	-	PolyADB3	3
chr1:1391129-1391130	-	PolyA-Seq	3
chr1:1391130-1391131	-	PolyA-Seq	3
chr1:1391133-1391134	-	PolyA-Seq	3
chr1:1391224-1391225	-	PolyA-Seq	2
chr1:1391228-1391229	-	PolyADB3	2
chr1:1391593-1391617	-	PolyASite	3
chr1:1391612-1391613	-	PolyADB3	3
chr1:1391613-1391614	-	PolyA-Seq	3
chr1:1391656-1391670	-	PolyASite	2
chr1:1391657-1391658	-	PolyADB3	2
chr1:1391660-1391661	-	PolyA-Seq	2
chr1:1391663-1391664	-	PolyA-Seq	2
chr1:1391755-1391756	-	PolyADB3	2
chr1:1391759-1391760	-	PolyASite	2
chr1:1392221-1392222	-	PolyADB3	2
chr1:1392222-1392223	-	PolyA-Seq	2
chr1:1392280-1392281	-	PolyA-Seq	3
chr1:1392283-1392284	-	PolyA-Seq	3
chr1:1392283-1392306	-	PolyASite	3
chr1:1392285-1392286	-	PolyA-Seq	3
chr1:1392286-1392287	-	PolyA-Seq	3
chr1:1392287-1392289	-	GENCODE	NA
chr1:1392291-1392292	-	PolyA-Seq	3
chr1:1392292-1392293	-	PolyADB3	3
chr1:1392292-1392294	-	GENCODE	NA
chr1:1392443-1392444	-	PolyADB3	2
chr1:1392444-1392445	-	PolyA-Seq	2
chr1:1392444-1392468	-	PolyASite	2
chr1:1392450-1392451	-	PolyA-Seq	2
chr1:1392470-1392486	-	PolyASite	3
chr1:1392481-1392482	-	PolyA-Seq	3
chr1:1392489-1392490	-	PolyADB3	3
chr1:1401895-1401937	-	PolyASite	3
chr1:1401908-1401910	-	GENCODE	NA
chr1:1401909-1401910	+	PolyA-Seq	2
chr1:1401909-1401910	-	PolyA-Seq	3
chr1:1401911-1401912	+	PolyADB3	2
chr1:1401912-1401913	-	PolyADB3	3
chr1:1401912-1401913	-	PolyA-Seq	3
chr1:1401912-1401914	-	GENCODE	NA
chr1:1401942-1401967	-	PolyASite	3
chr1:1401947-1401948	-	PolyADB3	2
chr1:1401948-1401949	-	PolyA-Seq	2
chr1:1402020-1402049	+	PolyASite	3
chr1:1402035-1402036	+	PolyADB3	3
chr1:1402037-1402038	-	PolyADB3	2
chr1:1402038-1402039	-	PolyA-Seq	2
chr1:1402039-1402040	+	PolyA-Seq	3
chr1:1402044-1402046	+	GENCODE	NA
chr1:1402080-1402104	-	PolyASite	2
chr1:1402105-1402106	-	PolyADB3	2
chr1:1402117-1402128	-	PolyASite	2
chr1:1402704-1402705	+	PolyASite	2
chr1:1402705-1402706	+	PolyADB3	2
chr1:1403593-1403594	+	PolyADB3	2
chr1:1403596-1403597	+	PolyA-Seq	2
chr1:1403849-1403876	+	PolyASite	2
chr1:1403859-1403860	+	PolyA-Seq	2
chr1:1403861-1403862	+	PolyA-Seq	2
chr1:1403862-1403863	+	PolyADB3	2
chr1:1403871-1403872	+	PolyA-Seq	2
chr1:1404976-1404977	-	PolyASite	2
chr1:1404978-1404979	-	PolyA-Seq	2
chr1:1405919-1405927	-	PolyASite	2
chr1:1405931-1405932	-	PolyADB3	2
chr1:1408282-1408304	+	PolyASite	2
chr1:1408284-1408285	+	PolyADB3	2
chr1:1408417-1408442	+	PolyASite	3
chr1:1408439-1408440	+	PolyADB3	3
chr1:1408441-1408442	+	PolyA-Seq	3
chr1:1408505-1408506	+	PolyA-Seq	2
chr1:1408506-1408507	+	PolyADB3	2
chr1:1408598-1408599	+	PolyA-Seq	2
chr1:1408601-1408602	+	PolyADB3	2
chr1:1410592-1410645	+	PolyASite	3
chr1:1410616-1410617	+	PolyA-Seq	2
chr1:1410616-1410618	+	GENCODE	NA
chr1:1410617-1410618	+	PolyADB3	2
chr1:1410618-1410619	+	PolyA-Seq	3
chr1:1410644-1410645	+	PolyA-Seq	3
chr1:1410646-1410647	+	PolyADB3	3
chr1:1410678-1410683	+	PolyASite	2
chr1:1410680-1410681	+	PolyA-Seq	2
chr1:1410681-1410682	+	PolyADB3	2
chr1:1410682-1410683	+	PolyA-Seq	2
chr1:1412294-1412295	-	PolyADB3	3
chr1:1412295-1412296	-	PolyA-Seq	3
chr1:1412296-1412297	-	PolyA-Seq	3
chr1:1412296-1412314	-	PolyASite	3
chr1:1412297-1412298	-	PolyA-Seq	3
chr1:1418418-1418443	-	PolyASite	2
chr1:1418419-1418421	-	GENCODE	NA
chr1:1418421-1418422	-	PolyA-Seq	2
chr1:1418626-1418627	-	PolyA-Seq	2
chr1:1418628-1418629	-	PolyA-Seq	2
chr1:1418629-1418630	-	PolyASite	2
chr1:1423456-1423457	-	PolyA-Seq	2
chr1:1423463-1423464	-	PolyA-Seq	2
chr1:1423463-1423484	-	PolyASite	2
chr1:1423465-1423466	-	PolyADB3	2
chr1:1428600-1428601	+	PolyA-Seq	3
chr1:1428600-1428601	+	PolyASite	3
chr1:1428602-1428603	+	PolyADB3	3
chr1:1428663-1428664	+	PolyA-Seq	2
chr1:1428665-1428666	+	PolyADB3	2
chr1:1428669-1428670	-	PolyA-Seq	2
chr1:1428670-1428671	-	PolyASite	2
chr1:1428859-1428860	+	PolyA-Seq	2
chr1:1428859-1428860	+	PolyASite	2
chr1:1429502-1429526	+	PolyASite	3
chr1:1429521-1429522	+	PolyA-Seq	3
chr1:1429522-1429523	+	PolyADB3	3
chr1:1429583-1429584	-	PolyADB3	2
chr1:1429586-1429599	-	PolyASite	2
chr1:1429588-1429590	+	PolyASite	3
chr1:1429590-1429591	+	PolyA-Seq	3
chr1:1429592-1429593	+	PolyADB3	3
chr1:1430121-1430122	-	PolyADB3	2
chr1:1430125-1430126	-	PolyA-Seq	2
chr1:1430143-1430164	-	PolyASite	3
chr1:1430153-1430154	-	PolyA-Seq	3
chr1:1430154-1430155	-	PolyA-Seq	3
chr1:1430155-1430156	-	PolyA-Seq	3
chr1:1430156-1430157	-	PolyA-Seq	3
chr1:1430160-1430161	-	PolyADB3	3
chr1:1430217-1430218	+	PolyADB3	2
chr1:1430229-1430260	+	PolyASite	2
chr1:1430247-1430248	-	PolyA-Seq	2
chr1:1430247-1430288	-	PolyASite	2
chr1:1430248-1430249	+	PolyA-Seq	2
chr1:1430250-1430251	+	PolyADB3	2
chr1:1430253-1430254	+	PolyA-Seq	2
chr1:1430264-1430265	-	PolyA-Seq	2
chr1:1430267-1430268	-	PolyADB3	2
chr1:1440715-1440733	+	PolyASite	3
chr1:1440736-1440772	+	PolyASite	3
chr1:1440764-1440765	+	PolyA-Seq	3
chr1:1440764-1440766	+	GENCODE	NA
chr1:1440765-1440766	+	PolyADB3	3
chr1:1442872-1442894	+	PolyASite	2
chr1:1442873-1442874	+	PolyA-Seq	2
chr1:1442874-1442875	+	PolyA-Seq	2
chr1:1442877-1442878	+	PolyADB3	2
chr1:1442880-1442881	+	PolyA-Seq	2
chr1:1442880-1442882	+	GENCODE	NA
chr1:1466729-1466732	+	PolyASite	3
chr1:1466733-1466734	+	PolyADB3	3
chr1:1466733-1466734	+	PolyA-Seq	3
chr1:1470154-1470160	+	PolyASite	2
chr1:1470157-1470158	+	PolyA-Seq	2
chr1:1470159-1470160	+	PolyA-Seq	2
chr1:1470162-1470163	+	PolyADB3	2
chr1:1471241-1471273	-	PolyASite	3
chr1:1471254-1471255	-	PolyADB3	3
chr1:1471255-1471256	-	PolyA-Seq	3
chr1:1471332-1471356	-	PolyASite	2
chr1:1471340-1471341	-	PolyADB3	2
chr1:1496176-1496217	+	PolyASite	3
chr1:1496200-1496201	+	PolyA-Seq	3
chr1:1496200-1496202	+	GENCODE	NA
chr1:1496201-1496202	+	PolyADB3	3
chr1:1496203-1496204	+	PolyA-Seq	3
chr1:1510928-1510956	-	PolyASite	2
chr1:1510930-1510931	-	PolyADB3	2
chr1:1511271-1511303	-	PolyASite	3
chr1:1511283-1511284	-	PolyADB3	3
chr1:1511284-1511285	-	PolyA-Seq	3
chr1:1511328-1511329	-	PolyASite	2
chr1:1511333-1511334	-	PolyA-Seq	2
chr1:1511341-1511385	-	PolyASite	2
chr1:1511347-1511348	-	PolyA-Seq	2
chr1:1511352-1511353	-	PolyADB3	2
chr1:1532149-1532150	-	PolyADB3	2
chr1:1532150-1532153	-	PolyASite	2
chr1:1532154-1532155	+	PolyADB3	2
chr1:1532154-1532155	+	PolyA-Seq	2
chr1:1532180-1532181	+	PolyASite	2
chr1:1532182-1532183	+	PolyADB3	2
chr1:1534489-1534492	+	PolyASite	2
chr1:1534491-1534492	+	PolyADB3	2
chr1:1534652-1534691	+	PolyASite	3
chr1:1534683-1534684	+	PolyA-Seq	3
chr1:1534683-1534685	+	GENCODE	NA
chr1:1534684-1534685	+	PolyADB3	3
chr1:1534774-1534802	-	PolyASite	2
chr1:1534777-1534778	-	PolyADB3	2
chr1:1534778-1534779	-	PolyA-Seq	2
chr1:1534781-1534782	-	PolyA-Seq	2
chr1:1539047-1539062	-	PolyASite	3
chr1:1539051-1539052	-	PolyA-Seq	3
chr1:1539055-1539056	-	PolyADB3	3
chr1:1539055-1539057	-	GENCODE	NA
chr1:1539056-1539057	-	PolyA-Seq	3
chr1:1539058-1539059	-	PolyA-Seq	3
chr1:1541657-1541703	-	PolyASite	2
chr1:1541672-1541673	-	PolyADB3	2
chr1:1541673-1541674	-	PolyA-Seq	2
chr1:1541705-1541706	-	PolyADB3	2
chr1:1541791-1541853	-	PolyASite	3
chr1:1541794-1541795	-	PolyADB3	2
chr1:1541794-1541795	-	PolyA-Seq	2
chr1:1541795-1541796	-	PolyA-Seq	3
chr1:1541825-1541826	-	PolyADB3	3
chr1:1541889-1541890	+	PolyA-Seq	2
chr1:1541892-1541893	+	PolyADB3	2
chr1:1541896-1541956	-	PolyASite	3
chr1:1541909-1541910	-	PolyADB3	3
chr1:1541915-1541916	-	PolyA-Seq	3
chr1:1541934-1541935	-	PolyADB3	3
chr1:1557802-1557803	-	PolyA-Seq	2
chr1:1557802-1557803	-	PolyASite	2
chr1:1558552-1558553	-	PolyADB3	2
chr1:1558553-1558564	-	PolyASite	2
chr1:1559427-1559445	-	PolyASite	3
chr1:1559434-1559435	-	PolyADB3	3
chr1:1559435-1559436	-	PolyA-Seq	3
chr1:1560842-1560867	-	PolyASite	2
chr1:1560847-1560849	-	GENCODE	NA
chr1:1560856-1560857	-	PolyADB3	2
chr1:1560860-1560861	-	PolyA-Seq	2
chr1:1560862-1560863	-	PolyA-Seq	2
chr1:1560904-1560919	-	PolyASite	3
chr1:1560910-1560911	-	PolyA-Seq	3
chr1:1560916-1560917	-	PolyA-Seq	3
chr1:1560917-1560918	-	PolyADB3	3
chr1:1562337-1562377	-	PolyASite	2
chr1:1562339-1562340	-	PolyA-Seq	2
chr1:1562344-1562346	-	GENCODE	NA
chr1:1562349-1562350	-	PolyADB3	2
chr1:1562351-1562352	-	PolyA-Seq	2
chr1:1563988-1563989	-	PolyADB3	2
chr1:1563991-1563992	-	PolyASite	2
chr1:1564078-1564079	-	PolyADB3	2
chr1:1564079-1564096	-	PolyASite	2
chr1:1564442-1564443	-	PolyA-Seq	3
chr1:1564442-1564451	-	PolyASite	3
chr1:1564443-1564444	-	PolyADB3	3
chr1:1564443-1564444	-	PolyA-Seq	3
chr1:1564447-1564448	-	PolyA-Seq	3
chr1:1564644-1564645	-	PolyADB3	2
chr1:1564644-1564674	-	PolyASite	3
chr1:1564646-1564647	-	PolyA-Seq	2
chr1:1564662-1564663	-	PolyA-Seq	3
chr1:1564671-1564672	-	PolyADB3	3
chr1:1564765-1564766	-	PolyA-Seq	2
chr1:1564777-1564778	-	PolyADB3	2
chr1:1564803-1564804	-	PolyA-Seq	3
chr1:1564806-1564807	-	PolyADB3	3
chr1:1564806-1564826	-	PolyASite	3
chr1:1564807-1564808	-	PolyA-Seq	3
chr1:1564819-1564820	-	PolyA-Seq	3
chr1:1575426-1575427	+	PolyASite	2
chr1:1575427-1575428	+	PolyA-Seq	2
chr1:1575615-1575620	+	PolyASite	2
chr1:1575617-1575618	+	PolyADB3	2
chr1:1577060-1577090	+	PolyASite	3
chr1:1577070-1577071	+	PolyADB3	3
chr1:1577071-1577072	+	PolyA-Seq	3
chr1:1577074-1577075	+	PolyA-Seq	3
chr1:1577076-1577077	+	PolyA-Seq	3
chr1:1598011-1598012	-	PolyADB3	2
chr1:1598011-1598013	-	GENCODE	NA
chr1:1598013-1598014	-	PolyA-Seq	2
chr1:1602735-1602759	+	PolyASite	3
chr1:1602753-1602754	+	PolyA-Seq	3
chr1:1602754-1602755	+	PolyADB3	3
chr1:1602755-1602756	+	PolyA-Seq	3
chr1:1602829-1602863	+	PolyASite	2
chr1:1602847-1602848	+	PolyADB3	2
chr1:1602848-1602849	+	PolyA-Seq	2
chr1:1602852-1602853	+	PolyA-Seq	2
chr1:1605190-1605191	-	PolyA-Seq	2
chr1:1605190-1605191	-	PolyASite	2
chr1:1608754-1608776	-	PolyASite	3
chr1:1608755-1608756	-	PolyA-Seq	3
chr1:1608756-1608757	-	PolyADB3	3
chr1:1608756-1608757	-	PolyA-Seq	3
chr1:1608758-1608759	-	PolyA-Seq	3
chr1:1608767-1608768	+	PolyA-Seq	2
chr1:1608768-1608769	+	PolyADB3	2
chr1:1611062-1611063	-	PolyADB3	3
chr1:1611063-1611064	-	PolyA-Seq	3
chr1:1611063-1611064	-	PolyASite	3
chr1:1612253-1612254	-	PolyADB3	2
chr1:1612254-1612255	-	PolyA-Seq	2
chr1:1612254-1612259	-	PolyASite	2
chr1:1612258-1612259	-	PolyA-Seq	2
chr1:1613747-1613780	-	PolyASite	3
chr1:1613759-1613760	-	PolyA-Seq	3
chr1:1613761-1613762	-	PolyADB3	3
chr1:1613761-1613763	-	GENCODE	NA
chr1:1613762-1613763	-	PolyA-Seq	3
chr1:1617320-1617321	+	PolyA-Seq	2
chr1:1617322-1617323	+	PolyADB3	2
chr1:1620124-1620130	-	PolyASite	3
chr1:1620127-1620128	-	PolyADB3	3
chr1:1620128-1620129	-	PolyA-Seq	3
chr1:1624741-1624771	-	PolyASite	2
chr1:1624752-1624753	-	PolyA-Seq	2
chr1:1624754-1624755	-	PolyA-Seq	2
chr1:1624756-1624757	-	PolyADB3	2
chr1:1630591-1630612	+	PolyASite	3
chr1:1630603-1630604	+	PolyA-Seq	3
chr1:1630603-1630605	+	GENCODE	NA
chr1:1630604-1630605	+	PolyADB3	3
chr1:1630608-1630610	+	GENCODE	NA
chr1:1634652-1634654	+	GENCODE	NA
chr1:1635223-1635224	-	PolyA-Seq	2
chr1:1635225-1635226	-	PolyADB3	2
chr1:1635226-1635228	-	GENCODE	NA
chr1:1635261-1635263	+	GENCODE	NA
chr1:1635585-1635587	-	GENCODE	NA
chr1:1639274-1639277	+	PolyASite	2
chr1:1639275-1639276	+	PolyA-Seq	2
chr1:1639276-1639277	+	PolyA-Seq	2
chr1:1646450-1646451	+	PolyA-Seq	2
chr1:1646451-1646452	+	PolyADB3	2
chr1:1661477-1661478	-	PolyADB3	2
chr1:1661478-1661480	-	GENCODE	NA
chr1:1661478-1661494	-	PolyASite	2
chr1:1662581-1662612	+	PolyASite	3
chr1:1662599-1662600	+	PolyA-Seq	3
chr1:1662600-1662602	+	GENCODE	NA
chr1:1662601-1662602	+	PolyADB3	3
chr1:1662771-1662772	-	PolyADB3	2
chr1:1662778-1662779	-	PolyA-Seq	2
chr1:1662905-1662919	-	PolyASite	2
chr1:1662914-1662915	-	PolyADB3	2
chr1:1664285-1664286	-	PolyA-Seq	2
chr1:1664287-1664288	-	PolyADB3	2
chr1:1664967-1664968	-	PolyASite	3
chr1:1664968-1664969	-	PolyADB3	3
chr1:1664968-1664969	-	PolyA-Seq	3
chr1:1673034-1673035	+	PolyA-Seq	2
chr1:1673036-1673037	+	PolyADB3	2
chr1:1674794-1674795	-	PolyADB3	3
chr1:1674794-1674795	-	PolyA-Seq	3
chr1:1674795-1674796	-	PolyA-Seq	3
chr1:1674795-1674797	-	PolyASite	3
chr1:1674796-1674797	-	PolyA-Seq	3
chr1:1682039-1682040	+	PolyADB3	2
chr1:1682047-1682048	+	PolyA-Seq	2
chr1:1694310-1694342	+	PolyASite	3
chr1:1694314-1694315	+	PolyA-Seq	3
chr1:1694336-1694337	+	PolyADB3	3
chr1:1694341-1694342	+	PolyA-Seq	3
chr1:1696420-1696444	+	PolyASite	2
chr1:1696421-1696422	+	PolyA-Seq	2
chr1:1696424-1696425	+	PolyADB3	2
chr1:1696443-1696444	+	PolyA-Seq	2
chr1:1702417-1702418	+	PolyA-Seq	2
chr1:1702419-1702420	+	PolyADB3	2
chr1:1719302-1719303	-	PolyADB3	2
chr1:1719303-1719304	-	PolyA-Seq	2
chr1:1724837-1724839	-	GENCODE	NA
chr1:1727359-1727401	-	PolyASite	2
chr1:1727384-1727385	-	PolyADB3	2
chr1:1728497-1728510	+	PolyASite	2
chr1:1728506-1728507	+	PolyA-Seq	2
chr1:1728507-1728508	+	PolyA-Seq	2
chr1:1728508-1728509	+	PolyADB3	2
chr1:1728683-1728684	-	PolyA-Seq	3
chr1:1728685-1728690	-	PolyASite	3
chr1:1728688-1728689	-	PolyA-Seq	3
chr1:1728689-1728690	-	PolyADB3	3
chr1:1728691-1728692	-	PolyA-Seq	3
chr1:1730191-1730192	-	PolyA-Seq	2
chr1:1730193-1730194	-	PolyADB3	2
chr1:1734199-1734202	-	PolyASite	2
chr1:1734203-1734204	-	PolyADB3	2
chr1:1734998-1734999	-	PolyA-Seq	2
chr1:1735008-1735009	-	PolyADB3	2
chr1:1737513-1737514	+	PolyA-Seq	2
chr1:1737513-1737514	+	PolyASite	2
chr1:1748635-1748660	+	PolyASite	3
chr1:1748652-1748653	+	PolyA-Seq	3
chr1:1748655-1748656	+	PolyADB3	3
chr1:1752505-1752538	-	PolyASite	2
chr1:1752509-1752510	-	PolyA-Seq	2
chr1:1752512-1752513	-	PolyA-Seq	2
chr1:1752514-1752515	-	PolyADB3	2
chr1:1777858-1777859	-	PolyADB3	3
chr1:1777859-1777860	-	PolyA-Seq	3
chr1:1777859-1777872	-	PolyASite	3
chr1:1785265-1785319	-	PolyASite	3
chr1:1785285-1785286	-	PolyADB3	2
chr1:1785285-1785287	-	GENCODE	NA
chr1:1785286-1785287	-	PolyA-Seq	2
chr1:1785289-1785291	-	GENCODE	NA
chr1:1785290-1785291	-	PolyA-Seq	3
chr1:1785314-1785315	-	PolyADB3	3
chr1:1785320-1785346	-	PolyASite	3
chr1:1785790-1785791	-	PolyADB3	2
chr1:1785793-1785794	-	PolyA-Seq	2
chr1:1785803-1785805	-	GENCODE	NA
chr1:1785931-1785932	-	PolyADB3	3
chr1:1785932-1785933	-	PolyA-Seq	3
chr1:1785933-1785934	-	PolyASite	3
chr1:1786045-1786046	-	PolyADB3	2
chr1:1786046-1786047	-	PolyA-Seq	2
chr1:1786726-1786784	-	PolyASite	3
chr1:1786748-1786749	-	PolyADB3	3
chr1:1786748-1786749	-	PolyA-Seq	3
chr1:1786748-1786750	-	GENCODE	NA
chr1:1786751-1786752	-	PolyA-Seq	3
chr1:1786753-1786754	-	PolyA-Seq	3
chr1:1786755-1786756	-	PolyA-Seq	3
chr1:1786811-1786862	-	PolyASite	2
chr1:1786828-1786829	-	PolyADB3	2
chr1:1786828-1786829	-	PolyA-Seq	2
chr1:1786836-1786837	-	PolyA-Seq	2
chr1:1786863-1786900	-	PolyASite	2
chr1:1786897-1786898	-	PolyADB3	2
chr1:1786932-1786953	-	PolyASite	2
chr1:1786941-1786942	-	PolyADB3	2
chr1:1805998-1806007	-	PolyASite	2
chr1:1806004-1806005	-	PolyA-Seq	2
chr1:1820818-1820819	-	PolyA-Seq	3
chr1:1820818-1820825	-	PolyASite	3
chr1:1820819-1820820	-	PolyA-Seq	3
chr1:1820822-1820823	-	PolyADB3	3
chr1:1820824-1820825	-	PolyA-Seq	3
chr1:1824987-1824988	-	PolyADB3	2
chr1:1824987-1824989	-	GENCODE	NA
chr1:1824988-1824989	-	PolyA-Seq	2
chr1:1825155-1825156	-	PolyASite	3
chr1:1825158-1825159	-	PolyADB3	3
chr1:1825159-1825160	-	PolyA-Seq	3
chr1:1839251-1839252	-	PolyASite	2
chr1:1839258-1839259	-	PolyA-Seq	2
chr1:1858315-1858350	-	PolyASite	2
chr1:1858331-1858332	-	PolyA-Seq	2
chr1:1858332-1858333	-	PolyA-Seq	2
chr1:1858333-1858334	-	PolyA-Seq	2
chr1:1892349-1892350	+	PolyA-Seq	2
chr1:1892351-1892352	+	PolyADB3	2
chr1:1892702-1892730	+	PolyASite	3
chr1:1892720-1892721	+	PolyA-Seq	3
chr1:1892725-1892726	+	PolyADB3	3
chr1:1892725-1892726	+	PolyA-Seq	3
chr1:1910383-1910384	+	PolyA-Seq	2
chr1:1910383-1910384	+	PolyASite	2
chr1:1910415-1910416	+	PolyA-Seq	2
chr1:1910416-1910417	+	PolyADB3	2
chr1:1917292-1917294	+	GENCODE	NA
chr1:1917581-1917613	-	PolyASite	3
chr1:1917590-1917591	-	PolyADB3	3
chr1:1917590-1917591	-	PolyA-Seq	3
chr1:1917590-1917592	-	GENCODE	NA
chr1:1917591-1917592	-	PolyA-Seq	3
chr1:1921956-1921957	-	PolyADB3	2
chr1:1921957-1921958	-	PolyA-Seq	2
chr1:1921957-1921959	-	GENCODE	NA
chr1:1930525-1930531	-	PolyASite	2
chr1:1930530-1930531	-	PolyA-Seq	2
chr1:1935727-1935728	-	PolyA-Seq	3
chr1:1935727-1935739	-	PolyASite	3
chr1:1935731-1935732	-	PolyADB3	3
chr1:1941804-1941805	-	PolyADB3	2
chr1:1941805-1941806	-	PolyA-Seq	2
chr1:1949483-1949488	-	PolyASite	2
chr1:1949487-1949488	-	PolyA-Seq	2
chr1:1951070-1951071	-	PolyADB3	2
chr1:1951071-1951072	-	PolyA-Seq	2
chr1:1959231-1959256	+	PolyASite	2
chr1:1959239-1959240	+	PolyA-Seq	2
chr1:1959247-1959248	+	PolyA-Seq	2
chr1:1959253-1959254	+	PolyADB3	2
chr1:1959255-1959256	+	PolyA-Seq	2
chr1:1985074-1985075	-	PolyADB3	2
chr1:1985077-1985078	-	PolyA-Seq	2
chr1:1985142-1985143	-	PolyA-Seq	2
chr1:1985143-1985144	-	PolyADB3	2
chr1:1987961-1987963	-	GENCODE	NA
chr1:1987964-1987965	-	PolyA-Seq	2
chr1:1987964-1987965	-	PolyASite	2
chr1:1994192-1994193	+	PolyADB3	2
chr1:1994194-1994195	+	PolyASite	2
chr1:2010932-2010933	-	PolyADB3	2
chr1:2010933-2010953	-	PolyASite	2
chr1:2013141-2013161	-	PolyASite	3
chr1:2013151-2013152	-	PolyA-Seq	3
chr1:2013156-2013157	-	PolyADB3	3
chr1:2013157-2013158	-	PolyA-Seq	3
chr1:2013158-2013159	-	PolyA-Seq	3
chr1:2013191-2013220	-	PolyASite	2
chr1:2013197-2013198	-	PolyADB3	2
chr1:2013198-2013199	-	PolyA-Seq	2
chr1:2013212-2013213	-	PolyA-Seq	2
chr1:2013784-2013808	-	PolyASite	3
chr1:2013800-2013801	-	PolyADB3	3
chr1:2013801-2013802	-	PolyA-Seq	3
chr1:2014760-2014761	-	PolyADB3	2
chr1:2014764-2014765	-	PolyA-Seq	2
chr1:2018638-2018639	-	PolyADB3	3
chr1:2018640-2018660	-	PolyASite	3
chr1:2018658-2018659	-	PolyA-Seq	3
chr1:2018661-2018662	+	PolyA-Seq	2
chr1:2018664-2018665	+	PolyADB3	2
chr1:2020812-2020832	-	PolyASite	3
chr1:2020814-2020815	-	PolyADB3	3
chr1:2020816-2020817	-	PolyA-Seq	3
chr1:2026035-2026036	+	PolyASite	2
chr1:2026037-2026038	+	PolyADB3	2
chr1:2030589-2030590	+	PolyADB3	3
chr1:2030589-2030593	+	PolyASite	3
chr1:2030592-2030593	+	PolyA-Seq	3
chr1:2030676-2030701	+	PolyASite	2
chr1:2030708-2030709	+	PolyADB3	2
chr1:2030708-2030761	+	PolyASite	3
chr1:2030738-2030739	+	PolyA-Seq	3
chr1:2030749-2030751	+	GENCODE	NA
chr1:2030750-2030751	+	PolyA-Seq	3
chr1:2030752-2030753	+	PolyADB3	3
chr1:2030752-2030753	+	PolyA-Seq	3
chr1:2030753-2030754	+	PolyA-Seq	3
chr1:2030756-2030758	+	GENCODE	NA
chr1:2033505-2033506	-	PolyA-Seq	2
chr1:2033505-2033507	-	PolyASite	2
chr1:2034575-2034576	+	PolyA-Seq	2
chr1:2034575-2034576	+	PolyASite	2
chr1:2044337-2044351	-	PolyASite	2
chr1:2044344-2044345	-	PolyADB3	2
chr1:2049201-2049202	-	PolyA-Seq	3
chr1:2049201-2049205	-	PolyASite	3
chr1:2049202-2049203	-	PolyADB3	3
chr1:2049203-2049204	-	PolyA-Seq	3
chr1:2055692-2055693	+	PolyA-Seq	2
chr1:2055694-2055695	+	PolyADB3	2
chr1:2069524-2069525	+	PolyADB3	3
chr1:2069524-2069525	+	PolyA-Seq	3
chr1:2069524-2069534	+	PolyASite	3
chr1:2071531-2071536	+	PolyASite	2
chr1:2071535-2071536	+	PolyA-Seq	2
chr1:2072303-2072307	-	PolyASite	2
chr1:2072306-2072307	-	PolyA-Seq	2
chr1:2083495-2083496	-	PolyADB3	2
chr1:2083495-2083496	-	PolyA-Seq	2
chr1:2087708-2087709	-	PolyADB3	2
chr1:2087712-2087713	-	PolyASite	2
chr1:2089080-2089088	+	PolyASite	2
chr1:2089081-2089082	+	PolyADB3	2
chr1:2098656-2098657	+	PolyA-Seq	2
chr1:2098657-2098658	+	PolyADB3	2
chr1:2099256-2099257	+	PolyA-Seq	2
chr1:2099257-2099258	+	PolyADB3	2
chr1:2106266-2106267	-	PolyADB3	3
chr1:2106268-2106269	-	PolyA-Seq	3
chr1:2106268-2106272	-	PolyASite	3
chr1:2109502-2109510	+	PolyASite	2
chr1:2109510-2109511	+	PolyADB3	2
chr1:2134415-2134416	+	PolyA-Seq	2
chr1:2134419-2134420	+	PolyASite	2
chr1:2141079-2141080	-	PolyA-Seq	2
chr1:2141079-2141080	-	PolyASite	2
chr1:2141083-2141085	-	GENCODE	NA
chr1:2160056-2160067	+	PolyASite	3
chr1:2160057-2160058	+	PolyADB3	3
chr1:2160060-2160061	+	PolyA-Seq	3
chr1:2168249-2168250	-	PolyA-Seq	2
chr1:2168249-2168265	-	PolyASite	2
chr1:2168258-2168259	-	PolyADB3	2
chr1:2168258-2168259	-	PolyA-Seq	2
chr1:2170457-2170466	-	PolyASite	2
chr1:2170462-2170463	-	PolyADB3	2
chr1:2173142-2173144	-	PolyASite	2
chr1:2173151-2173152	-	PolyA-Seq	2
chr1:2176553-2176579	+	PolyASite	2
chr1:2176576-2176577	+	PolyADB3	2
chr1:2181778-2181824	-	PolyASite	3
chr1:2181793-2181794	-	PolyA-Seq	3
chr1:2181805-2181806	-	PolyA-Seq	3
chr1:2181807-2181808	-	PolyADB3	3
chr1:2184394-2184395	-	PolyADB3	2
chr1:2184399-2184408	-	PolyASite	2
chr1:2184452-2184485	-	PolyASite	3
chr1:2184476-2184477	-	PolyADB3	3
chr1:2184476-2184478	-	GENCODE	NA
chr1:2184477-2184478	-	PolyA-Seq	3
chr1:2184953-2184954	-	PolyA-Seq	2
chr1:2184961-2184962	-	PolyADB3	2
chr1:2185168-2185172	+	PolyASite	2
chr1:2185173-2185174	+	PolyADB3	2
chr1:2185362-2185404	+	PolyASite	2
chr1:2185386-2185387	+	PolyA-Seq	2
chr1:2185386-2185388	+	GENCODE	NA
chr1:2185392-2185393	+	PolyA-Seq	2
chr1:2185393-2185395	+	GENCODE	NA
chr1:2185394-2185395	+	PolyADB3	2
chr1:2185546-2185548	+	PolyASite	2
chr1:2185552-2185553	+	PolyADB3	2
chr1:2186980-2186981	+	PolyA-Seq	2
chr1:2186982-2186983	+	PolyADB3	2
chr1:2187175-2187211	-	PolyASite	3
chr1:2187188-2187189	-	PolyADB3	3
chr1:2187189-2187190	-	PolyA-Seq	3
chr1:2187190-2187191	-	PolyA-Seq	3
chr1:2187239-2187270	+	PolyASite	2
chr1:2187259-2187260	+	PolyA-Seq	2
chr1:2187260-2187261	+	PolyADB3	2
chr1:2187262-2187263	+	PolyA-Seq	2
chr1:2189526-2189533	-	PolyASite	3
chr1:2189542-2189576	-	PolyASite	3
chr1:2189547-2189548	-	PolyADB3	3
chr1:2189547-2189549	-	GENCODE	NA
chr1:2189550-2189551	-	PolyA-Seq	3
chr1:2189572-2189573	-	PolyADB3	3
chr1:2191893-2191924	-	PolyASite	2
chr1:2191895-2191896	-	PolyA-Seq	2
chr1:2191900-2191901	-	PolyADB3	2
chr1:2191900-2191902	-	GENCODE	NA
chr1:2191901-2191902	-	PolyA-Seq	2
chr1:2191940-2191941	-	PolyA-Seq	2
chr1:2191943-2191944	-	PolyADB3	2
chr1:2191943-2191944	-	PolyA-Seq	2
chr1:2191944-2191945	-	PolyA-Seq	2
chr1:2192401-2192402	-	PolyADB3	2
chr1:2192404-2192422	-	PolyASite	2
chr1:2192432-2192441	+	PolyASite	2
chr1:2192439-2192440	+	PolyA-Seq	2
chr1:2192440-2192441	+	PolyA-Seq	2
chr1:2192444-2192445	-	PolyADB3	3
chr1:2192448-2192468	-	PolyASite	3
chr1:2192455-2192456	+	PolyA-Seq	2
chr1:2192457-2192458	+	PolyADB3	2
chr1:2192465-2192466	-	PolyA-Seq	3
chr1:2192570-2192579	-	PolyASite	3
chr1:2192576-2192577	-	PolyADB3	3
chr1:2192578-2192579	-	PolyA-Seq	3
chr1:2193160-2193161	-	PolyA-Seq	2
chr1:2193163-2193164	-	PolyADB3	2
chr1:2193220-2193221	+	PolyADB3	2
chr1:2193227-2193228	+	PolyASite	2
chr1:2193247-2193248	+	PolyADB3	2
chr1:2193249-2193250	+	PolyA-Seq	2
chr1:2193253-2193254	-	PolyADB3	3
chr1:2193254-2193255	-	PolyA-Seq	3
chr1:2193254-2193255	-	PolyASite	3
chr1:2195171-2195172	+	PolyADB3	2
chr1:2195171-2195172	+	PolyA-Seq	2
chr1:2200614-2200615	+	PolyADB3	3
chr1:2200614-2200623	+	PolyASite	3
chr1:2200625-2200626	+	PolyA-Seq	3
chr1:2202768-2202769	-	PolyADB3	2
chr1:2202768-2202769	-	PolyA-Seq	2
chr1:2207068-2207069	-	PolyA-Seq	2
chr1:2207068-2207069	-	PolyASite	2
chr1:2211740-2211750	-	PolyASite	3
chr1:2211745-2211746	-	PolyA-Seq	3
chr1:2211747-2211748	-	PolyADB3	3
chr1:2211747-2211748	-	PolyA-Seq	3
chr1:2211748-2211749	-	PolyA-Seq	3
chr1:2212060-2212068	-	PolyASite	2
chr1:2212072-2212073	-	PolyA-Seq	2
chr1:2220736-2220738	+	GENCODE	NA
chr1:2220746-2220747	+	PolyA-Seq	2
chr1:2220748-2220749	+	PolyADB3	2
chr1:2224100-2224101	-	PolyA-Seq	3
chr1:2224102-2224103	-	PolyA-Seq	3
chr1:2224110-2224111	-	PolyA-Seq	3
chr1:2224110-2224132	-	PolyASite	3
chr1:2224114-2224115	-	PolyADB3	3
chr1:2224116-2224117	-	PolyA-Seq	3
chr1:2230754-2230777	+	PolyASite	2
chr1:2230758-2230759	+	PolyADB3	2
chr1:2235118-2235119	+	PolyA-Seq	2
chr1:2235118-2235119	+	PolyASite	2
chr1:2272666-2272674	+	PolyASite	3
chr1:2272669-2272670	+	PolyADB3	3
chr1:2272672-2272673	+	PolyA-Seq	3
chr1:2295425-2295426	-	PolyA-Seq	2
chr1:2295426-2295427	-	PolyADB3	2
chr1:2307091-2307092	-	PolyADB3	3
chr1:2307093-2307094	-	PolyA-Seq	3
chr1:2307093-2307114	-	PolyASite	3
chr1:2307690-2307691	+	PolyADB3	2
chr1:2307695-2307696	+	PolyA-Seq	2
chr1:2307895-2307896	+	PolyASite	2
chr1:2307897-2307898	+	PolyADB3	2
chr1:2308025-2308051	+	PolyASite	2
chr1:2308051-2308052	+	PolyADB3	2
chr1:2308403-2308446	+	PolyASite	3
chr1:2308409-2308410	+	PolyA-Seq	3
chr1:2308411-2308412	+	PolyADB3	3
chr1:2308425-2308426	+	PolyA-Seq	3
chr1:2308438-2308439	+	PolyA-Seq	2
chr1:2308440-2308441	+	PolyADB3	2
chr1:2308561-2308606	+	PolyASite	3
chr1:2308583-2308584	+	PolyADB3	3
chr1:2308584-2308585	+	PolyA-Seq	3
chr1:2308631-2308670	+	PolyASite	2
chr1:2308657-2308658	+	PolyADB3	2
chr1:2308657-2308659	+	GENCODE	NA
chr1:2308889-2308890	+	PolyA-Seq	2
chr1:2308899-2308900	+	PolyASite	2
chr1:2309498-2309533	+	PolyASite	3
chr1:2309499-2309500	+	PolyA-Seq	3
chr1:2309501-2309502	+	PolyADB3	3
chr1:2309530-2309531	+	PolyA-Seq	2
chr1:2309531-2309532	+	PolyADB3	2
chr1:2309531-2309532	+	PolyA-Seq	3
chr1:2309970-2309987	+	PolyASite	2
chr1:2309982-2309983	+	PolyADB3	2
chr1:2310102-2310142	+	PolyASite	2
chr1:2310115-2310116	+	PolyA-Seq	2
chr1:2310117-2310119	+	GENCODE	NA
chr1:2310118-2310119	+	PolyADB3	2
chr1:2310119-2310120	+	PolyA-Seq	2
chr1:2310137-2310138	+	PolyA-Seq	2
chr1:2310160-2310173	+	PolyASite	3
chr1:2310183-2310227	+	PolyASite	3
chr1:2310211-2310212	+	PolyA-Seq	3
chr1:2310212-2310213	+	PolyADB3	3
chr1:2318588-2318589	-	PolyASite	2
chr1:2318599-2318600	-	PolyA-Seq	2
chr1:2319175-2319176	-	PolyADB3	2
chr1:2319181-2319182	-	PolyA-Seq	2
chr1:2319181-2319228	-	PolyASite	2
chr1:2319208-2319209	-	PolyA-Seq	2
chr1:2319236-2319256	-	PolyASite	2
chr1:2319254-2319255	+	PolyA-Seq	2
chr1:2319254-2319271	+	PolyASite	2
chr1:2319255-2319256	+	PolyA-Seq	2
chr1:2319256-2319257	-	PolyADB3	2
chr1:2319267-2319268	+	PolyADB3	2
chr1:2321249-2321276	-	PolyASite	3
chr1:2321252-2321253	-	PolyADB3	3
chr1:2321252-2321254	-	GENCODE	NA
chr1:2321253-2321254	-	PolyA-Seq	3
chr1:2321254-2321255	-	PolyA-Seq	3
chr1:2321255-2321256	-	PolyA-Seq	3
chr1:2322016-2322017	+	PolyA-Seq	2
chr1:2322016-2322030	+	PolyASite	2
chr1:2322018-2322019	+	PolyADB3	2
chr1:2322022-2322023	+	PolyA-Seq	2
chr1:2326200-2326202	-	GENCODE	NA
chr1:2326201-2326202	-	PolyA-Seq	3
chr1:2326201-2326232	-	PolyASite	3
chr1:2326208-2326209	-	PolyA-Seq	3
chr1:2326209-2326210	-	PolyA-Seq	3
chr1:2326210-2326211	-	PolyA-Seq	3
chr1:2326211-2326212	-	PolyA-Seq	3
chr1:2326213-2326214	-	PolyADB3	3
chr1:2332048-2332068	-	PolyASite	2
chr1:2332050-2332051	-	PolyA-Seq	2
chr1:2333857-2333858	-	PolyADB3	2
chr1:2333858-2333859	-	PolyA-Seq	2
chr1:2338229-2338230	-	PolyADB3	2
chr1:2338233-2338234	-	PolyA-Seq	2
chr1:2347811-2347829	-	PolyASite	2
chr1:2347812-2347813	-	PolyADB3	2
chr1:2347812-2347813	-	PolyA-Seq	2
chr1:2347815-2347816	-	PolyA-Seq	2
chr1:2349445-2349446	-	PolyADB3	2
chr1:2349447-2349448	-	PolyA-Seq	2
chr1:2349493-2349494	-	PolyA-Seq	2
chr1:2349505-2349506	-	PolyADB3	2
chr1:2349584-2349585	-	PolyADB3	3
chr1:2349585-2349586	-	PolyA-Seq	3
chr1:2349586-2349587	-	PolyA-Seq	3
chr1:2349586-2349592	-	PolyASite	3
chr1:2349728-2349729	-	PolyA-Seq	2
chr1:2349728-2349752	-	PolyASite	2
chr1:2350163-2350164	-	PolyADB3	2
chr1:2350164-2350165	-	PolyA-Seq	2
chr1:2350164-2350195	-	PolyASite	3
chr1:2350186-2350187	-	PolyA-Seq	3
chr1:2350188-2350189	-	PolyADB3	3
chr1:2350413-2350414	-	PolyADB3	2
chr1:2350413-2350415	-	GENCODE	NA
chr1:2350416-2350417	-	PolyA-Seq	2
chr1:2350849-2350889	-	PolyASite	3
chr1:2350853-2350854	-	PolyADB3	3
chr1:2350853-2350855	-	GENCODE	NA
chr1:2350855-2350856	-	PolyA-Seq	3
chr1:2352197-2352198	+	PolyADB3	2
chr1:2352198-2352199	+	PolyASite	2
chr1:2354923-2354949	-	PolyASite	2
chr1:2354927-2354928	-	PolyADB3	2
chr1:2355139-2355176	-	PolyASite	2
chr1:2355154-2355155	-	PolyADB3	2
chr1:2355174-2355176	-	GENCODE	NA
chr1:2361001-2361002	-	PolyADB3	2
chr1:2361001-2361002	-	PolyA-Seq	2
chr1:2361605-2361606	-	PolyADB3	2
chr1:2361609-2361610	-	PolyA-Seq	2
chr1:2363042-2363061	-	PolyASite	3
chr1:2363045-2363046	-	PolyADB3	3
chr1:2363046-2363047	-	PolyA-Seq	3
chr1:2363060-2363062	-	GENCODE	NA
chr1:2363100-2363101	-	PolyA-Seq	2
chr1:2363105-2363106	-	PolyADB3	2
chr1:2363105-2363107	-	GENCODE	NA
chr1:2363182-2363183	-	PolyADB3	3
chr1:2363184-2363185	-	PolyA-Seq	3
chr1:2363184-2363185	-	PolyASite	3
chr1:2369470-2369471	-	PolyADB3	2
chr1:2369478-2369479	-	PolyA-Seq	2
chr1:2369671-2369677	-	PolyASite	3
chr1:2369673-2369674	-	PolyADB3	3
chr1:2369674-2369675	-	PolyA-Seq	3
chr1:2371420-2371421	-	PolyADB3	2
chr1:2371420-2371421	-	PolyA-Seq	2
chr1:2372001-2372026	-	PolyASite	3
chr1:2372011-2372012	-	PolyADB3	3
chr1:2372012-2372013	-	PolyA-Seq	3
chr1:2372013-2372014	-	PolyA-Seq	3
chr1:2374848-2374865	-	PolyASite	2
chr1:2374852-2374853	-	PolyADB3	2
chr1:2374852-2374854	-	GENCODE	NA
chr1:2377612-2377613	-	PolyA-Seq	2
chr1:2377616-2377617	-	PolyADB3	2
chr1:2377616-2377618	-	GENCODE	NA
chr1:2378963-2378964	-	PolyADB3	2
chr1:2378975-2378976	-	PolyA-Seq	2
chr1:2378994-2378996	-	GENCODE	NA
chr1:2380535-2380536	-	PolyADB3	3
chr1:2380537-2380538	-	PolyA-Seq	3
chr1:2380537-2380539	-	PolyASite	3
chr1:2380848-2380849	-	PolyADB3	2
chr1:2380848-2380849	-	PolyA-Seq	2
chr1:2381680-2381681	-	PolyADB3	2
chr1:2381682-2381683	-	PolyASite	2
chr1:2383236-2383237	-	PolyADB3	2
chr1:2383237-2383241	-	PolyASite	2
chr1:2383521-2383522	-	PolyA-Seq	3
chr1:2383521-2383525	-	PolyASite	3
chr1:2383522-2383523	-	PolyADB3	3
chr1:2383522-2383523	-	PolyA-Seq	3
chr1:2384774-2384775	-	PolyA-Seq	2
chr1:2384779-2384780	-	PolyADB3	2
chr1:2385500-2385501	-	PolyA-Seq	3
chr1:2385500-2385549	-	PolyASite	3
chr1:2385523-2385524	-	PolyADB3	3
chr1:2385524-2385525	-	PolyA-Seq	3
chr1:2386347-2386348	-	PolyADB3	2
chr1:2386348-2386349	-	PolyA-Seq	2
chr1:2386395-2386396	-	PolyADB3	2
chr1:2386398-2386415	-	PolyASite	2
chr1:2388003-2388004	-	PolyADB3	2
chr1:2388003-2388005	-	GENCODE	NA
chr1:2388009-2388010	-	PolyA-Seq	2
chr1:2388501-2388517	+	PolyASite	3
chr1:2388507-2388508	+	PolyADB3	3
chr1:2388508-2388509	+	PolyA-Seq	3
chr1:2392489-2392513	+	PolyASite	2
chr1:2392499-2392500	+	PolyADB3	2
chr1:2392499-2392500	+	PolyA-Seq	2
chr1:2392500-2392501	+	PolyA-Seq	2
chr1:2392504-2392505	+	PolyA-Seq	2
chr1:2396567-2396568	+	PolyA-Seq	2
chr1:2396569-2396578	+	PolyASite	2
chr1:2396945-2396953	+	PolyASite	2
chr1:2396948-2396949	+	PolyA-Seq	2
chr1:2396952-2396953	+	PolyA-Seq	2
chr1:2403178-2403179	+	PolyADB3	2
chr1:2403190-2403250	+	PolyASite	2
chr1:2403215-2403216	+	PolyA-Seq	2
chr1:2403215-2403217	+	GENCODE	NA
chr1:2403216-2403217	+	PolyADB3	2
chr1:2403241-2403242	+	PolyADB3	2
chr1:2403252-2403271	+	PolyASite	2
chr1:2403267-2403268	+	PolyADB3	2
chr1:2403271-2403323	+	PolyASite	2
chr1:2403300-2403301	+	PolyA-Seq	2
chr1:2403303-2403304	+	PolyADB3	2
chr1:2403334-2403335	+	PolyADB3	2
chr1:2403567-2403602	+	PolyASite	2
chr1:2403603-2403604	+	PolyADB3	2
chr1:2403642-2403643	+	PolyA-Seq	2
chr1:2403643-2403644	+	PolyADB3	2
chr1:2403671-2403672	+	PolyA-Seq	2
chr1:2403675-2403676	+	PolyADB3	2
chr1:2403734-2403791	+	PolyASite	3
chr1:2403749-2403751	+	GENCODE	NA
chr1:2403750-2403751	+	PolyADB3	3
chr1:2403757-2403758	+	PolyA-Seq	3
chr1:2403782-2403783	+	PolyADB3	3
chr1:2403963-2403965	-	GENCODE	NA
chr1:2403973-2403974	-	PolyADB3	2
chr1:2403974-2403975	-	PolyA-Seq	2
chr1:2404785-2404846	-	PolyASite	2
chr1:2404789-2404790	-	PolyADB3	2
chr1:2404801-2404803	-	GENCODE	NA
chr1:2404818-2404819	-	PolyADB3	2
chr1:2404822-2404823	-	PolyA-Seq	2
chr1:2404838-2404886	+	PolyASite	3
chr1:2404849-2404860	-	PolyASite	2
chr1:2404854-2404855	+	PolyA-Seq	3
chr1:2404856-2404857	+	PolyADB3	3
chr1:2404866-2404867	-	PolyADB3	2
chr1:2405365-2405404	-	PolyASite	3
chr1:2405368-2405369	-	PolyADB3	3
chr1:2405370-2405371	-	PolyA-Seq	3
chr1:2405396-2405397	-	PolyADB3	3
chr1:2405413-2405447	+	PolyASite	2
chr1:2405423-2405442	-	PolyASite	3
chr1:2405434-2405435	+	PolyA-Seq	2
chr1:2405435-2405436	+	PolyADB3	2
chr1:2405439-2405440	-	PolyA-Seq	3
chr1:2405440-2405441	-	PolyADB3	3
chr1:2405441-2405442	+	PolyA-Seq	2
chr1:2405442-2405444	+	GENCODE	NA
chr1:2405608-2405609	-	PolyADB3	2
chr1:2405611-2405612	-	PolyA-Seq	2
chr1:2414135-2414137	+	PolyASite	2
chr1:2414138-2414139	+	PolyADB3	2
chr1:2421467-2421486	+	PolyASite	2
chr1:2421475-2421476	+	PolyA-Seq	2
chr1:2426084-2426085	+	PolyADB3	2
chr1:2426088-2426089	+	PolyA-Seq	2
chr1:2426241-2426242	+	PolyADB3	2
chr1:2426241-2426242	+	PolyA-Seq	2
chr1:2426242-2426243	+	PolyA-Seq	2
chr1:2445820-2445821	-	PolyADB3	2
chr1:2445824-2445825	-	PolyA-Seq	2
chr1:2445871-2445872	+	PolyA-Seq	2
chr1:2445876-2445877	+	PolyADB3	2
chr1:2492299-2492301	-	GENCODE	NA
chr1:2492300-2492328	-	PolyASite	2
chr1:2492309-2492310	-	PolyADB3	2
chr1:2505451-2505452	-	PolyA-Seq	3
chr1:2505452-2505478	-	PolyASite	3
chr1:2505465-2505466	-	PolyA-Seq	3
chr1:2505468-2505496	+	PolyASite	2
chr1:2505470-2505471	-	PolyADB3	3
chr1:2505489-2505490	+	PolyADB3	2
chr1:2505504-2505554	+	PolyASite	2
chr1:2505512-2505513	-	PolyADB3	2
chr1:2505513-2505514	-	PolyASite	2
chr1:2505525-2505526	+	PolyA-Seq	2
chr1:2505526-2505528	+	GENCODE	NA
chr1:2505529-2505530	+	PolyADB3	2
chr1:2505530-2505531	+	PolyA-Seq	2
chr1:2505787-2505811	+	PolyASite	3
chr1:2505806-2505807	+	PolyADB3	3
chr1:2505806-2505807	+	PolyA-Seq	3
chr1:2505814-2505815	+	PolyA-Seq	3
chr1:2508524-2508569	-	PolyASite	3
chr1:2508530-2508532	-	GENCODE	NA
chr1:2508532-2508534	-	GENCODE	NA
chr1:2508536-2508537	-	PolyADB3	2
chr1:2508536-2508537	-	PolyA-Seq	2
chr1:2508536-2508538	-	GENCODE	NA
chr1:2508569-2508618	-	PolyASite	3
chr1:2508590-2508591	-	PolyADB3	3
chr1:2508595-2508596	-	PolyA-Seq	3
chr1:2512530-2512531	-	PolyADB3	2
chr1:2512533-2512534	-	PolyA-Seq	2
chr1:2517923-2517924	-	PolyADB3	2
chr1:2517924-2517925	-	PolyA-Seq	2
chr1:2526645-2526646	+	PolyASite	2
chr1:2526649-2526650	+	PolyADB3	2
chr1:2526651-2526652	+	PolyA-Seq	2
chr1:2526653-2526654	+	PolyA-Seq	2
chr1:2528743-2528772	-	PolyASite	3
chr1:2528744-2528745	-	PolyADB3	3
chr1:2528744-2528746	-	GENCODE	NA
chr1:2528746-2528747	-	PolyA-Seq	3
chr1:2545768-2545769	-	PolyADB3	2
chr1:2545769-2545772	-	PolyASite	2
chr1:2547433-2547482	+	PolyASite	3
chr1:2547457-2547458	+	PolyA-Seq	3
chr1:2547458-2547460	+	GENCODE	NA
chr1:2547459-2547460	+	PolyADB3	3
chr1:2547940-2547941	-	PolyA-Seq	2
chr1:2547943-2547944	-	PolyADB3	2
chr1:2549918-2549921	-	PolyASite	3
chr1:2549919-2549920	-	PolyADB3	3
chr1:2549919-2549920	-	PolyA-Seq	3
chr1:2549919-2549921	-	GENCODE	NA
chr1:2550282-2550284	-	GENCODE	NA
chr1:2552351-2552352	+	PolyADB3	2
chr1:2552361-2552363	+	PolyASite	2
chr1:2556089-2556090	-	PolyA-Seq	3
chr1:2556089-2556129	-	PolyASite	3
chr1:2556096-2556097	-	PolyADB3	3
chr1:2556097-2556098	-	PolyA-Seq	3
chr1:2556111-2556112	-	PolyA-Seq	3
chr1:2556164-2556171	-	PolyASite	2
chr1:2556169-2556170	-	PolyA-Seq	2
chr1:2563741-2563742	+	PolyA-Seq	2
chr1:2563748-2563749	+	PolyADB3	2
chr1:2563787-2563788	+	PolyA-Seq	2
chr1:2563788-2563789	+	PolyADB3	2
chr1:2563825-2563826	+	PolyA-Seq	2
chr1:2563827-2563829	+	GENCODE	NA
chr1:2563828-2563829	+	PolyADB3	2
chr1:2563854-2563894	+	PolyASite	3
chr1:2563856-2563857	+	PolyADB3	3
chr1:2563873-2563874	+	PolyA-Seq	3
chr1:2564081-2564082	+	PolyA-Seq	2
chr1:2564089-2564090	+	PolyADB3	2
chr1:2565615-2565616	+	PolyA-Seq	2
chr1:2565616-2565617	+	PolyADB3	2
chr1:2565617-2565618	+	PolyA-Seq	2
chr1:2565621-2565622	+	PolyA-Seq	2
chr1:2565956-2565959	+	PolyASite	2
chr1:2565958-2565959	+	PolyA-Seq	2
chr1:2572546-2572547	+	PolyA-Seq	2
chr1:2572547-2572548	+	PolyADB3	2
chr1:2577369-2577372	+	PolyASite	2
chr1:2577371-2577372	+	PolyA-Seq	2
chr1:2582356-2582357	-	PolyA-Seq	2
chr1:2582359-2582360	-	PolyADB3	2
chr1:2582360-2582361	-	PolyA-Seq	2
chr1:2582505-2582506	+	PolyA-Seq	2
chr1:2582505-2582510	+	PolyASite	2
chr1:2584410-2584426	+	PolyASite	2
chr1:2584428-2584429	+	PolyADB3	2
chr1:2584515-2584552	+	PolyASite	3
chr1:2584531-2584533	+	GENCODE	NA
chr1:2584532-2584533	+	PolyADB3	3
chr1:2584532-2584533	+	PolyA-Seq	3
chr1:2584533-2584534	+	PolyA-Seq	3
chr1:2586027-2586028	-	PolyADB3	2
chr1:2586030-2586031	-	PolyA-Seq	2
chr1:2589569-2589611	+	PolyASite	3
chr1:2589588-2589589	+	PolyA-Seq	3
chr1:2589589-2589590	+	PolyADB3	3
chr1:2589627-2589628	+	PolyA-Seq	2
chr1:2589628-2589629	+	PolyADB3	2
chr1:2590636-2590637	-	PolyA-Seq	2
chr1:2590638-2590639	-	PolyADB3	2
chr1:2590642-2590644	-	GENCODE	NA
chr1:2591328-2591329	+	PolyA-Seq	2
chr1:2591331-2591332	+	PolyADB3	2
chr1:2591437-2591474	+	PolyASite	3
chr1:2591461-2591463	+	GENCODE	NA
chr1:2591466-2591467	+	PolyA-Seq	3
chr1:2591466-2591468	+	GENCODE	NA
chr1:2591467-2591468	+	PolyADB3	3
chr1:2635975-2635976	-	PolyA-Seq	2
chr1:2635975-2635977	-	GENCODE	NA
chr1:2635977-2635978	-	PolyADB3	2
chr1:2636615-2636624	+	PolyASite	3
chr1:2636617-2636618	+	PolyA-Seq	3
chr1:2636618-2636620	+	GENCODE	NA
chr1:2636619-2636620	+	PolyADB3	3
chr1:2636980-2636995	-	PolyASite	2
chr1:2636985-2636987	-	GENCODE	NA
chr1:2636986-2636987	-	PolyA-Seq	2
chr1:2636987-2636988	-	PolyADB3	2
chr1:2636988-2636989	-	PolyA-Seq	2
chr1:2638295-2638315	-	PolyASite	2
chr1:2638305-2638306	-	PolyADB3	2
chr1:2638900-2638910	-	PolyASite	2
chr1:2638901-2638903	-	GENCODE	NA
chr1:2638902-2638903	-	PolyA-Seq	2
chr1:2638904-2638905	-	PolyADB3	2
chr1:2638906-2638907	-	PolyA-Seq	2
chr1:2814431-2814433	-	GENCODE	NA
chr1:2817753-2817768	+	PolyASite	2
chr1:2817766-2817767	+	PolyADB3	2
chr1:2867776-2867777	+	PolyA-Seq	2
chr1:2867776-2867777	+	PolyASite	2
chr1:3022901-3022903	+	GENCODE	NA
chr1:3055422-3055423	-	PolyADB3	2
chr1:3055424-3055425	-	PolyA-Seq	2
chr1:3059601-3059633	-	PolyASite	3
chr1:3059614-3059616	-	GENCODE	NA
chr1:3059616-3059617	-	PolyADB3	3
chr1:3059618-3059619	-	PolyA-Seq	3
chr1:3063430-3063431	-	PolyA-Seq	2
chr1:3063430-3063431	-	PolyASite	2
chr1:3064030-3064041	-	PolyASite	2
chr1:3064031-3064032	-	PolyADB3	2
chr1:3064033-3064034	-	PolyA-Seq	2
chr1:3064040-3064041	-	PolyA-Seq	2
chr1:3064048-3064082	-	PolyASite	3
chr1:3064069-3064070	-	PolyA-Seq	3
chr1:3064071-3064073	-	GENCODE	NA
chr1:3064073-3064074	-	PolyA-Seq	3
chr1:3064078-3064079	-	PolyADB3	3
chr1:3064079-3064080	-	PolyA-Seq	3
chr1:3065322-3065323	+	PolyADB3	2
chr1:3065325-3065326	+	PolyA-Seq	2
chr1:3068651-3068652	-	PolyADB3	3
chr1:3068651-3068652	-	PolyA-Seq	3
chr1:3068651-3068652	-	PolyASite	3
chr1:3073405-3073406	+	PolyA-Seq	2
chr1:3073405-3073425	+	PolyASite	2
chr1:3073460-3073461	+	PolyA-Seq	2
chr1:3073460-3073461	+	PolyASite	2
chr1:3074320-3074325	-	PolyASite	2
[truncated: 671,960+ more rows]
