# Supplementary material for: SCAPTURE: a deep learning-embedded pipeline that captures polyadenylation information from 3′ tag-based RNA-seq of single cells
Source: Genome Biol. 2021 Aug 10;22:221. doi: 10.1186/s13059-021-02437-5 (PMC8353616; doi:10.1186/s13059-021-02437-5)
Supplement: Supplementary file 3 — Additional file 3: Table S2. List of called peaks and filtered PASs by SCAPTURE with aggregating six PBMC scRNA-seq datasets from 10x Genomics. The information of PAS filtering by DeepPASS and overlapping with known PASs are labeled. a, aggregated exonic PASs. b, aggregated intronic PASs. (Related Fig. 3a, S4B and S5C). [file 13059_2021_2437_MOESM3_ESM.xlsx]

## Sheet: a, aggregated exonic PASs
a, aggregated exonic PASs by SCAPTURE in six PBMC datasets from 10x Genomics
Location	Strand	Information	Exon number	Length of each peak block (BED file format)	Start site of each peak block (BED file format)	DeepPASS	KnownPASs
chr1:15902-17053	-	WASH7P|1|WASH7P|others|ENST00000488147.1|exon|SCAPAv7.PBMC8k	3	45,159,196,	0,704,955,	negative	non-overlapped
chr1:89295-89563	-	AL627309.1|1|AL627309.1|lncRNA|ENST00000466430.5|exon|SCAPAv7.PBMC6k	1	268,	0,	negative	overlapped
chr1:90655-91055	-	AL627309.3|1|AL627309.3|lncRNA|ENST00000495576.1|exon|SCAPAv7.PBMC10k	1	400,	0,	negative	non-overlapped
chr1:91238-92099	-	AL627309.1|2|AL627309.1|lncRNA|ENST00000466430.5|exon|SCAPAv7.PBMC10k	2	391,9,	0,852,	negative	non-overlapped
chr1:134013-134413	+	CICP27|1|CICP27|others|ENST00000442987.3|exon|SCAPAv7.PBMC4k	1	400,	0,	negative	non-overlapped
chr1:135141-135318	-	AL627309.6|1|AL627309.6|others|ENST00000494149.2|exon|SCAPAv7.PBMC5k	1	177,	0,	negative	non-overlapped
chr1:142808-146582	-	AL627309.5|1|AL627309.5|lncRNA|ENST00000484859.1|exon|SCAPAv7.PBMC4k	2	203,197,	0,3577,	negative	non-overlapped
chr1:147885-148285	-	AL627309.5|1|AL627309.5|lncRNA|ENST00000484859.1|exon|SCAPAv7.PBMC6k	1	400,	0,	negative	non-overlapped
chr1:148706-149106	-	AL627309.5|2|AL627309.5|lncRNA|ENST00000484859.1|exon|SCAPAv7.PBMC10k	1	400,	0,	negative	non-overlapped
chr1:164292-164692	-	AL627309.5|2|AL627309.5|lncRNA|ENST00000466557.6|exon|SCAPAv7.PBMC8k	1	400,	0,	negative	non-overlapped
chr1:165664-168080	-	AL627309.5|3|AL627309.5|lncRNA|ENST00000662089.1|exon|SCAPAv7.PBMC4k	2	278,122,	0,2294,	negative	non-overlapped
chr1:165761-169060	-	AL627309.5|3|AL627309.5|lncRNA|ENST00000662089.1|exon|SCAPAv7.PBMC5k	3	181,207,12,	0,2197,3287,	negative	non-overlapped
chr1:167129-167404	-	AL627309.5|1|AL627309.5|lncRNA|ENST00000655252.1|exon|SCAPAv7.PBMC3k	1	275,	0,	positive	non-overlapped
chr1:169063-173819	-	AL627309.5|5|AL627309.5|lncRNA|ENST00000466557.6|exon|SCAPAv7.PBMC8k	3	201,132,67,	0,3493,4689,	negative	non-overlapped
chr1:185217-186323	-	WASH9P|1|WASH9P|others|ENST00000623083.4|exon|SCAPAv7.PBMC4k	3	133,69,7,	0,273,1099,	negative	non-overlapped
chr1:185504-187276	-	WASH9P|1|WASH9P|others|ENST00000623083.4|exon|SCAPAv7.PBMC5k	3	55,153,148,	0,812,1624,	negative	non-overlapped
chr1:187841-188858	-	WASH9P|1|WASH9P|others|ENST00000623083.4|exon|SCAPAv7.PBMC10k	4	49,137,146,68,	0,288,597,949,	negative	non-overlapped
chr1:258304-258704	-	AP006222.1|1|AP006222.1|others|ENST00000441866.2|exon|SCAPAv7.PBMC10k	1	400,	0,	positive	non-overlapped
chr1:258423-258823	-	AP006222.1|1|AP006222.1|others|ENST00000441866.2|exon|SCAPAv7.PBMC6k	1	400,	0,	negative	non-overlapped
chr1:258826-356885	-	AP006222.1|2|AP006222.1|others|ENST00000441866.2|exon|SCAPAv7.PBMC10k	2	199,201,	0,97858,	negative	non-overlapped
chr1:263015-263254	-	AP006222.1|3|AP006222.1|others|ENST00000424587.7|exon|SCAPAv7.PBMC10k	1	239,	0,	negative	non-overlapped
chr1:264109-264509	-	AP006222.1|4|AP006222.1|others|ENST00000424587.7|exon|SCAPAv7.PBMC10k	1	400,	0,	negative	non-overlapped
chr1:265279-265679	-	AP006222.1|3|AP006222.1|others|ENST00000424587.7|exon|SCAPAv7.PBMC4k	1	400,	0,	negative	non-overlapped
chr1:266101-266501	-	AP006222.1|4|AP006222.1|others|ENST00000424587.7|exon|SCAPAv7.PBMC8k	1	400,	0,	positive	non-overlapped
chr1:266246-266646	-	AP006222.1|3|AP006222.1|others|ENST00000424587.7|exon|SCAPAv7.PBMC5k	1	400,	0,	negative	non-overlapped
chr1:267104-267504	-	AP006222.1|4|AP006222.1|others|ENST00000424587.7|exon|SCAPAv7.PBMC4k	1	400,	0,	negative	non-overlapped
chr1:267801-268201	-	AP006222.1|5|AP006222.1|others|ENST00000424587.7|exon|SCAPAv7.PBMC10k	1	400,	0,	negative	non-overlapped
chr1:268252-268577	+	AP006222.2|1|AP006222.2|lncRNA|ENST00000669836.1|exon|SCAPAv7.PBMC4k	1	325,	0,	negative	non-overlapped
chr1:484832-485035	-	AL732372.2|1|AL732372.2|others|ENST00000601814.5|exon|SCAPAv7.PBMC6k	1	203,	0,	negative	non-overlapped
chr1:498268-502598	-	AL732372.2|1|AL732372.2|others|ENST00000641845.1|exon|SCAPAv7.PBMC10k	5	37,58,65,57,134,	0,130,3287,3918,4196,	negative	non-overlapped
chr1:498433-498785	-	AL732372.2|2|AL732372.2|others|ENST00000616947.2|exon|SCAPAv7.PBMC10k	1	352,	0,	negative	non-overlapped
chr1:501608-502852	-	AL732372.2|3|AL732372.2|others|ENST00000641916.1|exon|SCAPAv7.PBMC10k	2	12,388,	0,856,	negative	non-overlapped
chr1:502481-514397	-	AL732372.2|4|AL732372.2|others|ENST00000641063.1|exon|SCAPAv7.PBMC10k	3	180,124,39,	0,2498,11877,	negative	non-overlapped
chr1:504823-514413	-	AL732372.2|2|AL732372.2|others|ENST00000641049.1|exon|SCAPAv7.PBMC8k	2	110,55,	0,9535,	negative	non-overlapped
chr1:504935-522928	-	AL732372.2|3|AL732372.2|others|ENST00000642124.1|exon|SCAPAv7.PBMC8k	4	168,65,82,70,	0,9423,12249,17923,	negative	non-overlapped
chr1:586071-586332	-	AL669831.3|1|AL669831.3|others|ENST00000634833.2|exon|SCAPAv7.PBMC5k	1	261,	0,	negative	non-overlapped
chr1:597365-597765	-	AL669831.3|1|AL669831.3|others|ENST00000357876.6|exon|SCAPAv7.PBMC8k	1	400,	0,	positive	non-overlapped
chr1:608007-827796	-	AL669831.3|1|AL669831.3|others|ENST00000634337.2|exon|SCAPAv7.PBMC10k	3	49,33,127,	0,90919,219662,	positive	non-overlapped
chr1:629062-629338	+	MTND1P23|1|MTND1P23|others|ENST00000416931.1|exon|SCAPAv7.PBMC4k	1	276,	0,	negative	overlapped
chr1:629194-629433	+	MTND1P23|1|MTND1P23|others|ENST00000416931.1|exon|SCAPAv7.PBMC10k	1	239,	0,	negative	non-overlapped
chr1:630198-630598	+	MTND2P28|1|MTND2P28|others|ENST00000457540.1|exon|SCAPAv7.PBMC4k	1	400,	0,	negative	overlapped
chr1:632395-632616	+	MTCO1P12|1|MTCO1P12|others|ENST00000414273.1|exon|SCAPAv7.PBMC8k	1	221,	0,	negative	non-overlapped
chr1:632949-633349	+	MTCO2P12|1|MTCO2P12|others|ENST00000427426.1|exon|SCAPAv7.PBMC3k	1	400,	0,	negative	non-overlapped
chr1:633535-633683	+	MTATP8P1|1|MTATP8P1|others|ENST00000467115.1|exon|SCAPAv7.PBMC10k	1	148,	0,	positive	overlapped
chr1:633834-634234	+	MTATP6P1|1|MTATP6P1|others|ENST00000514057.1|exon|SCAPAv7.PBMC3k	1	400,	0,	positive	overlapped
chr1:633969-634369	+	MTATP6P1|1|MTATP6P1|others|ENST00000514057.1|exon|SCAPAv7.PBMC4k	1	400,	0,	negative	overlapped
chr1:634733-634922	+	MTCO3P12|1|MTCO3P12|others|ENST00000416718.2|exon|SCAPAv7.PBMC10k	1	189,	0,	negative	overlapped
chr1:725885-726017	-	AL669831.1|1|AL669831.1|others|ENST00000506640.2|exon|SCAPAv7.PBMC6k	1	132,	0,	positive	non-overlapped
chr1:725951-726329	-	AL669831.1|1|AL669831.1|others|ENST00000506640.2|exon|SCAPAv7.PBMC8k	1	378,	0,	negative	non-overlapped
chr1:732031-733064	-	AL669831.3|2|AL669831.3|others|ENST00000648019.1|exon|SCAPAv7.PBMC10k	2	176,84,	0,949,	negative	non-overlapped
chr1:766385-773091	-	AL669831.1|2|AL669831.1|others|ENST00000506640.2|exon|SCAPAv7.PBMC5k	4	2,66,216,116,	0,2162,3111,6590,	negative	non-overlapped
chr1:774189-778592	-	AL669831.1|3|AL669831.1|others|ENST00000506640.2|exon|SCAPAv7.PBMC5k	2	91,309,	0,4094,	negative	non-overlapped
chr1:778838-782078	+	LINC01409|1|LINC01409|lncRNA|ENST00000457084.1|exon|SCAPAv7.PBMC4k	2	254,142,	0,3098,	negative	non-overlapped
chr1:778972-804026	+	LINC01409|1|LINC01409|lncRNA|ENST00000651411.1|exon|SCAPAv7.PBMC5k	2	120,105,	0,24949,	negative	non-overlapped
chr1:778979-784456	+	LINC01409|2|LINC01409|lncRNA|ENST00000434264.6|exon|SCAPAv7.PBMC5k	3	113,200,87,	0,2957,5390,	negative	non-overlapped
chr1:784605-784956	+	LINC01409|3|LINC01409|lncRNA|ENST00000592547.1|exon|SCAPAv7.PBMC5k	1	351,	0,	negative	overlapped
chr1:786705-786866	+	LINC01409|1|LINC01409|lncRNA|ENST00000586928.5|exon|SCAPAv7.PBMC6k	1	161,	0,	negative	non-overlapped
chr1:786711-787111	+	LINC01409|1|LINC01409|lncRNA|ENST00000665867.1|exon|SCAPAv7.PBMC8k	1	400,	0,	negative	non-overlapped
chr1:786864-787264	+	LINC01409|4|LINC01409|lncRNA|ENST00000591702.1|exon|SCAPAv7.PBMC5k	1	400,	0,	negative	non-overlapped
chr1:787309-787661	+	LINC01409|2|LINC01409|lncRNA|ENST00000591702.1|exon|SCAPAv7.PBMC8k	1	352,	0,	positive	overlapped
chr1:800879-801145	-	AL669831.4|1|AL669831.4|others|ENST00000447500.4|exon|SCAPAv7.PBMC6k	1	266,	0,	negative	non-overlapped
chr1:801055-817417	-	AL669831.4|1|AL669831.4|others|ENST00000447500.4|exon|SCAPAv7.PBMC5k	5	108,93,50,104,45,	0,4743,7518,9011,16317,	negative	non-overlapped
chr1:804174-805127	+	LINC01409|2|LINC01409|lncRNA|ENST00000591440.5|exon|SCAPAv7.PBMC3k	2	48,352,	0,601,	negative	non-overlapped
chr1:808591-817636	-	AL669831.4|2|AL669831.4|others|ENST00000447500.4|exon|SCAPAv7.PBMC6k	3	32,104,264,	0,1475,8781,	negative	non-overlapped
chr1:809752-810064	+	LINC01409|3|LINC01409|lncRNA|ENST00000665719.1|exon|SCAPAv7.PBMC6k	1	312,	0,	positive	overlapped
chr1:817914-818834	+	FAM87B|1|FAM87B|lncRNA|ENST00000326734.2|exon|SCAPAv7.PBMC8k	2	288,112,	0,808,	negative	non-overlapped
chr1:818853-819253	+	FAM87B|1|FAM87B|lncRNA|ENST00000326734.2|exon|SCAPAv7.PBMC5k	1	400,	0,	positive	non-overlapped
chr1:819373-819752	+	FAM87B|1|FAM87B|lncRNA|ENST00000326734.2|exon|SCAPAv7.PBMC10k	1	379,	0,	negative	non-overlapped
chr1:819489-819831	+	FAM87B|1|FAM87B|lncRNA|ENST00000326734.2|exon|SCAPAv7.PBMC3k	1	342,	0,	positive	overlapped
chr1:826206-826483	-	LINC00115|1|LINC00115|lncRNA|ENST00000473798.1|exon|SCAPAv7.PBMC3k	1	277,	0,	positive	overlapped
chr1:826206-826597	-	LINC00115|1|LINC00115|lncRNA|ENST00000473798.1|exon|SCAPAv7.PBMC8k	1	391,	0,	positive	overlapped
chr1:826680-827080	-	LINC00115|2|LINC00115|lncRNA|ENST00000473798.1|exon|SCAPAv7.PBMC6k	1	400,	0,	negative	non-overlapped
chr1:827598-829085	+	LINC01128|1|LINC01128|lncRNA|ENST00000445118.7|exon|SCAPAv7.PBMC5k	2	177,83,	0,1404,	negative	non-overlapped
chr1:827815-828109	+	LINC01128|2|LINC01128|lncRNA|ENST00000660797.1|exon|SCAPAv7.PBMC10k	1	294,	0,	negative	non-overlapped
chr1:841598-841998	+	LINC01128|2|LINC01128|lncRNA|ENST00000660797.1|exon|SCAPAv7.PBMC8k	1	400,	0,	positive	overlapped
chr1:843179-843579	+	LINC01128|3|LINC01128|lncRNA|ENST00000670824.1|exon|SCAPAv7.PBMC8k	1	400,	0,	negative	non-overlapped
chr1:853744-854075	+	LINC01128|5|LINC01128|lncRNA|ENST00000608189.5|exon|SCAPAv7.PBMC5k	1	331,	0,	negative	non-overlapped
chr1:854002-854402	+	LINC01128|4|LINC01128|lncRNA|ENST00000657837.1|exon|SCAPAv7.PBMC8k	1	400,	0,	positive	overlapped
chr1:855621-856021	+	LINC01128|5|LINC01128|lncRNA|ENST00000445118.7|exon|SCAPAv7.PBMC4k	1	400,	0,	negative	overlapped
chr1:856766-857166	+	LINC01128|6|LINC01128|lncRNA|ENST00000657837.1|exon|SCAPAv7.PBMC4k	1	400,	0,	positive	overlapped
chr1:858715-859115	+	LINC01128|7|LINC01128|lncRNA|ENST00000659124.1|exon|SCAPAv7.PBMC4k	1	400,	0,	negative	non-overlapped
chr1:859097-859446	+	LINC01128|9|LINC01128|lncRNA|ENST00000445118.7|exon|SCAPAv7.PBMC5k	1	349,	0,	positive	overlapped
chr1:865448-865848	+	AL669831.7|1|AL669831.7|lncRNA|ENST00000671208.1|exon|SCAPAv7.PBMC8k	1	400,	0,	positive	non-overlapped
chr1:867894-868202	+	AL669831.7|2|AL669831.7|lncRNA|ENST00000661463.1|exon|SCAPAv7.PBMC4k	1	308,	0,	negative	non-overlapped
chr1:868249-868649	-	FAM41C|1|FAM41C|lncRNA|ENST00000446136.1|exon|SCAPAv7.PBMC8k	1	400,	0,	positive	non-overlapped
chr1:874093-874349	+	TUBB8P11|1|TUBB8P11|others|ENST00000415481.1|exon|SCAPAv7.PBMC6k	1	256,	0,	negative	non-overlapped
chr1:912592-912992	+	AL645608.2|1|AL645608.2|lncRNA|ENST00000448179.1|exon|SCAPAv7.PBMC10k	1	400,	0,	negative	non-overlapped
chr1:918373-918773	-	LINC02593|1|LINC02593|lncRNA|ENST00000609207.1|exon|SCAPAv7.PBMC5k	1	400,	0,	positive	overlapped
chr1:943045-943959	+	SAMD11|1|SAMD11|coding|ENST00000455979.1|CDS|SCAPAv7.PBMC10k	3	13,125,262,	0,207,652,	negative	non-overlapped
chr1:943819-944209	+	SAMD11|1|SAMD11|coding|ENST00000455979.1|3UTR|SCAPAv7.PBMC5k	1	390,	0,	negative	non-overlapped
chr1:944157-944557	+	SAMD11|2|SAMD11|coding|ENST00000342066.8|3UTR|SCAPAv7.PBMC5k	1	400,	0,	positive	overlapped
chr1:944204-944537	-	NOC2L|1|NOC2L|coding|ENST00000327044.7|3UTR|SCAPAv7.PBMC3k	1	333,	0,	positive	overlapped
chr1:958246-958564	-	NOC2L|2|NOC2L|coding|ENST00000469563.1|exon|SCAPAv7.PBMC6k	1	318,	0,	negative	non-overlapped
chr1:965335-965701	+	KLHL17|1|KLHL17|coding|ENST00000338591.8|3UTR|SCAPAv7.PBMC4k	1	366,	0,	positive	overlapped
chr1:974000-974741	+	PLEKHN1|1|PLEKHN1|coding|ENST00000379407.7|3UTR|SCAPAv7.PBMC3k	3	51,49,300,	0,315,441,	negative	non-overlapped
chr1:974355-975865	+	PLEKHN1|2|PLEKHN1|coding|ENST00000379410.8|3UTR|SCAPAv7.PBMC3k	3	9,147,154,	0,86,1356,	positive	overlapped
chr1:974757-975157	+	PLEKHN1|1|PLEKHN1|coding|ENST00000379410.8|3UTR|SCAPAv7.PBMC6k	1	400,	0,	negative	overlapped
chr1:975204-975412	-	PERM1|1|PERM1|coding|ENST00000433179.3|3UTR|SCAPAv7.PBMC5k	1	208,	0,	positive	overlapped
chr1:975496-975845	+	PLEKHN1|2|PLEKHN1|coding|ENST00000379410.8|3UTR|SCAPAv7.PBMC10k	1	349,	0,	positive	overlapped
chr1:975819-976219	-	PERM1|2|PERM1|coding|ENST00000433179.3|3UTR|SCAPAv7.PBMC5k	1	400,	0,	positive	overlapped
chr1:995966-996320	-	AL645608.7|1|AL645608.7|lncRNA|ENST00000606034.1|exon|SCAPAv7.PBMC6k	1	354,	0,	positive	overlapped
chr1:996352-996752	-	AL645608.7|1|AL645608.7|lncRNA|ENST00000606034.1|exon|SCAPAv7.PBMC3k	1	400,	0,	negative	non-overlapped
chr1:996677-997077	-	AL645608.7|2|AL645608.7|lncRNA|ENST00000606034.1|exon|SCAPAv7.PBMC6k	1	400,	0,	negative	non-overlapped
chr1:997350-997750	-	AL645608.7|2|AL645608.7|lncRNA|ENST00000606034.1|exon|SCAPAv7.PBMC10k	1	400,	0,	negative	non-overlapped
chr1:998964-999280	-	HES4|1|HES4|coding|ENST00000304952.11|3UTR|SCAPAv7.PBMC6k	1	316,	0,	positive	overlapped
chr1:1011997-1012932	-	AL645608.1|1|AL645608.1|lncRNA|ENST00000458555.1|exon|SCAPAv7.PBMC10k	2	193,16,	0,919,	negative	non-overlapped
chr1:1012049-1013175	-	AL645608.1|1|AL645608.1|lncRNA|ENST00000458555.1|exon|SCAPAv7.PBMC6k	2	141,259,	0,867,	negative	non-overlapped
chr1:1014159-1014516	+	ISG15|1|ISG15|coding|ENST00000624697.4|3UTR|SCAPAv7.PBMC8k	1	357,	0,	positive	overlapped
chr1:1034867-1035238	+	AGRN|1|AGRN|coding|ENST00000469403.1|exon|SCAPAv7.PBMC5k	1	371,	0,	negative	non-overlapped
chr1:1048529-1048768	+	AGRN|1|AGRN|coding|ENST00000492947.1|exon|SCAPAv7.PBMC10k	1	239,	0,	negative	non-overlapped
chr1:1055150-1056111	+	AL645608.5|1|AL645608.5|lncRNA|ENST00000418300.1|exon|SCAPAv7.PBMC10k	2	65,214,	0,747,	positive	overlapped
chr1:1055746-1056097	+	AGRN|1|AGRN|coding|ENST00000379370.7|3UTR|SCAPAv7.PBMC8k	1	351,	0,	positive	overlapped
chr1:1065929-1066222	+	AL390719.1|1|AL390719.1|others|ENST00000433695.1|exon|SCAPAv7.PBMC6k	1	293,	0,	negative	non-overlapped
chr1:1065971-1066371	+	AL390719.1|1|AL390719.1|others|ENST00000451054.1|exon|SCAPAv7.PBMC4k	1	400,	0,	positive	overlapped
chr1:1081818-1082128	-	C1orf159|1|C1orf159|coding|ENST00000379339.5|3UTR|SCAPAv7.PBMC6k	1	310,	0,	positive	overlapped
chr1:1097679-1098079	+	AL390719.3|1|AL390719.3|lncRNA|ENST00000648183.1|exon|SCAPAv7.PBMC5k	1	400,	0,	negative	non-overlapped
chr1:1143643-1144028	+	LINC01342|1|LINC01342|lncRNA|ENST00000416774.1|exon|SCAPAv7.PBMC5k	1	385,	0,	positive	overlapped
chr1:1169460-1169860	+	AL390719.2|1|AL390719.2|lncRNA|ENST00000606993.1|exon|SCAPAv7.PBMC8k	1	400,	0,	negative	non-overlapped
chr1:1169889-1170268	+	AL390719.2|1|AL390719.2|lncRNA|ENST00000606993.1|exon|SCAPAv7.PBMC10k	1	379,	0,	positive	non-overlapped
chr1:1173075-1173475	-	TTLL10-AS1|1|TTLL10-AS1|lncRNA|ENST00000379317.1|exon|SCAPAv7.PBMC10k	1	400,	0,	negative	non-overlapped
chr1:1174693-1175093	-	TTLL10-AS1|1|TTLL10-AS1|lncRNA|ENST00000379317.1|exon|SCAPAv7.PBMC6k	1	400,	0,	positive	non-overlapped
chr1:1174775-1175034	+	TTLL10|1|TTLL10|coding|ENST00000506177.1|exon|SCAPAv7.PBMC8k	1	259,	0,	negative	non-overlapped
chr1:1185465-1185821	+	TTLL10|1|TTLL10|coding|ENST00000379288.3|3UTR|SCAPAv7.PBMC4k	1	356,	0,	negative	non-overlapped
chr1:1197626-1197936	+	TTLL10|2|TTLL10|coding|ENST00000379289.6|3UTR|SCAPAv7.PBMC6k	1	310,	0,	positive	overlapped
chr1:1203508-1203800	-	TNFRSF18|1|TNFRSF18|coding|ENST00000328596.10|3UTR|SCAPAv7.PBMC6k	1	292,	0,	positive	overlapped
chr1:1203844-1203955	-	TNFRSF18|2|TNFRSF18|coding|ENST00000379265.5|CDS|SCAPAv7.PBMC3k	1	111,	0,	negative	non-overlapped
chr1:1211343-1211745	-	TNFRSF4|1|TNFRSF4|coding|ENST00000379236.4|3UTR|SCAPAv7.PBMC6k	2	282,42,	0,360,	positive	overlapped
chr1:1216909-1217227	-	SDF4|1|SDF4|coding|ENST00000660930.1|3UTR|SCAPAv7.PBMC6k	1	318,	0,	positive	overlapped
chr1:1233297-1233697	+	B3GALT6|1|B3GALT6|coding|ENST00000379198.5|3UTR|SCAPAv7.PBMC8k	1	400,	0,	positive	overlapped
chr1:1233798-1234198	+	B3GALT6|2|B3GALT6|coding|ENST00000379198.5|3UTR|SCAPAv7.PBMC8k	1	400,	0,	negative	overlapped
chr1:1234666-1235019	+	B3GALT6|2|B3GALT6|coding|ENST00000379198.5|3UTR|SCAPAv7.PBMC4k	1	353,	0,	positive	overlapped
chr1:1242446-1243082	-	C1QTNF12|1|C1QTNF12|coding|ENST00000462849.1|exon|SCAPAv7.PBMC6k	3	200,79,21,	0,388,615,	positive	overlapped
chr1:1249777-1249995	-	AL162741.1|1|AL162741.1|lncRNA|ENST00000565563.1|exon|SCAPAv7.PBMC3k	1	218,	0,	positive	overlapped
chr1:1250200-1250600	-	AL162741.1|2|AL162741.1|lncRNA|ENST00000565563.1|exon|SCAPAv7.PBMC4k	1	400,	0,	negative	non-overlapped
chr1:1250374-1250774	-	AL162741.1|2|AL162741.1|lncRNA|ENST00000565563.1|exon|SCAPAv7.PBMC5k	1	400,	0,	negative	non-overlapped
chr1:1253914-1254234	-	UBE2J2|1|UBE2J2|coding|ENST00000347370.6|3UTR|SCAPAv7.PBMC6k	1	320,	0,	positive	overlapped
chr1:1254853-1255253	-	UBE2J2|2|UBE2J2|coding|ENST00000347370.6|3UTR|SCAPAv7.PBMC3k	1	400,	0,	positive	overlapped
chr1:1275234-1280420	+	LINC01786|1|LINC01786|lncRNA|ENST00000434139.1|exon|SCAPAv7.PBMC8k	3	65,81,110,	0,3833,5076,	negative	non-overlapped
chr1:1275237-1279328	+	LINC01786|1|LINC01786|lncRNA|ENST00000453732.1|exon|SCAPAv7.PBMC5k	2	62,261,	0,3830,	negative	non-overlapped
chr1:1291656-1292001	+	SCNN1D|1|SCNN1D|coding|ENST00000325425.12|3UTR|SCAPAv7.PBMC5k	1	345,	0,	positive	overlapped
chr1:1292390-1292681	-	ACAP3|1|ACAP3|coding|ENST00000354700.10|3UTR|SCAPAv7.PBMC6k	1	291,	0,	positive	overlapped
chr1:1292847-1293247	-	ACAP3|2|ACAP3|coding|ENST00000354700.10|3UTR|SCAPAv7.PBMC6k	1	400,	0,	positive	overlapped
chr1:1301448-1301747	-	ACAP3|3|ACAP3|coding|ENST00000478065.5|exon|SCAPAv7.PBMC6k	1	299,	0,	negative	non-overlapped
chr1:1311046-1311656	+	PUSL1|1|PUSL1|coding|ENST00000379031.10|3UTR|SCAPAv7.PBMC8k	2	25,327,	0,283,	positive	overlapped
chr1:1311585-1311907	-	INTS11|1|INTS11|coding|ENST00000540437.5|3UTR|SCAPAv7.PBMC6k	1	322,	0,	positive	overlapped
chr1:1317581-1317784	-	AL139287.1|1|AL139287.1|lncRNA|ENST00000444968.1|exon|SCAPAv7.PBMC8k	1	203,	0,	negative	non-overlapped
chr1:1328533-1328885	+	CPTP|1|CPTP|coding|ENST00000343938.9|3UTR|SCAPAv7.PBMC4k	1	352,	0,	positive	overlapped
chr1:1334928-1335282	+	TAS1R3|1|TAS1R3|coding|ENST00000339381.6|3UTR|SCAPAv7.PBMC8k	1	354,	0,	positive	overlapped
chr1:1335288-1335639	-	DVL1|1|DVL1|coding|ENST00000610709.2|3UTR|SCAPAv7.PBMC5k	1	351,	0,	positive	overlapped
chr1:1352689-1352987	-	MXRA8|1|MXRA8|coding|ENST00000342753.8|3UTR|SCAPAv7.PBMC6k	1	298,	0,	positive	overlapped
chr1:1373732-1374134	-	AURKAIP1|1|AURKAIP1|coding|ENST00000321751.9|3UTR|SCAPAv7.PBMC6k	2	170,135,	0,267,	positive	overlapped
chr1:1378784-1379032	+	NDUFB4P8|1|NDUFB4P8|others|ENST00000435351.2|exon|SCAPAv7.PBMC5k	1	248,	0,	positive	non-overlapped
chr1:1385711-1386040	-	CCNL2|1|CCNL2|coding|ENST00000400809.8|3UTR|SCAPAv7.PBMC10k	1	329,	0,	positive	overlapped
chr1:1386642-1387042	-	CCNL2|1|CCNL2|coding|ENST00000408952.8|3UTR|SCAPAv7.PBMC6k	1	400,	0,	positive	overlapped
chr1:1387319-1387997	-	CCNL2|3|CCNL2|coding|ENST00000488340.5|3UTR|SCAPAv7.PBMC10k	3	263,93,44,	0,457,634,	negative	non-overlapped
chr1:1390470-1395410	-	CCNL2|2|CCNL2|coding|ENST00000482621.5|3UTR|SCAPAv7.PBMC4k	5	93,100,125,65,17,	0,295,2208,2925,4923,	positive	non-overlapped
chr1:1392240-1392640	-	CCNL2|3|CCNL2|coding|ENST00000496007.5|exon|SCAPAv7.PBMC3k	1	400,	0,	negative	overlapped
chr1:1392481-1395406	-	CCNL2|5|CCNL2|coding|ENST00000408918.8|3UTR|SCAPAv7.PBMC10k	3	322,65,13,	0,914,2912,	positive	overlapped
chr1:1401646-1402016	+	MRPL20-AS1|1|MRPL20-AS1|lncRNA|ENST00000659048.1|exon|SCAPAv7.PBMC8k	1	370,	0,	positive	overlapped
chr1:1401909-1402217	-	MRPL20|1|MRPL20|coding|ENST00000344843.12|3UTR|SCAPAv7.PBMC6k	1	308,	0,	positive	overlapped
chr1:1405471-1405718	-	RN7SL657P|1|RN7SL657P|others|ENST00000582431.2|exon|SCAPAv7.PBMC6k	1	247,	0,	negative	non-overlapped
chr1:1409096-1409403	+	AL391244.2|1|AL391244.2|lncRNA|ENST00000607307.1|exon|SCAPAv7.PBMC4k	1	307,	0,	negative	non-overlapped
chr1:1409460-1409860	+	AL391244.2|1|AL391244.2|lncRNA|ENST00000607307.1|exon|SCAPAv7.PBMC6k	1	400,	0,	negative	non-overlapped
chr1:1410286-1410597	+	AL391244.2|2|AL391244.2|lncRNA|ENST00000607307.1|exon|SCAPAv7.PBMC8k	1	311,	0,	positive	overlapped
chr1:1418424-1418765	-	ANKRD65|1|ANKRD65|coding|ENST00000537107.5|3UTR|SCAPAv7.PBMC5k	1	341,	0,	positive	overlapped
chr1:1420552-1422691	+	AL391244.1|1|AL391244.1|lncRNA|ENST00000428932.1|exon|SCAPAv7.PBMC8k	2	12,223,	0,1916,	negative	non-overlapped
chr1:1440348-1440748	+	VWA1|1|VWA1|coding|ENST00000338660.5|3UTR|SCAPAv7.PBMC5k	1	400,	0,	positive	overlapped
chr1:1468385-1468663	+	ATAD3C|1|ATAD3C|coding|ENST00000378785.7|3UTR|SCAPAv7.PBMC5k	1	278,	0,	positive	non-overlapped
chr1:1468717-1469117	+	ATAD3C|2|ATAD3C|coding|ENST00000378785.7|3UTR|SCAPAv7.PBMC10k	1	400,	0,	positive	non-overlapped
chr1:1468871-1469271	+	ATAD3C|1|ATAD3C|coding|ENST00000378785.7|3UTR|SCAPAv7.PBMC4k	1	400,	0,	negative	non-overlapped
chr1:1469798-1470151	+	ATAD3C|3|ATAD3C|coding|ENST00000378785.7|3UTR|SCAPAv7.PBMC8k	1	353,	0,	positive	overlapped
chr1:1495796-1496196	+	ATAD3B|1|ATAD3B|coding|ENST00000308647.8|3UTR|SCAPAv7.PBMC8k	1	400,	0,	positive	overlapped
chr1:1497589-1497848	+	ATAD3B|2|ATAD3B|coding|ENST00000673477.1|3UTR|SCAPAv7.PBMC6k	1	259,	0,	negative	non-overlapped
chr1:1503598-1509438	+	AL645728.2|1|AL645728.2|others|ENST00000641974.1|exon|SCAPAv7.PBMC4k	2	63,234,	0,5606,	positive	non-overlapped
chr1:1534306-1534662	+	ATAD3A|1|ATAD3A|coding|ENST00000378755.9|3UTR|SCAPAv7.PBMC8k	1	356,	0,	positive	overlapped
chr1:1534780-1535166	-	TMEM240|1|TMEM240|coding|ENST00000378733.9|3UTR|SCAPAv7.PBMC4k	1	386,	0,	positive	overlapped
chr1:1539056-1539368	-	TMEM240|2|TMEM240|coding|ENST00000624426.1|3UTR|SCAPAv7.PBMC10k	1	312,	0,	positive	overlapped
chr1:1541674-1541974	-	SSU72|1|SSU72|coding|ENST00000291386.4|3UTR|SCAPAv7.PBMC6k	1	300,	0,	positive	overlapped
chr1:1574317-1575654	+	AL645728.1|1|AL645728.1|lncRNA|ENST00000647566.1|exon|SCAPAv7.PBMC3k	2	32,368,	0,969,	negative	overlapped
chr1:1576448-1576848	+	AL645728.1|2|AL645728.1|lncRNA|ENST00000366221.3|exon|SCAPAv7.PBMC5k	1	400,	0,	positive	non-overlapped
chr1:1598012-1598293	-	FNDC10|1|FNDC10|coding|ENST00000422725.4|3UTR|SCAPAv7.PBMC6k	1	281,	0,	positive	overlapped
chr1:1602423-1602703	+	AL691432.4|1|AL691432.4|lncRNA|ENST00000658591.1|exon|SCAPAv7.PBMC4k	1	280,	0,	positive	non-overlapped
chr1:1613758-1614073	-	AL691432.2|1|AL691432.2|lncRNA|ENST00000607222.1|exon|SCAPAv7.PBMC6k	1	315,	0,	positive	overlapped
chr1:1614468-1614868	-	AL691432.2|2|AL691432.2|lncRNA|ENST00000607222.1|exon|SCAPAv7.PBMC5k	1	400,	0,	negative	non-overlapped
chr1:1616924-1617324	+	MIB2|1|MIB2|coding|ENST00000507082.1|exon|SCAPAv7.PBMC8k	1	400,	0,	positive	overlapped
chr1:1629648-1630595	+	MIB2|2|MIB2|coding|ENST00000520777.5|3UTR|SCAPAv7.PBMC4k	2	56,304,	0,643,	positive	overlapped
chr1:1634000-1634474	+	MMP23B|1|MMP23B|coding|ENST00000512731.5|3UTR|SCAPAv7.PBMC3k	3	99,127,24,	0,201,450,	negative	non-overlapped
chr1:1634063-1634635	+	MMP23B|1|MMP23B|coding|ENST00000479814.5|3UTR|SCAPAv7.PBMC8k	3	36,127,185,	0,138,387,	positive	overlapped
chr1:1635227-1635537	-	CDK11B|1|CDK11B|coding|ENST00000341832.10|3UTR|SCAPAv7.PBMC6k	1	310,	0,	positive	overlapped
chr1:1635553-1636033	-	CDK11B|1|CDK11B|coding|ENST00000341832.10|3UTR|SCAPAv7.PBMC8k	2	303,97,	0,383,	positive	overlapped
chr1:1641103-1642481	-	CDK11B|2|CDK11B|coding|ENST00000407249.7|CDS|SCAPAv7.PBMC4k	4	10,159,96,135,	0,558,802,1243,	negative	non-overlapped
chr1:1641782-1652442	-	CDK11B|3|CDK11B|coding|ENST00000611150.3|3UTR|SCAPAv7.PBMC3k	5	38,96,123,139,4,	0,123,603,7716,10656,	negative	non-overlapped
chr1:1642386-1652440	-	CDK11B|2|CDK11B|coding|ENST00000340677.9|CDS|SCAPAv7.PBMC5k	4	122,137,139,2,	0,2739,7112,10052,	negative	non-overlapped
chr1:1649619-1658927	-	CDK11B|4|CDK11B|coding|ENST00000341028.8|exon|SCAPAv7.PBMC6k	5	18,128,116,124,14,	0,2819,5749,7755,9294,	negative	non-overlapped
chr1:1659364-1662585	+	FO704657.1|1|FO704657.1|lncRNA|ENST00000607013.1|exon|SCAPAv7.PBMC8k	2	88,255,	0,2966,	positive	overlapped
chr1:1659533-1659834	-	SLC35E2B|1|SLC35E2B|coding|ENST00000614300.4|3UTR|SCAPAv7.PBMC3k	1	301,	0,	positive	non-overlapped
chr1:1661478-1661779	-	SLC35E2B|1|SLC35E2B|coding|ENST00000611123.1|3UTR|SCAPAv7.PBMC6k	1	301,	0,	positive	overlapped
chr1:1662552-1662952	-	SLC35E2B|3|SLC35E2B|coding|ENST00000611123.1|3UTR|SCAPAv7.PBMC3k	1	400,	0,	negative	non-overlapped
chr1:1664238-1664638	-	SLC35E2B|2|SLC35E2B|coding|ENST00000617444.5|3UTR|SCAPAv7.PBMC6k	1	400,	0,	negative	overlapped
chr1:1670425-1670716	-	SLC35E2B|5|SLC35E2B|coding|ENST00000481276.1|exon|SCAPAv7.PBMC3k	1	291,	0,	negative	non-overlapped
chr1:1670740-1671140	-	SLC35E2B|3|SLC35E2B|coding|ENST00000481276.1|exon|SCAPAv7.PBMC4k	1	400,	0,	negative	non-overlapped
chr1:1671990-1672261	+	AL691432.1|1|AL691432.1|others|ENST00000596308.1|exon|SCAPAv7.PBMC8k	1	271,	0,	negative	non-overlapped
chr1:1673063-1673411	+	AL691432.1|1|AL691432.1|others|ENST00000596308.1|exon|SCAPAv7.PBMC5k	1	348,	0,	negative	non-overlapped
chr1:1674108-1674397	+	AL691432.1|3|AL691432.1|others|ENST00000597891.1|exon|SCAPAv7.PBMC10k	1	289,	0,	negative	non-overlapped
chr1:1701237-1701782	+	MMP23A|1|MMP23A|others|ENST00000234610.5|exon|SCAPAv7.PBMC8k	3	21,127,175,	0,123,370,	positive	non-overlapped
chr1:1702704-1703184	-	CDK11A|1|CDK11A|coding|ENST00000404249.8|3UTR|SCAPAv7.PBMC4k	2	295,105,	0,375,	positive	non-overlapped
chr1:1702736-1703108	-	AL031282.2|1|AL031282.2|lncRNA|ENST00000598846.1|exon|SCAPAv7.PBMC6k	2	263,29,	0,343,	positive	non-overlapped
chr1:1708237-1709615	-	CDK11A|2|CDK11A|coding|ENST00000378633.5|CDS|SCAPAv7.PBMC4k	4	8,159,96,137,	0,556,800,1241,	negative	non-overlapped
chr1:1709090-1716442	-	AL031282.2|2|AL031282.2|lncRNA|ENST00000598846.1|exon|SCAPAv7.PBMC6k	4	43,123,137,97,	0,427,3173,7255,	negative	non-overlapped
chr1:1709090-1716442	-	CDK11A|2|CDK11A|coding|ENST00000356937.7|exon|SCAPAv7.PBMC6k	4	43,123,137,97,	0,427,3173,7255,	negative	non-overlapped
chr1:1716475-1722770	-	AL031282.2|3|AL031282.2|lncRNA|ENST00000598846.1|exon|SCAPAv7.PBMC6k	4	3,98,116,183,	0,2882,5120,6112,	negative	non-overlapped
chr1:1719356-1722772	-	CDK11A|3|CDK11A|coding|ENST00000356200.7|CDS|SCAPAv7.PBMC3k	3	99,116,185,	0,2239,3231,	negative	non-overlapped
chr1:1724512-1735865	+	AL031282.1|1|AL031282.1|others|ENST00000577672.1|exon|SCAPAv7.PBMC3k	2	251,49,	0,11304,	negative	non-overlapped
chr1:1724693-1735973	+	AL031282.1|1|AL031282.1|others|ENST00000577672.1|exon|SCAPAv7.PBMC5k	2	70,157,	0,11123,	negative	non-overlapped
chr1:1724838-1725159	-	SLC35E2A|1|SLC35E2A|coding|ENST00000647043.1|exon|SCAPAv7.PBMC3k	1	321,	0,	positive	overlapped
chr1:1727386-1727739	-	SLC35E2A|2|SLC35E2A|coding|ENST00000643905.1|3UTR|SCAPAv7.PBMC4k	1	353,	0,	positive	overlapped
chr1:1728568-1728968	-	SLC35E2A|2|SLC35E2A|coding|ENST00000643905.1|3UTR|SCAPAv7.PBMC10k	1	400,	0,	negative	non-overlapped
chr1:1730159-1730559	-	SLC35E2A|3|SLC35E2A|coding|ENST00000643905.1|3UTR|SCAPAv7.PBMC10k	1	400,	0,	negative	overlapped
chr1:1730944-1731344	+	AL031282.1|2|AL031282.1|others|ENST00000417099.1|exon|SCAPAv7.PBMC3k	1	400,	0,	negative	non-overlapped
chr1:1731517-1731878	+	AL031282.1|3|AL031282.1|others|ENST00000417099.1|exon|SCAPAv7.PBMC4k	1	361,	0,	negative	non-overlapped
chr1:1732232-1734798	-	SLC35E2A|3|SLC35E2A|coding|ENST00000643905.1|3UTR|SCAPAv7.PBMC3k	2	291,109,	0,2457,	negative	non-overlapped
chr1:1732579-1735917	+	AL031282.1|3|AL031282.1|others|ENST00000424604.1|exon|SCAPAv7.PBMC3k	2	265,101,	0,3237,	negative	non-overlapped
chr1:1751232-1751536	-	NADK|1|NADK|coding|ENST00000341426.9|3UTR|SCAPAv7.PBMC6k	1	304,	0,	positive	non-overlapped
chr1:1752481-1752881	-	NADK|2|NADK|coding|ENST00000342348.9|3UTR|SCAPAv7.PBMC3k	1	400,	0,	positive	overlapped
chr1:1785285-1785602	-	GNB1|1|GNB1|coding|ENST00000378609.9|3UTR|SCAPAv7.PBMC3k	1	317,	0,	positive	overlapped
chr1:1785783-1786183	-	GNB1|2|GNB1|coding|ENST00000378609.9|3UTR|SCAPAv7.PBMC10k	1	400,	0,	positive	overlapped
chr1:1786725-1787393	-	GNB1|3|GNB1|coding|ENST00000378609.9|3UTR|SCAPAv7.PBMC10k	2	328,72,	0,596,	positive	overlapped
chr1:1891471-1891726	+	AL109917.1|1|AL109917.1|lncRNA|ENST00000412228.1|exon|SCAPAv7.PBMC10k	1	255,	0,	negative	non-overlapped
chr1:1892353-1892658	+	AL109917.1|2|AL109917.1|lncRNA|ENST00000412228.1|exon|SCAPAv7.PBMC10k	1	305,	0,	negative	non-overlapped
chr1:1916814-1917295	+	CALML6|1|CALML6|coding|ENST00000307786.8|3UTR|SCAPAv7.PBMC4k	3	82,101,149,	0,159,332,	positive	overlapped
chr1:1917590-1917834	-	TMEM52|1|TMEM52|coding|ENST00000310991.8|3UTR|SCAPAv7.PBMC3k	1	244,	0,	positive	overlapped
chr1:1917590-1917912	-	TMEM52|1|TMEM52|coding|ENST00000310991.8|3UTR|SCAPAv7.PBMC6k	1	322,	0,	positive	overlapped
chr1:1918506-1918906	-	TMEM52|2|TMEM52|coding|ENST00000602604.1|exon|SCAPAv7.PBMC6k	1	400,	0,	positive	non-overlapped
chr1:1953313-1953630	-	CFAP74|1|CFAP74|coding|ENST00000270720.11|exon|SCAPAv7.PBMC10k	1	317,	0,	negative	non-overlapped
chr1:1983671-1983947	-	CFAP74|1|CFAP74|coding|ENST00000378592.1|exon|SCAPAv7.PBMC5k	1	276,	0,	positive	non-overlapped
chr1:1984056-1984456	-	CFAP74|1|CFAP74|coding|ENST00000378592.1|exon|SCAPAv7.PBMC4k	1	400,	0,	negative	non-overlapped
chr1:2013832-2014232	-	AL391845.2|1|AL391845.2|lncRNA|ENST00000443930.1|exon|SCAPAv7.PBMC10k	1	400,	0,	positive	overlapped
chr1:2026528-2026797	+	GABRD|1|GABRD|coding|ENST00000639070.1|exon|SCAPAv7.PBMC5k	1	269,	0,	negative	non-overlapped
chr1:2030360-2030715	+	GABRD|2|GABRD|coding|ENST00000640030.1|3UTR|SCAPAv7.PBMC5k	1	355,	0,	positive	overlapped
chr1:2049456-2050070	-	AL391845.1|1|AL391845.1|lncRNA|ENST00000449154.1|exon|SCAPAv7.PBMC5k	3	12,69,203,	0,141,411,	negative	non-overlapped
chr1:2141154-2141554	-	AL590822.2|1|AL590822.2|lncRNA|ENST00000606533.1|exon|SCAPAv7.PBMC4k	1	400,	0,	negative	non-overlapped
chr1:2141301-2141701	-	AL590822.2|1|AL590822.2|lncRNA|ENST00000606533.1|exon|SCAPAv7.PBMC6k	1	400,	0,	negative	non-overlapped
chr1:2142945-2143345	-	AL590822.2|2|AL590822.2|lncRNA|ENST00000606533.1|exon|SCAPAv7.PBMC3k	1	400,	0,	negative	non-overlapped
chr1:2181794-2182110	-	PRKCZ-AS1|1|PRKCZ-AS1|lncRNA|ENST00000333854.2|exon|SCAPAv7.PBMC10k	1	316,	0,	positive	overlapped
chr1:2184086-2184389	-	PRKCZ-AS1|1|PRKCZ-AS1|lncRNA|ENST00000444529.1|exon|SCAPAv7.PBMC4k	1	303,	0,	negative	non-overlapped
chr1:2185018-2185379	+	PRKCZ|1|PRKCZ|coding|ENST00000400921.6|3UTR|SCAPAv7.PBMC8k	1	361,	0,	positive	overlapped
chr1:2189548-2193720	-	FAAP20|1|FAAP20|coding|ENST00000378543.2|3UTR|SCAPAv7.PBMC6k	2	233,82,	0,4090,	positive	overlapped
chr1:2212536-2220717	+	AL590822.1|1|AL590822.1|lncRNA|ENST00000442483.2|exon|SCAPAv7.PBMC8k	2	108,183,	0,7998,	positive	overlapped
chr1:2228319-2228606	+	SKI|1|SKI|coding|ENST00000378536.5|5UTR|SCAPAv7.PBMC5k	1	287,	0,	negative	non-overlapped
chr1:2309156-2309556	+	SKI|1|SKI|coding|ENST00000378536.5|3UTR|SCAPAv7.PBMC4k	1	400,	0,	positive	overlapped
chr1:2309738-2310138	+	SKI|2|SKI|coding|ENST00000378536.5|3UTR|SCAPAv7.PBMC4k	1	400,	0,	positive	overlapped
chr1:2315084-2315484	+	AL590822.3|1|AL590822.3|lncRNA|ENST00000659232.1|exon|SCAPAv7.PBMC5k	1	400,	0,	negative	non-overlapped
chr1:2315239-2315639	+	AL590822.3|1|AL590822.3|lncRNA|ENST00000659232.1|exon|SCAPAv7.PBMC10k	1	400,	0,	negative	non-overlapped
chr1:2315403-2315803	+	AL590822.3|1|AL590822.3|lncRNA|ENST00000659232.1|exon|SCAPAv7.PBMC8k	1	400,	0,	negative	non-overlapped
chr1:2316872-2319250	+	AL590822.3|1|AL590822.3|lncRNA|ENST00000659232.1|exon|SCAPAv7.PBMC4k	2	139,261,	0,2117,	positive	overlapped
chr1:2321253-2321488	-	MORN1|1|MORN1|coding|ENST00000378531.8|3UTR|SCAPAv7.PBMC6k	1	235,	0,	positive	overlapped
chr1:2321811-2322211	+	AL590822.3|3|AL590822.3|lncRNA|ENST00000661319.1|exon|SCAPAv7.PBMC5k	1	400,	0,	positive	non-overlapped
chr1:2321875-2322275	+	AL590822.3|3|AL590822.3|lncRNA|ENST00000661319.1|exon|SCAPAv7.PBMC10k	1	400,	0,	negative	non-overlapped
chr1:2332126-2332350	-	MORN1|2|MORN1|coding|ENST00000606372.5|exon|SCAPAv7.PBMC6k	1	224,	0,	negative	non-overlapped
chr1:2350429-2350749	-	AL513477.1|1|AL513477.1|others|ENST00000602865.1|exon|SCAPAv7.PBMC5k	1	320,	0,	positive	overlapped
chr1:2351628-2352028	-	AL513477.1|1|AL513477.1|others|ENST00000602865.1|exon|SCAPAv7.PBMC10k	1	400,	0,	negative	non-overlapped
chr1:2355175-2357464	-	MORN1|2|MORN1|coding|ENST00000378529.7|3UTR|SCAPAv7.PBMC5k	2	289,33,	0,2256,	positive	overlapped
chr1:2363061-2363421	-	AL513477.2|1|AL513477.2|lncRNA|ENST00000607858.1|exon|SCAPAv7.PBMC5k	1	360,	0,	positive	overlapped
chr1:2371165-2371407	-	MORN1|1|MORN1|coding|ENST00000469374.5|exon|SCAPAv7.PBMC3k	1	242,	0,	negative	non-overlapped
chr1:2371206-2371554	-	MORN1|3|MORN1|coding|ENST00000469374.5|exon|SCAPAv7.PBMC4k	1	348,	0,	negative	non-overlapped
chr1:2371374-2371774	-	MORN1|3|MORN1|coding|ENST00000469374.5|exon|SCAPAv7.PBMC5k	1	400,	0,	negative	overlapped
chr1:2371676-2372553	-	MORN1|3|MORN1|coding|ENST00000419785.1|exon|SCAPAv7.PBMC10k	2	229,73,	0,804,	negative	non-overlapped
chr1:2371972-2372372	-	MORN1|4|MORN1|coding|ENST00000469374.5|exon|SCAPAv7.PBMC5k	1	400,	0,	positive	overlapped
chr1:2372489-2385121	-	MORN1|5|MORN1|coding|ENST00000419785.1|exon|SCAPAv7.PBMC5k	3	102,97,144,	0,1971,12488,	negative	non-overlapped
chr1:2374853-2375168	-	MORN1|4|MORN1|coding|ENST00000449373.2|3UTR|SCAPAv7.PBMC6k	1	315,	0,	positive	overlapped
chr1:2377629-2378029	-	MORN1|6|MORN1|coding|ENST00000449373.2|3UTR|SCAPAv7.PBMC5k	1	400,	0,	positive	overlapped
chr1:2385501-2385901	-	MORN1|7|MORN1|coding|ENST00000607031.1|exon|SCAPAv7.PBMC5k	1	400,	0,	positive	overlapped
chr1:2386398-2386798	-	MORN1|7|MORN1|coding|ENST00000607031.1|exon|SCAPAv7.PBMC10k	1	400,	0,	negative	overlapped
chr1:2388002-2388402	-	MORN1|8|MORN1|coding|ENST00000607031.1|exon|SCAPAv7.PBMC10k	1	400,	0,	positive	overlapped
chr1:2400929-2403292	+	RER1|1|RER1|coding|ENST00000378512.5|3UTR|SCAPAv7.PBMC6k	3	6,136,258,	0,1277,2105,	positive	overlapped
chr1:2403357-2403757	+	RER1|2|RER1|coding|ENST00000605895.6|3UTR|SCAPAv7.PBMC8k	1	400,	0,	positive	overlapped
chr1:2403968-2404290	-	PEX10|1|PEX10|coding|ENST00000288774.8|3UTR|SCAPAv7.PBMC6k	1	322,	0,	positive	overlapped
chr1:2404789-2405189	-	PEX10|2|PEX10|coding|ENST00000447513.7|3UTR|SCAPAv7.PBMC10k	1	400,	0,	positive	overlapped
chr1:2405066-2405420	+	RER1|3|RER1|coding|ENST00000605895.6|3UTR|SCAPAv7.PBMC8k	1	354,	0,	positive	overlapped
chr1:2405591-2406740	-	PEX10|3|PEX10|coding|ENST00000650293.1|3UTR|SCAPAv7.PBMC6k	3	243,136,21,	0,892,1128,	negative	overlapped
chr1:2492300-2492576	-	AL139246.1|1|AL139246.1|lncRNA|ENST00000424657.1|exon|SCAPAv7.PBMC10k	1	276,	0,	positive	overlapped
chr1:2505150-2505508	+	PLCH2|1|PLCH2|coding|ENST00000419816.6|3UTR|SCAPAv7.PBMC4k	1	358,	0,	positive	overlapped
chr1:2508537-2508855	-	PANK4|1|PANK4|coding|ENST00000378466.9|3UTR|SCAPAv7.PBMC6k	1	318,	0,	positive	overlapped
chr1:2528767-2529113	-	HES5|1|HES5|coding|ENST00000378453.4|3UTR|SCAPAv7.PBMC5k	1	346,	0,	positive	overlapped
chr1:2547069-2547426	+	AL139246.5|1|AL139246.5|lncRNA|ENST00000606645.2|exon|SCAPAv7.PBMC4k	1	357,	0,	positive	overlapped
chr1:2549920-2550211	-	TNFRSF14-AS1|1|TNFRSF14-AS1|lncRNA|ENST00000443892.2|exon|SCAPAv7.PBMC5k	1	291,	0,	positive	overlapped
chr1:2556062-2556462	-	TNFRSF14-AS1|2|TNFRSF14-AS1|lncRNA|ENST00000416860.2|exon|SCAPAv7.PBMC5k	1	400,	0,	positive	overlapped
chr1:2556532-2557031	-	TNFRSF14-AS1|3|TNFRSF14-AS1|lncRNA|ENST00000452793.1|exon|SCAPAv7.PBMC10k	2	164,55,	0,444,	negative	non-overlapped
chr1:2563396-2563788	+	TNFRSF14|1|TNFRSF14|coding|ENST00000355716.4|3UTR|SCAPAv7.PBMC4k	1	392,	0,	positive	overlapped
chr1:2566410-2567950	+	AL139246.2|1|AL139246.2|lncRNA|ENST00000456687.3|exon|SCAPAv7.PBMC10k	2	195,85,	0,1455,	negative	non-overlapped
chr1:2569058-2569458	+	AL139246.2|1|AL139246.2|lncRNA|ENST00000456687.3|exon|SCAPAv7.PBMC5k	1	400,	0,	negative	non-overlapped
chr1:2569572-2569888	+	AL139246.2|2|AL139246.2|lncRNA|ENST00000456687.3|exon|SCAPAv7.PBMC5k	1	316,	0,	negative	non-overlapped
chr1:2584167-2584521	+	AL139246.3|1|AL139246.3|lncRNA|ENST00000424215.1|exon|SCAPAv7.PBMC5k	1	354,	0,	positive	overlapped
chr1:2588441-2589602	+	PRXL2B|1|PRXL2B|coding|ENST00000444521.6|3UTR|SCAPAv7.PBMC8k	4	12,76,119,193,	0,108,480,968,	positive	overlapped
chr1:2590639-2590934	-	MMEL1|1|MMEL1|coding|ENST00000378412.8|3UTR|SCAPAv7.PBMC6k	1	295,	0,	positive	overlapped
chr1:2591082-2591443	+	PRXL2B|1|PRXL2B|coding|ENST00000378427.6|3UTR|SCAPAv7.PBMC4k	1	361,	0,	positive	overlapped
chr1:2635976-2636335	-	TTC34|1|TTC34|coding|ENST00000401095.8|3UTR|SCAPAv7.PBMC4k	1	359,	0,	positive	overlapped
chr1:2636305-2636705	-	TTC34|1|TTC34|coding|ENST00000401095.8|3UTR|SCAPAv7.PBMC6k	1	400,	0,	negative	non-overlapped
chr1:2636997-2637397	-	TTC34|2|TTC34|coding|ENST00000401095.8|3UTR|SCAPAv7.PBMC10k	1	400,	0,	positive	overlapped
chr1:2638036-2638436	-	TTC34|2|TTC34|coding|ENST00000401095.8|3UTR|SCAPAv7.PBMC5k	1	400,	0,	positive	non-overlapped
chr1:2638874-2639274	-	TTC34|2|TTC34|coding|ENST00000401095.8|3UTR|SCAPAv7.PBMC3k	1	400,	0,	positive	overlapped
chr1:2640547-2640947	-	TTC34|4|TTC34|coding|ENST00000401095.8|3UTR|SCAPAv7.PBMC4k	1	400,	0,	negative	non-overlapped
chr1:2641464-2641864	-	TTC34|3|TTC34|coding|ENST00000637179.1|CDS|SCAPAv7.PBMC6k	1	400,	0,	negative	non-overlapped
chr1:3064088-3067460	-	PRDM16-DT|1|PRDM16-DT|lncRNA|ENST00000321336.1|exon|SCAPAv7.PBMC5k	2	214,124,	0,3248,	positive	overlapped
chr1:3208285-3208641	+	AL512383.1|1|AL512383.1|lncRNA|ENST00000624175.1|exon|SCAPAv7.PBMC5k	1	356,	0,	negative	non-overlapped
chr1:3306636-3306884	-	AL590438.1|1|AL590438.1|lncRNA|ENST00000607061.1|exon|SCAPAv7.PBMC5k	1	248,	0,	positive	overlapped
chr1:3385182-3386918	+	PRDM16|1|PRDM16|coding|ENST00000463591.1|3UTR|SCAPAv7.PBMC3k	2	104,243,	0,1493,	positive	overlapped
chr1:3435168-3435568	+	PRDM16|1|PRDM16|coding|ENST00000270722.10|3UTR|SCAPAv7.PBMC5k	1	400,	0,	positive	non-overlapped
chr1:3435761-3436161	+	PRDM16|1|PRDM16|coding|ENST00000270722.10|3UTR|SCAPAv7.PBMC4k	1	400,	0,	positive	overlapped
chr1:3437352-3437752	+	PRDM16|2|PRDM16|coding|ENST00000270722.10|3UTR|SCAPAv7.PBMC4k	1	400,	0,	positive	non-overlapped
chr1:3480732-3481076	+	ARHGEF16|1|ARHGEF16|coding|ENST00000378371.6|3UTR|SCAPAv7.PBMC5k	1	344,	0,	positive	overlapped
chr1:3487951-3488240	-	MEGF6|1|MEGF6|coding|ENST00000356575.9|3UTR|SCAPAv7.PBMC3k	1	289,	0,	positive	overlapped
chr1:3488929-3489329	-	MEGF6|2|MEGF6|coding|ENST00000356575.9|3UTR|SCAPAv7.PBMC5k	1	400,	0,	negative	non-overlapped
chr1:3489892-3490292	-	MEGF6|2|MEGF6|coding|ENST00000356575.9|3UTR|SCAPAv7.PBMC10k	1	400,	0,	positive	overlapped
chr1:3623197-3623552	-	AL513320.1|1|AL513320.1|lncRNA|ENST00000435049.1|exon|SCAPAv7.PBMC4k	1	355,	0,	negative	non-overlapped
chr1:3629757-3630100	+	TPRG1L|1|TPRG1L|coding|ENST00000344579.5|3UTR|SCAPAv7.PBMC4k	1	343,	0,	positive	overlapped
chr1:3630767-3631086	-	WRAP73|1|WRAP73|coding|ENST00000378322.7|3UTR|SCAPAv7.PBMC3k	1	319,	0,	positive	overlapped
chr1:3631895-3632267	-	WRAP73|2|WRAP73|coding|ENST00000471223.1|exon|SCAPAv7.PBMC10k	1	372,	0,	negative	non-overlapped
chr1:3652558-3707646	+	TP73|1|TP73|coding|ENST00000378295.9|CDS|SCAPAv7.PBMC10k	4	83,98,121,98,	0,29774,30501,54990,	negative	non-overlapped
chr1:3658938-3659140	-	AL136528.1|1|AL136528.1|lncRNA|ENST00000443034.1|exon|SCAPAv7.PBMC3k	1	202,	0,	negative	non-overlapped
chr1:3733494-3733894	+	TP73|1|TP73|coding|ENST00000346387.8|3UTR|SCAPAv7.PBMC4k	1	400,	0,	positive	overlapped
chr1:3733919-3734319	+	TP73|1|TP73|coding|ENST00000346387.8|3UTR|SCAPAv7.PBMC5k	1	400,	0,	negative	non-overlapped
chr1:3735646-3735965	-	TP73-AS1|1|TP73-AS1|others|ENST00000418088.6|exon|SCAPAv7.PBMC6k	1	319,	0,	positive	non-overlapped
chr1:3735837-3736200	+	TP73|2|TP73|coding|ENST00000346387.8|3UTR|SCAPAv7.PBMC5k	1	363,	0,	positive	overlapped
chr1:3737130-3737530	-	TP73-AS1|1|TP73-AS1|others|ENST00000647831.1|exon|SCAPAv7.PBMC5k	1	400,	0,	positive	overlapped
chr1:3737529-3737762	-	TP73-AS1|2|TP73-AS1|others|ENST00000648553.1|exon|SCAPAv7.PBMC6k	1	233,	0,	negative	non-overlapped
chr1:3773149-3775950	+	SMIM1|1|SMIM1|coding|ENST00000642557.2|3UTR|SCAPAv7.PBMC8k	3	32,185,156,	0,2149,2645,	positive	overlapped
chr1:3780169-3780569	-	LRRC47|1|LRRC47|coding|ENST00000378251.3|3UTR|SCAPAv7.PBMC6k	1	400,	0,	positive	overlapped
chr1:3782815-3783068	+	RN7SL574P|1|RN7SL574P|others|ENST00000581512.2|exon|SCAPAv7.PBMC10k	1	253,	0,	negative	non-overlapped
chr1:3785277-3785538	+	AL365330.1|1|AL365330.1|lncRNA|ENST00000607459.1|exon|SCAPAv7.PBMC3k	1	261,	0,	positive	overlapped
chr1:3812086-3812370	-	CEP104|1|CEP104|coding|ENST00000378230.8|3UTR|SCAPAv7.PBMC3k	1	284,	0,	positive	overlapped
chr1:3814750-3815150	-	CEP104|1|CEP104|coding|ENST00000378230.8|3UTR|SCAPAv7.PBMC6k	1	400,	0,	positive	overlapped
chr1:3829278-3831143	-	CEP104|2|CEP104|coding|ENST00000378230.8|CDS|SCAPAv7.PBMC6k	3	95,207,98,	0,512,1767,	positive	overlapped
chr1:3834995-3837396	-	CEP104|3|CEP104|coding|ENST00000494653.5|exon|SCAPAv7.PBMC6k	3	97,198,105,	0,1499,2296,	positive	non-overlapped
chr1:3839644-3847602	-	CEP104|4|CEP104|coding|ENST00000494653.5|exon|SCAPAv7.PBMC6k	4	132,77,63,128,	0,5262,5644,7830,	negative	non-overlapped
chr1:3865970-3883524	+	DFFB|1|DFFB|coding|ENST00000468793.5|3UTR|SCAPAv7.PBMC10k	5	30,80,171,101,18,	0,2003,3634,6501,17536,	negative	non-overlapped
chr1:3883555-3883955	+	DFFB|1|DFFB|coding|ENST00000338895.7|3UTR|SCAPAv7.PBMC6k	1	400,	0,	negative	non-overlapped
chr1:3885065-3885424	+	DFFB|1|DFFB|coding|ENST00000339350.7|3UTR|SCAPAv7.PBMC8k	1	359,	0,	positive	overlapped
chr1:3889125-3889445	-	C1orf174|1|C1orf174|coding|ENST00000474140.1|exon|SCAPAv7.PBMC6k	1	320,	0,	positive	overlapped
chr1:3915671-3916071	+	LINC01134|1|LINC01134|lncRNA|ENST00000442673.1|exon|SCAPAv7.PBMC10k	1	400,	0,	positive	overlapped
chr1:3916225-3916625	+	LINC01134|2|LINC01134|lncRNA|ENST00000442673.1|exon|SCAPAv7.PBMC10k	1	400,	0,	negative	overlapped
chr1:3916642-3917042	+	LINC01134|1|LINC01134|lncRNA|ENST00000442673.1|exon|SCAPAv7.PBMC4k	1	400,	0,	negative	non-overlapped
chr1:3916915-3917225	+	LINC01134|3|LINC01134|lncRNA|ENST00000442673.1|exon|SCAPAv7.PBMC10k	1	310,	0,	negative	non-overlapped
chr1:4013948-4014348	-	AL805961.1|1|AL805961.1|lncRNA|ENST00000642139.1|exon|SCAPAv7.PBMC4k	1	400,	0,	negative	non-overlapped
chr1:4015461-4015861	-	AL805961.1|2|AL805961.1|lncRNA|ENST00000642139.1|exon|SCAPAv7.PBMC10k	1	400,	0,	negative	non-overlapped
chr1:4175528-4175737	-	EEF1DP6|1|EEF1DP6|others|ENST00000449232.1|exon|SCAPAv7.PBMC10k	1	209,	0,	negative	non-overlapped
chr1:4712129-4712529	+	AJAP1|1|AJAP1|coding|ENST00000378190.7|CDS|SCAPAv7.PBMC5k	1	400,	0,	negative	non-overlapped
chr1:4730976-4731376	-	Z98886.1|1|Z98886.1|lncRNA|ENST00000661891.1|exon|SCAPAv7.PBMC6k	1	400,	0,	negative	non-overlapped
chr1:4769912-4774552	+	AJAP1|2|AJAP1|coding|ENST00000378190.7|3UTR|SCAPAv7.PBMC5k	3	28,246,126,	0,2367,4514,	negative	non-overlapped
chr1:4772488-4782775	+	AJAP1|2|AJAP1|coding|ENST00000378191.5|3UTR|SCAPAv7.PBMC10k	3	37,132,231,	0,1938,10056,	negative	non-overlapped
chr1:4777434-4777794	+	AJAP1|3|AJAP1|coding|ENST00000378190.7|3UTR|SCAPAv7.PBMC5k	1	360,	0,	positive	overlapped
chr1:4782668-4783068	+	AJAP1|4|AJAP1|coding|ENST00000378191.5|3UTR|SCAPAv7.PBMC5k	1	400,	0,	positive	overlapped
chr1:4783420-4783820	+	AJAP1|3|AJAP1|coding|ENST00000378191.5|3UTR|SCAPAv7.PBMC10k	1	400,	0,	negative	overlapped
chr1:4786088-4786488	+	AJAP1|4|AJAP1|coding|ENST00000378191.5|3UTR|SCAPAv7.PBMC10k	1	400,	0,	positive	non-overlapped
chr1:4791748-4792148	+	AJAP1|3|AJAP1|coding|ENST00000378191.5|3UTR|SCAPAv7.PBMC8k	1	400,	0,	negative	overlapped
chr1:4792118-4792518	+	AJAP1|5|AJAP1|coding|ENST00000378191.5|3UTR|SCAPAv7.PBMC5k	1	400,	0,	positive	overlapped
chr1:5561709-5561973	-	AL365255.1|1|AL365255.1|lncRNA|ENST00000637702.1|exon|SCAPAv7.PBMC3k	1	264,	0,	positive	overlapped
chr1:5561727-5562060	-	AL365255.1|1|AL365255.1|lncRNA|ENST00000637702.1|exon|SCAPAv7.PBMC4k	1	333,	0,	positive	overlapped
chr1:5862813-5863113	-	NPHP4|1|NPHP4|coding|ENST00000489180.6|3UTR|SCAPAv7.PBMC6k	1	300,	0,	positive	overlapped
chr1:5862925-5863310	-	NPHP4|1|NPHP4|coding|ENST00000489180.6|3UTR|SCAPAv7.PBMC3k	1	385,	0,	positive	overlapped
chr1:6074543-6074791	+	KCNAB2|1|KCNAB2|coding|ENST00000435937.6|exon|SCAPAv7.PBMC6k	1	248,	0,	negative	non-overlapped
chr1:6095415-6098551	+	KCNAB2|2|KCNAB2|coding|ENST00000602612.5|3UTR|SCAPAv7.PBMC8k	5	28,95,121,89,67,	0,114,1220,1853,3069,	positive	overlapped
chr1:6100801-6101172	+	KCNAB2|3|KCNAB2|coding|ENST00000352527.6|3UTR|SCAPAv7.PBMC8k	1	371,	0,	positive	overlapped
chr1:6101844-6102220	-	CHD5|1|CHD5|coding|ENST00000262450.8|3UTR|SCAPAv7.PBMC4k	1	376,	0,	positive	non-overlapped
chr1:6146808-6149360	-	CHD5|1|CHD5|coding|ENST00000496404.1|CDS|SCAPAv7.PBMC10k	3	63,222,115,	0,2045,2437,	negative	non-overlapped
chr1:6159354-6180055	-	CHD5|1|CHD5|coding|ENST00000262450.8|CDS|SCAPAv7.PBMC6k	3	161,128,111,	0,8795,20590,	positive	overlapped
chr1:6181393-6197757	-	AL031847.2|1|AL031847.2|coding|ENST00000484532.6|3UTR|SCAPAv7.PBMC6k	3	93,125,106,	0,11536,16258,	negative	non-overlapped
chr1:6186562-6197672	-	RPL22|1|RPL22|coding|ENST00000234875.9|3UTR|SCAPAv7.PBMC6k	3	254,125,21,	0,6367,11089,	positive	non-overlapped
chr1:6204840-6205216	-	AL031847.1|1|AL031847.1|lncRNA|ENST00000455744.1|exon|SCAPAv7.PBMC3k	2	142,11,	0,365,	positive	overlapped
chr1:6207913-6208279	+	RNF207|1|RNF207|coding|ENST00000466994.5|exon|SCAPAv7.PBMC4k	1	366,	0,	negative	non-overlapped
chr1:6220399-6220799	+	RNF207|2|RNF207|coding|ENST00000377939.5|3UTR|SCAPAv7.PBMC4k	1	400,	0,	positive	overlapped
chr1:6220945-6221264	+	RNF207|3|RNF207|coding|ENST00000377939.5|3UTR|SCAPAv7.PBMC10k	1	319,	0,	negative	non-overlapped
chr1:6221193-6221478	-	ICMT|1|ICMT|coding|ENST00000343813.10|3UTR|SCAPAv7.PBMC6k	1	285,	0,	positive	overlapped
chr1:6223456-6223856	-	ICMT|2|ICMT|coding|ENST00000343813.10|3UTR|SCAPAv7.PBMC10k	1	400,	0,	positive	overlapped
chr1:6224586-6224986	-	ICMT|3|ICMT|coding|ENST00000489498.5|3UTR|SCAPAv7.PBMC4k	1	400,	0,	positive	overlapped
chr1:6225153-6233546	-	ICMT|3|ICMT|coding|ENST00000489498.5|3UTR|SCAPAv7.PBMC10k	3	109,218,73,	0,6748,8320,	negative	non-overlapped
chr1:6237659-6238431	+	LINC00337|1|LINC00337|lncRNA|ENST00000650463.1|exon|SCAPAv7.PBMC6k	2	189,211,	0,561,	negative	overlapped
chr1:6239132-6239443	+	LINC00337|1|LINC00337|lncRNA|ENST00000429480.2|exon|SCAPAv7.PBMC10k	1	311,	0,	positive	overlapped
chr1:6247353-6247671	-	GPR153|1|GPR153|coding|ENST00000377893.3|3UTR|SCAPAv7.PBMC3k	1	318,	0,	positive	overlapped
chr1:6264272-6264615	-	ACOT7|1|ACOT7|coding|ENST00000361521.8|3UTR|SCAPAv7.PBMC4k	1	343,	0,	positive	overlapped
chr1:6393935-6394309	+	AL031848.2|1|AL031848.2|lncRNA|ENST00000607670.1|exon|SCAPAv7.PBMC3k	1	374,	0,	negative	non-overlapped
chr1:6394009-6394380	+	AL031848.2|1|AL031848.2|lncRNA|ENST00000607670.1|exon|SCAPAv7.PBMC8k	1	371,	0,	positive	overlapped
chr1:6417587-6417987	-	HES2|1|HES2|coding|ENST00000377834.8|3UTR|SCAPAv7.PBMC8k	1	400,	0,	negative	non-overlapped
chr1:6456286-6456639	+	ESPN|1|ESPN|coding|ENST00000636330.1|3UTR|SCAPAv7.PBMC8k	1	353,	0,	positive	overlapped
chr1:6457252-6461367	+	ESPN|2|ESPN|coding|ENST00000434576.2|3UTR|SCAPAv7.PBMC10k	4	11,12,112,188,	0,108,2746,3927,	positive	overlapped
chr1:6460015-6460415	+	ESPN|2|ESPN|coding|ENST00000633239.1|3UTR|SCAPAv7.PBMC8k	1	400,	0,	positive	overlapped
chr1:6460516-6460916	+	ESPN|3|ESPN|coding|ENST00000633239.1|3UTR|SCAPAv7.PBMC6k	1	400,	0,	positive	overlapped
chr1:6461138-6461538	-	TNFRSF25|1|TNFRSF25|coding|ENST00000647810.1|3UTR|SCAPAv7.PBMC5k	1	400,	0,	positive	overlapped
chr1:6463938-6464338	-	TNFRSF25|2|TNFRSF25|coding|ENST00000513135.5|exon|SCAPAv7.PBMC10k	1	400,	0,	positive	overlapped
chr1:6466092-6466256	-	PLEKHG5|1|PLEKHG5|coding|ENST00000340850.9|3UTR|SCAPAv7.PBMC10k	1	164,	0,	negative	non-overlapped
chr1:6467093-6467493	-	PLEKHG5|1|PLEKHG5|coding|ENST00000673471.1|3UTR|SCAPAv7.PBMC5k	1	400,	0,	positive	overlapped
chr1:6521347-6521659	-	NOL9|1|NOL9|coding|ENST00000377705.6|3UTR|SCAPAv7.PBMC6k	1	312,	0,	positive	overlapped
chr1:6524687-6525087	-	NOL9|2|NOL9|coding|ENST00000377705.6|3UTR|SCAPAv7.PBMC6k	1	400,	0,	negative	non-overlapped
chr1:6525113-6525513	-	NOL9|3|NOL9|coding|ENST00000377705.6|3UTR|SCAPAv7.PBMC6k	1	400,	0,	positive	non-overlapped
chr1:6525577-6525977	-	NOL9|4|NOL9|coding|ENST00000377705.6|3UTR|SCAPAv7.PBMC3k	1	400,	0,	positive	overlapped
chr1:6545064-6550551	-	NOL9|5|NOL9|coding|ENST00000377705.6|CDS|SCAPAv7.PBMC3k	3	116,128,156,	0,4506,5331,	negative	non-overlapped
chr1:6547905-6548543	+	AL591866.1|1|AL591866.1|others|ENST00000456162.2|exon|SCAPAv7.PBMC10k	2	228,96,	0,542,	negative	non-overlapped
chr1:6574684-6575084	+	TAS1R1|1|TAS1R1|coding|ENST00000411823.5|CDS|SCAPAv7.PBMC10k	1	400,	0,	negative	non-overlapped
chr1:6588828-6589263	+	ZBTB48|1|ZBTB48|coding|ENST00000377674.9|3UTR|SCAPAv7.PBMC4k	2	16,348,	0,87,	positive	overlapped
chr1:6590724-6591039	-	KLHL21|1|KLHL21|coding|ENST00000377658.8|3UTR|SCAPAv7.PBMC6k	1	315,	0,	positive	overlapped
chr1:6614008-6620003	+	PHF13|1|PHF13|coding|ENST00000377648.5|CDS|SCAPAv7.PBMC4k	3	97,102,201,	0,2748,5794,	positive	non-overlapped
chr1:6619843-6620243	+	PHF13|1|PHF13|coding|ENST00000377648.5|CDS|SCAPAv7.PBMC10k	1	400,	0,	positive	non-overlapped
chr1:6621658-6622058	+	PHF13|2|PHF13|coding|ENST00000377648.5|3UTR|SCAPAv7.PBMC8k	1	400,	0,	positive	overlapped
chr1:6623138-6623538	+	PHF13|2|PHF13|coding|ENST00000377648.5|3UTR|SCAPAv7.PBMC10k	1	400,	0,	negative	non-overlapped
chr1:6623619-6623996	+	PHF13|3|PHF13|coding|ENST00000377648.5|3UTR|SCAPAv7.PBMC4k	1	377,	0,	positive	overlapped
chr1:6633180-6633540	+	THAP3|1|THAP3|coding|ENST00000054650.8|3UTR|SCAPAv7.PBMC8k	1	360,	0,	positive	overlapped
chr1:6634170-6634460	-	DNAJC11|1|DNAJC11|coding|ENST00000377577.10|3UTR|SCAPAv7.PBMC4k	1	290,	0,	positive	overlapped
chr1:6635107-6635507	-	DNAJC11|2|DNAJC11|coding|ENST00000377577.10|3UTR|SCAPAv7.PBMC5k	1	400,	0,	positive	overlapped
chr1:6635581-6637454	-	DNAJC11|3|DNAJC11|coding|ENST00000294401.11|3UTR|SCAPAv7.PBMC10k	4	119,130,143,8,	0,535,1616,1865,	negative	overlapped
chr1:6637494-6645087	-	DNAJC11|4|DNAJC11|coding|ENST00000472414.1|exon|SCAPAv7.PBMC10k	5	10,70,156,117,47,	0,800,2407,7063,7546,	negative	non-overlapped
chr1:6652893-6680944	-	DNAJC11|5|DNAJC11|coding|ENST00000426784.1|CDS|SCAPAv7.PBMC4k	5	58,129,102,74,37,	0,1017,14815,25500,28014,	negative	non-overlapped
chr1:6724727-6727357	+	LINC01672|1|LINC01672|lncRNA|ENST00000432429.5|exon|SCAPAv7.PBMC10k	2	123,277,	0,2353,	negative	non-overlapped
chr1:6726523-6726923	+	LINC01672|2|LINC01672|lncRNA|ENST00000432429.5|exon|SCAPAv7.PBMC8k	1	400,	0,	negative	non-overlapped
chr1:6768682-6770038	+	AL591163.1|1|AL591163.1|lncRNA|ENST00000641757.1|exon|SCAPAv7.PBMC8k	3	80,50,128,	0,1044,1228,	negative	non-overlapped
chr1:6783892-6784178	-	CAMTA1-DT|1|CAMTA1-DT|lncRNA|ENST00000442889.1|exon|SCAPAv7.PBMC3k	2	153,30,	0,256,	positive	overlapped
chr1:6785563-6872007	+	CAMTA1|1|CAMTA1|coding|ENST00000467404.6|3UTR|SCAPAv7.PBMC4k	3	12,119,251,	0,39528,86193,	positive	overlapped
chr1:6834348-6834588	-	AL590128.1|1|AL590128.1|others|ENST00000433407.1|exon|SCAPAv7.PBMC8k	1	240,	0,	negative	non-overlapped
chr1:6887808-6888201	+	CAMTA1|2|CAMTA1|coding|ENST00000476163.5|exon|SCAPAv7.PBMC10k	1	393,	0,	positive	overlapped
chr1:7700748-7700969	-	AL359881.1|1|AL359881.1|lncRNA|ENST00000602916.1|exon|SCAPAv7.PBMC8k	1	221,	0,	negative	non-overlapped
chr1:7776395-7776765	+	Z98884.2|1|Z98884.2|lncRNA|ENST00000602406.1|exon|SCAPAv7.PBMC5k	1	370,	0,	positive	overlapped
chr1:7777232-7778169	+	VAMP3|1|VAMP3|coding|ENST00000487194.1|exon|SCAPAv7.PBMC4k	2	86,52,	0,885,	negative	non-overlapped
chr1:7779633-7780033	+	VAMP3|1|VAMP3|coding|ENST00000054666.11|3UTR|SCAPAv7.PBMC8k	1	400,	0,	positive	non-overlapped
chr1:7781069-7781421	+	VAMP3|2|VAMP3|coding|ENST00000054666.11|3UTR|SCAPAv7.PBMC8k	1	352,	0,	positive	overlapped
chr1:7784655-7785490	+	PER3|1|PER3|coding|ENST00000377541.5|CDS|SCAPAv7.PBMC8k	2	350,50,	0,785,	negative	non-overlapped
chr1:7787322-7787614	+	PER3|2|PER3|coding|ENST00000602883.1|exon|SCAPAv7.PBMC8k	1	292,	0,	negative	non-overlapped
chr1:7788199-7788563	+	PER3|3|PER3|coding|ENST00000602883.1|exon|SCAPAv7.PBMC8k	1	364,	0,	positive	overlapped
chr1:7801171-7809902	+	PER3|4|PER3|coding|ENST00000613533.4|CDS|SCAPAv7.PBMC8k	5	20,107,157,106,10,	0,1875,2520,7721,8721,	negative	non-overlapped
chr1:7810242-7810538	-	Z98884.1|1|Z98884.1|lncRNA|ENST00000451646.1|exon|SCAPAv7.PBMC6k	1	296,	0,	positive	non-overlapped
chr1:7810309-7810709	-	Z98884.1|1|Z98884.1|lncRNA|ENST00000451646.1|exon|SCAPAv7.PBMC8k	1	400,	0,	negative	non-overlapped
chr1:7837035-7842957	+	PER3|5|PER3|coding|ENST00000613533.4|3UTR|SCAPAv7.PBMC8k	2	114,286,	0,5636,	positive	overlapped
chr1:7843083-7843362	-	UTS2|1|UTS2|coding|ENST00000377516.6|3UTR|SCAPAv7.PBMC8k	1	279,	0,	positive	overlapped
chr1:7843159-7843559	+	PER3|2|PER3|coding|ENST00000613533.4|3UTR|SCAPAv7.PBMC3k	1	400,	0,	negative	non-overlapped
chr1:7843463-7843863	-	UTS2|1|UTS2|coding|ENST00000377516.6|3UTR|SCAPAv7.PBMC3k	1	400,	0,	negative	overlapped
chr1:7843518-7843918	+	PER3|2|PER3|coding|ENST00000613533.4|3UTR|SCAPAv7.PBMC4k	1	400,	0,	positive	non-overlapped
chr1:7844820-7845161	+	PER3|3|PER3|coding|ENST00000613533.4|3UTR|SCAPAv7.PBMC5k	1	341,	0,	positive	overlapped
chr1:7847614-7847881	-	UTS2|1|UTS2|coding|ENST00000361696.9|3UTR|SCAPAv7.PBMC6k	1	267,	0,	positive	overlapped
chr1:7915915-7916277	-	TNFRSF9|1|TNFRSF9|coding|ENST00000615230.4|3UTR|SCAPAv7.PBMC10k	1	362,	0,	positive	non-overlapped
chr1:7916299-7916699	-	TNFRSF9|1|TNFRSF9|coding|ENST00000615230.4|3UTR|SCAPAv7.PBMC4k	1	400,	0,	negative	non-overlapped
chr1:7916883-7917283	-	TNFRSF9|2|TNFRSF9|coding|ENST00000615230.4|3UTR|SCAPAv7.PBMC10k	1	400,	0,	negative	overlapped
chr1:7917571-7917971	-	TNFRSF9|2|TNFRSF9|coding|ENST00000615230.4|3UTR|SCAPAv7.PBMC5k	1	400,	0,	positive	overlapped
chr1:7918701-7919101	-	TNFRSF9|4|TNFRSF9|coding|ENST00000615230.4|3UTR|SCAPAv7.PBMC4k	1	400,	0,	positive	overlapped
chr1:7919790-7920190	-	TNFRSF9|3|TNFRSF9|coding|ENST00000615230.4|3UTR|SCAPAv7.PBMC5k	1	400,	0,	negative	overlapped
chr1:7920271-7920671	-	TNFRSF9|1|TNFRSF9|coding|ENST00000615230.4|3UTR|SCAPAv7.PBMC6k	1	400,	0,	negative	non-overlapped
chr1:7933127-7936483	-	TNFRSF9|5|TNFRSF9|coding|ENST00000492571.1|3UTR|SCAPAv7.PBMC5k	3	169,131,24,	0,1885,3332,	negative	overlapped
chr1:7938720-7940891	-	TNFRSF9|6|TNFRSF9|coding|ENST00000674210.1|CDS|SCAPAv7.PBMC4k	3	108,184,108,	0,1174,2063,	negative	non-overlapped
chr1:7984898-7985298	+	PARK7|1|PARK7|coding|ENST00000338639.10|3UTR|SCAPAv7.PBMC8k	1	400,	0,	positive	overlapped
chr1:7996347-8004070	+	AL034417.5|1|AL034417.5|lncRNA|ENST00000641354.1|exon|SCAPAv7.PBMC4k	4	96,98,123,83,	0,3740,4258,7640,	negative	non-overlapped
chr1:7999335-7999735	-	AL034417.4|1|AL034417.4|lncRNA|ENST00000641100.1|exon|SCAPAv7.PBMC4k	1	400,	0,	negative	non-overlapped
chr1:7999562-7999962	+	AL034417.5|2|AL034417.5|lncRNA|ENST00000642135.1|exon|SCAPAv7.PBMC4k	1	400,	0,	positive	non-overlapped
chr1:7999973-8000373	+	AL034417.5|2|AL034417.5|lncRNA|ENST00000642135.1|exon|SCAPAv7.PBMC5k	1	400,	0,	negative	non-overlapped
chr1:8000391-8001977	+	AL034417.5|1|AL034417.5|lncRNA|ENST00000642135.1|exon|SCAPAv7.PBMC6k	2	337,63,	0,1523,	negative	non-overlapped
chr1:8004284-8004684	+	AL034417.5|3|AL034417.5|lncRNA|ENST00000641354.1|exon|SCAPAv7.PBMC10k	1	400,	0,	positive	overlapped
chr1:8005055-8005312	+	AL034417.5|4|AL034417.5|lncRNA|ENST00000641354.1|exon|SCAPAv7.PBMC10k	1	257,	0,	positive	overlapped
chr1:8011727-8012015	-	ERRFI1|1|ERRFI1|coding|ENST00000377482.10|3UTR|SCAPAv7.PBMC6k	1	288,	0,	positive	overlapped
chr1:8012158-8012558	-	ERRFI1|2|ERRFI1|coding|ENST00000377482.10|3UTR|SCAPAv7.PBMC10k	1	400,	0,	positive	overlapped
chr1:8012501-8012901	-	ERRFI1|2|ERRFI1|coding|ENST00000377482.10|3UTR|SCAPAv7.PBMC4k	1	400,	0,	positive	overlapped
chr1:8012611-8013011	-	ERRFI1|2|ERRFI1|coding|ENST00000377482.10|3UTR|SCAPAv7.PBMC5k	1	400,	0,	negative	non-overlapped
chr1:8013050-8013450	-	ERRFI1|3|ERRFI1|coding|ENST00000377482.10|3UTR|SCAPAv7.PBMC10k	1	400,	0,	positive	overlapped
chr1:8013232-8013632	-	ERRFI1|3|ERRFI1|coding|ENST00000377482.10|CDS|SCAPAv7.PBMC5k	1	400,	0,	negative	non-overlapped
chr1:8057245-8057513	-	AL034417.2|1|AL034417.2|others|ENST00000399343.2|exon|SCAPAv7.PBMC10k	1	268,	0,	negative	non-overlapped
chr1:8121567-8121967	+	AL034417.3|1|AL034417.3|lncRNA|ENST00000445300.1|exon|SCAPAv7.PBMC5k	1	400,	0,	negative	non-overlapped
chr1:8218226-8220466	-	AL358876.2|1|AL358876.2|lncRNA|ENST00000424689.1|exon|SCAPAv7.PBMC8k	2	307,70,	0,2170,	negative	non-overlapped
chr1:8343786-8344123	+	SLC45A1|1|SLC45A1|coding|ENST00000471889.5|3UTR|SCAPAv7.PBMC4k	1	337,	0,	positive	overlapped
chr1:8352397-8352700	-	RERE|1|RERE|coding|ENST00000337907.7|3UTR|SCAPAv7.PBMC6k	1	303,	0,	positive	overlapped
chr1:8354607-8355007	-	RERE|2|RERE|coding|ENST00000476556.5|3UTR|SCAPAv7.PBMC10k	1	400,	0,	positive	non-overlapped
chr1:8428503-8430041	+	RERE-AS1|1|RERE-AS1|lncRNA|ENST00000444276.1|exon|SCAPAv7.PBMC4k	2	85,215,	0,1323,	positive	overlapped
chr1:8434659-8434998	+	RERE-AS1|2|RERE-AS1|lncRNA|ENST00000653698.1|exon|SCAPAv7.PBMC4k	1	339,	0,	positive	overlapped
chr1:8437946-8465970	-	RERE|2|RERE|coding|ENST00000659924.1|3UTR|SCAPAv7.PBMC3k	2	354,46,	0,27978,	positive	overlapped
chr1:8512797-8513021	+	AL096855.2|1|AL096855.2|others|ENST00000605785.1|exon|SCAPAv7.PBMC5k	1	224,	0,	negative	non-overlapped
chr1:8656033-8656433	-	RERE|3|RERE|coding|ENST00000480342.5|exon|SCAPAv7.PBMC6k	1	400,	0,	negative	non-overlapped
chr1:8786211-8786452	-	RPL7P7|1|RPL7P7|others|ENST00000428803.2|exon|SCAPAv7.PBMC10k	1	241,	0,	negative	non-overlapped
chr1:8792446-8817417	-	RERE|4|RERE|coding|ENST00000337907.7|5UTR|SCAPAv7.PBMC5k	2	142,258,	0,24713,	negative	non-overlapped
chr1:8798475-8799414	+	AL357552.2|1|AL357552.2|others|ENST00000445254.1|exon|SCAPAv7.PBMC5k	2	216,106,	0,833,	negative	non-overlapped
chr1:8805891-8807037	-	AL357552.3|1|AL357552.3|lncRNA|ENST00000433876.2|exon|SCAPAv7.PBMC8k	2	48,259,	0,887,	negative	non-overlapped
chr1:8861002-8861334	-	ENO1|1|ENO1|coding|ENST00000234590.10|3UTR|SCAPAv7.PBMC3k	1	332,	0,	positive	overlapped
chr1:8879582-8879894	+	ENO1-AS1|1|ENO1-AS1|lncRNA|ENST00000442636.1|exon|SCAPAv7.PBMC10k	1	312,	0,	positive	overlapped
chr1:8907525-8907744	-	AL139415.1|1|AL139415.1|others|ENST00000424862.2|exon|SCAPAv7.PBMC10k	1	219,	0,	negative	overlapped
chr1:8974720-8975078	+	CA6|1|CA6|coding|ENST00000377443.7|3UTR|SCAPAv7.PBMC8k	1	358,	0,	positive	overlapped
chr1:9035106-9035390	-	SLC2A5|1|SLC2A5|coding|ENST00000377424.9|3UTR|SCAPAv7.PBMC10k	1	284,	0,	positive	overlapped
chr1:9036922-9037322	-	SLC2A5|1|SLC2A5|coding|ENST00000377424.9|3UTR|SCAPAv7.PBMC3k	1	400,	0,	positive	overlapped
chr1:9037438-9037945	-	SLC2A5|2|SLC2A5|coding|ENST00000377424.9|3UTR|SCAPAv7.PBMC3k	2	351,49,	0,458,	positive	overlapped
chr1:9041200-9041600	-	SLC2A5|3|SLC2A5|coding|ENST00000377414.7|3UTR|SCAPAv7.PBMC8k	1	400,	0,	negative	non-overlapped
chr1:9100305-9100620	-	GPR157|1|GPR157|coding|ENST00000377411.5|3UTR|SCAPAv7.PBMC10k	1	315,	0,	positive	overlapped
chr1:9101167-9101567	-	GPR157|2|GPR157|coding|ENST00000377411.5|3UTR|SCAPAv7.PBMC6k	1	400,	0,	negative	non-overlapped
chr1:9102942-9103342	-	GPR157|3|GPR157|coding|ENST00000377411.5|3UTR|SCAPAv7.PBMC5k	1	400,	0,	negative	non-overlapped
chr1:9148230-9148630	-	MIR34AHG|1|MIR34AHG|lncRNA|ENST00000635687.1|exon|SCAPAv7.PBMC10k	1	400,	0,	negative	overlapped
chr1:9179793-9180193	-	MIR34AHG|1|MIR34AHG|lncRNA|ENST00000635405.2|exon|SCAPAv7.PBMC8k	1	400,	0,	negative	non-overlapped
chr1:9180670-9181070	-	MIR34AHG|2|MIR34AHG|lncRNA|ENST00000635405.2|exon|SCAPAv7.PBMC10k	1	400,	0,	negative	non-overlapped
chr1:9183751-9185386	+	LNCTAM34A|1|LNCTAM34A|lncRNA|ENST00000665148.1|exon|SCAPAv7.PBMC4k	2	56,210,	0,1425,	positive	overlapped
chr1:9191495-9191895	+	LNCTAM34A|2|LNCTAM34A|lncRNA|ENST00000412639.3|exon|SCAPAv7.PBMC3k	1	400,	0,	negative	non-overlapped
chr1:9191707-9192048	+	LNCTAM34A|1|LNCTAM34A|lncRNA|ENST00000412639.3|exon|SCAPAv7.PBMC8k	1	341,	0,	negative	overlapped
chr1:9265273-9265673	+	H6PD|1|H6PD|coding|ENST00000602477.1|3UTR|SCAPAv7.PBMC5k	1	400,	0,	negative	overlapped
chr1:9267537-9267881	+	H6PD|2|H6PD|coding|ENST00000602477.1|3UTR|SCAPAv7.PBMC5k	1	344,	0,	positive	overlapped
chr1:9267853-9268253	+	H6PD|1|H6PD|coding|ENST00000377403.7|3UTR|SCAPAv7.PBMC8k	1	400,	0,	negative	non-overlapped
chr1:9268672-9269072	+	H6PD|3|H6PD|coding|ENST00000377403.7|3UTR|SCAPAv7.PBMC5k	1	400,	0,	negative	non-overlapped
chr1:9270983-9271329	+	H6PD|2|H6PD|coding|ENST00000377403.7|3UTR|SCAPAv7.PBMC8k	1	346,	0,	positive	overlapped
chr1:9356584-9367846	+	SPSB1|1|SPSB1|coding|ENST00000357898.3|3UTR|SCAPAv7.PBMC8k	2	1,399,	0,10863,	positive	overlapped
chr1:9369154-9369496	+	SPSB1|2|SPSB1|coding|ENST00000328089.11|3UTR|SCAPAv7.PBMC4k	1	342,	0,	positive	overlapped
chr1:9421122-9421463	-	BX323043.1|1|BX323043.1|lncRNA|ENST00000641006.1|exon|SCAPAv7.PBMC5k	1	341,	0,	positive	overlapped
chr1:9425167-9425567	-	LINC02606|1|LINC02606|lncRNA|ENST00000641325.1|exon|SCAPAv7.PBMC5k	1	400,	0,	positive	overlapped
chr1:9426923-9427323	-	LINC02606|1|LINC02606|lncRNA|ENST00000641940.1|exon|SCAPAv7.PBMC8k	1	400,	0,	negative	non-overlapped
chr1:9427075-9429015	-	LINC02606|1|LINC02606|lncRNA|ENST00000641325.1|exon|SCAPAv7.PBMC4k	2	306,94,	0,1846,	negative	non-overlapped
chr1:9576654-9576985	+	AL954705.1|1|AL954705.1|others|ENST00000435277.1|exon|SCAPAv7.PBMC8k	1	331,	0,	negative	non-overlapped
chr1:9582383-9582783	+	SLC25A33|1|SLC25A33|coding|ENST00000302692.7|3UTR|SCAPAv7.PBMC8k	1	400,	0,	positive	overlapped
chr1:9583328-9583728	+	SLC25A33|2|SLC25A33|coding|ENST00000302692.7|3UTR|SCAPAv7.PBMC10k	1	400,	0,	positive	overlapped
chr1:9604550-9604916	+	TMEM201|1|TMEM201|coding|ENST00000340305.9|3UTR|SCAPAv7.PBMC5k	1	366,	0,	positive	overlapped
chr1:9614473-9614852	+	TMEM201|2|TMEM201|coding|ENST00000416541.5|3UTR|SCAPAv7.PBMC4k	1	379,	0,	positive	overlapped
chr1:9652610-9652892	-	PIK3CD-AS1|1|PIK3CD-AS1|lncRNA|ENST00000377320.3|exon|SCAPAv7.PBMC3k	1	282,	0,	positive	overlapped
chr1:9653424-9653824	-	PIK3CD-AS1|2|PIK3CD-AS1|lncRNA|ENST00000377320.3|exon|SCAPAv7.PBMC8k	1	400,	0,	positive	non-overlapped
chr1:9660828-9662561	-	AL691449.1|1|AL691449.1|others|ENST00000426570.3|exon|SCAPAv7.PBMC8k	2	90,265,	0,1468,	negative	non-overlapped
chr1:9672426-9680751	-	PIK3CD-AS2|1|PIK3CD-AS2|lncRNA|ENST00000415330.2|exon|SCAPAv7.PBMC8k	2	293,40,	0,8285,	positive	overlapped
chr1:9680817-9687416	-	PIK3CD-AS2|2|PIK3CD-AS2|lncRNA|ENST00000415330.2|exon|SCAPAv7.PBMC5k	2	318,82,	0,6517,	positive	overlapped
chr1:9728529-9728929	+	PIK3CD|1|PIK3CD|coding|ENST00000377346.9|3UTR|SCAPAv7.PBMC8k	1	400,	0,	positive	overlapped
chr1:9728984-9729384	-	CLSTN1|1|CLSTN1|coding|ENST00000377298.9|3UTR|SCAPAv7.PBMC6k	1	400,	0,	positive	overlapped
chr1:9729914-9730314	-	CLSTN1|2|CLSTN1|coding|ENST00000361311.4|3UTR|SCAPAv7.PBMC6k	1	400,	0,	positive	overlapped
chr1:9749886-9755277	-	CLSTN1|3|CLSTN1|coding|ENST00000361311.4|CDS|SCAPAv7.PBMC10k	3	27,209,164,	0,1586,5227,	negative	non-overlapped
chr1:9848276-9848589	-	CTNNBIP1|1|CTNNBIP1|coding|ENST00000377263.6|3UTR|SCAPAv7.PBMC6k	1	313,	0,	positive	overlapped
chr1:9850066-9850466	-	CTNNBIP1|2|CTNNBIP1|coding|ENST00000377263.6|3UTR|SCAPAv7.PBMC5k	1	400,	0,	positive	overlapped
chr1:9850450-9850740	-	CTNNBIP1|3|CTNNBIP1|coding|ENST00000377258.5|3UTR|SCAPAv7.PBMC6k	1	290,	0,	positive	overlapped
chr1:9907825-9908034	+	AL357140.4|1|AL357140.4|lncRNA|ENST00000648956.1|exon|SCAPAv7.PBMC8k	1	209,	0,	positive	non-overlapped
chr1:9922165-9934790	-	LZIC|1|LZIC|coding|ENST00000488540.5|3UTR|SCAPAv7.PBMC6k	4	193,82,96,29,	0,9725,10637,12596,	negative	non-overlapped
chr1:9926368-9926768	-	LZIC|1|LZIC|coding|ENST00000377223.6|3UTR|SCAPAv7.PBMC4k	1	400,	0,	positive	overlapped
chr1:9929236-9929636	-	LZIC|1|LZIC|coding|ENST00000377223.6|3UTR|SCAPAv7.PBMC3k	1	400,	0,	negative	overlapped
chr1:9929659-9930059	-	LZIC|2|LZIC|coding|ENST00000377223.6|3UTR|SCAPAv7.PBMC3k	1	400,	0,	positive	overlapped
chr1:9929779-9930179	-	LZIC|2|LZIC|coding|ENST00000400903.6|3UTR|SCAPAv7.PBMC4k	1	400,	0,	positive	overlapped
chr1:9930261-9934787	-	LZIC|4|LZIC|coding|ENST00000377213.1|3UTR|SCAPAv7.PBMC8k	4	196,82,96,26,	0,1629,2541,4500,	positive	overlapped
chr1:9942923-9949918	+	AL357140.2|1|AL357140.2|lncRNA|ENST00000445884.1|exon|SCAPAv7.PBMC10k	2	102,281,	0,6714,	negative	non-overlapped
chr1:9943428-9972181	+	NMNAT1|1|NMNAT1|coding|ENST00000403197.5|CDS|SCAPAv7.PBMC4k	2	87,164,	0,28589,	negative	non-overlapped
chr1:9947324-9947636	+	RN7SKP269|1|RN7SKP269|others|ENST00000365545.1|exon|SCAPAv7.PBMC10k	1	312,	0,	negative	overlapped
chr1:9972053-9972453	+	NMNAT1|1|NMNAT1|coding|ENST00000492735.1|exon|SCAPAv7.PBMC8k	1	400,	0,	negative	non-overlapped
chr1:9981157-9985478	+	NMNAT1|2|NMNAT1|coding|ENST00000377205.6|3UTR|SCAPAv7.PBMC8k	2	13,343,	0,3978,	positive	overlapped
chr1:9981397-9981746	+	NMNAT1|3|NMNAT1|coding|ENST00000403197.5|3UTR|SCAPAv7.PBMC8k	1	349,	0,	positive	overlapped
chr1:9982708-9983108	+	NMNAT1|4|NMNAT1|coding|ENST00000377205.6|3UTR|SCAPAv7.PBMC4k	1	400,	0,	negative	non-overlapped
chr1:9982846-9983379	+	NMNAT1|5|NMNAT1|coding|ENST00000462686.1|3UTR|SCAPAv7.PBMC8k	2	24,376,	0,157,	negative	non-overlapped
chr1:9983141-9984391	+	AL603962.1|1|AL603962.1|lncRNA|ENST00000413148.1|exon|SCAPAv7.PBMC6k	2	149,109,	0,1141,	negative	non-overlapped
chr1:9983228-9984562	+	AL603962.1|1|AL603962.1|lncRNA|ENST00000413148.1|exon|SCAPAv7.PBMC5k	2	62,280,	0,1054,	positive	overlapped
chr1:9983273-9983669	+	NMNAT1|3|NMNAT1|coding|ENST00000462686.1|3UTR|SCAPAv7.PBMC5k	1	396,	0,	negative	non-overlapped
chr1:9984222-9984622	+	NMNAT1|5|NMNAT1|coding|ENST00000377205.6|3UTR|SCAPAv7.PBMC10k	1	400,	0,	positive	overlapped
chr1:9984335-9984735	+	NMNAT1|6|NMNAT1|coding|ENST00000377205.6|3UTR|SCAPAv7.PBMC8k	1	400,	0,	positive	overlapped
chr1:9984448-9984848	+	NMNAT1|3|NMNAT1|coding|ENST00000377205.6|3UTR|SCAPAv7.PBMC6k	1	400,	0,	negative	overlapped
chr1:10007721-10016008	+	RBP7|1|RBP7|coding|ENST00000315901.4|3UTR|SCAPAv7.PBMC8k	3	27,102,227,	0,451,8060,	positive	overlapped
chr1:10033610-10072582	+	UBE4B|1|UBE4B|coding|ENST00000377153.5|3UTR|SCAPAv7.PBMC8k	3	84,187,129,	0,38417,38843,	positive	overlapped
chr1:10058671-10059321	+	PGAM1P11|1|PGAM1P11|others|ENST00000416729.2|exon|SCAPAv7.PBMC4k	2	272,80,	0,570,	negative	non-overlapped
chr1:10059357-10059648	+	PGAM1P11|2|PGAM1P11|others|ENST00000416729.2|exon|SCAPAv7.PBMC10k	1	291,	0,	negative	non-overlapped
chr1:10072735-10073118	+	UBE4B|2|UBE4B|coding|ENST00000377153.5|3UTR|SCAPAv7.PBMC4k	1	383,	0,	positive	overlapped
chr1:10132424-10144943	+	UBE4B|3|UBE4B|coding|ENST00000470736.1|CDS|SCAPAv7.PBMC4k	4	58,199,139,4,	0,2563,4642,12515,	negative	non-overlapped
chr1:10145049-10145449	+	UBE4B|3|UBE4B|coding|ENST00000466379.1|exon|SCAPAv7.PBMC8k	1	400,	0,	negative	non-overlapped
chr1:10180196-10180596	+	UBE4B|5|UBE4B|coding|ENST00000343090.11|3UTR|SCAPAv7.PBMC4k	1	400,	0,	positive	overlapped
chr1:10180853-10181220	+	UBE4B|6|UBE4B|coding|ENST00000343090.11|3UTR|SCAPAv7.PBMC4k	1	367,	0,	positive	overlapped
chr1:10210805-10256318	+	KIF1B|1|KIF1B|coding|ENST00000377093.8|CDS|SCAPAv7.PBMC3k	3	73,185,72,	0,21444,45441,	negative	non-overlapped
chr1:10267434-10275447	+	KIF1B|1|KIF1B|coding|ENST00000377083.5|CDS|SCAPAv7.PBMC10k	5	124,112,78,66,20,	0,717,4067,4806,7993,	positive	non-overlapped
chr1:10295133-10297073	+	KIF1B|1|KIF1B|coding|ENST00000377083.5|CDS|SCAPAv7.PBMC4k	4	32,107,84,177,	0,526,1448,1763,	negative	non-overlapped
chr1:10304482-10304882	+	KIF1B|3|KIF1B|coding|ENST00000377083.5|3UTR|SCAPAv7.PBMC3k	1	400,	0,	positive	overlapped
chr1:10305052-10305452	+	KIF1B|4|KIF1B|coding|ENST00000377083.5|3UTR|SCAPAv7.PBMC3k	1	400,	0,	negative	non-overlapped
chr1:10306380-10306780	+	KIF1B|3|KIF1B|coding|ENST00000377093.8|3UTR|SCAPAv7.PBMC5k	1	400,	0,	positive	non-overlapped
chr1:10306465-10306706	+	RN7SL731P|1|RN7SL731P|others|ENST00000584329.2|exon|SCAPAv7.PBMC8k	1	241,	0,	negative	non-overlapped
chr1:10307623-10308023	+	KIF1B|4|KIF1B|coding|ENST00000377093.8|3UTR|SCAPAv7.PBMC6k	1	400,	0,	positive	non-overlapped
chr1:10308197-10308560	+	KIF1B|4|KIF1B|coding|ENST00000377093.8|3UTR|SCAPAv7.PBMC8k	1	363,	0,	positive	overlapped
chr1:10374889-10376668	+	KIF1B|4|KIF1B|coding|ENST00000635499.1|3UTR|SCAPAv7.PBMC4k	3	157,119,124,	0,365,1655,	positive	overlapped
chr1:10375258-10376829	+	KIF1B|6|KIF1B|coding|ENST00000635499.1|3UTR|SCAPAv7.PBMC10k	2	115,285,	0,1286,	negative	non-overlapped
chr1:10377555-10377955	+	KIF1B|5|KIF1B|coding|ENST00000377086.5|3UTR|SCAPAv7.PBMC5k	1	400,	0,	negative	non-overlapped
chr1:10380307-10380707	+	KIF1B|6|KIF1B|coding|ENST00000620295.2|3UTR|SCAPAv7.PBMC5k	1	400,	0,	negative	non-overlapped
chr1:10381216-10381577	+	KIF1B|5|KIF1B|coding|ENST00000620295.2|3UTR|SCAPAv7.PBMC8k	1	361,	0,	positive	overlapped
chr1:10382250-10382650	-	AL139424.3|1|AL139424.3|lncRNA|ENST00000641619.1|exon|SCAPAv7.PBMC10k	1	400,	0,	negative	non-overlapped
chr1:10382437-10382837	-	AL139424.3|1|AL139424.3|lncRNA|ENST00000641619.1|exon|SCAPAv7.PBMC8k	1	400,	0,	negative	non-overlapped
chr1:10386615-10387015	-	AL139424.3|2|AL139424.3|lncRNA|ENST00000641117.1|exon|SCAPAv7.PBMC8k	1	400,	0,	negative	non-overlapped
chr1:10395905-10396305	+	AL139424.2|1|AL139424.2|lncRNA|ENST00000641456.1|exon|SCAPAv7.PBMC5k	1	400,	0,	negative	non-overlapped
chr1:10397049-10397394	+	AL139424.2|1|AL139424.2|lncRNA|ENST00000641335.1|exon|SCAPAv7.PBMC3k	1	345,	0,	positive	overlapped
chr1:10419736-10420136	+	PGD|1|PGD|coding|ENST00000270776.13|3UTR|SCAPAv7.PBMC8k	1	400,	0,	positive	overlapped
chr1:10430187-10430587	-	AL139424.1|1|AL139424.1|lncRNA|ENST00000607572.1|exon|SCAPAv7.PBMC8k	1	400,	0,	negative	non-overlapped
chr1:10430456-10442316	+	CENPS-CORT|1|CENPS-CORT|coding|ENST00000602787.6|CDS|SCAPAv7.PBMC5k	5	112,124,34,67,52,	0,3385,4200,9890,11808,	negative	non-overlapped
chr1:10431039-10440350	+	CENPS-CORT|1|CENPS-CORT|coding|ENST00000602296.6|CDS|SCAPAv7.PBMC3k	3	362,34,4,	0,3617,9307,	negative	non-overlapped
chr1:10431206-10451480	+	CENPS-CORT|2|CENPS-CORT|coding|ENST00000602296.6|CDS|SCAPAv7.PBMC8k	4	195,34,67,104,	0,3450,9140,20170,	negative	non-overlapped
chr1:10431296-10442304	+	CENPS|1|CENPS|coding|ENST00000477755.1|3UTR|SCAPAv7.PBMC5k	5	105,124,34,67,40,	0,2545,3360,9050,10968,	negative	non-overlapped
chr1:10431368-10442499	+	CENPS|1|CENPS|coding|ENST00000462462.1|3UTR|SCAPAv7.PBMC4k	3	33,67,235,	0,8978,10896,	negative	overlapped
chr1:10433940-10442334	+	CENPS|1|CENPS|coding|ENST00000477755.1|3UTR|SCAPAv7.PBMC10k	4	25,34,67,70,	0,716,6406,8324,	negative	non-overlapped
chr1:10433946-10451411	+	CENPS-CORT|2|CENPS-CORT|coding|ENST00000602787.6|3UTR|SCAPAv7.PBMC4k	5	19,34,67,177,35,	0,710,6400,8318,17430,	negative	non-overlapped
chr1:10442293-10442693	+	CENPS|2|CENPS|coding|ENST00000309048.8|3UTR|SCAPAv7.PBMC5k	1	400,	0,	positive	overlapped
chr1:10442417-10442808	+	CENPS|3|CENPS|coding|ENST00000309048.8|3UTR|SCAPAv7.PBMC8k	1	391,	0,	positive	overlapped
chr1:10450228-10451682	+	CORT|1|CORT|coding|ENST00000377049.4|3UTR|SCAPAv7.PBMC8k	2	94,306,	0,1148,	positive	overlapped
chr1:10451408-10451808	+	CENPS-CORT|2|CENPS-CORT|coding|ENST00000602296.6|3UTR|SCAPAv7.PBMC6k	1	400,	0,	positive	overlapped
chr1:10451536-10451936	+	CENPS-CORT|3|CENPS-CORT|coding|ENST00000602296.6|3UTR|SCAPAv7.PBMC3k	1	400,	0,	positive	overlapped
chr1:10451536-10451936	+	CORT|1|CORT|coding|ENST00000377049.4|3UTR|SCAPAv7.PBMC3k	1	400,	0,	positive	overlapped
chr1:10456522-10456809	-	DFFA|1|DFFA|coding|ENST00000377038.8|3UTR|SCAPAv7.PBMC6k	1	287,	0,	positive	overlapped
chr1:10458476-10458876	-	DFFA|2|DFFA|coding|ENST00000377038.8|3UTR|SCAPAv7.PBMC6k	1	400,	0,	negative	overlapped
chr1:10458555-10459244	+	AL354956.1|1|AL354956.1|lncRNA|ENST00000424487.1|exon|SCAPAv7.PBMC10k	2	217,155,	0,534,	negative	non-overlapped
chr1:10458857-10459257	-	DFFA|2|DFFA|coding|ENST00000377038.8|3UTR|SCAPAv7.PBMC10k	1	400,	0,	negative	non-overlapped
chr1:10460526-10460926	-	DFFA|3|DFFA|coding|ENST00000377038.8|3UTR|SCAPAv7.PBMC5k	1	400,	0,	negative	non-overlapped
chr1:10460871-10461271	-	DFFA|3|DFFA|coding|ENST00000377038.8|3UTR|SCAPAv7.PBMC3k	1	400,	0,	negative	non-overlapped
chr1:10461215-10461615	-	DFFA|4|DFFA|coding|ENST00000377038.8|3UTR|SCAPAv7.PBMC4k	1	400,	0,	positive	overlapped
chr1:10462468-10462787	-	DFFA|4|DFFA|coding|ENST00000377036.2|3UTR|SCAPAv7.PBMC6k	1	319,	0,	positive	overlapped
chr1:10462848-10463469	-	DFFA|5|DFFA|coding|ENST00000377036.2|3UTR|SCAPAv7.PBMC6k	2	361,39,	0,582,	positive	overlapped
chr1:10536350-10536572	+	PEX14|1|PEX14|coding|ENST00000472851.1|exon|SCAPAv7.PBMC10k	1	222,	0,	negative	non-overlapped
chr1:10612253-10612620	-	AL139423.2|1|AL139423.2|lncRNA|ENST00000663738.1|exon|SCAPAv7.PBMC10k	1	367,	0,	negative	non-overlapped
chr1:10616836-10617100	+	RN7SL614P|1|RN7SL614P|others|ENST00000461850.3|exon|SCAPAv7.PBMC10k	1	264,	0,	negative	non-overlapped
chr1:10630392-10630746	+	PEX14|1|PEX14|coding|ENST00000356607.9|3UTR|SCAPAv7.PBMC4k	1	354,	0,	positive	overlapped
chr1:10636604-10636909	-	CASZ1|1|CASZ1|coding|ENST00000377022.8|3UTR|SCAPAv7.PBMC6k	1	305,	0,	positive	overlapped
chr1:10637076-10637476	-	CASZ1|2|CASZ1|coding|ENST00000377022.8|3UTR|SCAPAv7.PBMC6k	1	400,	0,	negative	non-overlapped
chr1:10638135-10638535	-	CASZ1|3|CASZ1|coding|ENST00000377022.8|3UTR|SCAPAv7.PBMC10k	1	400,	0,	positive	overlapped
chr1:10647213-10647508	-	CASZ1|3|CASZ1|coding|ENST00000344008.5|3UTR|SCAPAv7.PBMC6k	1	295,	0,	positive	overlapped
chr1:10647649-10648049	+	AL139423.1|1|AL139423.1|lncRNA|ENST00000606802.1|exon|SCAPAv7.PBMC10k	1	400,	0,	negative	non-overlapped
chr1:10649878-10650278	+	AL139423.1|1|AL139423.1|lncRNA|ENST00000606802.1|exon|SCAPAv7.PBMC5k	1	400,	0,	positive	overlapped
chr1:10651158-10651558	+	AL139423.1|2|AL139423.1|lncRNA|ENST00000606802.1|exon|SCAPAv7.PBMC5k	1	400,	0,	negative	non-overlapped
chr1:10652597-10652997	+	AL139423.1|3|AL139423.1|lncRNA|ENST00000606802.1|exon|SCAPAv7.PBMC5k	1	400,	0,	negative	non-overlapped
chr1:10655750-10659878	-	CASZ1|4|CASZ1|coding|ENST00000496432.6|exon|SCAPAv7.PBMC4k	4	63,91,69,177,	0,895,2757,3951,	negative	non-overlapped
chr1:10658013-10658371	-	CASZ1|5|CASZ1|coding|ENST00000492173.1|exon|SCAPAv7.PBMC5k	1	358,	0,	negative	non-overlapped
chr1:10946471-10947675	-	C1orf127|1|C1orf127|coding|ENST00000476357.1|exon|SCAPAv7.PBMC10k	2	267,33,	0,1171,	positive	overlapped
chr1:10946578-10947877	-	C1orf127|1|C1orf127|coding|ENST00000377004.8|3UTR|SCAPAv7.PBMC8k	2	160,235,	0,1064,	negative	non-overlapped
chr1:10990984-10991647	-	CFL1P6|1|CFL1P6|others|ENST00000400899.2|exon|SCAPAv7.PBMC8k	2	107,230,	0,433,	negative	non-overlapped
chr1:11012662-11013886	+	AL109811.3|1|AL109811.3|coding|ENST00000614757.4|CDS|SCAPAv7.PBMC8k	2	81,171,	0,1053,	negative	non-overlapped
chr1:11018750-11022229	+	AL109811.3|1|AL109811.3|coding|ENST00000614757.4|CDS|SCAPAv7.PBMC3k	3	123,171,106,	0,1678,3373,	negative	non-overlapped
chr1:11018755-11022234	+	TARDBP|1|TARDBP|coding|ENST00000439080.6|3UTR|SCAPAv7.PBMC4k	3	118,171,111,	0,1673,3368,	negative	non-overlapped
chr1:11023656-11024056	+	TARDBP|2|TARDBP|coding|ENST00000315091.7|3UTR|SCAPAv7.PBMC4k	1	400,	0,	positive	overlapped
chr1:11025178-11025492	+	TARDBP|2|TARDBP|coding|ENST00000240185.8|3UTR|SCAPAv7.PBMC3k	1	314,	0,	positive	overlapped
chr1:11025199-11030518	+	AL109811.3|3|AL109811.3|coding|ENST00000614757.4|3UTR|SCAPAv7.PBMC4k	2	9,340,	0,4979,	positive	overlapped
chr1:11030166-11030517	+	AL109811.2|1|AL109811.2|lncRNA|ENST00000607145.1|exon|SCAPAv7.PBMC8k	1	351,	0,	positive	overlapped
chr1:11042956-11043198	-	MASP2|1|MASP2|coding|ENST00000478645.1|exon|SCAPAv7.PBMC10k	1	242,	0,	negative	non-overlapped
chr1:11044798-11045106	-	MASP2|2|MASP2|coding|ENST00000480221.1|exon|SCAPAv7.PBMC10k	1	308,	0,	positive	overlapped
chr1:11046023-11046423	-	MASP2|3|MASP2|coding|ENST00000480221.1|exon|SCAPAv7.PBMC10k	1	400,	0,	negative	non-overlapped
chr1:11046166-11046566	-	MASP2|1|MASP2|coding|ENST00000480221.1|exon|SCAPAv7.PBMC8k	1	400,	0,	negative	non-overlapped
chr1:11054589-11054882	-	SRM|1|SRM|coding|ENST00000376957.7|3UTR|SCAPAv7.PBMC6k	1	293,	0,	positive	overlapped
chr1:11066618-11069592	-	EXOSC10|1|EXOSC10|coding|ENST00000304457.11|3UTR|SCAPAv7.PBMC6k	4	130,77,62,34,	0,1389,2026,2940,	positive	overlapped
chr1:11068613-11070958	+	AL109811.1|1|AL109811.1|lncRNA|ENST00000452378.1|exon|SCAPAv7.PBMC10k	2	100,300,	0,2045,	negative	non-overlapped
chr1:11071788-11072188	+	AL109811.1|1|AL109811.1|lncRNA|ENST00000452378.1|exon|SCAPAv7.PBMC4k	1	400,	0,	positive	overlapped
chr1:11072822-11073097	+	AL109811.1|1|AL109811.1|lncRNA|ENST00000452378.1|exon|SCAPAv7.PBMC5k	1	275,	0,	positive	non-overlapped
chr1:11076966-11077366	-	EXOSC10|2|EXOSC10|coding|ENST00000474216.5|exon|SCAPAv7.PBMC5k	1	400,	0,	positive	non-overlapped
chr1:11099719-11102078	+	EXOSC10-AS1|1|EXOSC10-AS1|lncRNA|ENST00000435388.1|exon|SCAPAv7.PBMC5k	2	95,278,	0,2081,	positive	overlapped
chr1:11106535-11106826	-	MTOR|1|MTOR|coding|ENST00000361445.9|3UTR|SCAPAv7.PBMC3k	1	291,	0,	positive	overlapped
chr1:11248049-11256951	-	MTOR|2|MTOR|coding|ENST00000361445.9|CDS|SCAPAv7.PBMC8k	4	45,135,201,19,	0,5789,7942,8883,	negative	non-overlapped
chr1:11278795-11279351	-	UBE2V2P3|1|UBE2V2P3|others|ENST00000433562.1|exon|SCAPAv7.PBMC10k	2	73,184,	0,372,	negative	non-overlapped
chr1:11285898-11286298	+	UBIAD1|1|UBIAD1|coding|ENST00000376810.5|3UTR|SCAPAv7.PBMC5k	1	400,	0,	positive	overlapped
chr1:11287535-11287935	+	UBIAD1|2|UBIAD1|coding|ENST00000376810.5|3UTR|SCAPAv7.PBMC4k	1	400,	0,	negative	non-overlapped
chr1:11288065-11288414	+	UBIAD1|2|UBIAD1|coding|ENST00000376810.5|3UTR|SCAPAv7.PBMC5k	1	349,	0,	positive	overlapped
chr1:11479155-11479326	+	DISP3|1|DISP3|coding|ENST00000294484.7|5UTR|SCAPAv7.PBMC5k	1	171,	0,	negative	non-overlapped
chr1:11537182-11537531	+	DISP3|2|DISP3|coding|ENST00000294484.7|3UTR|SCAPAv7.PBMC5k	1	349,	0,	positive	overlapped
chr1:11643028-11643416	+	AL031731.1|1|AL031731.1|lncRNA|ENST00000642131.1|exon|SCAPAv7.PBMC10k	1	388,	0,	negative	non-overlapped
chr1:11648338-11648738	-	FBXO2|1|FBXO2|coding|ENST00000642025.1|3UTR|SCAPAv7.PBMC3k	1	400,	0,	positive	overlapped
chr1:11649528-11649840	-	FBXO2|2|FBXO2|coding|ENST00000471501.1|exon|SCAPAv7.PBMC3k	1	312,	0,	positive	non-overlapped
chr1:11661872-11662272	+	FBXO44|1|FBXO44|coding|ENST00000251546.8|3UTR|SCAPAv7.PBMC5k	1	400,	0,	positive	overlapped
chr1:11662955-11663327	+	FBXO44|2|FBXO44|coding|ENST00000251547.10|3UTR|SCAPAv7.PBMC8k	1	372,	0,	positive	overlapped
chr1:11673677-11674022	+	FBXO6|1|FBXO6|coding|ENST00000449067.1|3UTR|SCAPAv7.PBMC8k	1	345,	0,	positive	overlapped
chr1:11673953-11674353	+	FBXO6|2|FBXO6|coding|ENST00000376753.9|3UTR|SCAPAv7.PBMC4k	1	400,	0,	positive	overlapped
chr1:11674480-11674781	-	MAD2L2|1|MAD2L2|coding|ENST00000235310.7|3UTR|SCAPAv7.PBMC6k	1	301,	0,	positive	overlapped
chr1:11720195-11720595	+	DRAXIN|1|DRAXIN|coding|ENST00000294485.6|3UTR|SCAPAv7.PBMC8k	1	400,	0,	negative	non-overlapped
chr1:11725475-11725833	+	DRAXIN|2|DRAXIN|coding|ENST00000294485.6|3UTR|SCAPAv7.PBMC3k	1	358,	0,	positive	overlapped
chr1:11750411-11750761	+	AGTRAP|1|AGTRAP|coding|ENST00000314340.10|3UTR|SCAPAv7.PBMC8k	1	350,	0,	positive	overlapped
chr1:11777250-11777650	+	C1orf167|1|C1orf167|coding|ENST00000484153.1|exon|SCAPAv7.PBMC5k	1	400,	0,	negative	non-overlapped
chr1:11777909-11778266	+	C1orf167|2|C1orf167|coding|ENST00000484153.1|exon|SCAPAv7.PBMC5k	1	357,	0,	negative	non-overlapped
chr1:11785245-11787743	+	C1orf167|3|C1orf167|coding|ENST00000475041.1|exon|SCAPAv7.PBMC5k	2	44,356,	0,2142,	negative	non-overlapped
chr1:11785723-11786004	-	MTHFR|1|MTHFR|coding|ENST00000376590.9|3UTR|SCAPAv7.PBMC6k	1	281,	0,	positive	overlapped
chr1:11786021-11786421	-	MTHFR|2|MTHFR|coding|ENST00000376585.6|3UTR|SCAPAv7.PBMC5k	1	400,	0,	positive	non-overlapped
chr1:11786574-11786974	-	MTHFR|2|MTHFR|coding|ENST00000376585.6|3UTR|SCAPAv7.PBMC6k	1	400,	0,	negative	non-overlapped
chr1:11787458-11787858	+	C1orf167|2|C1orf167|coding|ENST00000475041.1|exon|SCAPAv7.PBMC10k	1	400,	0,	negative	non-overlapped
chr1:11789990-11790390	-	MTHFR|3|MTHFR|coding|ENST00000641747.1|3UTR|SCAPAv7.PBMC4k	1	400,	0,	negative	overlapped
chr1:11799792-11800008	-	MTHFR|3|MTHFR|coding|ENST00000641909.1|exon|SCAPAv7.PBMC10k	1	216,	0,	negative	non-overlapped
chr1:11807148-11820520	+	CLCN6|1|CLCN6|coding|ENST00000376497.7|exon|SCAPAv7.PBMC5k	5	42,66,66,67,159,	0,8697,9466,12339,13213,	negative	non-overlapped
chr1:11816626-11820640	+	CLCN6|1|CLCN6|coding|ENST00000376497.7|exon|SCAPAv7.PBMC10k	3	54,67,279,	0,2861,3735,	negative	non-overlapped
chr1:11820419-11820779	+	CLCN6|1|CLCN6|coding|ENST00000376497.7|exon|SCAPAv7.PBMC8k	1	360,	0,	negative	non-overlapped
chr1:11829955-11833599	+	CLCN6|2|CLCN6|coding|ENST00000494028.1|exon|SCAPAv7.PBMC8k	2	315,85,	0,3559,	negative	non-overlapped
chr1:11842023-11842423	+	CLCN6|2|CLCN6|coding|ENST00000346436.11|3UTR|SCAPAv7.PBMC3k	1	400,	0,	negative	non-overlapped
chr1:11842759-11843125	+	CLCN6|3|CLCN6|coding|ENST00000346436.11|3UTR|SCAPAv7.PBMC4k	1	366,	0,	positive	overlapped
chr1:11847711-11848066	+	CLCN6|4|CLCN6|coding|ENST00000400892.3|3UTR|SCAPAv7.PBMC4k	1	355,	0,	positive	overlapped
chr1:11908168-11908568	+	AL021155.4|1|AL021155.4|lncRNA|ENST00000666735.1|exon|SCAPAv7.PBMC10k	1	400,	0,	negative	overlapped
chr1:11908174-11913006	+	AL021155.4|1|AL021155.4|lncRNA|ENST00000658167.1|exon|SCAPAv7.PBMC4k	2	211,189,	0,4643,	negative	non-overlapped
chr1:11908306-11908706	+	AL021155.4|2|AL021155.4|lncRNA|ENST00000666735.1|exon|SCAPAv7.PBMC4k	1	400,	0,	negative	non-overlapped
chr1:11908547-11908947	+	AL021155.4|1|AL021155.4|lncRNA|ENST00000666735.1|exon|SCAPAv7.PBMC6k	1	400,	0,	negative	non-overlapped
chr1:11909067-11909330	+	AL021155.4|2|AL021155.4|lncRNA|ENST00000666735.1|exon|SCAPAv7.PBMC8k	1	263,	0,	negative	non-overlapped
chr1:11919591-11919903	-	KIAA2013|1|KIAA2013|coding|ENST00000376572.8|3UTR|SCAPAv7.PBMC6k	1	312,	0,	positive	overlapped
chr1:11920016-11922719	-	KIAA2013|2|KIAA2013|coding|ENST00000376572.8|3UTR|SCAPAv7.PBMC3k	2	316,84,	0,2619,	positive	overlapped
chr1:11922175-11922523	-	KIAA2013|3|KIAA2013|coding|ENST00000376576.3|3UTR|SCAPAv7.PBMC6k	1	348,	0,	positive	non-overlapped
chr1:11975157-11975507	+	PLOD1|1|PLOD1|coding|ENST00000196061.5|3UTR|SCAPAv7.PBMC8k	1	350,	0,	positive	overlapped
chr1:11979553-11979943	-	AL096840.3|1|AL096840.3|lncRNA|ENST00000660216.1|exon|SCAPAv7.PBMC8k	1	390,	0,	negative	non-overlapped
chr1:12013146-12013501	+	MFN2|1|MFN2|coding|ENST00000235329.10|3UTR|SCAPAv7.PBMC8k	1	355,	0,	positive	overlapped
chr1:12031352-12032023	+	MIIP|1|MIIP|coding|ENST00000235332.6|3UTR|SCAPAv7.PBMC4k	2	51,302,	0,369,	positive	overlapped
chr1:12080293-12080422	-	RPL23AP89|1|RPL23AP89|others|ENST00000439324.2|exon|SCAPAv7.PBMC3k	1	129,	0,	negative	non-overlapped
chr1:12142632-12143032	+	TNFRSF8|1|TNFRSF8|coding|ENST00000514649.5|3UTR|SCAPAv7.PBMC4k	1	400,	0,	positive	overlapped
chr1:12143841-12144195	+	TNFRSF8|2|TNFRSF8|coding|ENST00000417814.3|3UTR|SCAPAv7.PBMC8k	1	354,	0,	positive	overlapped
chr1:12207517-12207917	+	TNFRSF1B|1|TNFRSF1B|coding|ENST00000376259.7|3UTR|SCAPAv7.PBMC4k	1	400,	0,	negative	overlapped
chr1:12208869-12209225	+	TNFRSF1B|2|TNFRSF1B|coding|ENST00000492361.1|exon|SCAPAv7.PBMC4k	1	356,	0,	positive	overlapped
chr1:12220894-12221109	-	RPL10P17|1|RPL10P17|others|ENST00000453852.2|exon|SCAPAv7.PBMC8k	1	215,	0,	negative	non-overlapped
chr1:12234252-12244556	+	VPS13D|1|VPS13D|coding|ENST00000613099.4|CDS|SCAPAv7.PBMC4k	4	111,78,191,20,	0,8260,9993,10284,	negative	non-overlapped
chr1:12261084-12267868	+	VPS13D|2|VPS13D|coding|ENST00000613099.4|CDS|SCAPAv7.PBMC4k	4	65,180,131,24,	0,816,5796,6760,	negative	non-overlapped
chr1:12275946-12276346	+	VPS13D|3|VPS13D|coding|ENST00000613099.4|CDS|SCAPAv7.PBMC4k	1	400,	0,	positive	non-overlapped
chr1:12308526-12311925	+	VPS13D|1|VPS13D|coding|ENST00000460333.5|exon|SCAPAv7.PBMC10k	3	115,172,113,	0,2927,3286,	negative	non-overlapped
chr1:12337630-12337985	+	VPS13D|2|VPS13D|coding|ENST00000487188.1|exon|SCAPAv7.PBMC8k	1	355,	0,	positive	non-overlapped
chr1:12400288-12415198	+	VPS13D|2|VPS13D|coding|ENST00000646411.1|exon|SCAPAv7.PBMC3k	4	42,97,149,112,	0,1319,3536,14798,	negative	non-overlapped
chr1:12508988-12509388	+	VPS13D|5|VPS13D|coding|ENST00000620676.6|3UTR|SCAPAv7.PBMC4k	1	400,	0,	positive	overlapped
chr1:12509488-12509888	+	VPS13D|6|VPS13D|coding|ENST00000620676.6|3UTR|SCAPAv7.PBMC4k	1	400,	0,	negative	non-overlapped
chr1:12509961-12510361	+	VPS13D|6|VPS13D|coding|ENST00000011700.10|3UTR|SCAPAv7.PBMC8k	1	400,	0,	positive	overlapped
chr1:12511671-12512025	+	VPS13D|8|VPS13D|coding|ENST00000620676.6|3UTR|SCAPAv7.PBMC4k	1	354,	0,	positive	overlapped
chr1:12527724-12528270	+	LINC02766|1|LINC02766|lncRNA|ENST00000416696.1|exon|SCAPAv7.PBMC10k	2	68,219,	0,327,	negative	non-overlapped
chr1:12528183-12528420	+	LINC02766|1|LINC02766|lncRNA|ENST00000416696.1|exon|SCAPAv7.PBMC3k	1	237,	0,	negative	non-overlapped
chr1:12567912-12568258	-	DHRS3|1|DHRS3|coding|ENST00000616661.5|3UTR|SCAPAv7.PBMC5k	1	346,	0,	positive	overlapped
chr1:12618905-12619204	-	AC254633.1|1|AC254633.1|lncRNA|ENST00000606790.1|exon|SCAPAv7.PBMC6k	1	299,	0,	positive	overlapped
chr1:12761512-12761912	+	C1orf158|1|C1orf158|coding|ENST00000614859.5|3UTR|SCAPAv7.PBMC10k	1	400,	0,	negative	non-overlapped
chr1:12847588-12847988	-	HNRNPCL1|1|HNRNPCL1|coding|ENST00000317869.7|CDS|SCAPAv7.PBMC10k	1	400,	0,	negative	non-overlapped
chr1:13115837-13116237	-	HNRNPCL2|1|HNRNPCL2|coding|ENST00000621994.3|CDS|SCAPAv7.PBMC8k	1	400,	0,	negative	non-overlapped
chr1:13163914-13164185	-	HNRNPCL4|1|HNRNPCL4|coding|ENST00000323770.8|3UTR|SCAPAv7.PBMC8k	1	271,	0,	positive	non-overlapped
chr1:13474973-13475288	-	LRRC38|1|LRRC38|coding|ENST00000376085.4|3UTR|SCAPAv7.PBMC5k	1	315,	0,	positive	overlapped
chr1:13615960-13616360	+	PDPN|1|PDPN|coding|ENST00000513143.5|3UTR|SCAPAv7.PBMC5k	1	400,	0,	positive	overlapped
chr1:13617597-13617947	+	PDPN|2|PDPN|coding|ENST00000617617.4|3UTR|SCAPAv7.PBMC5k	1	350,	0,	positive	overlapped
chr1:13732780-13773095	+	PRDM2|1|PRDM2|coding|ENST00000311066.9|CDS|SCAPAv7.PBMC4k	4	102,153,127,18,	0,9224,16580,40297,	negative	non-overlapped
chr1:13749443-13778606	+	PRDM2|2|PRDM2|coding|ENST00000407521.7|CDS|SCAPAv7.PBMC4k	4	44,56,111,189,	0,19674,23634,28974,	positive	non-overlapped
chr1:13773189-13773589	+	PRDM2|3|PRDM2|coding|ENST00000491815.1|exon|SCAPAv7.PBMC6k	1	400,	0,	negative	non-overlapped
chr1:13781841-13782241	+	PRDM2|4|PRDM2|coding|ENST00000343137.8|CDS|SCAPAv7.PBMC8k	1	400,	0,	positive	non-overlapped
chr1:13787282-13787682	+	PRDM2|5|PRDM2|coding|ENST00000311066.9|3UTR|SCAPAv7.PBMC4k	1	400,	0,	positive	overlapped
chr1:13787500-13787900	+	PRDM2|4|PRDM2|coding|ENST00000311066.9|3UTR|SCAPAv7.PBMC6k	1	400,	0,	negative	overlapped
chr1:13787683-13788079	+	PRDM2|6|PRDM2|coding|ENST00000413440.5|3UTR|SCAPAv7.PBMC8k	1	396,	0,	positive	overlapped
chr1:13816521-13823509	+	PRDM2|4|PRDM2|coding|ENST00000376048.9|3UTR|SCAPAv7.PBMC3k	2	49,351,	0,6637,	positive	overlapped
chr1:13823604-13824004	+	PRDM2|7|PRDM2|coding|ENST00000376048.9|3UTR|SCAPAv7.PBMC4k	1	400,	0,	negative	non-overlapped
chr1:13824707-13825058	+	PRDM2|8|PRDM2|coding|ENST00000376048.9|3UTR|SCAPAv7.PBMC4k	1	351,	0,	positive	overlapped
chr1:14692129-14692394	-	TBCAP2|1|TBCAP2|others|ENST00000416175.1|exon|SCAPAv7.PBMC5k	1	265,	0,	negative	non-overlapped
chr1:14924260-14960771	+	KAZN|1|KAZN|coding|ENST00000361144.9|CDS|SCAPAv7.PBMC10k	2	312,88,	0,36423,	negative	non-overlapped
chr1:15066174-15066574	+	KAZN|1|KAZN|coding|ENST00000361144.9|3UTR|SCAPAv7.PBMC8k	1	400,	0,	positive	overlapped
chr1:15067795-15068138	+	KAZN|2|KAZN|coding|ENST00000361144.9|3UTR|SCAPAv7.PBMC10k	1	343,	0,	positive	overlapped
chr1:15111815-15112169	-	TMEM51-AS1|1|TMEM51-AS1|lncRNA|ENST00000310916.6|exon|SCAPAv7.PBMC5k	1	354,	0,	positive	overlapped
chr1:15115909-15116309	-	TMEM51-AS1|1|TMEM51-AS1|lncRNA|ENST00000404665.4|exon|SCAPAv7.PBMC6k	1	400,	0,	negative	overlapped
chr1:15119596-15119996	-	TMEM51-AS1|3|TMEM51-AS1|lncRNA|ENST00000669314.1|exon|SCAPAv7.PBMC5k	1	400,	0,	negative	non-overlapped
chr1:15152545-15152945	-	TMEM51-AS1|2|TMEM51-AS1|lncRNA|ENST00000669314.1|exon|SCAPAv7.PBMC10k	1	400,	0,	negative	non-overlapped
chr1:15152970-15153370	-	TMEM51-AS1|3|TMEM51-AS1|lncRNA|ENST00000669314.1|exon|SCAPAv7.PBMC10k	1	400,	0,	negative	non-overlapped
chr1:15220054-15220440	+	TMEM51|1|TMEM51|coding|ENST00000428417.5|3UTR|SCAPAv7.PBMC6k	1	386,	0,	positive	overlapped
chr1:15328287-15328687	-	FHAD1-AS1|1|FHAD1-AS1|lncRNA|ENST00000428747.1|exon|SCAPAv7.PBMC10k	1	400,	0,	negative	non-overlapped
chr1:15328732-15329132	-	FHAD1-AS1|2|FHAD1-AS1|lncRNA|ENST00000428747.1|exon|SCAPAv7.PBMC10k	1	400,	0,	positive	non-overlapped
chr1:15328776-15329176	+	FHAD1|1|FHAD1|coding|ENST00000459961.1|exon|SCAPAv7.PBMC5k	1	400,	0,	positive	non-overlapped
chr1:15329075-15329475	-	FHAD1-AS1|1|FHAD1-AS1|lncRNA|ENST00000428747.1|exon|SCAPAv7.PBMC5k	1	400,	0,	negative	non-overlapped
chr1:15329383-15329783	+	FHAD1|2|FHAD1|coding|ENST00000375997.8|3UTR|SCAPAv7.PBMC5k	1	400,	0,	negative	overlapped
chr1:15329590-15329990	+	FHAD1|1|FHAD1|coding|ENST00000375997.8|3UTR|SCAPAv7.PBMC4k	1	400,	0,	positive	overlapped
chr1:15341820-15352879	+	FHAD1|3|FHAD1|coding|ENST00000471347.5|exon|SCAPAv7.PBMC5k	5	73,108,108,108,3,	0,3262,3595,7221,11056,	negative	non-overlapped
chr1:15345091-15352961	+	FHAD1|1|FHAD1|coding|ENST00000471347.5|exon|SCAPAv7.PBMC8k	4	99,108,108,85,	0,324,3950,7785,	negative	non-overlapped
chr1:15352972-15360691	+	FHAD1|2|FHAD1|coding|ENST00000471347.5|exon|SCAPAv7.PBMC4k	3	12,174,214,	0,5137,7505,	negative	non-overlapped
chr1:15382033-15397536	+	FHAD1|2|FHAD1|coding|ENST00000529606.5|3UTR|SCAPAv7.PBMC8k	2	160,240,	0,15263,	positive	overlapped
chr1:15397574-15397974	+	FHAD1|3|FHAD1|coding|ENST00000314668.13|3UTR|SCAPAv7.PBMC8k	1	400,	0,	negative	non-overlapped
chr1:15402979-15403271	-	AL031283.1|1|AL031283.1|lncRNA|ENST00000427824.1|exon|SCAPAv7.PBMC6k	1	292,	0,	positive	overlapped
chr1:15403482-15403882	-	AL031283.1|2|AL031283.1|lncRNA|ENST00000667833.1|exon|SCAPAv7.PBMC10k	1	400,	0,	positive	non-overlapped
chr1:15404753-15405153	-	AL031283.1|2|AL031283.1|lncRNA|ENST00000427824.1|exon|SCAPAv7.PBMC3k	1	400,	0,	negative	non-overlapped
chr1:15405324-15405724	-	AL031283.1|3|AL031283.1|lncRNA|ENST00000427824.1|exon|SCAPAv7.PBMC3k	1	400,	0,	negative	non-overlapped
chr1:15406217-15406617	-	AL031283.1|2|AL031283.1|lncRNA|ENST00000427824.1|exon|SCAPAv7.PBMC5k	1	400,	0,	negative	non-overlapped
chr1:15407040-15407440	-	AL031283.1|2|AL031283.1|lncRNA|ENST00000427824.1|exon|SCAPAv7.PBMC6k	1	400,	0,	negative	non-overlapped
chr1:15407188-15407588	-	AL031283.1|3|AL031283.1|lncRNA|ENST00000427824.1|exon|SCAPAv7.PBMC10k	1	400,	0,	negative	non-overlapped
chr1:15407473-15407873	-	AL031283.1|2|AL031283.1|lncRNA|ENST00000427824.1|exon|SCAPAv7.PBMC4k	1	400,	0,	negative	non-overlapped
chr1:15407878-15409433	-	AL031283.1|4|AL031283.1|lncRNA|ENST00000427824.1|exon|SCAPAv7.PBMC10k	3	29,102,147,	0,1191,1408,	negative	non-overlapped
chr1:15426015-15428854	+	EFHD2|1|EFHD2|coding|ENST00000445566.1|3UTR|SCAPAv7.PBMC4k	3	3,135,262,	0,1134,2577,	positive	overlapped
chr1:15429924-15430324	+	EFHD2|2|EFHD2|coding|ENST00000375980.9|3UTR|SCAPAv7.PBMC8k	1	400,	0,	positive	overlapped
chr1:15442529-15446641	+	CTRC|1|CTRC|coding|ENST00000375943.6|3UTR|SCAPAv7.PBMC10k	4	43,137,153,67,	0,889,3067,4045,	positive	overlapped
chr1:15443495-15446761	+	CTRC|1|CTRC|coding|ENST00000375943.6|3UTR|SCAPAv7.PBMC3k	3	60,153,187,	0,2101,3079,	negative	non-overlapped
chr1:15448862-15449225	+	CTRC|2|CTRC|coding|ENST00000375943.6|3UTR|SCAPAv7.PBMC5k	1	363,	0,	positive	non-overlapped
chr1:15457150-15457550	+	CELA2A|1|CELA2A|coding|ENST00000497590.1|exon|SCAPAv7.PBMC10k	1	400,	0,	negative	non-overlapped
chr1:15492251-15492651	-	CASP9|1|CASP9|coding|ENST00000333868.10|3UTR|SCAPAv7.PBMC5k	1	400,	0,	positive	overlapped
chr1:15536646-15546813	+	DNAJC16|1|DNAJC16|coding|ENST00000616884.4|5UTR|SCAPAv7.PBMC4k	3	168,185,47,	0,7752,10120,	negative	non-overlapped
chr1:15565611-15565896	-	AL121992.3|1|AL121992.3|lncRNA|ENST00000606186.1|exon|SCAPAv7.PBMC6k	1	285,	0,	positive	overlapped
chr1:15568488-15568888	+	DNAJC16|1|DNAJC16|coding|ENST00000616884.4|3UTR|SCAPAv7.PBMC3k	1	400,	0,	negative	non-overlapped
chr1:15568779-15569179	+	DNAJC16|1|DNAJC16|coding|ENST00000616884.4|3UTR|SCAPAv7.PBMC6k	1	400,	0,	positive	overlapped
chr1:15570618-15571018	+	DNAJC16|1|DNAJC16|coding|ENST00000616884.4|3UTR|SCAPAv7.PBMC5k	1	400,	0,	negative	non-overlapped
chr1:15571364-15571720	+	DNAJC16|2|DNAJC16|coding|ENST00000616884.4|3UTR|SCAPAv7.PBMC8k	1	356,	0,	positive	overlapped
chr1:15571699-15571989	-	AGMAT|1|AGMAT|coding|ENST00000375826.4|3UTR|SCAPAv7.PBMC10k	1	290,	0,	positive	overlapped
chr1:15572315-15572715	-	AGMAT|2|AGMAT|coding|ENST00000375826.4|3UTR|SCAPAv7.PBMC3k	1	400,	0,	negative	non-overlapped
chr1:15572786-15573186	-	AGMAT|3|AGMAT|coding|ENST00000375826.4|3UTR|SCAPAv7.PBMC3k	1	400,	0,	negative	non-overlapped
chr1:15573284-15573684	-	AGMAT|4|AGMAT|coding|ENST00000375826.4|3UTR|SCAPAv7.PBMC5k	1	400,	0,	positive	overlapped
chr1:15573536-15577811	-	AGMAT|4|AGMAT|coding|ENST00000375826.4|3UTR|SCAPAv7.PBMC4k	3	188,85,127,	0,1220,4148,	positive	overlapped
chr1:15586494-15586894	-	AL121992.1|1|AL121992.1|lncRNA|ENST00000428945.1|exon|SCAPAv7.PBMC5k	1	400,	0,	negative	non-overlapped
chr1:15586863-15587263	-	AL121992.1|1|AL121992.1|lncRNA|ENST00000428945.1|exon|SCAPAv7.PBMC10k	1	400,	0,	negative	non-overlapped
chr1:15588363-15603409	-	AL121992.1|1|AL121992.1|lncRNA|ENST00000428945.1|exon|SCAPAv7.PBMC3k	2	79,321,	0,14725,	negative	non-overlapped
chr1:15604745-15605043	+	CHCHD2P6|1|CHCHD2P6|others|ENST00000454346.1|exon|SCAPAv7.PBMC6k	1	298,	0,	negative	non-overlapped
chr1:15617807-15627043	+	DDI2|1|DDI2|coding|ENST00000546927.1|exon|SCAPAv7.PBMC4k	2	1,375,	0,8861,	negative	non-overlapped
chr1:15659869-15660131	+	RSC1A1|1|RSC1A1|coding|ENST00000345034.1|CDS|SCAPAv7.PBMC4k	1	262,	0,	negative	non-overlapped
chr1:15660070-15660470	+	RSC1A1|1|RSC1A1|coding|ENST00000345034.1|CDS|SCAPAv7.PBMC8k	1	400,	0,	negative	non-overlapped
chr1:15660441-15660841	+	RSC1A1|2|RSC1A1|coding|ENST00000345034.1|CDS|SCAPAv7.PBMC8k	1	400,	0,	positive	overlapped
chr1:15661358-15661704	+	RSC1A1|3|RSC1A1|coding|ENST00000345034.1|CDS|SCAPAv7.PBMC8k	1	346,	0,	negative	non-overlapped
chr1:15661632-15662032	+	DDI2|1|DDI2|coding|ENST00000480945.6|3UTR|SCAPAv7.PBMC8k	1	400,	0,	positive	overlapped
chr1:15664042-15664442	+	DDI2|2|DDI2|coding|ENST00000480945.6|3UTR|SCAPAv7.PBMC8k	1	400,	0,	negative	non-overlapped
chr1:15664860-15665260	+	DDI2|2|DDI2|coding|ENST00000480945.6|3UTR|SCAPAv7.PBMC3k	1	400,	0,	negative	non-overlapped
chr1:15666811-15667211	+	DDI2|4|DDI2|coding|ENST00000480945.6|3UTR|SCAPAv7.PBMC5k	1	400,	0,	negative	non-overlapped
chr1:15668673-15669030	+	DDI2|5|DDI2|coding|ENST00000480945.6|3UTR|SCAPAv7.PBMC8k	1	357,	0,	positive	overlapped
chr1:15682913-15683123	-	AL121992.2|1|AL121992.2|lncRNA|ENST00000606262.1|exon|SCAPAv7.PBMC4k	1	210,	0,	negative	non-overlapped
chr1:15719778-15727042	+	PLEKHM2|1|PLEKHM2|coding|ENST00000375793.2|CDS|SCAPAv7.PBMC10k	3	142,229,29,	0,5538,7235,	negative	non-overlapped
chr1:15734393-15734747	+	PLEKHM2|1|PLEKHM2|coding|ENST00000375793.2|3UTR|SCAPAv7.PBMC8k	1	354,	0,	positive	overlapped
chr1:15741008-15741367	+	SLC25A34|1|SLC25A34|coding|ENST00000294454.6|3UTR|SCAPAv7.PBMC4k	1	359,	0,	positive	overlapped
chr1:15744285-15746971	+	TMEM82|1|TMEM82|coding|ENST00000375782.2|CDS|SCAPAv7.PBMC10k	2	295,105,	0,2581,	negative	non-overlapped
chr1:15774797-15775170	+	FBLIM1|1|FBLIM1|coding|ENST00000441801.6|3UTR|SCAPAv7.PBMC5k	1	373,	0,	negative	non-overlapped
chr1:15784940-15785340	+	FBLIM1|1|FBLIM1|coding|ENST00000375766.8|3UTR|SCAPAv7.PBMC8k	1	400,	0,	negative	overlapped
chr1:15792796-15793188	+	RPL12P14|1|RPL12P14|others|ENST00000431782.1|exon|SCAPAv7.PBMC3k	1	392,	0,	positive	non-overlapped
chr1:15807193-15807593	-	UQCRHL|1|UQCRHL|coding|ENST00000483273.2|3UTR|SCAPAv7.PBMC8k	1	400,	0,	positive	overlapped
chr1:15808204-15808604	-	UQCRHL|1|UQCRHL|coding|ENST00000483273.2|5UTR|SCAPAv7.PBMC6k	1	400,	0,	negative	non-overlapped
chr1:15828318-15828655	+	AL450998.1|1|AL450998.1|others|ENST00000321418.6|exon|SCAPAv7.PBMC6k	1	337,	0,	negative	non-overlapped
chr1:15834474-15834804	-	AL450998.2|1|AL450998.2|lncRNA|ENST00000317122.2|exon|SCAPAv7.PBMC6k	1	330,	0,	positive	overlapped
chr1:15834975-15835375	-	AL450998.2|2|AL450998.2|lncRNA|ENST00000317122.2|exon|SCAPAv7.PBMC6k	1	400,	0,	negative	non-overlapped
chr1:15836437-15836837	-	AL450998.2|3|AL450998.2|lncRNA|ENST00000317122.2|exon|SCAPAv7.PBMC6k	1	400,	0,	negative	non-overlapped
chr1:15836498-15867891	+	SPEN|1|SPEN|coding|ENST00000673875.1|5UTR|SCAPAv7.PBMC8k	2	387,13,	0,31380,	negative	non-overlapped
chr1:15873502-15873820	+	SPEN|2|SPEN|coding|ENST00000471538.1|exon|SCAPAv7.PBMC3k	1	318,	0,	positive	overlapped
chr1:15917730-15917895	-	AL034555.1|1|AL034555.1|others|ENST00000604816.1|exon|SCAPAv7.PBMC8k	1	165,	0,	negative	non-overlapped
chr1:15928207-15928607	+	SPEN|3|SPEN|coding|ENST00000375759.8|CDS|SCAPAv7.PBMC8k	1	400,	0,	negative	non-overlapped
chr1:15928968-15929368	+	SPEN|3|SPEN|coding|ENST00000375759.8|CDS|SCAPAv7.PBMC4k	1	400,	0,	negative	non-overlapped
chr1:15929404-15929804	+	SPEN|4|SPEN|coding|ENST00000375759.8|CDS|SCAPAv7.PBMC4k	1	400,	0,	negative	non-overlapped
chr1:15930631-15931031	+	SPEN|5|SPEN|coding|ENST00000375759.8|CDS|SCAPAv7.PBMC4k	1	400,	0,	negative	non-overlapped
chr1:15931837-15932237	+	SPEN|5|SPEN|coding|ENST00000375759.8|CDS|SCAPAv7.PBMC10k	1	400,	0,	negative	non-overlapped
chr1:15940078-15940420	+	SPEN|6|SPEN|coding|ENST00000375759.8|3UTR|SCAPAv7.PBMC8k	1	342,	0,	positive	overlapped
chr1:15941871-15942203	-	ZBTB17|1|ZBTB17|coding|ENST00000375733.6|3UTR|SCAPAv7.PBMC3k	1	332,	0,	positive	overlapped
chr1:15969632-15969967	+	AL355994.4|1|AL355994.4|others|ENST00000416882.2|exon|SCAPAv7.PBMC8k	1	335,	0,	negative	non-overlapped
chr1:15969904-15970194	+	AL355994.4|1|AL355994.4|others|ENST00000416882.2|exon|SCAPAv7.PBMC10k	1	290,	0,	negative	non-overlapped
chr1:16006825-16007225	+	SRARP|1|SRARP|coding|ENST00000329454.2|3UTR|SCAPAv7.PBMC10k	1	400,	0,	negative	non-overlapped
chr1:16056912-16057259	+	CLCNKB|1|CLCNKB|coding|ENST00000375667.7|3UTR|SCAPAv7.PBMC4k	1	347,	0,	negative	non-overlapped
chr1:16057074-16057308	+	CLCNKB|1|CLCNKB|coding|ENST00000375667.7|3UTR|SCAPAv7.PBMC10k	1	234,	0,	positive	overlapped
chr1:16057790-16058118	-	FAM131C|1|FAM131C|coding|ENST00000375662.5|3UTR|SCAPAv7.PBMC5k	1	328,	0,	positive	overlapped
chr1:16124337-16124669	-	EPHA2|1|EPHA2|coding|ENST00000358432.8|3UTR|SCAPAv7.PBMC5k	1	332,	0,	positive	overlapped
chr1:16198071-16198471	-	ARHGEF19|1|ARHGEF19|coding|ENST00000270747.8|3UTR|SCAPAv7.PBMC3k	1	400,	0,	positive	overlapped
chr1:16215909-16216473	-	ANO7L1|1|ANO7L1|others|ENST00000442385.5|exon|SCAPAv7.PBMC3k	2	152,5,	0,559,	positive	overlapped
chr1:16228674-16228982	-	AL109627.1|1|AL109627.1|lncRNA|ENST00000671994.1|exon|SCAPAv7.PBMC6k	1	308,	0,	positive	overlapped
chr1:16231692-16231959	-	CPLANE2|1|CPLANE2|coding|ENST00000375599.8|3UTR|SCAPAv7.PBMC6k	1	267,	0,	positive	overlapped
chr1:16246840-16247110	-	FBXO42|1|FBXO42|coding|ENST00000375592.8|3UTR|SCAPAv7.PBMC6k	1	270,	0,	positive	overlapped
chr1:16249913-16250313	-	FBXO42|2|FBXO42|coding|ENST00000375592.8|3UTR|SCAPAv7.PBMC5k	1	400,	0,	positive	overlapped
chr1:16250567-16250967	-	FBXO42|2|FBXO42|coding|ENST00000375592.8|3UTR|SCAPAv7.PBMC3k	1	400,	0,	positive	overlapped
chr1:16252394-16256730	-	FBXO42|3|FBXO42|coding|ENST00000375592.8|CDS|SCAPAv7.PBMC3k	5	10,57,97,111,125,	0,701,1240,3316,4211,	negative	non-overlapped
chr1:16292314-16292644	-	FBXO42|3|FBXO42|coding|ENST00000478089.1|exon|SCAPAv7.PBMC6k	1	330,	0,	negative	non-overlapped
chr1:16292430-16292830	-	FBXO42|3|FBXO42|coding|ENST00000478089.1|exon|SCAPAv7.PBMC10k	1	400,	0,	negative	non-overlapped
chr1:16293427-16293827	-	FBXO42|4|FBXO42|coding|ENST00000478089.1|exon|SCAPAv7.PBMC4k	1	400,	0,	positive	non-overlapped
chr1:16294190-16294590	-	FBXO42|5|FBXO42|coding|ENST00000478089.1|exon|SCAPAv7.PBMC10k	1	400,	0,	negative	non-overlapped
chr1:16369255-16369530	-	RPL22P3|1|RPL22P3|others|ENST00000445689.1|exon|SCAPAv7.PBMC8k	1	275,	0,	negative	non-overlapped
chr1:16395208-16395608	+	SZRD1|1|SZRD1|coding|ENST00000492354.1|3UTR|SCAPAv7.PBMC8k	1	400,	0,	positive	overlapped
chr1:16395684-16396084	-	SPATA21|1|SPATA21|coding|ENST00000466212.5|exon|SCAPAv7.PBMC5k	1	400,	0,	positive	non-overlapped
chr1:16395972-16396372	+	SZRD1|2|SZRD1|coding|ENST00000492354.1|3UTR|SCAPAv7.PBMC4k	1	400,	0,	positive	overlapped
chr1:16396155-16399397	-	SPATA21|2|SPATA21|coding|ENST00000466212.5|exon|SCAPAv7.PBMC5k	3	157,189,54,	0,402,3188,	negative	non-overlapped
chr1:16396946-16397346	+	SZRD1|3|SZRD1|coding|ENST00000492354.1|3UTR|SCAPAv7.PBMC5k	1	400,	0,	positive	non-overlapped
chr1:16397787-16398129	+	SZRD1|4|SZRD1|coding|ENST00000492354.1|3UTR|SCAPAv7.PBMC5k	1	342,	0,	positive	overlapped
chr1:16400722-16405006	-	SPATA21|1|SPATA21|coding|ENST00000466212.5|exon|SCAPAv7.PBMC8k	4	170,118,72,40,	0,3004,3245,4244,	negative	non-overlapped
chr1:16409888-16425630	-	SPATA21|2|SPATA21|coding|ENST00000466212.5|exon|SCAPAv7.PBMC8k	3	155,138,107,	0,889,15635,	negative	non-overlapped
chr1:16424957-16425614	-	SPATA21|3|SPATA21|coding|ENST00000375577.5|3UTR|SCAPAv7.PBMC8k	2	253,91,	0,566,	negative	non-overlapped
chr1:16441187-16441578	+	NECAP2|1|NECAP2|coding|ENST00000486390.1|exon|SCAPAv7.PBMC8k	1	391,	0,	positive	overlapped
chr1:16459708-16460058	+	NECAP2|2|NECAP2|coding|ENST00000443980.6|3UTR|SCAPAv7.PBMC4k	1	350,	0,	positive	overlapped
chr1:16461286-16461686	+	LINC01772|1|LINC01772|lncRNA|ENST00000457898.1|exon|SCAPAv7.PBMC3k	1	400,	0,	negative	non-overlapped
chr1:16467436-16467638	-	CROCCP3|1|CROCCP3|others|ENST00000263511.8|exon|SCAPAv7.PBMC5k	1	202,	0,	positive	overlapped
chr1:16467840-16468240	-	CROCCP3|1|CROCCP3|others|ENST00000263511.8|exon|SCAPAv7.PBMC3k	1	400,	0,	negative	non-overlapped
chr1:16468012-16468412	+	LINC01772|2|LINC01772|lncRNA|ENST00000457898.1|exon|SCAPAv7.PBMC8k	1	400,	0,	positive	overlapped
chr1:16468614-16469014	-	CROCCP3|2|CROCCP3|others|ENST00000263511.8|exon|SCAPAv7.PBMC4k	1	400,	0,	negative	non-overlapped
chr1:16468887-16469287	-	CROCCP3|3|CROCCP3|others|ENST00000263511.8|exon|SCAPAv7.PBMC10k	1	400,	0,	positive	overlapped
chr1:16468922-16475908	-	CROCCP3|2|CROCCP3|others|ENST00000591348.5|exon|SCAPAv7.PBMC6k	2	85,84,	0,6902,	positive	overlapped
chr1:16476469-16483323	-	CROCCP3|5|CROCCP3|others|ENST00000420820.7|exon|SCAPAv7.PBMC8k	4	35,145,183,37,	0,460,1785,6817,	negative	non-overlapped
chr1:16477247-16477647	-	CROCCP3|3|CROCCP3|others|ENST00000591316.1|exon|SCAPAv7.PBMC6k	1	400,	0,	negative	non-overlapped
chr1:16477378-16477778	-	CROCCP3|6|CROCCP3|others|ENST00000591316.1|exon|SCAPAv7.PBMC8k	1	400,	0,	negative	non-overlapped
chr1:16478340-16484335	-	CROCCP3|6|CROCCP3|others|ENST00000420820.7|exon|SCAPAv7.PBMC5k	3	97,200,103,	0,4946,5892,	positive	non-overlapped
chr1:16514750-16515150	+	AL137802.2|1|AL137802.2|lncRNA|ENST00000562878.1|exon|SCAPAv7.PBMC5k	1	400,	0,	negative	non-overlapped
chr1:16515452-16515750	+	AL137802.2|1|AL137802.2|lncRNA|ENST00000562878.1|exon|SCAPAv7.PBMC3k	1	298,	0,	positive	overlapped
chr1:16516309-16521788	+	AL137802.3|1|AL137802.3|lncRNA|ENST00000648419.1|exon|SCAPAv7.PBMC10k	3	1,56,225,	0,4422,5254,	positive	overlapped
chr1:16520726-16521796	+	AL137802.1|1|AL137802.1|lncRNA|ENST00000452795.2|exon|SCAPAv7.PBMC10k	2	61,233,	0,837,	positive	overlapped
chr1:16534588-16534988	-	LINC01783|1|LINC01783|lncRNA|ENST00000415386.2|exon|SCAPAv7.PBMC5k	1	400,	0,	negative	non-overlapped
chr1:16535104-16535504	-	LINC01783|1|LINC01783|lncRNA|ENST00000415386.2|exon|SCAPAv7.PBMC10k	1	400,	0,	negative	non-overlapped
chr1:16562383-16562783	-	NBPF1|1|NBPF1|coding|ENST00000430580.6|3UTR|SCAPAv7.PBMC10k	1	400,	0,	positive	overlapped
chr1:16564807-16567242	-	NBPF1|2|NBPF1|coding|ENST00000430580.6|CDS|SCAPAv7.PBMC3k	4	111,173,52,64,	0,825,1600,2371,	negative	non-overlapped
chr1:16591852-16604281	-	NBPF1|3|NBPF1|coding|ENST00000392963.5|CDS|SCAPAv7.PBMC5k	3	204,155,41,	0,306,12388,	negative	non-overlapped
chr1:16593656-16608639	-	NBPF1|4|NBPF1|coding|ENST00000420513.1|exon|SCAPAv7.PBMC10k	4	97,70,83,132,	0,935,1274,14851,	positive	overlapped
chr1:16594615-16613340	-	NBPF1|3|NBPF1|coding|ENST00000432949.5|5UTR|SCAPAv7.PBMC8k	4	46,79,272,3,	0,315,13892,18722,	negative	non-overlapped
chr1:16599589-16599938	-	NBPF1|4|NBPF1|coding|ENST00000599069.5|exon|SCAPAv7.PBMC8k	1	349,	0,	positive	overlapped
chr1:16600131-16600531	-	NBPF1|4|NBPF1|coding|ENST00000599908.1|exon|SCAPAv7.PBMC6k	1	400,	0,	negative	non-overlapped
chr1:16601250-16601650	-	NBPF1|5|NBPF1|coding|ENST00000599908.1|exon|SCAPAv7.PBMC8k	1	400,	0,	negative	overlapped
chr1:16601836-16613458	-	NBPF1|3|NBPF1|coding|ENST00000599069.5|exon|SCAPAv7.PBMC3k	3	7,272,121,	0,6671,11501,	negative	non-overlapped
chr1:16602352-16602752	-	NBPF1|4|NBPF1|coding|ENST00000599908.1|exon|SCAPAv7.PBMC3k	1	400,	0,	positive	overlapped
chr1:16605406-16605710	-	NBPF1|5|NBPF1|coding|ENST00000449853.2|exon|SCAPAv7.PBMC6k	1	304,	0,	positive	overlapped
chr1:16605996-16606396	-	NBPF1|7|NBPF1|coding|ENST00000449853.2|exon|SCAPAv7.PBMC4k	1	400,	0,	positive	overlapped
chr1:16618253-16618563	-	CROCCP2|1|CROCCP2|others|ENST00000639481.1|exon|SCAPAv7.PBMC6k	1	310,	0,	positive	overlapped
chr1:16629670-16629932	-	CROCCP2|2|CROCCP2|others|ENST00000362058.2|exon|SCAPAv7.PBMC8k	1	262,	0,	negative	non-overlapped
chr1:16633278-16643133	-	CROCCP2|2|CROCCP2|others|ENST00000639456.1|exon|SCAPAv7.PBMC6k	4	68,142,84,106,	0,1748,9488,9749,	negative	non-overlapped
chr1:16649858-16650283	+	MST1P2|1|MST1P2|others|ENST00000457982.3|exon|SCAPAv7.PBMC5k	2	91,210,	0,215,	negative	non-overlapped
chr1:16685621-16685820	-	EIF1AXP1|1|EIF1AXP1|others|ENST00000419267.1|exon|SCAPAv7.PBMC10k	1	199,	0,	negative	non-overlapped
chr1:16693940-16696820	-	ESPNP|1|ESPNP|others|ENST00000270691.9|exon|SCAPAv7.PBMC8k	3	94,264,42,	0,2490,2838,	negative	non-overlapped
chr1:16706924-16707130	-	ESPNP|1|ESPNP|others|ENST00000492551.2|exon|SCAPAv7.PBMC10k	1	206,	0,	negative	non-overlapped
chr1:16750667-16750968	+	CROCCP4|1|CROCCP4|others|ENST00000633627.1|exon|SCAPAv7.PBMC5k	1	301,	0,	negative	non-overlapped
chr1:16754910-16755232	-	MST1L|1|MST1L|others|ENST00000455405.6|exon|SCAPAv7.PBMC10k	1	322,	0,	positive	overlapped
chr1:16755457-16755857	-	MST1L|1|MST1L|others|ENST00000624762.3|exon|SCAPAv7.PBMC4k	1	400,	0,	negative	non-overlapped
chr1:16757023-16757547	-	MST1L|2|MST1L|others|ENST00000624762.3|exon|SCAPAv7.PBMC5k	2	370,30,	0,494,	positive	overlapped
chr1:16872984-16873384	+	BX284668.2|1|BX284668.2|lncRNA|ENST00000453554.1|exon|SCAPAv7.PBMC5k	1	400,	0,	negative	non-overlapped
chr1:16888516-16889678	-	BX284668.5|1|BX284668.5|lncRNA|ENST00000671472.1|exon|SCAPAv7.PBMC8k	2	269,131,	0,1031,	positive	overlapped
chr1:16889095-16889426	+	BX284668.4|1|BX284668.4|others|ENST00000453917.1|exon|SCAPAv7.PBMC5k	1	331,	0,	negative	non-overlapped
chr1:16904339-16904546	-	BX284668.6|1|BX284668.6|lncRNA|ENST00000606899.1|exon|SCAPAv7.PBMC6k	1	207,	0,	positive	overlapped
chr1:16972608-16972962	+	CROCC|1|CROCC|coding|ENST00000375541.10|3UTR|SCAPAv7.PBMC8k	1	354,	0,	positive	overlapped
chr1:16974502-16974853	-	MFAP2|1|MFAP2|coding|ENST00000375534.7|3UTR|SCAPAv7.PBMC10k	1	351,	0,	positive	overlapped
chr1:16985958-16986246	-	ATP13A2|1|ATP13A2|coding|ENST00000341676.9|3UTR|SCAPAv7.PBMC6k	1	288,	0,	positive	overlapped
chr1:16995487-16995805	-	ATP13A2|2|ATP13A2|coding|ENST00000463860.5|exon|SCAPAv7.PBMC3k	1	318,	0,	negative	non-overlapped
chr1:17004648-17005033	+	AL049569.1|1|AL049569.1|lncRNA|ENST00000446261.1|exon|SCAPAv7.PBMC5k	1	385,	0,	negative	non-overlapped
chr1:17018722-17022690	-	SDHB|1|SDHB|coding|ENST00000375499.8|3UTR|SCAPAv7.PBMC6k	2	236,83,	0,3885,	positive	overlapped
chr1:17066761-17067045	-	PADI2|1|PADI2|coding|ENST00000375486.9|3UTR|SCAPAv7.PBMC3k	1	284,	0,	positive	overlapped
chr1:17079031-17079271	-	PADI2|2|PADI2|coding|ENST00000375481.1|3UTR|SCAPAv7.PBMC6k	1	240,	0,	positive	overlapped
chr1:17354544-17358846	+	PADI4|1|PADI4|coding|ENST00000467001.1|exon|SCAPAv7.PBMC5k	4	143,145,103,9,	0,1438,1812,4293,	positive	non-overlapped
chr1:17363642-17363993	+	PADI4|1|PADI4|coding|ENST00000375448.4|3UTR|SCAPAv7.PBMC4k	1	351,	0,	positive	overlapped
chr1:17401308-17401665	+	PADI6|1|PADI6|coding|ENST00000619609.1|3UTR|SCAPAv7.PBMC8k	1	357,	0,	positive	non-overlapped
chr1:17406760-17407062	-	RCC2|1|RCC2|coding|ENST00000375436.9|3UTR|SCAPAv7.PBMC6k	1	302,	0,	positive	overlapped
chr1:17697498-17697852	+	ARHGEF10L|1|ARHGEF10L|coding|ENST00000361221.8|3UTR|SCAPAv7.PBMC8k	1	354,	0,	positive	overlapped
chr1:18112254-18112654	+	AL365209.1|1|AL365209.1|lncRNA|ENST00000624418.1|exon|SCAPAv7.PBMC8k	1	400,	0,	negative	non-overlapped
chr1:18376943-18378483	+	IGSF21|1|IGSF21|coding|ENST00000251296.4|3UTR|SCAPAv7.PBMC6k	3	49,39,228,	0,449,1312,	positive	overlapped
chr1:18871430-18871707	-	ALDH4A1|1|ALDH4A1|coding|ENST00000290597.9|3UTR|SCAPAv7.PBMC3k	1	277,	0,	positive	overlapped
chr1:18882560-18883364	-	ALDH4A1|2|ALDH4A1|coding|ENST00000454547.1|exon|SCAPAv7.PBMC3k	3	112,75,86,	0,563,718,	positive	overlapped
chr1:18904286-18904644	-	IFFO2|1|IFFO2|coding|ENST00000455833.7|3UTR|SCAPAv7.PBMC4k	1	358,	0,	positive	overlapped
chr1:18907838-18908238	-	IFFO2|2|IFFO2|coding|ENST00000455833.7|3UTR|SCAPAv7.PBMC5k	1	400,	0,	negative	non-overlapped
chr1:18908291-18908640	-	IFFO2|3|IFFO2|coding|ENST00000355609.8|3UTR|SCAPAv7.PBMC5k	1	349,	0,	positive	overlapped
chr1:18916958-18955685	-	IFFO2|4|IFFO2|coding|ENST00000455833.7|CDS|SCAPAv7.PBMC10k	5	84,141,96,61,18,	0,1403,2719,4102,38709,	negative	non-overlapped
chr1:18916993-18955720	-	IFFO2|4|IFFO2|coding|ENST00000455833.7|CDS|SCAPAv7.PBMC5k	5	49,141,96,61,53,	0,1368,2684,4067,38674,	negative	non-overlapped
chr1:18919746-18955979	-	IFFO2|5|IFFO2|coding|ENST00000455833.7|CDS|SCAPAv7.PBMC5k	3	27,61,312,	0,1314,35921,	negative	non-overlapped
chr1:19074478-19074878	-	AL137127.1|1|AL137127.1|lncRNA|ENST00000606379.1|exon|SCAPAv7.PBMC4k	1	400,	0,	positive	overlapped
chr1:19074510-19074825	-	UBR4|1|UBR4|coding|ENST00000375225.7|3UTR|SCAPAv7.PBMC6k	1	315,	0,	positive	overlapped
chr1:19118559-19118849	-	UBR4|2|UBR4|coding|ENST00000375218.3|5UTR|SCAPAv7.PBMC6k	1	290,	0,	negative	non-overlapped
chr1:19120340-19122899	-	UBR4|3|UBR4|coding|ENST00000375254.8|CDS|SCAPAv7.PBMC4k	4	8,246,79,67,	0,848,1593,2492,	negative	non-overlapped
chr1:19215660-19215958	-	EMC1|1|EMC1|coding|ENST00000477853.6|3UTR|SCAPAv7.PBMC6k	1	298,	0,	positive	overlapped
chr1:19215849-19216249	-	EMC1|1|EMC1|coding|ENST00000477853.6|3UTR|SCAPAv7.PBMC3k	1	400,	0,	negative	non-overlapped
chr1:19216384-19216784	-	EMC1|2|EMC1|coding|ENST00000477853.6|3UTR|SCAPAv7.PBMC3k	1	400,	0,	positive	overlapped
chr1:19216826-19217226	-	EMC1|2|EMC1|coding|ENST00000477853.6|3UTR|SCAPAv7.PBMC10k	1	400,	0,	negative	non-overlapped
chr1:19217386-19217786	-	EMC1|3|EMC1|coding|ENST00000375199.7|3UTR|SCAPAv7.PBMC5k	1	400,	0,	negative	non-overlapped
chr1:19218062-19218462	-	EMC1|2|EMC1|coding|ENST00000375199.7|3UTR|SCAPAv7.PBMC4k	1	400,	0,	positive	overlapped
chr1:19218918-19219318	-	EMC1|5|EMC1|coding|ENST00000375208.7|3UTR|SCAPAv7.PBMC5k	1	400,	0,	positive	overlapped
chr1:19240332-19240683	+	EMC1-AS1|1|EMC1-AS1|lncRNA|ENST00000437898.1|exon|SCAPAv7.PBMC8k	1	351,	0,	positive	overlapped
chr1:19258489-19258739	+	MRTO4|1|MRTO4|coding|ENST00000479559.1|exon|SCAPAv7.PBMC10k	2	64,59,	0,191,	negative	non-overlapped
chr1:19258512-19259039	+	MRTO4|1|MRTO4|coding|ENST00000330263.5|3UTR|SCAPAv7.PBMC4k	2	41,359,	0,168,	negative	overlapped
chr1:19258907-19259307	+	MRTO4|1|MRTO4|coding|ENST00000330263.5|3UTR|SCAPAv7.PBMC5k	1	400,	0,	negative	non-overlapped
chr1:19265982-19266217	-	AKR7L|1|AKR7L|others|ENST00000457194.6|3UTR|SCAPAv7.PBMC3k	1	235,	0,	positive	overlapped
chr1:19266561-19266961	-	AKR7L|2|AKR7L|others|ENST00000457194.6|3UTR|SCAPAv7.PBMC10k	1	400,	0,	negative	non-overlapped
chr1:19267141-19268651	-	AKR7L|3|AKR7L|others|ENST00000420396.3|3UTR|SCAPAv7.PBMC10k	2	320,80,	0,1430,	positive	overlapped
chr1:19282573-19282866	-	AKR7A3|1|AKR7A3|coding|ENST00000361640.5|3UTR|SCAPAv7.PBMC10k	1	293,	0,	positive	overlapped
chr1:19303965-19304269	-	AKR7A2|1|AKR7A2|coding|ENST00000235835.7|3UTR|SCAPAv7.PBMC6k	1	304,	0,	positive	overlapped
chr1:19328900-19329270	+	SLC66A1|1|SLC66A1|coding|ENST00000469076.5|3UTR|SCAPAv7.PBMC4k	1	370,	0,	positive	overlapped
chr1:19338775-19339104	-	CAPZB|1|CAPZB|coding|ENST00000264203.7|3UTR|SCAPAv7.PBMC6k	1	329,	0,	positive	overlapped
chr1:19339058-19339458	-	CAPZB|2|CAPZB|coding|ENST00000375142.5|3UTR|SCAPAv7.PBMC6k	1	400,	0,	positive	overlapped
chr1:19339330-19345222	-	CAPZB|2|CAPZB|coding|ENST00000674432.1|3UTR|SCAPAv7.PBMC10k	3	287,77,36,	0,5027,5856,	positive	overlapped
chr1:19596979-19655087	+	NBL1|1|NBL1|coding|ENST00000602662.1|CDS|SCAPAv7.PBMC5k	2	130,76,	0,58032,	negative	non-overlapped
chr1:19597069-19640369	+	MICOS10-NBL1|1|MICOS10-NBL1|coding|ENST00000602384.5|3UTR|SCAPAv7.PBMC5k	6	40,48,110,90,88,24,	0,25030,26404,29317,37367,43276,	negative	non-overlapped
chr1:19608145-19608517	+	AL031727.1|1|AL031727.1|others|ENST00000457263.1|exon|SCAPAv7.PBMC5k	1	372,	0,	negative	overlapped
chr1:19622106-19626635	+	MICOS10|1|MICOS10|coding|ENST00000322753.7|3UTR|SCAPAv7.PBMC8k	3	41,110,249,	0,1367,4280,	positive	overlapped
chr1:19657023-19657423	+	NBL1|2|NBL1|coding|ENST00000602662.1|3UTR|SCAPAv7.PBMC6k	1	400,	0,	negative	non-overlapped
chr1:19658085-19658442	+	NBL1|2|NBL1|coding|ENST00000375136.8|3UTR|SCAPAv7.PBMC4k	1	357,	0,	positive	overlapped
chr1:19680567-19680936	+	HTR6|1|HTR6|coding|ENST00000289753.2|3UTR|SCAPAv7.PBMC5k	1	369,	0,	positive	overlapped
chr1:19682217-19682578	-	TMCO4|1|TMCO4|coding|ENST00000294543.10|3UTR|SCAPAv7.PBMC3k	1	361,	0,	positive	overlapped
chr1:19747224-19780607	-	TMCO4|2|TMCO4|coding|ENST00000496528.5|exon|SCAPAv7.PBMC3k	5	36,133,28,175,28,	0,8409,23317,24083,33355,	negative	non-overlapped
chr1:19890422-19904319	+	OTUD3|1|OTUD3|coding|ENST00000375120.4|CDS|SCAPAv7.PBMC4k	4	111,113,123,53,	0,3945,7117,13844,	negative	non-overlapped
chr1:19890453-19904350	+	OTUD3|1|OTUD3|coding|ENST00000375120.4|CDS|SCAPAv7.PBMC10k	4	80,113,123,84,	0,3914,7086,13813,	negative	non-overlapped
chr1:19894450-19906449	+	OTUD3|2|OTUD3|coding|ENST00000375120.4|CDS|SCAPAv7.PBMC3k	5	30,123,132,97,18,	0,3089,9816,10440,11981,	negative	non-overlapped
chr1:19906586-19906944	+	OTUD3|1|OTUD3|coding|ENST00000481686.1|exon|SCAPAv7.PBMC6k	2	30,217,	0,141,	positive	non-overlapped
chr1:19907587-19907987	+	OTUD3|2|OTUD3|coding|ENST00000375120.4|3UTR|SCAPAv7.PBMC4k	1	400,	0,	negative	non-overlapped
chr1:19908405-19908805	+	OTUD3|1|OTUD3|coding|ENST00000375120.4|3UTR|SCAPAv7.PBMC8k	1	400,	0,	positive	overlapped
chr1:19909981-19910381	+	OTUD3|2|OTUD3|coding|ENST00000375120.4|3UTR|SCAPAv7.PBMC8k	1	400,	0,	positive	non-overlapped
chr1:19912570-19912930	+	OTUD3|3|OTUD3|coding|ENST00000375120.4|3UTR|SCAPAv7.PBMC8k	1	360,	0,	positive	overlapped
chr1:20090851-20091251	+	PLA2G5|1|PLA2G5|coding|ENST00000375108.4|3UTR|SCAPAv7.PBMC8k	1	400,	0,	negative	non-overlapped
chr1:20112637-20113037	-	PLA2G2D|1|PLA2G2D|coding|ENST00000375105.8|3UTR|SCAPAv7.PBMC4k	1	400,	0,	positive	overlapped
chr1:20113639-20114039	-	PLA2G2D|2|PLA2G2D|coding|ENST00000617227.1|3UTR|SCAPAv7.PBMC4k	1	400,	0,	negative	non-overlapped
chr1:20113747-20114147	-	PLA2G2D|2|PLA2G2D|coding|ENST00000617227.1|3UTR|SCAPAv7.PBMC8k	1	400,	0,	positive	non-overlapped
chr1:20159696-20160096	+	Z98257.1|1|Z98257.1|lncRNA|ENST00000431027.1|exon|SCAPAv7.PBMC5k	1	400,	0,	negative	non-overlapped
chr1:20160321-20160568	+	Z98257.1|2|Z98257.1|lncRNA|ENST00000417884.1|exon|SCAPAv7.PBMC5k	1	247,	0,	positive	overlapped
chr1:20161253-20161545	-	PLA2G2C|1|PLA2G2C|coding|ENST00000429261.2|3UTR|SCAPAv7.PBMC10k	1	292,	0,	positive	non-overlapped
chr1:20162997-20163397	-	PLA2G2C|2|PLA2G2C|coding|ENST00000429261.2|3UTR|SCAPAv7.PBMC10k	1	400,	0,	positive	non-overlapped
chr1:20163092-20175072	-	PLA2G2C|2|PLA2G2C|coding|ENST00000429261.2|3UTR|SCAPAv7.PBMC5k	2	204,66,	0,11914,	negative	non-overlapped
chr1:20163841-20172877	-	PLA2G2C|3|PLA2G2C|coding|ENST00000429261.2|3UTR|SCAPAv7.PBMC5k	2	316,84,	0,8952,	negative	non-overlapped
chr1:20184242-20184591	-	UBXN10-AS1|1|UBXN10-AS1|lncRNA|ENST00000442226.1|exon|SCAPAv7.PBMC3k	1	349,	0,	positive	overlapped
chr1:20191412-20191812	+	UBXN10|1|UBXN10|coding|ENST00000375099.4|3UTR|SCAPAv7.PBMC4k	1	400,	0,	positive	overlapped
chr1:20193077-20193477	+	UBXN10|2|UBXN10|coding|ENST00000375099.4|3UTR|SCAPAv7.PBMC3k	1	400,	0,	positive	overlapped
chr1:20194335-20194735	+	UBXN10|2|UBXN10|coding|ENST00000375099.4|3UTR|SCAPAv7.PBMC10k	1	400,	0,	positive	overlapped
chr1:20294224-20323155	-	AL020998.1|1|AL020998.1|lncRNA|ENST00000444923.1|exon|SCAPAv7.PBMC4k	2	130,53,	0,28878,	positive	non-overlapped
chr1:20372969-20373270	-	LINC01141|1|LINC01141|lncRNA|ENST00000666314.1|exon|SCAPAv7.PBMC8k	1	301,	0,	positive	overlapped
chr1:20482391-20482651	-	CAMK2N1|1|CAMK2N1|coding|ENST00000375078.4|3UTR|SCAPAv7.PBMC4k	1	260,	0,	positive	overlapped
chr1:20482816-20483216	-	CAMK2N1|2|CAMK2N1|coding|ENST00000375078.4|3UTR|SCAPAv7.PBMC10k	1	400,	0,	negative	non-overlapped
chr1:20483405-20485299	-	CAMK2N1|3|CAMK2N1|coding|ENST00000375078.4|3UTR|SCAPAv7.PBMC10k	2	314,86,	0,1808,	negative	non-overlapped
chr1:20499448-20499757	-	MUL1|1|MUL1|coding|ENST00000264198.5|3UTR|SCAPAv7.PBMC3k	1	309,	0,	positive	overlapped
chr1:20526366-20526719	+	RPS4XP4|1|RPS4XP4|others|ENST00000443195.1|exon|SCAPAv7.PBMC10k	1	353,	0,	negative	non-overlapped
chr1:20618534-20618890	+	CDA|1|CDA|coding|ENST00000375071.4|3UTR|SCAPAv7.PBMC8k	1	356,	0,	positive	overlapped
chr1:20649155-20650757	+	PINK1|1|PINK1|coding|ENST00000321556.5|3UTR|SCAPAv7.PBMC4k	2	76,324,	0,1278,	positive	overlapped
chr1:20650926-20651326	+	PINK1|2|PINK1|coding|ENST00000321556.5|3UTR|SCAPAv7.PBMC8k	1	400,	0,	positive	overlapped
chr1:20651751-20652151	-	PINK1-AS|1|PINK1-AS|lncRNA|ENST00000451424.1|exon|SCAPAv7.PBMC3k	1	400,	0,	positive	overlapped
chr1:20651767-20652104	-	DDOST|1|DDOST|coding|ENST00000415136.6|3UTR|SCAPAv7.PBMC6k	1	337,	0,	positive	overlapped
chr1:20652157-20652649	-	DDOST|1|DDOST|coding|ENST00000375048.7|3UTR|SCAPAv7.PBMC5k	2	371,29,	0,463,	positive	overlapped
chr1:20664016-20664355	-	KIF17|1|KIF17|coding|ENST00000247986.2|3UTR|SCAPAv7.PBMC8k	1	339,	0,	positive	overlapped
chr1:20719764-20720087	-	SH2D5|1|SH2D5|coding|ENST00000375031.5|3UTR|SCAPAv7.PBMC5k	1	323,	0,	positive	overlapped
chr1:20732964-20733952	+	AL663074.1|1|AL663074.1|lncRNA|ENST00000436642.1|exon|SCAPAv7.PBMC5k	2	61,153,	0,835,	positive	non-overlapped
chr1:20742669-20743069	-	HP1BP3|1|HP1BP3|coding|ENST00000438032.6|3UTR|SCAPAv7.PBMC8k	1	400,	0,	positive	overlapped
chr1:20743166-20743566	-	HP1BP3|2|HP1BP3|coding|ENST00000375003.6|3UTR|SCAPAv7.PBMC4k	1	400,	0,	negative	overlapped
chr1:20744627-20745027	-	HP1BP3|3|HP1BP3|coding|ENST00000375003.6|3UTR|SCAPAv7.PBMC3k	1	400,	0,	positive	overlapped
chr1:20744771-20745617	-	HP1BP3|3|HP1BP3|coding|ENST00000312239.10|3UTR|SCAPAv7.PBMC5k	2	320,75,	0,771,	negative	overlapped
chr1:20770954-20773731	-	HP1BP3|3|HP1BP3|coding|ENST00000375003.6|CDS|SCAPAv7.PBMC8k	2	119,281,	0,2496,	negative	non-overlapped
chr1:20773550-20780430	-	HP1BP3|4|HP1BP3|coding|ENST00000312239.10|CDS|SCAPAv7.PBMC6k	4	60,154,100,86,	0,3046,6261,6794,	negative	non-overlapped
chr1:20773558-20773958	-	HP1BP3|3|HP1BP3|coding|ENST00000375003.6|5UTR|SCAPAv7.PBMC10k	1	400,	0,	negative	non-overlapped
chr1:20806474-20806874	-	EIF4G3|1|EIF4G3|coding|ENST00000264211.12|3UTR|SCAPAv7.PBMC5k	1	400,	0,	positive	overlapped
chr1:20806988-20807388	-	EIF4G3|2|EIF4G3|coding|ENST00000602326.5|3UTR|SCAPAv7.PBMC8k	1	400,	0,	positive	overlapped
chr1:20807319-20810848	-	EIF4G3|3|EIF4G3|coding|ENST00000634879.1|CDS|SCAPAv7.PBMC10k	2	181,111,	0,3418,	negative	non-overlapped
chr1:20862259-20865205	-	EIF4G3|4|EIF4G3|coding|ENST00000634879.1|CDS|SCAPAv7.PBMC3k	3	73,237,90,	0,2216,2856,	negative	non-overlapped
chr1:20893111-20893431	-	EIF4G3|5|EIF4G3|coding|ENST00000374933.3|exon|SCAPAv7.PBMC3k	1	320,	0,	negative	non-overlapped
chr1:20941242-20941711	-	EIF4G3|4|EIF4G3|coding|ENST00000356916.7|3UTR|SCAPAv7.PBMC5k	2	153,221,	0,248,	positive	overlapped
chr1:20969573-20981211	-	EIF4G3|6|EIF4G3|coding|ENST00000411888.5|CDS|SCAPAv7.PBMC10k	4	23,98,115,164,	0,3428,10760,11474,	negative	non-overlapped
chr1:21002780-21176341	-	EIF4G3|6|EIF4G3|coding|ENST00000438975.5|5UTR|SCAPAv7.PBMC5k	4	28,129,76,167,	0,48085,86357,173394,	negative	non-overlapped
chr1:21003550-21003874	-	RPS15AP6|1|RPS15AP6|others|ENST00000420703.1|exon|SCAPAv7.PBMC10k	1	324,	0,	negative	non-overlapped
chr1:21161475-21162028	+	HSPE1P27|1|HSPE1P27|others|ENST00000430808.1|exon|SCAPAv7.PBMC4k	2	201,41,	0,512,	negative	non-overlapped
chr1:21175114-21175382	-	EIF4G3|5|EIF4G3|coding|ENST00000634778.1|exon|SCAPAv7.PBMC6k	1	268,	0,	positive	overlapped
chr1:21175220-21175620	-	EIF4G3|6|EIF4G3|coding|ENST00000634778.1|exon|SCAPAv7.PBMC3k	1	400,	0,	negative	non-overlapped
chr1:21175691-21176091	-	EIF4G3|7|EIF4G3|coding|ENST00000634778.1|exon|SCAPAv7.PBMC3k	1	400,	0,	positive	overlapped
chr1:21177657-21178057	+	AL031005.2|1|AL031005.2|lncRNA|ENST00000669329.1|exon|SCAPAv7.PBMC5k	1	400,	0,	negative	non-overlapped
chr1:21177909-21178164	+	AL031005.2|1|AL031005.2|lncRNA|ENST00000669329.1|exon|SCAPAv7.PBMC6k	1	255,	0,	negative	non-overlapped
chr1:21217247-21217552	-	ECE1|1|ECE1|coding|ENST00000415912.6|3UTR|SCAPAv7.PBMC6k	1	305,	0,	positive	overlapped
chr1:21218556-21218956	-	ECE1|2|ECE1|coding|ENST00000374893.11|3UTR|SCAPAv7.PBMC6k	1	400,	0,	negative	non-overlapped
chr1:21219490-21219890	-	ECE1|3|ECE1|coding|ENST00000357071.8|3UTR|SCAPAv7.PBMC10k	1	400,	0,	positive	overlapped
chr1:21256136-21272761	-	ECE1|4|ECE1|coding|ENST00000526194.5|exon|SCAPAv7.PBMC4k	5	2,66,147,122,63,	0,1388,2556,4134,16562,	negative	non-overlapped
chr1:21266891-21267234	+	AL031005.1|1|AL031005.1|lncRNA|ENST00000416959.1|exon|SCAPAv7.PBMC10k	1	343,	0,	positive	overlapped
chr1:21293430-21294020	+	ECE1-AS1|1|ECE1-AS1|lncRNA|ENST00000449034.1|exon|SCAPAv7.PBMC10k	2	313,87,	0,503,	negative	non-overlapped
chr1:21298718-21299118	+	ECE1-AS1|1|ECE1-AS1|lncRNA|ENST00000449034.1|exon|SCAPAv7.PBMC8k	1	400,	0,	negative	overlapped
chr1:21299362-21299762	+	ECE1-AS1|2|ECE1-AS1|lncRNA|ENST00000449034.1|exon|SCAPAv7.PBMC4k	1	400,	0,	positive	overlapped
chr1:21299490-21299856	+	ECE1-AS1|3|ECE1-AS1|lncRNA|ENST00000655030.1|exon|SCAPAv7.PBMC10k	1	366,	0,	negative	non-overlapped
chr1:21428924-21429324	+	HS6ST1P1|1|HS6ST1P1|others|ENST00000481504.2|exon|SCAPAv7.PBMC10k	1	400,	0,	negative	non-overlapped
chr1:21440257-21468724	+	NBPF3|1|NBPF3|coding|ENST00000486229.5|3UTR|SCAPAv7.PBMC4k	3	91,272,37,	0,4690,28430,	negative	non-overlapped
chr1:21453982-21454306	+	NBPF3|1|NBPF3|coding|ENST00000478653.6|exon|SCAPAv7.PBMC3k	1	324,	0,	positive	overlapped
chr1:21468204-21468812	+	NBPF3|3|NBPF3|coding|ENST00000434838.6|3UTR|SCAPAv7.PBMC4k	3	130,145,125,	0,236,483,	negative	non-overlapped
chr1:21471686-21474923	+	NBPF3|4|NBPF3|coding|ENST00000434838.6|3UTR|SCAPAv7.PBMC4k	4	97,73,206,24,	0,1156,1693,3213,	positive	non-overlapped
chr1:21474922-21480205	+	NBPF3|1|NBPF3|coding|ENST00000434838.6|3UTR|SCAPAv7.PBMC5k	4	29,164,52,155,	0,3221,4426,5128,	negative	non-overlapped
chr1:21484366-21484766	+	NBPF3|5|NBPF3|coding|ENST00000318249.9|3UTR|SCAPAv7.PBMC8k	1	400,	0,	negative	non-overlapped
chr1:21484519-21484919	+	NBPF3|2|NBPF3|coding|ENST00000318220.10|3UTR|SCAPAv7.PBMC5k	1	400,	0,	positive	overlapped
chr1:21578022-21578397	+	ALPL|1|ALPL|coding|ENST00000374840.8|3UTR|SCAPAv7.PBMC8k	1	375,	0,	positive	overlapped
chr1:21596244-21596587	-	RAP1GAP|1|RAP1GAP|coding|ENST00000542643.6|3UTR|SCAPAv7.PBMC10k	1	343,	0,	positive	overlapped
chr1:21678387-21678787	-	USP48|1|USP48|coding|ENST00000308271.14|3UTR|SCAPAv7.PBMC5k	1	400,	0,	negative	non-overlapped
chr1:21678884-21679284	-	USP48|2|USP48|coding|ENST00000308271.14|3UTR|SCAPAv7.PBMC5k	1	400,	0,	positive	overlapped
chr1:21679189-21690047	-	USP48|3|USP48|coding|ENST00000374732.7|3UTR|SCAPAv7.PBMC10k	4	250,27,49,74,	0,1618,8001,10784,	positive	overlapped
chr1:21715399-21723993	-	USP48|4|USP48|coding|ENST00000529637.5|CDS|SCAPAv7.PBMC3k	4	58,131,115,96,	0,5636,6250,8498,	negative	non-overlapped
chr1:21727851-21728154	-	USP48|5|USP48|coding|ENST00000421625.6|3UTR|SCAPAv7.PBMC6k	1	303,	0,	positive	overlapped
chr1:21728614-21736611	-	USP48|7|USP48|coding|ENST00000374730.2|3UTR|SCAPAv7.PBMC5k	3	105,129,166,	0,1089,7831,	negative	non-overlapped
chr1:21729815-21748260	-	USP48|6|USP48|coding|ENST00000421625.6|CDS|SCAPAv7.PBMC6k	4	14,180,83,123,	0,6630,17251,18322,	negative	non-overlapped
chr1:21748199-21753085	-	USP48|6|USP48|coding|ENST00000421625.6|CDS|SCAPAv7.PBMC3k	4	72,109,125,94,	0,3307,4327,4792,	negative	non-overlapped
chr1:21753098-21782924	-	USP48|9|USP48|coding|ENST00000421625.6|CDS|SCAPAv7.PBMC5k	4	21,157,121,101,	0,3447,4564,29725,	negative	non-overlapped
chr1:21821852-21822252	+	LDLRAD2|1|LDLRAD2|coding|ENST00000484271.1|exon|SCAPAv7.PBMC4k	1	400,	0,	negative	non-overlapped
chr1:21822244-21822500	-	HSPG2|1|HSPG2|coding|ENST00000374695.8|3UTR|SCAPAv7.PBMC6k	1	256,	0,	positive	overlapped
chr1:21822255-21822655	+	LDLRAD2|1|LDLRAD2|coding|ENST00000344642.7|3UTR|SCAPAv7.PBMC8k	1	400,	0,	negative	non-overlapped
chr1:21822857-21823257	+	LDLRAD2|1|LDLRAD2|coding|ENST00000344642.7|3UTR|SCAPAv7.PBMC10k	1	400,	0,	positive	non-overlapped
chr1:21823301-21823690	-	HSPG2|2|HSPG2|coding|ENST00000374695.8|3UTR|SCAPAv7.PBMC8k	2	187,75,	0,314,	negative	non-overlapped
chr1:21824333-21824733	+	LDLRAD2|1|LDLRAD2|coding|ENST00000344642.7|3UTR|SCAPAv7.PBMC6k	1	400,	0,	negative	non-overlapped
chr1:21824859-21825206	+	LDLRAD2|3|LDLRAD2|coding|ENST00000344642.7|3UTR|SCAPAv7.PBMC4k	1	347,	0,	positive	overlapped
chr1:21851311-21851539	-	HSPG2|2|HSPG2|coding|ENST00000493940.2|exon|SCAPAv7.PBMC4k	1	228,	0,	negative	non-overlapped
chr1:21908161-21908537	+	AL590556.1|1|AL590556.1|others|ENST00000423231.1|exon|SCAPAv7.PBMC5k	1	376,	0,	negative	non-overlapped
chr1:21950679-21950980	-	AL590556.2|1|AL590556.2|others|ENST00000637118.1|exon|SCAPAv7.PBMC8k	1	301,	0,	positive	non-overlapped
chr1:21951604-21956871	-	AL590556.2|2|AL590556.2|others|ENST00000637118.1|exon|SCAPAv7.PBMC5k	2	46,190,	0,5077,	negative	non-overlapped
chr1:22009747-22030488	+	AL590556.3|1|AL590556.3|lncRNA|ENST00000648697.1|exon|SCAPAv7.PBMC4k	3	110,81,209,	0,15544,20532,	negative	non-overlapped
chr1:22023993-22024238	-	LINC01635|1|LINC01635|lncRNA|ENST00000635097.2|exon|SCAPAv7.PBMC3k	1	245,	0,	positive	overlapped
chr1:22023999-22024399	-	LINC01635|1|LINC01635|lncRNA|ENST00000635097.2|exon|SCAPAv7.PBMC5k	1	400,	0,	positive	overlapped
chr1:22024414-22024814	-	LINC01635|2|LINC01635|lncRNA|ENST00000655655.1|exon|SCAPAv7.PBMC4k	1	400,	0,	negative	non-overlapped
chr1:22024422-22025182	-	LINC01635|2|LINC01635|lncRNA|ENST00000667783.1|exon|SCAPAv7.PBMC5k	2	23,377,	0,383,	negative	non-overlapped
chr1:22024582-22024982	-	LINC01635|2|LINC01635|lncRNA|ENST00000655655.1|exon|SCAPAv7.PBMC3k	1	400,	0,	negative	non-overlapped
chr1:22024857-22025350	-	LINC01635|2|LINC01635|lncRNA|ENST00000635097.2|exon|SCAPAv7.PBMC10k	2	109,291,	0,202,	negative	non-overlapped
chr1:22026184-22026584	+	LINC00339|1|LINC00339|lncRNA|ENST00000641009.1|exon|SCAPAv7.PBMC4k	1	400,	0,	negative	non-overlapped
chr1:22027782-22028182	+	LINC00339|1|LINC00339|lncRNA|ENST00000452322.2|exon|SCAPAv7.PBMC10k	1	400,	0,	negative	non-overlapped
chr1:22027927-22028327	+	LINC00339|2|LINC00339|lncRNA|ENST00000452322.2|exon|SCAPAv7.PBMC5k	1	400,	0,	negative	non-overlapped
chr1:22028317-22028605	-	CDC42-AS1|1|CDC42-AS1|lncRNA|ENST00000649486.1|exon|SCAPAv7.PBMC4k	1	288,	0,	negative	non-overlapped
chr1:22030092-22030492	-	CDC42-AS1|1|CDC42-AS1|lncRNA|ENST00000649486.1|exon|SCAPAv7.PBMC10k	1	400,	0,	negative	non-overlapped
chr1:22030363-22030617	+	AL590556.3|1|AL590556.3|lncRNA|ENST00000648697.1|exon|SCAPAv7.PBMC6k	1	254,	0,	negative	non-overlapped
chr1:22030541-22030748	+	AL031281.1|1|AL031281.1|others|ENST00000642137.1|exon|SCAPAv7.PBMC3k	1	207,	0,	negative	non-overlapped
chr1:22030582-22030800	+	LINC00339|3|LINC00339|lncRNA|ENST00000420503.1|exon|SCAPAv7.PBMC3k	1	218,	0,	negative	non-overlapped
chr1:22030930-22031219	+	LINC00339|4|LINC00339|lncRNA|ENST00000634712.2|exon|SCAPAv7.PBMC3k	1	289,	0,	positive	overlapped
chr1:22031025-22031425	-	CDC42-AS1|2|CDC42-AS1|lncRNA|ENST00000649486.1|exon|SCAPAv7.PBMC10k	1	400,	0,	positive	non-overlapped
chr1:22031797-22052927	-	CDC42-AS1|2|CDC42-AS1|lncRNA|ENST00000649486.1|exon|SCAPAv7.PBMC5k	2	70,141,	0,20989,	negative	non-overlapped
chr1:22059197-22059508	+	CDC42-IT1|1|CDC42-IT1|lncRNA|ENST00000431803.2|exon|SCAPAv7.PBMC5k	1	311,	0,	negative	non-overlapped
chr1:22059589-22064199	+	CDC42-IT1|2|CDC42-IT1|lncRNA|ENST00000431803.2|exon|SCAPAv7.PBMC10k	2	97,202,	0,4408,	positive	non-overlapped
chr1:22068340-22068540	-	MPHOSPH6P1|1|MPHOSPH6P1|others|ENST00000604049.1|exon|SCAPAv7.PBMC10k	1	200,	0,	negative	non-overlapped
chr1:22086527-22091608	+	CDC42|1|CDC42|coding|ENST00000400259.5|3UTR|SCAPAv7.PBMC4k	3	21,198,181,	0,141,4900,	positive	overlapped
chr1:22086830-22091791	+	CDC42|1|CDC42|coding|ENST00000400259.5|3UTR|SCAPAv7.PBMC3k	2	36,364,	0,4597,	positive	non-overlapped
chr1:22092033-22092433	+	CDC42|2|CDC42|coding|ENST00000400259.5|3UTR|SCAPAv7.PBMC10k	1	400,	0,	positive	overlapped
chr1:22092565-22092965	+	CDC42|2|CDC42|coding|ENST00000648594.1|3UTR|SCAPAv7.PBMC8k	1	400,	0,	positive	overlapped
chr1:22119078-22119478	-	WNT4|1|WNT4|coding|ENST00000290167.11|3UTR|SCAPAv7.PBMC5k	1	400,	0,	negative	non-overlapped
chr1:22119992-22120392	-	WNT4|1|WNT4|coding|ENST00000290167.11|3UTR|SCAPAv7.PBMC10k	1	400,	0,	positive	overlapped
chr1:22157015-22157382	+	AL445253.1|1|AL445253.1|lncRNA|ENST00000648968.1|exon|SCAPAv7.PBMC10k	1	367,	0,	positive	overlapped
chr1:22490324-22491478	+	ZBTB40|1|ZBTB40|coding|ENST00000400239.6|CDS|SCAPAv7.PBMC4k	2	321,79,	0,1075,	negative	non-overlapped
chr1:22501530-22506151	+	ZBTB40|2|ZBTB40|coding|ENST00000400239.6|CDS|SCAPAv7.PBMC8k	3	154,143,103,	0,768,4518,	negative	overlapped
chr1:22506107-22508658	+	ZBTB40|1|ZBTB40|coding|ENST00000650433.1|CDS|SCAPAv7.PBMC3k	3	134,137,129,	0,1893,2422,	negative	non-overlapped
chr1:22508671-22511712	+	ZBTB40|2|ZBTB40|coding|ENST00000650433.1|CDS|SCAPAv7.PBMC4k	4	60,134,169,37,	0,428,2507,3004,	negative	non-overlapped
chr1:22528090-22528490	+	ZBTB40|1|ZBTB40|coding|ENST00000375647.5|3UTR|SCAPAv7.PBMC6k	1	400,	0,	positive	overlapped
chr1:22530295-22530695	+	ZBTB40|4|ZBTB40|coding|ENST00000375647.5|3UTR|SCAPAv7.PBMC4k	1	400,	0,	positive	overlapped
chr1:22530777-22531125	+	ZBTB40|4|ZBTB40|coding|ENST00000375647.5|3UTR|SCAPAv7.PBMC3k	1	348,	0,	positive	overlapped
chr1:22589250-22589587	+	EPHA8|1|EPHA8|coding|ENST00000374644.8|3UTR|SCAPAv7.PBMC5k	1	337,	0,	positive	overlapped
chr1:22639208-22639608	+	C1QA|1|C1QA|coding|ENST00000402322.1|3UTR|SCAPAv7.PBMC8k	1	400,	0,	positive	overlapped
chr1:22647689-22647887	+	C1QC|1|C1QC|coding|ENST00000374637.1|3UTR|SCAPAv7.PBMC3k	1	198,	0,	negative	non-overlapped
chr1:22647810-22648110	+	C1QC|2|C1QC|coding|ENST00000374639.7|3UTR|SCAPAv7.PBMC6k	1	300,	0,	positive	overlapped
chr1:22661159-22661559	+	C1QB|1|C1QB|coding|ENST00000509305.6|3UTR|SCAPAv7.PBMC10k	1	400,	0,	negative	overlapped
chr1:22864919-22882465	+	EPHB2|1|EPHB2|coding|ENST00000465676.1|exon|SCAPAv7.PBMC4k	2	293,107,	0,17439,	negative	non-overlapped
chr1:22912475-22913737	+	EPHB2|1|EPHB2|coding|ENST00000374630.7|3UTR|SCAPAv7.PBMC6k	2	124,276,	0,986,	negative	non-overlapped
chr1:22914203-22914603	+	EPHB2|2|EPHB2|coding|ENST00000400191.7|3UTR|SCAPAv7.PBMC8k	1	400,	0,	positive	overlapped
chr1:22914932-22915332	+	EPHB2|3|EPHB2|coding|ENST00000400191.7|3UTR|SCAPAv7.PBMC5k	1	400,	0,	positive	overlapped
chr1:23010834-23011122	-	TEX46|1|TEX46|coding|ENST00000440767.2|3UTR|SCAPAv7.PBMC8k	1	288,	0,	positive	overlapped
chr1:23019632-23030553	+	KDM1A|1|KDM1A|coding|ENST00000465864.2|CDS|SCAPAv7.PBMC5k	2	315,85,	0,10836,	negative	non-overlapped
chr1:23057513-23071243	+	KDM1A|1|KDM1A|coding|ENST00000465864.2|CDS|SCAPAv7.PBMC4k	5	52,95,143,91,19,	0,1559,11025,11547,13711,	negative	non-overlapped
chr1:23083329-23083679	+	KDM1A|2|KDM1A|coding|ENST00000356634.7|3UTR|SCAPAv7.PBMC4k	1	350,	0,	positive	overlapped
chr1:23084912-23085312	-	LUZP1|1|LUZP1|coding|ENST00000302291.8|3UTR|SCAPAv7.PBMC10k	1	400,	0,	positive	overlapped
chr1:23087813-23088058	-	AL031428.1|1|AL031428.1|lncRNA|ENST00000427154.1|exon|SCAPAv7.PBMC10k	1	245,	0,	negative	non-overlapped
chr1:23093600-23094000	-	LUZP1|1|LUZP1|coding|ENST00000471849.5|CDS|SCAPAv7.PBMC6k	1	400,	0,	negative	non-overlapped
chr1:23244870-23245196	+	AL109936.2|1|AL109936.2|others|ENST00000442089.1|exon|SCAPAv7.PBMC5k	1	326,	0,	negative	non-overlapped
chr1:23281309-23281623	-	LINC01355|1|LINC01355|lncRNA|ENST00000566551.1|exon|SCAPAv7.PBMC10k	1	314,	0,	positive	overlapped
chr1:23281378-23281778	-	LINC01355|1|LINC01355|lncRNA|ENST00000666981.1|exon|SCAPAv7.PBMC8k	1	400,	0,	negative	non-overlapped
chr1:23284350-23284750	-	LINC01355|1|LINC01355|lncRNA|ENST00000666981.1|exon|SCAPAv7.PBMC3k	1	400,	0,	negative	non-overlapped
chr1:23284983-23285383	-	LINC01355|3|LINC01355|lncRNA|ENST00000666981.1|exon|SCAPAv7.PBMC5k	1	400,	0,	negative	non-overlapped
chr1:23285377-23285777	-	LINC01355|3|LINC01355|lncRNA|ENST00000666981.1|exon|SCAPAv7.PBMC8k	1	400,	0,	negative	non-overlapped
chr1:23285985-23286385	-	LINC01355|4|LINC01355|lncRNA|ENST00000666981.1|exon|SCAPAv7.PBMC5k	1	400,	0,	negative	non-overlapped
chr1:23286725-23287125	-	LINC01355|3|LINC01355|lncRNA|ENST00000666981.1|exon|SCAPAv7.PBMC10k	1	400,	0,	negative	non-overlapped
chr1:23297797-23302600	+	AL109936.8|1|AL109936.8|lncRNA|ENST00000641772.1|exon|SCAPAv7.PBMC5k	2	80,257,	0,4546,	negative	non-overlapped
chr1:23309767-23310167	-	HNRNPR|1|HNRNPR|coding|ENST00000302271.11|3UTR|SCAPAv7.PBMC4k	1	400,	0,	positive	overlapped
chr1:23310367-23310767	-	HNRNPR|2|HNRNPR|coding|ENST00000606561.5|3UTR|SCAPAv7.PBMC5k	1	400,	0,	negative	non-overlapped
chr1:23311258-23318668	-	HNRNPR|2|HNRNPR|coding|ENST00000427764.3|CDS|SCAPAv7.PBMC6k	3	64,150,186,	0,2294,7224,	negative	non-overlapped
chr1:23359448-23359735	-	ZNF436|1|ZNF436|coding|ENST00000314011.9|3UTR|SCAPAv7.PBMC6k	1	287,	0,	positive	overlapped
chr1:23359954-23360354	-	ZNF436|2|ZNF436|coding|ENST00000314011.9|3UTR|SCAPAv7.PBMC5k	1	400,	0,	positive	overlapped
chr1:23360882-23361282	-	ZNF436|3|ZNF436|coding|ENST00000374608.3|3UTR|SCAPAv7.PBMC4k	1	400,	0,	negative	non-overlapped
chr1:23361235-23361635	-	ZNF436|3|ZNF436|coding|ENST00000374608.3|3UTR|SCAPAv7.PBMC5k	1	400,	0,	negative	non-overlapped
chr1:23362215-23362615	-	ZNF436|4|ZNF436|coding|ENST00000374608.3|CDS|SCAPAv7.PBMC5k	1	400,	0,	negative	non-overlapped
chr1:23363052-23368076	-	ZNF436|2|ZNF436|coding|ENST00000374608.3|CDS|SCAPAv7.PBMC3k	3	169,127,104,	0,3989,4920,	negative	non-overlapped
chr1:23369403-23369803	+	ZNF436-AS1|1|ZNF436-AS1|lncRNA|ENST00000335648.3|exon|SCAPAv7.PBMC8k	1	400,	0,	negative	non-overlapped
chr1:23369970-23370370	+	ZNF436-AS1|2|ZNF436-AS1|lncRNA|ENST00000335648.3|exon|SCAPAv7.PBMC10k	1	400,	0,	negative	non-overlapped
chr1:23371402-23371790	+	ZNF436-AS1|2|ZNF436-AS1|lncRNA|ENST00000454117.1|exon|SCAPAv7.PBMC5k	1	388,	0,	positive	overlapped
chr1:23378380-23378697	-	AL109936.3|1|AL109936.3|lncRNA|ENST00000605350.1|exon|SCAPAv7.PBMC6k	1	317,	0,	positive	overlapped
chr1:23381357-23393942	-	TCEA3|1|TCEA3|coding|ENST00000450454.7|3UTR|SCAPAv7.PBMC5k	4	117,72,147,64,	0,2988,5915,12521,	positive	overlapped
chr1:23417366-23424748	-	TCEA3|2|TCEA3|coding|ENST00000450454.7|CDS|SCAPAv7.PBMC10k	4	24,106,63,184,	0,537,1710,7198,	negative	non-overlapped
chr1:23428563-23428832	-	ASAP3|1|ASAP3|coding|ENST00000336689.8|3UTR|SCAPAv7.PBMC10k	1	269,	0,	positive	overlapped
chr1:23479904-23480179	-	ASAP3|2|ASAP3|coding|ENST00000449467.2|exon|SCAPAv7.PBMC8k	1	275,	0,	negative	non-overlapped
chr1:23506438-23506739	-	E2F2|1|E2F2|coding|ENST00000361729.3|3UTR|SCAPAv7.PBMC6k	1	301,	0,	positive	overlapped
chr1:23549162-23550806	-	AL021154.1|1|AL021154.1|lncRNA|ENST00000451217.1|exon|SCAPAv7.PBMC6k	2	281,42,	0,1602,	positive	overlapped
chr1:23557926-23558241	-	ID3|1|ID3|coding|ENST00000374561.6|3UTR|SCAPAv7.PBMC6k	1	315,	0,	positive	overlapped
chr1:23576436-23576710	-	AL450043.1|1|AL450043.1|lncRNA|ENST00000648225.1|exon|SCAPAv7.PBMC6k	1	274,	0,	positive	overlapped
chr1:23628594-23640539	+	MDS2|1|MDS2|lncRNA|ENST00000374555.7|exon|SCAPAv7.PBMC8k	4	3,77,116,151,	0,886,11085,11794,	positive	overlapped
chr1:23670782-23676348	+	AL451000.1|1|AL451000.1|others|ENST00000451300.2|exon|SCAPAv7.PBMC4k	3	31,302,67,	0,128,5499,	negative	non-overlapped
chr1:23693853-23696440	+	RPL11|1|RPL11|coding|ENST00000643754.2|3UTR|SCAPAv7.PBMC5k	4	60,132,111,97,	0,806,1944,2490,	positive	overlapped
chr1:23751454-23751854	+	ELOA|1|ELOA|coding|ENST00000609199.1|CDS|SCAPAv7.PBMC8k	1	400,	0,	negative	non-overlapped
chr1:23759519-23759919	+	ELOA|2|ELOA|coding|ENST00000613537.4|3UTR|SCAPAv7.PBMC4k	1	400,	0,	positive	overlapped
chr1:23760589-23760989	-	ELOA-AS1|1|ELOA-AS1|lncRNA|ENST00000664563.1|exon|SCAPAv7.PBMC4k	1	400,	0,	positive	overlapped
chr1:23761686-23762038	+	ELOA|3|ELOA|coding|ENST00000613537.4|3UTR|SCAPAv7.PBMC5k	1	352,	0,	positive	overlapped
chr1:23787880-23788231	+	PITHD1|1|PITHD1|coding|ENST00000246151.9|3UTR|SCAPAv7.PBMC8k	1	351,	0,	positive	overlapped
chr1:23795160-23795516	+	LYPLA2|1|LYPLA2|coding|ENST00000374514.8|3UTR|SCAPAv7.PBMC4k	1	356,	0,	positive	overlapped
chr1:23795599-23795914	-	GALE|1|GALE|coding|ENST00000374497.7|3UTR|SCAPAv7.PBMC6k	1	315,	0,	positive	overlapped
chr1:23798293-23798693	-	GALE|2|GALE|coding|ENST00000467493.5|exon|SCAPAv7.PBMC5k	1	400,	0,	negative	non-overlapped
chr1:23801885-23802217	-	HMGCL|1|HMGCL|coding|ENST00000374490.8|3UTR|SCAPAv7.PBMC10k	1	332,	0,	positive	overlapped
chr1:23809287-23809567	-	HMGCL|2|HMGCL|coding|ENST00000513148.1|exon|SCAPAv7.PBMC6k	1	280,	0,	negative	non-overlapped
chr1:23816366-23816588	-	HMGCL|3|HMGCL|coding|ENST00000498698.1|exon|SCAPAv7.PBMC8k	1	222,	0,	negative	overlapped
chr1:23845077-23845395	-	FUCA1|1|FUCA1|coding|ENST00000374479.3|3UTR|SCAPAv7.PBMC6k	1	318,	0,	positive	overlapped
chr1:23870515-23870788	-	CNR2|1|CNR2|coding|ENST00000374472.5|3UTR|SCAPAv7.PBMC3k	1	273,	0,	positive	overlapped
chr1:23873046-23873446	-	CNR2|2|CNR2|coding|ENST00000374472.5|3UTR|SCAPAv7.PBMC5k	1	400,	0,	positive	overlapped
chr1:23873716-23874116	-	CNR2|3|CNR2|coding|ENST00000374472.5|3UTR|SCAPAv7.PBMC3k	1	400,	0,	negative	non-overlapped
chr1:23901565-23901965	-	BTBD6P1|1|BTBD6P1|others|ENST00000412176.1|exon|SCAPAv7.PBMC3k	1	400,	0,	negative	non-overlapped
chr1:23902044-23902444	-	BTBD6P1|1|BTBD6P1|others|ENST00000412176.1|exon|SCAPAv7.PBMC10k	1	400,	0,	negative	non-overlapped
chr1:23949016-23949238	-	H3P1|1|H3P1|others|ENST00000421430.2|exon|SCAPAv7.PBMC10k	1	222,	0,	negative	non-overlapped
chr1:23959930-23961565	+	PNRC2|1|PNRC2|coding|ENST00000334351.8|CDS|SCAPAv7.PBMC8k	3	68,206,126,	0,998,1509,	negative	non-overlapped
chr1:23961593-23961880	+	PNRC2|2|PNRC2|coding|ENST00000374468.1|3UTR|SCAPAv7.PBMC8k	1	287,	0,	negative	non-overlapped
chr1:23963063-23963439	+	PNRC2|3|PNRC2|coding|ENST00000647887.1|3UTR|SCAPAv7.PBMC8k	1	376,	0,	positive	overlapped
chr1:23966421-23966821	-	SRSF10|1|SRSF10|coding|ENST00000344989.10|3UTR|SCAPAv7.PBMC5k	1	400,	0,	positive	overlapped
chr1:23967434-23971906	-	SRSF10|2|SRSF10|coding|ENST00000374452.9|3UTR|SCAPAv7.PBMC6k	3	289,54,57,	0,4138,4415,	positive	overlapped
chr1:23967531-23972003	-	SRSF10|2|SRSF10|coding|ENST00000374452.9|3UTR|SCAPAv7.PBMC3k	3	192,54,154,	0,4041,4318,	negative	non-overlapped
chr1:23969050-23969450	-	SRSF10|3|SRSF10|coding|ENST00000492112.3|3UTR|SCAPAv7.PBMC3k	1	400,	0,	positive	overlapped
chr1:23970317-23970717	-	SRSF10|4|SRSF10|coding|ENST00000343255.9|3UTR|SCAPAv7.PBMC6k	1	400,	0,	negative	non-overlapped
chr1:23970939-23971339	-	SRSF10|5|SRSF10|coding|ENST00000492112.3|3UTR|SCAPAv7.PBMC6k	1	400,	0,	positive	overlapped
chr1:23975575-23975975	-	SRSF10|6|SRSF10|coding|ENST00000485841.5|exon|SCAPAv7.PBMC10k	1	400,	0,	negative	non-overlapped
chr1:23978060-23980212	-	SRSF10|6|SRSF10|coding|ENST00000495785.1|3UTR|SCAPAv7.PBMC6k	3	213,165,22,	0,592,2130,	negative	overlapped
chr1:24056342-24056742	-	MYOM3|1|MYOM3|coding|ENST00000374434.4|3UTR|SCAPAv7.PBMC8k	1	400,	0,	negative	non-overlapped
chr1:24154168-24154446	-	IFNLR1|1|IFNLR1|coding|ENST00000327535.6|3UTR|SCAPAv7.PBMC6k	1	278,	0,	positive	overlapped
chr1:24154959-24155359	-	IFNLR1|2|IFNLR1|coding|ENST00000327535.6|3UTR|SCAPAv7.PBMC8k	1	400,	0,	negative	overlapped
chr1:24356999-24357281	-	STPG1|1|STPG1|coding|ENST00000337248.9|3UTR|SCAPAv7.PBMC6k	1	282,	0,	positive	overlapped
chr1:24358099-24358499	-	STPG1|2|STPG1|coding|ENST00000003583.12|3UTR|SCAPAv7.PBMC5k	1	400,	0,	positive	overlapped
chr1:24369714-24379818	-	STPG1|3|STPG1|coding|ENST00000468303.5|exon|SCAPAv7.PBMC10k	3	125,109,166,	0,3987,9938,	positive	overlapped
chr1:24373741-24391618	-	STPG1|3|STPG1|coding|ENST00000497384.1|exon|SCAPAv7.PBMC4k	4	69,171,102,58,	0,5911,10160,17819,	negative	non-overlapped
chr1:24391203-24391527	-	STPG1|3|STPG1|coding|ENST00000483261.1|exon|SCAPAv7.PBMC6k	1	324,	0,	positive	overlapped
chr1:24401118-24410736	-	STPG1|5|STPG1|coding|ENST00000475760.1|exon|SCAPAv7.PBMC4k	2	338,34,	0,9584,	negative	non-overlapped
chr1:24414535-24414935	-	STPG1|4|STPG1|coding|ENST00000468303.5|exon|SCAPAv7.PBMC5k	1	400,	0,	negative	non-overlapped
chr1:24419697-24420097	+	NIPAL3|1|NIPAL3|coding|ENST00000488155.1|exon|SCAPAv7.PBMC4k	1	400,	0,	negative	non-overlapped
chr1:24465933-24466326	+	NIPAL3|2|NIPAL3|coding|ENST00000432012.1|3UTR|SCAPAv7.PBMC5k	1	393,	0,	negative	overlapped
chr1:24471182-24471582	+	NIPAL3|3|NIPAL3|coding|ENST00000003912.7|3UTR|SCAPAv7.PBMC4k	1	400,	0,	negative	non-overlapped
chr1:24472574-24472945	+	NIPAL3|4|NIPAL3|coding|ENST00000003912.7|3UTR|SCAPAv7.PBMC5k	1	371,	0,	positive	overlapped
chr1:24496261-24496577	-	RCAN3AS|1|RCAN3AS|lncRNA|ENST00000652048.1|exon|SCAPAv7.PBMC6k	1	316,	0,	positive	overlapped
chr1:24502836-24514356	+	RCAN3|1|RCAN3|coding|ENST00000374395.9|5UTR|SCAPAv7.PBMC4k	2	314,43,	0,11477,	negative	non-overlapped
chr1:24531230-24535159	+	RCAN3|2|RCAN3|coding|ENST00000538532.6|CDS|SCAPAv7.PBMC8k	3	161,172,67,	0,1852,3862,	negative	non-overlapped
chr1:24535370-24535770	+	RCAN3|3|RCAN3|coding|ENST00000538532.6|3UTR|SCAPAv7.PBMC4k	1	400,	0,	positive	overlapped
chr1:24536596-24536996	+	RCAN3|4|RCAN3|coding|ENST00000436717.6|3UTR|SCAPAv7.PBMC8k	1	400,	0,	positive	overlapped
chr1:24538802-24538992	-	NCMAP-DT|1|NCMAP-DT|lncRNA|ENST00000577528.1|exon|SCAPAv7.PBMC3k	1	190,	0,	negative	overlapped
chr1:24540683-24541024	+	RCAN3|5|RCAN3|coding|ENST00000374395.9|3UTR|SCAPAv7.PBMC4k	1	341,	0,	positive	overlapped
chr1:24607418-24607818	+	NCMAP|1|NCMAP|coding|ENST00000374392.3|3UTR|SCAPAv7.PBMC10k	1	400,	0,	negative	non-overlapped
chr1:24608921-24609309	+	NCMAP|1|NCMAP|coding|ENST00000374392.3|3UTR|SCAPAv7.PBMC8k	1	388,	0,	positive	overlapped
chr1:24646003-24650006	+	SRRM1|1|SRRM1|coding|ENST00000478890.5|exon|SCAPAv7.PBMC5k	4	70,123,171,36,	0,663,2855,3967,	negative	non-overlapped
chr1:24650026-24652506	+	SRRM1|2|SRRM1|coding|ENST00000485441.5|exon|SCAPAv7.PBMC8k	4	60,63,204,73,	0,538,1382,2407,	negative	non-overlapped
chr1:24669430-24671432	+	SRRM1|3|SRRM1|coding|ENST00000479034.5|exon|SCAPAv7.PBMC5k	3	157,196,47,	0,689,1955,	negative	non-overlapped
chr1:24672898-24673263	+	SRRM1|4|SRRM1|coding|ENST00000323848.14|3UTR|SCAPAv7.PBMC8k	1	365,	0,	positive	overlapped
chr1:24827073-24840947	+	CLIC4|1|CLIC4|coding|ENST00000488683.1|3UTR|SCAPAv7.PBMC8k	3	43,182,175,	0,12786,13699,	positive	overlapped
chr1:24841443-24841843	+	CLIC4|2|CLIC4|coding|ENST00000488683.1|3UTR|SCAPAv7.PBMC6k	1	400,	0,	negative	overlapped
chr1:24841577-24841977	+	CLIC4|2|CLIC4|coding|ENST00000488683.1|3UTR|SCAPAv7.PBMC4k	1	400,	0,	positive	overlapped
chr1:24843911-24844281	+	CLIC4|3|CLIC4|coding|ENST00000374379.9|3UTR|SCAPAv7.PBMC5k	1	370,	0,	positive	overlapped
chr1:24899532-24899880	-	RUNX3|1|RUNX3|coding|ENST00000308873.10|3UTR|SCAPAv7.PBMC6k	1	348,	0,	positive	overlapped
chr1:24901025-24901425	-	RUNX3|2|RUNX3|coding|ENST00000308873.10|3UTR|SCAPAv7.PBMC3k	1	400,	0,	positive	overlapped
chr1:24961466-24962066	+	AL445471.1|1|AL445471.1|lncRNA|ENST00000456316.1|exon|SCAPAv7.PBMC8k	2	380,20,	0,580,	negative	non-overlapped
chr1:24964676-24965010	-	RUNX3|3|RUNX3|coding|ENST00000399916.5|5UTR|SCAPAv7.PBMC10k	1	334,	0,	negative	non-overlapped
chr1:24969927-24970327	-	AL445471.2|1|AL445471.2|lncRNA|ENST00000568143.1|exon|SCAPAv7.PBMC8k	1	400,	0,	negative	non-overlapped
chr1:25043707-25103879	-	AL050344.1|1|AL050344.1|lncRNA|ENST00000424084.1|exon|SCAPAv7.PBMC4k	2	129,27,	0,60145,	negative	non-overlapped
chr1:25110458-25110636	-	AL050344.1|1|AL050344.1|lncRNA|ENST00000429666.1|exon|SCAPAv7.PBMC5k	1	178,	0,	negative	non-overlapped
chr1:25209197-25209437	+	AL031432.1|1|AL031432.1|lncRNA|ENST00000455902.2|exon|SCAPAv7.PBMC4k	1	240,	0,	negative	non-overlapped
chr1:25222660-25223060	-	SYF2|1|SYF2|coding|ENST00000236273.9|3UTR|SCAPAv7.PBMC10k	1	400,	0,	positive	overlapped
chr1:25223031-25223431	-	SYF2|1|SYF2|coding|ENST00000354361.3|3UTR|SCAPAv7.PBMC6k	1	400,	0,	positive	overlapped
chr1:25230309-25230645	-	SYF2|3|SYF2|coding|ENST00000476231.1|exon|SCAPAv7.PBMC5k	1	336,	0,	negative	overlapped
chr1:25230816-25231216	-	SYF2|3|SYF2|coding|ENST00000476231.1|exon|SCAPAv7.PBMC10k	1	400,	0,	negative	non-overlapped
chr1:25231616-25232016	-	SYF2|2|SYF2|coding|ENST00000476231.1|exon|SCAPAv7.PBMC6k	1	400,	0,	positive	non-overlapped
chr1:25232781-25233181	+	AL031432.4|1|AL031432.4|lncRNA|ENST00000641729.1|exon|SCAPAv7.PBMC3k	1	400,	0,	negative	overlapped
chr1:25233316-25233716	+	AL031432.4|1|AL031432.4|lncRNA|ENST00000641729.1|exon|SCAPAv7.PBMC5k	1	400,	0,	negative	overlapped
chr1:25234248-25234648	+	AL031432.4|2|AL031432.4|lncRNA|ENST00000641729.1|exon|SCAPAv7.PBMC8k	1	400,	0,	negative	non-overlapped
chr1:25239683-25240083	+	AL031432.5|1|AL031432.5|lncRNA|ENST00000641059.1|exon|SCAPAv7.PBMC4k	1	400,	0,	negative	non-overlapped
chr1:25239785-25240185	+	AL031432.5|1|AL031432.5|lncRNA|ENST00000641059.1|exon|SCAPAv7.PBMC5k	1	400,	0,	negative	non-overlapped
chr1:25239835-25240235	+	AL031432.5|1|AL031432.5|lncRNA|ENST00000641059.1|exon|SCAPAv7.PBMC8k	1	400,	0,	positive	overlapped
chr1:25242249-25242564	-	RSRP1|1|RSRP1|coding|ENST00000243189.12|3UTR|SCAPAv7.PBMC6k	1	315,	0,	positive	overlapped
chr1:25243833-25244105	-	RSRP1|2|RSRP1|coding|ENST00000473314.6|3UTR|SCAPAv7.PBMC4k	1	272,	0,	negative	non-overlapped
chr1:25244014-25244414	-	RSRP1|2|RSRP1|coding|ENST00000498238.1|exon|SCAPAv7.PBMC6k	1	400,	0,	negative	non-overlapped
chr1:25244843-25245243	-	RSRP1|3|RSRP1|coding|ENST00000431849.3|3UTR|SCAPAv7.PBMC10k	1	400,	0,	negative	non-overlapped
chr1:25245280-25246822	-	RSRP1|4|RSRP1|coding|ENST00000498238.1|exon|SCAPAv7.PBMC10k	2	21,379,	0,1163,	negative	non-overlapped
chr1:25247970-25248321	+	AL031432.3|1|AL031432.3|lncRNA|ENST00000607698.1|exon|SCAPAv7.PBMC4k	1	351,	0,	positive	overlapped
chr1:25266102-25266967	-	AL031432.2|1|AL031432.2|others|ENST00000566714.1|exon|SCAPAv7.PBMC3k	2	32,257,	0,608,	negative	non-overlapped
chr1:25284623-25301058	+	RHD|1|RHD|coding|ENST00000564398.5|exon|SCAPAv7.PBMC3k	3	136,151,113,	0,6017,16322,	negative	non-overlapped
chr1:25294193-25294585	-	SDHDP6|1|SDHDP6|others|ENST00000414693.1|exon|SCAPAv7.PBMC8k	1	392,	0,	negative	non-overlapped
chr1:25317038-25329182	+	RHD|1|RHD|coding|ENST00000328664.9|3UTR|SCAPAv7.PBMC8k	3	41,74,285,	0,4850,11859,	negative	overlapped
chr1:25330032-25330397	+	RHD|1|RHD|coding|ENST00000328664.9|3UTR|SCAPAv7.PBMC4k	1	365,	0,	negative	non-overlapped
chr1:25336429-25337307	-	AL928711.1|1|AL928711.1|others|ENST00000570165.1|exon|SCAPAv7.PBMC3k	2	32,268,	0,610,	negative	non-overlapped
chr1:25336435-25337391	-	AL928711.1|1|AL928711.1|others|ENST00000570165.1|exon|SCAPAv7.PBMC4k	2	26,352,	0,604,	negative	non-overlapped
chr1:25352960-25360984	+	TMEM50A|1|TMEM50A|coding|ENST00000374358.5|3UTR|SCAPAv7.PBMC8k	3	14,61,325,	0,3832,7699,	positive	overlapped
chr1:25361981-25362344	+	TMEM50A|2|TMEM50A|coding|ENST00000374358.5|3UTR|SCAPAv7.PBMC8k	1	363,	0,	positive	overlapped
chr1:25362249-25370519	-	RHCE|1|RHCE|coding|ENST00000294413.13|3UTR|SCAPAv7.PBMC3k	2	304,53,	0,8217,	positive	overlapped
chr1:25362327-25385730	-	RHCE|1|RHCE|coding|ENST00000349320.7|3UTR|SCAPAv7.PBMC8k	4	226,74,80,20,	0,8139,13021,23383,	negative	overlapped
chr1:25398777-25399141	+	AL031284.1|1|AL031284.1|others|ENST00000419297.2|exon|SCAPAv7.PBMC8k	1	364,	0,	negative	non-overlapped
chr1:25448924-25485719	+	MACO1|1|MACO1|coding|ENST00000399766.7|CDS|SCAPAv7.PBMC4k	4	10,124,159,107,	0,5334,35191,36688,	negative	non-overlapped
chr1:25454273-25458502	+	MACO1|2|MACO1|coding|ENST00000647928.1|CDS|SCAPAv7.PBMC5k	3	109,179,112,	0,2379,4117,	negative	non-overlapped
chr1:25498351-25498751	+	MACO1|3|MACO1|coding|ENST00000647928.1|3UTR|SCAPAv7.PBMC4k	1	400,	0,	positive	overlapped
chr1:25499841-25500203	+	MACO1|4|MACO1|coding|ENST00000399766.7|3UTR|SCAPAv7.PBMC4k	1	362,	0,	positive	overlapped
chr1:25553388-25553788	+	LDLRAP1|1|LDLRAP1|coding|ENST00000488127.1|exon|SCAPAv7.PBMC5k	1	400,	0,	negative	non-overlapped
chr1:25568512-25568871	+	LDLRAP1|1|LDLRAP1|coding|ENST00000374338.5|3UTR|SCAPAv7.PBMC8k	1	359,	0,	positive	overlapped
chr1:25581713-25590356	+	AL606491.1|1|AL606491.1|lncRNA|ENST00000412797.1|exon|SCAPAv7.PBMC10k	2	59,188,	0,8455,	negative	non-overlapped
chr1:25644544-25644849	-	AL031280.1|1|AL031280.1|lncRNA|ENST00000436991.1|exon|SCAPAv7.PBMC6k	1	305,	0,	negative	non-overlapped
chr1:25761406-25761684	+	MAN1C1|1|MAN1C1|coding|ENST00000473891.1|exon|SCAPAv7.PBMC3k	1	278,	0,	negative	non-overlapped
chr1:25784051-25784451	+	MAN1C1|1|MAN1C1|coding|ENST00000611903.4|3UTR|SCAPAv7.PBMC8k	1	400,	0,	positive	overlapped
chr1:25785520-25785920	+	MAN1C1|2|MAN1C1|coding|ENST00000611903.4|3UTR|SCAPAv7.PBMC8k	1	400,	0,	negative	non-overlapped
chr1:25811470-25823094	+	AL020996.2|1|AL020996.2|coding|ENST00000559265.1|exon|SCAPAv7.PBMC5k	3	65,189,99,	0,220,11525,	negative	non-overlapped
chr1:25814138-25823744	+	AL020996.2|1|AL020996.2|coding|ENST00000527604.1|3UTR|SCAPAv7.PBMC10k	3	40,110,101,	0,8880,9505,	negative	non-overlapped
chr1:25816749-25819672	-	AL020996.1|1|AL020996.1|lncRNA|ENST00000442055.5|exon|SCAPAv7.PBMC10k	4	131,152,22,29,	0,812,1653,2894,	positive	overlapped
chr1:25817852-25818208	+	SELENON|1|SELENON|coding|ENST00000354177.8|3UTR|SCAPAv7.PBMC4k	1	356,	0,	positive	overlapped
chr1:25818491-25818716	-	AL020996.1|2|AL020996.1|lncRNA|ENST00000536896.2|exon|SCAPAv7.PBMC6k	1	225,	0,	negative	overlapped
chr1:25819245-25819645	-	AL020996.1|1|AL020996.1|lncRNA|ENST00000536896.2|exon|SCAPAv7.PBMC3k	1	400,	0,	negative	non-overlapped
chr1:25819385-25819785	-	AL020996.1|3|AL020996.1|lncRNA|ENST00000536896.2|exon|SCAPAv7.PBMC8k	1	400,	0,	negative	non-overlapped
chr1:25823077-25823308	+	AL020996.2|2|AL020996.2|coding|ENST00000559265.1|exon|SCAPAv7.PBMC10k	1	231,	0,	negative	non-overlapped
chr1:25832570-25832921	+	MTFR1L|1|MTFR1L|coding|ENST00000474295.5|3UTR|SCAPAv7.PBMC8k	1	351,	0,	positive	overlapped
chr1:25834006-25834279	-	AUNIP|1|AUNIP|coding|ENST00000374298.4|3UTR|SCAPAv7.PBMC3k	1	273,	0,	positive	overlapped
chr1:25834798-25835198	-	AUNIP|2|AUNIP|coding|ENST00000374298.4|3UTR|SCAPAv7.PBMC3k	1	400,	0,	positive	overlapped
chr1:25837510-25859458	-	AUNIP|2|AUNIP|coding|ENST00000538789.5|CDS|SCAPAv7.PBMC5k	2	44,179,	0,21769,	negative	non-overlapped
chr1:25859613-25862938	+	AL033528.3|1|AL033528.3|lncRNA|ENST00000455431.1|exon|SCAPAv7.PBMC4k	2	262,104,	0,3221,	negative	non-overlapped
chr1:25861447-25861847	-	PAQR7|1|PAQR7|coding|ENST00000374296.3|3UTR|SCAPAv7.PBMC6k	1	400,	0,	positive	overlapped
chr1:25863360-25863760	-	PAQR7|2|PAQR7|coding|ENST00000374296.3|CDS|SCAPAv7.PBMC6k	1	400,	0,	negative	non-overlapped
chr1:25900118-25900439	-	STMN1|1|STMN1|coding|ENST00000399728.5|3UTR|SCAPAv7.PBMC3k	1	321,	0,	positive	overlapped
chr1:25900506-25900906	-	STMN1|1|STMN1|coding|ENST00000399728.5|3UTR|SCAPAv7.PBMC6k	1	400,	0,	positive	overlapped
chr1:25959767-25960083	-	PAFAH2|1|PAFAH2|coding|ENST00000374282.8|3UTR|SCAPAv7.PBMC6k	1	316,	0,	positive	overlapped
chr1:25960761-25961161	-	PAFAH2|2|PAFAH2|coding|ENST00000374282.8|3UTR|SCAPAv7.PBMC6k	1	400,	0,	positive	overlapped
chr1:25961436-25961836	-	PAFAH2|3|PAFAH2|coding|ENST00000374284.5|3UTR|SCAPAv7.PBMC6k	1	400,	0,	negative	overlapped
chr1:26035512-26035912	+	EXTL1|1|EXTL1|coding|ENST00000374280.4|3UTR|SCAPAv7.PBMC5k	1	400,	0,	negative	non-overlapped
chr1:26036088-26036464	+	EXTL1|1|EXTL1|coding|ENST00000374280.4|3UTR|SCAPAv7.PBMC8k	1	376,	0,	positive	overlapped
chr1:26037273-26037621	-	SLC30A2|1|SLC30A2|coding|ENST00000374276.4|3UTR|SCAPAv7.PBMC5k	1	348,	0,	negative	non-overlapped
chr1:26051304-26051581	-	TRIM63|1|TRIM63|coding|ENST00000374272.3|3UTR|SCAPAv7.PBMC5k	1	277,	0,	positive	overlapped
chr1:26121921-26122321	+	PDIK1L|1|PDIK1L|coding|ENST00000619836.4|CDS|SCAPAv7.PBMC4k	1	400,	0,	negative	non-overlapped
chr1:26122268-26122668	+	PDIK1L|1|PDIK1L|coding|ENST00000619836.4|3UTR|SCAPAv7.PBMC10k	1	400,	0,	positive	overlapped
chr1:26122456-26122856	+	PDIK1L|1|PDIK1L|coding|ENST00000619836.4|3UTR|SCAPAv7.PBMC3k	1	400,	0,	negative	non-overlapped
chr1:26122734-26123134	+	PDIK1L|2|PDIK1L|coding|ENST00000619836.4|3UTR|SCAPAv7.PBMC4k	1	400,	0,	positive	overlapped
chr1:26123164-26123564	+	PDIK1L|2|PDIK1L|coding|ENST00000619836.4|3UTR|SCAPAv7.PBMC6k	1	400,	0,	positive	non-overlapped
chr1:26123787-26124187	+	PDIK1L|3|PDIK1L|coding|ENST00000619836.4|3UTR|SCAPAv7.PBMC4k	1	400,	0,	negative	non-overlapped
chr1:26124487-26124887	+	PDIK1L|4|PDIK1L|coding|ENST00000619836.4|3UTR|SCAPAv7.PBMC4k	1	400,	0,	negative	non-overlapped
chr1:26125153-26125524	+	PDIK1L|5|PDIK1L|coding|ENST00000619836.4|3UTR|SCAPAv7.PBMC4k	1	371,	0,	positive	overlapped
chr1:26162222-26162622	+	FAM110D|1|FAM110D|coding|ENST00000374268.5|3UTR|SCAPAv7.PBMC10k	1	400,	0,	positive	overlapped
chr1:26169516-26169827	-	AL391650.1|1|AL391650.1|coding|ENST00000448923.2|3UTR|SCAPAv7.PBMC4k	1	311,	0,	positive	overlapped
chr1:26169914-26170314	-	AL391650.1|1|AL391650.1|coding|ENST00000448923.2|3UTR|SCAPAv7.PBMC8k	1	400,	0,	negative	non-overlapped
chr1:26170158-26170847	+	ZNF593|1|ZNF593|coding|ENST00000270812.6|3UTR|SCAPAv7.PBMC8k	3	25,63,273,	0,259,416,	positive	overlapped
chr1:26170496-26170895	-	AL391650.1|2|AL391650.1|coding|ENST00000648649.1|3UTR|SCAPAv7.PBMC10k	1	399,	0,	negative	non-overlapped
chr1:26180855-26181083	+	CNKSR1|1|CNKSR1|coding|ENST00000465415.1|exon|SCAPAv7.PBMC4k	1	228,	0,	negative	non-overlapped
chr1:26189500-26189866	+	CNKSR1|2|CNKSR1|coding|ENST00000482227.5|3UTR|SCAPAv7.PBMC4k	1	366,	0,	positive	overlapped
chr1:26202547-26202924	+	CATSPER4|1|CATSPER4|coding|ENST00000456354.7|3UTR|SCAPAv7.PBMC4k	1	377,	0,	positive	non-overlapped
chr1:26218774-26219174	-	AL355877.2|1|AL355877.2|others|ENST00000622820.1|exon|SCAPAv7.PBMC5k	1	400,	0,	negative	non-overlapped
chr1:26227927-26229827	+	ZPLD2P|1|ZPLD2P|others|ENST00000451482.1|exon|SCAPAv7.PBMC4k	2	69,326,	0,1574,	positive	overlapped
chr1:26257639-26268487	+	CEP85|1|CEP85|coding|ENST00000640292.2|CDS|SCAPAv7.PBMC5k	4	91,118,186,5,	0,503,1977,10843,	negative	non-overlapped
chr1:26263041-26263264	-	AL355877.1|1|AL355877.1|others|ENST00000603670.1|exon|SCAPAv7.PBMC10k	1	223,	0,	negative	non-overlapped
chr1:26278448-26278798	+	CEP85|2|CEP85|coding|ENST00000453146.1|3UTR|SCAPAv7.PBMC8k	1	350,	0,	positive	overlapped
chr1:26281146-26281500	+	SH3BGRL3|1|SH3BGRL3|coding|ENST00000270792.10|3UTR|SCAPAv7.PBMC4k	1	354,	0,	positive	overlapped
chr1:26282255-26282734	-	UBXN11|1|UBXN11|coding|ENST00000314675.11|3UTR|SCAPAv7.PBMC6k	2	314,86,	0,393,	positive	overlapped
chr1:26318070-26320508	+	CD52|1|CD52|coding|ENST00000374213.3|3UTR|SCAPAv7.PBMC4k	2	1,338,	0,2100,	positive	overlapped
chr1:26321832-26324167	-	CRYBG2|1|CRYBG2|coding|ENST00000475866.3|3UTR|SCAPAv7.PBMC8k	3	224,160,16,	0,331,2319,	positive	overlapped
chr1:26326688-26326957	+	AL451139.1|1|AL451139.1|others|ENST00000434718.2|exon|SCAPAv7.PBMC5k	1	269,	0,	negative	non-overlapped
chr1:26361634-26361965	-	ZNF683|1|ZNF683|coding|ENST00000436292.5|3UTR|SCAPAv7.PBMC3k	1	331,	0,	positive	overlapped
chr1:26364722-26364915	-	ZNF683|2|ZNF683|coding|ENST00000455900.5|CDS|SCAPAv7.PBMC4k	1	193,	0,	negative	non-overlapped
chr1:26428205-26429113	+	LIN28A|1|LIN28A|coding|ENST00000254231.4|3UTR|SCAPAv7.PBMC10k	2	382,18,	0,890,	negative	non-overlapped
chr1:26432908-26442890	+	DHDDS|1|DHDDS|coding|ENST00000374186.7|exon|SCAPAv7.PBMC10k	3	100,117,183,	0,5259,9799,	negative	non-overlapped
chr1:26438228-26438628	+	DHDDS|1|DHDDS|coding|ENST00000487944.5|exon|SCAPAv7.PBMC3k	1	400,	0,	negative	non-overlapped
chr1:26438335-26438734	+	DHDDS|2|DHDDS|coding|ENST00000487944.5|exon|SCAPAv7.PBMC4k	1	399,	0,	negative	non-overlapped
chr1:26447598-26448565	+	DHDDS|3|DHDDS|coding|ENST00000427245.6|3UTR|SCAPAv7.PBMC4k	2	62,210,	0,757,	positive	overlapped
chr1:26454653-26454891	-	AL513365.1|1|AL513365.1|others|ENST00000446498.1|exon|SCAPAv7.PBMC6k	1	238,	0,	negative	non-overlapped
chr1:26457819-26467467	+	DHDDS|3|DHDDS|coding|ENST00000416052.1|3UTR|SCAPAv7.PBMC3k	3	86,108,175,	0,2217,9473,	negative	non-overlapped
chr1:26460066-26469216	+	DHDDS|4|DHDDS|coding|ENST00000526219.5|3UTR|SCAPAv7.PBMC4k	2	78,322,	0,8828,	positive	overlapped
chr1:26466240-26467282	-	DHDDS-AS1|1|DHDDS-AS1|lncRNA|ENST00000423060.1|exon|SCAPAv7.PBMC10k	2	84,235,	0,807,	negative	non-overlapped
chr1:26467066-26467466	-	DHDDS-AS1|1|DHDDS-AS1|lncRNA|ENST00000656565.1|exon|SCAPAv7.PBMC5k	1	400,	0,	negative	non-overlapped
chr1:26467176-26467576	-	DHDDS-AS1|2|DHDDS-AS1|lncRNA|ENST00000656565.1|exon|SCAPAv7.PBMC10k	1	400,	0,	negative	non-overlapped
chr1:26467688-26468014	-	DHDDS-AS1|2|DHDDS-AS1|lncRNA|ENST00000656565.1|exon|SCAPAv7.PBMC5k	1	326,	0,	positive	overlapped
chr1:26470327-26470727	+	DHDDS|5|DHDDS|coding|ENST00000360009.6|3UTR|SCAPAv7.PBMC3k	1	400,	0,	negative	non-overlapped
chr1:26470915-26471279	+	DHDDS|5|DHDDS|coding|ENST00000360009.6|3UTR|SCAPAv7.PBMC4k	1	364,	0,	positive	overlapped
chr1:26472463-26473610	+	HMGN2|1|HMGN2|coding|ENST00000479815.5|exon|SCAPAv7.PBMC10k	2	164,128,	0,1019,	negative	non-overlapped
chr1:26473469-26475277	+	HMGN2|2|HMGN2|coding|ENST00000493418.1|exon|SCAPAv7.PBMC10k	5	58,30,51,96,165,	0,233,615,1102,1643,	positive	overlapped
chr1:26473708-26474108	+	HMGN2|3|HMGN2|coding|ENST00000479815.5|exon|SCAPAv7.PBMC10k	1	400,	0,	negative	non-overlapped
chr1:26475584-26475984	+	HMGN2|2|HMGN2|coding|ENST00000361427.6|3UTR|SCAPAv7.PBMC8k	1	400,	0,	positive	overlapped
chr1:26574586-26574734	+	RPS6KA1|1|RPS6KA1|coding|ENST00000438977.1|3UTR|SCAPAv7.PBMC3k	1	148,	0,	negative	non-overlapped
chr1:26574636-26574995	+	RPS6KA1|1|RPS6KA1|coding|ENST00000374166.8|3UTR|SCAPAv7.PBMC8k	1	359,	0,	positive	overlapped
chr1:26593279-26593537	-	RN7SL679P|1|RN7SL679P|others|ENST00000497096.3|exon|SCAPAv7.PBMC8k	1	258,	0,	negative	non-overlapped
chr1:26692132-26692328	-	AL512408.1|1|AL512408.1|lncRNA|ENST00000569378.1|exon|SCAPAv7.PBMC3k	1	196,	0,	positive	overlapped
chr1:26692828-26693228	-	AL512408.1|2|AL512408.1|lncRNA|ENST00000569378.1|exon|SCAPAv7.PBMC5k	1	400,	0,	negative	non-overlapped
chr1:26692928-26693328	-	AL512408.1|2|AL512408.1|lncRNA|ENST00000569378.1|exon|SCAPAv7.PBMC8k	1	400,	0,	positive	non-overlapped
chr1:26693194-26693594	-	AL512408.1|2|AL512408.1|lncRNA|ENST00000569378.1|exon|SCAPAv7.PBMC10k	1	400,	0,	negative	non-overlapped
chr1:26693846-26694131	-	AL512408.1|1|AL512408.1|lncRNA|ENST00000569378.1|exon|SCAPAv7.PBMC4k	1	285,	0,	negative	non-overlapped
chr1:26780763-26781163	+	ARID1A|1|ARID1A|coding|ENST00000430799.7|3UTR|SCAPAv7.PBMC8k	1	400,	0,	positive	overlapped
chr1:26781755-26782104	+	ARID1A|2|ARID1A|coding|ENST00000324856.13|3UTR|SCAPAv7.PBMC8k	1	349,	0,	positive	overlapped
chr1:26794541-26794941	+	PIGV|1|PIGV|coding|ENST00000674317.1|exon|SCAPAv7.PBMC4k	1	400,	0,	negative	overlapped
chr1:26797567-26797807	+	PIGV|2|PIGV|coding|ENST00000472757.5|3UTR|SCAPAv7.PBMC8k	1	240,	0,	negative	non-overlapped
chr1:26797922-26798322	+	PIGV|3|PIGV|coding|ENST00000431541.6|3UTR|SCAPAv7.PBMC4k	1	400,	0,	positive	overlapped
chr1:26814822-26815092	+	RN7SL165P|1|RN7SL165P|others|ENST00000477476.3|exon|SCAPAv7.PBMC5k	1	270,	0,	negative	non-overlapped
chr1:26851134-26853055	+	ZDHHC18|1|ZDHHC18|coding|ENST00000478902.1|exon|SCAPAv7.PBMC5k	2	97,303,	0,1618,	positive	non-overlapped
chr1:26855333-26855733	+	ZDHHC18|2|ZDHHC18|coding|ENST00000374142.9|3UTR|SCAPAv7.PBMC8k	1	400,	0,	positive	overlapped
chr1:26857229-26857589	+	ZDHHC18|3|ZDHHC18|coding|ENST00000488397.3|3UTR|SCAPAv7.PBMC8k	1	360,	0,	positive	overlapped
chr1:26864078-26864440	+	SFN|1|SFN|coding|ENST00000339276.6|3UTR|SCAPAv7.PBMC4k	1	362,	0,	positive	overlapped
chr1:26876132-26876465	-	GPN2|1|GPN2|coding|ENST00000374135.9|3UTR|SCAPAv7.PBMC3k	1	333,	0,	positive	overlapped
chr1:26879347-26879747	-	GPN2|2|GPN2|coding|ENST00000374135.9|3UTR|SCAPAv7.PBMC10k	1	400,	0,	positive	overlapped
chr1:26890488-26890793	-	GPATCH3|1|GPATCH3|coding|ENST00000361720.10|3UTR|SCAPAv7.PBMC6k	1	305,	0,	positive	overlapped
chr1:26921897-26942679	+	NUDC|1|NUDC|coding|ENST00000321265.10|CDS|SCAPAv7.PBMC10k	5	32,78,204,66,20,	0,2191,19559,19855,20762,	negative	non-overlapped
chr1:26945451-26946388	+	NUDC|1|NUDC|coding|ENST00000321265.10|3UTR|SCAPAv7.PBMC8k	3	22,119,259,	0,116,678,	positive	overlapped
chr1:26949562-26949866	-	KDF1|1|KDF1|coding|ENST00000320567.6|3UTR|SCAPAv7.PBMC6k	1	304,	0,	positive	overlapped
chr1:26980165-26980851	+	RPL12P13|1|RPL12P13|others|ENST00000310055.5|exon|SCAPAv7.PBMC8k	2	349,23,	0,663,	negative	non-overlapped
chr1:26983713-26984017	+	AL356390.1|1|AL356390.1|others|ENST00000455684.1|exon|SCAPAv7.PBMC8k	1	304,	0,	negative	non-overlapped
chr1:26985901-26986262	-	OSTCP2|1|OSTCP2|others|ENST00000437956.1|exon|SCAPAv7.PBMC10k	1	361,	0,	negative	non-overlapped
chr1:26999942-27000109	+	TRNP1|1|TRNP1|coding|ENST00000531285.1|3UTR|SCAPAv7.PBMC8k	1	167,	0,	positive	overlapped
chr1:27000276-27000676	+	TRNP1|1|TRNP1|coding|ENST00000522111.3|3UTR|SCAPAv7.PBMC4k	1	400,	0,	positive	overlapped
chr1:27005020-27005372	-	TENT5B|1|TENT5B|coding|ENST00000289166.6|3UTR|SCAPAv7.PBMC8k	1	352,	0,	positive	overlapped
chr1:27098811-27099156	-	SLC9A1|1|SLC9A1|coding|ENST00000263980.8|3UTR|SCAPAv7.PBMC5k	1	345,	0,	positive	overlapped
chr1:27105451-27105654	-	SLC9A1|2|SLC9A1|coding|ENST00000374086.3|3UTR|SCAPAv7.PBMC5k	1	203,	0,	negative	overlapped
chr1:27154232-27154598	-	SLC9A1|2|SLC9A1|coding|ENST00000374086.3|CDS|SCAPAv7.PBMC3k	1	366,	0,	negative	non-overlapped
chr1:27154366-27154766	-	SLC9A1|2|SLC9A1|coding|ENST00000263980.8|5UTR|SCAPAv7.PBMC6k	1	400,	0,	negative	non-overlapped
chr1:27154486-27154886	-	SLC9A1|3|SLC9A1|coding|ENST00000263980.8|5UTR|SCAPAv7.PBMC5k	1	400,	0,	negative	non-overlapped
chr1:27176865-27177236	+	AL590640.2|1|AL590640.2|others|ENST00000457038.1|exon|SCAPAv7.PBMC10k	1	371,	0,	negative	non-overlapped
chr1:27177028-27177277	+	AL590640.2|1|AL590640.2|others|ENST00000457038.1|exon|SCAPAv7.PBMC8k	1	249,	0,	negative	non-overlapped
chr1:27201125-27201473	-	CHCHD3P3|1|CHCHD3P3|others|ENST00000446783.1|exon|SCAPAv7.PBMC5k	1	348,	0,	negative	non-overlapped
chr1:27207131-27207531	+	NPM1P39|1|NPM1P39|others|ENST00000449818.1|exon|SCAPAv7.PBMC3k	1	400,	0,	negative	non-overlapped
chr1:27211290-27211484	+	SNRPEP7|1|SNRPEP7|others|ENST00000438350.2|exon|SCAPAv7.PBMC8k	1	194,	0,	positive	non-overlapped
chr1:27304200-27304600	+	WDTC1|1|WDTC1|coding|ENST00000491239.2|exon|SCAPAv7.PBMC5k	1	400,	0,	positive	non-overlapped
chr1:27307341-27308241	+	WDTC1|1|WDTC1|coding|ENST00000447062.2|3UTR|SCAPAv7.PBMC4k	2	102,72,	0,828,	positive	overlapped
chr1:27307831-27308231	+	WDTC1|1|WDTC1|coding|ENST00000361771.7|3UTR|SCAPAv7.PBMC8k	1	400,	0,	positive	overlapped
chr1:27311240-27311722	+	FO393419.3|1|FO393419.3|others|ENST00000428741.2|exon|SCAPAv7.PBMC10k	2	105,60,	0,422,	negative	non-overlapped
chr1:27325570-27325796	+	ACTG1P20|1|ACTG1P20|others|ENST00000486001.1|exon|SCAPAv7.PBMC5k	1	226,	0,	negative	non-overlapped
chr1:27336038-27336389	+	TMEM222|1|TMEM222|coding|ENST00000611517.4|3UTR|SCAPAv7.PBMC8k	1	351,	0,	positive	overlapped
chr1:27353325-27353911	+	SYTL1|1|SYTL1|coding|ENST00000318074.9|3UTR|SCAPAv7.PBMC4k	2	163,199,	0,387,	positive	overlapped
chr1:27355186-27355686	-	MAP3K6|1|MAP3K6|coding|ENST00000374040.7|3UTR|SCAPAv7.PBMC6k	2	283,18,	0,482,	positive	overlapped
chr1:27369112-27369385	-	FCN3|1|FCN3|coding|ENST00000270879.8|3UTR|SCAPAv7.PBMC8k	1	273,	0,	positive	overlapped
chr1:27370473-27370693	-	FCN3|1|FCN3|coding|ENST00000498393.1|exon|SCAPAv7.PBMC5k	1	220,	0,	negative	non-overlapped
chr1:27379222-27380141	-	CD164L2|1|CD164L2|coding|ENST00000374027.7|3UTR|SCAPAv7.PBMC10k	2	287,91,	0,828,	positive	non-overlapped
chr1:27389560-27390145	+	FO393419.1|1|FO393419.1|others|ENST00000443746.1|exon|SCAPAv7.PBMC4k	2	77,185,	0,400,	negative	non-overlapped
chr1:27395400-27395766	+	GPR3|1|GPR3|coding|ENST00000374024.4|3UTR|SCAPAv7.PBMC5k	1	366,	0,	positive	non-overlapped
chr1:27404230-27404532	-	WASF2|1|WASF2|coding|ENST00000618852.5|3UTR|SCAPAv7.PBMC6k	1	302,	0,	positive	overlapped
chr1:27405599-27405999	-	WASF2|2|WASF2|coding|ENST00000618852.5|3UTR|SCAPAv7.PBMC10k	1	400,	0,	positive	non-overlapped
chr1:27416003-27428772	-	WASF2|3|WASF2|coding|ENST00000536657.1|CDS|SCAPAv7.PBMC4k	4	99,154,135,12,	0,2265,2950,12757,	positive	overlapped
chr1:27525831-27530561	+	BX293535.1|1|BX293535.1|lncRNA|ENST00000443579.1|exon|SCAPAv7.PBMC5k	2	54,202,	0,4528,	positive	overlapped
chr1:27534232-27534632	-	AHDC1|1|AHDC1|coding|ENST00000247087.10|3UTR|SCAPAv7.PBMC6k	1	400,	0,	positive	overlapped
chr1:27534697-27547439	-	AHDC1|2|AHDC1|coding|ENST00000642245.1|3UTR|SCAPAv7.PBMC8k	2	219,179,	0,12563,	positive	non-overlapped
chr1:27552496-27552717	-	AHDC1|3|AHDC1|coding|ENST00000490295.2|exon|SCAPAv7.PBMC3k	1	221,	0,	negative	non-overlapped
chr1:27603802-27604163	-	AHDC1|4|AHDC1|coding|ENST00000646642.1|exon|SCAPAv7.PBMC10k	1	361,	0,	negative	non-overlapped
chr1:27612263-27612663	-	FGR|1|FGR|coding|ENST00000374005.8|3UTR|SCAPAv7.PBMC4k	1	400,	0,	positive	overlapped
chr1:27660328-27660597	-	LINC02574|1|LINC02574|lncRNA|ENST00000440492.1|exon|SCAPAv7.PBMC4k	1	269,	0,	positive	overlapped
chr1:27666066-27666353	-	IFI6|1|IFI6|coding|ENST00000362020.4|3UTR|SCAPAv7.PBMC6k	1	287,	0,	positive	overlapped
chr1:27669490-27675852	+	AL445490.1|1|AL445490.1|lncRNA|ENST00000625232.2|exon|SCAPAv7.PBMC5k	3	96,118,125,	0,821,6237,	negative	non-overlapped
chr1:27669550-27670224	+	AL445490.1|1|AL445490.1|lncRNA|ENST00000430683.1|exon|SCAPAv7.PBMC10k	2	36,318,	0,356,	negative	non-overlapped
chr1:27724851-27725243	-	AL020997.5|1|AL020997.5|lncRNA|ENST00000662905.1|exon|SCAPAv7.PBMC4k	1	392,	0,	positive	non-overlapped
chr1:27727523-27749088	+	FAM76A|1|FAM76A|coding|ENST00000530324.5|CDS|SCAPAv7.PBMC8k	5	13,55,153,158,21,	0,5079,6507,17130,21544,	positive	non-overlapped
chr1:27739164-27739439	+	AL020997.1|1|AL020997.1|others|ENST00000446554.1|exon|SCAPAv7.PBMC10k	1	275,	0,	negative	non-overlapped
chr1:27740411-27740629	+	RPEP3|1|RPEP3|others|ENST00000425462.1|exon|SCAPAv7.PBMC10k	1	218,	0,	negative	non-overlapped
chr1:27744659-27759550	+	FAM76A|1|FAM76A|coding|ENST00000530324.5|CDS|SCAPAv7.PBMC6k	4	152,87,136,25,	0,4408,10535,14866,	negative	non-overlapped
chr1:27755293-27760185	+	FAM76A|2|FAM76A|coding|ENST00000446647.1|3UTR|SCAPAv7.PBMC4k	3	37,102,228,	0,4232,4664,	positive	overlapped
chr1:27761262-27761662	+	FAM76A|2|FAM76A|coding|ENST00000373949.5|3UTR|SCAPAv7.PBMC3k	1	400,	0,	negative	overlapped
chr1:27761462-27761862	+	FAM76A|2|FAM76A|coding|ENST00000373949.5|3UTR|SCAPAv7.PBMC6k	1	400,	0,	negative	non-overlapped
chr1:27761566-27761966	+	FAM76A|2|FAM76A|coding|ENST00000373954.10|3UTR|SCAPAv7.PBMC8k	1	400,	0,	negative	non-overlapped
chr1:27762753-27763102	+	FAM76A|3|FAM76A|coding|ENST00000373954.10|3UTR|SCAPAv7.PBMC8k	1	349,	0,	positive	overlapped
chr1:27793564-27801992	+	STX12|1|STX12|coding|ENST00000468761.1|exon|SCAPAv7.PBMC3k	2	68,315,	0,8113,	negative	overlapped
chr1:27810247-27818053	+	STX12|2|STX12|coding|ENST00000472285.1|exon|SCAPAv7.PBMC4k	3	42,106,203,	0,1915,7603,	negative	non-overlapped
chr1:27820001-27820324	+	AL020997.3|1|AL020997.3|lncRNA|ENST00000602843.1|exon|SCAPAv7.PBMC3k	1	323,	0,	positive	overlapped
chr1:27823373-27823773	+	STX12|3|STX12|coding|ENST00000373943.9|3UTR|SCAPAv7.PBMC8k	1	400,	0,	positive	overlapped
chr1:27823998-27824398	+	STX12|4|STX12|coding|ENST00000373943.9|3UTR|SCAPAv7.PBMC8k	1	400,	0,	positive	overlapped
chr1:27831017-27831209	-	AL020997.4|1|AL020997.4|lncRNA|ENST00000660844.1|exon|SCAPAv7.PBMC10k	1	192,	0,	negative	non-overlapped
chr1:27843295-27850392	+	PPP1R8|1|PPP1R8|coding|ENST00000431586.1|CDS|SCAPAv7.PBMC4k	3	35,65,300,	0,3732,6797,	positive	overlapped
chr1:27851140-27851540	+	PPP1R8|2|PPP1R8|coding|ENST00000373931.8|3UTR|SCAPAv7.PBMC4k	1	400,	0,	positive	overlapped
chr1:27886307-27886669	+	THEMIS2|1|THEMIS2|coding|ENST00000456990.1|3UTR|SCAPAv7.PBMC8k	1	362,	0,	positive	overlapped
chr1:27891524-27891854	-	RPA2|1|RPA2|coding|ENST00000373912.8|3UTR|SCAPAv7.PBMC6k	1	330,	0,	positive	overlapped
chr1:27938875-27955781	-	AL512288.1|1|AL512288.1|lncRNA|ENST00000448015.1|exon|SCAPAv7.PBMC5k	2	204,11,	0,16895,	negative	non-overlapped
chr1:27958674-27959074	+	SMPDL3B|1|SMPDL3B|coding|ENST00000549094.1|3UTR|SCAPAv7.PBMC4k	1	400,	0,	positive	overlapped
chr1:27967724-27968080	+	XKR8|1|XKR8|coding|ENST00000373884.6|3UTR|SCAPAv7.PBMC8k	1	356,	0,	positive	overlapped
chr1:27970346-27970692	-	EYA3|1|EYA3|coding|ENST00000436342.6|3UTR|SCAPAv7.PBMC5k	1	346,	0,	positive	overlapped
chr1:27974017-27974417	-	EYA3|2|EYA3|coding|ENST00000373864.5|3UTR|SCAPAv7.PBMC6k	1	400,	0,	positive	overlapped
chr1:27988473-27993419	-	EYA3|2|EYA3|coding|ENST00000495923.5|exon|SCAPAv7.PBMC3k	3	183,115,20,	0,1223,4926,	positive	overlapped
chr1:27990158-27990357	-	AL512288.2|1|AL512288.2|others|ENST00000426041.2|exon|SCAPAv7.PBMC5k	1	199,	0,	negative	non-overlapped
chr1:28010796-28013137	-	EYA3|4|EYA3|coding|ENST00000468665.1|exon|SCAPAv7.PBMC6k	2	290,27,	0,2314,	positive	non-overlapped
chr1:28031903-28032154	-	RN7SL559P|1|RN7SL559P|others|ENST00000476501.3|exon|SCAPAv7.PBMC3k	1	251,	0,	negative	non-overlapped
chr1:28095742-28095969	-	SPCS2P4|1|SPCS2P4|others|ENST00000436160.1|exon|SCAPAv7.PBMC6k	1	227,	0,	positive	non-overlapped
chr1:28147166-28147480	-	PTAFR|1|PTAFR|coding|ENST00000373857.8|3UTR|SCAPAv7.PBMC6k	1	314,	0,	positive	overlapped
chr1:28149297-28149697	-	PTAFR|2|PTAFR|coding|ENST00000373857.8|3UTR|SCAPAv7.PBMC6k	1	400,	0,	negative	non-overlapped
chr1:28200523-28200923	-	DNAJC8|1|DNAJC8|coding|ENST00000263697.6|3UTR|SCAPAv7.PBMC5k	1	400,	0,	positive	overlapped
chr1:28205327-28229008	-	DNAJC8|2|DNAJC8|coding|ENST00000489277.5|exon|SCAPAv7.PBMC6k	6	22,72,95,67,57,87,	0,3014,4644,5243,9612,23594,	negative	non-overlapped
chr1:28236263-28238082	+	ATP5IF1|1|ATP5IF1|coding|ENST00000465645.1|3UTR|SCAPAv7.PBMC4k	3	7,92,246,	0,97,1573,	positive	overlapped
chr1:28239509-28239827	-	AL353622.1|1|AL353622.1|lncRNA|ENST00000604716.1|exon|SCAPAv7.PBMC6k	1	318,	0,	positive	overlapped
chr1:28240159-28240559	-	AL353622.1|2|AL353622.1|lncRNA|ENST00000604716.1|exon|SCAPAv7.PBMC5k	1	400,	0,	negative	overlapped
chr1:28247305-28247568	+	AL353622.2|1|AL353622.2|lncRNA|ENST00000605846.1|exon|SCAPAv7.PBMC6k	1	263,	0,	positive	overlapped
chr1:28281050-28281450	+	SESN2|1|SESN2|coding|ENST00000253063.4|3UTR|SCAPAv7.PBMC5k	1	400,	0,	positive	overlapped
chr1:28282122-28282471	+	SESN2|2|SESN2|coding|ENST00000253063.4|3UTR|SCAPAv7.PBMC4k	1	349,	0,	positive	overlapped
chr1:28334620-28334967	+	MED18|1|MED18|coding|ENST00000479574.5|exon|SCAPAv7.PBMC8k	1	347,	0,	negative	non-overlapped
chr1:28335585-28335935	+	MED18|2|MED18|coding|ENST00000373842.9|3UTR|SCAPAv7.PBMC4k	1	350,	0,	positive	overlapped
chr1:28369609-28459113	+	PHACTR4|1|PHACTR4|coding|ENST00000633371.1|exon|SCAPAv7.PBMC8k	4	216,54,24,29,	0,37800,88222,89475,	negative	non-overlapped
chr1:28453541-28453809	+	CR391992.1|1|CR391992.1|others|ENST00000438601.2|exon|SCAPAv7.PBMC4k	1	268,	0,	negative	non-overlapped
chr1:28466811-28467211	+	PHACTR4|2|PHACTR4|coding|ENST00000463428.5|exon|SCAPAv7.PBMC8k	1	400,	0,	negative	non-overlapped
chr1:28474148-28490952	+	PHACTR4|3|PHACTR4|coding|ENST00000493669.2|3UTR|SCAPAv7.PBMC4k	5	3,185,154,56,2,	0,1958,6302,15021,16802,	positive	non-overlapped
chr1:28480471-28493025	+	PHACTR4|3|PHACTR4|coding|ENST00000493669.2|3UTR|SCAPAv7.PBMC10k	5	133,56,62,138,11,	0,8698,10479,11178,12543,	negative	non-overlapped
chr1:28497132-28497303	+	PHACTR4|4|PHACTR4|coding|ENST00000373836.4|3UTR|SCAPAv7.PBMC10k	1	171,	0,	negative	non-overlapped
chr1:28497282-28497682	+	PHACTR4|2|PHACTR4|coding|ENST00000373839.8|3UTR|SCAPAv7.PBMC6k	1	400,	0,	positive	non-overlapped
chr1:28498665-28499065	+	PHACTR4|6|PHACTR4|coding|ENST00000373839.8|3UTR|SCAPAv7.PBMC5k	1	400,	0,	negative	non-overlapped
chr1:28499979-28500352	+	PHACTR4|6|PHACTR4|coding|ENST00000373839.8|3UTR|SCAPAv7.PBMC4k	1	373,	0,	positive	overlapped
chr1:28506067-28531865	+	RCC1|1|RCC1|coding|ENST00000434290.6|CDS|SCAPAv7.PBMC5k	6	17,33,76,129,82,63,	0,2060,2762,10657,23790,25735,	negative	non-overlapped
chr1:28507366-28507543	+	SNORA73A|1|SNORA73A|others|ENST00000364938.1|exon|SCAPAv7.PBMC8k	1	177,	0,	positive	overlapped
chr1:28508559-28508745	+	SNORA73B|1|SNORA73B|others|ENST00000363217.1|exon|SCAPAv7.PBMC10k	1	186,	0,	positive	overlapped
chr1:28509238-28509638	+	SNHG3|1|SNHG3|lncRNA|ENST00000413987.1|exon|SCAPAv7.PBMC8k	1	400,	0,	positive	overlapped
chr1:28526516-28527215	-	PRDX3P2|1|PRDX3P2|others|ENST00000447051.2|exon|SCAPAv7.PBMC5k	2	96,304,	0,395,	negative	non-overlapped
chr1:28536839-28538171	+	RCC1|2|RCC1|coding|ENST00000649185.1|3UTR|SCAPAv7.PBMC5k	2	60,340,	0,992,	positive	overlapped
chr1:28538601-28539001	+	RCC1|2|RCC1|coding|ENST00000398958.6|3UTR|SCAPAv7.PBMC8k	1	400,	0,	positive	overlapped
chr1:28544891-28545291	+	AL513497.1|1|AL513497.1|lncRNA|ENST00000624273.1|exon|SCAPAv7.PBMC8k	1	400,	0,	negative	overlapped
chr1:28545326-28545726	+	AL513497.1|1|AL513497.1|lncRNA|ENST00000624273.1|exon|SCAPAv7.PBMC3k	1	400,	0,	negative	non-overlapped
chr1:28546232-28546542	+	AL513497.1|2|AL513497.1|lncRNA|ENST00000624273.1|exon|SCAPAv7.PBMC5k	1	310,	0,	positive	overlapped
chr1:28553793-28554048	+	TRNAU1AP|1|TRNAU1AP|coding|ENST00000411406.3|exon|SCAPAv7.PBMC5k	1	255,	0,	negative	non-overlapped
chr1:28565084-28565479	+	TRNAU1AP|2|TRNAU1AP|coding|ENST00000464093.1|exon|SCAPAv7.PBMC8k	1	395,	0,	negative	non-overlapped
chr1:28565399-28565790	+	TRNAU1AP|3|TRNAU1AP|coding|ENST00000495995.5|exon|SCAPAv7.PBMC8k	1	391,	0,	negative	non-overlapped
chr1:28571237-28577764	+	TRNAU1AP|4|TRNAU1AP|coding|ENST00000373830.4|3UTR|SCAPAv7.PBMC8k	3	101,34,265,	0,629,6262,	positive	overlapped
chr1:28578538-28580590	-	SNHG12|1|SNHG12|lncRNA|ENST00000474814.1|exon|SCAPAv7.PBMC6k	4	142,55,70,31,	0,994,1373,2021,	positive	overlapped
chr1:28594137-28594537	+	RAB42|1|RAB42|coding|ENST00000373826.3|3UTR|SCAPAv7.PBMC4k	1	400,	0,	negative	non-overlapped
chr1:28603088-28603488	-	TAF12|1|TAF12|coding|ENST00000373824.8|3UTR|SCAPAv7.PBMC5k	1	400,	0,	positive	overlapped
chr1:28643488-28648519	+	LINC01715|1|LINC01715|lncRNA|ENST00000420776.1|exon|SCAPAv7.PBMC8k	2	29,323,	0,4708,	positive	overlapped
chr1:28648327-28648581	+	LINC01715|1|LINC01715|lncRNA|ENST00000427804.1|exon|SCAPAv7.PBMC6k	1	254,	0,	negative	overlapped
chr1:28714494-28714894	+	GMEB1|1|GMEB1|coding|ENST00000373816.5|3UTR|SCAPAv7.PBMC4k	1	400,	0,	positive	overlapped
chr1:28715201-28715601	+	GMEB1|2|GMEB1|coding|ENST00000373816.5|3UTR|SCAPAv7.PBMC4k	1	400,	0,	negative	non-overlapped
chr1:28715558-28715958	+	GMEB1|3|GMEB1|coding|ENST00000373816.5|3UTR|SCAPAv7.PBMC10k	1	400,	0,	negative	non-overlapped
chr1:28717625-28718025	+	GMEB1|3|GMEB1|coding|ENST00000373816.5|3UTR|SCAPAv7.PBMC4k	1	400,	0,	negative	overlapped
chr1:28717805-28718205	+	GMEB1|3|GMEB1|coding|ENST00000373816.5|3UTR|SCAPAv7.PBMC8k	1	400,	0,	positive	overlapped
chr1:28718981-28719332	+	GMEB1|4|GMEB1|coding|ENST00000373816.5|3UTR|SCAPAv7.PBMC8k	1	351,	0,	positive	overlapped
chr1:28743792-28769134	+	YTHDF2|1|YTHDF2|coding|ENST00000542507.5|3UTR|SCAPAv7.PBMC8k	2	194,206,	0,25136,	negative	non-overlapped
chr1:28769413-28769764	+	YTHDF2|2|YTHDF2|coding|ENST00000542507.5|3UTR|SCAPAv7.PBMC4k	1	351,	0,	positive	overlapped
chr1:28868379-28868779	+	OPRD1|1|OPRD1|coding|ENST00000234961.7|3UTR|SCAPAv7.PBMC5k	1	400,	0,	negative	non-overlapped
chr1:28870483-28870652	-	AL009181.2|1|AL009181.2|lncRNA|ENST00000418471.1|exon|SCAPAv7.PBMC10k	1	169,	0,	negative	non-overlapped
chr1:28987592-28993416	+	EPB41|1|EPB41|coding|ENST00000643155.1|3UTR|SCAPAv7.PBMC8k	2	313,87,	0,5737,	negative	non-overlapped
chr1:29041243-29041480	+	AL138785.3|1|AL138785.3|others|ENST00000619772.1|exon|SCAPAv7.PBMC8k	1	237,	0,	negative	non-overlapped
chr1:29054166-29054508	+	EPB41|2|EPB41|coding|ENST00000645999.1|exon|SCAPAv7.PBMC4k	1	342,	0,	negative	non-overlapped
chr1:29065600-29065943	+	EPB41|3|EPB41|coding|ENST00000645184.1|3UTR|SCAPAv7.PBMC8k	1	343,	0,	negative	non-overlapped
chr1:29072749-29073093	+	EPB41|4|EPB41|coding|ENST00000646800.1|3UTR|SCAPAv7.PBMC4k	1	344,	0,	negative	non-overlapped
chr1:29114254-29114611	+	EPB41|4|EPB41|coding|ENST00000649674.1|exon|SCAPAv7.PBMC8k	1	357,	0,	negative	non-overlapped
chr1:29119671-29120031	+	EPB41|6|EPB41|coding|ENST00000642937.1|3UTR|SCAPAv7.PBMC4k	1	360,	0,	positive	overlapped
chr1:29144494-29146947	-	AL357500.1|1|AL357500.1|lncRNA|ENST00000413004.1|exon|SCAPAv7.PBMC10k	3	55,136,40,	0,1860,2413,	negative	non-overlapped
chr1:29147787-29148169	-	SRSF4|1|SRSF4|coding|ENST00000373795.7|3UTR|SCAPAv7.PBMC3k	1	382,	0,	positive	overlapped
chr1:29148728-29149128	-	SRSF4|2|SRSF4|coding|ENST00000634348.1|exon|SCAPAv7.PBMC8k	1	400,	0,	positive	non-overlapped
chr1:29149135-29159377	-	SRSF4|3|SRSF4|coding|ENST00000634348.1|exon|SCAPAv7.PBMC8k	4	91,90,215,4,	0,967,5560,10238,	negative	non-overlapped
chr1:29172285-29172685	-	SRSF4|3|SRSF4|coding|ENST00000634348.1|exon|SCAPAv7.PBMC10k	1	400,	0,	negative	non-overlapped
chr1:29173145-29173494	-	SRSF4|4|SRSF4|coding|ENST00000634348.1|exon|SCAPAv7.PBMC10k	1	349,	0,	negative	non-overlapped
chr1:29192900-29193300	-	MECR|1|MECR|coding|ENST00000373791.7|3UTR|SCAPAv7.PBMC3k	1	400,	0,	negative	overlapped
chr1:29193794-29195955	-	MECR|2|MECR|coding|ENST00000373791.7|3UTR|SCAPAv7.PBMC5k	2	385,15,	0,2146,	positive	overlapped
chr1:29326421-29326669	+	PTPRU|1|PTPRU|coding|ENST00000460170.2|3UTR|SCAPAv7.PBMC10k	1	248,	0,	negative	non-overlapped
chr1:29326464-29326800	+	PTPRU|1|PTPRU|coding|ENST00000373779.8|3UTR|SCAPAv7.PBMC5k	1	336,	0,	positive	overlapped
chr1:30141283-30141582	+	AL137076.1|1|AL137076.1|lncRNA|ENST00000441046.1|exon|SCAPAv7.PBMC10k	1	299,	0,	positive	overlapped
chr1:30711277-30711605	-	MATN1|1|MATN1|coding|ENST00000373765.5|3UTR|SCAPAv7.PBMC5k	1	328,	0,	positive	overlapped
chr1:30713140-30713540	-	MATN1|1|MATN1|coding|ENST00000373765.5|3UTR|SCAPAv7.PBMC10k	1	400,	0,	positive	overlapped
chr1:30714087-30715915	-	MATN1|2|MATN1|coding|ENST00000494561.1|exon|SCAPAv7.PBMC5k	3	240,153,7,	0,1069,1821,	negative	non-overlapped
chr1:30716803-30719022	-	MATN1|3|MATN1|coding|ENST00000477320.1|exon|SCAPAv7.PBMC5k	2	112,288,	0,1931,	negative	non-overlapped
chr1:30718831-30719231	-	MATN1|1|MATN1|coding|ENST00000477320.1|exon|SCAPAv7.PBMC3k	1	400,	0,	negative	non-overlapped
chr1:30719202-30719602	+	MATN1-AS1|1|MATN1-AS1|lncRNA|ENST00000414532.6|exon|SCAPAv7.PBMC5k	1	400,	0,	negative	non-overlapped
chr1:30719576-30719976	+	MATN1-AS1|1|MATN1-AS1|lncRNA|ENST00000414532.6|exon|SCAPAv7.PBMC3k	1	400,	0,	negative	non-overlapped
chr1:30719684-30720084	+	MATN1-AS1|1|MATN1-AS1|lncRNA|ENST00000414532.6|exon|SCAPAv7.PBMC4k	1	400,	0,	negative	non-overlapped
chr1:30719792-30720192	+	MATN1-AS1|2|MATN1-AS1|lncRNA|ENST00000414532.6|exon|SCAPAv7.PBMC5k	1	400,	0,	negative	non-overlapped
chr1:30719945-30720345	+	MATN1-AS1|2|MATN1-AS1|lncRNA|ENST00000414532.6|exon|SCAPAv7.PBMC6k	1	400,	0,	negative	non-overlapped
chr1:30720309-30720709	+	MATN1-AS1|3|MATN1-AS1|lncRNA|ENST00000414532.6|exon|SCAPAv7.PBMC6k	1	400,	0,	negative	non-overlapped
chr1:30720502-30720902	+	MATN1-AS1|1|MATN1-AS1|lncRNA|ENST00000414532.6|exon|SCAPAv7.PBMC8k	1	400,	0,	positive	overlapped
chr1:30721709-30726312	+	MATN1-AS1|3|MATN1-AS1|lncRNA|ENST00000414532.6|exon|SCAPAv7.PBMC10k	3	13,317,70,	0,4025,4533,	negative	non-overlapped
chr1:30726386-30726783	+	MATN1-AS1|2|MATN1-AS1|lncRNA|ENST00000454613.1|exon|SCAPAv7.PBMC8k	1	397,	0,	positive	overlapped
chr1:30732140-30733198	+	AL137857.1|1|AL137857.1|lncRNA|ENST00000655364.1|exon|SCAPAv7.PBMC4k	2	6,394,	0,664,	negative	non-overlapped
chr1:30732469-30732771	-	LAPTM5|1|LAPTM5|coding|ENST00000294507.4|3UTR|SCAPAv7.PBMC6k	1	302,	0,	positive	overlapped
chr1:30732936-30733336	+	AL137857.1|1|AL137857.1|lncRNA|ENST00000655364.1|exon|SCAPAv7.PBMC3k	1	400,	0,	negative	non-overlapped
chr1:30733019-30733419	+	AL137857.1|1|AL137857.1|lncRNA|ENST00000655364.1|exon|SCAPAv7.PBMC6k	1	400,	0,	positive	overlapped
chr1:30733417-30733817	-	LAPTM5|2|LAPTM5|coding|ENST00000294507.4|3UTR|SCAPAv7.PBMC4k	1	400,	0,	positive	overlapped
chr1:30869466-30869803	-	SDC3|1|SDC3|coding|ENST00000336798.11|3UTR|SCAPAv7.PBMC3k	1	337,	0,	positive	overlapped
chr1:30869661-30870061	-	SDC3|1|SDC3|coding|ENST00000336798.11|3UTR|SCAPAv7.PBMC4k	1	400,	0,	positive	non-overlapped
chr1:30931506-30931827	-	PUM1|1|PUM1|coding|ENST00000257075.9|3UTR|SCAPAv7.PBMC5k	1	321,	0,	positive	overlapped
chr1:30931982-30932382	-	PUM1|2|PUM1|coding|ENST00000257075.9|3UTR|SCAPAv7.PBMC10k	1	400,	0,	positive	non-overlapped
chr1:30932818-30933218	-	PUM1|1|PUM1|coding|ENST00000525843.5|3UTR|SCAPAv7.PBMC3k	1	400,	0,	positive	non-overlapped
chr1:30995147-31028834	-	PUM1|2|PUM1|coding|ENST00000525948.5|3UTR|SCAPAv7.PBMC6k	4	73,179,109,39,	0,10705,11846,33648,	negative	non-overlapped
chr1:31036997-31037240	+	AL356320.2|1|AL356320.2|others|ENST00000417263.2|exon|SCAPAv7.PBMC10k	1	243,	0,	negative	non-overlapped
chr1:31108362-31108623	-	AC114495.1|1|AC114495.1|others|ENST00000441274.2|exon|SCAPAv7.PBMC8k	1	261,	0,	negative	non-overlapped
chr1:31259617-31260017	-	SNRNP40|1|SNRNP40|coding|ENST00000263694.9|3UTR|SCAPAv7.PBMC3k	1	400,	0,	positive	overlapped
chr1:31263293-31263658	-	AC114495.2|1|AC114495.2|others|ENST00000452686.2|exon|SCAPAv7.PBMC6k	1	365,	0,	negative	non-overlapped
chr1:31337206-31348966	+	ZCCHC17|1|ZCCHC17|coding|ENST00000479629.5|exon|SCAPAv7.PBMC8k	4	69,92,101,138,	0,1750,9433,11622,	negative	non-overlapped
chr1:31339020-31364156	+	ZCCHC17|1|ZCCHC17|coding|ENST00000627541.1|CDS|SCAPAv7.PBMC3k	4	28,101,146,125,	0,7619,9808,25011,	negative	non-overlapped
chr1:31364558-31364931	+	ZCCHC17|2|ZCCHC17|coding|ENST00000344147.9|3UTR|SCAPAv7.PBMC8k	1	373,	0,	positive	overlapped
chr1:31365678-31369421	-	FABP3|1|FABP3|coding|ENST00000373713.7|3UTR|SCAPAv7.PBMC8k	3	261,102,37,	0,1714,3706,	positive	overlapped
chr1:31434306-31434665	+	SERINC2|1|SERINC2|coding|ENST00000373710.5|3UTR|SCAPAv7.PBMC8k	1	359,	0,	positive	overlapped
chr1:31506318-31506718	+	LDC1P|1|LDC1P|others|ENST00000562271.1|exon|SCAPAv7.PBMC10k	1	400,	0,	negative	non-overlapped
chr1:31507865-31508265	+	LDC1P|1|LDC1P|others|ENST00000562271.1|exon|SCAPAv7.PBMC5k	1	400,	0,	negative	non-overlapped
chr1:31508210-31508530	+	LDC1P|2|LDC1P|others|ENST00000562271.1|exon|SCAPAv7.PBMC10k	1	320,	0,	negative	non-overlapped
chr1:31518499-31521008	+	LINC01226|1|LINC01226|lncRNA|ENST00000640623.1|exon|SCAPAv7.PBMC4k	2	337,63,	0,2446,	negative	non-overlapped
chr1:31522184-31522584	+	LINC01226|1|LINC01226|lncRNA|ENST00000640623.1|exon|SCAPAv7.PBMC10k	1	400,	0,	negative	overlapped
chr1:31524505-31524905	+	LINC01226|1|LINC01226|lncRNA|ENST00000640623.1|exon|SCAPAv7.PBMC8k	1	400,	0,	negative	non-overlapped
chr1:31525979-31526379	+	LINC01226|2|LINC01226|lncRNA|ENST00000640623.1|exon|SCAPAv7.PBMC8k	1	400,	0,	negative	non-overlapped
chr1:31536377-31568235	+	LINC01226|3|LINC01226|lncRNA|ENST00000638644.1|exon|SCAPAv7.PBMC5k	4	32,123,134,70,	0,15157,16052,31788,	negative	non-overlapped
chr1:31543664-31543976	+	LINC01226|4|LINC01226|lncRNA|ENST00000639047.1|exon|SCAPAv7.PBMC10k	1	312,	0,	positive	overlapped
chr1:31629866-31630167	-	PEF1|1|PEF1|coding|ENST00000373703.5|3UTR|SCAPAv7.PBMC6k	1	301,	0,	positive	overlapped
chr1:31644726-31649312	+	AC114488.2|1|AC114488.2|lncRNA|ENST00000581333.1|exon|SCAPAv7.PBMC6k	2	120,268,	0,4318,	negative	non-overlapped
chr1:31644989-31651940	+	PEF1-AS1|1|PEF1-AS1|lncRNA|ENST00000585660.5|exon|SCAPAv7.PBMC5k	2	131,92,	0,6859,	negative	non-overlapped
chr1:31645253-31651891	+	PEF1-AS1|1|PEF1-AS1|lncRNA|ENST00000585413.5|exon|SCAPAv7.PBMC8k	2	129,43,	0,6595,	negative	non-overlapped
chr1:31645296-31656899	+	PEF1-AS1|1|PEF1-AS1|lncRNA|ENST00000609373.5|exon|SCAPAv7.PBMC4k	4	86,140,134,3,	0,6552,10614,11600,	negative	non-overlapped
chr1:31652394-31652794	-	COL16A1|1|COL16A1|coding|ENST00000373672.8|3UTR|SCAPAv7.PBMC3k	1	400,	0,	negative	non-overlapped
chr1:31652523-31653668	-	COL16A1|1|COL16A1|coding|ENST00000373672.8|3UTR|SCAPAv7.PBMC5k	2	330,70,	0,1075,	positive	overlapped
chr1:31653950-31657038	-	COL16A1|1|COL16A1|coding|ENST00000488897.5|exon|SCAPAv7.PBMC4k	5	93,67,189,45,6,	0,841,1363,2449,3082,	negative	non-overlapped
chr1:31727118-31727418	-	ADGRB2|1|ADGRB2|coding|ENST00000373658.7|3UTR|SCAPAv7.PBMC8k	1	300,	0,	positive	overlapped
chr1:31789130-31789390	+	AL354919.2|1|AL354919.2|lncRNA|ENST00000527035.1|exon|SCAPAv7.PBMC8k	1	260,	0,	negative	non-overlapped
chr1:31790422-31790739	-	SPOCD1|1|SPOCD1|coding|ENST00000257100.7|3UTR|SCAPAv7.PBMC6k	1	317,	0,	positive	overlapped
chr1:31842031-31842417	-	AL354919.1|1|AL354919.1|lncRNA|ENST00000453837.1|exon|SCAPAv7.PBMC4k	1	386,	0,	negative	non-overlapped
chr1:31906421-31906720	-	PTP4A2|1|PTP4A2|coding|ENST00000602725.5|3UTR|SCAPAv7.PBMC6k	1	299,	0,	positive	overlapped
chr1:31908242-31908642	-	PTP4A2|2|PTP4A2|coding|ENST00000602725.5|3UTR|SCAPAv7.PBMC5k	1	400,	0,	negative	overlapped
chr1:31908628-31910105	-	PTP4A2|3|PTP4A2|coding|ENST00000457805.6|3UTR|SCAPAv7.PBMC3k	2	332,68,	0,1409,	positive	overlapped
chr1:31921371-31921771	-	AL136115.2|1|AL136115.2|lncRNA|ENST00000602889.1|exon|SCAPAv7.PBMC10k	1	400,	0,	positive	non-overlapped
chr1:31933020-31933745	+	AL136115.1|1|AL136115.1|lncRNA|ENST00000447478.1|exon|SCAPAv7.PBMC4k	2	190,96,	0,629,	negative	non-overlapped
chr1:32014013-32030333	+	KHDRBS1|1|KHDRBS1|coding|ENST00000307714.12|exon|SCAPAv7.PBMC5k	2	364,36,	0,16284,	negative	non-overlapped
chr1:32039563-32042916	+	KHDRBS1|1|KHDRBS1|coding|ENST00000327300.12|3UTR|SCAPAv7.PBMC8k	2	10,390,	0,2963,	positive	overlapped
chr1:32043504-32043856	+	KHDRBS1|2|KHDRBS1|coding|ENST00000327300.12|3UTR|SCAPAv7.PBMC8k	1	352,	0,	positive	overlapped
chr1:32052392-32073352	-	AL445248.1|1|AL445248.1|lncRNA|ENST00000366152.3|exon|SCAPAv7.PBMC10k	3	340,44,16,	0,2078,20944,	negative	non-overlapped
chr1:32102489-32102850	+	TMEM39B|1|TMEM39B|coding|ENST00000336294.10|3UTR|SCAPAv7.PBMC8k	1	361,	0,	positive	overlapped
chr1:32170999-32171399	+	KPNA6|1|KPNA6|coding|ENST00000471599.5|3UTR|SCAPAv7.PBMC8k	1	400,	0,	positive	overlapped
chr1:32171131-32176568	+	AL049795.2|1|AL049795.2|lncRNA|ENST00000515055.1|exon|SCAPAv7.PBMC8k	2	75,193,	0,5244,	positive	overlapped
chr1:32172771-32173171	+	KPNA6|1|KPNA6|coding|ENST00000471599.5|3UTR|SCAPAv7.PBMC4k	1	400,	0,	positive	overlapped
chr1:32175402-32175802	+	KPNA6|3|KPNA6|coding|ENST00000373625.8|3UTR|SCAPAv7.PBMC5k	1	400,	0,	negative	non-overlapped
chr1:32176201-32176552	+	KPNA6|3|KPNA6|coding|ENST00000373625.8|3UTR|SCAPAv7.PBMC8k	1	351,	0,	positive	overlapped
chr1:32180429-32181556	+	TXLNA|1|TXLNA|coding|ENST00000373609.1|CDS|SCAPAv7.PBMC8k	2	85,315,	0,812,	negative	non-overlapped
chr1:32190141-32194068	+	TXLNA|2|TXLNA|coding|ENST00000373609.1|CDS|SCAPAv7.PBMC4k	5	108,120,75,93,4,	0,2169,2515,3066,3923,	negative	non-overlapped
chr1:32197916-32198265	+	TXLNA|3|TXLNA|coding|ENST00000373609.1|3UTR|SCAPAv7.PBMC4k	1	349,	0,	positive	overlapped
chr1:32202750-32203119	+	CCDC28B|1|CCDC28B|coding|ENST00000469003.5|3UTR|SCAPAv7.PBMC10k	1	369,	0,	negative	non-overlapped
chr1:32203947-32205214	+	CCDC28B|1|CCDC28B|coding|ENST00000421922.6|3UTR|SCAPAv7.PBMC8k	3	98,23,21,	0,650,1246,	negative	non-overlapped
chr1:32204022-32205365	+	CCDC28B|2|CCDC28B|coding|ENST00000461819.5|3UTR|SCAPAv7.PBMC4k	4	23,147,23,172,	0,210,575,1171,	positive	overlapped
chr1:32204787-32205187	-	AL049795.1|1|AL049795.1|lncRNA|ENST00000373604.4|exon|SCAPAv7.PBMC8k	1	400,	0,	positive	overlapped
chr1:32208237-32208637	+	IQCC|1|IQCC|coding|ENST00000537469.2|3UTR|SCAPAv7.PBMC4k	1	400,	0,	positive	overlapped
chr1:32209094-32209355	+	DCDC2B|1|DCDC2B|coding|ENST00000409358.1|CDS|SCAPAv7.PBMC5k	1	261,	0,	negative	non-overlapped
chr1:32212346-32214866	+	DCDC2B|1|DCDC2B|coding|ENST00000487056.1|exon|SCAPAv7.PBMC4k	3	290,40,70,	0,407,2450,	negative	non-overlapped
chr1:32214472-32214809	-	TMEM234|1|TMEM234|coding|ENST00000466796.1|exon|SCAPAv7.PBMC5k	1	337,	0,	positive	overlapped
chr1:32216184-32216584	-	TMEM234|2|TMEM234|coding|ENST00000466796.1|exon|SCAPAv7.PBMC10k	1	400,	0,	positive	overlapped
chr1:32216744-32217442	-	TMEM234|3|TMEM234|coding|ENST00000487174.1|exon|SCAPAv7.PBMC3k	3	203,93,6,	0,514,692,	negative	non-overlapped
chr1:32231234-32231597	+	EIF3I|1|EIF3I|coding|ENST00000373586.1|3UTR|SCAPAv7.PBMC5k	1	363,	0,	positive	overlapped
chr1:32231660-32231921	-	MTMR9LP|1|MTMR9LP|others|ENST00000403496.6|exon|SCAPAv7.PBMC6k	1	261,	0,	positive	overlapped
chr1:32248469-32248817	+	FAM167B|1|FAM167B|coding|ENST00000373582.4|3UTR|SCAPAv7.PBMC8k	1	348,	0,	positive	overlapped
chr1:32269416-32269597	-	AL121991.1|1|AL121991.1|others|ENST00000615681.1|exon|SCAPAv7.PBMC5k	1	181,	0,	negative	non-overlapped
chr1:32276852-32277173	+	LCK|1|LCK|coding|ENST00000469956.1|exon|SCAPAv7.PBMC4k	1	321,	0,	negative	non-overlapped
chr1:32285799-32286146	+	LCK|2|LCK|coding|ENST00000373564.7|3UTR|SCAPAv7.PBMC4k	1	347,	0,	positive	overlapped
chr1:32330844-32332185	+	HDAC1|1|HDAC1|coding|ENST00000476391.5|exon|SCAPAv7.PBMC8k	4	64,109,131,96,	0,629,831,1245,	negative	non-overlapped
chr1:32333260-32333620	+	HDAC1|2|HDAC1|coding|ENST00000373548.8|3UTR|SCAPAv7.PBMC8k	1	360,	0,	positive	overlapped
chr1:32333839-32334142	-	MARCKSL1|1|MARCKSL1|coding|ENST00000329421.8|3UTR|SCAPAv7.PBMC6k	1	303,	0,	positive	overlapped
chr1:32351523-32353541	+	TSSK3|1|TSSK3|coding|ENST00000421153.2|exon|SCAPAv7.PBMC10k	3	86,91,86,	0,1188,1932,	negative	non-overlapped
chr1:32353533-32353933	+	TSSK3|1|TSSK3|coding|ENST00000574792.1|exon|SCAPAv7.PBMC5k	1	400,	0,	negative	non-overlapped
chr1:32361270-32361763	-	FAM229A|1|FAM229A|coding|ENST00000432622.1|3UTR|SCAPAv7.PBMC3k	2	265,34,	0,459,	positive	overlapped
chr1:32363890-32364290	+	TSSK3|2|TSSK3|coding|ENST00000373534.4|3UTR|SCAPAv7.PBMC5k	1	400,	0,	negative	overlapped
chr1:32365151-32365544	-	BSDC1|1|BSDC1|coding|ENST00000444377.5|3UTR|SCAPAv7.PBMC6k	1	393,	0,	positive	overlapped
chr1:32367984-32368384	-	BSDC1|2|BSDC1|coding|ENST00000341071.11|3UTR|SCAPAv7.PBMC6k	1	400,	0,	positive	non-overlapped
chr1:32386474-32386874	-	BSDC1|3|BSDC1|coding|ENST00000533084.1|exon|SCAPAv7.PBMC10k	1	400,	0,	negative	non-overlapped
chr1:32487387-32487787	+	ZBTB8B|1|ZBTB8B|coding|ENST00000609129.2|3UTR|SCAPAv7.PBMC8k	1	400,	0,	negative	non-overlapped
chr1:32487777-32488177	+	ZBTB8B|2|ZBTB8B|coding|ENST00000609129.2|3UTR|SCAPAv7.PBMC5k	1	400,	0,	negative	non-overlapped
chr1:32488794-32489194	+	ZBTB8B|3|ZBTB8B|coding|ENST00000609129.2|3UTR|SCAPAv7.PBMC5k	1	400,	0,	negative	non-overlapped
chr1:32494289-32494689	+	ZBTB8B|4|ZBTB8B|coding|ENST00000609129.2|3UTR|SCAPAv7.PBMC5k	1	400,	0,	positive	overlapped
chr1:32593088-32593488	+	AL033529.1|1|AL033529.1|coding|ENST00000480336.1|3UTR|SCAPAv7.PBMC10k	1	400,	0,	negative	non-overlapped
chr1:32595105-32600368	+	AL033529.1|1|AL033529.1|coding|ENST00000480336.1|3UTR|SCAPAv7.PBMC6k	2	118,282,	0,4981,	negative	non-overlapped
chr1:32595105-32600368	+	ZBTB8A|1|ZBTB8A|coding|ENST00000373510.9|CDS|SCAPAv7.PBMC6k	2	118,282,	0,4981,	negative	non-overlapped
chr1:32600343-32600743	+	ZBTB8A|2|ZBTB8A|coding|ENST00000316459.4|3UTR|SCAPAv7.PBMC8k	1	400,	0,	negative	overlapped
chr1:32600447-32600847	+	ZBTB8A|2|ZBTB8A|coding|ENST00000316459.4|3UTR|SCAPAv7.PBMC6k	1	400,	0,	negative	overlapped
chr1:32600450-32600792	+	AL033529.1|2|AL033529.1|coding|ENST00000480336.1|3UTR|SCAPAv7.PBMC6k	1	342,	0,	positive	overlapped
chr1:32600634-32601034	+	ZBTB8A|2|ZBTB8A|coding|ENST00000373510.9|3UTR|SCAPAv7.PBMC4k	1	400,	0,	negative	overlapped
chr1:32601560-32601960	+	ZBTB8A|3|ZBTB8A|coding|ENST00000373510.9|3UTR|SCAPAv7.PBMC10k	1	400,	0,	positive	overlapped
chr1:32601932-32602332	+	ZBTB8A|3|ZBTB8A|coding|ENST00000373510.9|3UTR|SCAPAv7.PBMC6k	1	400,	0,	negative	non-overlapped
chr1:32604729-32605129	+	ZBTB8A|4|ZBTB8A|coding|ENST00000373510.9|3UTR|SCAPAv7.PBMC10k	1	400,	0,	negative	non-overlapped
chr1:32605164-32605564	+	ZBTB8A|2|ZBTB8A|coding|ENST00000373510.9|3UTR|SCAPAv7.PBMC3k	1	400,	0,	negative	non-overlapped
chr1:32605293-32605693	+	ZBTB8A|5|ZBTB8A|coding|ENST00000373510.9|3UTR|SCAPAv7.PBMC10k	1	400,	0,	negative	non-overlapped
chr1:32620820-32621132	-	ZBTB8OS|1|ZBTB8OS|coding|ENST00000468695.5|3UTR|SCAPAv7.PBMC6k	1	312,	0,	positive	overlapped
chr1:32621771-32634000	-	ZBTB8OS|2|ZBTB8OS|coding|ENST00000373506.7|3UTR|SCAPAv7.PBMC3k	5	177,37,53,83,50,	0,5736,10055,11873,12179,	positive	overlapped
chr1:32634358-32634605	-	ZBTB8OS|3|ZBTB8OS|coding|ENST00000466361.1|exon|SCAPAv7.PBMC8k	1	247,	0,	negative	non-overlapped
chr1:32634505-32650535	-	ZBTB8OS|2|ZBTB8OS|coding|ENST00000466361.1|exon|SCAPAv7.PBMC10k	2	287,103,	0,15927,	negative	non-overlapped
chr1:32652096-32652496	+	RBBP4|1|RBBP4|coding|ENST00000465780.1|exon|SCAPAv7.PBMC4k	1	400,	0,	negative	non-overlapped
chr1:32680265-32680665	+	RBBP4|2|RBBP4|coding|ENST00000373493.10|3UTR|SCAPAv7.PBMC3k	1	400,	0,	positive	overlapped
chr1:32680329-32680729	-	SYNC|1|SYNC|coding|ENST00000409190.8|3UTR|SCAPAv7.PBMC6k	1	400,	0,	negative	non-overlapped
chr1:32682054-32682454	+	RBBP4|3|RBBP4|coding|ENST00000373493.10|3UTR|SCAPAv7.PBMC6k	1	400,	0,	positive	non-overlapped
chr1:32682877-32683277	+	RBBP4|4|RBBP4|coding|ENST00000373493.10|3UTR|SCAPAv7.PBMC10k	1	400,	0,	negative	non-overlapped
chr1:32685866-32686199	+	RBBP4|4|RBBP4|coding|ENST00000373493.10|3UTR|SCAPAv7.PBMC5k	1	333,	0,	positive	overlapped
chr1:32741996-32768097	+	KIAA1522|1|KIAA1522|coding|ENST00000401073.7|CDS|SCAPAv7.PBMC5k	3	193,171,36,	0,25790,26065,	negative	non-overlapped
chr1:32768725-32768946	+	KIAA1522|1|KIAA1522|coding|ENST00000468130.1|exon|SCAPAv7.PBMC8k	1	221,	0,	negative	overlapped
chr1:32774619-32774956	+	KIAA1522|1|KIAA1522|coding|ENST00000373480.1|3UTR|SCAPAv7.PBMC4k	1	337,	0,	positive	overlapped
chr1:32775237-32775551	-	YARS1|1|YARS1|coding|ENST00000469100.5|exon|SCAPAv7.PBMC6k	1	314,	0,	positive	overlapped
chr1:32775681-32775945	-	YARS1|2|YARS1|coding|ENST00000373477.8|3UTR|SCAPAv7.PBMC3k	1	264,	0,	positive	overlapped
chr1:32787026-32810637	-	YARS1|3|YARS1|coding|ENST00000481895.5|exon|SCAPAv7.PBMC4k	5	49,93,81,130,47,	0,4135,10736,19455,23564,	negative	non-overlapped
chr1:32790653-32791003	-	YARS1|3|YARS1|coding|ENST00000470377.1|exon|SCAPAv7.PBMC10k	1	350,	0,	negative	non-overlapped
chr1:32817660-32818818	+	S100PBP|1|S100PBP|coding|ENST00000477248.1|exon|SCAPAv7.PBMC3k	2	29,294,	0,864,	positive	overlapped
chr1:32829988-32835157	+	S100PBP|1|S100PBP|coding|ENST00000356689.7|exon|SCAPAv7.PBMC4k	3	79,28,293,	0,4045,4876,	negative	non-overlapped
chr1:32830023-32856191	+	S100PBP|3|S100PBP|coding|ENST00000373476.5|3UTR|SCAPAv7.PBMC8k	3	44,88,268,	0,23055,25900,	positive	overlapped
chr1:32836786-32837157	+	S100PBP|4|S100PBP|coding|ENST00000356689.7|exon|SCAPAv7.PBMC3k	1	371,	0,	negative	overlapped
chr1:32858510-32858863	+	S100PBP|5|S100PBP|coding|ENST00000373475.10|3UTR|SCAPAv7.PBMC8k	1	353,	0,	positive	overlapped
chr1:32864470-32867772	-	FNDC5|1|FNDC5|coding|ENST00000496770.1|3UTR|SCAPAv7.PBMC10k	2	327,20,	0,3282,	negative	non-overlapped
chr1:32894602-32895381	-	TMEM54|1|TMEM54|coding|ENST00000329151.5|3UTR|SCAPAv7.PBMC5k	2	277,77,	0,702,	positive	overlapped
chr1:32925508-32951518	+	AL031602.2|1|AL031602.2|lncRNA|ENST00000661031.1|exon|SCAPAv7.PBMC4k	3	108,200,92,	0,8646,25918,	negative	non-overlapped
chr1:32936445-32936737	-	RNF19B|1|RNF19B|coding|ENST00000373456.11|3UTR|SCAPAv7.PBMC6k	1	292,	0,	positive	overlapped
chr1:32973553-32973908	+	AL031602.1|1|AL031602.1|lncRNA|ENST00000633169.1|exon|SCAPAv7.PBMC10k	1	355,	0,	negative	non-overlapped
chr1:32979981-32980381	+	AL355864.1|1|AL355864.1|others|ENST00000401937.3|exon|SCAPAv7.PBMC5k	1	400,	0,	negative	non-overlapped
chr1:32987331-32988150	+	AL355864.2|1|AL355864.2|others|ENST00000447420.1|exon|SCAPAv7.PBMC4k	2	293,107,	0,712,	negative	non-overlapped
chr1:33007986-33008288	-	AK2|1|AK2|coding|ENST00000373449.7|3UTR|SCAPAv7.PBMC10k	1	302,	0,	positive	overlapped
chr1:33008856-33009256	-	AK2|1|AK2|coding|ENST00000373449.7|3UTR|SCAPAv7.PBMC3k	1	400,	0,	positive	overlapped
chr1:33009887-33010287	-	AK2|2|AK2|coding|ENST00000354858.11|3UTR|SCAPAv7.PBMC3k	1	400,	0,	positive	overlapped
chr1:33010755-33013382	-	AK2|4|AK2|coding|ENST00000467905.5|3UTR|SCAPAv7.PBMC10k	3	78,49,176,	0,1318,2451,	negative	non-overlapped
chr1:33013019-33014538	-	AK2|3|AK2|coding|ENST00000672715.1|3UTR|SCAPAv7.PBMC4k	2	383,17,	0,1502,	positive	overlapped
chr1:33029348-33029576	-	AL020995.2|1|AL020995.2|others|ENST00000610352.1|exon|SCAPAv7.PBMC10k	1	228,	0,	negative	non-overlapped
chr1:33031445-33031845	+	AL020995.1|1|AL020995.1|lncRNA|ENST00000427524.1|exon|SCAPAv7.PBMC4k	1	400,	0,	negative	non-overlapped
chr1:33081659-33081969	+	AZIN2|1|AZIN2|coding|ENST00000484656.5|exon|SCAPAv7.PBMC5k	1	310,	0,	negative	non-overlapped
chr1:33082053-33082453	+	AZIN2|1|AZIN2|coding|ENST00000484656.5|exon|SCAPAv7.PBMC3k	1	400,	0,	negative	non-overlapped
chr1:33120121-33120521	+	AZIN2|1|AZIN2|coding|ENST00000294517.11|3UTR|SCAPAv7.PBMC4k	1	400,	0,	positive	overlapped
chr1:33123171-33123492	+	AZIN2|2|AZIN2|coding|ENST00000294517.11|3UTR|SCAPAv7.PBMC10k	1	321,	0,	positive	overlapped
chr1:33141871-33142222	-	AL662907.1|1|AL662907.1|lncRNA|ENST00000622988.1|exon|SCAPAv7.PBMC8k	1	351,	0,	negative	non-overlapped
chr1:33145399-33145706	-	TRIM62|1|TRIM62|coding|ENST00000291416.10|3UTR|SCAPAv7.PBMC6k	1	307,	0,	positive	overlapped
chr1:33162851-33163207	+	AL662907.2|1|AL662907.2|lncRNA|ENST00000624339.1|exon|SCAPAv7.PBMC5k	1	356,	0,	negative	non-overlapped
chr1:33162938-33163338	+	AL662907.2|1|AL662907.2|lncRNA|ENST00000624339.1|exon|SCAPAv7.PBMC8k	1	400,	0,	negative	non-overlapped
chr1:33163395-33163795	+	AL662907.2|1|AL662907.2|lncRNA|ENST00000624339.1|exon|SCAPAv7.PBMC3k	1	400,	0,	negative	non-overlapped
chr1:33164966-33165366	+	AL662907.2|2|AL662907.2|lncRNA|ENST00000624339.1|exon|SCAPAv7.PBMC8k	1	400,	0,	negative	non-overlapped
chr1:33165923-33166296	+	AL662907.2|3|AL662907.2|lncRNA|ENST00000624339.1|exon|SCAPAv7.PBMC8k	1	373,	0,	positive	non-overlapped
chr1:33194788-33195039	+	AL662907.3|1|AL662907.3|lncRNA|ENST00000641271.1|exon|SCAPAv7.PBMC5k	1	251,	0,	negative	non-overlapped
chr1:33194906-33195306	+	AL662907.3|1|AL662907.3|lncRNA|ENST00000641271.1|exon|SCAPAv7.PBMC10k	1	400,	0,	negative	non-overlapped
chr1:33195983-33200017	+	AL662907.3|1|AL662907.3|lncRNA|ENST00000641271.1|exon|SCAPAv7.PBMC4k	2	255,145,	0,3889,	negative	non-overlapped
chr1:33199968-33200353	+	AL662907.3|2|AL662907.3|lncRNA|ENST00000641271.1|exon|SCAPAv7.PBMC10k	1	385,	0,	negative	non-overlapped
chr1:33261323-33261664	+	AL513327.2|1|AL513327.2|lncRNA|ENST00000602618.1|exon|SCAPAv7.PBMC4k	1	341,	0,	positive	overlapped
chr1:33299031-33299431	+	ZNF362|1|ZNF362|coding|ENST00000373428.5|3UTR|SCAPAv7.PBMC3k	1	400,	0,	negative	overlapped
chr1:33299769-33300169	+	ZNF362|1|ZNF362|coding|ENST00000373428.5|3UTR|SCAPAv7.PBMC6k	1	400,	0,	negative	non-overlapped
chr1:33300050-33300450	+	ZNF362|1|ZNF362|coding|ENST00000373428.5|3UTR|SCAPAv7.PBMC5k	1	400,	0,	positive	overlapped
chr1:33300338-33300719	+	ZNF362|1|ZNF362|coding|ENST00000373428.5|3UTR|SCAPAv7.PBMC8k	1	381,	0,	positive	overlapped
chr1:33323623-33323924	-	PHC2|1|PHC2|coding|ENST00000431992.5|3UTR|SCAPAv7.PBMC6k	1	301,	0,	positive	overlapped
chr1:33336566-33336777	-	RN7SKP16|1|RN7SKP16|others|ENST00000410180.1|exon|SCAPAv7.PBMC10k	1	211,	0,	negative	non-overlapped
chr1:33350352-33359028	+	PHC2-AS1|1|PHC2-AS1|lncRNA|ENST00000432703.1|exon|SCAPAv7.PBMC5k	2	95,168,	0,8508,	negative	non-overlapped
chr1:33479412-33488571	+	ZSCAN20|1|ZSCAN20|coding|ENST00000480917.1|exon|SCAPAv7.PBMC4k	2	293,107,	0,9052,	negative	non-overlapped
chr1:33491581-33491981	+	ZSCAN20|2|ZSCAN20|coding|ENST00000373413.2|3UTR|SCAPAv7.PBMC4k	1	400,	0,	negative	non-overlapped
chr1:33492281-33492621	+	ZSCAN20|1|ZSCAN20|coding|ENST00000373413.2|3UTR|SCAPAv7.PBMC5k	1	340,	0,	negative	overlapped
chr1:33494759-33495159	+	ZSCAN20|3|ZSCAN20|coding|ENST00000361328.7|CDS|SCAPAv7.PBMC4k	1	400,	0,	negative	non-overlapped
chr1:33495242-33495642	+	ZSCAN20|2|ZSCAN20|coding|ENST00000361328.7|3UTR|SCAPAv7.PBMC5k	1	400,	0,	positive	overlapped
chr1:33598689-33599026	-	CSMD2|1|CSMD2|coding|ENST00000373377.1|3UTR|SCAPAv7.PBMC8k	1	337,	0,	negative	non-overlapped
chr1:34795411-34795738	+	GJA4|1|GJA4|coding|ENST00000342280.5|3UTR|SCAPAv7.PBMC5k	1	327,	0,	positive	overlapped
chr1:34855012-34855412	-	SMIM12|1|SMIM12|coding|ENST00000521580.3|3UTR|SCAPAv7.PBMC3k	1	400,	0,	positive	overlapped
chr1:34865436-34865785	-	DLGAP3|1|DLGAP3|coding|ENST00000235180.4|3UTR|SCAPAv7.PBMC4k	1	349,	0,	positive	overlapped
chr1:34974356-34974640	-	AC114490.3|1|AC114490.3|coding|ENST00000417456.1|3UTR|SCAPAv7.PBMC5k	1	284,	0,	positive	overlapped
chr1:34974707-34975107	-	AC114490.3|2|AC114490.3|coding|ENST00000417456.1|3UTR|SCAPAv7.PBMC8k	1	400,	0,	positive	non-overlapped
chr1:34975674-34976074	-	AC114490.3|3|AC114490.3|coding|ENST00000417456.1|3UTR|SCAPAv7.PBMC10k	1	400,	0,	positive	overlapped
chr1:34975699-34975982	-	AC114490.1|1|AC114490.1|others|ENST00000311990.4|exon|SCAPAv7.PBMC3k	1	283,	0,	positive	overlapped
chr1:34976163-34976563	-	AC114490.3|3|AC114490.3|coding|ENST00000417456.1|3UTR|SCAPAv7.PBMC6k	1	400,	0,	negative	non-overlapped
chr1:34981533-34981855	-	AC114490.2|1|AC114490.2|coding|ENST00000487874.1|3UTR|SCAPAv7.PBMC6k	1	322,	0,	positive	overlapped
chr1:34981535-34981857	-	TMEM35B|1|TMEM35B|coding|ENST00000373337.3|3UTR|SCAPAv7.PBMC6k	1	322,	0,	positive	overlapped
chr1:34986170-34986510	-	ZMYM6|1|ZMYM6|coding|ENST00000357182.9|3UTR|SCAPAv7.PBMC10k	1	340,	0,	positive	overlapped
chr1:34986962-34987362	-	ZMYM6|2|ZMYM6|coding|ENST00000357182.9|3UTR|SCAPAv7.PBMC8k	1	400,	0,	positive	overlapped
chr1:34988142-34988542	-	ZMYM6|2|ZMYM6|coding|ENST00000493328.5|exon|SCAPAv7.PBMC3k	1	400,	0,	positive	overlapped
chr1:34988860-34989260	-	ZMYM6|4|ZMYM6|coding|ENST00000493328.5|exon|SCAPAv7.PBMC10k	1	400,	0,	negative	non-overlapped
chr1:34988870-35006952	-	ZMYM6|4|ZMYM6|coding|ENST00000493328.5|exon|SCAPAv7.PBMC5k	5	65,154,38,141,2,	0,3363,15097,16261,18080,	negative	non-overlapped
chr1:34988987-34989387	-	ZMYM6|3|ZMYM6|coding|ENST00000493328.5|exon|SCAPAv7.PBMC3k	1	400,	0,	negative	non-overlapped
chr1:35010562-35010961	-	ZMYM6|6|ZMYM6|coding|ENST00000472971.1|exon|SCAPAv7.PBMC10k	1	399,	0,	positive	non-overlapped
chr1:35010683-35011936	-	ZMYM6|5|ZMYM6|coding|ENST00000472971.1|exon|SCAPAv7.PBMC8k	2	353,47,	0,1206,	negative	non-overlapped
chr1:35010890-35012568	-	ZMYM6|7|ZMYM6|coding|ENST00000493328.5|exon|SCAPAv7.PBMC10k	3	146,116,138,	0,999,1540,	negative	non-overlapped
chr1:35015079-35020449	-	ZMYM6|6|ZMYM6|coding|ENST00000415531.5|CDS|SCAPAv7.PBMC4k	3	83,250,67,	0,4273,5303,	negative	non-overlapped
chr1:35017244-35017564	-	ZMYM6|4|ZMYM6|coding|ENST00000317538.9|3UTR|SCAPAv7.PBMC3k	1	320,	0,	positive	overlapped
chr1:35017873-35018273	-	ZMYM6|7|ZMYM6|coding|ENST00000317538.9|3UTR|SCAPAv7.PBMC4k	1	400,	0,	positive	non-overlapped
chr1:35018419-35018819	-	ZMYM6|4|ZMYM6|coding|ENST00000317538.9|3UTR|SCAPAv7.PBMC6k	1	400,	0,	negative	non-overlapped
chr1:35019161-35019561	-	ZMYM6|10|ZMYM6|coding|ENST00000373333.1|3UTR|SCAPAv7.PBMC10k	1	400,	0,	positive	overlapped
chr1:35020384-35031690	-	ZMYM6|10|ZMYM6|coding|ENST00000373333.1|CDS|SCAPAv7.PBMC8k	4	83,167,71,60,	0,10162,10882,11246,	negative	non-overlapped
chr1:35030149-35030424	-	ZMYM6|10|ZMYM6|coding|ENST00000471566.1|exon|SCAPAv7.PBMC5k	1	275,	0,	negative	non-overlapped
chr1:35095839-35104392	+	ZMYM1|1|ZMYM1|coding|ENST00000488455.5|exon|SCAPAv7.PBMC6k	3	52,250,98,	0,1477,8455,	negative	non-overlapped
chr1:35104243-35104578	+	ZMYM1|1|ZMYM1|coding|ENST00000463393.1|exon|SCAPAv7.PBMC3k	2	226,22,	0,313,	negative	non-overlapped
chr1:35110403-35113147	+	ZMYM1|2|ZMYM1|coding|ENST00000373329.5|exon|SCAPAv7.PBMC8k	4	44,141,44,171,	0,1368,1683,2573,	negative	non-overlapped
chr1:35111905-35113325	+	ZMYM1|2|ZMYM1|coding|ENST00000488455.5|exon|SCAPAv7.PBMC5k	3	7,44,349,	0,181,1071,	negative	non-overlapped
chr1:35113190-35113590	+	ZMYM1|2|ZMYM1|coding|ENST00000488455.5|exon|SCAPAv7.PBMC3k	1	400,	0,	negative	non-overlapped
chr1:35113605-35114005	+	ZMYM1|4|ZMYM1|coding|ENST00000488455.5|exon|SCAPAv7.PBMC8k	1	400,	0,	negative	non-overlapped
chr1:35114252-35114652	+	ZMYM1|4|ZMYM1|coding|ENST00000373329.5|exon|SCAPAv7.PBMC5k	1	400,	0,	negative	non-overlapped
chr1:35114451-35114851	+	ZMYM1|3|ZMYM1|coding|ENST00000373329.5|exon|SCAPAv7.PBMC3k	1	400,	0,	negative	non-overlapped
chr1:35115097-35115497	+	ZMYM1|3|ZMYM1|coding|ENST00000650449.1|3UTR|SCAPAv7.PBMC6k	1	400,	0,	negative	overlapped
chr1:35115262-35115620	+	ZMYM1|4|ZMYM1|coding|ENST00000650449.1|3UTR|SCAPAv7.PBMC4k	1	358,	0,	positive	overlapped
chr1:35115477-35115859	+	ZMYM1|4|ZMYM1|coding|ENST00000359858.9|3UTR|SCAPAv7.PBMC6k	1	382,	0,	positive	overlapped
chr1:35122121-35122446	+	EFCAB14P1|1|EFCAB14P1|others|ENST00000442409.1|exon|SCAPAv7.PBMC10k	1	325,	0,	negative	non-overlapped
chr1:35141515-35141781	-	AL590434.2|1|AL590434.2|lncRNA|ENST00000641402.1|exon|SCAPAv7.PBMC4k	1	266,	0,	positive	non-overlapped
chr1:35176378-35187070	-	SFPQ|1|SFPQ|coding|ENST00000470472.5|3UTR|SCAPAv7.PBMC6k	4	96,81,48,70,	0,940,1610,10622,	positive	overlapped
chr1:35183394-35183794	-	SFPQ|2|SFPQ|coding|ENST00000357214.6|3UTR|SCAPAv7.PBMC5k	1	400,	0,	negative	non-overlapped
chr1:35183558-35183958	-	SFPQ|2|SFPQ|coding|ENST00000357214.6|3UTR|SCAPAv7.PBMC6k	1	400,	0,	positive	overlapped
chr1:35184094-35184494	-	SFPQ|3|SFPQ|coding|ENST00000357214.6|3UTR|SCAPAv7.PBMC4k	1	400,	0,	positive	overlapped
chr1:35189235-35190850	-	SFPQ|4|SFPQ|coding|ENST00000357214.6|CDS|SCAPAv7.PBMC6k	3	147,96,157,	0,1262,1458,	negative	overlapped
chr1:35269022-35359215	+	ZMYM4|1|ZMYM4|coding|ENST00000314607.11|CDS|SCAPAv7.PBMC4k	3	63,46,291,	0,56337,89902,	negative	non-overlapped
chr1:35351241-35351595	+	RPL5P4|1|RPL5P4|others|ENST00000434805.1|exon|SCAPAv7.PBMC8k	1	354,	0,	negative	non-overlapped
chr1:35358822-35359159	-	ZMYM4-AS1|1|ZMYM4-AS1|lncRNA|ENST00000432683.1|exon|SCAPAv7.PBMC4k	1	337,	0,	negative	overlapped
chr1:35370072-35381361	+	ZMYM4|2|ZMYM4|coding|ENST00000314607.11|CDS|SCAPAv7.PBMC10k	3	41,256,103,	0,299,11186,	negative	non-overlapped
chr1:35381688-35387507	+	ZMYM4|3|ZMYM4|coding|ENST00000314607.11|CDS|SCAPAv7.PBMC10k	3	70,276,54,	0,5314,5765,	positive	non-overlapped
chr1:35419799-35420199	+	ZMYM4|3|ZMYM4|coding|ENST00000314607.11|3UTR|SCAPAv7.PBMC5k	1	400,	0,	positive	overlapped
chr1:35421038-35421438	+	ZMYM4|3|ZMYM4|coding|ENST00000314607.11|3UTR|SCAPAv7.PBMC6k	1	400,	0,	positive	overlapped
chr1:35421338-35421738	+	ZMYM4|3|ZMYM4|coding|ENST00000314607.11|3UTR|SCAPAv7.PBMC3k	1	400,	0,	positive	overlapped
chr1:35421546-35421946	+	ZMYM4|5|ZMYM4|coding|ENST00000314607.11|3UTR|SCAPAv7.PBMC4k	1	400,	0,	positive	overlapped
chr1:35433492-35433782	-	KIAA0319L|1|KIAA0319L|coding|ENST00000325722.8|3UTR|SCAPAv7.PBMC6k	1	290,	0,	positive	overlapped
chr1:35434044-35434444	-	KIAA0319L|2|KIAA0319L|coding|ENST00000325722.8|3UTR|SCAPAv7.PBMC6k	1	400,	0,	negative	non-overlapped
chr1:35434229-35434629	-	KIAA0319L|2|KIAA0319L|coding|ENST00000373266.8|3UTR|SCAPAv7.PBMC8k	1	400,	0,	positive	overlapped
chr1:35438546-35438887	-	KIAA0319L|3|KIAA0319L|coding|ENST00000485551.5|exon|SCAPAv7.PBMC4k	1	341,	0,	negative	non-overlapped
chr1:35511170-35511438	+	AC004865.1|1|AC004865.1|others|ENST00000442276.1|exon|SCAPAv7.PBMC5k	1	268,	0,	negative	non-overlapped
chr1:35566385-35566751	+	NCDN|1|NCDN|coding|ENST00000373253.7|3UTR|SCAPAv7.PBMC8k	1	366,	0,	positive	overlapped
chr1:35567063-35567274	+	NCDN|2|NCDN|coding|ENST00000423723.1|3UTR|SCAPAv7.PBMC3k	1	211,	0,	positive	overlapped
chr1:35569815-35574568	-	AC004865.2|1|AC004865.2|lncRNA|ENST00000444348.1|exon|SCAPAv7.PBMC6k	2	104,209,	0,4544,	positive	overlapped
chr1:35594971-35595312	+	TFAP2E|1|TFAP2E|coding|ENST00000373235.4|3UTR|SCAPAv7.PBMC5k	1	341,	0,	positive	overlapped
chr1:35601791-35602191	-	PSMB2|1|PSMB2|coding|ENST00000621781.4|3UTR|SCAPAv7.PBMC10k	1	400,	0,	positive	overlapped
chr1:35603078-35609299	-	PSMB2|1|PSMB2|coding|ENST00000373237.4|3UTR|SCAPAv7.PBMC6k	3	296,50,54,	0,2154,6167,	positive	overlapped
chr1:35713877-35714164	-	C1orf216|1|C1orf216|coding|ENST00000270815.5|3UTR|SCAPAv7.PBMC6k	1	287,	0,	positive	overlapped
chr1:35733343-35733743	-	CLSPN|1|CLSPN|coding|ENST00000318121.8|3UTR|SCAPAv7.PBMC4k	1	400,	0,	negative	non-overlapped
chr1:35734220-35734620	-	CLSPN|2|CLSPN|coding|ENST00000318121.8|3UTR|SCAPAv7.PBMC4k	1	400,	0,	positive	overlapped
chr1:35734969-35735369	-	CLSPN|3|CLSPN|coding|ENST00000318121.8|3UTR|SCAPAv7.PBMC4k	1	400,	0,	positive	overlapped
chr1:35739428-35746775	-	CLSPN|1|CLSPN|coding|ENST00000373220.7|CDS|SCAPAv7.PBMC10k	5	101,101,76,112,10,	0,3712,4026,6022,7337,	negative	non-overlapped
chr1:35743297-35743576	+	AL354864.1|1|AL354864.1|lncRNA|ENST00000373226.2|exon|SCAPAv7.PBMC5k	1	279,	0,	positive	overlapped
chr1:35749759-35753835	-	CLSPN|1|CLSPN|coding|ENST00000318121.8|CDS|SCAPAv7.PBMC3k	3	52,257,91,	0,1490,3985,	negative	non-overlapped
chr1:35760484-35760884	-	CLSPN|2|CLSPN|coding|ENST00000373220.7|CDS|SCAPAv7.PBMC3k	1	400,	0,	negative	non-overlapped
chr1:35764273-35764673	-	CLSPN|2|CLSPN|coding|ENST00000373220.7|CDS|SCAPAv7.PBMC6k	1	400,	0,	negative	non-overlapped
chr1:35826043-35832083	+	AGO4|1|AGO4|coding|ENST00000373210.4|CDS|SCAPAv7.PBMC4k	5	17,88,148,120,27,	0,704,5383,5768,6013,	negative	non-overlapped
chr1:35854556-35854956	+	AGO4|2|AGO4|coding|ENST00000373210.4|3UTR|SCAPAv7.PBMC8k	1	400,	0,	positive	overlapped
chr1:35855042-35855442	+	AGO4|3|AGO4|coding|ENST00000373210.4|3UTR|SCAPAv7.PBMC8k	1	400,	0,	positive	overlapped
chr1:35855757-35856157	+	AGO4|4|AGO4|coding|ENST00000373210.4|3UTR|SCAPAv7.PBMC8k	1	400,	0,	negative	non-overlapped
chr1:35856319-35856719	+	AGO4|5|AGO4|coding|ENST00000373210.4|3UTR|SCAPAv7.PBMC10k	1	400,	0,	negative	non-overlapped
chr1:35857499-35857890	+	AGO4|5|AGO4|coding|ENST00000373210.4|3UTR|SCAPAv7.PBMC4k	1	391,	0,	positive	overlapped
chr1:35883346-35892672	+	AGO1|1|AGO1|coding|ENST00000674304.1|CDS|SCAPAv7.PBMC3k	3	100,184,116,	0,5080,9210,	negative	non-overlapped
chr1:35892566-35893780	+	AGO1|1|AGO1|coding|ENST00000373206.5|CDS|SCAPAv7.PBMC10k	3	111,182,107,	0,530,1107,	negative	non-overlapped
chr1:35908980-35909160	-	AL139286.2|1|AL139286.2|lncRNA|ENST00000655341.1|exon|SCAPAv7.PBMC6k	1	180,	0,	negative	non-overlapped
chr1:35919651-35920051	+	AGO1|2|AGO1|coding|ENST00000373206.5|3UTR|SCAPAv7.PBMC3k	1	400,	0,	negative	non-overlapped
chr1:35920451-35920851	+	AGO1|3|AGO1|coding|ENST00000373206.5|3UTR|SCAPAv7.PBMC10k	1	400,	0,	negative	overlapped
chr1:35921874-35922274	+	AGO1|3|AGO1|coding|ENST00000674304.1|3UTR|SCAPAv7.PBMC4k	1	400,	0,	positive	overlapped
chr1:35922644-35923044	+	AGO1|5|AGO1|coding|ENST00000674304.1|3UTR|SCAPAv7.PBMC5k	1	400,	0,	positive	overlapped
chr1:35923516-35923916	+	AGO1|6|AGO1|coding|ENST00000674304.1|3UTR|SCAPAv7.PBMC5k	1	400,	0,	negative	overlapped
chr1:35923905-35924305	+	AGO1|6|AGO1|coding|ENST00000373204.6|3UTR|SCAPAv7.PBMC8k	1	400,	0,	positive	overlapped
chr1:35924546-35924946	+	AGO1|8|AGO1|coding|ENST00000373204.6|3UTR|SCAPAv7.PBMC5k	1	400,	0,	negative	non-overlapped
chr1:35928067-35928467	+	AGO1|8|AGO1|coding|ENST00000373204.6|3UTR|SCAPAv7.PBMC10k	1	400,	0,	positive	non-overlapped
chr1:35929227-35929627	+	AGO1|6|AGO1|coding|ENST00000373204.6|3UTR|SCAPAv7.PBMC4k	1	400,	0,	positive	overlapped
chr1:35929720-35929979	-	AL139286.1|1|AL139286.1|lncRNA|ENST00000606838.1|exon|SCAPAv7.PBMC5k	1	259,	0,	positive	overlapped
chr1:35930162-35930512	+	AGO1|7|AGO1|coding|ENST00000373204.6|3UTR|SCAPAv7.PBMC4k	1	350,	0,	positive	overlapped
chr1:35972123-35984531	+	AGO3|1|AGO3|coding|ENST00000634486.1|3UTR|SCAPAv7.PBMC4k	4	109,137,92,62,	0,1251,10497,12346,	negative	non-overlapped
chr1:35983021-35983376	+	AGO3|1|AGO3|coding|ENST00000324350.9|3UTR|SCAPAv7.PBMC8k	1	355,	0,	negative	non-overlapped
chr1:36009381-36013469	-	AL138787.2|1|AL138787.2|lncRNA|ENST00000479395.2|exon|SCAPAv7.PBMC4k	2	178,45,	0,4043,	positive	non-overlapped
chr1:36055731-36056131	+	AGO3|2|AGO3|coding|ENST00000634486.1|3UTR|SCAPAv7.PBMC6k	1	400,	0,	positive	overlapped
chr1:36057585-36057985	+	AGO3|3|AGO3|coding|ENST00000373191.9|3UTR|SCAPAv7.PBMC8k	1	400,	0,	negative	non-overlapped
chr1:36062516-36062916	+	AGO3|4|AGO3|coding|ENST00000373191.9|3UTR|SCAPAv7.PBMC8k	1	400,	0,	positive	overlapped
chr1:36065601-36066001	+	AGO3|6|AGO3|coding|ENST00000373191.9|3UTR|SCAPAv7.PBMC4k	1	400,	0,	negative	non-overlapped
chr1:36067389-36067789	+	AGO3|6|AGO3|coding|ENST00000373191.9|3UTR|SCAPAv7.PBMC8k	1	400,	0,	negative	non-overlapped
chr1:36069682-36070082	+	AGO3|6|AGO3|coding|ENST00000373191.9|3UTR|SCAPAv7.PBMC5k	1	400,	0,	positive	non-overlapped
chr1:36070173-36070573	+	AGO3|4|AGO3|coding|ENST00000373191.9|3UTR|SCAPAv7.PBMC3k	1	400,	0,	negative	non-overlapped
chr1:36070576-36070976	+	AGO3|8|AGO3|coding|ENST00000373191.9|3UTR|SCAPAv7.PBMC10k	1	400,	0,	negative	overlapped
chr1:36070812-36071212	+	AGO3|8|AGO3|coding|ENST00000373191.9|3UTR|SCAPAv7.PBMC8k	1	400,	0,	negative	non-overlapped
chr1:36071616-36072016	+	AGO3|10|AGO3|coding|ENST00000373191.9|3UTR|SCAPAv7.PBMC4k	1	400,	0,	positive	overlapped
chr1:36072140-36072483	+	AGO3|10|AGO3|coding|ENST00000373191.9|3UTR|SCAPAv7.PBMC8k	1	343,	0,	positive	overlapped
chr1:36081082-36081482	-	AL138787.1|1|AL138787.1|others|ENST00000446354.2|exon|SCAPAv7.PBMC10k	1	400,	0,	negative	non-overlapped
chr1:36087771-36088272	+	TEKT2|1|TEKT2|coding|ENST00000207457.8|3UTR|SCAPAv7.PBMC8k	2	36,300,	0,201,	positive	overlapped
chr1:36093567-36093920	+	ADPRS|1|ADPRS|coding|ENST00000373178.5|3UTR|SCAPAv7.PBMC8k	1	353,	0,	positive	overlapped
chr1:36095239-36095635	-	COL8A2|1|COL8A2|coding|ENST00000397799.2|3UTR|SCAPAv7.PBMC5k	1	396,	0,	positive	overlapped
chr1:36095419-36095819	-	COL8A2|1|COL8A2|coding|ENST00000303143.9|3UTR|SCAPAv7.PBMC4k	1	400,	0,	positive	overlapped
chr1:36097418-36097818	-	COL8A2|2|COL8A2|coding|ENST00000303143.9|3UTR|SCAPAv7.PBMC4k	1	400,	0,	negative	non-overlapped
chr1:36098573-36098973	-	COL8A2|3|COL8A2|coding|ENST00000481785.1|CDS|SCAPAv7.PBMC5k	1	400,	0,	negative	non-overlapped
chr1:36136572-36136866	-	TRAPPC3|1|TRAPPC3|coding|ENST00000373166.8|3UTR|SCAPAv7.PBMC6k	1	294,	0,	positive	overlapped
chr1:36137016-36137889	-	TRAPPC3|2|TRAPPC3|coding|ENST00000373163.5|3UTR|SCAPAv7.PBMC10k	2	306,94,	0,779,	positive	overlapped
chr1:36171570-36171823	+	MAP7D1|1|MAP7D1|coding|ENST00000527764.1|exon|SCAPAv7.PBMC4k	1	253,	0,	negative	non-overlapped
chr1:36180471-36180826	+	MAP7D1|2|MAP7D1|coding|ENST00000316156.8|3UTR|SCAPAv7.PBMC8k	1	355,	0,	positive	overlapped
chr1:36191945-36192170	+	RN7SL131P|1|RN7SL131P|others|ENST00000579043.2|exon|SCAPAv7.PBMC8k	1	225,	0,	negative	non-overlapped
chr1:36241898-36242089	-	UBE2V2P4|1|UBE2V2P4|others|ENST00000447495.1|exon|SCAPAv7.PBMC4k	1	191,	0,	negative	non-overlapped
chr1:36286932-36289121	+	THRAP3|1|THRAP3|coding|ENST00000469141.6|CDS|SCAPAv7.PBMC8k	2	338,62,	0,2127,	negative	non-overlapped
chr1:36291483-36296722	+	THRAP3|2|THRAP3|coding|ENST00000469141.6|CDS|SCAPAv7.PBMC5k	4	63,112,85,140,	0,1114,2367,5099,	negative	non-overlapped
chr1:36304969-36305324	+	THRAP3|2|THRAP3|coding|ENST00000354618.10|3UTR|SCAPAv7.PBMC4k	1	355,	0,	positive	overlapped
chr1:36307110-36307774	+	SH3D21|1|SH3D21|coding|ENST00000505871.7|CDS|SCAPAv7.PBMC10k	3	175,91,5,	0,406,659,	negative	non-overlapped
chr1:36320340-36320704	+	SH3D21|1|SH3D21|coding|ENST00000480549.6|3UTR|SCAPAv7.PBMC4k	1	364,	0,	negative	non-overlapped
chr1:36320669-36321262	+	SH3D21|1|SH3D21|coding|ENST00000453908.8|3UTR|SCAPAv7.PBMC8k	3	129,64,207,	0,245,386,	positive	overlapped
chr1:36320918-36321395	+	SH3D21|1|SH3D21|coding|ENST00000474766.1|3UTR|SCAPAv7.PBMC6k	2	60,340,	0,137,	negative	overlapped
chr1:36322031-36322347	-	EVA1B|1|EVA1B|coding|ENST00000270824.1|3UTR|SCAPAv7.PBMC6k	1	316,	0,	positive	overlapped
chr1:36323422-36323822	+	SH3D21|1|SH3D21|coding|ENST00000505871.7|3UTR|SCAPAv7.PBMC3k	1	400,	0,	negative	non-overlapped
chr1:36324528-36324928	+	SH3D21|3|SH3D21|coding|ENST00000480549.6|3UTR|SCAPAv7.PBMC4k	1	400,	0,	negative	overlapped
chr1:36328345-36328745	+	SH3D21|2|SH3D21|coding|ENST00000672976.1|3UTR|SCAPAv7.PBMC8k	1	400,	0,	negative	non-overlapped
chr1:36328818-36329218	+	SH3D21|3|SH3D21|coding|ENST00000672976.1|3UTR|SCAPAv7.PBMC5k	1	400,	0,	positive	overlapped
chr1:36329839-36330239	+	AL591845.1|1|AL591845.1|lncRNA|ENST00000657488.1|exon|SCAPAv7.PBMC8k	1	400,	0,	positive	overlapped
chr1:36339627-36339951	-	STK40|1|STK40|coding|ENST00000373132.4|3UTR|SCAPAv7.PBMC3k	1	324,	0,	positive	overlapped
chr1:36393436-36393738	-	LSM10|1|LSM10|coding|ENST00000315732.3|3UTR|SCAPAv7.PBMC6k	1	302,	0,	positive	overlapped
chr1:36417906-36418180	-	OSCP1|1|OSCP1|coding|ENST00000235532.9|3UTR|SCAPAv7.PBMC3k	1	274,	0,	positive	overlapped
chr1:36420333-36420536	-	OSCP1|2|OSCP1|coding|ENST00000475160.1|exon|SCAPAv7.PBMC8k	1	203,	0,	positive	overlapped
chr1:36420377-36422781	-	OSCP1|1|OSCP1|coding|ENST00000475160.1|exon|SCAPAv7.PBMC6k	3	238,70,14,	0,1772,2390,	negative	non-overlapped
chr1:36428299-36432435	-	OSCP1|3|OSCP1|coding|ENST00000354267.3|3UTR|SCAPAv7.PBMC3k	3	176,81,14,	0,3502,4122,	positive	overlapped
chr1:36455731-36456355	-	MRPS15|1|MRPS15|coding|ENST00000373116.6|3UTR|SCAPAv7.PBMC6k	2	194,169,	0,455,	positive	overlapped
chr1:36466044-36466350	-	CSF3R|1|CSF3R|coding|ENST00000361632.8|3UTR|SCAPAv7.PBMC6k	1	306,	0,	positive	overlapped
chr1:36476983-36477198	-	CSF3R|2|CSF3R|coding|ENST00000526980.5|exon|SCAPAv7.PBMC10k	1	215,	0,	negative	non-overlapped
chr1:36477381-36481497	-	CSF3R|3|CSF3R|coding|ENST00000526980.5|exon|SCAPAv7.PBMC6k	3	296,84,20,	0,2051,4096,	negative	non-overlapped
chr1:36795568-36795968	-	GRIK3|1|GRIK3|coding|ENST00000373091.8|3UTR|SCAPAv7.PBMC10k	1	400,	0,	positive	overlapped
chr1:36797328-36797728	-	GRIK3|2|GRIK3|coding|ENST00000373091.8|3UTR|SCAPAv7.PBMC10k	1	400,	0,	negative	non-overlapped
chr1:37454879-37455198	-	LINC01137|1|LINC01137|lncRNA|ENST00000424989.1|exon|SCAPAv7.PBMC3k	1	319,	0,	positive	overlapped
chr1:37484016-37484373	+	ZC3H12A|1|ZC3H12A|coding|ENST00000373087.7|3UTR|SCAPAv7.PBMC8k	1	357,	0,	positive	overlapped
chr1:37493244-37493644	-	MEAF6|1|MEAF6|coding|ENST00000296214.9|3UTR|SCAPAv7.PBMC6k	1	400,	0,	negative	overlapped
chr1:37534449-37534757	-	SNIP1|1|SNIP1|coding|ENST00000296215.8|3UTR|SCAPAv7.PBMC6k	1	308,	0,	positive	overlapped
chr1:37535805-37536205	-	SNIP1|2|SNIP1|coding|ENST00000296215.8|3UTR|SCAPAv7.PBMC10k	1	400,	0,	negative	non-overlapped
chr1:37535872-37536272	-	SNIP1|2|SNIP1|coding|ENST00000296215.8|3UTR|SCAPAv7.PBMC5k	1	400,	0,	negative	non-overlapped
chr1:37536519-37536919	-	SNIP1|3|SNIP1|coding|ENST00000296215.8|3UTR|SCAPAv7.PBMC10k	1	400,	0,	positive	overlapped
chr1:37536851-37537251	-	SNIP1|1|SNIP1|coding|ENST00000296215.8|3UTR|SCAPAv7.PBMC3k	1	400,	0,	positive	overlapped
chr1:37537845-37540389	-	SNIP1|4|SNIP1|coding|ENST00000638725.1|exon|SCAPAv7.PBMC5k	2	167,233,	0,2311,	negative	non-overlapped
chr1:37540472-37554019	-	SNIP1|5|SNIP1|coding|ENST00000296215.8|CDS|SCAPAv7.PBMC5k	3	283,103,14,	0,12172,13533,	negative	non-overlapped
chr1:37545050-37545294	+	FTH1P1|1|FTH1P1|others|ENST00000437933.1|exon|SCAPAv7.PBMC5k	1	244,	0,	negative	non-overlapped
chr1:37554052-37554293	-	SNIP1|6|SNIP1|coding|ENST00000296215.8|CDS|SCAPAv7.PBMC5k	1	241,	0,	negative	non-overlapped
chr1:37556247-37556438	+	AL034379.1|1|AL034379.1|others|ENST00000423216.2|exon|SCAPAv7.PBMC5k	1	191,	0,	negative	non-overlapped
chr1:37557915-37558191	+	DNALI1|1|DNALI1|coding|ENST00000490312.1|exon|SCAPAv7.PBMC5k	1	276,	0,	negative	non-overlapped
chr1:37561645-37565170	+	DNALI1|1|DNALI1|coding|ENST00000296218.8|3UTR|SCAPAv7.PBMC3k	3	90,165,145,	0,435,3380,	positive	overlapped
chr1:37566177-37566577	+	DNALI1|2|DNALI1|coding|ENST00000296218.8|3UTR|SCAPAv7.PBMC10k	1	400,	0,	positive	non-overlapped
chr1:37566816-37568311	-	GNL2|1|GNL2|coding|ENST00000373062.8|3UTR|SCAPAv7.PBMC6k	3	191,92,37,	0,856,1458,	positive	overlapped
chr1:37593769-37595935	-	GNL2|2|GNL2|coding|ENST00000488496.1|exon|SCAPAv7.PBMC10k	2	77,177,	0,1989,	negative	non-overlapped
chr1:37607122-37607336	+	AL513220.1|1|AL513220.1|lncRNA|ENST00000641190.1|exon|SCAPAv7.PBMC8k	1	214,	0,	negative	non-overlapped
chr1:37681570-37681850	-	C1orf109|1|C1orf109|coding|ENST00000358011.8|3UTR|SCAPAv7.PBMC6k	1	280,	0,	positive	overlapped
chr1:37682156-37682556	-	C1orf109|2|C1orf109|coding|ENST00000358011.8|3UTR|SCAPAv7.PBMC10k	1	400,	0,	negative	non-overlapped
chr1:37689870-37690388	-	C1orf109|2|C1orf109|coding|ENST00000472584.1|exon|SCAPAv7.PBMC6k	2	13,387,	0,131,	positive	non-overlapped
chr1:37692679-37700487	+	CDCA8|1|CDCA8|coding|ENST00000327331.2|CDS|SCAPAv7.PBMC10k	5	105,129,41,73,52,	0,225,3230,6225,7756,	negative	non-overlapped
chr1:37692781-37703254	+	CDCA8|1|CDCA8|coding|ENST00000327331.2|CDS|SCAPAv7.PBMC6k	7	3,129,41,73,86,65,3,	0,123,3128,6123,7654,8972,10470,	negative	non-overlapped
chr1:37709316-37709688	+	CDCA8|2|CDCA8|coding|ENST00000327331.2|3UTR|SCAPAv7.PBMC8k	1	372,	0,	positive	overlapped
chr1:37716937-37717337	-	EPHA10|1|EPHA10|coding|ENST00000373048.9|3UTR|SCAPAv7.PBMC5k	1	400,	0,	negative	non-overlapped
chr1:37760716-37761116	-	EPHA10|1|EPHA10|coding|ENST00000319637.6|3UTR|SCAPAv7.PBMC10k	1	400,	0,	negative	non-overlapped
chr1:37799818-37800218	+	MANEAL|1|MANEAL|coding|ENST00000532512.1|3UTR|SCAPAv7.PBMC6k	1	400,	0,	negative	non-overlapped
chr1:37800052-37800870	-	AL929472.3|1|AL929472.3|lncRNA|ENST00000433474.1|exon|SCAPAv7.PBMC4k	2	117,241,	0,577,	negative	non-overlapped
chr1:37800771-37801118	+	MANEAL|1|MANEAL|coding|ENST00000373045.10|3UTR|SCAPAv7.PBMC5k	1	347,	0,	positive	overlapped
chr1:37802945-37803245	-	YRDC|1|YRDC|coding|ENST00000373044.3|3UTR|SCAPAv7.PBMC6k	1	300,	0,	positive	overlapped
chr1:37803568-37803968	-	YRDC|2|YRDC|coding|ENST00000373044.3|3UTR|SCAPAv7.PBMC5k	1	400,	0,	positive	overlapped
chr1:37809086-37809441	+	C1orf122|1|C1orf122|coding|ENST00000468084.1|3UTR|SCAPAv7.PBMC8k	1	355,	0,	positive	overlapped
chr1:37809574-37809884	-	MTF1|1|MTF1|coding|ENST00000373036.5|3UTR|SCAPAv7.PBMC3k	1	310,	0,	positive	overlapped
chr1:37811520-37811920	-	MTF1|2|MTF1|coding|ENST00000373036.5|3UTR|SCAPAv7.PBMC3k	1	400,	0,	positive	overlapped
chr1:37813966-37814366	-	MTF1|2|MTF1|coding|ENST00000373036.5|3UTR|SCAPAv7.PBMC6k	1	400,	0,	negative	non-overlapped
chr1:37814924-37815324	-	MTF1|4|MTF1|coding|ENST00000373036.5|3UTR|SCAPAv7.PBMC10k	1	400,	0,	positive	overlapped
chr1:37841478-37841676	+	AL929472.4|1|AL929472.4|others|ENST00000447422.1|exon|SCAPAv7.PBMC10k	1	198,	0,	negative	non-overlapped
chr1:37860697-37860974	-	INPP5B|1|INPP5B|coding|ENST00000373023.6|3UTR|SCAPAv7.PBMC3k	1	277,	0,	positive	overlapped
chr1:37860697-37861012	+	AL929472.2|1|AL929472.2|lncRNA|ENST00000419993.1|exon|SCAPAv7.PBMC5k	1	315,	0,	negative	non-overlapped
chr1:37862074-37872973	-	INPP5B|2|INPP5B|coding|ENST00000373026.5|3UTR|SCAPAv7.PBMC8k	2	356,44,	0,10855,	positive	overlapped
chr1:37928537-37928834	-	INPP5B|2|INPP5B|coding|ENST00000373021.1|3UTR|SCAPAv7.PBMC4k	1	297,	0,	negative	non-overlapped
chr1:37929121-37929521	-	INPP5B|4|INPP5B|coding|ENST00000373021.1|3UTR|SCAPAv7.PBMC10k	1	400,	0,	negative	non-overlapped
chr1:37929699-37930099	-	INPP5B|5|INPP5B|coding|ENST00000373021.1|3UTR|SCAPAv7.PBMC5k	1	400,	0,	negative	non-overlapped
chr1:37930074-37930474	-	INPP5B|4|INPP5B|coding|ENST00000373021.1|3UTR|SCAPAv7.PBMC8k	1	400,	0,	negative	non-overlapped
chr1:37956975-37957290	-	SF3A3|1|SF3A3|coding|ENST00000373019.5|3UTR|SCAPAv7.PBMC6k	1	315,	0,	positive	overlapped
chr1:37957382-37957782	-	SF3A3|2|SF3A3|coding|ENST00000373019.5|3UTR|SCAPAv7.PBMC5k	1	400,	0,	negative	non-overlapped
chr1:37957923-37968047	-	SF3A3|3|SF3A3|coding|ENST00000373019.5|3UTR|SCAPAv7.PBMC10k	3	340,56,4,	0,2196,10120,	positive	overlapped
chr1:37969666-37980601	-	SF3A3|4|SF3A3|coding|ENST00000373019.5|CDS|SCAPAv7.PBMC5k	6	69,70,108,68,69,16,	0,7217,9053,9321,9798,10919,	negative	non-overlapped
chr1:37996770-37997064	-	FHL3|1|FHL3|coding|ENST00000373016.4|3UTR|SCAPAv7.PBMC6k	1	294,	0,	positive	overlapped
chr1:38016411-38019109	+	UTP11|1|UTP11|coding|ENST00000483182.5|exon|SCAPAv7.PBMC4k	4	9,103,114,51,	0,1256,2052,2647,	negative	non-overlapped
chr1:38019360-38023810	+	UTP11|1|UTP11|coding|ENST00000373014.5|3UTR|SCAPAv7.PBMC8k	3	23,111,266,	0,3338,4184,	positive	overlapped
chr1:38024549-38024820	+	UTP11|2|UTP11|coding|ENST00000373014.5|3UTR|SCAPAv7.PBMC5k	1	271,	0,	positive	overlapped
chr1:38043844-38044203	-	POU3F1|1|POU3F1|coding|ENST00000373012.5|3UTR|SCAPAv7.PBMC5k	1	359,	0,	positive	overlapped
chr1:38044584-38044984	-	POU3F1|1|POU3F1|coding|ENST00000373012.5|3UTR|SCAPAv7.PBMC8k	1	400,	0,	positive	non-overlapped
chr1:38045246-38045646	-	POU3F1|2|POU3F1|coding|ENST00000373012.5|3UTR|SCAPAv7.PBMC8k	1	400,	0,	negative	non-overlapped
chr1:38475222-38475622	+	LINC01685|1|LINC01685|lncRNA|ENST00000634732.1|exon|SCAPAv7.PBMC6k	1	400,	0,	positive	non-overlapped
chr1:38475475-38476779	+	LINC01685|1|LINC01685|lncRNA|ENST00000658241.1|exon|SCAPAv7.PBMC8k	2	349,51,	0,1253,	negative	non-overlapped
chr1:38475705-38476473	+	LINC01685|2|LINC01685|lncRNA|ENST00000634732.1|exon|SCAPAv7.PBMC4k	2	119,281,	0,487,	positive	overlapped
chr1:38475721-38496034	+	LINC01685|2|LINC01685|lncRNA|ENST00000658281.1|exon|SCAPAv7.PBMC8k	3	103,75,204,	0,1007,20109,	positive	overlapped
chr1:38476762-38477162	+	LINC01685|3|LINC01685|lncRNA|ENST00000658241.1|exon|SCAPAv7.PBMC6k	1	400,	0,	negative	non-overlapped
chr1:38709337-38709737	+	HSPA5P1|1|HSPA5P1|others|ENST00000442006.2|exon|SCAPAv7.PBMC5k	1	400,	0,	negative	non-overlapped
chr1:38710440-38710823	+	HSPA5P1|1|HSPA5P1|others|ENST00000442006.2|exon|SCAPAv7.PBMC8k	1	383,	0,	negative	non-overlapped
chr1:38754225-38754577	-	AL354702.1|1|AL354702.1|lncRNA|ENST00000641481.1|exon|SCAPAv7.PBMC3k	1	352,	0,	positive	overlapped
chr1:38838198-38838510	-	RRAGC|1|RRAGC|coding|ENST00000373001.4|3UTR|SCAPAv7.PBMC6k	1	312,	0,	positive	overlapped
chr1:38839295-38839695	-	RRAGC|2|RRAGC|coding|ENST00000373001.4|3UTR|SCAPAv7.PBMC6k	1	400,	0,	positive	non-overlapped
chr1:38839333-38839667	-	AL139260.2|1|AL139260.2|lncRNA|ENST00000622355.1|exon|SCAPAv7.PBMC6k	1	334,	0,	positive	non-overlapped
chr1:38856968-38873046	-	AL139260.2|2|AL139260.2|lncRNA|ENST00000622355.1|exon|SCAPAv7.PBMC6k	5	114,78,130,49,29,	0,7668,9911,10593,16049,	negative	non-overlapped
chr1:38860164-38876221	+	AL139260.1|1|AL139260.1|lncRNA|ENST00000456813.1|exon|SCAPAv7.PBMC8k	2	75,281,	0,15776,	positive	overlapped
chr1:38863452-38863852	-	MYCBP|1|MYCBP|coding|ENST00000397572.5|3UTR|SCAPAv7.PBMC3k	1	400,	0,	negative	overlapped
chr1:38864480-38867597	-	MYCBP|2|MYCBP|coding|ENST00000397572.5|3UTR|SCAPAv7.PBMC8k	3	234,130,36,	0,2399,3081,	positive	overlapped
chr1:38864501-38866961	-	AL139260.3|1|AL139260.3|coding|ENST00000489803.5|exon|SCAPAv7.PBMC6k	2	213,82,	0,2378,	positive	overlapped
chr1:38874236-38874636	-	GJA9|1|GJA9|coding|ENST00000357771.5|3UTR|SCAPAv7.PBMC10k	1	400,	0,	negative	non-overlapped
chr1:38874827-38875227	-	GJA9|1|GJA9|coding|ENST00000360786.3|CDS|SCAPAv7.PBMC5k	1	400,	0,	negative	non-overlapped
chr1:38885996-38886396	-	RHBDL2|1|RHBDL2|coding|ENST00000372990.6|3UTR|SCAPAv7.PBMC8k	1	400,	0,	negative	non-overlapped
chr1:38886353-38893171	-	RHBDL2|1|RHBDL2|coding|ENST00000289248.6|3UTR|SCAPAv7.PBMC5k	3	330,62,8,	0,1609,6810,	negative	non-overlapped
chr1:38913553-38919431	+	AL139260.1|2|AL139260.1|lncRNA|ENST00000663032.1|exon|SCAPAv7.PBMC8k	2	75,258,	0,5620,	negative	overlapped
chr1:39004756-39005156	+	AKIRIN1|1|AKIRIN1|coding|ENST00000432648.8|3UTR|SCAPAv7.PBMC8k	1	400,	0,	negative	non-overlapped
chr1:39005505-39005905	+	AKIRIN1|2|AKIRIN1|coding|ENST00000432648.8|3UTR|SCAPAv7.PBMC5k	1	400,	0,	positive	overlapped
chr1:39028815-39034629	+	NDUFS5|1|NDUFS5|coding|ENST00000372967.3|3UTR|SCAPAv7.PBMC8k	2	125,238,	0,5576,	positive	overlapped
chr1:39226670-39226896	-	AL442071.2|1|AL442071.2|lncRNA|ENST00000669616.1|exon|SCAPAv7.PBMC4k	1	226,	0,	negative	non-overlapped
chr1:39227015-39227415	-	AL442071.2|1|AL442071.2|lncRNA|ENST00000669616.1|exon|SCAPAv7.PBMC10k	1	400,	0,	negative	non-overlapped
chr1:39227126-39227526	-	AL442071.2|1|AL442071.2|lncRNA|ENST00000669616.1|exon|SCAPAv7.PBMC5k	1	400,	0,	negative	non-overlapped
chr1:39250101-39254640	+	MACF1|1|MACF1|coding|ENST00000467673.5|exon|SCAPAv7.PBMC8k	2	2,343,	0,4196,	negative	non-overlapped
chr1:39283195-39284399	+	MACF1|2|MACF1|coding|ENST00000524432.5|CDS|SCAPAv7.PBMC8k	4	106,107,120,67,	0,213,870,1137,	negative	non-overlapped
chr1:39304338-39304897	-	HSPE1P8|1|HSPE1P8|others|ENST00000406997.2|exon|SCAPAv7.PBMC10k	2	210,32,	0,527,	negative	non-overlapped
chr1:39322637-39324715	+	MACF1|3|MACF1|coding|ENST00000496804.5|3UTR|SCAPAv7.PBMC8k	4	78,99,153,70,	0,272,1555,2008,	negative	non-overlapped
chr1:39334940-39335340	+	MACF1|4|MACF1|coding|ENST00000673926.1|3UTR|SCAPAv7.PBMC8k	1	400,	0,	negative	non-overlapped
chr1:39373043-39373443	+	MACF1|5|MACF1|coding|ENST00000476350.1|exon|SCAPAv7.PBMC8k	1	400,	0,	negative	non-overlapped
chr1:39452811-39458435	+	MACF1|6|MACF1|coding|ENST00000289893.8|exon|SCAPAv7.PBMC8k	4	1,144,189,66,	0,895,2097,5558,	negative	non-overlapped
chr1:39454908-39459175	+	MACF1|5|MACF1|coding|ENST00000289893.8|exon|SCAPAv7.PBMC10k	3	189,121,90,	0,3461,4177,	negative	non-overlapped
chr1:39464542-39464909	+	MACF1|7|MACF1|coding|ENST00000497964.1|exon|SCAPAv7.PBMC8k	1	367,	0,	negative	non-overlapped
chr1:39485836-39486236	+	MACF1|8|MACF1|coding|ENST00000372915.7|3UTR|SCAPAv7.PBMC8k	1	400,	0,	positive	overlapped
chr1:39486596-39486996	+	MACF1|7|MACF1|coding|ENST00000564288.5|3UTR|SCAPAv7.PBMC4k	1	400,	0,	positive	overlapped
chr1:39515402-39515802	+	OXCT2P1|1|OXCT2P1|others|ENST00000447263.1|exon|SCAPAv7.PBMC5k	1	400,	0,	negative	non-overlapped
chr1:39522280-39523845	-	PPIEL|1|PPIEL|others|ENST00000331856.7|exon|SCAPAv7.PBMC3k	3	225,136,39,	0,1281,1526,	positive	overlapped
chr1:39523598-39537291	-	PPIEL|2|PPIEL|others|ENST00000644305.1|exon|SCAPAv7.PBMC8k	4	99,90,110,101,	0,208,5456,13592,	negative	non-overlapped
chr1:39524868-39541820	-	PPIEL|3|PPIEL|others|ENST00000644158.1|exon|SCAPAv7.PBMC5k	3	189,110,101,	0,4186,16851,	negative	non-overlapped
chr1:39526026-39526426	+	BMP8A|1|BMP8A|coding|ENST00000331593.6|3UTR|SCAPAv7.PBMC8k	1	400,	0,	negative	non-overlapped
chr1:39528393-39528793	+	BMP8A|2|BMP8A|coding|ENST00000331593.6|3UTR|SCAPAv7.PBMC10k	1	400,	0,	negative	non-overlapped
chr1:39528646-39529046	+	BMP8A|2|BMP8A|coding|ENST00000331593.6|3UTR|SCAPAv7.PBMC8k	1	400,	0,	negative	non-overlapped
chr1:39529572-39529869	+	BMP8A|3|BMP8A|coding|ENST00000331593.6|3UTR|SCAPAv7.PBMC8k	1	297,	0,	positive	overlapped
chr1:39560816-39561120	-	PABPC4|1|PABPC4|coding|ENST00000372856.7|3UTR|SCAPAv7.PBMC6k	1	304,	0,	positive	overlapped
chr1:39568883-39571342	-	PABPC4|2|PABPC4|coding|ENST00000470443.5|3UTR|SCAPAv7.PBMC10k	4	56,95,140,109,	0,711,979,2350,	negative	non-overlapped
chr1:39573277-39573677	+	PABPC4-AS1|1|PABPC4-AS1|lncRNA|ENST00000415255.2|exon|SCAPAv7.PBMC5k	1	400,	0,	negative	non-overlapped
chr1:39573386-39573785	+	PABPC4-AS1|1|PABPC4-AS1|lncRNA|ENST00000415255.2|exon|SCAPAv7.PBMC3k	1	399,	0,	negative	non-overlapped
chr1:39623451-39623789	-	HEYL|1|HEYL|coding|ENST00000372852.4|3UTR|SCAPAv7.PBMC10k	1	338,	0,	positive	overlapped
chr1:39624052-39624452	-	HEYL|1|HEYL|coding|ENST00000372852.4|3UTR|SCAPAv7.PBMC5k	1	400,	0,	negative	non-overlapped
chr1:39678648-39678959	-	HPCAL4|1|HPCAL4|coding|ENST00000372844.8|3UTR|SCAPAv7.PBMC6k	1	311,	0,	positive	overlapped
chr1:39678934-39679334	-	HPCAL4|2|HPCAL4|coding|ENST00000372844.8|3UTR|SCAPAv7.PBMC10k	1	400,	0,	positive	overlapped
chr1:39681609-39682009	-	HPCAL4|2|HPCAL4|coding|ENST00000372844.8|3UTR|SCAPAv7.PBMC5k	1	400,	0,	negative	non-overlapped
chr1:39682309-39682709	-	HPCAL4|3|HPCAL4|coding|ENST00000372844.8|3UTR|SCAPAv7.PBMC3k	1	400,	0,	negative	non-overlapped
chr1:39749085-39763893	+	PPIE|1|PPIE|coding|ENST00000356511.6|3UTR|SCAPAv7.PBMC8k	3	3,143,205,	0,3824,14603,	positive	overlapped
chr1:39753307-39753707	+	PPIE|2|PPIE|coding|ENST00000475350.5|3UTR|SCAPAv7.PBMC8k	1	400,	0,	positive	overlapped
chr1:39757182-39757364	-	BMP8B|1|BMP8B|coding|ENST00000372827.8|3UTR|SCAPAv7.PBMC3k	1	182,	0,	positive	overlapped
chr1:39757796-39758196	-	BMP8B|2|BMP8B|coding|ENST00000372827.8|3UTR|SCAPAv7.PBMC6k	1	400,	0,	negative	non-overlapped
chr1:39760449-39764712	-	BMP8B|3|BMP8B|coding|ENST00000372827.8|CDS|SCAPAv7.PBMC10k	4	119,111,80,90,	0,2642,3262,4173,	negative	non-overlapped
chr1:39769523-39769879	-	OXCT2|1|OXCT2|coding|ENST00000327582.5|3UTR|SCAPAv7.PBMC8k	1	356,	0,	positive	overlapped
chr1:39770361-39770761	-	OXCT2|2|OXCT2|coding|ENST00000327582.5|CDS|SCAPAv7.PBMC10k	1	400,	0,	negative	non-overlapped
chr1:39789812-39790161	+	AL033527.3|1|AL033527.3|lncRNA|ENST00000566366.1|exon|SCAPAv7.PBMC8k	1	349,	0,	positive	overlapped
chr1:39799522-39805152	+	AL033527.4|1|AL033527.4|lncRNA|ENST00000641382.1|exon|SCAPAv7.PBMC6k	3	59,66,275,	0,803,5355,	negative	non-overlapped
chr1:39801434-39809332	-	LINC02811|1|LINC02811|lncRNA|ENST00000641026.1|exon|SCAPAv7.PBMC4k	2	50,279,	0,7619,	negative	non-overlapped
chr1:39804963-39809195	+	AL033527.4|1|AL033527.4|lncRNA|ENST00000641632.1|exon|SCAPAv7.PBMC10k	3	69,197,134,	0,3038,4098,	positive	overlapped
chr1:39805084-39805452	+	AL033527.4|2|AL033527.4|lncRNA|ENST00000641382.1|exon|SCAPAv7.PBMC8k	1	368,	0,	positive	overlapped
chr1:39809076-39809450	+	AL033527.4|1|AL033527.4|lncRNA|ENST00000641632.1|exon|SCAPAv7.PBMC3k	1	374,	0,	positive	overlapped
chr1:39841037-39841437	-	TRIT1|1|TRIT1|coding|ENST00000537440.5|3UTR|SCAPAv7.PBMC4k	1	400,	0,	positive	overlapped
chr1:39844141-39848007	-	TRIT1|2|TRIT1|coding|ENST00000495175.6|3UTR|SCAPAv7.PBMC5k	5	77,110,78,113,22,	0,389,3078,3406,3844,	positive	non-overlapped
chr1:39847056-39847632	-	TRIT1|2|TRIT1|coding|ENST00000467774.1|exon|SCAPAv7.PBMC10k	2	241,85,	0,491,	negative	non-overlapped
chr1:39895428-39895722	-	MYCL|1|MYCL|coding|ENST00000372816.3|3UTR|SCAPAv7.PBMC6k	1	294,	0,	positive	overlapped
chr1:39897745-39897988	+	MYCL-AS1|1|MYCL-AS1|lncRNA|ENST00000418255.1|exon|SCAPAv7.PBMC10k	1	243,	0,	negative	non-overlapped
chr1:39898686-39899064	+	MYCL-AS1|1|MYCL-AS1|lncRNA|ENST00000418255.1|exon|SCAPAv7.PBMC4k	1	378,	0,	positive	overlapped
chr1:39963123-39963404	+	AL663070.2|1|AL663070.2|others|ENST00000438210.1|exon|SCAPAv7.PBMC4k	1	281,	0,	negative	non-overlapped
chr1:39969594-39969953	+	MFSD2A|1|MFSD2A|coding|ENST00000372811.10|3UTR|SCAPAv7.PBMC8k	1	359,	0,	positive	overlapped
chr1:40071846-40072246	+	CAP1|1|CAP1|coding|ENST00000372805.7|3UTR|SCAPAv7.PBMC4k	1	400,	0,	positive	overlapped
chr1:40072282-40072630	+	CAP1|2|CAP1|coding|ENST00000340450.7|3UTR|SCAPAv7.PBMC4k	1	348,	0,	positive	overlapped
chr1:40072660-40073060	-	PPT1|1|PPT1|coding|ENST00000642050.1|3UTR|SCAPAv7.PBMC6k	1	400,	0,	positive	overlapped
chr1:40133150-40133445	+	OAZ1P1|1|OAZ1P1|others|ENST00000430724.2|exon|SCAPAv7.PBMC4k	1	295,	0,	negative	non-overlapped
chr1:40189100-40202487	+	RLF|1|RLF|coding|ENST00000372771.5|CDS|SCAPAv7.PBMC8k	4	109,82,133,76,	0,1671,6531,13311,	positive	non-overlapped
chr1:40222676-40236015	+	RLF|2|RLF|coding|ENST00000372771.5|CDS|SCAPAv7.PBMC4k	3	34,142,224,	0,8840,13115,	negative	non-overlapped
chr1:40236067-40236467	+	RLF|2|RLF|coding|ENST00000372771.5|CDS|SCAPAv7.PBMC8k	1	400,	0,	negative	non-overlapped
chr1:40237277-40237677	+	RLF|3|RLF|coding|ENST00000372771.5|CDS|SCAPAv7.PBMC8k	1	400,	0,	negative	non-overlapped
chr1:40237774-40238174	+	RLF|4|RLF|coding|ENST00000372771.5|CDS|SCAPAv7.PBMC8k	1	400,	0,	negative	non-overlapped
chr1:40239135-40239535	+	RLF|3|RLF|coding|ENST00000372771.5|CDS|SCAPAv7.PBMC10k	1	400,	0,	negative	non-overlapped
chr1:40240534-40240921	+	RLF|4|RLF|coding|ENST00000372771.5|3UTR|SCAPAv7.PBMC10k	1	387,	0,	positive	overlapped
chr1:40247417-40251629	+	TMCO2|1|TMCO2|coding|ENST00000468258.1|exon|SCAPAv7.PBMC5k	2	31,347,	0,3865,	negative	non-overlapped
chr1:40256427-40256708	-	AL050341.2|1|AL050341.2|lncRNA|ENST00000567508.1|exon|SCAPAv7.PBMC6k	1	281,	0,	positive	overlapped
chr1:40257140-40257540	-	AL050341.2|2|AL050341.2|lncRNA|ENST00000567508.1|exon|SCAPAv7.PBMC3k	1	400,	0,	positive	overlapped
chr1:40262672-40262870	-	AL050341.1|1|AL050341.1|others|ENST00000447743.1|exon|SCAPAv7.PBMC10k	1	198,	0,	negative	non-overlapped
chr1:40270042-40281515	+	ZMPSTE24|1|ZMPSTE24|coding|ENST00000372759.4|CDS|SCAPAv7.PBMC4k	3	85,142,173,	0,1851,11300,	positive	overlapped
chr1:40293780-40294170	+	ZMPSTE24|2|ZMPSTE24|coding|ENST00000372759.4|3UTR|SCAPAv7.PBMC8k	1	390,	0,	positive	overlapped
chr1:40300489-40300821	-	COL9A2|1|COL9A2|coding|ENST00000372748.8|3UTR|SCAPAv7.PBMC3k	1	332,	0,	positive	overlapped
chr1:40312185-40314220	-	COL9A2|2|COL9A2|coding|ENST00000482722.5|exon|SCAPAv7.PBMC10k	4	294,36,54,16,	0,388,545,2019,	positive	non-overlapped
chr1:40333080-40333465	-	AL031985.2|1|AL031985.2|others|ENST00000600955.1|exon|SCAPAv7.PBMC8k	1	385,	0,	negative	non-overlapped
chr1:40364805-40365120	+	AL031985.1|1|AL031985.1|others|ENST00000392713.3|exon|SCAPAv7.PBMC5k	1	315,	0,	negative	non-overlapped
chr1:40364949-40365183	+	AL031985.1|1|AL031985.1|others|ENST00000392713.3|exon|SCAPAv7.PBMC8k	1	234,	0,	negative	non-overlapped
chr1:40374122-40409835	+	SMAP2|1|SMAP2|coding|ENST00000372718.8|CDS|SCAPAv7.PBMC5k	4	101,134,86,79,	0,32613,34530,35634,	negative	overlapped
chr1:40416840-40422119	+	SMAP2|2|SMAP2|coding|ENST00000372718.8|3UTR|SCAPAv7.PBMC8k	2	256,144,	0,5135,	positive	overlapped
chr1:40422960-40423307	+	SMAP2|3|SMAP2|coding|ENST00000372718.8|3UTR|SCAPAv7.PBMC8k	1	347,	0,	positive	overlapped
chr1:40436594-40450032	-	AL031985.4|1|AL031985.4|lncRNA|ENST00000642138.1|exon|SCAPAv7.PBMC8k	4	17,81,42,213,	0,1725,1930,13225,	negative	non-overlapped
chr1:40450477-40450877	+	ZFP69B|1|ZFP69B|coding|ENST00000361584.5|5UTR|SCAPAv7.PBMC6k	1	400,	0,	negative	non-overlapped
chr1:40450834-40457004	+	ZFP69B|1|ZFP69B|coding|ENST00000469416.1|exon|SCAPAv7.PBMC5k	3	254,86,60,	0,3368,6110,	negative	non-overlapped
chr1:40457005-40462658	+	ZFP69B|1|ZFP69B|coding|ENST00000484445.5|3UTR|SCAPAv7.PBMC8k	3	66,96,238,	0,338,5415,	negative	non-overlapped
chr1:40463336-40463694	+	ZFP69B|3|ZFP69B|coding|ENST00000411995.6|3UTR|SCAPAv7.PBMC5k	1	358,	0,	positive	overlapped
chr1:40464319-40464666	+	AL031985.3|1|AL031985.3|lncRNA|ENST00000565390.2|exon|SCAPAv7.PBMC5k	1	347,	0,	positive	non-overlapped
chr1:40465612-40466012	+	AL031985.3|1|AL031985.3|lncRNA|ENST00000565390.2|exon|SCAPAv7.PBMC8k	1	400,	0,	negative	overlapped
chr1:40466430-40466758	+	AL031985.3|2|AL031985.3|lncRNA|ENST00000565390.2|exon|SCAPAv7.PBMC8k	1	328,	0,	positive	overlapped
chr1:40493212-40493612	-	AL603839.3|1|AL603839.3|lncRNA|ENST00000450713.1|exon|SCAPAv7.PBMC6k	1	400,	0,	negative	non-overlapped
chr1:40493414-40508661	-	AL603839.3|1|AL603839.3|lncRNA|ENST00000450713.1|exon|SCAPAv7.PBMC10k	2	274,73,	0,15174,	negative	overlapped
chr1:40495881-40496281	+	ZFP69|1|ZFP69|coding|ENST00000372705.3|3UTR|SCAPAv7.PBMC4k	1	400,	0,	positive	overlapped
chr1:40515649-40516049	+	EXO5|1|EXO5|coding|ENST00000296380.8|3UTR|SCAPAv7.PBMC4k	1	400,	0,	positive	overlapped
chr1:40516144-40516515	+	EXO5|2|EXO5|coding|ENST00000296380.8|3UTR|SCAPAv7.PBMC3k	1	371,	0,	negative	non-overlapped
chr1:40533178-40546735	+	ZNF684|1|ZNF684|coding|ENST00000648542.1|CDS|SCAPAv7.PBMC4k	4	3,127,96,174,	0,7407,8436,13383,	negative	overlapped
chr1:40540672-40544660	+	ZNF684|2|ZNF684|coding|ENST00000372697.7|3UTR|SCAPAv7.PBMC8k	3	40,96,264,	0,942,3724,	positive	non-overlapped
chr1:40546931-40547331	+	ZNF684|3|ZNF684|coding|ENST00000493756.1|exon|SCAPAv7.PBMC4k	1	400,	0,	negative	non-overlapped
chr1:40547390-40547790	+	ZNF684|2|ZNF684|coding|ENST00000648542.1|3UTR|SCAPAv7.PBMC5k	1	400,	0,	positive	non-overlapped
chr1:40547786-40548143	+	ZNF684|3|ZNF684|coding|ENST00000372699.8|3UTR|SCAPAv7.PBMC8k	1	357,	0,	positive	overlapped
chr1:40620680-40620968	-	RIMS3|1|RIMS3|coding|ENST00000372684.8|3UTR|SCAPAv7.PBMC6k	1	288,	0,	positive	overlapped
chr1:40626187-40626587	-	RIMS3|2|RIMS3|coding|ENST00000372684.8|3UTR|SCAPAv7.PBMC8k	1	400,	0,	positive	overlapped
chr1:40629359-40641840	-	RIMS3|2|RIMS3|coding|ENST00000372683.1|CDS|SCAPAv7.PBMC5k	4	13,113,142,132,	0,3709,6556,12349,	negative	non-overlapped
chr1:40666369-40666769	+	AL031289.2|1|AL031289.2|lncRNA|ENST00000658681.1|exon|SCAPAv7.PBMC4k	1	400,	0,	negative	overlapped
chr1:40666632-40667032	+	AL031289.2|1|AL031289.2|lncRNA|ENST00000658681.1|exon|SCAPAv7.PBMC8k	1	400,	0,	negative	non-overlapped
chr1:40666901-40667301	+	AL031289.2|1|AL031289.2|lncRNA|ENST00000658681.1|exon|SCAPAv7.PBMC3k	1	400,	0,	negative	non-overlapped
chr1:40690380-40690730	-	NFYC-AS1|1|NFYC-AS1|lncRNA|ENST00000606277.1|exon|SCAPAv7.PBMC6k	1	350,	0,	negative	non-overlapped
chr1:40690591-40690991	-	NFYC-AS1|2|NFYC-AS1|lncRNA|ENST00000606277.1|exon|SCAPAv7.PBMC10k	1	400,	0,	positive	overlapped
chr1:40691179-40691579	-	NFYC-AS1|2|NFYC-AS1|lncRNA|ENST00000606277.1|exon|SCAPAv7.PBMC8k	1	400,	0,	positive	overlapped
chr1:40770720-40771120	+	NFYC|1|NFYC|coding|ENST00000427410.6|3UTR|SCAPAv7.PBMC8k	1	400,	0,	positive	overlapped
chr1:40771238-40771591	+	NFYC|2|NFYC|coding|ENST00000456393.6|3UTR|SCAPAv7.PBMC4k	1	353,	0,	positive	overlapped
chr1:40804846-40805078	+	RN7SL326P|1|RN7SL326P|others|ENST00000477493.3|exon|SCAPAv7.PBMC10k	1	232,	0,	negative	non-overlapped
chr1:40840093-40840442	+	KCNQ4|1|KCNQ4|coding|ENST00000347132.10|3UTR|SCAPAv7.PBMC4k	1	349,	0,	positive	overlapped
chr1:40861054-40861355	-	CITED4|1|CITED4|coding|ENST00000372638.4|3UTR|SCAPAv7.PBMC6k	1	301,	0,	positive	overlapped
chr1:40980245-40983361	+	CTPS1|1|CTPS1|coding|ENST00000470271.5|CDS|SCAPAv7.PBMC5k	2	316,84,	0,3032,	negative	non-overlapped
chr1:40983333-40988598	+	CTPS1|1|CTPS1|coding|ENST00000480420.6|exon|SCAPAv7.PBMC4k	4	123,171,101,5,	0,1487,4038,5260,	negative	non-overlapped
chr1:40995976-41000004	+	CTPS1|2|CTPS1|coding|ENST00000648020.1|3UTR|SCAPAv7.PBMC8k	3	92,133,175,	0,1417,3853,	negative	non-overlapped
chr1:40996592-40996992	+	CTPS1|3|CTPS1|coding|ENST00000648801.1|exon|SCAPAv7.PBMC4k	1	400,	0,	positive	non-overlapped
chr1:41000271-41000671	+	CTPS1|5|CTPS1|coding|ENST00000648020.1|3UTR|SCAPAv7.PBMC5k	1	400,	0,	negative	non-overlapped
chr1:41008860-41011788	+	CTPS1|5|CTPS1|coding|ENST00000463423.6|3UTR|SCAPAv7.PBMC4k	4	30,145,94,131,	0,584,1300,2797,	positive	overlapped
chr1:41012187-41012542	+	CTPS1|6|CTPS1|coding|ENST00000650070.2|3UTR|SCAPAv7.PBMC4k	1	355,	0,	positive	overlapped
chr1:41014590-41014891	+	SLFNL1-AS1|1|SLFNL1-AS1|lncRNA|ENST00000626479.1|exon|SCAPAv7.PBMC8k	1	301,	0,	negative	non-overlapped
chr1:41015597-41015827	-	SLFNL1|1|SLFNL1|coding|ENST00000302946.12|3UTR|SCAPAv7.PBMC3k	1	230,	0,	positive	overlapped
chr1:41015877-41017282	-	SLFNL1|1|SLFNL1|coding|ENST00000302946.12|3UTR|SCAPAv7.PBMC5k	2	351,49,	0,1356,	negative	non-overlapped
chr1:41017255-41017912	-	SLFNL1|1|SLFNL1|coding|ENST00000302946.12|CDS|SCAPAv7.PBMC10k	2	122,278,	0,379,	negative	non-overlapped
chr1:41020684-41021084	-	SLFNL1|2|SLFNL1|coding|ENST00000359345.5|5UTR|SCAPAv7.PBMC5k	1	400,	0,	negative	non-overlapped
chr1:41022605-41023005	-	SLFNL1|2|SLFNL1|coding|ENST00000359345.5|5UTR|SCAPAv7.PBMC10k	1	400,	0,	negative	non-overlapped
chr1:41027200-41027552	-	SCMH1|1|SCMH1|coding|ENST00000361191.9|3UTR|SCAPAv7.PBMC8k	1	352,	0,	positive	overlapped
chr1:41043126-41043526	+	SLFNL1-AS1|2|SLFNL1-AS1|lncRNA|ENST00000626479.1|exon|SCAPAv7.PBMC10k	1	400,	0,	negative	non-overlapped
chr1:41043537-41043890	+	SLFNL1-AS1|3|SLFNL1-AS1|lncRNA|ENST00000626479.1|exon|SCAPAv7.PBMC10k	1	353,	0,	positive	overlapped
chr1:41185984-41186177	-	SCMH1|2|SCMH1|coding|ENST00000488592.1|exon|SCAPAv7.PBMC6k	1	193,	0,	negative	non-overlapped
chr1:41241772-41334496	+	AC093151.7|1|AC093151.7|lncRNA|ENST00000657314.1|exon|SCAPAv7.PBMC5k	2	204,84,	0,92640,	negative	overlapped
chr1:41242373-41260778	+	AC093151.2|1|AC093151.2|lncRNA|ENST00000425554.1|exon|SCAPAv7.PBMC10k	2	333,36,	0,18369,	negative	non-overlapped
chr1:41302932-41303225	-	AC093151.5|1|AC093151.5|others|ENST00000662236.1|exon|SCAPAv7.PBMC6k	1	293,	0,	positive	overlapped
chr1:41338340-41338644	+	AC093151.7|2|AC093151.7|lncRNA|ENST00000657314.1|exon|SCAPAv7.PBMC5k	1	304,	0,	negative	non-overlapped
chr1:41362050-41381721	+	FOXO6|1|FOXO6|coding|ENST00000372591.1|exon|SCAPAv7.PBMC3k	2	294,106,	0,19565,	negative	non-overlapped
chr1:41375004-41375585	-	FOXO6-AS1|1|FOXO6-AS1|lncRNA|ENST00000429109.1|exon|SCAPAv7.PBMC10k	2	248,61,	0,520,	positive	overlapped
chr1:41382499-41382899	+	FOXO6|1|FOXO6|coding|ENST00000372591.1|exon|SCAPAv7.PBMC8k	1	400,	0,	negative	non-overlapped
chr1:41382676-41383076	+	FOXO6|1|FOXO6|coding|ENST00000372591.1|exon|SCAPAv7.PBMC10k	1	400,	0,	negative	overlapped
chr1:41383202-41383590	+	FOXO6|1|FOXO6|coding|ENST00000372591.1|exon|SCAPAv7.PBMC5k	1	388,	0,	positive	overlapped
chr1:41506365-41506758	-	HIVEP3|1|HIVEP3|coding|ENST00000372583.6|3UTR|SCAPAv7.PBMC5k	1	393,	0,	positive	overlapped
chr1:41506572-41506972	-	HIVEP3|1|HIVEP3|coding|ENST00000372583.6|3UTR|SCAPAv7.PBMC4k	1	400,	0,	negative	non-overlapped
chr1:41506879-41507279	-	HIVEP3|2|HIVEP3|coding|ENST00000372583.6|3UTR|SCAPAv7.PBMC6k	1	400,	0,	positive	non-overlapped
chr1:41510196-41510596	-	HIVEP3|3|HIVEP3|coding|ENST00000372583.6|3UTR|SCAPAv7.PBMC5k	1	400,	0,	positive	overlapped
[truncated: 81,392 more rows]

## Sheet: b, aggregated intronic PASs
b, aggregated intronic PASs by SCAPTURE in six PBMC datasets from 10x Genomics
Location	Strand	Information	Exon number	Length of each peak block (BED file format)	Start site of each peak block (BED file format)	DeepPASS	KnownPASs
chr1:14502-14902	-	WASH7P|1|WASH7P|others|null|intron|SCAPAv7.PBMC8k	1	400,	0,	negative	non-overlapped
chr1:93813-94213	-	AL627309.1|1|AL627309.1|lncRNA|null|intron|SCAPAv7.PBMC6k	1	400,	0,	negative	non-overlapped
chr1:98941-99341	-	AL627309.1|1|AL627309.1|lncRNA|null|intron|SCAPAv7.PBMC10k	1	400,	0,	negative	non-overlapped
chr1:103928-104328	-	AL627309.1|2|AL627309.1|lncRNA|null|intron|SCAPAv7.PBMC5k	1	400,	0,	negative	non-overlapped
chr1:116172-116572	-	AL627309.1|3|AL627309.1|lncRNA|null|intron|SCAPAv7.PBMC5k	1	400,	0,	negative	non-overlapped
chr1:122664-123064	-	AL627309.1|2|AL627309.1|lncRNA|null|intron|SCAPAv7.PBMC10k	1	400,	0,	negative	non-overlapped
chr1:123774-124174	-	AL627309.1|3|AL627309.1|lncRNA|null|intron|SCAPAv7.PBMC4k	1	400,	0,	negative	non-overlapped
chr1:128480-128880	-	AL627309.1|5|AL627309.1|lncRNA|null|intron|SCAPAv7.PBMC8k	1	400,	0,	negative	non-overlapped
chr1:129483-129883	-	AL627309.1|6|AL627309.1|lncRNA|null|intron|SCAPAv7.PBMC5k	1	400,	0,	negative	non-overlapped
chr1:160442-160842	-	AL627309.5|1|AL627309.5|lncRNA|null|intron|SCAPAv7.PBMC6k	1	400,	0,	negative	non-overlapped
chr1:191305-191705	-	WASH9P|1|WASH9P|others|null|intron|SCAPAv7.PBMC5k	1	400,	0,	negative	non-overlapped
chr1:194467-194867	-	WASH9P|1|WASH9P|others|null|intron|SCAPAv7.PBMC4k	1	400,	0,	negative	non-overlapped
chr1:270388-270788	-	AP006222.1|1|AP006222.1|others|null|intron|SCAPAv7.PBMC6k	1	400,	0,	negative	non-overlapped
chr1:270617-271017	-	AP006222.1|1|AP006222.1|others|null|intron|SCAPAv7.PBMC4k	1	400,	0,	negative	non-overlapped
chr1:271329-271729	-	AP006222.1|2|AP006222.1|others|null|intron|SCAPAv7.PBMC6k	1	400,	0,	negative	non-overlapped
chr1:273877-274277	-	AP006222.1|3|AP006222.1|others|null|intron|SCAPAv7.PBMC8k	1	400,	0,	negative	non-overlapped
chr1:274194-274594	-	AP006222.1|3|AP006222.1|others|null|intron|SCAPAv7.PBMC10k	1	400,	0,	negative	non-overlapped
chr1:275493-275893	-	AP006222.1|3|AP006222.1|others|null|intron|SCAPAv7.PBMC4k	1	400,	0,	positive	non-overlapped
chr1:279092-279492	-	AP006222.1|4|AP006222.1|others|null|intron|SCAPAv7.PBMC8k	1	400,	0,	negative	non-overlapped
chr1:279448-279848	-	AP006222.1|3|AP006222.1|others|null|intron|SCAPAv7.PBMC5k	1	400,	0,	negative	non-overlapped
chr1:282190-282590	-	AP006222.1|5|AP006222.1|others|null|intron|SCAPAv7.PBMC5k	1	400,	0,	negative	non-overlapped
chr1:292051-292451	-	AP006222.1|6|AP006222.1|others|null|intron|SCAPAv7.PBMC5k	1	400,	0,	negative	non-overlapped
chr1:294945-295345	-	AP006222.1|7|AP006222.1|others|null|intron|SCAPAv7.PBMC8k	1	400,	0,	negative	non-overlapped
chr1:295988-296388	-	AP006222.1|7|AP006222.1|others|null|intron|SCAPAv7.PBMC5k	1	400,	0,	negative	non-overlapped
chr1:296777-297177	-	AP006222.1|8|AP006222.1|others|null|intron|SCAPAv7.PBMC5k	1	400,	0,	negative	non-overlapped
chr1:509225-509625	-	AL732372.2|1|AL732372.2|others|null|intron|SCAPAv7.PBMC6k	1	400,	0,	negative	non-overlapped
chr1:511392-511792	-	AL732372.2|2|AL732372.2|others|null|intron|SCAPAv7.PBMC3k	1	400,	0,	negative	non-overlapped
chr1:629554-629954	-	AL669831.3|1|AL669831.3|others|null|intron|SCAPAv7.PBMC5k	1	400,	0,	positive	overlapped
chr1:629735-630135	-	AL669831.3|1|AL669831.3|others|null|intron|SCAPAv7.PBMC10k	1	400,	0,	positive	non-overlapped
chr1:633825-634225	-	AL669831.3|2|AL669831.3|others|null|intron|SCAPAv7.PBMC10k	1	400,	0,	negative	non-overlapped
chr1:751612-752012	-	AL669831.1|1|AL669831.1|others|null|intron|SCAPAv7.PBMC10k	1	400,	0,	negative	non-overlapped
chr1:751909-752309	-	AL669831.1|1|AL669831.1|others|null|intron|SCAPAv7.PBMC4k	1	400,	0,	negative	non-overlapped
chr1:756369-756769	-	AL669831.1|1|AL669831.1|others|null|intron|SCAPAv7.PBMC6k	1	400,	0,	negative	non-overlapped
chr1:770286-770686	-	AL669831.1|3|AL669831.1|others|null|intron|SCAPAv7.PBMC10k	1	400,	0,	negative	non-overlapped
chr1:771730-772130	-	AL669831.1|2|AL669831.1|others|null|intron|SCAPAv7.PBMC6k	1	400,	0,	negative	non-overlapped
chr1:777736-778136	-	AL669831.1|4|AL669831.1|others|null|intron|SCAPAv7.PBMC10k	1	400,	0,	negative	non-overlapped
chr1:777742-778142	-	AL669831.3|2|AL669831.3|others|null|intron|SCAPAv7.PBMC8k	1	400,	0,	negative	non-overlapped
chr1:777869-778269	-	AL669831.1|3|AL669831.1|others|null|intron|SCAPAv7.PBMC6k	1	400,	0,	negative	non-overlapped
chr1:779106-779506	+	LINC01409|1|LINC01409|lncRNA|null|intron|SCAPAv7.PBMC6k	1	400,	0,	negative	non-overlapped
chr1:779504-779904	+	LINC01409|1|LINC01409|lncRNA|null|intron|SCAPAv7.PBMC4k	1	400,	0,	negative	non-overlapped
chr1:780092-780492	+	LINC01409|2|LINC01409|lncRNA|null|intron|SCAPAv7.PBMC3k	1	400,	0,	negative	non-overlapped
chr1:788013-788413	+	LINC01409|3|LINC01409|lncRNA|null|intron|SCAPAv7.PBMC6k	1	400,	0,	negative	non-overlapped
chr1:788390-788790	+	LINC01409|3|LINC01409|lncRNA|null|intron|SCAPAv7.PBMC3k	1	400,	0,	negative	non-overlapped
chr1:790267-790667	+	LINC01409|2|LINC01409|lncRNA|null|intron|SCAPAv7.PBMC4k	1	400,	0,	negative	non-overlapped
chr1:793462-793862	-	AL669831.3|5|AL669831.3|others|null|intron|SCAPAv7.PBMC10k	1	400,	0,	negative	non-overlapped
chr1:798894-799294	+	LINC01409|5|LINC01409|lncRNA|null|intron|SCAPAv7.PBMC6k	1	400,	0,	negative	non-overlapped
chr1:800403-800803	-	AL669831.3|3|AL669831.3|others|null|intron|SCAPAv7.PBMC8k	1	400,	0,	negative	non-overlapped
chr1:802905-803305	+	LINC01409|6|LINC01409|lncRNA|null|intron|SCAPAv7.PBMC6k	1	400,	0,	negative	non-overlapped
chr1:816583-816983	-	AL669831.4|2|AL669831.4|others|null|intron|SCAPAv7.PBMC6k	1	400,	0,	negative	non-overlapped
chr1:824785-825185	-	AL669831.3|6|AL669831.3|others|null|intron|SCAPAv7.PBMC10k	1	400,	0,	negative	non-overlapped
chr1:825772-826172	-	AL669831.3|5|AL669831.3|others|null|intron|SCAPAv7.PBMC8k	1	400,	0,	negative	non-overlapped
chr1:828150-828550	+	LINC01128|1|LINC01128|lncRNA|null|intron|SCAPAv7.PBMC8k	1	400,	0,	negative	non-overlapped
chr1:828529-828929	+	LINC01128|1|LINC01128|lncRNA|null|intron|SCAPAv7.PBMC3k	1	400,	0,	negative	non-overlapped
chr1:838520-838920	+	LINC01128|2|LINC01128|lncRNA|null|intron|SCAPAv7.PBMC8k	1	400,	0,	negative	non-overlapped
chr1:861463-861863	+	AL669831.7|1|AL669831.7|lncRNA|null|intron|SCAPAv7.PBMC8k	1	400,	0,	negative	non-overlapped
chr1:861902-862302	+	AL669831.7|2|AL669831.7|lncRNA|null|intron|SCAPAv7.PBMC8k	1	400,	0,	negative	non-overlapped
chr1:863030-863430	+	AL669831.7|2|AL669831.7|lncRNA|null|intron|SCAPAv7.PBMC4k	1	400,	0,	negative	non-overlapped
chr1:863375-863775	+	AL669831.7|3|AL669831.7|lncRNA|null|intron|SCAPAv7.PBMC8k	1	400,	0,	positive	overlapped
chr1:926377-926777	+	SAMD11|1|SAMD11|coding|null|intron|SCAPAv7.PBMC5k	1	400,	0,	negative	non-overlapped
chr1:928037-928437	+	SAMD11|1|SAMD11|coding|null|intron|SCAPAv7.PBMC4k	1	400,	0,	negative	non-overlapped
chr1:931686-932086	+	SAMD11|3|SAMD11|coding|null|intron|SCAPAv7.PBMC5k	1	400,	0,	positive	non-overlapped
chr1:936916-937316	+	SAMD11|2|SAMD11|coding|null|intron|SCAPAv7.PBMC10k	1	400,	0,	negative	non-overlapped
chr1:967608-968008	+	PLEKHN1|1|PLEKHN1|coding|null|intron|SCAPAv7.PBMC5k	1	400,	0,	negative	non-overlapped
chr1:968233-968633	+	PLEKHN1|1|PLEKHN1|coding|null|intron|SCAPAv7.PBMC10k	1	400,	0,	negative	non-overlapped
chr1:1001474-1001874	+	ISG15|1|ISG15|coding|null|intron|SCAPAv7.PBMC3k	1	400,	0,	negative	non-overlapped
chr1:1001620-1002020	+	ISG15|1|ISG15|coding|null|intron|SCAPAv7.PBMC8k	1	400,	0,	negative	non-overlapped
chr1:1012506-1012906	-	AL645608.1|1|AL645608.1|lncRNA|null|intron|SCAPAv7.PBMC6k	1	400,	0,	negative	non-overlapped
chr1:1020606-1021006	+	AGRN|1|AGRN|coding|null|intron|SCAPAv7.PBMC5k	1	400,	0,	negative	non-overlapped
chr1:1021017-1021417	+	AGRN|1|AGRN|coding|null|intron|SCAPAv7.PBMC3k	1	400,	0,	negative	non-overlapped
chr1:1021115-1021515	+	AGRN|2|AGRN|coding|null|intron|SCAPAv7.PBMC10k	1	400,	0,	negative	non-overlapped
chr1:1021791-1022191	+	AGRN|3|AGRN|coding|null|intron|SCAPAv7.PBMC10k	1	400,	0,	negative	non-overlapped
chr1:1030155-1030555	+	AGRN|1|AGRN|coding|null|intron|SCAPAv7.PBMC8k	1	400,	0,	negative	non-overlapped
chr1:1030988-1031388	+	AGRN|3|AGRN|coding|null|intron|SCAPAv7.PBMC5k	1	400,	0,	negative	non-overlapped
chr1:1032407-1032807	+	AGRN|4|AGRN|coding|null|intron|SCAPAv7.PBMC10k	1	400,	0,	negative	non-overlapped
chr1:1033361-1033761	+	AGRN|2|AGRN|coding|null|intron|SCAPAv7.PBMC8k	1	400,	0,	negative	non-overlapped
chr1:1033529-1033929	+	AGRN|4|AGRN|coding|null|intron|SCAPAv7.PBMC5k	1	400,	0,	negative	non-overlapped
chr1:1037364-1037764	+	AGRN|5|AGRN|coding|null|intron|SCAPAv7.PBMC5k	1	400,	0,	negative	non-overlapped
chr1:1038511-1038911	+	AGRN|6|AGRN|coding|null|intron|SCAPAv7.PBMC5k	1	400,	0,	negative	non-overlapped
chr1:1038855-1039255	+	AGRN|5|AGRN|coding|null|intron|SCAPAv7.PBMC10k	1	400,	0,	negative	non-overlapped
chr1:1039371-1039771	+	AGRN|6|AGRN|coding|null|intron|SCAPAv7.PBMC10k	1	400,	0,	negative	non-overlapped
chr1:1042772-1043172	+	AGRN|3|AGRN|coding|null|intron|SCAPAv7.PBMC8k	1	400,	0,	negative	non-overlapped
chr1:1060553-1060953	+	AL390719.1|1|AL390719.1|others|null|intron|SCAPAv7.PBMC5k	1	400,	0,	negative	non-overlapped
chr1:1094763-1095163	-	C1orf159|1|C1orf159|coding|null|intron|SCAPAv7.PBMC10k	1	400,	0,	negative	non-overlapped
chr1:1096288-1096688	-	C1orf159|2|C1orf159|coding|null|intron|SCAPAv7.PBMC6k	1	400,	0,	negative	non-overlapped
chr1:1097528-1097928	-	C1orf159|3|C1orf159|coding|null|intron|SCAPAv7.PBMC6k	1	400,	0,	negative	non-overlapped
chr1:1098446-1098846	-	C1orf159|2|C1orf159|coding|null|intron|SCAPAv7.PBMC8k	1	400,	0,	negative	non-overlapped
chr1:1098594-1098994	-	C1orf159|2|C1orf159|coding|null|intron|SCAPAv7.PBMC3k	1	400,	0,	negative	non-overlapped
chr1:1101714-1102114	+	AL390719.3|1|AL390719.3|lncRNA|null|intron|SCAPAv7.PBMC5k	1	400,	0,	negative	non-overlapped
chr1:1103938-1104338	-	C1orf159|4|C1orf159|coding|null|intron|SCAPAv7.PBMC6k	1	400,	0,	negative	non-overlapped
chr1:1109409-1109809	-	C1orf159|5|C1orf159|coding|null|intron|SCAPAv7.PBMC6k	1	400,	0,	negative	non-overlapped
chr1:1109620-1110020	-	C1orf159|3|C1orf159|coding|null|intron|SCAPAv7.PBMC8k	1	400,	0,	positive	non-overlapped
chr1:1113866-1114266	-	C1orf159|6|C1orf159|coding|null|intron|SCAPAv7.PBMC6k	1	400,	0,	negative	non-overlapped
chr1:1177282-1177682	-	TTLL10-AS1|1|TTLL10-AS1|lncRNA|null|intron|SCAPAv7.PBMC10k	1	400,	0,	negative	non-overlapped
chr1:1186680-1187080	+	TTLL10|2|TTLL10|coding|null|intron|SCAPAv7.PBMC5k	1	400,	0,	negative	non-overlapped
chr1:1188634-1189034	+	TTLL10|3|TTLL10|coding|null|intron|SCAPAv7.PBMC5k	1	400,	0,	negative	overlapped
chr1:1189354-1189754	+	TTLL10|1|TTLL10|coding|null|intron|SCAPAv7.PBMC4k	1	400,	0,	negative	non-overlapped
chr1:1193020-1193420	+	TTLL10|5|TTLL10|coding|null|intron|SCAPAv7.PBMC5k	1	400,	0,	negative	non-overlapped
chr1:1229175-1229575	-	SDF4|1|SDF4|coding|null|intron|SCAPAv7.PBMC10k	1	400,	0,	positive	non-overlapped
chr1:1229385-1229785	-	SDF4|1|SDF4|coding|null|intron|SCAPAv7.PBMC8k	1	400,	0,	positive	non-overlapped
chr1:1230420-1230820	-	SDF4|1|SDF4|coding|null|intron|SCAPAv7.PBMC6k	1	400,	0,	negative	non-overlapped
chr1:1245104-1245504	-	C1QTNF12|1|C1QTNF12|coding|null|intron|SCAPAv7.PBMC10k	1	400,	0,	negative	non-overlapped
chr1:1258180-1258580	-	UBE2J2|1|UBE2J2|coding|null|intron|SCAPAv7.PBMC10k	1	400,	0,	negative	non-overlapped
chr1:1261602-1262002	-	UBE2J2|1|UBE2J2|coding|null|intron|SCAPAv7.PBMC6k	1	400,	0,	negative	non-overlapped
chr1:1268819-1269219	-	UBE2J2|2|UBE2J2|coding|null|intron|SCAPAv7.PBMC3k	1	400,	0,	negative	non-overlapped
chr1:1279748-1280148	+	LINC01786|1|LINC01786|lncRNA|null|intron|SCAPAv7.PBMC8k	1	400,	0,	negative	non-overlapped
chr1:1282368-1282768	+	SCNN1D|1|SCNN1D|coding|null|intron|SCAPAv7.PBMC5k	1	400,	0,	negative	non-overlapped
chr1:1282699-1283099	+	SCNN1D|1|SCNN1D|coding|null|intron|SCAPAv7.PBMC8k	1	400,	0,	negative	non-overlapped
chr1:1283275-1283675	+	SCNN1D|1|SCNN1D|coding|null|intron|SCAPAv7.PBMC4k	1	400,	0,	negative	non-overlapped
chr1:1300774-1301174	-	ACAP3|1|ACAP3|coding|null|intron|SCAPAv7.PBMC10k	1	400,	0,	negative	non-overlapped
chr1:1306658-1307058	-	ACAP3|2|ACAP3|coding|null|intron|SCAPAv7.PBMC5k	1	400,	0,	negative	non-overlapped
chr1:1308963-1309363	-	ACAP3|1|ACAP3|coding|null|intron|SCAPAv7.PBMC6k	1	400,	0,	negative	non-overlapped
chr1:1317973-1318373	-	AL139287.1|1|AL139287.1|lncRNA|null|intron|SCAPAv7.PBMC8k	1	400,	0,	negative	non-overlapped
chr1:1317973-1318373	-	INTS11|1|INTS11|coding|null|intron|SCAPAv7.PBMC8k	1	400,	0,	negative	non-overlapped
chr1:1323398-1323798	-	INTS11|2|INTS11|coding|null|intron|SCAPAv7.PBMC5k	1	400,	0,	negative	non-overlapped
chr1:1323536-1323936	-	INTS11|2|INTS11|coding|null|intron|SCAPAv7.PBMC3k	1	400,	0,	negative	non-overlapped
chr1:1343076-1343476	-	DVL1|1|DVL1|coding|null|intron|SCAPAv7.PBMC10k	1	400,	0,	negative	non-overlapped
chr1:1344534-1344934	-	DVL1|1|DVL1|coding|null|intron|SCAPAv7.PBMC4k	1	400,	0,	negative	non-overlapped
chr1:1347218-1347618	-	DVL1|2|DVL1|coding|null|intron|SCAPAv7.PBMC10k	1	400,	0,	negative	non-overlapped
chr1:1347535-1347935	-	DVL1|1|DVL1|coding|null|intron|SCAPAv7.PBMC5k	1	400,	0,	negative	non-overlapped
chr1:1348029-1348429	-	DVL1|3|DVL1|coding|null|intron|SCAPAv7.PBMC10k	1	400,	0,	negative	non-overlapped
chr1:1348252-1348652	-	DVL1|2|DVL1|coding|null|intron|SCAPAv7.PBMC4k	1	400,	0,	negative	non-overlapped
chr1:1348471-1348871	-	DVL1|4|DVL1|coding|null|intron|SCAPAv7.PBMC10k	1	400,	0,	negative	non-overlapped
chr1:1359399-1359799	-	MXRA8|2|MXRA8|coding|null|intron|SCAPAv7.PBMC10k	1	400,	0,	negative	non-overlapped
chr1:1360302-1360702	-	MXRA8|3|MXRA8|coding|null|intron|SCAPAv7.PBMC10k	1	400,	0,	negative	non-overlapped
chr1:1396527-1396927	-	CCNL2|1|CCNL2|coding|null|intron|SCAPAv7.PBMC6k	1	400,	0,	negative	non-overlapped
chr1:1396719-1397119	-	CCNL2|1|CCNL2|coding|null|intron|SCAPAv7.PBMC5k	1	400,	0,	negative	non-overlapped
chr1:1397634-1398034	-	CCNL2|2|CCNL2|coding|null|intron|SCAPAv7.PBMC6k	1	400,	0,	negative	non-overlapped
chr1:1404479-1404879	-	MRPL20|1|MRPL20|coding|null|intron|SCAPAv7.PBMC6k	1	400,	0,	negative	non-overlapped
chr1:1435920-1436320	+	VWA1|1|VWA1|coding|null|intron|SCAPAv7.PBMC5k	1	400,	0,	negative	non-overlapped
chr1:1456399-1456799	+	ATAD3C|2|ATAD3C|coding|null|intron|SCAPAv7.PBMC6k	1	400,	0,	negative	non-overlapped
chr1:1503693-1504093	+	AL645728.2|1|AL645728.2|others|null|intron|SCAPAv7.PBMC5k	1	400,	0,	negative	non-overlapped
chr1:1504461-1504861	+	AL645728.2|2|AL645728.2|others|null|intron|SCAPAv7.PBMC10k	1	400,	0,	negative	non-overlapped
chr1:1505436-1505836	+	AL645728.2|1|AL645728.2|others|null|intron|SCAPAv7.PBMC3k	1	400,	0,	positive	non-overlapped
chr1:1505790-1506190	+	AL645728.2|3|AL645728.2|others|null|intron|SCAPAv7.PBMC10k	1	400,	0,	negative	non-overlapped
chr1:1530327-1530727	+	ATAD3A|2|ATAD3A|coding|null|intron|SCAPAv7.PBMC3k	1	400,	0,	negative	non-overlapped
chr1:1531071-1531471	+	ATAD3A|3|ATAD3A|coding|null|intron|SCAPAv7.PBMC4k	1	400,	0,	negative	non-overlapped
chr1:1531395-1531795	+	ATAD3A|2|ATAD3A|coding|null|intron|SCAPAv7.PBMC10k	1	400,	0,	negative	non-overlapped
chr1:1550346-1550746	-	SSU72|1|SSU72|coding|null|intron|SCAPAv7.PBMC10k	1	400,	0,	positive	non-overlapped
chr1:1556551-1556951	-	SSU72|2|SSU72|coding|null|intron|SCAPAv7.PBMC5k	1	400,	0,	positive	non-overlapped
chr1:1557413-1557813	-	SSU72|1|SSU72|coding|null|intron|SCAPAv7.PBMC3k	1	400,	0,	negative	non-overlapped
chr1:1571736-1572136	-	SSU72|2|SSU72|coding|null|intron|SCAPAv7.PBMC3k	1	400,	0,	negative	non-overlapped
chr1:1572876-1573276	-	SSU72|1|SSU72|coding|null|intron|SCAPAv7.PBMC6k	1	400,	0,	negative	non-overlapped
chr1:1573485-1573885	-	SSU72|2|SSU72|coding|null|intron|SCAPAv7.PBMC6k	1	400,	0,	positive	non-overlapped
chr1:1573674-1574074	-	SSU72|3|SSU72|coding|null|intron|SCAPAv7.PBMC4k	1	400,	0,	positive	non-overlapped
chr1:1646268-1646668	-	CDK11B|1|CDK11B|coding|null|intron|SCAPAv7.PBMC5k	1	400,	0,	negative	non-overlapped
chr1:1647119-1647519	-	CDK11B|1|CDK11B|coding|null|intron|SCAPAv7.PBMC6k	1	400,	0,	negative	non-overlapped
chr1:1650642-1651042	-	CDK11B|2|CDK11B|coding|null|intron|SCAPAv7.PBMC6k	1	400,	0,	negative	non-overlapped
chr1:1654600-1655000	-	CDK11B|3|CDK11B|coding|null|intron|SCAPAv7.PBMC6k	1	400,	0,	positive	non-overlapped
chr1:1659560-1659960	+	FO704657.1|1|FO704657.1|lncRNA|null|intron|SCAPAv7.PBMC4k	1	400,	0,	negative	non-overlapped
chr1:1659639-1660039	+	FO704657.1|1|FO704657.1|lncRNA|null|intron|SCAPAv7.PBMC8k	1	400,	0,	negative	non-overlapped
chr1:1660337-1660737	+	FO704657.1|1|FO704657.1|lncRNA|null|intron|SCAPAv7.PBMC6k	1	400,	0,	negative	non-overlapped
chr1:1661275-1661675	+	FO704657.1|2|FO704657.1|lncRNA|null|intron|SCAPAv7.PBMC3k	1	400,	0,	negative	non-overlapped
chr1:1667815-1668215	-	SLC35E2B|1|SLC35E2B|coding|null|intron|SCAPAv7.PBMC6k	1	400,	0,	positive	non-overlapped
chr1:1674781-1675181	-	SLC35E2B|2|SLC35E2B|coding|null|intron|SCAPAv7.PBMC3k	1	400,	0,	positive	overlapped
chr1:1677439-1677839	-	SLC35E2B|2|SLC35E2B|coding|null|intron|SCAPAv7.PBMC6k	1	400,	0,	negative	non-overlapped
chr1:1677636-1678036	-	SLC35E2B|2|SLC35E2B|coding|null|intron|SCAPAv7.PBMC8k	1	400,	0,	negative	non-overlapped
chr1:1680762-1681162	-	SLC35E2B|3|SLC35E2B|coding|null|intron|SCAPAv7.PBMC6k	1	400,	0,	negative	non-overlapped
chr1:1681230-1681630	-	SLC35E2B|4|SLC35E2B|coding|null|intron|SCAPAv7.PBMC4k	1	400,	0,	negative	non-overlapped
chr1:1683370-1683770	-	SLC35E2B|3|SLC35E2B|coding|null|intron|SCAPAv7.PBMC3k	1	400,	0,	negative	non-overlapped
chr1:1685722-1686122	-	SLC35E2B|4|SLC35E2B|coding|null|intron|SCAPAv7.PBMC6k	1	400,	0,	negative	non-overlapped
chr1:1686276-1686676	-	SLC35E2B|4|SLC35E2B|coding|null|intron|SCAPAv7.PBMC3k	1	400,	0,	negative	non-overlapped
chr1:1706044-1706444	-	AL031282.2|1|AL031282.2|lncRNA|null|intron|SCAPAv7.PBMC5k	1	400,	0,	negative	non-overlapped
chr1:1706044-1706444	-	CDK11A|1|CDK11A|coding|null|intron|SCAPAv7.PBMC5k	1	400,	0,	negative	non-overlapped
chr1:1712477-1712877	-	AL031282.2|1|AL031282.2|lncRNA|null|intron|SCAPAv7.PBMC6k	1	400,	0,	positive	non-overlapped
chr1:1712477-1712877	-	CDK11A|1|CDK11A|coding|null|intron|SCAPAv7.PBMC6k	1	400,	0,	positive	non-overlapped
chr1:1724953-1725353	+	AL031282.1|1|AL031282.1|others|null|intron|SCAPAv7.PBMC5k	1	400,	0,	negative	non-overlapped
chr1:1728104-1728504	+	AL031282.1|1|AL031282.1|others|null|intron|SCAPAv7.PBMC4k	1	400,	0,	positive	overlapped
chr1:1729528-1729928	+	AL031282.1|2|AL031282.1|others|null|intron|SCAPAv7.PBMC8k	1	400,	0,	negative	non-overlapped
chr1:1734197-1734597	-	SLC35E2A|2|SLC35E2A|coding|null|intron|SCAPAv7.PBMC6k	1	400,	0,	positive	overlapped
chr1:1760990-1761390	-	NADK|1|NADK|coding|null|intron|SCAPAv7.PBMC5k	1	400,	0,	negative	non-overlapped
chr1:1766658-1767058	-	NADK|3|NADK|coding|null|intron|SCAPAv7.PBMC8k	1	400,	0,	negative	non-overlapped
chr1:1767146-1767546	-	NADK|1|NADK|coding|null|intron|SCAPAv7.PBMC6k	1	400,	0,	negative	non-overlapped
chr1:1771745-1772145	-	NADK|2|NADK|coding|null|intron|SCAPAv7.PBMC6k	1	400,	0,	negative	non-overlapped
chr1:1771953-1772353	-	NADK|2|NADK|coding|null|intron|SCAPAv7.PBMC3k	1	400,	0,	negative	non-overlapped
chr1:1779264-1779664	-	NADK|4|NADK|coding|null|intron|SCAPAv7.PBMC10k	1	400,	0,	negative	non-overlapped
chr1:1779491-1779891	-	NADK|5|NADK|coding|null|intron|SCAPAv7.PBMC8k	1	400,	0,	negative	non-overlapped
chr1:1799358-1799758	-	GNB1|3|GNB1|coding|null|intron|SCAPAv7.PBMC10k	1	400,	0,	negative	non-overlapped
chr1:1801169-1801569	-	GNB1|4|GNB1|coding|null|intron|SCAPAv7.PBMC10k	1	400,	0,	negative	non-overlapped
chr1:1813124-1813524	-	GNB1|1|GNB1|coding|null|intron|SCAPAv7.PBMC6k	1	400,	0,	negative	non-overlapped
chr1:1816607-1817007	-	GNB1|2|GNB1|coding|null|intron|SCAPAv7.PBMC6k	1	400,	0,	negative	non-overlapped
chr1:1829022-1829422	-	GNB1|3|GNB1|coding|null|intron|SCAPAv7.PBMC6k	1	400,	0,	negative	non-overlapped
chr1:1829151-1829551	-	GNB1|3|GNB1|coding|null|intron|SCAPAv7.PBMC3k	1	400,	0,	negative	non-overlapped
chr1:1834629-1835029	-	GNB1|4|GNB1|coding|null|intron|SCAPAv7.PBMC6k	1	400,	0,	negative	non-overlapped
chr1:1836360-1836760	-	GNB1|5|GNB1|coding|null|intron|SCAPAv7.PBMC6k	1	400,	0,	negative	non-overlapped
chr1:1850100-1850500	-	GNB1|12|GNB1|coding|null|intron|SCAPAv7.PBMC10k	1	400,	0,	negative	non-overlapped
chr1:1856377-1856777	-	GNB1|7|GNB1|coding|null|intron|SCAPAv7.PBMC6k	1	400,	0,	negative	non-overlapped
chr1:1858330-1858730	-	GNB1|13|GNB1|coding|null|intron|SCAPAv7.PBMC10k	1	400,	0,	positive	overlapped
chr1:1858975-1859375	-	GNB1|8|GNB1|coding|null|intron|SCAPAv7.PBMC6k	1	400,	0,	positive	non-overlapped
chr1:1862421-1862821	-	GNB1|6|GNB1|coding|null|intron|SCAPAv7.PBMC3k	1	400,	0,	positive	non-overlapped
chr1:1871957-1872357	-	GNB1|10|GNB1|coding|null|intron|SCAPAv7.PBMC6k	1	400,	0,	negative	non-overlapped
chr1:1873021-1873421	-	GNB1|11|GNB1|coding|null|intron|SCAPAv7.PBMC6k	1	400,	0,	negative	non-overlapped
chr1:1881380-1881780	-	GNB1|12|GNB1|coding|null|intron|SCAPAv7.PBMC6k	1	400,	0,	negative	non-overlapped
chr1:1884098-1884498	-	GNB1|13|GNB1|coding|null|intron|SCAPAv7.PBMC6k	1	400,	0,	negative	non-overlapped
chr1:1886682-1887082	-	GNB1|11|GNB1|coding|null|intron|SCAPAv7.PBMC3k	1	400,	0,	positive	non-overlapped
chr1:1940735-1941135	-	CFAP74|3|CFAP74|coding|null|intron|SCAPAv7.PBMC8k	1	400,	0,	positive	non-overlapped
chr1:1966775-1967175	-	CFAP74|5|CFAP74|coding|null|intron|SCAPAv7.PBMC8k	1	400,	0,	negative	non-overlapped
chr1:1976520-1976920	-	CFAP74|6|CFAP74|coding|null|intron|SCAPAv7.PBMC5k	1	400,	0,	positive	non-overlapped
chr1:1976826-1977226	-	CFAP74|3|CFAP74|coding|null|intron|SCAPAv7.PBMC10k	1	400,	0,	negative	non-overlapped
chr1:1987493-1987893	-	CFAP74|6|CFAP74|coding|null|intron|SCAPAv7.PBMC4k	1	400,	0,	negative	non-overlapped
chr1:1992406-1992806	-	CFAP74|7|CFAP74|coding|null|intron|SCAPAv7.PBMC4k	1	400,	0,	negative	non-overlapped
chr1:1994759-1995159	-	CFAP74|8|CFAP74|coding|null|intron|SCAPAv7.PBMC4k	1	400,	0,	negative	non-overlapped
chr1:1996028-1996428	-	CFAP74|8|CFAP74|coding|null|intron|SCAPAv7.PBMC8k	1	400,	0,	negative	non-overlapped
chr1:2001213-2001613	-	CFAP74|8|CFAP74|coding|null|intron|SCAPAv7.PBMC5k	1	400,	0,	negative	non-overlapped
chr1:2061836-2062236	+	PRKCZ|1|PRKCZ|coding|null|intron|SCAPAv7.PBMC4k	1	400,	0,	positive	non-overlapped
chr1:2076403-2076803	+	PRKCZ|2|PRKCZ|coding|null|intron|SCAPAv7.PBMC6k	1	400,	0,	positive	non-overlapped
chr1:2098857-2099257	+	PRKCZ|5|PRKCZ|coding|null|intron|SCAPAv7.PBMC4k	1	400,	0,	positive	overlapped
chr1:2114071-2114471	+	PRKCZ|7|PRKCZ|coding|null|intron|SCAPAv7.PBMC4k	1	400,	0,	negative	non-overlapped
chr1:2134042-2134442	+	PRKCZ|8|PRKCZ|coding|null|intron|SCAPAv7.PBMC4k	1	400,	0,	positive	overlapped
chr1:2139172-2139572	+	PRKCZ|6|PRKCZ|coding|null|intron|SCAPAv7.PBMC8k	1	400,	0,	negative	non-overlapped
chr1:2140306-2140706	+	PRKCZ|7|PRKCZ|coding|null|intron|SCAPAv7.PBMC10k	1	400,	0,	negative	non-overlapped
chr1:2182838-2183238	+	PRKCZ|9|PRKCZ|coding|null|intron|SCAPAv7.PBMC8k	1	400,	0,	negative	non-overlapped
chr1:2182905-2183305	-	PRKCZ-AS1|1|PRKCZ-AS1|lncRNA|null|intron|SCAPAv7.PBMC10k	1	400,	0,	negative	non-overlapped
chr1:2183130-2183530	-	PRKCZ-AS1|1|PRKCZ-AS1|lncRNA|null|intron|SCAPAv7.PBMC8k	1	400,	0,	negative	non-overlapped
chr1:2187260-2187660	-	FAAP20|1|FAAP20|coding|null|intron|SCAPAv7.PBMC3k	1	400,	0,	negative	non-overlapped
chr1:2201886-2202286	-	FAAP20|2|FAAP20|coding|null|intron|SCAPAv7.PBMC5k	1	400,	0,	negative	non-overlapped
chr1:2202426-2202826	-	FAAP20|3|FAAP20|coding|null|intron|SCAPAv7.PBMC5k	1	400,	0,	negative	non-overlapped
chr1:2204093-2204493	-	FAAP20|1|FAAP20|coding|null|intron|SCAPAv7.PBMC4k	1	400,	0,	negative	non-overlapped
chr1:2213473-2213873	+	AL590822.1|1|AL590822.1|lncRNA|null|intron|SCAPAv7.PBMC5k	1	400,	0,	negative	non-overlapped
chr1:2219475-2219875	+	AL590822.1|3|AL590822.1|lncRNA|null|intron|SCAPAv7.PBMC8k	1	400,	0,	negative	non-overlapped
chr1:2234401-2234801	+	SKI|1|SKI|coding|null|intron|SCAPAv7.PBMC10k	1	400,	0,	negative	non-overlapped
chr1:2238708-2239108	+	SKI|2|SKI|coding|null|intron|SCAPAv7.PBMC5k	1	400,	0,	positive	non-overlapped
chr1:2246825-2247225	+	SKI|1|SKI|coding|null|intron|SCAPAv7.PBMC4k	1	400,	0,	negative	non-overlapped
chr1:2252756-2253156	+	SKI|1|SKI|coding|null|intron|SCAPAv7.PBMC6k	1	400,	0,	positive	non-overlapped
chr1:2318166-2318566	+	AL590822.3|1|AL590822.3|lncRNA|null|intron|SCAPAv7.PBMC10k	1	400,	0,	negative	non-overlapped
chr1:2325165-2325565	-	MORN1|1|MORN1|coding|null|intron|SCAPAv7.PBMC4k	1	400,	0,	negative	non-overlapped
chr1:2325568-2325968	-	MORN1|1|MORN1|coding|null|intron|SCAPAv7.PBMC6k	1	400,	0,	negative	non-overlapped
chr1:2349448-2349848	-	MORN1|2|MORN1|coding|null|intron|SCAPAv7.PBMC6k	1	400,	0,	positive	overlapped
chr1:2364478-2364878	-	MORN1|3|MORN1|coding|null|intron|SCAPAv7.PBMC8k	1	400,	0,	negative	non-overlapped
chr1:2365999-2366399	-	MORN1|4|MORN1|coding|null|intron|SCAPAv7.PBMC4k	1	400,	0,	negative	non-overlapped
chr1:2369065-2369465	-	MORN1|4|MORN1|coding|null|intron|SCAPAv7.PBMC6k	1	400,	0,	negative	non-overlapped
chr1:2370616-2371016	-	MORN1|5|MORN1|coding|null|intron|SCAPAv7.PBMC6k	1	400,	0,	negative	non-overlapped
chr1:2380545-2380945	-	MORN1|5|MORN1|coding|null|intron|SCAPAv7.PBMC8k	1	400,	0,	positive	overlapped
chr1:2383462-2383862	-	MORN1|6|MORN1|coding|null|intron|SCAPAv7.PBMC6k	1	400,	0,	negative	non-overlapped
chr1:2384113-2384513	-	MORN1|5|MORN1|coding|null|intron|SCAPAv7.PBMC10k	1	400,	0,	negative	non-overlapped
chr1:2390719-2391119	-	MORN1|2|MORN1|coding|null|intron|SCAPAv7.PBMC3k	1	400,	0,	positive	non-overlapped
chr1:2392103-2392503	+	RER1|1|RER1|coding|null|intron|SCAPAv7.PBMC5k	1	400,	0,	positive	overlapped
chr1:2396657-2397057	+	RER1|2|RER1|coding|null|intron|SCAPAv7.PBMC6k	1	400,	0,	negative	non-overlapped
chr1:2411509-2411909	-	PEX10|1|PEX10|coding|null|intron|SCAPAv7.PBMC3k	1	400,	0,	positive	non-overlapped
chr1:2427680-2428080	+	PLCH2|1|PLCH2|coding|null|intron|SCAPAv7.PBMC5k	1	400,	0,	negative	non-overlapped
chr1:2429937-2430337	+	PLCH2|2|PLCH2|coding|null|intron|SCAPAv7.PBMC5k	1	400,	0,	negative	non-overlapped
chr1:2433329-2433729	+	PLCH2|1|PLCH2|coding|null|intron|SCAPAv7.PBMC4k	1	400,	0,	positive	non-overlapped
chr1:2433780-2434180	+	PLCH2|3|PLCH2|coding|null|intron|SCAPAv7.PBMC5k	1	400,	0,	negative	non-overlapped
chr1:2441013-2441413	+	PLCH2|2|PLCH2|coding|null|intron|SCAPAv7.PBMC4k	1	400,	0,	positive	non-overlapped
chr1:2446169-2446569	+	PLCH2|4|PLCH2|coding|null|intron|SCAPAv7.PBMC5k	1	400,	0,	negative	non-overlapped
chr1:2487838-2488238	+	PLCH2|4|PLCH2|coding|null|intron|SCAPAv7.PBMC4k	1	400,	0,	negative	non-overlapped
chr1:2488803-2489203	+	PLCH2|6|PLCH2|coding|null|intron|SCAPAv7.PBMC5k	1	400,	0,	negative	non-overlapped
chr1:2516878-2517278	-	PANK4|1|PANK4|coding|null|intron|SCAPAv7.PBMC10k	1	400,	0,	negative	non-overlapped
chr1:2523079-2523479	-	PANK4|2|PANK4|coding|null|intron|SCAPAv7.PBMC10k	1	400,	0,	positive	non-overlapped
chr1:2523990-2524390	-	PANK4|2|PANK4|coding|null|intron|SCAPAv7.PBMC5k	1	400,	0,	negative	non-overlapped
chr1:2581875-2582275	+	AL139246.3|1|AL139246.3|lncRNA|null|intron|SCAPAv7.PBMC5k	1	400,	0,	negative	non-overlapped
chr1:2582115-2582515	+	AL139246.3|1|AL139246.3|lncRNA|null|intron|SCAPAv7.PBMC3k	1	400,	0,	positive	overlapped
chr1:2600241-2600641	-	MMEL1|1|MMEL1|coding|null|intron|SCAPAv7.PBMC5k	1	400,	0,	negative	non-overlapped
chr1:2617842-2618242	-	MMEL1|2|MMEL1|coding|null|intron|SCAPAv7.PBMC8k	1	400,	0,	negative	non-overlapped
chr1:2618432-2618832	-	MMEL1|3|MMEL1|coding|null|intron|SCAPAv7.PBMC5k	1	400,	0,	negative	non-overlapped
chr1:2623465-2623865	-	MMEL1|1|MMEL1|coding|null|intron|SCAPAv7.PBMC10k	1	400,	0,	negative	non-overlapped
chr1:2626171-2626571	-	MMEL1|4|MMEL1|coding|null|intron|SCAPAv7.PBMC5k	1	400,	0,	negative	non-overlapped
chr1:2628218-2628618	-	MMEL1|3|MMEL1|coding|null|intron|SCAPAv7.PBMC8k	1	400,	0,	negative	non-overlapped
chr1:2631073-2631473	-	MMEL1|2|MMEL1|coding|null|intron|SCAPAv7.PBMC10k	1	400,	0,	negative	non-overlapped
chr1:2631876-2632276	-	MMEL1|3|MMEL1|coding|null|intron|SCAPAv7.PBMC10k	1	400,	0,	negative	non-overlapped
chr1:2632387-2632787	-	MMEL1|5|MMEL1|coding|null|intron|SCAPAv7.PBMC5k	1	400,	0,	negative	non-overlapped
chr1:2641963-2642363	-	TTC34|2|TTC34|coding|null|intron|SCAPAv7.PBMC5k	1	400,	0,	negative	non-overlapped
chr1:2642316-2642716	-	TTC34|1|TTC34|coding|null|intron|SCAPAv7.PBMC6k	1	400,	0,	negative	non-overlapped
chr1:2647745-2648145	-	TTC34|2|TTC34|coding|null|intron|SCAPAv7.PBMC6k	1	400,	0,	negative	non-overlapped
chr1:2649640-2650040	-	TTC34|3|TTC34|coding|null|intron|SCAPAv7.PBMC5k	1	400,	0,	negative	non-overlapped
chr1:3075173-3075573	+	PRDM16|1|PRDM16|coding|null|intron|SCAPAv7.PBMC8k	1	400,	0,	positive	non-overlapped
chr1:3082066-3082466	+	PRDM16|1|PRDM16|coding|null|intron|SCAPAv7.PBMC4k	1	400,	0,	negative	non-overlapped
chr1:3087858-3088258	+	PRDM16|2|PRDM16|coding|null|intron|SCAPAv7.PBMC8k	1	400,	0,	negative	non-overlapped
chr1:3103449-3103849	+	PRDM16|3|PRDM16|coding|null|intron|SCAPAv7.PBMC8k	1	400,	0,	negative	non-overlapped
chr1:3122297-3122697	+	PRDM16|1|PRDM16|coding|null|intron|SCAPAv7.PBMC10k	1	400,	0,	negative	non-overlapped
chr1:3130779-3131179	+	PRDM16|1|PRDM16|coding|null|intron|SCAPAv7.PBMC5k	1	400,	0,	negative	non-overlapped
chr1:3149915-3150315	+	PRDM16|3|PRDM16|coding|null|intron|SCAPAv7.PBMC10k	1	400,	0,	negative	non-overlapped
chr1:3178844-3179244	+	PRDM16|4|PRDM16|coding|null|intron|SCAPAv7.PBMC10k	1	400,	0,	negative	non-overlapped
chr1:3195199-3195599	+	PRDM16|1|PRDM16|coding|null|intron|SCAPAv7.PBMC6k	1	400,	0,	negative	non-overlapped
chr1:3204997-3205397	+	PRDM16|2|PRDM16|coding|null|intron|SCAPAv7.PBMC4k	1	400,	0,	negative	non-overlapped
chr1:3224670-3225070	+	PRDM16|7|PRDM16|coding|null|intron|SCAPAv7.PBMC10k	1	400,	0,	negative	non-overlapped
chr1:3226633-3227033	+	PRDM16|8|PRDM16|coding|null|intron|SCAPAv7.PBMC10k	1	400,	0,	positive	non-overlapped
chr1:3256479-3256879	+	PRDM16|5|PRDM16|coding|null|intron|SCAPAv7.PBMC8k	1	400,	0,	positive	non-overlapped
chr1:3258514-3258914	+	PRDM16|11|PRDM16|coding|null|intron|SCAPAv7.PBMC10k	1	400,	0,	negative	non-overlapped
chr1:3263724-3264124	+	PRDM16|12|PRDM16|coding|null|intron|SCAPAv7.PBMC10k	1	400,	0,	negative	non-overlapped
chr1:3271025-3271425	+	PRDM16|13|PRDM16|coding|null|intron|SCAPAv7.PBMC10k	1	400,	0,	negative	non-overlapped
chr1:3273485-3273885	+	PRDM16|6|PRDM16|coding|null|intron|SCAPAv7.PBMC8k	1	400,	0,	negative	non-overlapped
chr1:3285520-3285920	+	PRDM16|15|PRDM16|coding|null|intron|SCAPAv7.PBMC10k	1	400,	0,	negative	non-overlapped
chr1:3301875-3302275	+	PRDM16|8|PRDM16|coding|null|intron|SCAPAv7.PBMC8k	1	400,	0,	negative	non-overlapped
chr1:3313394-3313794	+	PRDM16|18|PRDM16|coding|null|intron|SCAPAv7.PBMC10k	1	400,	0,	negative	non-overlapped
chr1:3313893-3314293	+	PRDM16|6|PRDM16|coding|null|intron|SCAPAv7.PBMC5k	1	400,	0,	negative	non-overlapped
chr1:3317143-3317543	+	PRDM16|19|PRDM16|coding|null|intron|SCAPAv7.PBMC10k	1	400,	0,	negative	non-overlapped
chr1:3317409-3317809	+	PRDM16|7|PRDM16|coding|null|intron|SCAPAv7.PBMC5k	1	400,	0,	negative	non-overlapped
chr1:3317956-3318356	+	PRDM16|2|PRDM16|coding|null|intron|SCAPAv7.PBMC6k	1	400,	0,	positive	non-overlapped
chr1:3318610-3319010	+	PRDM16|20|PRDM16|coding|null|intron|SCAPAv7.PBMC10k	1	400,	0,	negative	non-overlapped
chr1:3323923-3324323	+	PRDM16|8|PRDM16|coding|null|intron|SCAPAv7.PBMC5k	1	400,	0,	negative	non-overlapped
chr1:3332100-3332500	+	PRDM16|21|PRDM16|coding|null|intron|SCAPAv7.PBMC10k	1	400,	0,	negative	non-overlapped
chr1:3335254-3335654	+	PRDM16|8|PRDM16|coding|null|intron|SCAPAv7.PBMC4k	1	400,	0,	positive	non-overlapped
chr1:3384599-3384999	+	PRDM16|2|PRDM16|coding|null|intron|SCAPAv7.PBMC3k	1	400,	0,	negative	non-overlapped
chr1:3386033-3386433	+	PRDM16|9|PRDM16|coding|null|intron|SCAPAv7.PBMC5k	1	400,	0,	negative	non-overlapped
chr1:3392686-3393086	+	PRDM16|10|PRDM16|coding|null|intron|SCAPAv7.PBMC5k	1	400,	0,	negative	non-overlapped
chr1:3457420-3457820	+	ARHGEF16|1|ARHGEF16|coding|null|intron|SCAPAv7.PBMC5k	1	400,	0,	negative	non-overlapped
chr1:3458696-3459096	+	ARHGEF16|2|ARHGEF16|coding|null|intron|SCAPAv7.PBMC5k	1	400,	0,	negative	non-overlapped
chr1:3461521-3461921	+	ARHGEF16|3|ARHGEF16|coding|null|intron|SCAPAv7.PBMC5k	1	400,	0,	negative	non-overlapped
chr1:3513554-3513954	-	MEGF6|1|MEGF6|coding|null|intron|SCAPAv7.PBMC6k	1	400,	0,	negative	non-overlapped
chr1:3526354-3526754	-	MEGF6|2|MEGF6|coding|null|intron|SCAPAv7.PBMC6k	1	400,	0,	negative	non-overlapped
chr1:3529915-3530315	-	MEGF6|3|MEGF6|coding|null|intron|SCAPAv7.PBMC6k	1	400,	0,	negative	non-overlapped
chr1:3589658-3590058	-	MEGF6|4|MEGF6|coding|null|intron|SCAPAv7.PBMC6k	1	400,	0,	negative	non-overlapped
chr1:3623785-3624185	-	AL513320.1|1|AL513320.1|lncRNA|null|intron|SCAPAv7.PBMC5k	1	400,	0,	negative	non-overlapped
chr1:3626942-3627342	+	TPRG1L|1|TPRG1L|coding|null|intron|SCAPAv7.PBMC8k	1	400,	0,	positive	overlapped
chr1:3653708-3654108	+	TP73|1|TP73|coding|null|intron|SCAPAv7.PBMC5k	1	400,	0,	negative	non-overlapped
chr1:3655691-3656091	+	TP73|2|TP73|coding|null|intron|SCAPAv7.PBMC10k	1	400,	0,	negative	non-overlapped
chr1:3656030-3656430	+	TP73|1|TP73|coding|null|intron|SCAPAv7.PBMC3k	1	400,	0,	negative	non-overlapped
chr1:3661302-3661702	+	TP73|1|TP73|coding|null|intron|SCAPAv7.PBMC4k	1	400,	0,	negative	non-overlapped
chr1:3667210-3667610	+	TP73|2|TP73|coding|null|intron|SCAPAv7.PBMC4k	1	400,	0,	negative	non-overlapped
chr1:3667404-3667804	+	TP73|4|TP73|coding|null|intron|SCAPAv7.PBMC5k	1	400,	0,	positive	non-overlapped
chr1:3667919-3668319	+	TP73|3|TP73|coding|null|intron|SCAPAv7.PBMC4k	1	400,	0,	negative	non-overlapped
chr1:3679445-3679845	+	TP73|4|TP73|coding|null|intron|SCAPAv7.PBMC4k	1	400,	0,	negative	non-overlapped
chr1:3728547-3728947	+	TP73|7|TP73|coding|null|intron|SCAPAv7.PBMC5k	1	400,	0,	negative	non-overlapped
chr1:3744433-3744833	-	TP73-AS1|2|TP73-AS1|others|null|intron|SCAPAv7.PBMC5k	1	400,	0,	negative	non-overlapped
chr1:3785839-3786239	-	LRRC47|1|LRRC47|coding|null|intron|SCAPAv7.PBMC6k	1	400,	0,	negative	non-overlapped
chr1:3791400-3791800	-	LRRC47|2|LRRC47|coding|null|intron|SCAPAv7.PBMC6k	1	400,	0,	negative	non-overlapped
chr1:3792627-3793027	-	LRRC47|2|LRRC47|coding|null|intron|SCAPAv7.PBMC4k	1	400,	0,	negative	non-overlapped
chr1:3794622-3795022	-	LRRC47|3|LRRC47|coding|null|intron|SCAPAv7.PBMC6k	1	400,	0,	negative	non-overlapped
chr1:3795171-3795571	-	LRRC47|4|LRRC47|coding|null|intron|SCAPAv7.PBMC6k	1	400,	0,	negative	non-overlapped
chr1:3815638-3816038	-	CEP104|1|CEP104|coding|null|intron|SCAPAv7.PBMC6k	1	400,	0,	negative	non-overlapped
chr1:3824077-3824477	-	CEP104|1|CEP104|coding|null|intron|SCAPAv7.PBMC10k	1	400,	0,	negative	non-overlapped
chr1:3828626-3829026	-	CEP104|2|CEP104|coding|null|intron|SCAPAv7.PBMC8k	1	400,	0,	negative	non-overlapped
chr1:3840184-3840584	-	CEP104|2|CEP104|coding|null|intron|SCAPAv7.PBMC6k	1	400,	0,	positive	non-overlapped
chr1:3840391-3840791	-	CEP104|1|CEP104|coding|null|intron|SCAPAv7.PBMC3k	1	400,	0,	negative	non-overlapped
chr1:3840506-3840906	-	CEP104|2|CEP104|coding|null|intron|SCAPAv7.PBMC4k	1	400,	0,	negative	non-overlapped
chr1:3846470-3846870	-	CEP104|3|CEP104|coding|null|intron|SCAPAv7.PBMC6k	1	400,	0,	negative	non-overlapped
chr1:3847706-3848106	-	CEP104|3|CEP104|coding|null|intron|SCAPAv7.PBMC5k	1	400,	0,	positive	non-overlapped
chr1:3849728-3850128	-	CEP104|5|CEP104|coding|null|intron|SCAPAv7.PBMC6k	1	400,	0,	negative	non-overlapped
chr1:3854588-3854988	-	CEP104|6|CEP104|coding|null|intron|SCAPAv7.PBMC6k	1	400,	0,	negative	non-overlapped
chr1:3855128-3855528	-	CEP104|7|CEP104|coding|null|intron|SCAPAv7.PBMC6k	1	400,	0,	negative	non-overlapped
chr1:3855324-3855724	-	CEP104|4|CEP104|coding|null|intron|SCAPAv7.PBMC10k	1	400,	0,	negative	non-overlapped
chr1:3861045-3861445	+	DFFB|2|DFFB|coding|null|intron|SCAPAv7.PBMC3k	1	400,	0,	negative	non-overlapped
chr1:3862350-3862750	+	DFFB|2|DFFB|coding|null|intron|SCAPAv7.PBMC8k	1	400,	0,	negative	non-overlapped
chr1:3864598-3864998	+	DFFB|2|DFFB|coding|null|intron|SCAPAv7.PBMC6k	1	400,	0,	negative	non-overlapped
chr1:3876268-3876668	+	DFFB|2|DFFB|coding|null|intron|SCAPAv7.PBMC4k	1	400,	0,	positive	overlapped
chr1:3897816-3898216	-	C1orf174|1|C1orf174|coding|null|intron|SCAPAv7.PBMC4k	1	400,	0,	negative	non-overlapped
chr1:3898836-3899236	-	C1orf174|1|C1orf174|coding|null|intron|SCAPAv7.PBMC6k	1	400,	0,	positive	non-overlapped
chr1:3899614-3900014	-	C1orf174|1|C1orf174|coding|null|intron|SCAPAv7.PBMC3k	1	400,	0,	negative	non-overlapped
chr1:3900866-3901266	+	LINC01134|1|LINC01134|lncRNA|null|intron|SCAPAv7.PBMC4k	1	400,	0,	negative	non-overlapped
chr1:3901207-3901607	+	LINC01134|1|LINC01134|lncRNA|null|intron|SCAPAv7.PBMC8k	1	400,	0,	negative	non-overlapped
chr1:3901313-3901713	+	LINC01134|2|LINC01134|lncRNA|null|intron|SCAPAv7.PBMC4k	1	400,	0,	negative	non-overlapped
chr1:3901837-3902237	+	LINC01134|1|LINC01134|lncRNA|null|intron|SCAPAv7.PBMC5k	1	400,	0,	negative	non-overlapped
chr1:3902232-3902632	+	LINC01134|3|LINC01134|lncRNA|null|intron|SCAPAv7.PBMC4k	1	400,	0,	negative	non-overlapped
chr1:3905718-3906118	+	LINC01134|3|LINC01134|lncRNA|null|intron|SCAPAv7.PBMC8k	1	400,	0,	negative	non-overlapped
chr1:4661331-4661731	+	AJAP1|1|AJAP1|coding|null|intron|SCAPAv7.PBMC10k	1	400,	0,	negative	non-overlapped
chr1:4676801-4677201	+	AJAP1|4|AJAP1|coding|null|intron|SCAPAv7.PBMC10k	1	400,	0,	positive	non-overlapped
chr1:4677220-4677620	+	AJAP1|1|AJAP1|coding|null|intron|SCAPAv7.PBMC4k	1	400,	0,	negative	non-overlapped
chr1:4709812-4710212	+	AJAP1|2|AJAP1|coding|null|intron|SCAPAv7.PBMC4k	1	400,	0,	negative	non-overlapped
chr1:4736329-4736729	+	AJAP1|5|AJAP1|coding|null|intron|SCAPAv7.PBMC10k	1	400,	0,	positive	non-overlapped
chr1:4740137-4740537	+	AJAP1|4|AJAP1|coding|null|intron|SCAPAv7.PBMC4k	1	400,	0,	negative	non-overlapped
chr1:4740307-4740707	+	AJAP1|3|AJAP1|coding|null|intron|SCAPAv7.PBMC5k	1	400,	0,	negative	non-overlapped
chr1:4742283-4742683	+	AJAP1|4|AJAP1|coding|null|intron|SCAPAv7.PBMC5k	1	400,	0,	positive	non-overlapped
chr1:4751711-4752111	+	AJAP1|7|AJAP1|coding|null|intron|SCAPAv7.PBMC4k	1	400,	0,	negative	non-overlapped
chr1:4774623-4775023	+	AJAP1|8|AJAP1|coding|null|intron|SCAPAv7.PBMC4k	1	400,	0,	negative	non-overlapped
chr1:5573199-5573599	-	AL365255.1|1|AL365255.1|lncRNA|null|intron|SCAPAv7.PBMC5k	1	400,	0,	negative	non-overlapped
chr1:5578319-5578719	-	AL365255.1|1|AL365255.1|lncRNA|null|intron|SCAPAv7.PBMC6k	1	400,	0,	negative	non-overlapped
chr1:5591400-5591800	-	AL365255.1|1|AL365255.1|lncRNA|null|intron|SCAPAv7.PBMC8k	1	400,	0,	negative	non-overlapped
chr1:5600095-5600495	-	AL365255.1|4|AL365255.1|lncRNA|null|intron|SCAPAv7.PBMC10k	1	400,	0,	negative	non-overlapped
chr1:5603414-5603814	-	AL365255.1|2|AL365255.1|lncRNA|null|intron|SCAPAv7.PBMC8k	1	400,	0,	negative	non-overlapped
chr1:5603662-5604062	-	AL365255.1|3|AL365255.1|lncRNA|null|intron|SCAPAv7.PBMC5k	1	400,	0,	negative	non-overlapped
chr1:5603794-5604194	-	AL365255.1|5|AL365255.1|lncRNA|null|intron|SCAPAv7.PBMC10k	1	400,	0,	negative	non-overlapped
chr1:5604218-5604618	-	AL365255.1|3|AL365255.1|lncRNA|null|intron|SCAPAv7.PBMC6k	1	400,	0,	negative	non-overlapped
chr1:5604383-5604783	-	AL365255.1|3|AL365255.1|lncRNA|null|intron|SCAPAv7.PBMC8k	1	400,	0,	negative	non-overlapped
chr1:5609390-5609790	-	AL365255.1|4|AL365255.1|lncRNA|null|intron|SCAPAv7.PBMC8k	1	400,	0,	negative	non-overlapped
chr1:5609533-5609933	-	AL365255.1|4|AL365255.1|lncRNA|null|intron|SCAPAv7.PBMC4k	1	400,	0,	negative	non-overlapped
chr1:5609895-5610295	-	AL365255.1|4|AL365255.1|lncRNA|null|intron|SCAPAv7.PBMC5k	1	400,	0,	negative	non-overlapped
chr1:5610465-5610865	-	AL365255.1|5|AL365255.1|lncRNA|null|intron|SCAPAv7.PBMC4k	1	400,	0,	negative	non-overlapped
chr1:5610612-5611012	-	AL365255.1|6|AL365255.1|lncRNA|null|intron|SCAPAv7.PBMC8k	1	400,	0,	negative	non-overlapped
chr1:5612538-5612938	-	AL365255.1|6|AL365255.1|lncRNA|null|intron|SCAPAv7.PBMC4k	1	400,	0,	negative	non-overlapped
chr1:5663937-5664337	-	AL365255.1|7|AL365255.1|lncRNA|null|intron|SCAPAv7.PBMC4k	1	400,	0,	negative	non-overlapped
chr1:5666975-5667375	-	AL365255.1|1|AL365255.1|lncRNA|null|intron|SCAPAv7.PBMC3k	1	400,	0,	positive	non-overlapped
chr1:5902581-5902981	-	NPHP4|1|NPHP4|coding|null|intron|SCAPAv7.PBMC10k	1	400,	0,	negative	non-overlapped
chr1:5916266-5916666	-	NPHP4|1|NPHP4|coding|null|intron|SCAPAv7.PBMC3k	1	400,	0,	negative	non-overlapped
chr1:5919284-5919684	-	NPHP4|1|NPHP4|coding|null|intron|SCAPAv7.PBMC5k	1	400,	0,	positive	non-overlapped
chr1:5920693-5921093	-	NPHP4|1|NPHP4|coding|null|intron|SCAPAv7.PBMC8k	1	400,	0,	negative	non-overlapped
chr1:5925574-5925974	-	NPHP4|1|NPHP4|coding|null|intron|SCAPAv7.PBMC6k	1	400,	0,	negative	non-overlapped
chr1:5930268-5930668	-	NPHP4|5|NPHP4|coding|null|intron|SCAPAv7.PBMC10k	1	400,	0,	negative	non-overlapped
chr1:5953032-5953432	-	NPHP4|3|NPHP4|coding|null|intron|SCAPAv7.PBMC3k	1	400,	0,	negative	non-overlapped
chr1:5972688-5973088	-	NPHP4|4|NPHP4|coding|null|intron|SCAPAv7.PBMC6k	1	400,	0,	negative	non-overlapped
chr1:5982024-5982424	-	NPHP4|5|NPHP4|coding|null|intron|SCAPAv7.PBMC6k	1	400,	0,	negative	non-overlapped
chr1:5988397-5988797	-	NPHP4|5|NPHP4|coding|null|intron|SCAPAv7.PBMC3k	1	400,	0,	negative	non-overlapped
chr1:5991147-5991547	-	NPHP4|6|NPHP4|coding|null|intron|SCAPAv7.PBMC3k	1	400,	0,	negative	non-overlapped
chr1:5991401-5991801	-	NPHP4|7|NPHP4|coding|null|intron|SCAPAv7.PBMC6k	1	400,	0,	negative	non-overlapped
chr1:5991586-5991986	-	NPHP4|7|NPHP4|coding|null|intron|SCAPAv7.PBMC3k	1	400,	0,	negative	non-overlapped
chr1:6032226-6032626	+	KCNAB2|4|KCNAB2|coding|null|intron|SCAPAv7.PBMC8k	1	400,	0,	negative	non-overlapped
chr1:6118668-6119068	-	CHD5|3|CHD5|coding|null|intron|SCAPAv7.PBMC4k	1	400,	0,	negative	non-overlapped
chr1:6119025-6119425	-	CHD5|3|CHD5|coding|null|intron|SCAPAv7.PBMC6k	1	400,	0,	negative	non-overlapped
chr1:6119794-6120194	-	CHD5|3|CHD5|coding|null|intron|SCAPAv7.PBMC10k	1	400,	0,	negative	non-overlapped
chr1:6123339-6123739	-	CHD5|4|CHD5|coding|null|intron|SCAPAv7.PBMC4k	1	400,	0,	negative	non-overlapped
chr1:6154247-6154647	-	CHD5|5|CHD5|coding|null|intron|SCAPAv7.PBMC4k	1	400,	0,	negative	non-overlapped
chr1:6159722-6160122	-	CHD5|5|CHD5|coding|null|intron|SCAPAv7.PBMC10k	1	400,	0,	negative	non-overlapped
chr1:6172987-6173387	-	CHD5|6|CHD5|coding|null|intron|SCAPAv7.PBMC4k	1	400,	0,	negative	non-overlapped
chr1:6178496-6178896	-	CHD5|7|CHD5|coding|null|intron|SCAPAv7.PBMC10k	1	400,	0,	negative	non-overlapped
chr1:6216007-6216407	+	RNF207|1|RNF207|coding|null|intron|SCAPAv7.PBMC6k	1	400,	0,	positive	overlapped
chr1:6216719-6217119	+	RNF207|1|RNF207|coding|null|intron|SCAPAv7.PBMC4k	1	400,	0,	negative	non-overlapped
chr1:6232843-6233243	-	ICMT|1|ICMT|coding|null|intron|SCAPAv7.PBMC4k	1	400,	0,	negative	non-overlapped
chr1:6233831-6234231	-	ICMT|2|ICMT|coding|null|intron|SCAPAv7.PBMC5k	1	400,	0,	negative	non-overlapped
chr1:6252229-6252629	-	GPR153|1|GPR153|coding|null|intron|SCAPAv7.PBMC3k	1	400,	0,	negative	non-overlapped
chr1:6256291-6256691	-	GPR153|3|GPR153|coding|null|intron|SCAPAv7.PBMC8k	1	400,	0,	negative	non-overlapped
chr1:6289064-6289464	-	ACOT7|1|ACOT7|coding|null|intron|SCAPAv7.PBMC4k	1	400,	0,	positive	non-overlapped
chr1:6292607-6293007	-	ACOT7|2|ACOT7|coding|null|intron|SCAPAv7.PBMC6k	1	400,	0,	negative	non-overlapped
chr1:6296700-6297100	-	ACOT7|3|ACOT7|coding|null|intron|SCAPAv7.PBMC4k	1	400,	0,	negative	non-overlapped
chr1:6303308-6303708	-	ACOT7|2|ACOT7|coding|null|intron|SCAPAv7.PBMC3k	1	400,	0,	positive	non-overlapped
chr1:6303489-6303889	-	ACOT7|4|ACOT7|coding|null|intron|SCAPAv7.PBMC4k	1	400,	0,	negative	non-overlapped
chr1:6315680-6316080	-	ACOT7|3|ACOT7|coding|null|intron|SCAPAv7.PBMC6k	1	400,	0,	negative	non-overlapped
chr1:6325421-6325821	-	ACOT7|4|ACOT7|coding|null|intron|SCAPAv7.PBMC6k	1	400,	0,	negative	non-overlapped
chr1:6326529-6326929	-	ACOT7|5|ACOT7|coding|null|intron|SCAPAv7.PBMC6k	1	400,	0,	negative	non-overlapped
chr1:6351030-6351430	-	ACOT7|4|ACOT7|coding|null|intron|SCAPAv7.PBMC3k	1	400,	0,	negative	non-overlapped
chr1:6357989-6358389	-	ACOT7|6|ACOT7|coding|null|intron|SCAPAv7.PBMC6k	1	400,	0,	negative	non-overlapped
chr1:6369325-6369725	-	ACOT7|7|ACOT7|coding|null|intron|SCAPAv7.PBMC6k	1	400,	0,	negative	non-overlapped
chr1:6369517-6369917	-	ACOT7|5|ACOT7|coding|null|intron|SCAPAv7.PBMC10k	1	400,	0,	negative	non-overlapped
chr1:6370772-6371172	-	ACOT7|6|ACOT7|coding|null|intron|SCAPAv7.PBMC3k	1	400,	0,	negative	non-overlapped
chr1:6372481-6372881	-	ACOT7|9|ACOT7|coding|null|intron|SCAPAv7.PBMC6k	1	400,	0,	negative	non-overlapped
chr1:6379072-6379472	-	ACOT7|11|ACOT7|coding|null|intron|SCAPAv7.PBMC4k	1	400,	0,	negative	non-overlapped
chr1:6383020-6383420	-	ACOT7|8|ACOT7|coding|null|intron|SCAPAv7.PBMC3k	1	400,	0,	negative	non-overlapped
chr1:6383118-6383518	-	ACOT7|10|ACOT7|coding|null|intron|SCAPAv7.PBMC6k	1	400,	0,	negative	non-overlapped
chr1:6383677-6384077	-	ACOT7|11|ACOT7|coding|null|intron|SCAPAv7.PBMC6k	1	400,	0,	negative	non-overlapped
chr1:6391919-6392319	-	ACOT7|12|ACOT7|coding|null|intron|SCAPAv7.PBMC6k	1	400,	0,	negative	non-overlapped
chr1:6392658-6393058	-	ACOT7|14|ACOT7|coding|null|intron|SCAPAv7.PBMC4k	1	400,	0,	negative	non-overlapped
chr1:6413915-6414315	-	HES2|1|HES2|coding|null|intron|SCAPAv7.PBMC8k	1	400,	0,	negative	non-overlapped
chr1:6431280-6431680	+	ESPN|1|ESPN|coding|null|intron|SCAPAv7.PBMC5k	1	400,	0,	negative	non-overlapped
chr1:6439474-6439874	+	ESPN|3|ESPN|coding|null|intron|SCAPAv7.PBMC5k	1	400,	0,	negative	non-overlapped
chr1:6452598-6452998	+	ESPN|5|ESPN|coding|null|intron|SCAPAv7.PBMC5k	1	400,	0,	negative	non-overlapped
chr1:6476178-6476578	-	PLEKHG5|1|PLEKHG5|coding|null|intron|SCAPAv7.PBMC10k	1	400,	0,	negative	non-overlapped
chr1:6476286-6476686	-	PLEKHG5|1|PLEKHG5|coding|null|intron|SCAPAv7.PBMC8k	1	400,	0,	negative	non-overlapped
chr1:6476943-6477343	-	PLEKHG5|1|PLEKHG5|coding|null|intron|SCAPAv7.PBMC4k	1	400,	0,	negative	non-overlapped
chr1:6477828-6478228	-	PLEKHG5|2|PLEKHG5|coding|null|intron|SCAPAv7.PBMC10k	1	400,	0,	negative	non-overlapped
chr1:6478669-6479069	-	PLEKHG5|3|PLEKHG5|coding|null|intron|SCAPAv7.PBMC8k	1	400,	0,	negative	non-overlapped
chr1:6479195-6479595	-	PLEKHG5|1|PLEKHG5|coding|null|intron|SCAPAv7.PBMC3k	1	400,	0,	negative	non-overlapped
chr1:6487115-6487515	-	PLEKHG5|4|PLEKHG5|coding|null|intron|SCAPAv7.PBMC4k	1	400,	0,	negative	non-overlapped
chr1:6489594-6489994	-	PLEKHG5|5|PLEKHG5|coding|null|intron|SCAPAv7.PBMC4k	1	400,	0,	negative	non-overlapped
chr1:6494084-6494484	-	PLEKHG5|2|PLEKHG5|coding|null|intron|SCAPAv7.PBMC3k	1	400,	0,	negative	non-overlapped
chr1:6504383-6504783	-	PLEKHG5|3|PLEKHG5|coding|null|intron|SCAPAv7.PBMC3k	1	400,	0,	negative	non-overlapped
chr1:6515049-6515449	-	PLEKHG5|5|PLEKHG5|coding|null|intron|SCAPAv7.PBMC5k	1	400,	0,	negative	non-overlapped
chr1:6517943-6518343	-	PLEKHG5|4|PLEKHG5|coding|null|intron|SCAPAv7.PBMC3k	1	400,	0,	negative	non-overlapped
chr1:6531163-6531563	-	NOL9|1|NOL9|coding|null|intron|SCAPAv7.PBMC6k	1	400,	0,	negative	non-overlapped
chr1:6533846-6534246	-	NOL9|2|NOL9|coding|null|intron|SCAPAv7.PBMC6k	1	400,	0,	negative	non-overlapped
chr1:6534803-6535203	-	NOL9|3|NOL9|coding|null|intron|SCAPAv7.PBMC10k	1	400,	0,	negative	non-overlapped
chr1:6546781-6547181	-	NOL9|4|NOL9|coding|null|intron|SCAPAv7.PBMC6k	1	400,	0,	negative	non-overlapped
chr1:6548102-6548502	-	NOL9|5|NOL9|coding|null|intron|SCAPAv7.PBMC6k	1	400,	0,	negative	non-overlapped
chr1:6552774-6553174	-	NOL9|7|NOL9|coding|null|intron|SCAPAv7.PBMC3k	1	400,	0,	negative	non-overlapped
chr1:6559644-6560044	+	TAS1R1|1|TAS1R1|coding|null|intron|SCAPAv7.PBMC10k	1	400,	0,	negative	non-overlapped
chr1:6567195-6567595	+	TAS1R1|3|TAS1R1|coding|null|intron|SCAPAv7.PBMC10k	1	400,	0,	negative	non-overlapped
chr1:6577559-6577959	+	TAS1R1|6|TAS1R1|coding|null|intron|SCAPAv7.PBMC10k	1	400,	0,	negative	non-overlapped
chr1:6581314-6581714	+	ZBTB48|1|ZBTB48|coding|null|intron|SCAPAv7.PBMC3k	1	400,	0,	negative	non-overlapped
chr1:6600192-6600592	-	KLHL21|1|KLHL21|coding|null|intron|SCAPAv7.PBMC5k	1	400,	0,	negative	non-overlapped
chr1:6601077-6601477	-	KLHL21|1|KLHL21|coding|null|intron|SCAPAv7.PBMC6k	1	400,	0,	positive	non-overlapped
chr1:6603034-6603434	-	KLHL21|2|KLHL21|coding|null|intron|SCAPAv7.PBMC6k	1	400,	0,	negative	non-overlapped
chr1:6612058-6612458	-	KLHL21|3|KLHL21|coding|null|intron|SCAPAv7.PBMC6k	1	400,	0,	positive	overlapped
chr1:6612643-6613043	-	KLHL21|4|KLHL21|coding|null|intron|SCAPAv7.PBMC6k	1	400,	0,	negative	non-overlapped
chr1:6612946-6613346	-	KLHL21|3|KLHL21|coding|null|intron|SCAPAv7.PBMC4k	1	400,	0,	negative	non-overlapped
chr1:6617488-6617888	+	PHF13|1|PHF13|coding|null|intron|SCAPAv7.PBMC6k	1	400,	0,	negative	non-overlapped
chr1:6627011-6627411	+	THAP3|1|THAP3|coding|null|intron|SCAPAv7.PBMC6k	1	400,	0,	negative	non-overlapped
chr1:6638676-6639076	-	DNAJC11|1|DNAJC11|coding|null|intron|SCAPAv7.PBMC10k	1	400,	0,	positive	non-overlapped
chr1:6639476-6639876	-	DNAJC11|2|DNAJC11|coding|null|intron|SCAPAv7.PBMC10k	1	400,	0,	negative	non-overlapped
chr1:6647061-6647461	-	DNAJC11|1|DNAJC11|coding|null|intron|SCAPAv7.PBMC3k	1	400,	0,	negative	non-overlapped
chr1:6652422-6652822	-	DNAJC11|5|DNAJC11|coding|null|intron|SCAPAv7.PBMC5k	1	400,	0,	positive	overlapped
chr1:6664199-6664599	-	DNAJC11|3|DNAJC11|coding|null|intron|SCAPAv7.PBMC3k	1	400,	0,	negative	non-overlapped
chr1:6793619-6794019	+	CAMTA1|1|CAMTA1|coding|null|intron|SCAPAv7.PBMC4k	1	400,	0,	negative	non-overlapped
chr1:6800056-6800456	+	CAMTA1|2|CAMTA1|coding|null|intron|SCAPAv7.PBMC10k	1	400,	0,	positive	non-overlapped
chr1:6801278-6801678	+	CAMTA1|3|CAMTA1|coding|null|intron|SCAPAv7.PBMC4k	1	400,	0,	positive	non-overlapped
chr1:6817472-6817872	+	CAMTA1|5|CAMTA1|coding|null|intron|SCAPAv7.PBMC4k	1	400,	0,	negative	non-overlapped
chr1:6826647-6827047	+	CAMTA1|3|CAMTA1|coding|null|intron|SCAPAv7.PBMC6k	1	400,	0,	positive	non-overlapped
chr1:6842608-6843008	+	CAMTA1|4|CAMTA1|coding|null|intron|SCAPAv7.PBMC6k	1	400,	0,	positive	non-overlapped
chr1:6844384-6844784	+	CAMTA1|5|CAMTA1|coding|null|intron|SCAPAv7.PBMC6k	1	400,	0,	negative	non-overlapped
chr1:6880570-6880970	+	CAMTA1|12|CAMTA1|coding|null|intron|SCAPAv7.PBMC10k	1	400,	0,	positive	non-overlapped
chr1:6881588-6881988	+	CAMTA1|12|CAMTA1|coding|null|intron|SCAPAv7.PBMC5k	1	400,	0,	positive	non-overlapped
chr1:7449415-7449815	+	CAMTA1|10|CAMTA1|coding|null|intron|SCAPAv7.PBMC6k	1	400,	0,	negative	non-overlapped
chr1:7754984-7755384	+	CAMTA1|11|CAMTA1|coding|null|intron|SCAPAv7.PBMC3k	1	400,	0,	negative	non-overlapped
chr1:7771767-7772167	+	VAMP3|1|VAMP3|coding|null|intron|SCAPAv7.PBMC3k	1	400,	0,	negative	non-overlapped
chr1:7778806-7779206	+	VAMP3|1|VAMP3|coding|null|intron|SCAPAv7.PBMC8k	1	400,	0,	negative	overlapped
chr1:7785716-7786116	+	PER3|1|PER3|coding|null|intron|SCAPAv7.PBMC4k	1	400,	0,	negative	non-overlapped
chr1:7786159-7786559	+	PER3|1|PER3|coding|null|intron|SCAPAv7.PBMC6k	1	400,	0,	negative	non-overlapped
chr1:7788830-7789230	+	PER3|1|PER3|coding|null|intron|SCAPAv7.PBMC10k	1	400,	0,	negative	non-overlapped
chr1:7793094-7793494	+	PER3|2|PER3|coding|null|intron|SCAPAv7.PBMC8k	1	400,	0,	negative	non-overlapped
chr1:7799257-7799657	+	PER3|3|PER3|coding|null|intron|SCAPAv7.PBMC5k	1	400,	0,	negative	non-overlapped
chr1:7806287-7806687	+	PER3|4|PER3|coding|null|intron|SCAPAv7.PBMC5k	1	400,	0,	negative	non-overlapped
chr1:7812309-7812709	+	PER3|1|PER3|coding|null|intron|SCAPAv7.PBMC3k	1	400,	0,	negative	non-overlapped
chr1:7819763-7820163	-	Z98884.1|2|Z98884.1|lncRNA|null|intron|SCAPAv7.PBMC6k	1	400,	0,	positive	non-overlapped
chr1:7822238-7822638	-	Z98884.1|3|Z98884.1|lncRNA|null|intron|SCAPAv7.PBMC3k	1	400,	0,	negative	non-overlapped
chr1:7824346-7824746	-	Z98884.1|3|Z98884.1|lncRNA|null|intron|SCAPAv7.PBMC6k	1	400,	0,	negative	non-overlapped
chr1:7824980-7825380	-	Z98884.1|4|Z98884.1|lncRNA|null|intron|SCAPAv7.PBMC6k	1	400,	0,	negative	non-overlapped
chr1:7846061-7846461	-	UTS2|2|UTS2|coding|null|intron|SCAPAv7.PBMC10k	1	400,	0,	negative	non-overlapped
chr1:7847015-7847415	-	UTS2|2|UTS2|coding|null|intron|SCAPAv7.PBMC3k	1	400,	0,	positive	non-overlapped
chr1:7849931-7850331	-	UTS2|2|UTS2|coding|null|intron|SCAPAv7.PBMC6k	1	400,	0,	negative	non-overlapped
chr1:7929117-7929517	-	TNFRSF9|2|TNFRSF9|coding|null|intron|SCAPAv7.PBMC6k	1	400,	0,	negative	non-overlapped
chr1:7929929-7930329	-	TNFRSF9|3|TNFRSF9|coding|null|intron|SCAPAv7.PBMC6k	1	400,	0,	negative	non-overlapped
chr1:7936567-7936967	-	TNFRSF9|4|TNFRSF9|coding|null|intron|SCAPAv7.PBMC8k	1	400,	0,	positive	non-overlapped
chr1:7941545-7941945	-	TNFRSF9|6|TNFRSF9|coding|null|intron|SCAPAv7.PBMC5k	1	400,	0,	negative	non-overlapped
chr1:7954529-7954929	+	PARK7|1|PARK7|coding|null|intron|SCAPAv7.PBMC5k	1	400,	0,	negative	non-overlapped
chr1:7957073-7957473	+	PARK7|1|PARK7|coding|null|intron|SCAPAv7.PBMC6k	1	400,	0,	negative	non-overlapped
chr1:7973348-7973748	+	PARK7|3|PARK7|coding|null|intron|SCAPAv7.PBMC5k	1	400,	0,	positive	non-overlapped
chr1:7992515-7992915	+	AL034417.5|1|AL034417.5|lncRNA|null|intron|SCAPAv7.PBMC6k	1	400,	0,	negative	non-overlapped
chr1:7998816-7999216	+	AL034417.5|2|AL034417.5|lncRNA|null|intron|SCAPAv7.PBMC5k	1	400,	0,	negative	non-overlapped
chr1:8009505-8009905	-	ERRFI1|1|ERRFI1|coding|null|intron|SCAPAv7.PBMC5k	1	400,	0,	negative	non-overlapped
chr1:8017118-8017518	-	ERRFI1|3|ERRFI1|coding|null|intron|SCAPAv7.PBMC8k	1	400,	0,	negative	non-overlapped
chr1:8017959-8018359	-	ERRFI1|2|ERRFI1|coding|null|intron|SCAPAv7.PBMC6k	1	400,	0,	negative	non-overlapped
chr1:8018736-8019136	-	ERRFI1|5|ERRFI1|coding|null|intron|SCAPAv7.PBMC4k	1	400,	0,	negative	non-overlapped
chr1:8020670-8021070	-	ERRFI1|3|ERRFI1|coding|null|intron|SCAPAv7.PBMC6k	1	400,	0,	negative	non-overlapped
chr1:8024701-8025101	-	ERRFI1|6|ERRFI1|coding|null|intron|SCAPAv7.PBMC10k	1	400,	0,	negative	non-overlapped
chr1:8024820-8025220	-	ERRFI1|4|ERRFI1|coding|null|intron|SCAPAv7.PBMC5k	1	400,	0,	negative	non-overlapped
chr1:8032782-8033182	+	AL034417.3|1|AL034417.3|lncRNA|null|intron|SCAPAv7.PBMC5k	1	400,	0,	negative	non-overlapped
chr1:8036432-8036832	+	AL034417.3|1|AL034417.3|lncRNA|null|intron|SCAPAv7.PBMC4k	1	400,	0,	negative	non-overlapped
chr1:8038467-8038867	+	AL034417.3|3|AL034417.3|lncRNA|null|intron|SCAPAv7.PBMC10k	1	400,	0,	negative	non-overlapped
chr1:8045126-8045526	+	AL034417.3|2|AL034417.3|lncRNA|null|intron|SCAPAv7.PBMC5k	1	400,	0,	negative	non-overlapped
chr1:8045508-8045908	+	AL034417.3|2|AL034417.3|lncRNA|null|intron|SCAPAv7.PBMC4k	1	400,	0,	negative	non-overlapped
chr1:8047801-8048201	+	AL034417.3|3|AL034417.3|lncRNA|null|intron|SCAPAv7.PBMC5k	1	400,	0,	positive	non-overlapped
chr1:8068138-8068538	+	AL034417.3|7|AL034417.3|lncRNA|null|intron|SCAPAv7.PBMC10k	1	400,	0,	negative	non-overlapped
chr1:8074479-8074879	+	AL034417.3|8|AL034417.3|lncRNA|null|intron|SCAPAv7.PBMC10k	1	400,	0,	negative	non-overlapped
chr1:8086799-8087199	+	AL034417.3|10|AL034417.3|lncRNA|null|intron|SCAPAv7.PBMC10k	1	400,	0,	negative	non-overlapped
chr1:8091958-8092358	+	AL034417.3|7|AL034417.3|lncRNA|null|intron|SCAPAv7.PBMC5k	1	400,	0,	negative	non-overlapped
chr1:8097996-8098396	+	AL034417.3|12|AL034417.3|lncRNA|null|intron|SCAPAv7.PBMC10k	1	400,	0,	negative	non-overlapped
chr1:8098263-8098663	+	AL034417.3|9|AL034417.3|lncRNA|null|intron|SCAPAv7.PBMC5k	1	400,	0,	negative	non-overlapped
chr1:8113994-8114394	+	AL034417.3|14|AL034417.3|lncRNA|null|intron|SCAPAv7.PBMC5k	1	400,	0,	negative	non-overlapped
chr1:8117055-8117455	+	AL034417.3|4|AL034417.3|lncRNA|null|intron|SCAPAv7.PBMC4k	1	400,	0,	negative	non-overlapped
chr1:8318883-8319283	+	SLC45A1|1|SLC45A1|coding|null|intron|SCAPAv7.PBMC8k	1	400,	0,	negative	non-overlapped
chr1:8326261-8326661	+	SLC45A1|2|SLC45A1|coding|null|intron|SCAPAv7.PBMC4k	1	400,	0,	negative	non-overlapped
chr1:8327666-8328066	+	SLC45A1|3|SLC45A1|coding|null|intron|SCAPAv7.PBMC4k	1	400,	0,	positive	non-overlapped
chr1:8328430-8328830	+	SLC45A1|3|SLC45A1|coding|null|intron|SCAPAv7.PBMC8k	1	400,	0,	negative	non-overlapped
chr1:8340515-8340915	+	SLC45A1|4|SLC45A1|coding|null|intron|SCAPAv7.PBMC4k	1	400,	0,	negative	non-overlapped
chr1:8340841-8341241	+	SLC45A1|1|SLC45A1|coding|null|intron|SCAPAv7.PBMC6k	1	400,	0,	negative	non-overlapped
chr1:8341811-8342211	+	SLC45A1|3|SLC45A1|coding|null|intron|SCAPAv7.PBMC3k	1	400,	0,	negative	overlapped
chr1:8388473-8388873	-	RERE|2|RERE|coding|null|intron|SCAPAv7.PBMC10k	1	400,	0,	negative	non-overlapped
chr1:8398560-8398960	-	RERE|2|RERE|coding|null|intron|SCAPAv7.PBMC8k	1	400,	0,	negative	non-overlapped
chr1:8403403-8403803	-	RERE|2|RERE|coding|null|intron|SCAPAv7.PBMC6k	1	400,	0,	negative	non-overlapped
chr1:8406214-8406614	-	RERE|4|RERE|coding|null|intron|SCAPAv7.PBMC10k	1	400,	0,	positive	non-overlapped
chr1:8446986-8447386	-	RERE|6|RERE|coding|null|intron|SCAPAv7.PBMC8k	1	400,	0,	negative	non-overlapped
chr1:8455235-8455635	-	RERE|6|RERE|coding|null|intron|SCAPAv7.PBMC5k	1	400,	0,	positive	non-overlapped
chr1:8485773-8486173	-	RERE|6|RERE|coding|null|intron|SCAPAv7.PBMC3k	1	400,	0,	negative	non-overlapped
chr1:8507691-8508091	-	RERE|5|RERE|coding|null|intron|SCAPAv7.PBMC6k	1	400,	0,	negative	non-overlapped
chr1:8539367-8539767	-	RERE|7|RERE|coding|null|intron|SCAPAv7.PBMC6k	1	400,	0,	negative	non-overlapped
chr1:8552396-8552796	-	RERE|13|RERE|coding|null|intron|SCAPAv7.PBMC5k	1	400,	0,	negative	non-overlapped
chr1:8596631-8597031	-	RERE|8|RERE|coding|null|intron|SCAPAv7.PBMC6k	1	400,	0,	negative	non-overlapped
chr1:8605819-8606219	-	RERE|9|RERE|coding|null|intron|SCAPAv7.PBMC3k	1	400,	0,	negative	non-overlapped
chr1:8690846-8691246	-	RERE|9|RERE|coding|null|intron|SCAPAv7.PBMC6k	1	400,	0,	negative	non-overlapped
chr1:8692302-8692702	-	RERE|10|RERE|coding|null|intron|SCAPAv7.PBMC6k	1	400,	0,	negative	non-overlapped
chr1:8698890-8699290	-	RERE|12|RERE|coding|null|intron|SCAPAv7.PBMC3k	1	400,	0,	negative	non-overlapped
chr1:8702472-8702872	-	RERE|13|RERE|coding|null|intron|SCAPAv7.PBMC3k	1	400,	0,	positive	non-overlapped
chr1:8726112-8726512	-	RERE|14|RERE|coding|null|intron|SCAPAv7.PBMC3k	1	400,	0,	negative	non-overlapped
chr1:8776847-8777247	-	RERE|24|RERE|coding|null|intron|SCAPAv7.PBMC5k	1	400,	0,	negative	non-overlapped
chr1:8813572-8813972	-	RERE|12|RERE|coding|null|intron|SCAPAv7.PBMC6k	1	400,	0,	negative	non-overlapped
chr1:8816238-8816638	-	RERE|18|RERE|coding|null|intron|SCAPAv7.PBMC4k	1	400,	0,	negative	non-overlapped
chr1:8867533-8867933	-	ENO1|1|ENO1|coding|null|intron|SCAPAv7.PBMC6k	1	400,	0,	negative	non-overlapped
chr1:8868802-8869202	-	ENO1|2|ENO1|coding|null|intron|SCAPAv7.PBMC3k	1	400,	0,	negative	non-overlapped
chr1:8872336-8872736	-	ENO1|3|ENO1|coding|null|intron|SCAPAv7.PBMC6k	1	400,	0,	negative	non-overlapped
chr1:8955717-8956117	+	CA6|1|CA6|coding|null|intron|SCAPAv7.PBMC6k	1	400,	0,	negative	non-overlapped
chr1:8959017-8959417	+	CA6|2|CA6|coding|null|intron|SCAPAv7.PBMC5k	1	400,	0,	negative	non-overlapped
chr1:8960442-8960842	+	CA6|3|CA6|coding|null|intron|SCAPAv7.PBMC10k	1	400,	0,	negative	non-overlapped
chr1:8961705-8962105	+	CA6|2|CA6|coding|null|intron|SCAPAv7.PBMC3k	1	400,	0,	negative	non-overlapped
chr1:9043700-9044100	-	SLC2A5|1|SLC2A5|coding|null|intron|SCAPAv7.PBMC6k	1	400,	0,	negative	non-overlapped
chr1:9046222-9046622	-	SLC2A5|2|SLC2A5|coding|null|intron|SCAPAv7.PBMC5k	1	400,	0,	negative	non-overlapped
chr1:9059101-9059501	-	SLC2A5|4|SLC2A5|coding|null|intron|SCAPAv7.PBMC5k	1	400,	0,	negative	non-overlapped
chr1:9061508-9061908	-	SLC2A5|3|SLC2A5|coding|null|intron|SCAPAv7.PBMC6k	1	400,	0,	negative	non-overlapped
chr1:9061659-9062059	-	SLC2A5|3|SLC2A5|coding|null|intron|SCAPAv7.PBMC4k	1	400,	0,	negative	non-overlapped
chr1:9063330-9063730	-	SLC2A5|2|SLC2A5|coding|null|intron|SCAPAv7.PBMC3k	1	400,	0,	negative	non-overlapped
chr1:9066541-9066941	-	SLC2A5|3|SLC2A5|coding|null|intron|SCAPAv7.PBMC10k	1	400,	0,	negative	non-overlapped
chr1:9068411-9068811	-	SLC2A5|3|SLC2A5|coding|null|intron|SCAPAv7.PBMC3k	1	400,	0,	negative	non-overlapped
chr1:9075645-9076045	-	SLC2A5|6|SLC2A5|coding|null|intron|SCAPAv7.PBMC6k	1	400,	0,	negative	non-overlapped
chr1:9077287-9077687	-	SLC2A5|9|SLC2A5|coding|null|intron|SCAPAv7.PBMC5k	1	400,	0,	negative	non-overlapped
chr1:9125178-9125578	-	GPR157|1|GPR157|coding|null|intron|SCAPAv7.PBMC6k	1	400,	0,	negative	non-overlapped
chr1:9125917-9126317	-	GPR157|2|GPR157|coding|null|intron|SCAPAv7.PBMC6k	1	400,	0,	negative	non-overlapped
chr1:9126829-9127229	-	GPR157|3|GPR157|coding|null|intron|SCAPAv7.PBMC6k	1	400,	0,	negative	non-overlapped
chr1:9165642-9166042	-	MIR34AHG|1|MIR34AHG|lncRNA|null|intron|SCAPAv7.PBMC10k	1	400,	0,	negative	non-overlapped
chr1:9170573-9170973	-	MIR34AHG|2|MIR34AHG|lncRNA|null|intron|SCAPAv7.PBMC10k	1	400,	0,	negative	non-overlapped
chr1:9177857-9178257	-	MIR34AHG|5|MIR34AHG|lncRNA|null|intron|SCAPAv7.PBMC10k	1	400,	0,	negative	non-overlapped
chr1:9235171-9235571	+	H6PD|1|H6PD|coding|null|intron|SCAPAv7.PBMC3k	1	400,	0,	negative	non-overlapped
chr1:9235684-9236084	+	H6PD|1|H6PD|coding|null|intron|SCAPAv7.PBMC4k	1	400,	0,	negative	non-overlapped
chr1:9237731-9238131	+	H6PD|3|H6PD|coding|null|intron|SCAPAv7.PBMC4k	1	400,	0,	negative	non-overlapped
chr1:9246352-9246752	+	H6PD|5|H6PD|coding|null|intron|SCAPAv7.PBMC4k	1	400,	0,	positive	overlapped
chr1:9248268-9248668	+	H6PD|5|H6PD|coding|null|intron|SCAPAv7.PBMC6k	1	400,	0,	negative	non-overlapped
chr1:9253961-9254361	+	H6PD|6|H6PD|coding|null|intron|SCAPAv7.PBMC8k	1	400,	0,	negative	non-overlapped
chr1:9293270-9293670	+	SPSB1|1|SPSB1|coding|null|intron|SCAPAv7.PBMC5k	1	400,	0,	negative	non-overlapped
chr1:9293516-9293916	+	SPSB1|1|SPSB1|coding|null|intron|SCAPAv7.PBMC4k	1	400,	0,	negative	non-overlapped
chr1:9294943-9295343	+	SPSB1|2|SPSB1|coding|null|intron|SCAPAv7.PBMC4k	1	400,	0,	negative	non-overlapped
chr1:9297901-9298301	+	SPSB1|1|SPSB1|coding|null|intron|SCAPAv7.PBMC6k	1	400,	0,	negative	non-overlapped
chr1:9311059-9311459	+	SPSB1|3|SPSB1|coding|null|intron|SCAPAv7.PBMC6k	1	400,	0,	negative	non-overlapped
chr1:9313024-9313424	+	SPSB1|5|SPSB1|coding|null|intron|SCAPAv7.PBMC4k	1	400,	0,	positive	non-overlapped
chr1:9315465-9315865	+	SPSB1|4|SPSB1|coding|null|intron|SCAPAv7.PBMC8k	1	400,	0,	negative	non-overlapped
chr1:9329927-9330327	+	SPSB1|4|SPSB1|coding|null|intron|SCAPAv7.PBMC3k	1	400,	0,	negative	non-overlapped
chr1:9333702-9334102	+	SPSB1|5|SPSB1|coding|null|intron|SCAPAv7.PBMC3k	1	400,	0,	negative	non-overlapped
chr1:9335413-9335813	+	SPSB1|9|SPSB1|coding|null|intron|SCAPAv7.PBMC4k	1	400,	0,	negative	non-overlapped
chr1:9428000-9428400	-	LINC02606|1|LINC02606|lncRNA|null|intron|SCAPAv7.PBMC4k	1	400,	0,	positive	non-overlapped
chr1:9547109-9547509	+	SLC25A33|2|SLC25A33|coding|null|intron|SCAPAv7.PBMC10k	1	400,	0,	negative	non-overlapped
chr1:9554679-9555079	+	SLC25A33|2|SLC25A33|coding|null|intron|SCAPAv7.PBMC3k	1	400,	0,	positive	non-overlapped
chr1:9568052-9568452	+	SLC25A33|5|SLC25A33|coding|null|intron|SCAPAv7.PBMC8k	1	400,	0,	negative	non-overlapped
chr1:9568511-9568911	+	SLC25A33|6|SLC25A33|coding|null|intron|SCAPAv7.PBMC6k	1	400,	0,	negative	non-overlapped
chr1:9577080-9577480	+	SLC25A33|8|SLC25A33|coding|null|intron|SCAPAv7.PBMC4k	1	400,	0,	negative	non-overlapped
chr1:9580309-9580709	+	SLC25A33|9|SLC25A33|coding|null|intron|SCAPAv7.PBMC4k	1	400,	0,	negative	non-overlapped
chr1:9589524-9589924	+	TMEM201|1|TMEM201|coding|null|intron|SCAPAv7.PBMC10k	1	400,	0,	negative	non-overlapped
chr1:9590522-9590922	+	TMEM201|1|TMEM201|coding|null|intron|SCAPAv7.PBMC5k	1	400,	0,	negative	non-overlapped
chr1:9654537-9654937	+	PIK3CD|1|PIK3CD|coding|null|intron|SCAPAv7.PBMC10k	1	400,	0,	negative	non-overlapped
chr1:9661851-9662251	-	AL691449.1|2|AL691449.1|others|null|intron|SCAPAv7.PBMC5k	1	400,	0,	negative	non-overlapped
chr1:9673228-9673628	-	PIK3CD-AS2|2|PIK3CD-AS2|lncRNA|null|intron|SCAPAv7.PBMC10k	1	400,	0,	positive	non-overlapped
chr1:9674329-9674729	+	PIK3CD|5|PIK3CD|coding|null|intron|SCAPAv7.PBMC5k	1	400,	0,	negative	non-overlapped
chr1:9675900-9676300	-	PIK3CD-AS2|2|PIK3CD-AS2|lncRNA|null|intron|SCAPAv7.PBMC6k	1	400,	0,	negative	non-overlapped
chr1:9679029-9679429	-	PIK3CD-AS2|3|PIK3CD-AS2|lncRNA|null|intron|SCAPAv7.PBMC6k	1	400,	0,	negative	non-overlapped
chr1:9683011-9683411	-	PIK3CD-AS2|4|PIK3CD-AS2|lncRNA|null|intron|SCAPAv7.PBMC6k	1	400,	0,	negative	non-overlapped
chr1:9683308-9683708	-	PIK3CD-AS2|5|PIK3CD-AS2|lncRNA|null|intron|SCAPAv7.PBMC10k	1	400,	0,	negative	non-overlapped
chr1:9684198-9684598	+	PIK3CD|9|PIK3CD|coding|null|intron|SCAPAv7.PBMC6k	1	400,	0,	negative	non-overlapped
chr1:9692332-9692732	+	PIK3CD|10|PIK3CD|coding|null|intron|SCAPAv7.PBMC4k	1	400,	0,	negative	non-overlapped
chr1:9694816-9695216	+	PIK3CD|12|PIK3CD|coding|null|intron|SCAPAv7.PBMC4k	1	400,	0,	negative	non-overlapped
chr1:9697688-9698088	+	PIK3CD|12|PIK3CD|coding|null|intron|SCAPAv7.PBMC3k	1	400,	0,	positive	non-overlapped
chr1:9712481-9712881	+	PIK3CD|14|PIK3CD|coding|null|intron|SCAPAv7.PBMC8k	1	400,	0,	positive	non-overlapped
chr1:9712997-9713397	+	PIK3CD|15|PIK3CD|coding|null|intron|SCAPAv7.PBMC8k	1	400,	0,	negative	non-overlapped
chr1:9719103-9719503	+	PIK3CD|17|PIK3CD|coding|null|intron|SCAPAv7.PBMC8k	1	400,	0,	negative	non-overlapped
chr1:9725187-9725587	+	PIK3CD|15|PIK3CD|coding|null|intron|SCAPAv7.PBMC5k	1	400,	0,	positive	non-overlapped
chr1:9725507-9725907	+	PIK3CD|13|PIK3CD|coding|null|intron|SCAPAv7.PBMC10k	1	400,	0,	negative	non-overlapped
chr1:9739775-9740175	-	CLSTN1|1|CLSTN1|coding|null|intron|SCAPAv7.PBMC6k	1	400,	0,	negative	non-overlapped
chr1:9750361-9750761	-	CLSTN1|2|CLSTN1|coding|null|intron|SCAPAv7.PBMC6k	1	400,	0,	negative	non-overlapped
chr1:9762932-9763332	-	CLSTN1|4|CLSTN1|coding|null|intron|SCAPAv7.PBMC5k	1	400,	0,	negative	non-overlapped
chr1:9772100-9772500	-	CLSTN1|4|CLSTN1|coding|null|intron|SCAPAv7.PBMC6k	1	400,	0,	negative	non-overlapped
chr1:9785298-9785698	-	CLSTN1|6|CLSTN1|coding|null|intron|SCAPAv7.PBMC10k	1	400,	0,	positive	non-overlapped
chr1:9785758-9786158	-	CLSTN1|4|CLSTN1|coding|null|intron|SCAPAv7.PBMC3k	1	400,	0,	positive	non-overlapped
chr1:9802780-9803180	-	CLSTN1|5|CLSTN1|coding|null|intron|SCAPAv7.PBMC3k	1	400,	0,	negative	non-overlapped
chr1:9818271-9818671	-	CLSTN1|7|CLSTN1|coding|null|intron|SCAPAv7.PBMC6k	1	400,	0,	negative	non-overlapped
chr1:9855207-9855607	-	CTNNBIP1|1|CTNNBIP1|coding|null|intron|SCAPAv7.PBMC3k	1	400,	0,	negative	non-overlapped
chr1:9862228-9862628	-	CTNNBIP1|2|CTNNBIP1|coding|null|intron|SCAPAv7.PBMC6k	1	400,	0,	negative	non-overlapped
chr1:9869245-9869645	-	CTNNBIP1|3|CTNNBIP1|coding|null|intron|SCAPAv7.PBMC6k	1	400,	0,	negative	non-overlapped
chr1:9870607-9871007	-	CTNNBIP1|3|CTNNBIP1|coding|null|intron|SCAPAv7.PBMC3k	1	400,	0,	negative	non-overlapped
chr1:9879905-9880305	-	CTNNBIP1|3|CTNNBIP1|coding|null|intron|SCAPAv7.PBMC5k	1	400,	0,	positive	overlapped
chr1:9881301-9881701	-	CTNNBIP1|5|CTNNBIP1|coding|null|intron|SCAPAv7.PBMC3k	1	400,	0,	negative	non-overlapped
chr1:9891732-9892132	-	CTNNBIP1|6|CTNNBIP1|coding|null|intron|SCAPAv7.PBMC6k	1	400,	0,	negative	non-overlapped
chr1:9894483-9894883	-	CTNNBIP1|8|CTNNBIP1|coding|null|intron|SCAPAv7.PBMC3k	1	400,	0,	negative	non-overlapped
chr1:9894885-9895285	-	CTNNBIP1|7|CTNNBIP1|coding|null|intron|SCAPAv7.PBMC6k	1	400,	0,	negative	non-overlapped
chr1:9898922-9899322	-	CTNNBIP1|7|CTNNBIP1|coding|null|intron|SCAPAv7.PBMC4k	1	400,	0,	negative	non-overlapped
chr1:9902699-9903099	-	CTNNBIP1|8|CTNNBIP1|coding|null|intron|SCAPAv7.PBMC6k	1	400,	0,	negative	non-overlapped
chr1:9905545-9905945	-	CTNNBIP1|9|CTNNBIP1|coding|null|intron|SCAPAv7.PBMC6k	1	400,	0,	negative	non-overlapped
chr1:9907162-9907562	-	CTNNBIP1|10|CTNNBIP1|coding|null|intron|SCAPAv7.PBMC4k	1	400,	0,	positive	non-overlapped
chr1:9908305-9908705	-	CTNNBIP1|10|CTNNBIP1|coding|null|intron|SCAPAv7.PBMC3k	1	400,	0,	negative	non-overlapped
chr1:9909240-9909640	-	CTNNBIP1|11|CTNNBIP1|coding|null|intron|SCAPAv7.PBMC6k	1	400,	0,	negative	non-overlapped
chr1:9931205-9931605	-	LZIC|1|LZIC|coding|null|intron|SCAPAv7.PBMC6k	1	400,	0,	negative	non-overlapped
chr1:9941452-9941852	-	LZIC|2|LZIC|coding|null|intron|SCAPAv7.PBMC6k	1	400,	0,	negative	non-overlapped
chr1:9944886-9945286	+	AL357140.2|2|AL357140.2|lncRNA|null|intron|SCAPAv7.PBMC10k	1	400,	0,	positive	overlapped
chr1:9944886-9945286	+	NMNAT1|2|NMNAT1|coding|null|intron|SCAPAv7.PBMC10k	1	400,	0,	positive	overlapped
chr1:10037919-10038319	+	UBE4B|1|UBE4B|coding|null|intron|SCAPAv7.PBMC5k	1	400,	0,	negative	non-overlapped
chr1:10070122-10070522	+	UBE4B|1|UBE4B|coding|null|intron|SCAPAv7.PBMC6k	1	400,	0,	negative	non-overlapped
chr1:10092485-10092885	+	UBE4B|1|UBE4B|coding|null|intron|SCAPAv7.PBMC3k	1	400,	0,	negative	non-overlapped
chr1:10096337-10096737	+	UBE4B|3|UBE4B|coding|null|intron|SCAPAv7.PBMC8k	1	400,	0,	negative	non-overlapped
chr1:10120122-10120522	+	UBE4B|7|UBE4B|coding|null|intron|SCAPAv7.PBMC4k	1	400,	0,	negative	non-overlapped
chr1:10124736-10125136	+	UBE4B|9|UBE4B|coding|null|intron|SCAPAv7.PBMC4k	1	400,	0,	negative	non-overlapped
chr1:10135675-10136075	+	UBE4B|8|UBE4B|coding|null|intron|SCAPAv7.PBMC6k	1	400,	0,	negative	non-overlapped
chr1:10144392-10144792	+	UBE4B|9|UBE4B|coding|null|intron|SCAPAv7.PBMC3k	1	400,	0,	positive	non-overlapped
chr1:10148298-10148698	+	UBE4B|10|UBE4B|coding|null|intron|SCAPAv7.PBMC3k	1	400,	0,	negative	non-overlapped
chr1:10153856-10154256	+	UBE4B|13|UBE4B|coding|null|intron|SCAPAv7.PBMC8k	1	400,	0,	negative	non-overlapped
chr1:10155709-10156109	+	UBE4B|11|UBE4B|coding|null|intron|SCAPAv7.PBMC6k	1	400,	0,	negative	non-overlapped
chr1:10212345-10212745	+	KIF1B|1|KIF1B|coding|null|intron|SCAPAv7.PBMC4k	1	400,	0,	positive	non-overlapped
chr1:10213607-10214007	+	KIF1B|2|KIF1B|coding|null|intron|SCAPAv7.PBMC10k	1	400,	0,	negative	non-overlapped
chr1:10219380-10219780	+	KIF1B|3|KIF1B|coding|null|intron|SCAPAv7.PBMC5k	1	400,	0,	positive	non-overlapped
chr1:10225611-10226011	+	KIF1B|2|KIF1B|coding|null|intron|SCAPAv7.PBMC4k	1	400,	0,	positive	non-overlapped
chr1:10237609-10238009	+	KIF1B|4|KIF1B|coding|null|intron|SCAPAv7.PBMC4k	1	400,	0,	negative	non-overlapped
chr1:10284335-10284735	+	KIF1B|14|KIF1B|coding|null|intron|SCAPAv7.PBMC10k	1	400,	0,	positive	non-overlapped
chr1:10326975-10327375	+	KIF1B|17|KIF1B|coding|null|intron|SCAPAv7.PBMC5k	1	400,	0,	negative	non-overlapped
chr1:10343403-10343803	+	KIF1B|18|KIF1B|coding|null|intron|SCAPAv7.PBMC5k	1	400,	0,	negative	non-overlapped
chr1:10351405-10351805	+	KIF1B|18|KIF1B|coding|null|intron|SCAPAv7.PBMC10k	1	400,	0,	positive	non-overlapped
chr1:10356420-10356820	+	KIF1B|13|KIF1B|coding|null|intron|SCAPAv7.PBMC3k	1	400,	0,	negative	non-overlapped
chr1:10359643-10360043	+	KIF1B|15|KIF1B|coding|null|intron|SCAPAv7.PBMC8k	1	400,	0,	negative	non-overlapped
chr1:10362139-10362539	+	KIF1B|18|KIF1B|coding|null|intron|SCAPAv7.PBMC6k	1	400,	0,	negative	non-overlapped
chr1:10370229-10370629	+	KIF1B|19|KIF1B|coding|null|intron|SCAPAv7.PBMC6k	1	400,	0,	negative	non-overlapped
chr1:10371467-10371867	+	KIF1B|15|KIF1B|coding|null|intron|SCAPAv7.PBMC3k	1	400,	0,	negative	non-overlapped
chr1:10413936-10414336	+	PGD|3|PGD|coding|null|intron|SCAPAv7.PBMC3k	1	400,	0,	negative	non-overlapped
chr1:10448515-10448915	+	CENPS-CORT|3|CENPS-CORT|coding|null|intron|SCAPAv7.PBMC10k	1	400,	0,	negative	non-overlapped
chr1:10461956-10462356	-	DFFA|2|DFFA|coding|null|intron|SCAPAv7.PBMC6k	1	400,	0,	negative	non-overlapped
chr1:10467491-10467891	-	DFFA|3|DFFA|coding|null|intron|SCAPAv7.PBMC6k	1	400,	0,	negative	non-overlapped
chr1:10468093-10468493	-	DFFA|4|DFFA|coding|null|intron|SCAPAv7.PBMC6k	1	400,	0,	negative	non-overlapped
chr1:10469810-10470210	-	DFFA|5|DFFA|coding|null|intron|SCAPAv7.PBMC6k	1	400,	0,	negative	non-overlapped
chr1:10471893-10472293	-	DFFA|4|DFFA|coding|null|intron|SCAPAv7.PBMC3k	1	400,	0,	negative	non-overlapped
chr1:10497887-10498287	+	PEX14|1|PEX14|coding|null|intron|SCAPAv7.PBMC8k	1	400,	0,	negative	non-overlapped
chr1:10506219-10506619	+	PEX14|3|PEX14|coding|null|intron|SCAPAv7.PBMC5k	1	400,	0,	negative	non-overlapped
chr1:10513695-10514095	+	PEX14|3|PEX14|coding|null|intron|SCAPAv7.PBMC8k	1	400,	0,	negative	non-overlapped
chr1:10523263-10523663	+	PEX14|5|PEX14|coding|null|intron|SCAPAv7.PBMC5k	1	400,	0,	negative	non-overlapped
chr1:10543203-10543603	+	PEX14|5|PEX14|coding|null|intron|SCAPAv7.PBMC3k	1	400,	0,	negative	non-overlapped
chr1:10547835-10548235	+	PEX14|7|PEX14|coding|null|intron|SCAPAv7.PBMC8k	1	400,	0,	negative	non-overlapped
chr1:10567131-10567531	+	PEX14|10|PEX14|coding|null|intron|SCAPAv7.PBMC10k	1	400,	0,	positive	non-overlapped
chr1:10573789-10574189	+	PEX14|8|PEX14|coding|null|intron|SCAPAv7.PBMC4k	1	400,	0,	negative	non-overlapped
chr1:10578016-10578416	+	PEX14|12|PEX14|coding|null|intron|SCAPAv7.PBMC3k	1	400,	0,	positive	overlapped
chr1:10578892-10579292	+	PEX14|13|PEX14|coding|null|intron|SCAPAv7.PBMC5k	1	400,	0,	negative	non-overlapped
chr1:10584938-10585338	+	PEX14|10|PEX14|coding|null|intron|SCAPAv7.PBMC8k	1	400,	0,	negative	non-overlapped
chr1:10600346-10600746	+	PEX14|14|PEX14|coding|null|intron|SCAPAv7.PBMC4k	1	400,	0,	positive	non-overlapped
chr1:10609514-10609914	+	PEX14|20|PEX14|coding|null|intron|SCAPAv7.PBMC10k	1	400,	0,	positive	non-overlapped
chr1:10614827-10615227	+	PEX14|20|PEX14|coding|null|intron|SCAPAv7.PBMC5k	1	400,	0,	negative	non-overlapped
chr1:10619708-10620108	+	PEX14|15|PEX14|coding|null|intron|SCAPAv7.PBMC8k	1	400,	0,	negative	non-overlapped
chr1:10645034-10645434	+	AL139423.1|2|AL139423.1|lncRNA|null|intron|SCAPAv7.PBMC10k	1	400,	0,	negative	non-overlapped
chr1:10681102-10681502	-	CASZ1|1|CASZ1|coding|null|intron|SCAPAv7.PBMC6k	1	400,	0,	negative	non-overlapped
chr1:10689909-10690309	-	CASZ1|2|CASZ1|coding|null|intron|SCAPAv7.PBMC3k	1	400,	0,	negative	non-overlapped
chr1:10950004-10950404	-	C1orf127|1|C1orf127|coding|null|intron|SCAPAv7.PBMC5k	1	400,	0,	negative	non-overlapped
chr1:10952526-10952926	-	C1orf127|1|C1orf127|coding|null|intron|SCAPAv7.PBMC6k	1	400,	0,	negative	non-overlapped
chr1:10953001-10953401	-	C1orf127|1|C1orf127|coding|null|intron|SCAPAv7.PBMC8k	1	400,	0,	negative	non-overlapped
chr1:10978912-10979312	-	C1orf127|2|C1orf127|coding|null|intron|SCAPAv7.PBMC4k	1	400,	0,	negative	non-overlapped
chr1:10979216-10979616	-	C1orf127|3|C1orf127|coding|null|intron|SCAPAv7.PBMC5k	1	400,	0,	negative	non-overlapped
chr1:11014577-11014977	+	AL109811.3|1|AL109811.3|coding|null|intron|SCAPAv7.PBMC4k	1	400,	0,	negative	non-overlapped
chr1:11014577-11014977	+	TARDBP|1|TARDBP|coding|null|intron|SCAPAv7.PBMC4k	1	400,	0,	negative	non-overlapped
chr1:11055369-11055769	-	SRM|1|SRM|coding|null|intron|SCAPAv7.PBMC4k	1	400,	0,	negative	non-overlapped
chr1:11074392-11074792	-	EXOSC10|1|EXOSC10|coding|null|intron|SCAPAv7.PBMC5k	1	400,	0,	negative	non-overlapped
chr1:11074556-11074956	-	EXOSC10|1|EXOSC10|coding|null|intron|SCAPAv7.PBMC4k	1	400,	0,	negative	non-overlapped
chr1:11084464-11084864	-	EXOSC10|2|EXOSC10|coding|null|intron|SCAPAv7.PBMC10k	1	400,	0,	negative	non-overlapped
chr1:11086609-11087009	-	EXOSC10|3|EXOSC10|coding|null|intron|SCAPAv7.PBMC4k	1	400,	0,	negative	non-overlapped
chr1:11089960-11090360	-	EXOSC10|1|EXOSC10|coding|null|intron|SCAPAv7.PBMC6k	1	400,	0,	negative	non-overlapped
chr1:11092219-11092619	-	EXOSC10|5|EXOSC10|coding|null|intron|SCAPAv7.PBMC5k	1	400,	0,	negative	non-overlapped
chr1:11100018-11100418	+	EXOSC10-AS1|1|EXOSC10-AS1|lncRNA|null|intron|SCAPAv7.PBMC8k	1	400,	0,	negative	non-overlapped
chr1:11101163-11101563	+	EXOSC10-AS1|1|EXOSC10-AS1|lncRNA|null|intron|SCAPAv7.PBMC10k	1	400,	0,	negative	non-overlapped
chr1:11113581-11113981	-	MTOR|1|MTOR|coding|null|intron|SCAPAv7.PBMC6k	1	400,	0,	negative	non-overlapped
chr1:11116317-11116717	-	MTOR|2|MTOR|coding|null|intron|SCAPAv7.PBMC10k	1	400,	0,	negative	non-overlapped
chr1:11118600-11119000	-	MTOR|3|MTOR|coding|null|intron|SCAPAv7.PBMC10k	1	400,	0,	negative	non-overlapped
chr1:11122457-11122857	-	MTOR|2|MTOR|coding|null|intron|SCAPAv7.PBMC6k	1	400,	0,	negative	non-overlapped
chr1:11136494-11136894	-	MTOR|5|MTOR|coding|null|intron|SCAPAv7.PBMC4k	1	400,	0,	negative	non-overlapped
chr1:11142421-11142821	-	MTOR|4|MTOR|coding|null|intron|SCAPAv7.PBMC6k	1	400,	0,	negative	non-overlapped
chr1:11143837-11144237	-	MTOR|8|MTOR|coding|null|intron|SCAPAv7.PBMC10k	1	400,	0,	negative	non-overlapped
chr1:11155954-11156354	-	MTOR|5|MTOR|coding|null|intron|SCAPAv7.PBMC6k	1	400,	0,	positive	non-overlapped
chr1:11173426-11173826	-	MTOR|10|MTOR|coding|null|intron|SCAPAv7.PBMC5k	1	400,	0,	negative	non-overlapped
chr1:11180705-11181105	-	MTOR|6|MTOR|coding|null|intron|SCAPAv7.PBMC6k	1	400,	0,	negative	non-overlapped
chr1:11180903-11181303	-	MTOR|5|MTOR|coding|null|intron|SCAPAv7.PBMC3k	1	400,	0,	negative	non-overlapped
chr1:11183260-11183660	-	MTOR|10|MTOR|coding|null|intron|SCAPAv7.PBMC8k	1	400,	0,	negative	non-overlapped
chr1:11185194-11185594	-	MTOR|6|MTOR|coding|null|intron|SCAPAv7.PBMC3k	1	400,	0,	negative	non-overlapped
chr1:11236466-11236866	-	MTOR|9|MTOR|coding|null|intron|SCAPAv7.PBMC6k	1	400,	0,	negative	non-overlapped
chr1:11236646-11237046	-	MTOR|9|MTOR|coding|null|intron|SCAPAv7.PBMC3k	1	400,	0,	negative	non-overlapped
chr1:11251636-11252036	-	MTOR|10|MTOR|coding|null|intron|SCAPAv7.PBMC6k	1	400,	0,	negative	non-overlapped
chr1:11274802-11275202	+	UBIAD1|1|UBIAD1|coding|null|intron|SCAPAv7.PBMC5k	1	400,	0,	negative	non-overlapped
chr1:11275007-11275407	+	UBIAD1|1|UBIAD1|coding|null|intron|SCAPAv7.PBMC3k	1	400,	0,	negative	non-overlapped
chr1:11275465-11275865	+	UBIAD1|2|UBIAD1|coding|null|intron|SCAPAv7.PBMC6k	1	400,	0,	negative	non-overlapped
chr1:11480071-11480471	+	DISP3|1|DISP3|coding|null|intron|SCAPAv7.PBMC10k	1	400,	0,	negative	non-overlapped
chr1:11480378-11480778	+	DISP3|1|DISP3|coding|null|intron|SCAPAv7.PBMC5k	1	400,	0,	negative	non-overlapped
chr1:11486243-11486643	+	DISP3|2|DISP3|coding|null|intron|SCAPAv7.PBMC10k	1	400,	0,	negative	non-overlapped
chr1:11491066-11491466	+	DISP3|2|DISP3|coding|null|intron|SCAPAv7.PBMC5k	1	400,	0,	negative	non-overlapped
chr1:11491576-11491976	+	DISP3|1|DISP3|coding|null|intron|SCAPAv7.PBMC8k	1	400,	0,	negative	non-overlapped
chr1:11495065-11495465	+	DISP3|3|DISP3|coding|null|intron|SCAPAv7.PBMC8k	1	400,	0,	negative	non-overlapped
chr1:11503703-11504103	+	DISP3|6|DISP3|coding|null|intron|SCAPAv7.PBMC10k	1	400,	0,	negative	non-overlapped
chr1:11508067-11508467	+	DISP3|5|DISP3|coding|null|intron|SCAPAv7.PBMC5k	1	400,	0,	positive	non-overlapped
chr1:11509696-11510096	+	DISP3|9|DISP3|coding|null|intron|SCAPAv7.PBMC10k	1	400,	0,	negative	non-overlapped
chr1:11526981-11527381	+	DISP3|5|DISP3|coding|null|intron|SCAPAv7.PBMC8k	1	400,	0,	negative	non-overlapped
chr1:11626777-11627177	+	AL031731.1|1|AL031731.1|lncRNA|null|intron|SCAPAv7.PBMC4k	1	400,	0,	negative	non-overlapped
chr1:11627923-11628323	+	AL031731.1|1|AL031731.1|lncRNA|null|intron|SCAPAv7.PBMC8k	1	400,	0,	negative	non-overlapped
chr1:11631521-11631921	+	AL031731.1|1|AL031731.1|lncRNA|null|intron|SCAPAv7.PBMC5k	1	400,	0,	negative	non-overlapped
chr1:11631936-11632336	+	AL031731.1|2|AL031731.1|lncRNA|null|intron|SCAPAv7.PBMC5k	1	400,	0,	negative	non-overlapped
chr1:11633067-11633467	+	AL031731.1|2|AL031731.1|lncRNA|null|intron|SCAPAv7.PBMC8k	1	400,	0,	negative	non-overlapped
chr1:11635089-11635489	+	AL031731.1|3|AL031731.1|lncRNA|null|intron|SCAPAv7.PBMC4k	1	400,	0,	negative	non-overlapped
chr1:11641220-11641620	-	FBXO2|2|FBXO2|coding|null|intron|SCAPAv7.PBMC10k	1	400,	0,	negative	overlapped
chr1:11654453-11654853	-	FBXO2|3|FBXO2|coding|null|intron|SCAPAv7.PBMC10k	1	400,	0,	negative	non-overlapped
chr1:11656797-11657197	+	FBXO44|1|FBXO44|coding|null|intron|SCAPAv7.PBMC4k	1	400,	0,	negative	non-overlapped
chr1:11679946-11680346	-	MAD2L2|1|MAD2L2|coding|null|intron|SCAPAv7.PBMC3k	1	400,	0,	negative	non-overlapped
chr1:11692446-11692846	+	DRAXIN|1|DRAXIN|coding|null|intron|SCAPAv7.PBMC4k	1	400,	0,	negative	non-overlapped
chr1:11695241-11695641	+	DRAXIN|1|DRAXIN|coding|null|intron|SCAPAv7.PBMC5k	1	400,	0,	negative	non-overlapped
chr1:11696185-11696585	+	DRAXIN|1|DRAXIN|coding|null|intron|SCAPAv7.PBMC8k	1	400,	0,	negative	non-overlapped
chr1:11697986-11698386	+	DRAXIN|2|DRAXIN|coding|null|intron|SCAPAv7.PBMC10k	1	400,	0,	negative	non-overlapped
chr1:11706845-11707245	+	DRAXIN|2|DRAXIN|coding|null|intron|SCAPAv7.PBMC8k	1	400,	0,	negative	non-overlapped
chr1:11710243-11710643	+	DRAXIN|2|DRAXIN|coding|null|intron|SCAPAv7.PBMC3k	1	400,	0,	negative	non-overlapped
chr1:11713962-11714362	+	DRAXIN|4|DRAXIN|coding|null|intron|SCAPAv7.PBMC5k	1	400,	0,	negative	non-overlapped
chr1:11736355-11736755	+	AGTRAP|1|AGTRAP|coding|null|intron|SCAPAv7.PBMC3k	1	400,	0,	positive	non-overlapped
chr1:11736581-11736981	+	AGTRAP|1|AGTRAP|coding|null|intron|SCAPAv7.PBMC4k	1	400,	0,	negative	non-overlapped
chr1:11736916-11737316	+	AGTRAP|1|AGTRAP|coding|null|intron|SCAPAv7.PBMC6k	1	400,	0,	negative	non-overlapped
chr1:11737014-11737414	+	AGTRAP|2|AGTRAP|coding|null|intron|SCAPAv7.PBMC5k	1	400,	0,	negative	non-overlapped
chr1:11737661-11738061	+	AGTRAP|2|AGTRAP|coding|null|intron|SCAPAv7.PBMC6k	1	400,	0,	positive	non-overlapped
chr1:11738216-11738616	+	AGTRAP|2|AGTRAP|coding|null|intron|SCAPAv7.PBMC3k	1	400,	0,	negative	non-overlapped
chr1:11738500-11738900	+	AGTRAP|3|AGTRAP|coding|null|intron|SCAPAv7.PBMC6k	1	400,	0,	negative	non-overlapped
chr1:11738743-11739143	+	AGTRAP|2|AGTRAP|coding|null|intron|SCAPAv7.PBMC4k	1	400,	0,	negative	non-overlapped
chr1:11743878-11744278	+	AGTRAP|3|AGTRAP|coding|null|intron|SCAPAv7.PBMC4k	1	400,	0,	negative	non-overlapped
chr1:11763617-11764017	+	C1orf167|1|C1orf167|coding|null|intron|SCAPAv7.PBMC4k	1	400,	0,	negative	non-overlapped
chr1:11764716-11765116	+	C1orf167|2|C1orf167|coding|null|intron|SCAPAv7.PBMC5k	1	400,	0,	negative	non-overlapped
chr1:11780496-11780896	+	C1orf167|2|C1orf167|coding|null|intron|SCAPAv7.PBMC4k	1	400,	0,	negative	non-overlapped
chr1:11783287-11783687	+	C1orf167|3|C1orf167|coding|null|intron|SCAPAv7.PBMC4k	1	400,	0,	negative	non-overlapped
chr1:11785459-11785859	+	C1orf167|4|C1orf167|coding|null|intron|SCAPAv7.PBMC4k	1	400,	0,	negative	non-overlapped
chr1:11786295-11786695	+	C1orf167|1|C1orf167|coding|null|intron|SCAPAv7.PBMC8k	1	400,	0,	negative	non-overlapped
chr1:11786695-11787095	+	C1orf167|2|C1orf167|coding|null|intron|SCAPAv7.PBMC8k	1	400,	0,	negative	non-overlapped
chr1:11793417-11793817	-	MTHFR|1|MTHFR|coding|null|intron|SCAPAv7.PBMC6k	1	400,	0,	negative	non-overlapped
chr1:11798282-11798682	-	MTHFR|2|MTHFR|coding|null|intron|SCAPAv7.PBMC8k	1	400,	0,	positive	non-overlapped
chr1:11798734-11799134	-	MTHFR|2|MTHFR|coding|null|intron|SCAPAv7.PBMC5k	1	400,	0,	negative	non-overlapped
chr1:11798953-11799353	-	MTHFR|2|MTHFR|coding|null|intron|SCAPAv7.PBMC3k	1	400,	0,	negative	non-overlapped
chr1:11935240-11935640	+	PLOD1|1|PLOD1|coding|null|intron|SCAPAv7.PBMC10k	1	400,	0,	negative	non-overlapped
chr1:11935785-11936185	+	PLOD1|2|PLOD1|coding|null|intron|SCAPAv7.PBMC4k	1	400,	0,	negative	non-overlapped
chr1:11942333-11942733	+	PLOD1|2|PLOD1|coding|null|intron|SCAPAv7.PBMC6k	1	400,	0,	negative	non-overlapped
chr1:11945058-11945458	+	PLOD1|2|PLOD1|coding|null|intron|SCAPAv7.PBMC5k	1	400,	0,	negative	non-overlapped
chr1:11948180-11948580	+	PLOD1|3|PLOD1|coding|null|intron|SCAPAv7.PBMC8k	1	400,	0,	negative	non-overlapped
chr1:11948368-11948768	+	PLOD1|4|PLOD1|coding|null|intron|SCAPAv7.PBMC5k	1	400,	0,	positive	non-overlapped
chr1:11949009-11949409	+	PLOD1|5|PLOD1|coding|null|intron|SCAPAv7.PBMC6k	1	400,	0,	negative	non-overlapped
chr1:11955345-11955745	+	PLOD1|4|PLOD1|coding|null|intron|SCAPAv7.PBMC10k	1	400,	0,	negative	non-overlapped
chr1:11955992-11956392	+	PLOD1|4|PLOD1|coding|null|intron|SCAPAv7.PBMC8k	1	400,	0,	negative	non-overlapped
chr1:11960869-11961269	+	PLOD1|6|PLOD1|coding|null|intron|SCAPAv7.PBMC10k	1	400,	0,	negative	non-overlapped
chr1:11969951-11970351	+	PLOD1|2|PLOD1|coding|null|intron|SCAPAv7.PBMC3k	1	400,	0,	negative	non-overlapped
chr1:11980804-11981204	+	MFN2|1|MFN2|coding|null|intron|SCAPAv7.PBMC10k	1	400,	0,	negative	non-overlapped
chr1:11981365-11981765	+	MFN2|2|MFN2|coding|null|intron|SCAPAv7.PBMC5k	1	400,	0,	negative	non-overlapped
chr1:11986789-11987189	+	MFN2|1|MFN2|coding|null|intron|SCAPAv7.PBMC4k	1	400,	0,	negative	non-overlapped
chr1:11993046-11993446	+	MFN2|1|MFN2|coding|null|intron|SCAPAv7.PBMC3k	1	400,	0,	negative	non-overlapped
chr1:11994219-11994619	+	MFN2|6|MFN2|coding|null|intron|SCAPAv7.PBMC10k	1	400,	0,	negative	non-overlapped
chr1:11995278-11995678	+	MFN2|4|MFN2|coding|null|intron|SCAPAv7.PBMC5k	1	400,	0,	positive	non-overlapped
chr1:12019681-12020081	+	MIIP|1|MIIP|coding|null|intron|SCAPAv7.PBMC8k	1	400,	0,	negative	non-overlapped
chr1:12020026-12020426	+	MIIP|1|MIIP|coding|null|intron|SCAPAv7.PBMC4k	1	400,	0,	positive	non-overlapped
chr1:12025229-12025629	+	MIIP|3|MIIP|coding|null|intron|SCAPAv7.PBMC4k	1	400,	0,	negative	non-overlapped
chr1:12127403-12127803	+	TNFRSF8|1|TNFRSF8|coding|null|intron|SCAPAv7.PBMC4k	1	400,	0,	negative	non-overlapped
chr1:12137055-12137455	+	TNFRSF8|4|TNFRSF8|coding|null|intron|SCAPAv7.PBMC4k	1	400,	0,	negative	non-overlapped
chr1:12167474-12167874	+	TNFRSF1B|1|TNFRSF1B|coding|null|intron|SCAPAv7.PBMC3k	1	400,	0,	negative	non-overlapped
chr1:12167669-12168069	+	TNFRSF1B|1|TNFRSF1B|coding|null|intron|SCAPAv7.PBMC4k	1	400,	0,	positive	non-overlapped
chr1:12168210-12168610	+	TNFRSF1B|2|TNFRSF1B|coding|null|intron|SCAPAv7.PBMC3k	1	400,	0,	negative	non-overlapped
chr1:12189902-12190302	+	TNFRSF1B|4|TNFRSF1B|coding|null|intron|SCAPAv7.PBMC4k	1	400,	0,	negative	non-overlapped
chr1:12195887-12196287	+	TNFRSF1B|6|TNFRSF1B|coding|null|intron|SCAPAv7.PBMC3k	1	400,	0,	negative	non-overlapped
chr1:12255803-12256203	+	VPS13D|2|VPS13D|coding|null|intron|SCAPAv7.PBMC6k	1	400,	0,	positive	non-overlapped
chr1:12291920-12292320	+	VPS13D|4|VPS13D|coding|null|intron|SCAPAv7.PBMC3k	1	400,	0,	negative	non-overlapped
chr1:12345900-12346300	+	VPS13D|5|VPS13D|coding|null|intron|SCAPAv7.PBMC6k	1	400,	0,	negative	non-overlapped
chr1:12350218-12350618	+	VPS13D|4|VPS13D|coding|null|intron|SCAPAv7.PBMC8k	1	400,	0,	negative	non-overlapped
chr1:12377463-12377863	+	VPS13D|10|VPS13D|coding|null|intron|SCAPAv7.PBMC6k	1	400,	0,	negative	non-overlapped
chr1:12388462-12388862	+	VPS13D|11|VPS13D|coding|null|intron|SCAPAv7.PBMC3k	1	400,	0,	negative	non-overlapped
chr1:12422990-12423390	+	VPS13D|11|VPS13D|coding|null|intron|SCAPAv7.PBMC4k	1	400,	0,	negative	non-overlapped
chr1:12432893-12433293	+	VPS13D|13|VPS13D|coding|null|intron|SCAPAv7.PBMC6k	1	400,	0,	positive	non-overlapped
chr1:12571493-12571893	-	DHRS3|2|DHRS3|coding|null|intron|SCAPAv7.PBMC3k	1	400,	0,	negative	non-overlapped
chr1:12572114-12572514	-	DHRS3|3|DHRS3|coding|null|intron|SCAPAv7.PBMC3k	1	400,	0,	negative	non-overlapped
chr1:12587100-12587500	-	DHRS3|3|DHRS3|coding|null|intron|SCAPAv7.PBMC6k	1	400,	0,	negative	non-overlapped
chr1:12589346-12589746	-	DHRS3|4|DHRS3|coding|null|intron|SCAPAv7.PBMC6k	1	400,	0,	negative	non-overlapped
chr1:12606630-12607030	-	DHRS3|5|DHRS3|coding|null|intron|SCAPAv7.PBMC10k	1	400,	0,	negative	non-overlapped
chr1:12608177-12608577	-	DHRS3|6|DHRS3|coding|null|intron|SCAPAv7.PBMC10k	1	400,	0,	positive	overlapped
chr1:12610201-12610601	-	DHRS3|6|DHRS3|coding|null|intron|SCAPAv7.PBMC6k	1	400,	0,	negative	non-overlapped
chr1:12751225-12751625	+	C1orf158|1|C1orf158|coding|null|intron|SCAPAv7.PBMC10k	1	400,	0,	negative	non-overlapped
chr1:13476204-13476604	-	LRRC38|1|LRRC38|coding|null|intron|SCAPAv7.PBMC5k	1	400,	0,	negative	non-overlapped
chr1:13486558-13486958	-	LRRC38|2|LRRC38|coding|null|intron|SCAPAv7.PBMC5k	1	400,	0,	negative	non-overlapped
chr1:13493798-13494198	-	LRRC38|5|LRRC38|coding|null|intron|SCAPAv7.PBMC5k	1	400,	0,	negative	non-overlapped
chr1:13503175-13503575	-	LRRC38|6|LRRC38|coding|null|intron|SCAPAv7.PBMC5k	1	400,	0,	negative	non-overlapped
chr1:13506355-13506755	-	LRRC38|7|LRRC38|coding|null|intron|SCAPAv7.PBMC5k	1	400,	0,	negative	non-overlapped
chr1:13594467-13594867	+	PDPN|1|PDPN|coding|null|intron|SCAPAv7.PBMC5k	1	400,	0,	negative	non-overlapped
chr1:13732214-13732614	+	PRDM2|6|PRDM2|coding|null|intron|SCAPAv7.PBMC3k	1	400,	0,	positive	non-overlapped
chr1:13749764-13750164	+	PRDM2|2|PRDM2|coding|null|intron|SCAPAv7.PBMC5k	1	400,	0,	negative	non-overlapped
chr1:13755746-13756146	+	PRDM2|6|PRDM2|coding|null|intron|SCAPAv7.PBMC6k	1	400,	0,	negative	non-overlapped
chr1:13933690-13934090	+	KAZN|4|KAZN|coding|null|intron|SCAPAv7.PBMC8k	1	400,	0,	negative	non-overlapped
chr1:13942486-13942886	+	KAZN|5|KAZN|coding|null|intron|SCAPAv7.PBMC8k	1	400,	0,	negative	non-overlapped
chr1:13944522-13944922	+	KAZN|6|KAZN|coding|null|intron|SCAPAv7.PBMC8k	1	400,	0,	negative	non-overlapped
chr1:13963306-13963706	+	KAZN|6|KAZN|coding|null|intron|SCAPAv7.PBMC10k	1	400,	0,	positive	non-overlapped
chr1:14040363-14040763	+	KAZN|12|KAZN|coding|null|intron|SCAPAv7.PBMC8k	1	400,	0,	negative	non-overlapped
chr1:14072781-14073181	+	KAZN|13|KAZN|coding|null|intron|SCAPAv7.PBMC8k	1	400,	0,	negative	non-overlapped
chr1:14083983-14084383	+	KAZN|14|KAZN|coding|null|intron|SCAPAv7.PBMC8k	1	400,	0,	negative	non-overlapped
chr1:14165802-14166202	+	KAZN|15|KAZN|coding|null|intron|SCAPAv7.PBMC8k	1	400,	0,	negative	non-overlapped
chr1:14197303-14197703	+	KAZN|11|KAZN|coding|null|intron|SCAPAv7.PBMC10k	1	400,	0,	negative	non-overlapped
chr1:14225142-14225542	+	KAZN|13|KAZN|coding|null|intron|SCAPAv7.PBMC5k	1	400,	0,	negative	non-overlapped
chr1:14225694-14226094	+	KAZN|14|KAZN|coding|null|intron|SCAPAv7.PBMC5k	1	400,	0,	negative	non-overlapped
chr1:14243735-14244135	+	KAZN|18|KAZN|coding|null|intron|SCAPAv7.PBMC8k	1	400,	0,	negative	non-overlapped
chr1:14252756-14253156	+	KAZN|19|KAZN|coding|null|intron|SCAPAv7.PBMC8k	1	400,	0,	negative	non-overlapped
chr1:14268111-14268511	+	KAZN|14|KAZN|coding|null|intron|SCAPAv7.PBMC10k	1	400,	0,	negative	non-overlapped
chr1:14353941-14354341	+	KAZN|23|KAZN|coding|null|intron|SCAPAv7.PBMC8k	1	400,	0,	negative	non-overlapped
chr1:14696963-14697363	+	KAZN|16|KAZN|coding|null|intron|SCAPAv7.PBMC10k	1	400,	0,	negative	non-overlapped
chr1:14780957-14781357	+	KAZN|27|KAZN|coding|null|intron|SCAPAv7.PBMC8k	1	400,	0,	negative	non-overlapped
chr1:14864088-14864488	+	KAZN|17|KAZN|coding|null|intron|SCAPAv7.PBMC10k	1	400,	0,	negative	non-overlapped
chr1:15121422-15121822	-	TMEM51-AS1|1|TMEM51-AS1|lncRNA|null|intron|SCAPAv7.PBMC10k	1	400,	0,	negative	non-overlapped
chr1:15121525-15121925	-	TMEM51-AS1|1|TMEM51-AS1|lncRNA|null|intron|SCAPAv7.PBMC6k	1	400,	0,	negative	non-overlapped
chr1:15125855-15126255	-	TMEM51-AS1|1|TMEM51-AS1|lncRNA|null|intron|SCAPAv7.PBMC5k	1	400,	0,	negative	non-overlapped
chr1:15127412-15127812	-	TMEM51-AS1|2|TMEM51-AS1|lncRNA|null|intron|SCAPAv7.PBMC10k	1	400,	0,	negative	non-overlapped
chr1:15132071-15132471	-	TMEM51-AS1|3|TMEM51-AS1|lncRNA|null|intron|SCAPAv7.PBMC10k	1	400,	0,	negative	non-overlapped
chr1:15134565-15134965	-	TMEM51-AS1|3|TMEM51-AS1|lncRNA|null|intron|SCAPAv7.PBMC5k	1	400,	0,	negative	non-overlapped
chr1:15134872-15135272	-	TMEM51-AS1|4|TMEM51-AS1|lncRNA|null|intron|SCAPAv7.PBMC10k	1	400,	0,	negative	non-overlapped
chr1:15135682-15136082	-	TMEM51-AS1|2|TMEM51-AS1|lncRNA|null|intron|SCAPAv7.PBMC6k	1	400,	0,	negative	non-overlapped
chr1:15136503-15136903	-	TMEM51-AS1|5|TMEM51-AS1|lncRNA|null|intron|SCAPAv7.PBMC10k	1	400,	0,	negative	non-overlapped
chr1:15137283-15137683	-	TMEM51-AS1|6|TMEM51-AS1|lncRNA|null|intron|SCAPAv7.PBMC10k	1	400,	0,	negative	overlapped
chr1:15142890-15143290	-	TMEM51-AS1|7|TMEM51-AS1|lncRNA|null|intron|SCAPAv7.PBMC10k	1	400,	0,	negative	non-overlapped
chr1:15143979-15144379	-	TMEM51-AS1|8|TMEM51-AS1|lncRNA|null|intron|SCAPAv7.PBMC10k	1	400,	0,	negative	non-overlapped
chr1:15146606-15147006	-	TMEM51-AS1|5|TMEM51-AS1|lncRNA|null|intron|SCAPAv7.PBMC5k	1	400,	0,	negative	non-overlapped
chr1:15149237-15149637	-	TMEM51-AS1|9|TMEM51-AS1|lncRNA|null|intron|SCAPAv7.PBMC10k	1	400,	0,	positive	non-overlapped
chr1:15150771-15151171	-	TMEM51-AS1|6|TMEM51-AS1|lncRNA|null|intron|SCAPAv7.PBMC5k	1	400,	0,	negative	non-overlapped
chr1:15150915-15151315	-	TMEM51-AS1|10|TMEM51-AS1|lncRNA|null|intron|SCAPAv7.PBMC10k	1	400,	0,	negative	non-overlapped
chr1:15151889-15152289	-	TMEM51-AS1|7|TMEM51-AS1|lncRNA|null|intron|SCAPAv7.PBMC5k	1	400,	0,	negative	non-overlapped
chr1:15152961-15153361	+	TMEM51|1|TMEM51|coding|null|intron|SCAPAv7.PBMC6k	1	400,	0,	negative	non-overlapped
chr1:15155120-15155520	+	TMEM51|1|TMEM51|coding|null|intron|SCAPAv7.PBMC4k	1	400,	0,	negative	non-overlapped
chr1:15165352-15165752	+	TMEM51|2|TMEM51|coding|null|intron|SCAPAv7.PBMC4k	1	400,	0,	negative	non-overlapped
chr1:15166273-15166673	+	TMEM51|1|TMEM51|coding|null|intron|SCAPAv7.PBMC8k	1	400,	0,	negative	non-overlapped
chr1:15173309-15173709	+	TMEM51|4|TMEM51|coding|null|intron|SCAPAv7.PBMC5k	1	400,	0,	negative	non-overlapped
chr1:15174940-15175340	+	TMEM51|7|TMEM51|coding|null|intron|SCAPAv7.PBMC4k	1	400,	0,	negative	non-overlapped
chr1:15190112-15190512	+	TMEM51|6|TMEM51|coding|null|intron|SCAPAv7.PBMC8k	1	400,	0,	negative	non-overlapped
chr1:15200978-15201378	+	TMEM51|9|TMEM51|coding|null|intron|SCAPAv7.PBMC8k	1	400,	0,	negative	non-overlapped
chr1:15208250-15208650	+	TMEM51|10|TMEM51|coding|null|intron|SCAPAv7.PBMC4k	1	400,	0,	negative	non-overlapped
chr1:15248765-15249165	+	FHAD1|1|FHAD1|coding|null|intron|SCAPAv7.PBMC8k	1	400,	0,	negative	non-overlapped
chr1:15248946-15249346	+	FHAD1|1|FHAD1|coding|null|intron|SCAPAv7.PBMC5k	1	400,	0,	negative	non-overlapped
chr1:15260036-15260436	+	FHAD1|4|FHAD1|coding|null|intron|SCAPAv7.PBMC8k	1	400,	0,	negative	non-overlapped
chr1:15261534-15261934	+	FHAD1|2|FHAD1|coding|null|intron|SCAPAv7.PBMC5k	1	400,	0,	negative	non-overlapped
chr1:15274983-15275383	+	FHAD1|1|FHAD1|coding|null|intron|SCAPAv7.PBMC10k	1	400,	0,	negative	non-overlapped
chr1:15301621-15302021	+	FHAD1|4|FHAD1|coding|null|intron|SCAPAv7.PBMC5k	1	400,	0,	negative	non-overlapped
chr1:15316589-15316989	+	FHAD1|6|FHAD1|coding|null|intron|SCAPAv7.PBMC8k	1	400,	0,	negative	non-overlapped
chr1:15317033-15317433	+	FHAD1|6|FHAD1|coding|null|intron|SCAPAv7.PBMC5k	1	400,	0,	positive	non-overlapped
chr1:15339028-15339428	-	FHAD1-AS1|2|FHAD1-AS1|lncRNA|null|intron|SCAPAv7.PBMC10k	1	400,	0,	negative	non-overlapped
chr1:15339815-15340215	-	FHAD1-AS1|2|FHAD1-AS1|lncRNA|null|intron|SCAPAv7.PBMC5k	1	400,	0,	negative	non-overlapped
chr1:15347094-15347494	+	FHAD1|7|FHAD1|coding|null|intron|SCAPAv7.PBMC8k	1	400,	0,	negative	non-overlapped
chr1:15347701-15348101	+	FHAD1|2|FHAD1|coding|null|intron|SCAPAv7.PBMC4k	1	400,	0,	positive	overlapped
chr1:15351633-15352033	+	FHAD1|3|FHAD1|coding|null|intron|SCAPAv7.PBMC4k	1	400,	0,	negative	non-overlapped
chr1:15361656-15362056	+	FHAD1|4|FHAD1|coding|null|intron|SCAPAv7.PBMC10k	1	400,	0,	negative	non-overlapped
chr1:15365969-15366369	+	FHAD1|4|FHAD1|coding|null|intron|SCAPAv7.PBMC6k	1	400,	0,	negative	non-overlapped
chr1:15377280-15377680	+	FHAD1|11|FHAD1|coding|null|intron|SCAPAv7.PBMC5k	1	400,	0,	negative	non-overlapped
chr1:15378246-15378646	+	FHAD1|10|FHAD1|coding|null|intron|SCAPAv7.PBMC8k	1	400,	0,	negative	non-overlapped
chr1:15408313-15408713	-	AL031283.1|2|AL031283.1|lncRNA|null|intron|SCAPAv7.PBMC5k	1	400,	0,	positive	non-overlapped
chr1:15428110-15428510	+	EFHD2|2|EFHD2|coding|null|intron|SCAPAv7.PBMC8k	1	400,	0,	negative	non-overlapped
chr1:15440784-15441184	+	CTRC|2|CTRC|coding|null|intron|SCAPAv7.PBMC5k	1	400,	0,	negative	non-overlapped
chr1:15498069-15498469	-	CASP9|2|CASP9|coding|null|intron|SCAPAv7.PBMC8k	1	400,	0,	negative	non-overlapped
chr1:15498696-15499096	-	CASP9|1|CASP9|coding|null|intron|SCAPAv7.PBMC6k	1	400,	0,	negative	non-overlapped
chr1:15508372-15508772	-	CASP9|3|CASP9|coding|null|intron|SCAPAv7.PBMC6k	1	400,	0,	negative	non-overlapped
chr1:15510227-15510627	-	CASP9|6|CASP9|coding|null|intron|SCAPAv7.PBMC8k	1	400,	0,	negative	non-overlapped
chr1:15511356-15511756	-	CASP9|4|CASP9|coding|null|intron|SCAPAv7.PBMC6k	1	400,	0,	negative	non-overlapped
chr1:15517528-15517928	-	CASP9|6|CASP9|coding|null|intron|SCAPAv7.PBMC3k	1	400,	0,	negative	non-overlapped
chr1:15521873-15522273	-	CASP9|9|CASP9|coding|null|intron|SCAPAv7.PBMC8k	1	400,	0,	positive	non-overlapped
chr1:15523653-15524053	-	CASP9|6|CASP9|coding|null|intron|SCAPAv7.PBMC6k	1	400,	0,	negative	overlapped
chr1:15525645-15526045	-	CASP9|7|CASP9|coding|null|intron|SCAPAv7.PBMC6k	1	400,	0,	positive	non-overlapped
chr1:15527391-15527791	+	DNAJC16|1|DNAJC16|coding|null|intron|SCAPAv7.PBMC3k	1	400,	0,	negative	non-overlapped
chr1:15527881-15528281	+	DNAJC16|1|DNAJC16|coding|null|intron|SCAPAv7.PBMC4k	1	400,	0,	negative	non-overlapped
chr1:15533270-15533670	+	DNAJC16|3|DNAJC16|coding|null|intron|SCAPAv7.PBMC10k	1	400,	0,	negative	non-overlapped
chr1:15534308-15534708	+	DNAJC16|2|DNAJC16|coding|null|intron|SCAPAv7.PBMC8k	1	400,	0,	negative	non-overlapped
chr1:15554860-15555260	+	DNAJC16|5|DNAJC16|coding|null|intron|SCAPAv7.PBMC4k	1	400,	0,	negative	non-overlapped
chr1:15560338-15560738	+	DNAJC16|5|DNAJC16|coding|null|intron|SCAPAv7.PBMC3k	1	400,	0,	negative	non-overlapped
chr1:15573712-15574112	+	DNAJC16|6|DNAJC16|coding|null|intron|SCAPAv7.PBMC3k	1	400,	0,	negative	overlapped
chr1:15576688-15577088	-	AGMAT|1|AGMAT|coding|null|intron|SCAPAv7.PBMC6k	1	400,	0,	negative	non-overlapped
chr1:15580700-15581100	+	DNAJC16|9|DNAJC16|coding|null|intron|SCAPAv7.PBMC5k	1	400,	0,	negative	non-overlapped
chr1:15584276-15584676	-	AGMAT|4|AGMAT|coding|null|intron|SCAPAv7.PBMC3k	1	400,	0,	negative	non-overlapped
chr1:15590803-15591203	-	AL121992.1|1|AL121992.1|lncRNA|null|intron|SCAPAv7.PBMC4k	1	400,	0,	negative	non-overlapped
chr1:15591808-15592208	-	AL121992.1|1|AL121992.1|lncRNA|null|intron|SCAPAv7.PBMC3k	1	400,	0,	negative	non-overlapped
chr1:15595601-15596001	-	AL121992.1|2|AL121992.1|lncRNA|null|intron|SCAPAv7.PBMC10k	1	400,	0,	negative	non-overlapped
chr1:15597140-15597540	-	AL121992.1|3|AL121992.1|lncRNA|null|intron|SCAPAv7.PBMC4k	1	400,	0,	negative	non-overlapped
chr1:15597911-15598311	-	AL121992.1|3|AL121992.1|lncRNA|null|intron|SCAPAv7.PBMC8k	1	400,	0,	negative	non-overlapped
chr1:15601683-15602083	-	AL121992.1|3|AL121992.1|lncRNA|null|intron|SCAPAv7.PBMC10k	1	400,	0,	positive	overlapped
chr1:15618313-15618713	+	DDI2|1|DDI2|coding|null|intron|SCAPAv7.PBMC6k	1	400,	0,	negative	non-overlapped
chr1:15618524-15618924	+	DDI2|1|DDI2|coding|null|intron|SCAPAv7.PBMC3k	1	400,	0,	positive	non-overlapped
chr1:15629122-15629522	+	DDI2|2|DDI2|coding|null|intron|SCAPAv7.PBMC6k	1	400,	0,	negative	non-overlapped
chr1:15691424-15691824	+	PLEKHM2|3|PLEKHM2|coding|null|intron|SCAPAv7.PBMC3k	1	400,	0,	negative	non-overlapped
chr1:15711778-15712178	+	PLEKHM2|7|PLEKHM2|coding|null|intron|SCAPAv7.PBMC3k	1	400,	0,	negative	non-overlapped
chr1:15715320-15715720	+	PLEKHM2|9|PLEKHM2|coding|null|intron|SCAPAv7.PBMC6k	1	400,	0,	negative	non-overlapped
chr1:15737092-15737492	+	SLC25A34|1|SLC25A34|coding|null|intron|SCAPAv7.PBMC6k	1	400,	0,	negative	non-overlapped
chr1:15745105-15745505	+	TMEM82|1|TMEM82|coding|null|intron|SCAPAv7.PBMC10k	1	400,	0,	negative	non-overlapped
chr1:15759836-15760236	+	FBLIM1|1|FBLIM1|coding|null|intron|SCAPAv7.PBMC10k	1	400,	0,	positive	non-overlapped
chr1:15763319-15763719	+	FBLIM1|2|FBLIM1|coding|null|intron|SCAPAv7.PBMC10k	1	400,	0,	negative	non-overlapped
chr1:15837471-15837871	+	SPEN|1|SPEN|coding|null|intron|SCAPAv7.PBMC4k	1	400,	0,	negative	overlapped
chr1:15838338-15838738	+	SPEN|2|SPEN|coding|null|intron|SCAPAv7.PBMC5k	1	400,	0,	positive	non-overlapped
chr1:15845876-15846276	-	AL450998.2|1|AL450998.2|lncRNA|null|intron|SCAPAv7.PBMC6k	1	400,	0,	negative	non-overlapped
chr1:15846703-15847103	-	AL450998.2|2|AL450998.2|lncRNA|null|intron|SCAPAv7.PBMC6k	1	400,	0,	negative	overlapped
chr1:15848671-15849071	+	SPEN|2|SPEN|coding|null|intron|SCAPAv7.PBMC3k	1	400,	0,	positive	overlapped
chr1:15871881-15872281	+	SPEN|3|SPEN|coding|null|intron|SCAPAv7.PBMC3k	1	400,	0,	negative	non-overlapped
chr1:15904115-15904515	+	SPEN|6|SPEN|coding|null|intron|SCAPAv7.PBMC6k	1	400,	0,	negative	non-overlapped
chr1:15909773-15910173	+	SPEN|6|SPEN|coding|null|intron|SCAPAv7.PBMC8k	1	400,	0,	negative	non-overlapped
chr1:15911590-15911990	+	SPEN|7|SPEN|coding|null|intron|SCAPAv7.PBMC8k	1	400,	0,	negative	non-overlapped
chr1:15912114-15912514	+	SPEN|8|SPEN|coding|null|intron|SCAPAv7.PBMC8k	1	400,	0,	negative	non-overlapped
chr1:15922701-15923101	+	SPEN|8|SPEN|coding|null|intron|SCAPAv7.PBMC3k	1	400,	0,	positive	non-overlapped
chr1:15971866-15972266	-	ZBTB17|1|ZBTB17|coding|null|intron|SCAPAv7.PBMC6k	1	400,	0,	negative	non-overlapped
chr1:15974534-15974934	-	ZBTB17|2|ZBTB17|coding|null|intron|SCAPAv7.PBMC6k	1	400,	0,	negative	non-overlapped
chr1:16135841-16136241	-	EPHA2|1|EPHA2|coding|null|intron|SCAPAv7.PBMC4k	1	400,	0,	positive	non-overlapped
chr1:16136740-16137140	-	EPHA2|1|EPHA2|coding|null|intron|SCAPAv7.PBMC10k	1	400,	0,	negative	non-overlapped
chr1:16141778-16142178	-	EPHA2|2|EPHA2|coding|null|intron|SCAPAv7.PBMC10k	1	400,	0,	negative	non-overlapped
chr1:16147857-16148257	-	EPHA2|1|EPHA2|coding|null|intron|SCAPAv7.PBMC5k	1	400,	0,	negative	overlapped
chr1:16153550-16153950	-	EPHA2|2|EPHA2|coding|null|intron|SCAPAv7.PBMC5k	1	400,	0,	negative	non-overlapped
chr1:16155310-16155710	-	EPHA2|2|EPHA2|coding|null|intron|SCAPAv7.PBMC4k	1	400,	0,	negative	non-overlapped
chr1:16202808-16203208	-	ARHGEF19|1|ARHGEF19|coding|null|intron|SCAPAv7.PBMC6k	1	400,	0,	negative	non-overlapped
chr1:16221428-16221828	-	ANO7L1|3|ANO7L1|others|null|intron|SCAPAv7.PBMC10k	1	400,	0,	positive	overlapped
chr1:16222255-16222655	-	ANO7L1|4|ANO7L1|others|null|intron|SCAPAv7.PBMC10k	1	400,	0,	negative	non-overlapped
chr1:16222929-16223329	-	ANO7L1|3|ANO7L1|others|null|intron|SCAPAv7.PBMC5k	1	400,	0,	positive	non-overlapped
chr1:16223341-16223741	-	ANO7L1|4|ANO7L1|others|null|intron|SCAPAv7.PBMC5k	1	400,	0,	negative	non-overlapped
chr1:16227246-16227646	-	ANO7L1|5|ANO7L1|others|null|intron|SCAPAv7.PBMC5k	1	400,	0,	negative	non-overlapped
chr1:16234520-16234920	-	CPLANE2|1|CPLANE2|coding|null|intron|SCAPAv7.PBMC8k	1	400,	0,	positive	non-overlapped
chr1:16235616-16236016	-	CPLANE2|1|CPLANE2|coding|null|intron|SCAPAv7.PBMC6k	1	400,	0,	negative	non-overlapped
chr1:16255288-16255688	-	FBXO42|2|FBXO42|coding|null|intron|SCAPAv7.PBMC6k	1	400,	0,	negative	non-overlapped
chr1:16257967-16258367	-	FBXO42|3|FBXO42|coding|null|intron|SCAPAv7.PBMC6k	1	400,	0,	negative	non-overlapped
chr1:16260858-16261258	-	FBXO42|3|FBXO42|coding|null|intron|SCAPAv7.PBMC10k	1	400,	0,	negative	non-overlapped
chr1:16269806-16270206	-	FBXO42|4|FBXO42|coding|null|intron|SCAPAv7.PBMC6k	1	400,	0,	negative	non-overlapped
chr1:16278467-16278867	-	FBXO42|7|FBXO42|coding|null|intron|SCAPAv7.PBMC8k	1	400,	0,	positive	non-overlapped
chr1:16279803-16280203	-	FBXO42|5|FBXO42|coding|null|intron|SCAPAv7.PBMC6k	1	400,	0,	negative	non-overlapped
chr1:16281416-16281816	-	FBXO42|6|FBXO42|coding|null|intron|SCAPAv7.PBMC6k	1	400,	0,	negative	non-overlapped
chr1:16281628-16282028	-	FBXO42|8|FBXO42|coding|null|intron|SCAPAv7.PBMC5k	1	400,	0,	negative	non-overlapped
chr1:16283470-16283870	-	FBXO42|7|FBXO42|coding|null|intron|SCAPAv7.PBMC6k	1	400,	0,	negative	non-overlapped
chr1:16285891-16286291	-	FBXO42|10|FBXO42|coding|null|intron|SCAPAv7.PBMC8k	1	400,	0,	negative	non-overlapped
chr1:16291350-16291750	-	FBXO42|8|FBXO42|coding|null|intron|SCAPAv7.PBMC6k	1	400,	0,	positive	non-overlapped
chr1:16304071-16304471	-	FBXO42|9|FBXO42|coding|null|intron|SCAPAv7.PBMC6k	1	400,	0,	negative	non-overlapped
chr1:16305973-16306373	-	FBXO42|10|FBXO42|coding|null|intron|SCAPAv7.PBMC6k	1	400,	0,	negative	non-overlapped
chr1:16336347-16336747	-	FBXO42|13|FBXO42|coding|null|intron|SCAPAv7.PBMC5k	1	400,	0,	negative	non-overlapped
chr1:16344461-16344861	-	FBXO42|14|FBXO42|coding|null|intron|SCAPAv7.PBMC10k	1	400,	0,	negative	non-overlapped
chr1:16351425-16351825	-	FBXO42|17|FBXO42|coding|null|intron|SCAPAv7.PBMC5k	1	400,	0,	positive	overlapped
chr1:16352833-16353233	+	SZRD1|1|SZRD1|coding|null|intron|SCAPAv7.PBMC8k	1	400,	0,	negative	non-overlapped
chr1:16394611-16395011	+	SZRD1|6|SZRD1|coding|null|intron|SCAPAv7.PBMC6k	1	400,	0,	negative	non-overlapped
chr1:16465753-16466153	+	LINC01772|1|LINC01772|lncRNA|null|intron|SCAPAv7.PBMC4k	1	400,	0,	negative	non-overlapped
chr1:16466009-16466409	+	LINC01772|1|LINC01772|lncRNA|null|intron|SCAPAv7.PBMC10k	1	400,	0,	negative	non-overlapped
chr1:16466609-16467009	+	LINC01772|1|LINC01772|lncRNA|null|intron|SCAPAv7.PBMC3k	1	400,	0,	positive	non-overlapped
chr1:16466744-16467144	+	LINC01772|2|LINC01772|lncRNA|null|intron|SCAPAv7.PBMC4k	1	400,	0,	negative	non-overlapped
chr1:16470601-16471001	-	CROCCP3|2|CROCCP3|others|null|intron|SCAPAv7.PBMC6k	1	400,	0,	negative	non-overlapped
chr1:16472488-16472888	-	CROCCP3|2|CROCCP3|others|null|intron|SCAPAv7.PBMC10k	1	400,	0,	negative	non-overlapped
chr1:16472913-16473313	-	CROCCP3|3|CROCCP3|others|null|intron|SCAPAv7.PBMC10k	1	400,	0,	negative	non-overlapped
chr1:16473233-16473633	-	CROCCP3|3|CROCCP3|others|null|intron|SCAPAv7.PBMC5k	1	400,	0,	negative	non-overlapped
chr1:16478904-16479304	-	CROCCP3|3|CROCCP3|others|null|intron|SCAPAv7.PBMC3k	1	400,	0,	negative	non-overlapped
chr1:16479217-16479617	-	CROCCP3|3|CROCCP3|others|null|intron|SCAPAv7.PBMC6k	1	400,	0,	negative	non-overlapped
chr1:16479582-16479982	-	CROCCP3|4|CROCCP3|others|null|intron|SCAPAv7.PBMC3k	1	400,	0,	positive	non-overlapped
chr1:16496190-16496590	-	CROCCP3|5|CROCCP3|others|null|intron|SCAPAv7.PBMC3k	1	400,	0,	negative	non-overlapped
chr1:16497111-16497511	-	CROCCP3|6|CROCCP3|others|null|intron|SCAPAv7.PBMC3k	1	400,	0,	negative	non-overlapped
chr1:16497331-16497731	-	CROCCP3|5|CROCCP3|others|null|intron|SCAPAv7.PBMC10k	1	400,	0,	negative	non-overlapped
chr1:16497681-16498081	-	CROCCP3|7|CROCCP3|others|null|intron|SCAPAv7.PBMC3k	1	400,	0,	negative	non-overlapped
chr1:16569714-16570114	-	NBPF1|1|NBPF1|coding|null|intron|SCAPAv7.PBMC8k	1	400,	0,	negative	non-overlapped
chr1:16578428-16578828	-	NBPF1|1|NBPF1|coding|null|intron|SCAPAv7.PBMC5k	1	400,	0,	negative	non-overlapped
chr1:16580153-16580553	-	NBPF1|1|NBPF1|coding|null|intron|SCAPAv7.PBMC10k	1	400,	0,	negative	non-overlapped
chr1:16584582-16584982	-	NBPF1|1|NBPF1|coding|null|intron|SCAPAv7.PBMC6k	1	400,	0,	negative	non-overlapped
chr1:16591006-16591406	-	NBPF1|2|NBPF1|coding|null|intron|SCAPAv7.PBMC8k	1	400,	0,	negative	non-overlapped
chr1:16593886-16594286	-	NBPF1|3|NBPF1|coding|null|intron|SCAPAv7.PBMC6k	1	400,	0,	negative	non-overlapped
chr1:16596010-16596410	-	NBPF1|5|NBPF1|coding|null|intron|SCAPAv7.PBMC5k	1	400,	0,	negative	non-overlapped
chr1:16596753-16597153	-	NBPF1|6|NBPF1|coding|null|intron|SCAPAv7.PBMC10k	1	400,	0,	negative	non-overlapped
chr1:16610492-16610892	-	NBPF1|7|NBPF1|coding|null|intron|SCAPAv7.PBMC10k	1	400,	0,	positive	non-overlapped
chr1:16620807-16621207	-	CROCCP2|1|CROCCP2|others|null|intron|SCAPAv7.PBMC6k	1	400,	0,	negative	non-overlapped
chr1:16636361-16636761	-	CROCCP2|2|CROCCP2|others|null|intron|SCAPAv7.PBMC3k	1	400,	0,	negative	non-overlapped
chr1:16641994-16642394	-	CROCCP2|3|CROCCP2|others|null|intron|SCAPAv7.PBMC3k	1	400,	0,	negative	non-overlapped
chr1:16740763-16741163	+	CROCC|1|CROCC|coding|null|intron|SCAPAv7.PBMC8k	1	400,	0,	negative	non-overlapped
chr1:16740773-16741173	+	CROCCP4|1|CROCCP4|others|null|intron|SCAPAv7.PBMC5k	1	400,	0,	negative	non-overlapped
chr1:16876455-16876855	+	BX284668.2|1|BX284668.2|lncRNA|null|intron|SCAPAv7.PBMC5k	1	400,	0,	negative	non-overlapped
chr1:16881535-16881935	+	BX284668.2|3|BX284668.2|lncRNA|null|intron|SCAPAv7.PBMC5k	1	400,	0,	negative	non-overlapped
chr1:16896372-16896772	+	CROCC|2|CROCC|coding|null|intron|SCAPAv7.PBMC4k	1	400,	0,	negative	non-overlapped
chr1:16896985-16897385	+	CROCC|3|CROCC|coding|null|intron|SCAPAv7.PBMC8k	1	400,	0,	positive	non-overlapped
chr1:16905349-16905749	+	CROCC|4|CROCC|coding|null|intron|SCAPAv7.PBMC4k	1	400,	0,	positive	non-overlapped
chr1:16966688-16967088	+	CROCC|3|CROCC|coding|null|intron|SCAPAv7.PBMC3k	1	400,	0,	negative	non-overlapped
chr1:16991055-16991455	-	ATP13A2|1|ATP13A2|coding|null|intron|SCAPAv7.PBMC3k	1	400,	0,	negative	non-overlapped
chr1:16994179-16994579	-	ATP13A2|1|ATP13A2|coding|null|intron|SCAPAv7.PBMC6k	1	400,	0,	positive	non-overlapped
chr1:16994845-16995245	-	ATP13A2|2|ATP13A2|coding|null|intron|SCAPAv7.PBMC4k	1	400,	0,	negative	non-overlapped
chr1:17003625-17004025	-	ATP13A2|2|ATP13A2|coding|null|intron|SCAPAv7.PBMC6k	1	400,	0,	negative	non-overlapped
chr1:17009346-17009746	-	ATP13A2|3|ATP13A2|coding|null|intron|SCAPAv7.PBMC6k	1	400,	0,	negative	non-overlapped
chr1:17026326-17026726	-	SDHB|1|SDHB|coding|null|intron|SCAPAv7.PBMC6k	1	400,	0,	negative	non-overlapped
chr1:17037272-17037672	-	SDHB|4|SDHB|coding|null|intron|SCAPAv7.PBMC5k	1	400,	0,	negative	non-overlapped
chr1:17038265-17038665	-	SDHB|3|SDHB|coding|null|intron|SCAPAv7.PBMC10k	1	400,	0,	negative	non-overlapped
chr1:17044288-17044688	-	SDHB|4|SDHB|coding|null|intron|SCAPAv7.PBMC6k	1	400,	0,	negative	non-overlapped
chr1:17049622-17050022	-	SDHB|5|SDHB|coding|null|intron|SCAPAv7.PBMC6k	1	400,	0,	negative	non-overlapped
chr1:17076493-17076893	-	PADI2|1|PADI2|coding|null|intron|SCAPAv7.PBMC3k	1	400,	0,	negative	non-overlapped
chr1:17076621-17077021	-	PADI2|2|PADI2|coding|null|intron|SCAPAv7.PBMC4k	1	400,	0,	negative	non-overlapped
chr1:17078072-17078472	-	PADI2|2|PADI2|coding|null|intron|SCAPAv7.PBMC10k	1	400,	0,	negative	non-overlapped
chr1:17080094-17080494	-	PADI2|1|PADI2|coding|null|intron|SCAPAv7.PBMC6k	1	400,	0,	negative	non-overlapped
chr1:17087448-17087848	-	PADI2|2|PADI2|coding|null|intron|SCAPAv7.PBMC6k	1	400,	0,	negative	non-overlapped
chr1:17093077-17093477	-	PADI2|3|PADI2|coding|null|intron|SCAPAv7.PBMC8k	1	400,	0,	negative	non-overlapped
chr1:17096209-17096609	-	PADI2|5|PADI2|coding|null|intron|SCAPAv7.PBMC4k	1	400,	0,	negative	non-overlapped
chr1:17100208-17100608	-	PADI2|3|PADI2|coding|null|intron|SCAPAv7.PBMC6k	1	400,	0,	negative	non-overlapped
chr1:17107913-17108313	-	PADI2|7|PADI2|coding|null|intron|SCAPAv7.PBMC10k	1	400,	0,	negative	non-overlapped
chr1:17108044-17108444	-	PADI2|7|PADI2|coding|null|intron|SCAPAv7.PBMC5k	1	400,	0,	negative	non-overlapped
chr1:17111051-17111451	-	PADI2|9|PADI2|coding|null|intron|SCAPAv7.PBMC4k	1	400,	0,	negative	non-overlapped
chr1:17114898-17115298	-	PADI2|10|PADI2|coding|null|intron|SCAPAv7.PBMC4k	1	400,	0,	negative	non-overlapped
chr1:17115914-17116314	-	PADI2|9|PADI2|coding|null|intron|SCAPAv7.PBMC5k	1	400,	0,	negative	non-overlapped
chr1:17117386-17117786	-	PADI2|8|PADI2|coding|null|intron|SCAPAv7.PBMC8k	1	400,	0,	negative	non-overlapped
chr1:17350663-17351063	+	PADI4|2|PADI4|coding|null|intron|SCAPAv7.PBMC6k	1	400,	0,	negative	non-overlapped
chr1:17384971-17385371	+	PADI6|1|PADI6|coding|null|intron|SCAPAv7.PBMC4k	1	400,	0,	negative	non-overlapped
chr1:17395949-17396349	+	PADI6|2|PADI6|coding|null|intron|SCAPAv7.PBMC10k	1	400,	0,	negative	non-overlapped
chr1:17399060-17399460	+	PADI6|3|PADI6|coding|null|intron|SCAPAv7.PBMC8k	1	400,	0,	negative	non-overlapped
chr1:17399210-17399610	+	PADI6|2|PADI6|coding|null|intron|SCAPAv7.PBMC5k	1	400,	0,	negative	non-overlapped
chr1:17418191-17418591	-	RCC2|1|RCC2|coding|null|intron|SCAPAv7.PBMC6k	1	400,	0,	negative	non-overlapped
chr1:17426734-17427134	-	RCC2|2|RCC2|coding|null|intron|SCAPAv7.PBMC6k	1	400,	0,	negative	non-overlapped
chr1:17619841-17620241	+	ARHGEF10L|1|ARHGEF10L|coding|null|intron|SCAPAv7.PBMC5k	1	400,	0,	negative	non-overlapped
chr1:17623445-17623845	+	ARHGEF10L|2|ARHGEF10L|coding|null|intron|SCAPAv7.PBMC5k	1	400,	0,	negative	overlapped
chr1:17630692-17631092	+	ARHGEF10L|2|ARHGEF10L|coding|null|intron|SCAPAv7.PBMC3k	1	400,	0,	negative	non-overlapped
chr1:17631072-17631472	+	ARHGEF10L|2|ARHGEF10L|coding|null|intron|SCAPAv7.PBMC6k	1	400,	0,	negative	non-overlapped
chr1:17640388-17640788	+	ARHGEF10L|5|ARHGEF10L|coding|null|intron|SCAPAv7.PBMC8k	1	400,	0,	positive	overlapped
chr1:17641209-17641609	+	ARHGEF10L|6|ARHGEF10L|coding|null|intron|SCAPAv7.PBMC4k	1	400,	0,	negative	non-overlapped
chr1:17643885-17644285	+	ARHGEF10L|5|ARHGEF10L|coding|null|intron|SCAPAv7.PBMC3k	1	400,	0,	negative	non-overlapped
chr1:17677900-17678300	+	ARHGEF10L|9|ARHGEF10L|coding|null|intron|SCAPAv7.PBMC8k	1	400,	0,	negative	non-overlapped
chr1:17690590-17690990	+	ARHGEF10L|12|ARHGEF10L|coding|null|intron|SCAPAv7.PBMC4k	1	400,	0,	positive	overlapped
chr1:18172948-18173348	+	IGSF21|1|IGSF21|coding|null|intron|SCAPAv7.PBMC6k	1	400,	0,	negative	non-overlapped
chr1:18888128-18888528	-	ALDH4A1|1|ALDH4A1|coding|null|intron|SCAPAv7.PBMC4k	1	400,	0,	negative	non-overlapped
chr1:18893470-18893870	-	ALDH4A1|1|ALDH4A1|coding|null|intron|SCAPAv7.PBMC10k	1	400,	0,	negative	non-overlapped
chr1:18893656-18894056	-	ALDH4A1|2|ALDH4A1|coding|null|intron|SCAPAv7.PBMC4k	1	400,	0,	negative	non-overlapped
chr1:18894805-18895205	-	ALDH4A1|2|ALDH4A1|coding|null|intron|SCAPAv7.PBMC6k	1	400,	0,	negative	non-overlapped
chr1:18899984-18900384	-	ALDH4A1|4|ALDH4A1|coding|null|intron|SCAPAv7.PBMC4k	1	400,	0,	positive	non-overlapped
chr1:18901864-18902264	-	ALDH4A1|4|ALDH4A1|coding|null|intron|SCAPAv7.PBMC5k	1	400,	0,	negative	non-overlapped
chr1:18901995-18902395	-	ALDH4A1|4|ALDH4A1|coding|null|intron|SCAPAv7.PBMC10k	1	400,	0,	negative	non-overlapped
chr1:18934027-18934427	-	IFFO2|1|IFFO2|coding|null|intron|SCAPAv7.PBMC3k	1	400,	0,	negative	non-overlapped
chr1:18942800-18943200	-	IFFO2|3|IFFO2|coding|null|intron|SCAPAv7.PBMC6k	1	400,	0,	negative	non-overlapped
chr1:18946371-18946771	-	IFFO2|4|IFFO2|coding|null|intron|SCAPAv7.PBMC6k	1	400,	0,	negative	non-overlapped
chr1:18955133-18955533	-	IFFO2|5|IFFO2|coding|null|intron|SCAPAv7.PBMC4k	1	400,	0,	positive	non-overlapped
chr1:19140191-19140591	-	UBR4|1|UBR4|coding|null|intron|SCAPAv7.PBMC3k	1	400,	0,	positive	non-overlapped
chr1:19183283-19183683	-	UBR4|1|UBR4|coding|null|intron|SCAPAv7.PBMC6k	1	400,	0,	negative	non-overlapped
chr1:19185527-19185927	-	UBR4|2|UBR4|coding|null|intron|SCAPAv7.PBMC6k	1	400,	0,	negative	non-overlapped
chr1:19190572-19190972	-	UBR4|5|UBR4|coding|null|intron|SCAPAv7.PBMC4k	1	400,	0,	positive	non-overlapped
chr1:19209407-19209807	-	UBR4|3|UBR4|coding|null|intron|SCAPAv7.PBMC3k	1	400,	0,	positive	overlapped
chr1:19211326-19211726	+	EMC1-AS1|1|EMC1-AS1|lncRNA|null|intron|SCAPAv7.PBMC4k	1	400,	0,	negative	non-overlapped
chr1:19212634-19213034	+	EMC1-AS1|2|EMC1-AS1|lncRNA|null|intron|SCAPAv7.PBMC4k	1	400,	0,	negative	non-overlapped
chr1:19225098-19225498	-	EMC1|1|EMC1|coding|null|intron|SCAPAv7.PBMC10k	1	400,	0,	negative	non-overlapped
chr1:19225508-19225908	-	EMC1|2|EMC1|coding|null|intron|SCAPAv7.PBMC5k	1	400,	0,	negative	non-overlapped
chr1:19227842-19228242	+	EMC1-AS1|6|EMC1-AS1|lncRNA|null|intron|SCAPAv7.PBMC6k	1	400,	0,	negative	non-overlapped
chr1:19231786-19232186	-	EMC1|2|EMC1|coding|null|intron|SCAPAv7.PBMC6k	1	400,	0,	positive	non-overlapped
chr1:19235311-19235711	+	EMC1-AS1|8|EMC1-AS1|lncRNA|null|intron|SCAPAv7.PBMC4k	1	400,	0,	negative	non-overlapped
chr1:19235537-19235937	-	EMC1|3|EMC1|coding|null|intron|SCAPAv7.PBMC3k	1	400,	0,	negative	non-overlapped
chr1:19236028-19236428	-	EMC1|3|EMC1|coding|null|intron|SCAPAv7.PBMC6k	1	400,	0,	negative	non-overlapped
chr1:19241416-19241816	-	EMC1|4|EMC1|coding|null|intron|SCAPAv7.PBMC4k	1	400,	0,	negative	non-overlapped
chr1:19241889-19242289	-	EMC1|5|EMC1|coding|null|intron|SCAPAv7.PBMC4k	1	400,	0,	negative	non-overlapped
chr1:19248198-19248598	-	EMC1|6|EMC1|coding|null|intron|SCAPAv7.PBMC4k	1	400,	0,	negative	non-overlapped
chr1:19250664-19251064	-	EMC1|7|EMC1|coding|null|intron|SCAPAv7.PBMC4k	1	400,	0,	positive	overlapped
chr1:19252326-19252726	+	MRTO4|1|MRTO4|coding|null|intron|SCAPAv7.PBMC8k	1	400,	0,	positive	non-overlapped
chr1:19252847-19253247	+	MRTO4|1|MRTO4|coding|null|intron|SCAPAv7.PBMC6k	1	400,	0,	positive	non-overlapped
chr1:19272552-19272952	-	AKR7L|3|AKR7L|others|null|intron|SCAPAv7.PBMC10k	1	400,	0,	negative	non-overlapped
chr1:19273130-19273530	-	AKR7L|4|AKR7L|others|null|intron|SCAPAv7.PBMC10k	1	400,	0,	negative	non-overlapped
chr1:19319244-19319644	+	SLC66A1|1|SLC66A1|coding|null|intron|SCAPAv7.PBMC3k	1	400,	0,	negative	non-overlapped
chr1:19319347-19319747	+	SLC66A1|2|SLC66A1|coding|null|intron|SCAPAv7.PBMC10k	1	400,	0,	negative	non-overlapped
chr1:19319499-19319899	+	SLC66A1|2|SLC66A1|coding|null|intron|SCAPAv7.PBMC4k	1	400,	0,	negative	non-overlapped
chr1:19320093-19320493	+	SLC66A1|2|SLC66A1|coding|null|intron|SCAPAv7.PBMC3k	1	400,	0,	negative	non-overlapped
chr1:19323432-19323832	+	SLC66A1|3|SLC66A1|coding|null|intron|SCAPAv7.PBMC4k	1	400,	0,	negative	non-overlapped
chr1:19346963-19347363	-	CAPZB|1|CAPZB|coding|null|intron|SCAPAv7.PBMC6k	1	400,	0,	negative	non-overlapped
chr1:19351225-19351625	-	CAPZB|3|CAPZB|coding|null|intron|SCAPAv7.PBMC6k	1	400,	0,	negative	non-overlapped
chr1:19358132-19358532	-	CAPZB|5|CAPZB|coding|null|intron|SCAPAv7.PBMC10k	1	400,	0,	negative	non-overlapped
chr1:19364808-19365208	-	CAPZB|7|CAPZB|coding|null|intron|SCAPAv7.PBMC6k	1	400,	0,	negative	non-overlapped
chr1:19368644-19369044	-	CAPZB|7|CAPZB|coding|null|intron|SCAPAv7.PBMC3k	1	400,	0,	positive	non-overlapped
chr1:19373646-19374046	-	CAPZB|8|CAPZB|coding|null|intron|SCAPAv7.PBMC6k	1	400,	0,	negative	non-overlapped
chr1:19379052-19379452	-	CAPZB|9|CAPZB|coding|null|intron|SCAPAv7.PBMC6k	1	400,	0,	negative	non-overlapped
chr1:19391042-19391442	-	CAPZB|12|CAPZB|coding|null|intron|SCAPAv7.PBMC5k	1	400,	0,	positive	non-overlapped
chr1:19452765-19453165	-	CAPZB|12|CAPZB|coding|null|intron|SCAPAv7.PBMC6k	1	400,	0,	negative	non-overlapped
chr1:19453261-19453661	-	CAPZB|16|CAPZB|coding|null|intron|SCAPAv7.PBMC10k	1	400,	0,	negative	non-overlapped
chr1:19460546-19460946	-	CAPZB|13|CAPZB|coding|null|intron|SCAPAv7.PBMC6k	1	400,	0,	negative	non-overlapped
chr1:19673306-19673706	+	HTR6|1|HTR6|coding|null|intron|SCAPAv7.PBMC10k	1	400,	0,	negative	non-overlapped
chr1:19673872-19674272	+	HTR6|2|HTR6|coding|null|intron|SCAPAv7.PBMC5k	1	400,	0,	negative	non-overlapped
chr1:19685679-19686079	-	TMCO4|2|TMCO4|coding|null|intron|SCAPAv7.PBMC6k	1	400,	0,	negative	non-overlapped
chr1:19686906-19687306	-	TMCO4|3|TMCO4|coding|null|intron|SCAPAv7.PBMC6k	1	400,	0,	negative	non-overlapped
chr1:19690828-19691228	-	TMCO4|4|TMCO4|coding|null|intron|SCAPAv7.PBMC10k	1	400,	0,	negative	non-overlapped
chr1:19703471-19703871	-	TMCO4|4|TMCO4|coding|null|intron|SCAPAv7.PBMC6k	1	400,	0,	negative	non-overlapped
chr1:19710239-19710639	-	TMCO4|7|TMCO4|coding|null|intron|SCAPAv7.PBMC5k	1	400,	0,	negative	non-overlapped
chr1:19716520-19716920	-	TMCO4|6|TMCO4|coding|null|intron|SCAPAv7.PBMC3k	1	400,	0,	negative	non-overlapped
chr1:19719953-19720353	-	TMCO4|7|TMCO4|coding|null|intron|SCAPAv7.PBMC6k	1	400,	0,	negative	non-overlapped
chr1:19724755-19725155	-	TMCO4|9|TMCO4|coding|null|intron|SCAPAv7.PBMC5k	1	400,	0,	negative	non-overlapped
chr1:19732876-19733276	-	TMCO4|8|TMCO4|coding|null|intron|SCAPAv7.PBMC6k	1	400,	0,	negative	non-overlapped
chr1:19741688-19742088	-	TMCO4|9|TMCO4|coding|null|intron|SCAPAv7.PBMC6k	1	400,	0,	negative	non-overlapped
chr1:19743267-19743667	-	TMCO4|9|TMCO4|coding|null|intron|SCAPAv7.PBMC3k	1	400,	0,	positive	overlapped
chr1:19752890-19753290	-	TMCO4|10|TMCO4|coding|null|intron|SCAPAv7.PBMC6k	1	400,	0,	negative	non-overlapped
chr1:19760400-19760800	-	TMCO4|14|TMCO4|coding|null|intron|SCAPAv7.PBMC5k	1	400,	0,	negative	non-overlapped
chr1:19771664-19772064	-	TMCO4|15|TMCO4|coding|null|intron|SCAPAv7.PBMC5k	1	400,	0,	negative	non-overlapped
chr1:19775904-19776304	-	TMCO4|18|TMCO4|coding|null|intron|SCAPAv7.PBMC10k	1	400,	0,	positive	non-overlapped
chr1:19778268-19778668	-	TMCO4|16|TMCO4|coding|null|intron|SCAPAv7.PBMC8k	1	400,	0,	negative	non-overlapped
chr1:19785342-19785742	-	TMCO4|12|TMCO4|coding|null|intron|SCAPAv7.PBMC3k	1	400,	0,	negative	non-overlapped
chr1:19792726-19793126	-	TMCO4|12|TMCO4|coding|null|intron|SCAPAv7.PBMC6k	1	400,	0,	negative	non-overlapped
chr1:19882992-19883392	+	OTUD3|1|OTUD3|coding|null|intron|SCAPAv7.PBMC4k	1	400,	0,	negative	non-overlapped
chr1:19883678-19884078	+	OTUD3|2|OTUD3|coding|null|intron|SCAPAv7.PBMC8k	1	400,	0,	negative	non-overlapped
chr1:19884183-19884583	+	OTUD3|3|OTUD3|coding|null|intron|SCAPAv7.PBMC8k	1	400,	0,	negative	non-overlapped
chr1:19886259-19886659	+	OTUD3|1|OTUD3|coding|null|intron|SCAPAv7.PBMC3k	1	400,	0,	negative	non-overlapped
chr1:19888132-19888532	+	OTUD3|2|OTUD3|coding|null|intron|SCAPAv7.PBMC4k	1	400,	0,	positive	non-overlapped
chr1:19894633-19895033	+	OTUD3|3|OTUD3|coding|null|intron|SCAPAv7.PBMC6k	1	400,	0,	negative	non-overlapped
chr1:19905002-19905402	+	OTUD3|6|OTUD3|coding|null|intron|SCAPAv7.PBMC8k	1	400,	0,	negative	non-overlapped
chr1:20115047-20115447	-	PLA2G2D|2|PLA2G2D|coding|null|intron|SCAPAv7.PBMC5k	1	400,	0,	negative	non-overlapped
chr1:20155036-20155436	+	Z98257.1|1|Z98257.1|lncRNA|null|intron|SCAPAv7.PBMC5k	1	400,	0,	negative	non-overlapped
chr1:20166626-20167026	-	PLA2G2C|1|PLA2G2C|coding|null|intron|SCAPAv7.PBMC10k	1	400,	0,	negative	non-overlapped
chr1:20171696-20172096	-	PLA2G2C|1|PLA2G2C|coding|null|intron|SCAPAv7.PBMC3k	1	400,	0,	negative	non-overlapped
chr1:20171876-20172276	-	PLA2G2C|2|PLA2G2C|coding|null|intron|SCAPAv7.PBMC10k	1	400,	0,	negative	non-overlapped
chr1:20175863-20176263	-	PLA2G2C|3|PLA2G2C|coding|null|intron|SCAPAv7.PBMC10k	1	400,	0,	negative	non-overlapped
chr1:20186549-20186949	+	UBXN10|1|UBXN10|coding|null|intron|SCAPAv7.PBMC4k	1	400,	0,	negative	non-overlapped
chr1:20187804-20188204	+	UBXN10|1|UBXN10|coding|null|intron|SCAPAv7.PBMC5k	1	400,	0,	negative	non-overlapped
chr1:20188520-20188920	+	UBXN10|1|UBXN10|coding|null|intron|SCAPAv7.PBMC8k	1	400,	0,	negative	non-overlapped
chr1:20189269-20189669	+	UBXN10|2|UBXN10|coding|null|intron|SCAPAv7.PBMC8k	1	400,	0,	negative	non-overlapped
chr1:20294402-20294802	-	AL020998.1|1|AL020998.1|lncRNA|null|intron|SCAPAv7.PBMC8k	1	400,	0,	negative	non-overlapped
chr1:20294556-20294956	-	AL020998.1|1|AL020998.1|lncRNA|null|intron|SCAPAv7.PBMC4k	1	400,	0,	negative	non-overlapped
chr1:20297951-20298351	-	AL020998.1|1|AL020998.1|lncRNA|null|intron|SCAPAv7.PBMC5k	1	400,	0,	negative	non-overlapped
chr1:20298385-20298785	-	AL020998.1|2|AL020998.1|lncRNA|null|intron|SCAPAv7.PBMC8k	1	400,	0,	negative	non-overlapped
chr1:20299362-20299762	-	AL020998.1|2|AL020998.1|lncRNA|null|intron|SCAPAv7.PBMC10k	1	400,	0,	negative	non-overlapped
chr1:20301287-20301687	-	AL020998.1|2|AL020998.1|lncRNA|null|intron|SCAPAv7.PBMC4k	1	400,	0,	positive	non-overlapped
chr1:20321980-20322380	-	AL020998.1|4|AL020998.1|lncRNA|null|intron|SCAPAv7.PBMC8k	1	400,	0,	negative	non-overlapped
chr1:20322263-20322663	-	AL020998.1|4|AL020998.1|lncRNA|null|intron|SCAPAv7.PBMC5k	1	400,	0,	negative	non-overlapped
chr1:20385592-20385992	-	LINC01141|2|LINC01141|lncRNA|null|intron|SCAPAv7.PBMC8k	1	400,	0,	positive	non-overlapped
chr1:20507242-20507642	-	MUL1|1|MUL1|coding|null|intron|SCAPAv7.PBMC5k	1	400,	0,	positive	non-overlapped
chr1:20589606-20590006	+	CDA|1|CDA|coding|null|intron|SCAPAv7.PBMC4k	1	400,	0,	negative	non-overlapped
chr1:20599263-20599663	+	CDA|3|CDA|coding|null|intron|SCAPAv7.PBMC8k	1	400,	0,	negative	non-overlapped
chr1:20605866-20606266	+	CDA|4|CDA|coding|null|intron|SCAPAv7.PBMC5k	1	400,	0,	negative	non-overlapped
chr1:20612396-20612796	+	CDA|8|CDA|coding|null|intron|SCAPAv7.PBMC4k	1	400,	0,	negative	overlapped
chr1:20633980-20634380	+	PINK1|1|PINK1|coding|null|intron|SCAPAv7.PBMC5k	1	400,	0,	positive	non-overlapped
chr1:20634834-20635234	+	PINK1|1|PINK1|coding|null|intron|SCAPAv7.PBMC10k	1	400,	0,	positive	non-overlapped
chr1:20635492-20635892	+	PINK1|2|PINK1|coding|null|intron|SCAPAv7.PBMC8k	1	400,	0,	positive	non-overlapped
chr1:20640031-20640431	+	PINK1|1|PINK1|coding|null|intron|SCAPAv7.PBMC3k	1	400,	0,	positive	non-overlapped
chr1:20658818-20659218	-	DDOST|1|DDOST|coding|null|intron|SCAPAv7.PBMC6k	1	400,	0,	negative	non-overlapped
chr1:20659140-20659540	-	DDOST|1|DDOST|coding|null|intron|SCAPAv7.PBMC3k	1	400,	0,	negative	non-overlapped
chr1:20666371-20666771	-	KIF17|1|KIF17|coding|null|intron|SCAPAv7.PBMC5k	1	400,	0,	negative	non-overlapped
chr1:20671481-20671881	-	KIF17|2|KIF17|coding|null|intron|SCAPAv7.PBMC10k	1	400,	0,	negative	non-overlapped
chr1:20673515-20673915	-	KIF17|2|KIF17|coding|null|intron|SCAPAv7.PBMC5k	1	400,	0,	negative	non-overlapped
chr1:20676417-20676817	-	KIF17|3|KIF17|coding|null|intron|SCAPAv7.PBMC10k	1	400,	0,	negative	non-overlapped
chr1:20690369-20690769	-	KIF17|2|KIF17|coding|null|intron|SCAPAv7.PBMC4k	1	400,	0,	positive	non-overlapped
chr1:20690519-20690919	-	KIF17|1|KIF17|coding|null|intron|SCAPAv7.PBMC6k	1	400,	0,	negative	non-overlapped
chr1:20691434-20691834	-	KIF17|7|KIF17|coding|null|intron|SCAPAv7.PBMC10k	1	400,	0,	negative	non-overlapped
chr1:20705842-20706242	-	KIF17|2|KIF17|coding|null|intron|SCAPAv7.PBMC8k	1	400,	0,	negative	non-overlapped
chr1:20712966-20713366	-	KIF17|3|KIF17|coding|null|intron|SCAPAv7.PBMC4k	1	400,	0,	negative	non-overlapped
chr1:20714205-20714605	-	KIF17|3|KIF17|coding|null|intron|SCAPAv7.PBMC6k	1	400,	0,	negative	non-overlapped
chr1:20714828-20715228	-	KIF17|5|KIF17|coding|null|intron|SCAPAv7.PBMC5k	1	400,	0,	negative	non-overlapped
chr1:20754043-20754443	-	HP1BP3|1|HP1BP3|coding|null|intron|SCAPAv7.PBMC8k	1	400,	0,	positive	overlapped
chr1:20757348-20757748	-	HP1BP3|2|HP1BP3|coding|null|intron|SCAPAv7.PBMC3k	1	400,	0,	negative	non-overlapped
chr1:20757507-20757907	-	HP1BP3|2|HP1BP3|coding|null|intron|SCAPAv7.PBMC6k	1	400,	0,	negative	non-overlapped
chr1:20758590-20758990	-	HP1BP3|3|HP1BP3|coding|null|intron|SCAPAv7.PBMC6k	1	400,	0,	negative	non-overlapped
chr1:20778752-20779152	-	HP1BP3|5|HP1BP3|coding|null|intron|SCAPAv7.PBMC6k	1	400,	0,	negative	non-overlapped
chr1:20784429-20784829	-	HP1BP3|6|HP1BP3|coding|null|intron|SCAPAv7.PBMC6k	1	400,	0,	negative	non-overlapped
chr1:20827986-20828386	-	EIF4G3|2|EIF4G3|coding|null|intron|SCAPAv7.PBMC6k	1	400,	0,	negative	non-overlapped
chr1:20854079-20854479	-	EIF4G3|3|EIF4G3|coding|null|intron|SCAPAv7.PBMC6k	1	400,	0,	negative	non-overlapped
chr1:20855115-20855515	-	EIF4G3|1|EIF4G3|coding|null|intron|SCAPAv7.PBMC4k	1	400,	0,	positive	non-overlapped
chr1:20868068-20868468	-	EIF4G3|3|EIF4G3|coding|null|intron|SCAPAv7.PBMC3k	1	400,	0,	negative	non-overlapped
chr1:20918994-20919394	-	EIF4G3|4|EIF4G3|coding|null|intron|SCAPAv7.PBMC6k	1	400,	0,	negative	non-overlapped
chr1:20927022-20927422	-	EIF4G3|5|EIF4G3|coding|null|intron|SCAPAv7.PBMC6k	1	400,	0,	negative	non-overlapped
chr1:20955217-20955617	-	EIF4G3|7|EIF4G3|coding|null|intron|SCAPAv7.PBMC5k	1	400,	0,	positive	non-overlapped
chr1:20971435-20971835	-	EIF4G3|6|EIF4G3|coding|null|intron|SCAPAv7.PBMC10k	1	400,	0,	negative	non-overlapped
chr1:20994593-20994993	-	EIF4G3|9|EIF4G3|coding|null|intron|SCAPAv7.PBMC3k	1	400,	0,	negative	non-overlapped
chr1:20999791-21000191	-	EIF4G3|10|EIF4G3|coding|null|intron|SCAPAv7.PBMC3k	1	400,	0,	negative	non-overlapped
chr1:21001386-21001786	-	EIF4G3|9|EIF4G3|coding|null|intron|SCAPAv7.PBMC10k	1	400,	0,	negative	non-overlapped
chr1:21002936-21003336	-	EIF4G3|10|EIF4G3|coding|null|intron|SCAPAv7.PBMC6k	1	400,	0,	positive	non-overlapped
chr1:21004776-21005176	-	EIF4G3|10|EIF4G3|coding|null|intron|SCAPAv7.PBMC5k	1	400,	0,	positive	non-overlapped
chr1:21038660-21039060	-	EIF4G3|12|EIF4G3|coding|null|intron|SCAPAv7.PBMC3k	1	400,	0,	negative	non-overlapped
chr1:21041938-21042338	-	EIF4G3|13|EIF4G3|coding|null|intron|SCAPAv7.PBMC3k	1	400,	0,	positive	non-overlapped
chr1:21061697-21062097	-	EIF4G3|13|EIF4G3|coding|null|intron|SCAPAv7.PBMC6k	1	400,	0,	negative	non-overlapped
chr1:21091129-21091529	-	EIF4G3|18|EIF4G3|coding|null|intron|SCAPAv7.PBMC10k	1	400,	0,	positive	non-overlapped
chr1:21094086-21094486	-	EIF4G3|19|EIF4G3|coding|null|intron|SCAPAv7.PBMC10k	1	400,	0,	negative	non-overlapped
chr1:21110260-21110660	-	EIF4G3|16|EIF4G3|coding|null|intron|SCAPAv7.PBMC6k	1	400,	0,	negative	non-overlapped
chr1:21110456-21110856	-	EIF4G3|16|EIF4G3|coding|null|intron|SCAPAv7.PBMC3k	1	400,	0,	negative	non-overlapped
chr1:21113276-21113676	-	EIF4G3|16|EIF4G3|coding|null|intron|SCAPAv7.PBMC4k	1	400,	0,	positive	non-overlapped
chr1:21114001-21114401	-	EIF4G3|17|EIF4G3|coding|null|intron|SCAPAv7.PBMC6k	1	400,	0,	negative	non-overlapped
chr1:21130171-21130571	-	EIF4G3|18|EIF4G3|coding|null|intron|SCAPAv7.PBMC6k	1	400,	0,	negative	non-overlapped
chr1:21140269-21140669	-	EIF4G3|18|EIF4G3|coding|null|intron|SCAPAv7.PBMC3k	1	400,	0,	negative	non-overlapped
chr1:21149321-21149721	-	EIF4G3|24|EIF4G3|coding|null|intron|SCAPAv7.PBMC10k	1	400,	0,	positive	non-overlapped
chr1:21151201-21151601	-	EIF4G3|19|EIF4G3|coding|null|intron|SCAPAv7.PBMC3k	1	400,	0,	negative	non-overlapped
chr1:21156686-21157086	-	EIF4G3|19|EIF4G3|coding|null|intron|SCAPAv7.PBMC6k	1	400,	0,	negative	non-overlapped
chr1:21157337-21157737	-	EIF4G3|20|EIF4G3|coding|null|intron|SCAPAv7.PBMC6k	1	400,	0,	negative	non-overlapped
chr1:21158127-21158527	-	EIF4G3|21|EIF4G3|coding|null|intron|SCAPAv7.PBMC3k	1	400,	0,	negative	non-overlapped
chr1:21225644-21226044	-	ECE1|1|ECE1|coding|null|intron|SCAPAv7.PBMC6k	1	400,	0,	negative	non-overlapped
chr1:21226699-21227099	-	ECE1|2|ECE1|coding|null|intron|SCAPAv7.PBMC10k	1	400,	0,	negative	non-overlapped
chr1:21232632-21233032	-	ECE1|2|ECE1|coding|null|intron|SCAPAv7.PBMC6k	1	400,	0,	negative	non-overlapped
chr1:21238952-21239352	-	ECE1|3|ECE1|coding|null|intron|SCAPAv7.PBMC6k	1	400,	0,	negative	non-overlapped
chr1:21239754-21240154	-	ECE1|4|ECE1|coding|null|intron|SCAPAv7.PBMC6k	1	400,	0,	negative	non-overlapped
chr1:21241385-21241785	-	ECE1|5|ECE1|coding|null|intron|SCAPAv7.PBMC3k	1	400,	0,	negative	non-overlapped
chr1:21276664-21277064	-	ECE1|7|ECE1|coding|null|intron|SCAPAv7.PBMC3k	1	400,	0,	negative	non-overlapped
chr1:21276894-21277294	-	ECE1|9|ECE1|coding|null|intron|SCAPAv7.PBMC8k	1	400,	0,	negative	non-overlapped
chr1:21282885-21283285	-	ECE1|6|ECE1|coding|null|intron|SCAPAv7.PBMC6k	1	400,	0,	negative	non-overlapped
chr1:21292663-21293063	-	ECE1|9|ECE1|coding|null|intron|SCAPAv7.PBMC3k	1	400,	0,	negative	non-overlapped
chr1:21293240-21293640	-	ECE1|10|ECE1|coding|null|intron|SCAPAv7.PBMC3k	1	400,	0,	negative	non-overlapped
chr1:21294927-21295327	+	ECE1-AS1|1|ECE1-AS1|lncRNA|null|intron|SCAPAv7.PBMC4k	1	400,	0,	negative	non-overlapped
chr1:21297482-21297882	-	ECE1|7|ECE1|coding|null|intron|SCAPAv7.PBMC6k	1	400,	0,	negative	non-overlapped
chr1:21306300-21306700	-	ECE1|12|ECE1|coding|null|intron|SCAPAv7.PBMC3k	1	400,	0,	negative	non-overlapped
chr1:21309750-21310150	-	ECE1|9|ECE1|coding|null|intron|SCAPAv7.PBMC6k	1	400,	0,	negative	non-overlapped
chr1:21323772-21324172	-	ECE1|10|ECE1|coding|null|intron|SCAPAv7.PBMC6k	1	400,	0,	negative	non-overlapped
chr1:21343804-21344204	-	ECE1|12|ECE1|coding|null|intron|SCAPAv7.PBMC5k	1	400,	0,	positive	non-overlapped
chr1:21455026-21455426	+	NBPF3|2|NBPF3|coding|null|intron|SCAPAv7.PBMC8k	1	400,	0,	negative	overlapped
chr1:21456488-21456888	+	NBPF3|2|NBPF3|coding|null|intron|SCAPAv7.PBMC4k	1	400,	0,	negative	non-overlapped
chr1:21456709-21457109	+	NBPF3|2|NBPF3|coding|null|intron|SCAPAv7.PBMC5k	1	400,	0,	positive	overlapped
chr1:21466261-21466661	+	NBPF3|4|NBPF3|coding|null|intron|SCAPAv7.PBMC8k	1	400,	0,	negative	non-overlapped
chr1:21517672-21518072	+	ALPL|1|ALPL|coding|null|intron|SCAPAv7.PBMC5k	1	400,	0,	negative	non-overlapped
chr1:21518470-21518870	+	ALPL|1|ALPL|coding|null|intron|SCAPAv7.PBMC4k	1	400,	0,	negative	non-overlapped
chr1:21519447-21519847	+	ALPL|2|ALPL|coding|null|intron|SCAPAv7.PBMC5k	1	400,	0,	negative	non-overlapped
chr1:21520241-21520641	+	ALPL|3|ALPL|coding|null|intron|SCAPAv7.PBMC5k	1	400,	0,	negative	non-overlapped
chr1:21520564-21520964	+	ALPL|1|ALPL|coding|null|intron|SCAPAv7.PBMC10k	1	400,	0,	negative	non-overlapped
chr1:21522848-21523248	+	ALPL|2|ALPL|coding|null|intron|SCAPAv7.PBMC10k	1	400,	0,	negative	non-overlapped
chr1:21525561-21525961	+	ALPL|4|ALPL|coding|null|intron|SCAPAv7.PBMC5k	1	400,	0,	negative	non-overlapped
chr1:21527029-21527429	+	ALPL|1|ALPL|coding|null|intron|SCAPAv7.PBMC6k	1	400,	0,	positive	non-overlapped
chr1:21544373-21544773	+	ALPL|5|ALPL|coding|null|intron|SCAPAv7.PBMC10k	1	400,	0,	negative	non-overlapped
chr1:21551635-21552035	+	ALPL|6|ALPL|coding|null|intron|SCAPAv7.PBMC10k	1	400,	0,	negative	non-overlapped
chr1:21552115-21552515	+	ALPL|7|ALPL|coding|null|intron|SCAPAv7.PBMC5k	1	400,	0,	negative	non-overlapped
chr1:21552222-21552622	+	ALPL|2|ALPL|coding|null|intron|SCAPAv7.PBMC8k	1	400,	0,	negative	non-overlapped
chr1:21565459-21565859	+	ALPL|7|ALPL|coding|null|intron|SCAPAv7.PBMC10k	1	400,	0,	positive	non-overlapped
chr1:21571284-21571684	+	ALPL|8|ALPL|coding|null|intron|SCAPAv7.PBMC10k	1	400,	0,	negative	non-overlapped
chr1:21637287-21637687	-	RAP1GAP|2|RAP1GAP|coding|null|intron|SCAPAv7.PBMC10k	1	400,	0,	negative	non-overlapped
chr1:21640888-21641288	-	RAP1GAP|3|RAP1GAP|coding|null|intron|SCAPAv7.PBMC10k	1	400,	0,	negative	non-overlapped
chr1:21642890-21643290	-	RAP1GAP|4|RAP1GAP|coding|null|intron|SCAPAv7.PBMC10k	1	400,	0,	negative	non-overlapped
chr1:21654677-21655077	-	RAP1GAP|3|RAP1GAP|coding|null|intron|SCAPAv7.PBMC5k	1	400,	0,	negative	non-overlapped
chr1:21658875-21659275	-	RAP1GAP|4|RAP1GAP|coding|null|intron|SCAPAv7.PBMC5k	1	400,	0,	negative	non-overlapped
chr1:21665654-21666054	-	RAP1GAP|7|RAP1GAP|coding|null|intron|SCAPAv7.PBMC10k	1	400,	0,	negative	non-overlapped
chr1:21682418-21682818	-	USP48|1|USP48|coding|null|intron|SCAPAv7.PBMC6k	1	400,	0,	negative	non-overlapped
chr1:21690455-21690855	-	USP48|3|USP48|coding|null|intron|SCAPAv7.PBMC6k	1	400,	0,	negative	non-overlapped
chr1:21691511-21691911	-	USP48|4|USP48|coding|null|intron|SCAPAv7.PBMC6k	1	400,	0,	negative	non-overlapped
chr1:21712596-21712996	-	USP48|5|USP48|coding|null|intron|SCAPAv7.PBMC6k	1	400,	0,	negative	non-overlapped
chr1:21713064-21713464	-	USP48|6|USP48|coding|null|intron|SCAPAv7.PBMC6k	1	400,	0,	negative	non-overlapped
chr1:21716114-21716514	-	USP48|6|USP48|coding|null|intron|SCAPAv7.PBMC4k	1	400,	0,	negative	non-overlapped
chr1:21720444-21720844	-	USP48|7|USP48|coding|null|intron|SCAPAv7.PBMC6k	1	400,	0,	negative	non-overlapped
chr1:21720498-21720898	-	USP48|8|USP48|coding|null|intron|SCAPAv7.PBMC10k	1	400,	0,	negative	non-overlapped
chr1:21733771-21734171	-	USP48|8|USP48|coding|null|intron|SCAPAv7.PBMC6k	1	400,	0,	positive	non-overlapped
chr1:21749754-21750154	-	USP48|10|USP48|coding|null|intron|SCAPAv7.PBMC10k	1	400,	0,	negative	non-overlapped
chr1:21755081-21755481	-	USP48|11|USP48|coding|null|intron|SCAPAv7.PBMC10k	1	400,	0,	negative	non-overlapped
chr1:21761417-21761817	-	USP48|8|USP48|coding|null|intron|SCAPAv7.PBMC5k	1	400,	0,	positive	non-overlapped
chr1:21771445-21771845	-	USP48|10|USP48|coding|null|intron|SCAPAv7.PBMC3k	1	400,	0,	negative	non-overlapped
chr1:21776633-21777033	-	USP48|9|USP48|coding|null|intron|SCAPAv7.PBMC5k	1	400,	0,	negative	non-overlapped
chr1:21780696-21781096	-	USP48|10|USP48|coding|null|intron|SCAPAv7.PBMC6k	1	400,	0,	negative	non-overlapped
chr1:21781369-21781769	-	USP48|12|USP48|coding|null|intron|SCAPAv7.PBMC3k	1	400,	0,	negative	non-overlapped
chr1:21782186-21782586	-	USP48|13|USP48|coding|null|intron|SCAPAv7.PBMC3k	1	400,	0,	negative	non-overlapped
chr1:21812710-21813110	+	LDLRAD2|1|LDLRAD2|coding|null|intron|SCAPAv7.PBMC8k	1	400,	0,	negative	non-overlapped
chr1:21815240-21815640	+	LDLRAD2|2|LDLRAD2|coding|null|intron|SCAPAv7.PBMC8k	1	400,	0,	negative	non-overlapped
chr1:21820186-21820586	+	LDLRAD2|1|LDLRAD2|coding|null|intron|SCAPAv7.PBMC10k	1	400,	0,	negative	non-overlapped
chr1:21825934-21826334	-	HSPG2|1|HSPG2|coding|null|intron|SCAPAv7.PBMC8k	1	400,	0,	negative	non-overlapped
chr1:21826212-21826612	-	HSPG2|1|HSPG2|coding|null|intron|SCAPAv7.PBMC4k	1	400,	0,	negative	non-overlapped
chr1:21837305-21837705	-	HSPG2|1|HSPG2|coding|null|intron|SCAPAv7.PBMC5k	1	400,	0,	negative	non-overlapped
chr1:21856123-21856523	-	HSPG2|2|HSPG2|coding|null|intron|SCAPAv7.PBMC4k	1	400,	0,	negative	non-overlapped
chr1:21901260-21901660	-	HSPG2|8|HSPG2|coding|null|intron|SCAPAv7.PBMC8k	1	400,	0,	negative	non-overlapped
chr1:21915638-21916038	-	HSPG2|2|HSPG2|coding|null|intron|SCAPAv7.PBMC6k	1	400,	0,	negative	non-overlapped
chr1:21918053-21918453	-	HSPG2|7|HSPG2|coding|null|intron|SCAPAv7.PBMC5k	1	400,	0,	negative	non-overlapped
chr1:21918699-21919099	-	HSPG2|3|HSPG2|coding|null|intron|SCAPAv7.PBMC6k	1	400,	0,	negative	overlapped
chr1:21925834-21926234	-	HSPG2|10|HSPG2|coding|null|intron|SCAPAv7.PBMC8k	1	400,	0,	positive	non-overlapped
chr1:21934838-21935238	-	HSPG2|10|HSPG2|coding|null|intron|SCAPAv7.PBMC10k	1	400,	0,	negative	non-overlapped
chr1:21936326-21936726	-	HSPG2|11|HSPG2|coding|null|intron|SCAPAv7.PBMC10k	1	400,	0,	negative	non-overlapped
chr1:21936557-21936957	-	HSPG2|10|HSPG2|coding|null|intron|SCAPAv7.PBMC5k	1	400,	0,	negative	non-overlapped
chr1:21954161-21954561	-	AL590556.2|1|AL590556.2|others|null|intron|SCAPAv7.PBMC5k	1	400,	0,	negative	non-overlapped
chr1:21954807-21955207	-	AL590556.2|2|AL590556.2|others|null|intron|SCAPAv7.PBMC4k	1	400,	0,	negative	non-overlapped
chr1:21955012-21955412	-	AL590556.2|2|AL590556.2|others|null|intron|SCAPAv7.PBMC8k	1	400,	0,	negative	non-overlapped
chr1:22026683-22027083	+	CDC42|1|CDC42|coding|null|intron|SCAPAv7.PBMC6k	1	400,	0,	negative	non-overlapped
chr1:22026685-22027085	+	AL590556.3|1|AL590556.3|lncRNA|null|intron|SCAPAv7.PBMC6k	1	400,	0,	negative	non-overlapped
chr1:22039318-22039718	-	CDC42-AS1|2|CDC42-AS1|lncRNA|null|intron|SCAPAv7.PBMC6k	1	400,	0,	negative	non-overlapped
chr1:22040309-22040709	+	CDC42|2|CDC42|coding|null|intron|SCAPAv7.PBMC8k	1	400,	0,	positive	non-overlapped
chr1:22041010-22041410	+	CDC42|3|CDC42|coding|null|intron|SCAPAv7.PBMC3k	1	400,	0,	positive	non-overlapped
chr1:22049544-22049944	-	CDC42-AS1|2|CDC42-AS1|lncRNA|null|intron|SCAPAv7.PBMC5k	1	400,	0,	negative	non-overlapped
chr1:22074223-22074623	+	CDC42|7|CDC42|coding|null|intron|SCAPAv7.PBMC6k	1	400,	0,	negative	non-overlapped
chr1:22076411-22076811	+	CDC42|10|CDC42|coding|null|intron|SCAPAv7.PBMC5k	1	400,	0,	negative	non-overlapped
chr1:22079121-22079521	+	CDC42|11|CDC42|coding|null|intron|SCAPAv7.PBMC5k	1	400,	0,	negative	non-overlapped
chr1:22149494-22149894	+	AL445253.1|1|AL445253.1|lncRNA|null|intron|SCAPAv7.PBMC10k	1	400,	0,	positive	non-overlapped
chr1:22452113-22452513	+	ZBTB40|1|ZBTB40|coding|null|intron|SCAPAv7.PBMC3k	1	400,	0,	positive	overlapped
chr1:22453201-22453601	+	ZBTB40|2|ZBTB40|coding|null|intron|SCAPAv7.PBMC3k	1	400,	0,	negative	overlapped
chr1:22467766-22468166	+	ZBTB40|1|ZBTB40|coding|null|intron|SCAPAv7.PBMC6k	1	400,	0,	negative	non-overlapped
chr1:22482596-22482996	+	ZBTB40|5|ZBTB40|coding|null|intron|SCAPAv7.PBMC6k	1	400,	0,	negative	non-overlapped
chr1:22500079-22500479	+	ZBTB40|2|ZBTB40|coding|null|intron|SCAPAv7.PBMC4k	1	400,	0,	positive	non-overlapped
chr1:22500785-22501185	+	ZBTB40|6|ZBTB40|coding|null|intron|SCAPAv7.PBMC3k	1	400,	0,	negative	non-overlapped
chr1:22502509-22502909	+	ZBTB40|3|ZBTB40|coding|null|intron|SCAPAv7.PBMC8k	1	400,	0,	negative	non-overlapped
chr1:22505266-22505666	+	ZBTB40|4|ZBTB40|coding|null|intron|SCAPAv7.PBMC4k	1	400,	0,	negative	non-overlapped
chr1:22505514-22505914	+	ZBTB40|8|ZBTB40|coding|null|intron|SCAPAv7.PBMC6k	1	400,	0,	negative	non-overlapped
chr1:22522598-22522998	+	ZBTB40|9|ZBTB40|coding|null|intron|SCAPAv7.PBMC6k	1	400,	0,	negative	non-overlapped
chr1:22522895-22523295	+	ZBTB40|7|ZBTB40|coding|null|intron|SCAPAv7.PBMC10k	1	400,	0,	positive	non-overlapped
chr1:22524890-22525290	+	ZBTB40|5|ZBTB40|coding|null|intron|SCAPAv7.PBMC8k	1	400,	0,	negative	non-overlapped
chr1:22525631-22526031	+	ZBTB40|11|ZBTB40|coding|null|intron|SCAPAv7.PBMC6k	1	400,	0,	negative	non-overlapped
chr1:22567282-22567682	+	EPHA8|1|EPHA8|coding|null|intron|SCAPAv7.PBMC5k	1	400,	0,	negative	non-overlapped
chr1:22571648-22572048	+	EPHA8|2|EPHA8|coding|null|intron|SCAPAv7.PBMC5k	1	400,	0,	positive	non-overlapped
chr1:22582814-22583214	+	EPHA8|3|EPHA8|coding|null|intron|SCAPAv7.PBMC5k	1	400,	0,	negative	non-overlapped
chr1:22590968-22591368	+	EPHA8|4|EPHA8|coding|null|intron|SCAPAv7.PBMC5k	1	400,	0,	negative	non-overlapped
chr1:22711299-22711699	+	EPHB2|1|EPHB2|coding|null|intron|SCAPAv7.PBMC5k	1	400,	0,	negative	non-overlapped
chr1:22720748-22721148	+	EPHB2|1|EPHB2|coding|null|intron|SCAPAv7.PBMC3k	1	400,	0,	negative	non-overlapped
chr1:22726731-22727131	+	EPHB2|3|EPHB2|coding|null|intron|SCAPAv7.PBMC5k	1	400,	0,	negative	non-overlapped
chr1:22737702-22738102	+	EPHB2|2|EPHB2|coding|null|intron|SCAPAv7.PBMC10k	1	400,	0,	negative	non-overlapped
chr1:22744331-22744731	+	EPHB2|4|EPHB2|coding|null|intron|SCAPAv7.PBMC10k	1	400,	0,	negative	non-overlapped
chr1:22752130-22752530	+	EPHB2|5|EPHB2|coding|null|intron|SCAPAv7.PBMC10k	1	400,	0,	negative	non-overlapped
chr1:22757519-22757919	+	EPHB2|4|EPHB2|coding|null|intron|SCAPAv7.PBMC6k	1	400,	0,	negative	non-overlapped
chr1:22785143-22785543	+	EPHB2|6|EPHB2|coding|null|intron|SCAPAv7.PBMC8k	1	400,	0,	positive	overlapped
chr1:22787170-22787570	+	EPHB2|9|EPHB2|coding|null|intron|SCAPAv7.PBMC5k	1	400,	0,	negative	non-overlapped
chr1:22787629-22788029	+	EPHB2|7|EPHB2|coding|null|intron|SCAPAv7.PBMC8k	1	400,	0,	negative	non-overlapped
chr1:22791338-22791738	+	EPHB2|10|EPHB2|coding|null|intron|SCAPAv7.PBMC5k	1	400,	0,	negative	overlapped
chr1:22795160-22795560	+	EPHB2|8|EPHB2|coding|null|intron|SCAPAv7.PBMC8k	1	400,	0,	negative	non-overlapped
chr1:22803000-22803400	+	EPHB2|9|EPHB2|coding|null|intron|SCAPAv7.PBMC8k	1	400,	0,	negative	non-overlapped
chr1:22821960-22822360	+	EPHB2|11|EPHB2|coding|null|intron|SCAPAv7.PBMC8k	1	400,	0,	negative	non-overlapped
chr1:22823901-22824301	+	EPHB2|12|EPHB2|coding|null|intron|SCAPAv7.PBMC10k	1	400,	0,	negative	non-overlapped
chr1:22833508-22833908	+	EPHB2|13|EPHB2|coding|null|intron|SCAPAv7.PBMC8k	1	400,	0,	negative	non-overlapped
chr1:22833686-22834086	+	EPHB2|13|EPHB2|coding|null|intron|SCAPAv7.PBMC10k	1	400,	0,	negative	non-overlapped
chr1:22838557-22838957	+	EPHB2|7|EPHB2|coding|null|intron|SCAPAv7.PBMC4k	1	400,	0,	negative	non-overlapped
chr1:22859391-22859791	+	EPHB2|9|EPHB2|coding|null|intron|SCAPAv7.PBMC4k	1	400,	0,	negative	non-overlapped
chr1:22862624-22863024	+	EPHB2|17|EPHB2|coding|null|intron|SCAPAv7.PBMC8k	1	400,	0,	negative	non-overlapped
chr1:22867318-22867718	+	EPHB2|15|EPHB2|coding|null|intron|SCAPAv7.PBMC5k	1	400,	0,	negative	non-overlapped
chr1:22884853-22885253	+	EPHB2|11|EPHB2|coding|null|intron|SCAPAv7.PBMC6k	1	400,	0,	negative	non-overlapped
chr1:22903791-22904191	+	EPHB2|17|EPHB2|coding|null|intron|SCAPAv7.PBMC5k	1	400,	0,	negative	non-overlapped
chr1:22904754-22905154	+	EPHB2|21|EPHB2|coding|null|intron|SCAPAv7.PBMC8k	1	400,	0,	negative	non-overlapped
chr1:23011594-23011994	-	TEX46|1|TEX46|coding|null|intron|SCAPAv7.PBMC8k	1	400,	0,	negative	non-overlapped
chr1:23020193-23020593	+	KDM1A|1|KDM1A|coding|null|intron|SCAPAv7.PBMC10k	1	400,	0,	negative	non-overlapped
chr1:23021111-23021511	+	KDM1A|2|KDM1A|coding|null|intron|SCAPAv7.PBMC8k	1	400,	0,	negative	non-overlapped
chr1:23025706-23026106	+	KDM1A|2|KDM1A|coding|null|intron|SCAPAv7.PBMC10k	1	400,	0,	positive	non-overlapped
chr1:23027703-23028103	-	AL031428.1|2|AL031428.1|lncRNA|null|intron|SCAPAv7.PBMC10k	1	400,	0,	negative	non-overlapped
chr1:23038209-23038609	+	KDM1A|3|KDM1A|coding|null|intron|SCAPAv7.PBMC3k	1	400,	0,	negative	non-overlapped
chr1:23042411-23042811	-	AL031428.1|4|AL031428.1|lncRNA|null|intron|SCAPAv7.PBMC10k	1	400,	0,	negative	non-overlapped
chr1:23047570-23047970	+	KDM1A|4|KDM1A|coding|null|intron|SCAPAv7.PBMC6k	1	400,	0,	negative	non-overlapped
chr1:23060170-23060570	+	KDM1A|9|KDM1A|coding|null|intron|SCAPAv7.PBMC10k	1	400,	0,	negative	non-overlapped
chr1:23060267-23060667	+	KDM1A|6|KDM1A|coding|null|intron|SCAPAv7.PBMC5k	1	400,	0,	negative	non-overlapped
chr1:23073021-23073421	-	AL031428.1|6|AL031428.1|lncRNA|null|intron|SCAPAv7.PBMC10k	1	400,	0,	negative	non-overlapped
chr1:23102890-23103290	-	LUZP1|1|LUZP1|coding|null|intron|SCAPAv7.PBMC6k	1	400,	0,	negative	non-overlapped
chr1:23103055-23103455	-	LUZP1|1|LUZP1|coding|null|intron|SCAPAv7.PBMC3k	1	400,	0,	negative	non-overlapped
chr1:23104140-23104540	-	LUZP1|2|LUZP1|coding|null|intron|SCAPAv7.PBMC3k	1	400,	0,	negative	non-overlapped
chr1:23105995-23106395	-	LUZP1|3|LUZP1|coding|null|intron|SCAPAv7.PBMC6k	1	400,	0,	negative	non-overlapped
chr1:23131727-23132127	-	LUZP1|5|LUZP1|coding|null|intron|SCAPAv7.PBMC3k	1	400,	0,	negative	non-overlapped
chr1:23141948-23142348	-	LUZP1|6|LUZP1|coding|null|intron|SCAPAv7.PBMC3k	1	400,	0,	negative	non-overlapped
chr1:23142959-23143359	-	LUZP1|5|LUZP1|coding|null|intron|SCAPAv7.PBMC6k	1	400,	0,	negative	non-overlapped
chr1:23144852-23145252	-	LUZP1|6|LUZP1|coding|null|intron|SCAPAv7.PBMC6k	1	400,	0,	negative	non-overlapped
chr1:23145401-23145801	-	LUZP1|8|LUZP1|coding|null|intron|SCAPAv7.PBMC3k	1	400,	0,	negative	non-overlapped
chr1:23147722-23148122	-	LUZP1|5|LUZP1|coding|null|intron|SCAPAv7.PBMC4k	1	400,	0,	positive	non-overlapped
chr1:23152862-23153262	-	LUZP1|8|LUZP1|coding|null|intron|SCAPAv7.PBMC6k	1	400,	0,	negative	non-overlapped
chr1:23154671-23155071	-	LUZP1|10|LUZP1|coding|null|intron|SCAPAv7.PBMC3k	1	400,	0,	negative	non-overlapped
chr1:23154806-23155206	-	LUZP1|7|LUZP1|coding|null|intron|SCAPAv7.PBMC10k	1	400,	0,	negative	non-overlapped
chr1:23166759-23167159	-	LUZP1|11|LUZP1|coding|null|intron|SCAPAv7.PBMC3k	1	400,	0,	positive	non-overlapped
chr1:23298052-23298452	+	AL109936.8|1|AL109936.8|lncRNA|null|intron|SCAPAv7.PBMC4k	1	400,	0,	negative	non-overlapped
chr1:23300767-23301167	+	AL109936.8|3|AL109936.8|lncRNA|null|intron|SCAPAv7.PBMC4k	1	400,	0,	positive	non-overlapped
chr1:23316543-23316943	-	HNRNPR|1|HNRNPR|coding|null|intron|SCAPAv7.PBMC3k	1	400,	0,	positive	non-overlapped
chr1:23320028-23320428	-	HNRNPR|1|HNRNPR|coding|null|intron|SCAPAv7.PBMC10k	1	400,	0,	negative	non-overlapped
chr1:23322197-23322597	-	HNRNPR|1|HNRNPR|coding|null|intron|SCAPAv7.PBMC6k	1	400,	0,	negative	non-overlapped
chr1:23334202-23334602	-	HNRNPR|2|HNRNPR|coding|null|intron|SCAPAv7.PBMC6k	1	400,	0,	negative	non-overlapped
chr1:23341122-23341522	-	HNRNPR|4|HNRNPR|coding|null|intron|SCAPAv7.PBMC3k	1	400,	0,	negative	non-overlapped
chr1:23343128-23343528	-	HNRNPR|3|HNRNPR|coding|null|intron|SCAPAv7.PBMC6k	1	400,	0,	negative	non-overlapped
chr1:23343616-23344016	-	HNRNPR|3|HNRNPR|coding|null|intron|SCAPAv7.PBMC5k	1	400,	0,	negative	non-overlapped
chr1:23366058-23366458	-	ZNF436|2|ZNF436|coding|null|intron|SCAPAv7.PBMC10k	1	400,	0,	negative	non-overlapped
chr1:23367426-23367826	-	ZNF436|3|ZNF436|coding|null|intron|SCAPAv7.PBMC10k	1	400,	0,	negative	non-overlapped
chr1:23381905-23382305	-	TCEA3|1|TCEA3|coding|null|intron|SCAPAv7.PBMC3k	1	400,	0,	negative	overlapped
chr1:23386837-23387237	-	TCEA3|1|TCEA3|coding|null|intron|SCAPAv7.PBMC10k	1	400,	0,	negative	non-overlapped
chr1:23392903-23393303	-	TCEA3|2|TCEA3|coding|null|intron|SCAPAv7.PBMC8k	1	400,	0,	positive	overlapped
chr1:23400345-23400745	-	TCEA3|3|TCEA3|coding|null|intron|SCAPAv7.PBMC10k	1	400,	0,	negative	non-overlapped
chr1:23401386-23401786	-	TCEA3|4|TCEA3|coding|null|intron|SCAPAv7.PBMC8k	1	400,	0,	negative	non-overlapped
chr1:23406575-23406975	-	TCEA3|3|TCEA3|coding|null|intron|SCAPAv7.PBMC4k	1	400,	0,	negative	non-overlapped
chr1:23407931-23408331	-	TCEA3|3|TCEA3|coding|null|intron|SCAPAv7.PBMC3k	1	400,	0,	negative	non-overlapped
chr1:23414994-23415394	-	TCEA3|5|TCEA3|coding|null|intron|SCAPAv7.PBMC10k	1	400,	0,	positive	non-overlapped
chr1:23416391-23416791	-	TCEA3|7|TCEA3|coding|null|intron|SCAPAv7.PBMC8k	1	400,	0,	positive	overlapped
chr1:23431953-23432353	-	ASAP3|1|ASAP3|coding|null|intron|SCAPAv7.PBMC5k	1	400,	0,	negative	non-overlapped
chr1:23447666-23448066	-	ASAP3|2|ASAP3|coding|null|intron|SCAPAv7.PBMC6k	1	400,	0,	negative	non-overlapped
chr1:23461997-23462397	-	ASAP3|5|ASAP3|coding|null|intron|SCAPAv7.PBMC10k	1	400,	0,	negative	non-overlapped
chr1:23463524-23463924	-	ASAP3|4|ASAP3|coding|null|intron|SCAPAv7.PBMC6k	1	400,	0,	negative	non-overlapped
chr1:23465466-23465866	-	ASAP3|2|ASAP3|coding|null|intron|SCAPAv7.PBMC3k	1	400,	0,	negative	non-overlapped
chr1:23472699-23473099	-	ASAP3|5|ASAP3|coding|null|intron|SCAPAv7.PBMC5k	1	400,	0,	negative	non-overlapped
chr1:23474564-23474964	-	ASAP3|9|ASAP3|coding|null|intron|SCAPAv7.PBMC10k	1	400,	0,	negative	non-overlapped
chr1:23476825-23477225	-	ASAP3|8|ASAP3|coding|null|intron|SCAPAv7.PBMC5k	1	400,	0,	negative	non-overlapped
chr1:23480441-23480841	-	ASAP3|9|ASAP3|coding|null|intron|SCAPAv7.PBMC5k	1	400,	0,	negative	non-overlapped
chr1:23511209-23511609	-	E2F2|3|E2F2|coding|null|intron|SCAPAv7.PBMC3k	1	400,	0,	negative	non-overlapped
chr1:23513008-23513408	-	E2F2|2|E2F2|coding|null|intron|SCAPAv7.PBMC6k	1	400,	0,	negative	non-overlapped
chr1:23515626-23516026	-	E2F2|4|E2F2|coding|null|intron|SCAPAv7.PBMC8k	1	400,	0,	negative	non-overlapped
chr1:23522137-23522537	-	E2F2|4|E2F2|coding|null|intron|SCAPAv7.PBMC5k	1	400,	0,	negative	non-overlapped
chr1:23525369-23525769	-	E2F2|3|E2F2|coding|null|intron|SCAPAv7.PBMC6k	1	400,	0,	negative	non-overlapped
chr1:23529031-23529431	-	E2F2|3|E2F2|coding|null|intron|SCAPAv7.PBMC4k	1	400,	0,	negative	non-overlapped
chr1:23579530-23579930	-	AL450043.1|1|AL450043.1|lncRNA|null|intron|SCAPAv7.PBMC6k	1	400,	0,	negative	non-overlapped
chr1:23582454-23582854	-	AL450043.1|2|AL450043.1|lncRNA|null|intron|SCAPAv7.PBMC5k	1	400,	0,	negative	non-overlapped
chr1:23584706-23585106	-	AL450043.1|3|AL450043.1|lncRNA|null|intron|SCAPAv7.PBMC10k	1	400,	0,	negative	non-overlapped
chr1:23586052-23586452	-	AL450043.1|2|AL450043.1|lncRNA|null|intron|SCAPAv7.PBMC6k	1	400,	0,	negative	non-overlapped
[truncated: 116,930 more rows]
