# Supplementary material for: SCAPTURE: a deep learning-embedded pipeline that captures polyadenylation information from 3′ tag-based RNA-seq of single cells
Source: Genome Biol. 2021 Aug 10;22:221. doi: 10.1186/s13059-021-02437-5 (PMC8353616; doi:10.1186/s13059-021-02437-5)
Supplement: Supplementary file 4 — Additional file 4: Table S3. List of experimentally validated PASs. a, list of primers for PCR validation. b, detailed identification of validated PASs for SCAPTURE, Sierra and scAPA. (Related Fig. 3d, S5H and S6D). [file 13059_2021_2437_MOESM4_ESM.xlsx]

## Sheet: Primers
Primers for PAS
Primers for RT
RT_primer	GCTGTCAACGATACGCTACGTAACGGCATGACAGTGTTTTTTTTTTTTTTTTTTTT
Primers for intron PAS
Primer_R	GCTGTCAACGATACGCTACGTAAC
Primer_R_NEST	GCTACGTAACGGCATGACAGTG
PSMB1_negative_F	TGTCACCCAGGCCGGAGTGC
PSMB1_negative_F_NEST	GCAGCGGTGCGATCTCAGC
PSMB1_F	AGTTTTGGTTTTTATTTTAATTACCAGCT
PSMB1_F_NEST	TAATTTTCCGTGGTGGCACG
DNAJB11_negative_F	CTGACCTCATGATCCACCCG
DNAJB11_negative_F_NEST	CCGCCTCGGCTTCCCAAAGTG
DNAJB11_F	GTGAGTTGGGAAAAGTGATAAAGT
DNAJB11_F_NEST	AGAAACACTCCTTTCAGCTCACA
AGL13_negative_F	ACAATCCTGTGAACTAAGTACTGT
AGL13_negative_F_NEST	ACTAAGTACTGTTAGTATCTCC
AGL13_F	TTCTGGGGTATTCTGGGGGT
AGL13_F_NEST	AAACGTGTGCCATGCATCAC
SLIRP_negative_F	CAGGTCAACCCCTGGAAACA
SLIRP_negative_F_NEST	TGGAAACAAAATGGAGCAAG
SLIRP_F	GTGGCTGAATTAGGAGACTGCT
SLIRP_F_NEST	TGTCCCTTGAGCTTTTGGGG
Primers for Novel distal PAS
NADK_negative_F	GATATCGGCCTCCCTCCCTC
NADK_negative_R	GTTTCACGTCCCCAAAACGG
NADK_positive_F	AGTGCTTCTGTCCTGCTGAC
NADK_positive_R	TCAAGGGGAAAAGCATGGCA
NADK_F	GGCTTAGGAGAGAGGGACCA
NADK_R	TTCCCATCTCACGCTGCTTT
PPP2R5C_negative_F	TTAGGATCTTGGTGGCGCTC
PPP2R5C_negative_F_NEST	CTCTCGGTTCATAATGCTCT
PPP2R5C_negative_R	CGAGTGTCTGTGACAGCTCC
PPP2R5C_negative_R_NEST	AGCTCCACCTTCCACTTGCC
PPP2R5C_F	CCGCCTGTCTTCTGTTGAGT
PPP2R5C_NEST	CATGGCCATTTTCTCGCTGG
PPP2R5C_R	GTCACATCCAGCCCATTCGA
PPP2R5C_R_NEST	TCCAAGTCCACGTGTTTTCCA
MTX1_negative_F	GGCCCAGTTTCCAAAGCAAG
MTX1_negative_R	ATTCACACCTACCTGTGGCG
MTX1_F	CGCCGGAACCAGATCCTATC
MTX1_R	TACCAACAACGAGGAGGCAC
SMIM11B_negative_F	GGGCATGGTTGGAGGTTCTT
SMIM11B_negative_R	GACCGTGACACTGAAGGGAG
SMIM11B_F	TCAGCCACACCCTTTGTCTC
SMIM11B_R	ACTTCTGAACAAGCGTCTCA
Primers for SCAPTURE-unique PAS
GRAPL_negative_F	TGGTTCCTGGAGCCCTCTAG
GRAPL_negative_F_NEST	CCCTCTAGCCTCTGAAAAGC
GRAPL_negative_R	CACTGCACTCTCGGGACAGA
GRAPL_negative_R_NEST	ACAGAGTGAGACTCTGTCTC
GRAPL_F	CAGGGACACAGCATGCAGTA
GRAPL_F_NEST	ACCTGGAGCCCCTTATAGCA
GRAPL_R	TCATTTGAGAGGGTGTGGGC
GRAPL_R_NEST	CTCTGGGCTCCAATCCACAA
STAMBPL1_negative_F	TTCTCCAATACGTAAAGAATCAG
STAMBPL1_negative_F_NEST	GAATCAGGTGGAACAGTAGAG
STAMBPL1_negative_R	TGGAGGCGCAGCATTGACCA
STAMBPL1_negative_R_NEST	GCAGCATTGACCAACATTG
STAMBPL1_F	GTGGCCCTGCAGTTAGATGA
STAMBPL1_F_NEST	ACTTGCTGGCTTGTGACTCT
STAMBPL1_R	TCGTTGACAGCATTCTGGTT
STAMBPL1_R_NEST	GGTTTCACTTTCACTTCAGTGGG
KDM4B_negative_F	TCTTTCTTAAGAGACAGGG
KDM4B_negative_F_NEST	AGGGTCTCTCACTCTGTTACCC
KDM4B_negative_R	CACGTGCTTGTGGTCCCAGC
KDM4B_negative_R_NEST	GTCCCAGCTACTCAGGAGGC
KDM4B_F	CTGAAGCGGTCTTTCCTCCA
KDM4B_F_NEST	CAGTGATCCCGACTTCAGCA
KDM4B_R	AGCAAAGATCAGACAGCCCG
KDM4B_R_NEST	TGTCGGGGCACGTGCGGTGC
ANK3_negative_F	TAATGGACAGAGTCTCACCC
ANK3_negative_F_NEST	TCACCCTGTCACCCAGGCT
ANK3_negative_R	TTGAAAAATAGCCAGGCTTG
ANK3_negative_R_NEST	CTTGGTGGTGCAAACCTGTAG
ANK3_F	AGAAGGAAGTCCAGAGGCAT
ANK3_F_NEST	CCAGAGGCATTTTAAGCTAAATAGGA
ANK3_R	ATTTTCAATTGTTCAGAGTGAAAAAGT
ANK3_R_NEST	ACCATTCTCAATGTAAAGAAATAGCCA
TRAV5_negative_F	ACTCTATTTCCTTTACCTT
TRAV5_negative_F_NEST	TTCCTTTACCTTTAAGTCAG
TRAV5_negative_R	TGAAAATCATTAAGTCATTT
TRAV5_negative_R_NEST	TCATTTTGAAACTGACCTT
TRAV5_F	AGCTTTTGGGGAACAGAGGG
TRAV5_F_NEST	AGTAAATACTCATTAGAAGTC
TRAV5_R	CCTGCTCCAGGTTCTTGCTT
TRAV5_R_NEST	CTGTCTCCCTCTCGGACACT

## Sheet: PAS information
Intron PAS
Gene	DeepPASS probability	Sierra	scAPA	Chrom	Start	End	Strand	Size of PCR product
PSMB1	0.848862			chr6	170552050	170552450	-	344bp
DNAJB11	0.923354	√	√	chr3	186572251	186572651	+	335bp
ALG13	0.576562	√	√	chrX	111682338	111682738	+	335bp
SLIRP	0.579437	√	√	chr14	77708298	77708698	+	323bp
Novel distal PAS
Gene	DeepPASS probability	Sierra	scAPA	Chrom	Start	End	Strand	Size of PCR product
NADK	0.848506	√	√	chr1	1751232	1751536	-	122bp
PPP2R5C	0.878035	√		chr14	101820715	101821087	+	238bp
MTX1	0.990472	√	√	chr1	155213532	155213824	+	230bp
SMIM11B	0.983102	√		chr21	7771883	7772233	+	158bp
SCAPTURE-unique PAS
Gene	DeepPASS probability	Sierra	scAPA	Chrom	Start	End	Strand	Size of PCR product
GRAPL	0.582115			chr17	19158805	19159163	+	197bp
STAMBPL1	0.7683			chr10	88974819	88975153	+	213bp
KDM4B	0.85306			chr19	5138015	5138470	+	200bp
ANK3	0.88237			chr10	60507595	60507995	-	248bp
TRAV5	0.725626			chr14	21749178	21749688	+	204bp
