# Supplementary material for: SCAPTURE: a deep learning-embedded pipeline that captures polyadenylation information from 3′ tag-based RNA-seq of single cells
Source: Genome Biol. 2021 Aug 10;22:221. doi: 10.1186/s13059-021-02437-5 (PMC8353616; doi:10.1186/s13059-021-02437-5)
Supplement: Supplementary file 5 — Additional file 5: Table S4. List of exonic PASs identified by SCAPTURE in six PBMC scRNA-seq datasets from 10x Genomics. SCAPTURE-identified exonic PASs in each PBMC sample were individually listed. (Related Fig. S4A). [file 13059_2021_2437_MOESM5_ESM.xlsx]

## Sheet: 3k exonic PASs
Genomic annotation of exonic PASs called from the 3k PBMC scRNA-seq dataset from 10x Genomics.
Location	Strand	Information	Exon number	Length of each peak block (BED file format)	Start site of each peak block (BED file format)
chr1:135141-135320	-	AL627309.6|ENST00000494149.2|others|exon	1	179,	0,
chr1:167129-167404	-	AL627309.5|ENST00000655252.1|lncRNA|exon	1	275,	0,
chr1:258568-258738	-	AP006222.1|ENST00000450734.1|others|exon	1	170,	0,
chr1:267108-267508	-	AP006222.1|ENST00000424587.7|others|exon	1	400,	0,
chr1:484832-485056	-	AL732372.2|ENST00000601814.5|others|exon	1	224,	0,
chr1:630210-630610	+	MTND2P28|ENST00000457540.1|others|exon	1	400,	0,
chr1:632425-632616	+	MTCO1P12|ENST00000414273.1|others|exon	1	191,	0,
chr1:632949-633349	+	MTCO2P12|ENST00000427426.1|others|exon	1	400,	0,
chr1:633834-634234	+	MTATP6P1|ENST00000514057.1|others|exon	1	400,	0,
chr1:634735-634922	+	MTCO3P12|ENST00000416718.2|others|exon	1	187,	0,
chr1:787348-787667	+	LINC01409|ENST00000591702.1|lncRNA|exon	1	319,	0,
chr1:800879-801159	-	AL669831.4|ENST00000447500.4|others|exon	1	280,	0,
chr1:804174-805127	+	LINC01409|ENST00000591440.5|lncRNA|exon	2	48,352,	0,601,
chr1:819489-819831	+	FAM87B|ENST00000326734.2|lncRNA|exon	1	342,	0,
chr1:826206-826483	-	LINC00115|ENST00000473798.1|lncRNA|exon	1	277,	0,
chr1:841604-842004	+	LINC01128|ENST00000415295.1|lncRNA|exon	1	400,	0,
chr1:854022-854422	+	LINC01128|ENST00000657837.1|lncRNA|exon	1	400,	0,
chr1:856805-857205	+	LINC01128|ENST00000657837.1|lncRNA|exon	1	400,	0,
chr1:859100-859434	+	LINC01128|ENST00000445118.7|lncRNA|exon	1	334,	0,
chr1:865512-865912	+	AL669831.7|ENST00000671208.1|lncRNA|exon	1	400,	0,
chr1:944204-944537	-	NOC2L|ENST00000327044.7|coding|3UTR	1	333,	0,
chr1:958246-958566	-	NOC2L|ENST00000469563.1|coding|exon	1	320,	0,
chr1:965403-965719	+	KLHL17|ENST00000338591.8|coding|3UTR	1	316,	0,
chr1:974000-974741	+	PLEKHN1|ENST00000379407.7|coding|3UTR	3	51,49,300,	0,315,441,
chr1:974355-975865	+	PLEKHN1|ENST00000379410.8|coding|3UTR	3	9,147,154,	0,86,1356,
chr1:974823-975223	+	PLEKHN1|ENST00000379410.8|coding|3UTR	1	400,	0,
chr1:975552-975865	+	PLEKHN1|ENST00000379410.8|coding|3UTR	1	313,	0,
chr1:996352-996752	-	AL645608.7|ENST00000606034.1|lncRNA|exon	1	400,	0,
chr1:998970-999291	-	HES4|ENST00000484667.2|coding|3UTR	1	321,	0,
chr1:1014204-1014538	+	ISG15|ENST00000624697.4|coding|3UTR	1	334,	0,
chr1:1055181-1056116	+	AL645608.5|ENST00000418300.1|lncRNA|exon	2	34,219,	0,716,
chr1:1055849-1056118	+	AGRN|ENST00000620552.4|coding|3UTR	1	269,	0,
chr1:1066086-1066451	+	AL390719.1|ENST00000427998.5|others|exon	1	365,	0,
chr1:1081825-1082127	-	C1orf159|ENST00000467751.5|coding|3UTR	1	302,	0,
chr1:1203508-1203830	-	TNFRSF18|ENST00000328596.10|coding|3UTR	1	322,	0,
chr1:1203844-1203955	-	TNFRSF18|ENST00000379265.5|coding|CDS	1	111,	0,
chr1:1211349-1211759	-	TNFRSF4|ENST00000379236.4|coding|3UTR	2	276,56,	0,354,
chr1:1216909-1217243	-	SDF4|ENST00000660930.1|coding|3UTR	1	334,	0,
chr1:1233371-1233771	+	B3GALT6|ENST00000379198.5|coding|3UTR	1	400,	0,
chr1:1233803-1234203	+	B3GALT6|ENST00000379198.5|coding|3UTR	1	400,	0,
chr1:1234712-1235041	+	B3GALT6|ENST00000379198.5|coding|3UTR	1	329,	0,
chr1:1242453-1243082	-	C1QTNF12|ENST00000330388.2|coding|3UTR	3	193,79,21,	0,381,608,
chr1:1249777-1249995	-	AL162741.1|ENST00000565563.1|lncRNA|exon	1	218,	0,
chr1:1253914-1254253	-	UBE2J2|ENST00000347370.6|coding|3UTR	1	339,	0,
chr1:1254853-1255253	-	UBE2J2|ENST00000347370.6|coding|3UTR	1	400,	0,
chr1:1292418-1292751	-	ACAP3|ENST00000354700.10|coding|3UTR	1	333,	0,
chr1:1292866-1293266	-	ACAP3|ENST00000354700.10|coding|3UTR	1	400,	0,
chr1:1301452-1301774	-	ACAP3|ENST00000478065.5|coding|exon	1	322,	0,
chr1:1311355-1311677	+	PUSL1|ENST00000379031.10|coding|3UTR	1	322,	0,
chr1:1311585-1312027	-	INTS11|ENST00000540437.5|coding|3UTR	2	339,10,	0,432,
chr1:1328550-1328884	+	CPTP|ENST00000343938.9|coding|3UTR	1	334,	0,
chr1:1335314-1335652	-	DVL1|ENST00000610709.2|coding|3UTR	1	338,	0,
chr1:1352699-1353048	-	MXRA8|ENST00000445648.5|coding|3UTR	1	349,	0,
chr1:1373737-1374170	-	AURKAIP1|ENST00000378853.3|coding|3UTR	2	165,171,	0,262,
chr1:1385712-1386040	-	CCNL2|ENST00000400809.8|coding|3UTR	1	328,	0,
chr1:1386667-1387067	-	CCNL2|ENST00000408952.8|coding|3UTR	1	400,	0,
chr1:1392240-1392640	-	CCNL2|ENST00000496007.5|coding|exon	1	400,	0,
chr1:1401720-1402046	+	MRPL20-AS1|ENST00000444362.2|lncRNA|exon	1	326,	0,
chr1:1401914-1402254	-	MRPL20|ENST00000344843.12|coding|3UTR	1	340,	0,
chr1:1405511-1405752	-	RN7SL657P|ENST00000582431.2|others|exon	1	241,	0,
chr1:1418430-1418784	-	ANKRD65|ENST00000537107.5|coding|3UTR	1	354,	0,
chr1:1462619-1468694	+	ATAD3C|ENST00000378785.7|coding|3UTR	2	89,311,	0,5764,
chr1:1468742-1469142	+	ATAD3C|ENST00000378785.7|coding|3UTR	1	400,	0,
chr1:1469845-1470160	+	ATAD3C|ENST00000378785.7|coding|3UTR	1	315,	0,
chr1:1495855-1496255	+	ATAD3B|ENST00000673477.1|coding|3UTR	1	400,	0,
chr1:1509227-1509452	+	AL645728.2|ENST00000641974.1|others|exon	1	225,	0,
chr1:1534382-1534685	+	ATAD3A|ENST00000378755.9|coding|3UTR	1	303,	0,
chr1:1541674-1541981	-	SSU72|ENST00000291386.4|coding|3UTR	1	307,	0,
chr1:1574317-1575654	+	AL645728.1|ENST00000647566.1|lncRNA|exon	2	32,368,	0,969,
chr1:1576504-1576904	+	AL645728.1|ENST00000366221.3|lncRNA|exon	1	400,	0,
chr1:1598012-1598330	-	FNDC10|ENST00000422725.4|coding|3UTR	1	318,	0,
chr1:1613770-1614095	-	AL691432.2|ENST00000607222.1|lncRNA|exon	1	325,	0,
chr1:1616965-1617365	+	MIB2|ENST00000507082.1|coding|exon	1	400,	0,
chr1:1629695-1630610	+	MIB2|ENST00000355826.9|coding|3UTR	2	9,319,	0,596,
chr1:1634000-1634474	+	MMP23B|ENST00000512731.5|coding|3UTR	3	99,127,24,	0,201,450,
chr1:1635227-1635595	-	CDK11B|ENST00000341832.10|coding|3UTR	1	368,	0,
chr1:1635587-1635971	-	CDK11B|ENST00000407249.7|coding|3UTR	2	269,35,	0,349,
chr1:1641782-1652442	-	CDK11B|ENST00000611150.3|coding|3UTR	5	38,96,123,139,4,	0,123,603,7716,10656,
chr1:1649622-1658930	-	CDK11B|ENST00000341028.8|coding|exon	5	15,128,116,124,17,	0,2816,5746,7752,9291,
chr1:1659450-1662602	+	FO704657.1|ENST00000607013.1|lncRNA|exon	2	2,272,	0,2880,
chr1:1659533-1659834	-	SLC35E2B|ENST00000614300.4|coding|3UTR	1	301,	0,
chr1:1661479-1661784	-	SLC35E2B|ENST00000611123.1|coding|3UTR	1	305,	0,
chr1:1662552-1662952	-	SLC35E2B|ENST00000611123.1|coding|3UTR	1	400,	0,
chr1:1664188-1664588	-	SLC35E2B|ENST00000617444.5|coding|3UTR	1	400,	0,
chr1:1670425-1670716	-	SLC35E2B|ENST00000481276.1|coding|exon	1	291,	0,
chr1:1701370-1701782	+	MMP23A|ENST00000234610.5|others|exon	2	117,175,	0,237,
chr1:1702673-1703153	-	CDK11A|ENST00000404249.8|coding|3UTR	2	326,74,	0,406,
chr1:1702736-1703111	-	AL031282.2|ENST00000598846.1|lncRNA|exon	2	263,32,	0,343,
chr1:1709101-1716453	-	AL031282.2|ENST00000598846.1|lncRNA|exon	4	32,123,137,108,	0,416,3162,7244,
chr1:1709109-1716461	-	CDK11A|ENST00000356937.7|coding|exon	4	24,123,137,116,	0,408,3154,7236,
chr1:1719356-1722772	-	CDK11A|ENST00000356200.7|coding|CDS	3	99,116,185,	0,2239,3231,
chr1:1719360-1722776	-	AL031282.2|ENST00000598846.1|lncRNA|exon	3	95,116,189,	0,2235,3227,
chr1:1724512-1735865	+	AL031282.1|ENST00000577672.1|others|exon	2	251,49,	0,11304,
chr1:1724838-1725159	-	SLC35E2A|ENST00000647043.1|coding|exon	1	321,	0,
chr1:1727393-1727728	-	SLC35E2A|ENST00000643905.1|coding|3UTR	1	335,	0,
chr1:1730944-1731344	+	AL031282.1|ENST00000417099.1|others|exon	1	400,	0,
chr1:1732232-1734798	-	SLC35E2A|ENST00000643905.1|coding|3UTR	2	291,109,	0,2457,
chr1:1732579-1735917	+	AL031282.1|ENST00000424604.1|others|exon	2	265,101,	0,3237,
chr1:1751237-1751577	-	NADK|ENST00000341426.9|coding|3UTR	1	340,	0,
chr1:1752481-1752881	-	NADK|ENST00000342348.9|coding|3UTR	1	400,	0,
chr1:1785285-1785602	-	GNB1|ENST00000378609.9|coding|3UTR	1	317,	0,
chr1:1786701-1787369	-	GNB1|ENST00000378609.9|coding|3UTR	2	352,48,	0,620,
chr1:1892426-1892658	+	AL109917.1|ENST00000412228.1|lncRNA|exon	1	232,	0,
chr1:1917590-1917834	-	TMEM52|ENST00000310991.8|coding|3UTR	1	244,	0,
chr1:2141329-2141729	-	AL590822.2|ENST00000606533.1|lncRNA|exon	1	400,	0,
chr1:2142945-2143345	-	AL590822.2|ENST00000606533.1|lncRNA|exon	1	400,	0,
chr1:2181794-2182135	-	PRKCZ-AS1|ENST00000333854.2|lncRNA|exon	1	341,	0,
chr1:2185051-2185390	+	PRKCZ|ENST00000400921.6|coding|3UTR	1	339,	0,
chr1:2189557-2193745	-	FAAP20|ENST00000378543.2|coding|3UTR	2	224,107,	0,4081,
chr1:2309783-2310166	+	SKI|ENST00000378536.5|coding|3UTR	1	383,	0,
chr1:2371165-2371407	-	MORN1|ENST00000469374.5|coding|exon	1	242,	0,
chr1:2374855-2375201	-	MORN1|ENST00000449373.2|coding|3UTR	1	346,	0,
chr1:2400910-2403273	+	RER1|ENST00000378512.5|coding|3UTR	3	25,136,239,	0,1296,2124,
chr1:2403393-2403793	+	RER1|ENST00000605895.6|coding|3UTR	1	400,	0,
chr1:2403970-2404287	-	PEX10|ENST00000288774.8|coding|3UTR	1	317,	0,
chr1:2404801-2405201	-	PEX10|ENST00000447513.7|coding|3UTR	1	400,	0,
chr1:2505208-2505532	+	PLCH2|ENST00000378486.8|coding|3UTR	1	324,	0,
chr1:2508553-2508891	-	PANK4|ENST00000378466.9|coding|3UTR	1	338,	0,
chr1:2547141-2547460	+	AL139246.5|ENST00000606645.2|lncRNA|exon	1	319,	0,
chr1:2549920-2550251	-	TNFRSF14-AS1|ENST00000443892.2|lncRNA|exon	1	331,	0,
chr1:2556077-2556477	-	TNFRSF14-AS1|ENST00000416860.2|lncRNA|exon	1	400,	0,
chr1:2563429-2563799	+	TNFRSF14|ENST00000355716.4|coding|3UTR	1	370,	0,
chr1:2584206-2584533	+	AL139246.3|ENST00000424215.1|lncRNA|exon	1	327,	0,
chr1:2588447-2589608	+	PRXL2B|ENST00000444521.6|coding|3UTR	4	6,76,119,199,	0,102,474,962,
chr1:2590639-2590954	-	MMEL1|ENST00000378412.8|coding|3UTR	1	315,	0,
chr1:2591139-2591468	+	PRXL2B|ENST00000419916.8|coding|3UTR	1	329,	0,
chr1:2636314-2636714	-	TTC34|ENST00000401095.8|coding|3UTR	1	400,	0,
chr1:2638874-2639274	-	TTC34|ENST00000401095.8|coding|3UTR	1	400,	0,
chr1:3385182-3386918	+	PRDM16|ENST00000463591.1|coding|3UTR	2	104,243,	0,1493,
chr1:3487951-3488240	-	MEGF6|ENST00000356575.9|coding|3UTR	1	289,	0,
chr1:3489875-3490275	-	MEGF6|ENST00000356575.9|coding|3UTR	1	400,	0,
chr1:3629779-3630114	+	TPRG1L|ENST00000344579.5|coding|3UTR	1	335,	0,
chr1:3630767-3631086	-	WRAP73|ENST00000378322.7|coding|3UTR	1	319,	0,
chr1:3658938-3659140	-	AL136528.1|ENST00000443034.1|lncRNA|exon	1	202,	0,
chr1:3733518-3733918	+	TP73|ENST00000346387.8|coding|3UTR	1	400,	0,
chr1:3737111-3737511	-	TP73-AS1|ENST00000647831.1|others|exon	1	400,	0,
chr1:3775298-3775961	+	SMIM1|ENST00000444870.7|coding|3UTR	2	185,167,	0,496,
chr1:3780187-3780587	-	LRRC47|ENST00000378251.3|coding|3UTR	1	400,	0,
chr1:3782815-3783098	+	RN7SL574P|ENST00000581512.2|others|exon	1	283,	0,
chr1:3785277-3785538	+	AL365330.1|ENST00000607459.1|lncRNA|exon	1	261,	0,
chr1:3812086-3812370	-	CEP104|ENST00000378230.8|coding|3UTR	1	284,	0,
chr1:3814779-3815179	-	CEP104|ENST00000378230.8|coding|3UTR	1	400,	0,
chr1:3829295-3831160	-	CEP104|ENST00000378230.8|coding|CDS	3	78,207,115,	0,495,1750,
chr1:3835062-3838966	-	CEP104|ENST00000494653.5|coding|exon	4	30,198,54,3,	0,1432,2229,3901,
chr1:3839652-3847610	-	CEP104|ENST00000494653.5|coding|exon	4	124,77,63,136,	0,5254,5636,7822,
chr1:3883579-3883979	+	DFFB|ENST00000338895.7|coding|3UTR	1	400,	0,
chr1:3883785-3885390	+	DFFB|ENST00000338895.7|coding|3UTR	2	15,353,	0,1252,
chr1:3889138-3889481	-	C1orf174|ENST00000361605.4|coding|3UTR	1	343,	0,
chr1:5561709-5561973	-	AL365255.1|ENST00000637702.1|lncRNA|exon	1	264,	0,
chr1:5862925-5863310	-	NPHP4|ENST00000489180.6|coding|3UTR	1	385,	0,
chr1:6074546-6074791	+	KCNAB2|ENST00000435937.6|coding|exon	1	245,	0,
chr1:6100890-6101193	+	KCNAB2|ENST00000378097.6|coding|3UTR	1	303,	0,
chr1:6181396-6197757	-	AL031847.2|ENST00000484532.6|coding|3UTR	3	90,125,106,	0,11533,16255,
chr1:6186563-6197673	-	RPL22|ENST00000234875.9|coding|3UTR	3	253,125,22,	0,6366,11088,
chr1:6204840-6205216	-	AL031847.1|ENST00000455744.1|lncRNA|exon	2	142,11,	0,365,
chr1:6207973-6208307	+	RNF207|ENST00000466994.5|coding|exon	1	334,	0,
chr1:6221193-6221525	-	ICMT|ENST00000343813.10|coding|3UTR	1	332,	0,
chr1:6223428-6223828	-	ICMT|ENST00000343813.10|coding|3UTR	1	400,	0,
chr1:6225154-6233547	-	ICMT|ENST00000489498.5|coding|3UTR	3	108,218,74,	0,6747,8319,
chr1:6247353-6247671	-	GPR153|ENST00000377893.3|coding|3UTR	1	318,	0,
chr1:6264273-6264576	-	ACOT7|ENST00000361521.8|coding|3UTR	1	303,	0,
chr1:6393935-6394309	+	AL031848.2|ENST00000607670.1|lncRNA|exon	1	374,	0,
chr1:6456371-6456671	+	ESPN|ENST00000636330.1|coding|3UTR	1	300,	0,
chr1:6460640-6461239	+	ESPN|ENST00000468561.2|coding|exon	2	340,60,	0,539,
chr1:6461116-6461516	-	TNFRSF25|ENST00000647810.1|coding|3UTR	1	400,	0,
chr1:6467087-6467487	-	PLEKHG5|ENST00000673471.1|coding|3UTR	1	400,	0,
chr1:6521347-6521681	-	NOL9|ENST00000377705.6|coding|3UTR	1	334,	0,
chr1:6524718-6525118	-	NOL9|ENST00000377705.6|coding|3UTR	1	400,	0,
chr1:6525139-6525539	-	NOL9|ENST00000377705.6|coding|3UTR	1	400,	0,
chr1:6525577-6525977	-	NOL9|ENST00000377705.6|coding|3UTR	1	400,	0,
chr1:6545064-6550551	-	NOL9|ENST00000377705.6|coding|CDS	3	116,128,156,	0,4506,5331,
chr1:6588954-6589280	+	ZBTB48|ENST00000377674.9|coding|3UTR	1	326,	0,
chr1:6590724-6591043	-	KLHL21|ENST00000377658.8|coding|3UTR	1	319,	0,
chr1:6621725-6622125	+	PHF13|ENST00000377648.5|coding|3UTR	1	400,	0,
chr1:6623648-6624019	+	PHF13|ENST00000377648.5|coding|3UTR	1	371,	0,
chr1:6633220-6633553	+	THAP3|ENST00000054650.8|coding|3UTR	1	333,	0,
chr1:6634172-6634494	-	DNAJC11|ENST00000377577.10|coding|3UTR	1	322,	0,
chr1:6635030-6635430	-	DNAJC11|ENST00000377577.10|coding|3UTR	1	400,	0,
chr1:6783892-6784178	-	CAMTA1-DT|ENST00000442889.1|lncRNA|exon	2	153,30,	0,256,
chr1:6825165-6872049	+	CAMTA1|ENST00000490738.5|coding|exon	2	45,293,	0,46591,
chr1:6887848-6888201	+	CAMTA1|ENST00000476163.5|coding|exon	1	353,	0,
chr1:7781104-7781432	+	VAMP3|ENST00000054666.11|coding|3UTR	1	328,	0,
chr1:7810242-7810541	-	Z98884.1|ENST00000451646.1|lncRNA|exon	1	299,	0,
chr1:7837046-7842968	+	PER3|ENST00000613533.4|coding|3UTR	2	103,297,	0,5625,
chr1:7843159-7843559	+	PER3|ENST00000613533.4|coding|3UTR	1	400,	0,
chr1:7843463-7843863	-	UTS2|ENST00000377516.6|coding|3UTR	1	400,	0,
chr1:7844846-7845177	+	PER3|ENST00000361923.2|coding|3UTR	1	331,	0,
chr1:7847619-7850824	-	UTS2|ENST00000361696.9|coding|3UTR	3	263,44,13,	0,2020,3192,
chr1:7920295-7920695	-	TNFRSF9|ENST00000615230.4|coding|3UTR	1	400,	0,
chr1:7920791-7937691	-	TNFRSF9|ENST00000615230.4|coding|3UTR	4	132,135,131,2,	0,12370,14221,16898,
chr1:7984919-7985319	+	PARK7|ENST00000338639.10|coding|3UTR	1	400,	0,
chr1:8011727-8012045	-	ERRFI1|ENST00000377482.10|coding|3UTR	1	318,	0,
chr1:8343828-8344157	+	SLC45A1|ENST00000471889.5|coding|3UTR	1	329,	0,
chr1:8352397-8352718	-	RERE|ENST00000337907.7|coding|3UTR	1	321,	0,
chr1:8434664-8434993	+	RERE-AS1|ENST00000653698.1|lncRNA|exon	1	329,	0,
chr1:8437946-8465970	-	RERE|ENST00000659924.1|coding|3UTR	2	354,46,	0,27978,
chr1:8656050-8817168	-	RERE|ENST00000659924.1|coding|CDS	2	391,9,	0,161109,
chr1:8786211-8786458	-	RPL7P7|ENST00000428803.2|others|exon	1	247,	0,
chr1:8861002-8861334	-	ENO1|ENST00000234590.10|coding|3UTR	1	332,	0,
chr1:8879658-8879894	+	ENO1-AS1|ENST00000442636.1|lncRNA|exon	1	236,	0,
chr1:8974753-8975089	+	CA6|ENST00000377443.7|coding|3UTR	1	336,	0,
chr1:9036922-9037322	-	SLC2A5|ENST00000377424.9|coding|3UTR	1	400,	0,
chr1:9037438-9037945	-	SLC2A5|ENST00000377424.9|coding|3UTR	2	351,49,	0,458,
chr1:9100318-9100661	-	GPR157|ENST00000377411.5|coding|3UTR	1	343,	0,
chr1:9183780-9185386	+	LNCTAM34A|ENST00000665148.1|lncRNA|exon	2	27,210,	0,1396,
chr1:9191495-9191895	+	LNCTAM34A|ENST00000412639.3|lncRNA|exon	1	400,	0,
chr1:9267876-9268276	+	H6PD|ENST00000377403.7|coding|3UTR	1	400,	0,
chr1:9271021-9271337	+	H6PD|ENST00000377403.7|coding|3UTR	1	316,	0,
chr1:9367520-9367920	+	SPSB1|ENST00000328089.11|coding|3UTR	1	400,	0,
chr1:9369204-9369532	+	SPSB1|ENST00000328089.11|coding|3UTR	1	328,	0,
chr1:9576744-9576985	+	AL954705.1|ENST00000435277.1|others|exon	1	241,	0,
chr1:9582412-9582812	+	SLC25A33|ENST00000302692.7|coding|3UTR	1	400,	0,
chr1:9583336-9583736	+	SLC25A33|ENST00000302692.7|coding|3UTR	1	400,	0,
chr1:9604616-9604931	+	TMEM201|ENST00000340305.9|coding|3UTR	1	315,	0,
chr1:9614570-9614877	+	TMEM201|ENST00000340381.11|coding|3UTR	1	307,	0,
chr1:9652610-9652892	-	PIK3CD-AS1|ENST00000377320.3|lncRNA|exon	1	282,	0,
chr1:9660851-9662573	-	AL691449.1|ENST00000426570.3|others|exon	2	67,277,	0,1445,
chr1:9672446-9680788	-	PIK3CD-AS2|ENST00000415330.2|lncRNA|exon	2	273,77,	0,8265,
chr1:9680786-9687385	-	PIK3CD-AS2|ENST00000415330.2|lncRNA|exon	2	349,51,	0,6548,
chr1:9728543-9728943	+	PIK3CD|ENST00000377346.9|coding|3UTR	1	400,	0,
chr1:9728987-9729387	-	CLSTN1|ENST00000377298.9|coding|3UTR	1	400,	0,
chr1:9729950-9730350	-	CLSTN1|ENST00000361311.4|coding|3UTR	1	400,	0,
chr1:9848276-9848595	-	CTNNBIP1|ENST00000377263.6|coding|3UTR	1	319,	0,
chr1:9850076-9850476	-	CTNNBIP1|ENST00000377263.6|coding|3UTR	1	400,	0,
chr1:9929236-9929636	-	LZIC|ENST00000377223.6|coding|3UTR	1	400,	0,
chr1:9929659-9930059	-	LZIC|ENST00000377223.6|coding|3UTR	1	400,	0,
chr1:9930201-9932864	-	LZIC|ENST00000400903.6|coding|3UTR	3	256,82,62,	0,1689,2601,
chr1:9981467-9981766	+	NMNAT1|ENST00000403197.5|coding|3UTR	1	299,	0,
chr1:9982712-9983112	+	NMNAT1|ENST00000377205.6|coding|3UTR	1	400,	0,
chr1:9983232-9984543	+	AL603962.1|ENST00000413148.1|lncRNA|exon	2	58,261,	0,1050,
chr1:9985186-9985501	+	NMNAT1|ENST00000496751.1|coding|3UTR	1	315,	0,
chr1:10007745-10016009	+	RBP7|ENST00000315901.4|coding|3UTR	3	3,102,228,	0,427,8036,
chr1:10033676-10072648	+	UBE4B|ENST00000377153.5|coding|3UTR	3	18,187,195,	0,38351,38777,
chr1:10072799-10073118	+	UBE4B|ENST00000377153.5|coding|3UTR	1	319,	0,
chr1:10180271-10180671	+	UBE4B|ENST00000343090.11|coding|3UTR	1	400,	0,
chr1:10180912-10181239	+	UBE4B|ENST00000343090.11|coding|3UTR	1	327,	0,
chr1:10210805-10256318	+	KIF1B|ENST00000377093.8|coding|CDS	3	73,185,72,	0,21444,45441,
chr1:10295721-10320059	+	KIF1B|ENST00000263934.10|coding|CDS	5	45,84,181,73,17,	0,860,1175,1452,24321,
chr1:10304482-10304882	+	KIF1B|ENST00000377083.5|coding|3UTR	1	400,	0,
chr1:10305052-10305452	+	KIF1B|ENST00000377083.5|coding|3UTR	1	400,	0,
chr1:10306352-10306752	+	KIF1B|ENST00000377083.5|coding|3UTR	1	400,	0,
chr1:10306465-10306736	+	RN7SL731P|ENST00000584329.2|others|exon	1	271,	0,
chr1:10381291-10381603	+	KIF1B|ENST00000377086.5|coding|3UTR	1	312,	0,
chr1:10397049-10397394	+	AL139424.2|ENST00000641335.1|lncRNA|exon	1	345,	0,
chr1:10419764-10420164	+	PGD|ENST00000270776.13|coding|3UTR	1	400,	0,
chr1:10431039-10440350	+	CENPS-CORT|ENST00000602296.6|coding|CDS	3	362,34,4,	0,3617,9307,
chr1:10440357-10451411	+	CENPS-CORT|ENST00000602787.6|coding|3UTR	3	56,177,35,	0,1907,11019,
chr1:10442434-10442793	+	CENPS|ENST00000309048.8|coding|3UTR	1	359,	0,
chr1:10451536-10451936	+	CENPS-CORT|ENST00000602296.6|coding|3UTR	1	400,	0,
chr1:10451536-10451936	+	CORT|ENST00000377049.4|coding|3UTR	1	400,	0,
chr1:10456551-10456883	-	DFFA|ENST00000377038.8|coding|3UTR	1	332,	0,
chr1:10458569-10458969	-	DFFA|ENST00000377038.8|coding|3UTR	1	400,	0,
chr1:10460871-10461271	-	DFFA|ENST00000377038.8|coding|3UTR	1	400,	0,
chr1:10462468-10462795	-	DFFA|ENST00000377036.2|coding|3UTR	1	327,	0,
chr1:10462876-10463497	-	DFFA|ENST00000377036.2|coding|3UTR	2	333,67,	0,554,
chr1:10630420-10630755	+	PEX14|ENST00000356607.9|coding|3UTR	1	335,	0,
chr1:10636613-10636965	-	CASZ1|ENST00000377022.8|coding|3UTR	1	352,	0,
chr1:10637160-10637560	-	CASZ1|ENST00000377022.8|coding|3UTR	1	400,	0,
chr1:10647213-10647523	-	CASZ1|ENST00000344008.5|coding|3UTR	1	310,	0,
chr1:10946473-10947715	-	C1orf127|ENST00000377004.8|coding|3UTR	2	268,73,	0,1169,
chr1:11018750-11022229	+	AL109811.3|ENST00000614757.4|coding|CDS	3	123,171,106,	0,1678,3373,
chr1:11023678-11024078	+	TARDBP|ENST00000315091.7|coding|3UTR	1	400,	0,
chr1:11025178-11025492	+	TARDBP|ENST00000240185.8|coding|3UTR	1	314,	0,
chr1:11030179-11030526	+	AL109811.3|ENST00000612542.1|coding|3UTR	1	347,	0,
chr1:11030179-11030528	+	AL109811.2|ENST00000607145.1|lncRNA|exon	1	349,	0,
chr1:11054589-11054997	-	SRM|ENST00000376957.7|coding|3UTR	2	296,36,	0,372,
chr1:11066619-11069617	-	EXOSC10|ENST00000304457.11|coding|3UTR	4	129,77,62,59,	0,1388,2025,2939,
chr1:11099827-11102043	+	EXOSC10-AS1|ENST00000447600.1|lncRNA|exon	2	83,243,	0,1973,
chr1:11106535-11106826	-	MTOR|ENST00000361445.9|coding|3UTR	1	291,	0,
chr1:11285917-11286317	+	UBIAD1|ENST00000376810.5|coding|3UTR	1	400,	0,
chr1:11287586-11287986	+	UBIAD1|ENST00000376810.5|coding|3UTR	1	400,	0,
chr1:11288118-11288434	+	UBIAD1|ENST00000376810.5|coding|3UTR	1	316,	0,
chr1:11648338-11648738	-	FBXO2|ENST00000642025.1|coding|3UTR	1	400,	0,
chr1:11649528-11649840	-	FBXO2|ENST00000471501.1|coding|exon	1	312,	0,
chr1:11661920-11662320	+	FBXO44|ENST00000251547.10|coding|3UTR	1	400,	0,
chr1:11663033-11663327	+	FBXO44|ENST00000251547.10|coding|3UTR	1	294,	0,
chr1:11673695-11674028	+	FBXO6|ENST00000449067.1|coding|3UTR	1	333,	0,
chr1:11673984-11674354	+	FBXO6|ENST00000376753.9|coding|3UTR	1	370,	0,
chr1:11674480-11674799	-	MAD2L2|ENST00000235310.7|coding|3UTR	1	319,	0,
chr1:11720200-11720600	+	DRAXIN|ENST00000294485.6|coding|3UTR	1	400,	0,
chr1:11725475-11725833	+	DRAXIN|ENST00000294485.6|coding|3UTR	1	358,	0,
chr1:11750449-11750771	+	AGTRAP|ENST00000376629.8|coding|3UTR	1	322,	0,
chr1:11785723-11786060	-	MTHFR|ENST00000376590.9|coding|3UTR	1	337,	0,
chr1:11786615-11787015	-	MTHFR|ENST00000376585.6|coding|3UTR	1	400,	0,
chr1:11790000-11790400	-	MTHFR|ENST00000641747.1|coding|3UTR	1	400,	0,
chr1:11799792-11800037	-	MTHFR|ENST00000641909.1|coding|exon	1	245,	0,
chr1:11820540-11820779	+	CLCN6|ENST00000376497.7|coding|exon	1	239,	0,
chr1:11842023-11842423	+	CLCN6|ENST00000346436.11|coding|3UTR	1	400,	0,
chr1:11842810-11843143	+	CLCN6|ENST00000312413.10|coding|3UTR	1	333,	0,
chr1:11847760-11848079	+	CLCN6|ENST00000400892.3|coding|3UTR	1	319,	0,
chr1:11909094-11909330	+	AL021155.4|ENST00000666735.1|lncRNA|exon	1	236,	0,
chr1:11919591-11919911	-	KIAA2013|ENST00000376572.8|coding|3UTR	1	320,	0,
chr1:11920016-11922719	-	KIAA2013|ENST00000376572.8|coding|3UTR	2	316,84,	0,2619,
chr1:11975220-11975537	+	PLOD1|ENST00000196061.5|coding|3UTR	1	317,	0,
chr1:12013173-12013510	+	MFN2|ENST00000444836.5|coding|3UTR	1	337,	0,
chr1:12031392-12032043	+	MIIP|ENST00000235332.6|coding|3UTR	2	11,322,	0,329,
chr1:12080293-12080422	-	RPL23AP89|ENST00000439324.2|others|exon	1	129,	0,
chr1:12142679-12143079	+	TNFRSF8|ENST00000514649.5|coding|3UTR	1	400,	0,
chr1:12143865-12144196	+	TNFRSF8|ENST00000417814.3|coding|3UTR	1	331,	0,
chr1:12207563-12207963	+	TNFRSF1B|ENST00000376259.7|coding|3UTR	1	400,	0,
chr1:12208880-12209215	+	TNFRSF1B|ENST00000376259.7|coding|3UTR	1	335,	0,
chr1:12337636-12337987	+	VPS13D|ENST00000487188.1|coding|exon	1	351,	0,
chr1:12400288-12415198	+	VPS13D|ENST00000646411.1|coding|exon	4	42,97,149,112,	0,1319,3536,14798,
chr1:12509029-12509429	+	VPS13D|ENST00000620676.6|coding|3UTR	1	400,	0,
chr1:12510001-12510401	+	VPS13D|ENST00000620676.6|coding|3UTR	1	400,	0,
chr1:12511700-12512028	+	VPS13D|ENST00000620676.6|coding|3UTR	1	328,	0,
chr1:12528183-12528420	+	LINC02766|ENST00000416696.1|lncRNA|exon	1	237,	0,
chr1:12567928-12568262	-	DHRS3|ENST00000616661.5|coding|3UTR	1	334,	0,
chr1:12618935-12619234	-	AC254633.1|ENST00000606790.1|lncRNA|exon	1	299,	0,
chr1:13732791-13773106	+	PRDM2|ENST00000311066.9|coding|CDS	4	91,153,127,29,	0,9213,16569,40286,
chr1:13773254-13773654	+	PRDM2|ENST00000491815.1|coding|exon	1	400,	0,
chr1:13787304-13787704	+	PRDM2|ENST00000311066.9|coding|3UTR	1	400,	0,
chr1:13816521-13823509	+	PRDM2|ENST00000376048.9|coding|3UTR	2	49,351,	0,6637,
chr1:13824750-13825079	+	PRDM2|ENST00000235372.11|coding|3UTR	1	329,	0,
chr1:15220018-15220418	+	TMEM51|ENST00000428417.5|coding|3UTR	1	400,	0,
chr1:15403021-15403347	-	AL031283.1|ENST00000427824.1|lncRNA|exon	1	326,	0,
chr1:15404753-15405153	-	AL031283.1|ENST00000427824.1|lncRNA|exon	1	400,	0,
chr1:15405324-15405724	-	AL031283.1|ENST00000427824.1|lncRNA|exon	1	400,	0,
chr1:15427188-15428896	+	EFHD2|ENST00000445566.1|coding|3UTR	2	96,304,	0,1404,
chr1:15429943-15430310	+	EFHD2|ENST00000375980.9|coding|3UTR	1	367,	0,
chr1:15443495-15446761	+	CTRC|ENST00000375943.6|coding|3UTR	3	60,153,187,	0,2101,3079,
chr1:15492244-15492644	-	CASP9|ENST00000333868.10|coding|3UTR	1	400,	0,
chr1:15568488-15568888	+	DNAJC16|ENST00000616884.4|coding|3UTR	1	400,	0,
chr1:15570628-15571028	+	DNAJC16|ENST00000616884.4|coding|3UTR	1	400,	0,
chr1:15571431-15571733	+	DNAJC16|ENST00000375847.8|coding|3UTR	1	302,	0,
chr1:15571710-15572018	-	AGMAT|ENST00000375826.4|coding|3UTR	1	308,	0,
chr1:15572315-15572715	-	AGMAT|ENST00000375826.4|coding|3UTR	1	400,	0,
chr1:15572786-15573186	-	AGMAT|ENST00000375826.4|coding|3UTR	1	400,	0,
chr1:15573329-15574761	-	AGMAT|ENST00000375826.4|coding|3UTR	2	395,5,	0,1427,
chr1:15588363-15603409	-	AL121992.1|ENST00000428945.1|lncRNA|exon	2	79,321,	0,14725,
chr1:15660479-15660879	+	RSC1A1|ENST00000345034.1|coding|CDS	1	400,	0,
chr1:15664048-15664448	+	DDI2|ENST00000480945.6|coding|3UTR	1	400,	0,
chr1:15664860-15665260	+	DDI2|ENST00000480945.6|coding|3UTR	1	400,	0,
chr1:15666827-15667227	+	DDI2|ENST00000480945.6|coding|3UTR	1	400,	0,
chr1:15668718-15669044	+	DDI2|ENST00000480945.6|coding|3UTR	1	326,	0,
chr1:15734453-15734769	+	PLEKHM2|ENST00000375793.2|coding|3UTR	1	316,	0,
chr1:15741021-15741365	+	SLC25A34|ENST00000294454.6|coding|3UTR	1	344,	0,
chr1:15792796-15793188	+	RPL12P14|ENST00000431782.1|others|exon	1	392,	0,
chr1:15828323-15828650	+	AL450998.1|ENST00000321418.6|others|exon	1	327,	0,
chr1:15834479-15834819	-	AL450998.2|ENST00000317122.2|lncRNA|exon	1	340,	0,
chr1:15836473-15836873	-	AL450998.2|ENST00000317122.2|lncRNA|exon	1	400,	0,
chr1:15836529-15867922	+	SPEN|ENST00000673875.1|coding|5UTR	2	356,44,	0,31349,
chr1:15873502-15873820	+	SPEN|ENST00000471538.1|coding|exon	1	318,	0,
chr1:15928289-15928689	+	SPEN|ENST00000375759.8|coding|CDS	1	400,	0,
chr1:15930665-15931065	+	SPEN|ENST00000375759.8|coding|CDS	1	400,	0,
chr1:15940112-15940438	+	SPEN|ENST00000375759.8|coding|3UTR	1	326,	0,
chr1:15941871-15942203	-	ZBTB17|ENST00000375733.6|coding|3UTR	1	332,	0,
chr1:15969933-15970194	+	AL355994.4|ENST00000416882.2|others|exon	1	261,	0,
chr1:16198071-16198471	-	ARHGEF19|ENST00000270747.8|coding|3UTR	1	400,	0,
chr1:16215909-16216473	-	ANO7L1|ENST00000442385.5|others|exon	2	152,5,	0,559,
chr1:16231714-16232060	-	CPLANE2|ENST00000375599.8|coding|3UTR	1	346,	0,
chr1:16246840-16247144	-	FBXO42|ENST00000375592.8|coding|3UTR	1	304,	0,
chr1:16250567-16250967	-	FBXO42|ENST00000375592.8|coding|3UTR	1	400,	0,
chr1:16252394-16256730	-	FBXO42|ENST00000375592.8|coding|CDS	5	10,57,97,111,125,	0,701,1240,3316,4211,
chr1:16292320-16292720	-	FBXO42|ENST00000478089.1|coding|exon	1	400,	0,
chr1:16395234-16395634	+	SZRD1|ENST00000492354.1|coding|3UTR	1	400,	0,
chr1:16395998-16396398	+	SZRD1|ENST00000492354.1|coding|3UTR	1	400,	0,
chr1:16397825-16398145	+	SZRD1|ENST00000401088.9|coding|3UTR	1	320,	0,
chr1:16441263-16441617	+	NECAP2|ENST00000486390.1|coding|exon	1	354,	0,
chr1:16459739-16460068	+	NECAP2|ENST00000443980.6|coding|3UTR	1	329,	0,
chr1:16461286-16461686	+	LINC01772|ENST00000457898.1|lncRNA|exon	1	400,	0,
chr1:16467840-16468240	-	CROCCP3|ENST00000263511.8|others|exon	1	400,	0,
chr1:16468058-16468443	+	LINC01772|ENST00000457898.1|lncRNA|exon	1	385,	0,
chr1:16468917-16469317	-	CROCCP3|ENST00000263511.8|others|exon	1	400,	0,
chr1:16468922-16476404	-	CROCCP3|ENST00000591348.5|others|exon	3	85,238,6,	0,6902,7476,
chr1:16477275-16477675	-	CROCCP3|ENST00000591316.1|others|exon	1	400,	0,
chr1:16515452-16515750	+	AL137802.2|ENST00000562878.1|lncRNA|exon	1	298,	0,
chr1:16520740-16521796	+	AL137802.1|ENST00000452795.2|lncRNA|exon	2	47,233,	0,823,
chr1:16520743-16521788	+	AL137802.3|ENST00000648419.1|lncRNA|exon	2	44,225,	0,820,
chr1:16562369-16562769	-	NBPF1|ENST00000430580.6|coding|3UTR	1	400,	0,
chr1:16564807-16567242	-	NBPF1|ENST00000430580.6|coding|CDS	4	111,173,52,64,	0,825,1600,2371,
chr1:16601836-16613458	-	NBPF1|ENST00000599069.5|coding|exon	3	7,272,121,	0,6671,11501,
chr1:16602352-16602752	-	NBPF1|ENST00000599908.1|coding|exon	1	400,	0,
chr1:16618253-16618587	-	CROCCP2|ENST00000639481.1|others|exon	1	334,	0,
chr1:16649897-16650289	+	MST1P2|ENST00000457982.3|others|exon	2	52,216,	0,176,
chr1:16888467-16889629	-	BX284668.5|ENST00000671472.1|lncRNA|exon	2	318,82,	0,1080,
chr1:16904339-16904563	-	BX284668.6|ENST00000606899.1|lncRNA|exon	1	224,	0,
chr1:16972647-16972964	+	CROCC|ENST00000375541.10|coding|3UTR	1	317,	0,
chr1:16974546-16974888	-	MFAP2|ENST00000375534.7|coding|3UTR	1	342,	0,
chr1:16985962-16986284	-	ATP13A2|ENST00000341676.9|coding|3UTR	1	322,	0,
chr1:16995487-16995805	-	ATP13A2|ENST00000463860.5|coding|exon	1	318,	0,
chr1:17018722-17022706	-	SDHB|ENST00000375499.8|coding|3UTR	2	236,99,	0,3885,
chr1:17066761-17067045	-	PADI2|ENST00000375486.9|coding|3UTR	1	284,	0,
chr1:17363659-17363992	+	PADI4|ENST00000375448.4|coding|3UTR	1	333,	0,
chr1:17406775-17407114	-	RCC2|ENST00000375436.9|coding|3UTR	1	339,	0,
chr1:17697514-17697864	+	ARHGEF10L|ENST00000167825.5|coding|3UTR	1	350,	0,
chr1:18871430-18871707	-	ALDH4A1|ENST00000290597.9|coding|3UTR	1	277,	0,
chr1:18882560-18883364	-	ALDH4A1|ENST00000454547.1|coding|exon	3	112,75,86,	0,563,718,
chr1:18904292-18904617	-	IFFO2|ENST00000455833.7|coding|3UTR	1	325,	0,
chr1:18908267-18910342	-	IFFO2|ENST00000455833.7|coding|3UTR	2	399,1,	0,2074,
chr1:19074474-19074874	-	AL137127.1|ENST00000606379.1|lncRNA|exon	1	400,	0,
chr1:19074514-19074845	-	UBR4|ENST00000375224.1|coding|3UTR	1	331,	0,
chr1:19215849-19216249	-	EMC1|ENST00000477853.6|coding|3UTR	1	400,	0,
chr1:19216384-19216784	-	EMC1|ENST00000477853.6|coding|3UTR	1	400,	0,
chr1:19216844-19217244	-	EMC1|ENST00000477853.6|coding|3UTR	1	400,	0,
chr1:19218043-19218443	-	EMC1|ENST00000375199.7|coding|3UTR	1	400,	0,
chr1:19218847-19219247	-	EMC1|ENST00000375208.7|coding|3UTR	1	400,	0,
chr1:19240371-19240703	+	EMC1-AS1|ENST00000437898.1|lncRNA|exon	1	332,	0,
chr1:19258523-19259050	+	MRTO4|ENST00000330263.5|coding|3UTR	2	30,370,	0,157,
chr1:19265982-19266217	-	AKR7L|ENST00000457194.6|others|3UTR	1	235,	0,
chr1:19303965-19304297	-	AKR7A2|ENST00000235835.7|coding|3UTR	1	332,	0,
chr1:19328932-19329294	+	SLC66A1|ENST00000375153.8|coding|3UTR	1	362,	0,
chr1:19338776-19339130	-	CAPZB|ENST00000264203.7|coding|3UTR	1	354,	0,
chr1:19339137-19339480	-	CAPZB|ENST00000264202.8|coding|3UTR	1	343,	0,
chr1:19339359-19344399	-	CAPZB|ENST00000433834.5|coding|3UTR	2	258,42,	0,4998,
chr1:19597072-19640372	+	MICOS10-NBL1|ENST00000602384.5|coding|3UTR	6	37,48,110,90,88,27,	0,25027,26401,29314,37364,43273,
chr1:19608297-19608568	+	AL031727.1|ENST00000457263.1|others|exon	1	271,	0,
chr1:19622142-19626671	+	MICOS10|ENST00000322753.7|coding|3UTR	3	5,110,285,	0,1331,4244,
chr1:19658110-19658444	+	NBL1|ENST00000375136.8|coding|3UTR	1	334,	0,
chr1:19680612-19680958	+	HTR6|ENST00000289753.2|coding|3UTR	1	346,	0,
chr1:19682217-19682578	-	TMCO4|ENST00000294543.10|coding|3UTR	1	361,	0,
chr1:19747224-19780607	-	TMCO4|ENST00000496528.5|coding|exon	5	36,133,28,175,28,	0,8409,23317,24083,33355,
chr1:19890475-19897768	+	OTUD3|ENST00000466697.1|coding|exon	3	58,113,229,	0,3892,7064,
chr1:19894450-19906449	+	OTUD3|ENST00000375120.4|coding|CDS	5	30,123,132,97,18,	0,3089,9816,10440,11981,
chr1:19908451-19908851	+	OTUD3|ENST00000375120.4|coding|3UTR	1	400,	0,
chr1:19912634-19912945	+	OTUD3|ENST00000375120.4|coding|3UTR	1	311,	0,
chr1:20112604-20113004	-	PLA2G2D|ENST00000375105.8|coding|3UTR	1	400,	0,
chr1:20162937-20163337	-	PLA2G2C|ENST00000429261.2|coding|3UTR	1	400,	0,
chr1:20184242-20184591	-	UBXN10-AS1|ENST00000442226.1|lncRNA|exon	1	349,	0,
chr1:20191486-20191886	+	UBXN10|ENST00000375099.4|coding|3UTR	1	400,	0,
chr1:20193077-20193477	+	UBXN10|ENST00000375099.4|coding|3UTR	1	400,	0,
chr1:20482391-20482708	-	CAMK2N1|ENST00000375078.4|coding|3UTR	1	317,	0,
chr1:20499448-20499757	-	MUL1|ENST00000264198.5|coding|3UTR	1	309,	0,
chr1:20618580-20618903	+	CDA|ENST00000375071.4|coding|3UTR	1	323,	0,
chr1:20649183-20650785	+	PINK1|ENST00000321556.5|coding|3UTR	2	48,352,	0,1250,
chr1:20650944-20651344	+	PINK1|ENST00000321556.5|coding|3UTR	1	400,	0,
chr1:20651751-20652151	-	PINK1-AS|ENST00000451424.1|lncRNA|exon	1	400,	0,
chr1:20651773-20652131	-	DDOST|ENST00000415136.6|coding|3UTR	1	358,	0,
chr1:20652130-20652622	-	DDOST|ENST00000375048.7|coding|3UTR	2	398,2,	0,490,
chr1:20664020-20664361	-	KIF17|ENST00000247986.2|coding|3UTR	1	341,	0,
chr1:20742636-20743036	-	HP1BP3|ENST00000438032.6|coding|3UTR	1	400,	0,
chr1:20743112-20743512	-	HP1BP3|ENST00000375003.6|coding|3UTR	1	400,	0,
chr1:20744627-20745027	-	HP1BP3|ENST00000375003.6|coding|3UTR	1	400,	0,
chr1:20773559-20780439	-	HP1BP3|ENST00000312239.10|coding|CDS	4	51,154,100,95,	0,3037,6252,6785,
chr1:20806433-20806833	-	EIF4G3|ENST00000374935.7|coding|3UTR	1	400,	0,
chr1:20807013-20807413	-	EIF4G3|ENST00000400422.6|coding|3UTR	1	400,	0,
chr1:20807338-20813159	-	EIF4G3|ENST00000634879.1|coding|CDS	3	162,147,2,	0,3399,5819,
chr1:20862259-20865205	-	EIF4G3|ENST00000634879.1|coding|CDS	3	73,237,90,	0,2216,2856,
chr1:20893111-20893431	-	EIF4G3|ENST00000374933.3|coding|exon	1	320,	0,
chr1:21175220-21175620	-	EIF4G3|ENST00000634778.1|coding|exon	1	400,	0,
chr1:21175691-21176091	-	EIF4G3|ENST00000634778.1|coding|exon	1	400,	0,
chr1:21217250-21217580	-	ECE1|ENST00000374893.11|coding|3UTR	1	330,	0,
chr1:21218560-21218960	-	ECE1|ENST00000374893.11|coding|3UTR	1	400,	0,
chr1:21219522-21219922	-	ECE1|ENST00000357071.8|coding|3UTR	1	400,	0,
chr1:21267017-21267251	+	AL031005.1|ENST00000416959.1|lncRNA|exon	1	234,	0,
chr1:21299550-21299856	+	ECE1-AS1|ENST00000655030.1|lncRNA|exon	1	306,	0,
chr1:21453982-21454306	+	NBPF3|ENST00000478653.6|coding|exon	1	324,	0,
chr1:21484639-21484900	+	NBPF3|ENST00000318249.9|coding|3UTR	1	261,	0,
chr1:21578191-21578410	+	ALPL|ENST00000374840.8|coding|3UTR	1	219,	0,
chr1:21678402-21678802	-	USP48|ENST00000308271.14|coding|3UTR	1	400,	0,
chr1:21678848-21679248	-	USP48|ENST00000308271.14|coding|3UTR	1	400,	0,
chr1:21679208-21680888	-	USP48|ENST00000479177.1|coding|exon	2	231,81,	0,1599,
chr1:21715399-21723993	-	USP48|ENST00000529637.5|coding|CDS	4	58,131,115,96,	0,5636,6250,8498,
chr1:21727851-21728182	-	USP48|ENST00000421625.6|coding|3UTR	1	331,	0,
chr1:21748199-21753085	-	USP48|ENST00000421625.6|coding|CDS	4	72,109,125,94,	0,3307,4327,4792,
chr1:21822244-21822513	-	HSPG2|ENST00000374695.8|coding|3UTR	1	269,	0,
chr1:22023993-22024238	-	LINC01635|ENST00000635097.2|lncRNA|exon	1	245,	0,
chr1:22024582-22024982	-	LINC01635|ENST00000655655.1|lncRNA|exon	1	400,	0,
chr1:22026232-22026632	+	LINC00339|ENST00000641009.1|lncRNA|exon	1	400,	0,
chr1:22027795-22028195	+	LINC00339|ENST00000452322.2|lncRNA|exon	1	400,	0,
chr1:22030541-22030748	+	AL031281.1|ENST00000642137.1|others|exon	1	207,	0,
chr1:22030582-22030800	+	LINC00339|ENST00000420503.1|lncRNA|exon	1	218,	0,
chr1:22030930-22031219	+	LINC00339|ENST00000634712.2|lncRNA|exon	1	289,	0,
chr1:22031012-22031412	-	CDC42-AS1|ENST00000649486.1|lncRNA|exon	1	400,	0,
chr1:22059621-22064199	+	CDC42-IT1|ENST00000431803.2|lncRNA|exon	2	65,202,	0,4376,
chr1:22086830-22091791	+	CDC42|ENST00000400259.5|coding|3UTR	2	36,364,	0,4597,
chr1:22092053-22092453	+	CDC42|ENST00000400259.5|coding|3UTR	1	400,	0,
chr1:22092575-22092975	+	CDC42|ENST00000648594.1|coding|3UTR	1	400,	0,
chr1:22506107-22508658	+	ZBTB40|ENST00000650433.1|coding|CDS	3	134,137,129,	0,1893,2422,
chr1:22528048-22528448	+	ZBTB40|ENST00000375647.5|coding|3UTR	1	400,	0,
chr1:22530333-22530733	+	ZBTB40|ENST00000375647.5|coding|3UTR	1	400,	0,
chr1:22530777-22531125	+	ZBTB40|ENST00000375647.5|coding|3UTR	1	348,	0,
chr1:22639231-22639631	+	C1QA|ENST00000374642.8|coding|3UTR	1	400,	0,
chr1:22647689-22647887	+	C1QC|ENST00000374637.1|coding|3UTR	1	198,	0,
chr1:22647823-22648110	+	C1QC|ENST00000374639.7|coding|3UTR	1	287,	0,
chr1:22661169-22661569	+	C1QB|ENST00000509305.6|coding|3UTR	1	400,	0,
chr1:22914240-22914640	+	EPHB2|ENST00000400191.7|coding|3UTR	1	400,	0,
chr1:23083382-23083689	+	KDM1A|ENST00000356634.7|coding|3UTR	1	307,	0,
chr1:23093620-23094020	-	LUZP1|ENST00000471849.5|coding|CDS	1	400,	0,
chr1:23284350-23284750	-	LINC01355|ENST00000666981.1|lncRNA|exon	1	400,	0,
chr1:23309742-23310142	-	HNRNPR|ENST00000302271.11|coding|3UTR	1	400,	0,
chr1:23310374-23310774	-	HNRNPR|ENST00000606561.5|coding|3UTR	1	400,	0,
chr1:23311271-23318681	-	HNRNPR|ENST00000427764.3|coding|CDS	3	51,150,199,	0,2281,7211,
chr1:23359448-23359762	-	ZNF436|ENST00000314011.9|coding|3UTR	1	314,	0,
chr1:23363052-23368076	-	ZNF436|ENST00000374608.3|coding|CDS	3	169,127,104,	0,3989,4920,
chr1:23369542-23369942	+	ZNF436-AS1|ENST00000335648.3|lncRNA|exon	1	400,	0,
chr1:23371451-23371833	+	ZNF436-AS1|ENST00000454117.1|lncRNA|exon	1	382,	0,
chr1:23381326-23393911	-	TCEA3|ENST00000450454.7|coding|3UTR	4	148,72,147,33,	0,3019,5946,12552,
chr1:23428582-23428893	-	ASAP3|ENST00000336689.8|coding|3UTR	1	311,	0,
chr1:23506449-23506777	-	E2F2|ENST00000361729.3|coding|3UTR	1	328,	0,
chr1:23549176-23550853	-	AL021154.1|ENST00000451217.1|lncRNA|exon	2	267,89,	0,1588,
chr1:23557933-23558268	-	ID3|ENST00000374561.6|coding|3UTR	1	335,	0,
chr1:23639705-23640568	+	MDS2|ENST00000374555.7|lncRNA|exon	2	90,180,	0,683,
chr1:23693869-23696456	+	RPL11|ENST00000643754.2|coding|3UTR	4	44,132,111,113,	0,790,1928,2474,
chr1:23751506-23751906	+	ELOA|ENST00000609199.1|coding|CDS	1	400,	0,
chr1:23759541-23759941	+	ELOA|ENST00000613537.4|coding|3UTR	1	400,	0,
chr1:23760479-23760879	-	ELOA-AS1|ENST00000427796.5|lncRNA|exon	1	400,	0,
chr1:23761698-23762035	+	ELOA|ENST00000613537.4|coding|3UTR	1	337,	0,
chr1:23787910-23788232	+	PITHD1|ENST00000246151.9|coding|3UTR	1	322,	0,
chr1:23795200-23795536	+	LYPLA2|ENST00000374514.8|coding|3UTR	1	336,	0,
chr1:23795599-23795931	-	GALE|ENST00000374497.7|coding|3UTR	1	332,	0,
chr1:23801887-23802217	-	HMGCL|ENST00000374490.8|coding|3UTR	1	330,	0,
chr1:23809287-23809621	-	HMGCL|ENST00000513148.1|coding|exon	1	334,	0,
chr1:23845077-23845411	-	FUCA1|ENST00000374479.3|coding|3UTR	1	334,	0,
chr1:23870515-23870788	-	CNR2|ENST00000374472.5|coding|3UTR	1	273,	0,
chr1:23873023-23873423	-	CNR2|ENST00000374472.5|coding|3UTR	1	400,	0,
chr1:23873716-23874116	-	CNR2|ENST00000374472.5|coding|3UTR	1	400,	0,
chr1:23901565-23901965	-	BTBD6P1|ENST00000412176.1|others|exon	1	400,	0,
chr1:23963108-23963454	+	PNRC2|ENST00000334351.8|coding|3UTR	1	346,	0,
chr1:23966411-23966811	-	SRSF10|ENST00000344989.10|coding|3UTR	1	400,	0,
chr1:23967531-23972003	-	SRSF10|ENST00000374452.9|coding|3UTR	3	192,54,154,	0,4041,4318,
chr1:23969050-23969450	-	SRSF10|ENST00000492112.3|coding|3UTR	1	400,	0,
chr1:23970321-23970721	-	SRSF10|ENST00000343255.9|coding|3UTR	1	400,	0,
chr1:23970957-23971357	-	SRSF10|ENST00000492112.3|coding|3UTR	1	400,	0,
chr1:23978094-23980246	-	SRSF10|ENST00000495785.1|coding|3UTR	3	179,165,56,	0,558,2096,
chr1:24154168-24154467	-	IFNLR1|ENST00000327535.6|coding|3UTR	1	299,	0,
chr1:24357025-24357362	-	STPG1|ENST00000003583.12|coding|3UTR	1	337,	0,
chr1:24358086-24358486	-	STPG1|ENST00000003583.12|coding|3UTR	1	400,	0,
chr1:24391245-24391590	-	STPG1|ENST00000483261.1|coding|exon	1	345,	0,
chr1:24419726-24420124	+	NIPAL3|ENST00000488155.1|coding|exon	1	398,	0,
chr1:24465987-24466351	+	NIPAL3|ENST00000432012.1|coding|3UTR	1	364,	0,
chr1:24471230-24471630	+	NIPAL3|ENST00000003912.7|coding|3UTR	1	400,	0,
chr1:24472670-24472976	+	NIPAL3|ENST00000003912.7|coding|3UTR	1	306,	0,
chr1:24496288-24499665	-	RCAN3AS|ENST00000652351.1|lncRNA|exon	2	308,13,	0,3364,
chr1:24502836-24514381	+	RCAN3|ENST00000374395.9|coding|5UTR	2	314,68,	0,11477,
chr1:24531264-24535193	+	RCAN3|ENST00000538532.6|coding|CDS	3	127,172,101,	0,1818,3828,
chr1:24535383-24535783	+	RCAN3|ENST00000538532.6|coding|3UTR	1	400,	0,
chr1:24536649-24537049	+	RCAN3|ENST00000374395.9|coding|3UTR	1	400,	0,
chr1:24538802-24538992	-	NCMAP-DT|ENST00000577528.1|lncRNA|exon	1	190,	0,
chr1:24540697-24541029	+	RCAN3|ENST00000374395.9|coding|3UTR	1	332,	0,
chr1:24646010-24650013	+	SRRM1|ENST00000478890.5|coding|exon	4	63,123,171,43,	0,656,2848,3960,
chr1:24650046-24652526	+	SRRM1|ENST00000485441.5|coding|exon	4	40,63,204,93,	0,518,1362,2387,
chr1:24669440-24671442	+	SRRM1|ENST00000479034.5|coding|exon	3	147,196,57,	0,679,1945,
chr1:24672911-24673261	+	SRRM1|ENST00000447431.6|coding|3UTR	1	350,	0,
chr1:24839888-24841019	+	CLIC4|ENST00000488683.1|coding|3UTR	2	153,247,	0,884,
chr1:24841631-24842031	+	CLIC4|ENST00000488683.1|coding|3UTR	1	400,	0,
chr1:24843964-24844312	+	CLIC4|ENST00000374379.9|coding|3UTR	1	348,	0,
chr1:24899534-24899898	-	RUNX3|ENST00000308873.10|coding|3UTR	1	364,	0,
chr1:24901025-24901425	-	RUNX3|ENST00000308873.10|coding|3UTR	1	400,	0,
chr1:25223050-25225020	-	SYF2|ENST00000354361.3|coding|3UTR	2	381,19,	0,1951,
chr1:25231639-25232039	-	SYF2|ENST00000476231.1|coding|exon	1	400,	0,
chr1:25232781-25233181	+	AL031432.4|ENST00000641729.1|lncRNA|exon	1	400,	0,
chr1:25234307-25234707	+	AL031432.4|ENST00000641729.1|lncRNA|exon	1	400,	0,
chr1:25242255-25242574	-	RSRP1|ENST00000473314.6|coding|3UTR	1	319,	0,
chr1:25244035-25244435	-	RSRP1|ENST00000498238.1|coding|exon	1	400,	0,
chr1:25248003-25248321	+	AL031432.3|ENST00000607698.1|lncRNA|exon	1	318,	0,
chr1:25266102-25266967	-	AL031432.2|ENST00000566714.1|others|exon	2	32,257,	0,608,
chr1:25284623-25301058	+	RHD|ENST00000564398.5|coding|exon	3	136,151,113,	0,6017,16322,
chr1:25336429-25337307	-	AL928711.1|ENST00000570165.1|others|exon	2	32,268,	0,610,
chr1:25356818-25361024	+	TMEM50A|ENST00000374358.5|coding|3UTR	2	35,365,	0,3841,
chr1:25362017-25362356	+	TMEM50A|ENST00000374358.5|coding|3UTR	1	339,	0,
chr1:25362249-25370519	-	RHCE|ENST00000294413.13|coding|3UTR	2	304,53,	0,8217,
chr1:25454284-25485755	+	MACO1|ENST00000399766.7|coding|CDS	3	98,159,143,	0,29831,31328,
chr1:25454308-25458537	+	MACO1|ENST00000647928.1|coding|CDS	3	74,179,147,	0,2344,4082,
chr1:25498419-25498819	+	MACO1|ENST00000647928.1|coding|3UTR	1	400,	0,
chr1:25499868-25500205	+	MACO1|ENST00000399766.7|coding|3UTR	1	337,	0,
chr1:25568543-25568875	+	LDLRAP1|ENST00000374338.5|coding|3UTR	1	332,	0,
chr1:25581731-25590356	+	AL606491.1|ENST00000412797.1|lncRNA|exon	2	41,188,	0,8437,
chr1:25644544-25644855	-	AL031280.1|ENST00000436991.1|lncRNA|exon	1	311,	0,
chr1:25761406-25761684	+	MAN1C1|ENST00000473891.1|coding|exon	1	278,	0,
chr1:25784076-25784476	+	MAN1C1|ENST00000611903.4|coding|3UTR	1	400,	0,
chr1:25785553-25785953	+	MAN1C1|ENST00000611903.4|coding|3UTR	1	400,	0,
chr1:25817884-25818212	+	SELENON|ENST00000354177.8|coding|3UTR	1	328,	0,
chr1:25819245-25819645	-	AL020996.1|ENST00000536896.2|lncRNA|exon	1	400,	0,
chr1:25832604-25832939	+	MTFR1L|ENST00000474295.5|coding|3UTR	1	335,	0,
chr1:25834006-25834279	-	AUNIP|ENST00000374298.4|coding|3UTR	1	273,	0,
chr1:25834798-25835198	-	AUNIP|ENST00000374298.4|coding|3UTR	1	400,	0,
chr1:25861461-25861861	-	PAQR7|ENST00000374296.3|coding|3UTR	1	400,	0,
chr1:25900118-25900439	-	STMN1|ENST00000399728.5|coding|3UTR	1	321,	0,
chr1:25900547-25900947	-	STMN1|ENST00000399728.5|coding|3UTR	1	400,	0,
chr1:25959768-25960096	-	PAFAH2|ENST00000374282.8|coding|3UTR	1	328,	0,
chr1:25960763-25961163	-	PAFAH2|ENST00000374282.8|coding|3UTR	1	400,	0,
chr1:25961449-25961849	-	PAFAH2|ENST00000374284.5|coding|3UTR	1	400,	0,
chr1:26051304-26051607	-	TRIM63|ENST00000374272.3|coding|3UTR	1	303,	0,
chr1:26122456-26122856	+	PDIK1L|ENST00000619836.4|coding|3UTR	1	400,	0,
chr1:26123191-26123591	+	PDIK1L|ENST00000619836.4|coding|3UTR	1	400,	0,
chr1:26125192-26125524	+	PDIK1L|ENST00000619836.4|coding|3UTR	1	332,	0,
chr1:26170417-26170849	+	ZNF593|ENST00000270812.6|coding|3UTR	2	63,275,	0,157,
chr1:26180856-26181083	+	CNKSR1|ENST00000465415.1|coding|exon	1	227,	0,
chr1:26189529-26189862	+	CNKSR1|ENST00000482227.5|coding|3UTR	1	333,	0,
chr1:26227525-26229668	+	ZPLD2P|ENST00000451482.1|others|exon	3	30,203,167,	0,268,1976,
chr1:26278490-26278807	+	CEP85|ENST00000453146.1|coding|3UTR	1	317,	0,
chr1:26281188-26281522	+	SH3BGRL3|ENST00000270792.10|coding|3UTR	1	334,	0,
chr1:26282279-26282758	-	UBXN11|ENST00000314675.11|coding|3UTR	2	290,110,	0,369,
chr1:26320216-26320523	+	CD52|ENST00000374213.3|coding|3UTR	1	307,	0,
chr1:26321824-26324159	-	CRYBG2|ENST00000475866.3|coding|3UTR	3	232,160,8,	0,339,2327,
chr1:26361634-26361965	-	ZNF683|ENST00000436292.5|coding|3UTR	1	331,	0,
chr1:26438228-26438628	+	DHDDS|ENST00000487944.5|coding|exon	1	400,	0,
chr1:26447619-26448565	+	DHDDS|ENST00000427245.6|coding|3UTR	2	41,210,	0,736,
chr1:26454679-26454997	-	AL513365.1|ENST00000446498.1|others|exon	1	318,	0,
chr1:26457819-26467467	+	DHDDS|ENST00000416052.1|coding|3UTR	3	86,108,175,	0,2217,9473,
chr1:26460114-26469264	+	DHDDS|ENST00000525682.6|coding|3UTR	2	30,370,	0,8780,
chr1:26470327-26470727	+	DHDDS|ENST00000360009.6|coding|3UTR	1	400,	0,
chr1:26470935-26471292	+	DHDDS|ENST00000360009.6|coding|3UTR	1	357,	0,
chr1:26475601-26476001	+	HMGN2|ENST00000361427.6|coding|3UTR	1	400,	0,
chr1:26574586-26574734	+	RPS6KA1|ENST00000438977.1|coding|3UTR	1	148,	0,
chr1:26574698-26575030	+	RPS6KA1|ENST00000374163.5|coding|3UTR	1	332,	0,
chr1:26692132-26692328	-	AL512408.1|ENST00000569378.1|lncRNA|exon	1	196,	0,
chr1:26780793-26781193	+	ARID1A|ENST00000636219.1|coding|3UTR	1	400,	0,
chr1:26781784-26782104	+	ARID1A|ENST00000324856.13|coding|3UTR	1	320,	0,
chr1:26797955-26798355	+	PIGV|ENST00000431541.6|coding|3UTR	1	400,	0,
chr1:26855358-26855758	+	ZDHHC18|ENST00000374142.9|coding|3UTR	1	400,	0,
chr1:26876132-26876465	-	GPN2|ENST00000374135.9|coding|3UTR	1	333,	0,
chr1:26879338-26879738	-	GPN2|ENST00000374135.9|coding|3UTR	1	400,	0,
chr1:26890488-26890820	-	GPATCH3|ENST00000361720.10|coding|3UTR	1	332,	0,
chr1:26945587-26946430	+	NUDC|ENST00000321265.10|coding|3UTR	2	99,301,	0,542,
chr1:26949565-26949886	-	KDF1|ENST00000616918.1|coding|3UTR	1	321,	0,
chr1:27005054-27005396	-	TENT5B|ENST00000289166.6|coding|3UTR	1	342,	0,
chr1:27098820-27099147	-	SLC9A1|ENST00000263980.8|coding|3UTR	1	327,	0,
chr1:27154232-27154598	-	SLC9A1|ENST00000374086.3|coding|CDS	1	366,	0,
chr1:27154439-27154839	-	SLC9A1|ENST00000263980.8|coding|5UTR	1	400,	0,
chr1:27207131-27207531	+	NPM1P39|ENST00000449818.1|others|exon	1	400,	0,
chr1:27307898-27308298	+	WDTC1|ENST00000319394.8|coding|3UTR	1	400,	0,
chr1:27336076-27336399	+	TMEM222|ENST00000611517.4|coding|3UTR	1	323,	0,
chr1:27353368-27353932	+	SYTL1|ENST00000318074.9|coding|3UTR	2	120,220,	0,344,
chr1:27355186-27355690	-	MAP3K6|ENST00000374040.7|coding|3UTR	2	283,22,	0,482,
chr1:27404230-27404535	-	WASF2|ENST00000618852.5|coding|3UTR	1	305,	0,
chr1:27405620-27406020	-	WASF2|ENST00000618852.5|coding|3UTR	1	400,	0,
chr1:27414945-27419063	-	WASF2|ENST00000536657.1|coding|CDS	4	18,118,154,110,	0,1039,3323,4008,
chr1:27525859-27530561	+	BX293535.1|ENST00000443579.1|lncRNA|exon	2	26,202,	0,4500,
chr1:27534272-27534672	-	AHDC1|ENST00000644989.1|coding|3UTR	1	400,	0,
chr1:27534713-27547382	-	AHDC1|ENST00000642245.1|coding|3UTR	2	203,122,	0,12547,
chr1:27552496-27552717	-	AHDC1|ENST00000490295.2|coding|exon	1	221,	0,
chr1:27612249-27612649	-	FGR|ENST00000374005.8|coding|3UTR	1	400,	0,
chr1:27666066-27666358	-	IFI6|ENST00000362020.4|coding|3UTR	1	292,	0,
chr1:27724879-27725255	-	AL020997.5|ENST00000662905.1|lncRNA|exon	1	376,	0,
chr1:27755310-27760165	+	FAM76A|ENST00000446647.1|coding|3UTR	3	20,102,208,	0,4215,4647,
chr1:27761262-27761662	+	FAM76A|ENST00000373949.5|coding|3UTR	1	400,	0,
chr1:27762801-27763122	+	FAM76A|ENST00000373954.10|coding|3UTR	1	321,	0,
chr1:27793564-27801992	+	STX12|ENST00000468761.1|coding|exon	2	68,315,	0,8113,
chr1:27810270-27818061	+	STX12|ENST00000472285.1|coding|exon	3	19,106,211,	0,1892,7580,
chr1:27820001-27820324	+	AL020997.3|ENST00000602843.1|lncRNA|exon	1	323,	0,
chr1:27823409-27823809	+	STX12|ENST00000373943.9|coding|3UTR	1	400,	0,
chr1:27823958-27824358	+	STX12|ENST00000373943.9|coding|3UTR	1	400,	0,
chr1:27851145-27851545	+	PPP1R8|ENST00000373931.8|coding|3UTR	1	400,	0,
chr1:27886330-27886670	+	THEMIS2|ENST00000456990.1|coding|3UTR	1	340,	0,
chr1:27891545-27891892	-	RPA2|ENST00000373912.8|coding|3UTR	1	347,	0,
chr1:27967764-27968093	+	XKR8|ENST00000373884.6|coding|3UTR	1	329,	0,
chr1:27973994-27974394	-	EYA3|ENST00000373864.5|coding|3UTR	1	400,	0,
chr1:27988473-27993419	-	EYA3|ENST00000495923.5|coding|exon	3	183,115,20,	0,1223,4926,
chr1:28031903-28032154	-	RN7SL559P|ENST00000476501.3|others|exon	1	251,	0,
chr1:28095742-28095972	-	SPCS2P4|ENST00000436160.1|others|exon	1	230,	0,
chr1:28147176-28147505	-	PTAFR|ENST00000373857.8|coding|3UTR	1	329,	0,
chr1:28149323-28149723	-	PTAFR|ENST00000373857.8|coding|3UTR	1	400,	0,
chr1:28200533-28200933	-	DNAJC8|ENST00000263697.6|coding|3UTR	1	400,	0,
chr1:28205343-28230131	-	DNAJC8|ENST00000489277.5|coding|exon	7	6,72,95,67,57,102,1,	0,2998,4628,5227,9596,23578,24787,
chr1:28236416-28238100	+	ATP5IF1|ENST00000335514.10|coding|3UTR	2	36,264,	0,1420,
chr1:28239509-28239847	-	AL353622.1|ENST00000604716.1|lncRNA|exon	1	338,	0,
chr1:28281083-28281483	+	SESN2|ENST00000253063.4|coding|3UTR	1	400,	0,
chr1:28282206-28282491	+	SESN2|ENST00000253063.4|coding|3UTR	1	285,	0,
chr1:28335679-28335965	+	MED18|ENST00000373842.9|coding|3UTR	1	286,	0,
chr1:28466888-28467241	+	PHACTR4|ENST00000463428.5|coding|exon	1	353,	0,
chr1:28480517-28493071	+	PHACTR4|ENST00000493669.2|coding|3UTR	5	87,56,62,138,57,	0,8652,10433,11132,12497,
chr1:28497282-28497682	+	PHACTR4|ENST00000373839.8|coding|3UTR	1	400,	0,
chr1:28498667-28499067	+	PHACTR4|ENST00000373839.8|coding|3UTR	1	400,	0,
chr1:28499991-28500343	+	PHACTR4|ENST00000373839.8|coding|3UTR	1	352,	0,
chr1:28509279-28509679	+	SNHG3|ENST00000413987.1|lncRNA|exon	1	400,	0,
chr1:28538642-28539042	+	RCC1|ENST00000398958.6|coding|3UTR	1	400,	0,
chr1:28545326-28545726	+	AL513497.1|ENST00000624273.1|lncRNA|exon	1	400,	0,
chr1:28565156-28565502	+	TRNAU1AP|ENST00000464093.1|coding|exon	1	346,	0,
chr1:28565443-28565790	+	TRNAU1AP|ENST00000495995.5|coding|exon	1	347,	0,
chr1:28571258-28577785	+	TRNAU1AP|ENST00000373830.4|coding|3UTR	3	80,34,286,	0,608,6241,
chr1:28578538-28580605	-	SNHG12|ENST00000474814.1|lncRNA|exon	4	142,55,70,46,	0,994,1373,2021,
chr1:28603054-28603454	-	TAF12|ENST00000373824.8|coding|3UTR	1	400,	0,
chr1:28648340-28648581	+	LINC01715|ENST00000427804.1|lncRNA|exon	1	241,	0,
chr1:28714530-28714930	+	GMEB1|ENST00000373816.5|coding|3UTR	1	400,	0,
chr1:28743804-28769146	+	YTHDF2|ENST00000542507.5|coding|3UTR	2	182,218,	0,25124,
chr1:28769446-28769775	+	YTHDF2|ENST00000373812.8|coding|3UTR	1	329,	0,
chr1:28987610-28993434	+	EPB41|ENST00000643155.1|coding|3UTR	2	295,105,	0,5719,
chr1:29054208-29054514	+	EPB41|ENST00000645999.1|coding|exon	1	306,	0,
chr1:29065621-29065950	+	EPB41|ENST00000645184.1|coding|3UTR	1	329,	0,
chr1:29114273-29114608	+	EPB41|ENST00000649674.1|coding|exon	1	335,	0,
chr1:29119728-29120046	+	EPB41|ENST00000343067.8|coding|3UTR	1	318,	0,
chr1:29147787-29148169	-	SRSF4|ENST00000373795.7|coding|3UTR	1	382,	0,
chr1:29192900-29193300	-	MECR|ENST00000373791.7|coding|3UTR	1	400,	0,
chr1:29193779-29194179	-	MECR|ENST00000373791.7|coding|3UTR	1	400,	0,
chr1:30718831-30719231	-	MATN1|ENST00000477320.1|coding|exon	1	400,	0,
chr1:30719576-30719976	+	MATN1-AS1|ENST00000414532.6|lncRNA|exon	1	400,	0,
chr1:30726503-30726827	+	MATN1-AS1|ENST00000454613.1|lncRNA|exon	1	324,	0,
chr1:30732469-30732799	-	LAPTM5|ENST00000294507.4|coding|3UTR	1	330,	0,
chr1:30732936-30733336	+	AL137857.1|ENST00000655364.1|lncRNA|exon	1	400,	0,
chr1:30733399-30733799	-	LAPTM5|ENST00000294507.4|coding|3UTR	1	400,	0,
chr1:30869466-30869803	-	SDC3|ENST00000336798.11|coding|3UTR	1	337,	0,
chr1:30932818-30933218	-	PUM1|ENST00000525843.5|coding|3UTR	1	400,	0,
chr1:31259617-31260017	-	SNRNP40|ENST00000263694.9|coding|3UTR	1	400,	0,
chr1:31263327-31263681	-	AC114495.2|ENST00000452686.2|others|exon	1	354,	0,
chr1:31339020-31364156	+	ZCCHC17|ENST00000627541.1|coding|CDS	4	28,101,146,125,	0,7619,9808,25011,
chr1:31364584-31364933	+	ZCCHC17|ENST00000344147.9|coding|3UTR	1	349,	0,
chr1:31365593-31367446	-	FABP3|ENST00000373713.7|coding|3UTR	2	346,54,	0,1799,
chr1:31434347-31434679	+	SERINC2|ENST00000536384.2|coding|3UTR	1	332,	0,
chr1:31524530-31524930	+	LINC01226|ENST00000640623.1|lncRNA|exon	1	400,	0,
chr1:31629866-31630196	-	PEF1|ENST00000373703.5|coding|3UTR	1	330,	0,
chr1:31644734-31649328	+	AC114488.2|ENST00000581333.1|lncRNA|exon	2	112,284,	0,4310,
chr1:31652394-31652794	-	COL16A1|ENST00000373672.8|coding|3UTR	1	400,	0,
chr1:31790424-31790740	-	SPOCD1|ENST00000360482.6|coding|3UTR	1	316,	0,
chr1:31906421-31906735	-	PTP4A2|ENST00000602725.5|coding|3UTR	1	314,	0,
chr1:31908263-31908579	-	PTP4A2|ENST00000649841.1|coding|3UTR	1	316,	0,
chr1:31908628-31910105	-	PTP4A2|ENST00000457805.6|coding|3UTR	2	332,68,	0,1409,
chr1:32042549-32042949	+	KHDRBS1|ENST00000327300.12|coding|3UTR	1	400,	0,
chr1:32043558-32043877	+	KHDRBS1|ENST00000327300.12|coding|3UTR	1	319,	0,
chr1:32052430-32073390	-	AL445248.1|ENST00000366152.3|lncRNA|exon	3	302,44,54,	0,2040,20906,
chr1:32102515-32102852	+	TMEM39B|ENST00000336294.10|coding|3UTR	1	337,	0,
chr1:32171065-32171465	+	KPNA6|ENST00000471599.5|coding|3UTR	1	400,	0,
chr1:32171159-32176568	+	AL049795.2|ENST00000515055.1|lncRNA|exon	2	47,193,	0,5216,
chr1:32172785-32173185	+	KPNA6|ENST00000373625.8|coding|3UTR	1	400,	0,
chr1:32175457-32175857	+	KPNA6|ENST00000373625.8|coding|3UTR	1	400,	0,
chr1:32176261-32176563	+	KPNA6|ENST00000373625.8|coding|3UTR	1	302,	0,
chr1:32197965-32198285	+	TXLNA|ENST00000373609.1|coding|3UTR	1	320,	0,
chr1:32203971-32205214	+	CCDC28B|ENST00000421922.6|coding|3UTR	3	74,23,21,	0,626,1222,
chr1:32204258-32205383	+	CCDC28B|ENST00000461819.5|coding|3UTR	3	121,23,190,	0,339,935,
chr1:32208356-32208680	+	IQCC|ENST00000537469.2|coding|3UTR	1	324,	0,
chr1:32214477-32214808	-	TMEM234|ENST00000461402.5|coding|3UTR	1	331,	0,
chr1:32216156-32216556	-	TMEM234|ENST00000466796.1|coding|exon	1	400,	0,
chr1:32216744-32217442	-	TMEM234|ENST00000487174.1|coding|exon	3	203,93,6,	0,514,692,
chr1:32231267-32231604	+	EIF3I|ENST00000373586.1|coding|3UTR	1	337,	0,
chr1:32231663-32232055	-	MTMR9LP|ENST00000403496.6|others|exon	2	306,14,	0,378,
chr1:32248564-32248856	+	FAM167B|ENST00000373582.4|coding|3UTR	1	292,	0,
chr1:32285833-32286164	+	LCK|ENST00000373564.7|coding|3UTR	1	331,	0,
chr1:32333303-32333635	+	HDAC1|ENST00000476391.5|coding|exon	1	332,	0,
chr1:32333839-32334159	-	MARCKSL1|ENST00000329421.8|coding|3UTR	1	320,	0,
chr1:32361270-32361763	-	FAM229A|ENST00000432622.1|coding|3UTR	2	265,34,	0,459,
chr1:32365159-32365556	-	BSDC1|ENST00000444377.5|coding|3UTR	1	397,	0,
chr1:32368018-32368418	-	BSDC1|ENST00000341071.11|coding|3UTR	1	400,	0,
chr1:32604742-32605142	+	ZBTB8A|ENST00000373510.9|coding|3UTR	1	400,	0,
chr1:32605164-32605564	+	ZBTB8A|ENST00000373510.9|coding|3UTR	1	400,	0,
chr1:32620829-32621161	-	ZBTB8OS|ENST00000468695.5|coding|3UTR	1	332,	0,
chr1:32621771-32634000	-	ZBTB8OS|ENST00000373506.7|coding|3UTR	5	177,37,53,83,50,	0,5736,10055,11873,12179,
chr1:32652131-32652484	+	RBBP4|ENST00000465780.1|coding|exon	1	353,	0,
chr1:32680265-32680665	+	RBBP4|ENST00000373493.10|coding|3UTR	1	400,	0,
chr1:32680363-32680763	-	SYNC|ENST00000409190.8|coding|3UTR	1	400,	0,
chr1:32774659-32774970	+	KIAA1522|ENST00000373480.1|coding|3UTR	1	311,	0,
chr1:32775253-32775590	-	YARS1|ENST00000373477.8|coding|3UTR	1	337,	0,
chr1:32775681-32775945	-	YARS1|ENST00000373477.8|coding|3UTR	1	264,	0,
chr1:32817660-32818818	+	S100PBP|ENST00000477248.1|coding|exon	2	29,294,	0,864,
chr1:32830030-32835199	+	S100PBP|ENST00000356689.7|coding|exon	3	37,28,335,	0,4003,4834,
chr1:32830060-32856228	+	S100PBP|ENST00000373476.5|coding|3UTR	3	7,88,305,	0,23018,25863,
chr1:32836786-32837157	+	S100PBP|ENST00000356689.7|coding|exon	1	371,	0,
chr1:32858520-32858860	+	S100PBP|ENST00000373475.10|coding|3UTR	1	340,	0,
chr1:32936475-32936804	-	RNF19B|ENST00000356990.9|coding|3UTR	1	329,	0,
chr1:33008856-33009256	-	AK2|ENST00000373449.7|coding|3UTR	1	400,	0,
chr1:33009887-33010287	-	AK2|ENST00000354858.11|coding|3UTR	1	400,	0,
chr1:33013003-33014522	-	AK2|ENST00000672715.1|coding|3UTR	2	399,1,	0,1518,
chr1:33082053-33082453	+	AZIN2|ENST00000484656.5|coding|exon	1	400,	0,
chr1:33120200-33120600	+	AZIN2|ENST00000294517.11|coding|3UTR	1	400,	0,
chr1:33145399-33145709	-	TRIM62|ENST00000291416.10|coding|3UTR	1	310,	0,
chr1:33163395-33163795	+	AL662907.2|ENST00000624339.1|lncRNA|exon	1	400,	0,
chr1:33299031-33299431	+	ZNF362|ENST00000373428.5|coding|3UTR	1	400,	0,
chr1:33323632-33323963	-	PHC2|ENST00000257118.5|coding|3UTR	1	331,	0,
chr1:33492352-33492636	+	ZSCAN20|ENST00000373413.2|coding|3UTR	1	284,	0,
chr1:34855012-34855412	-	SMIM12|ENST00000521580.3|coding|3UTR	1	400,	0,
chr1:34865445-34865777	-	DLGAP3|ENST00000235180.4|coding|3UTR	1	332,	0,
chr1:34974711-34975111	-	AC114490.3|ENST00000417456.1|coding|3UTR	1	400,	0,
chr1:34975619-34976019	-	AC114490.3|ENST00000417456.1|coding|3UTR	1	400,	0,
chr1:34975699-34975982	-	AC114490.1|ENST00000311990.4|others|exon	1	283,	0,
chr1:34981533-34981871	-	AC114490.2|ENST00000487874.1|coding|3UTR	1	338,	0,
chr1:34981535-34981872	-	TMEM35B|ENST00000373337.3|coding|3UTR	1	337,	0,
chr1:34986179-34986521	-	ZMYM6|ENST00000357182.9|coding|3UTR	1	342,	0,
chr1:34988142-34988542	-	ZMYM6|ENST00000493328.5|coding|exon	1	400,	0,
chr1:34988987-34989387	-	ZMYM6|ENST00000493328.5|coding|exon	1	400,	0,
chr1:35017244-35017564	-	ZMYM6|ENST00000317538.9|coding|3UTR	1	320,	0,
chr1:35104243-35104578	+	ZMYM1|ENST00000463393.1|coding|exon	2	226,22,	0,313,
chr1:35113190-35113590	+	ZMYM1|ENST00000488455.5|coding|exon	1	400,	0,
chr1:35114451-35114851	+	ZMYM1|ENST00000373329.5|coding|exon	1	400,	0,
chr1:35115251-35115651	+	ZMYM1|ENST00000611874.4|coding|3UTR	1	400,	0,
chr1:35176378-35187085	-	SFPQ|ENST00000470472.5|coding|3UTR	4	96,81,48,85,	0,940,1610,10622,
chr1:35183571-35183971	-	SFPQ|ENST00000357214.6|coding|3UTR	1	400,	0,
chr1:35184080-35184480	-	SFPQ|ENST00000357214.6|coding|3UTR	1	400,	0,
chr1:35189270-35190885	-	SFPQ|ENST00000357214.6|coding|CDS	3	112,96,192,	0,1227,1423,
chr1:35269059-35359252	+	ZMYM4|ENST00000314607.11|coding|CDS	3	26,46,328,	0,56300,89865,
chr1:35351257-35351607	+	RPL5P4|ENST00000434805.1|others|exon	1	350,	0,
chr1:35419812-35420212	+	ZMYM4|ENST00000314607.11|coding|3UTR	1	400,	0,
chr1:35421338-35421738	+	ZMYM4|ENST00000314607.11|coding|3UTR	1	400,	0,
chr1:35433492-35433811	-	KIAA0319L|ENST00000325722.8|coding|3UTR	1	319,	0,
chr1:35434088-35434488	-	KIAA0319L|ENST00000325722.8|coding|3UTR	1	400,	0,
chr1:35438569-35438904	-	KIAA0319L|ENST00000485551.5|coding|exon	1	335,	0,
chr1:35566435-35566774	+	NCDN|ENST00000356090.8|coding|3UTR	1	339,	0,
chr1:35567063-35567274	+	NCDN|ENST00000423723.1|coding|3UTR	1	211,	0,
chr1:35569815-35574585	-	AC004865.2|ENST00000444348.1|lncRNA|exon	2	104,226,	0,4544,
chr1:35595022-35595328	+	TFAP2E|ENST00000373235.4|coding|3UTR	1	306,	0,
chr1:35603103-35609324	-	PSMB2|ENST00000373237.4|coding|3UTR	3	271,50,79,	0,2129,6142,
chr1:35713877-35714181	-	C1orf216|ENST00000270815.5|coding|3UTR	1	304,	0,
chr1:35749759-35753835	-	CLSPN|ENST00000318121.8|coding|CDS	3	52,257,91,	0,1490,3985,
chr1:35760484-35760884	-	CLSPN|ENST00000373220.7|coding|CDS	1	400,	0,
chr1:35764299-35764699	-	CLSPN|ENST00000373220.7|coding|CDS	1	400,	0,
chr1:35854636-35855036	+	AGO4|ENST00000373210.4|coding|3UTR	1	400,	0,
chr1:35857531-35857890	+	AGO4|ENST00000373210.4|coding|3UTR	1	359,	0,
chr1:35883346-35892672	+	AGO1|ENST00000674304.1|coding|CDS	3	100,184,116,	0,5080,9210,
chr1:35908980-35909203	-	AL139286.2|ENST00000655341.1|lncRNA|exon	1	223,	0,
chr1:35919651-35920051	+	AGO1|ENST00000373206.5|coding|3UTR	1	400,	0,
chr1:35920507-35920907	+	AGO1|ENST00000373206.5|coding|3UTR	1	400,	0,
chr1:35921925-35922325	+	AGO1|ENST00000674304.1|coding|3UTR	1	400,	0,
chr1:35923940-35924340	+	AGO1|ENST00000373204.6|coding|3UTR	1	400,	0,
chr1:35929273-35929673	+	AGO1|ENST00000373204.6|coding|3UTR	1	400,	0,
chr1:35929740-35930050	-	AL139286.1|ENST00000606838.1|lncRNA|exon	1	310,	0,
chr1:35983083-35983409	+	AGO3|ENST00000324350.9|coding|3UTR	1	326,	0,
chr1:36055733-36056133	+	AGO3|ENST00000634486.1|coding|3UTR	1	400,	0,
chr1:36067447-36067847	+	AGO3|ENST00000373191.9|coding|3UTR	1	400,	0,
chr1:36070173-36070573	+	AGO3|ENST00000373191.9|coding|3UTR	1	400,	0,
chr1:36093577-36093910	+	ADPRS|ENST00000373178.5|coding|3UTR	1	333,	0,
chr1:36136579-36136914	-	TRAPPC3|ENST00000373166.8|coding|3UTR	1	335,	0,
chr1:36136991-36137864	-	TRAPPC3|ENST00000373163.5|coding|3UTR	2	331,69,	0,804,
chr1:36171589-36171823	+	MAP7D1|ENST00000527764.1|coding|exon	1	234,	0,
chr1:36180514-36180847	+	MAP7D1|ENST00000316156.8|coding|3UTR	1	333,	0,
chr1:36286943-36289132	+	THRAP3|ENST00000469141.6|coding|CDS	2	327,73,	0,2116,
chr1:36322041-36322371	-	EVA1B|ENST00000270824.1|coding|3UTR	1	330,	0,
chr1:36323422-36323822	+	SH3D21|ENST00000505871.7|coding|3UTR	1	400,	0,
chr1:36339627-36339951	-	STK40|ENST00000373132.4|coding|3UTR	1	324,	0,
chr1:36393436-36393745	-	LSM10|ENST00000315732.3|coding|3UTR	1	309,	0,
chr1:36417906-36418180	-	OSCP1|ENST00000235532.9|coding|3UTR	1	274,	0,
chr1:36420333-36420549	-	OSCP1|ENST00000475160.1|coding|exon	1	216,	0,
chr1:36428299-36432435	-	OSCP1|ENST00000354267.3|coding|3UTR	3	176,81,14,	0,3502,4122,
chr1:36455744-36457927	-	MRPS15|ENST00000373116.6|coding|3UTR	3	181,192,5,	0,442,2178,
chr1:36466059-36466397	-	CSF3R|ENST00000361632.8|coding|3UTR	1	338,	0,
chr1:36476983-36477203	-	CSF3R|ENST00000526980.5|coding|exon	1	220,	0,
chr1:36477385-36481501	-	CSF3R|ENST00000526980.5|coding|exon	3	292,84,24,	0,2047,4092,
chr1:37454879-37455198	-	LINC01137|ENST00000424989.1|lncRNA|exon	1	319,	0,
chr1:37484044-37484376	+	ZC3H12A|ENST00000373087.7|coding|3UTR	1	332,	0,
chr1:37493248-37493648	-	MEAF6|ENST00000296214.9|coding|3UTR	1	400,	0,
chr1:37536851-37537251	-	SNIP1|ENST00000296215.8|coding|3UTR	1	400,	0,
chr1:37556247-37556488	+	AL034379.1|ENST00000423216.2|others|exon	1	241,	0,
chr1:37561645-37565170	+	DNALI1|ENST00000296218.8|coding|3UTR	3	90,165,145,	0,435,3380,
chr1:37566817-37568326	-	GNL2|ENST00000373062.8|coding|3UTR	3	190,92,52,	0,855,1457,
chr1:37681571-37681888	-	C1orf109|ENST00000358011.8|coding|3UTR	1	317,	0,
chr1:37690001-37690401	-	C1orf109|ENST00000472584.1|coding|exon	1	400,	0,
chr1:37692923-37703276	+	CDCA8|ENST00000327331.2|coding|CDS	6	110,41,73,86,65,25,	0,2986,5981,7512,8830,10328,
chr1:37709400-37709719	+	CDCA8|ENST00000373055.6|coding|3UTR	1	319,	0,
chr1:37800762-37801102	+	MANEAL|ENST00000373045.10|coding|3UTR	1	340,	0,
chr1:37802945-37803251	-	YRDC|ENST00000373044.3|coding|3UTR	1	306,	0,
chr1:37803527-37803927	-	YRDC|ENST00000373044.3|coding|3UTR	1	400,	0,
chr1:37809125-37809454	+	C1orf122|ENST00000373042.5|coding|3UTR	1	329,	0,
chr1:37809574-37809884	-	MTF1|ENST00000373036.5|coding|3UTR	1	310,	0,
chr1:37811520-37811920	-	MTF1|ENST00000373036.5|coding|3UTR	1	400,	0,
chr1:37813969-37814369	-	MTF1|ENST00000373036.5|coding|3UTR	1	400,	0,
chr1:37814937-37815337	-	MTF1|ENST00000373036.5|coding|3UTR	1	400,	0,
chr1:37860697-37860974	-	INPP5B|ENST00000373023.6|coding|3UTR	1	277,	0,
chr1:37956984-37957316	-	SF3A3|ENST00000373019.5|coding|3UTR	1	332,	0,
chr1:37957917-37960173	-	SF3A3|ENST00000373019.5|coding|3UTR	2	346,54,	0,2202,
chr1:37996790-37997120	-	FHL3|ENST00000373016.4|coding|3UTR	1	330,	0,
chr1:38022712-38023847	+	UTP11|ENST00000373014.5|coding|3UTR	2	97,303,	0,832,
chr1:38024560-38024820	+	UTP11|ENST00000373014.5|coding|3UTR	1	260,	0,
chr1:38754225-38754577	-	AL354702.1|ENST00000641481.1|lncRNA|exon	1	352,	0,
chr1:38838198-38838516	-	RRAGC|ENST00000373001.4|coding|3UTR	1	318,	0,
chr1:38839312-38845946	-	RRAGC|ENST00000373001.4|coding|3UTR	2	392,8,	0,6626,
chr1:38839333-38839685	-	AL139260.2|ENST00000622355.1|lncRNA|exon	1	352,	0,
chr1:38856971-38873049	-	AL139260.2|ENST00000622355.1|lncRNA|exon	5	111,78,130,49,32,	0,7665,9908,10590,16046,
chr1:38860193-38876217	+	AL139260.1|ENST00000456813.1|lncRNA|exon	2	46,277,	0,15747,
chr1:38863452-38863852	-	MYCBP|ENST00000397572.5|coding|3UTR	1	400,	0,
chr1:38864444-38867009	-	MYCBP|ENST00000397572.5|coding|3UTR	2	270,130,	0,2435,
chr1:38864501-38866966	-	AL139260.3|ENST00000489803.5|coding|exon	2	213,87,	0,2378,
chr1:38913561-38919426	+	AL139260.1|ENST00000663032.1|lncRNA|exon	2	67,253,	0,5612,
chr1:39004823-39005223	+	AKIRIN1|ENST00000432648.8|coding|3UTR	1	400,	0,
chr1:39005524-39005924	+	AKIRIN1|ENST00000432648.8|coding|3UTR	1	400,	0,
chr1:39028853-39034635	+	NDUFS5|ENST00000372967.3|coding|3UTR	2	87,244,	0,5538,
chr1:39283295-39284220	+	MACF1|ENST00000485063.1|coding|exon	3	6,107,155,	0,113,770,
chr1:39373158-39373473	+	MACF1|ENST00000476350.1|coding|exon	1	315,	0,
chr1:39464574-39464909	+	MACF1|ENST00000497964.1|coding|exon	1	335,	0,
chr1:39485857-39486257	+	MACF1|ENST00000372915.7|coding|3UTR	1	400,	0,
chr1:39486637-39487037	+	MACF1|ENST00000564288.5|coding|3UTR	1	400,	0,
chr1:39522280-39523845	-	PPIEL|ENST00000331856.7|others|exon	3	225,136,39,	0,1281,1526,
chr1:39522351-39541732	-	PPIEL|ENST00000431553.6|others|exon	3	154,110,13,	0,6703,19368,
chr1:39560816-39561710	-	PABPC4|ENST00000372856.7|coding|3UTR	2	306,26,	0,868,
chr1:39573386-39573785	+	PABPC4-AS1|ENST00000415255.2|lncRNA|exon	1	399,	0,
chr1:39678926-39679326	-	HPCAL4|ENST00000372844.8|coding|3UTR	1	400,	0,
chr1:39681667-39682067	-	HPCAL4|ENST00000372844.8|coding|3UTR	1	400,	0,
chr1:39682309-39682709	-	HPCAL4|ENST00000372844.8|coding|3UTR	1	400,	0,
chr1:39752957-39763914	+	PPIE|ENST00000356511.6|coding|3UTR	2	95,226,	0,10731,
chr1:39753326-39753726	+	PPIE|ENST00000324379.10|coding|3UTR	1	400,	0,
chr1:39757182-39757364	-	BMP8B|ENST00000372827.8|coding|3UTR	1	182,	0,
chr1:39760464-39764727	-	BMP8B|ENST00000372827.8|coding|CDS	4	104,111,80,105,	0,2627,3247,4158,
chr1:39769554-39769882	-	OXCT2|ENST00000327582.5|coding|3UTR	1	328,	0,
chr1:39789854-39790171	+	AL033527.3|ENST00000566366.1|lncRNA|exon	1	317,	0,
chr1:39809076-39809450	+	AL033527.4|ENST00000641632.1|lncRNA|exon	1	374,	0,
chr1:39841011-39841411	-	TRIT1|ENST00000316891.10|coding|3UTR	1	400,	0,
chr1:39895428-39895738	-	MYCL|ENST00000372816.3|coding|3UTR	1	310,	0,
chr1:39969663-39969956	+	MFSD2A|ENST00000372811.10|coding|3UTR	1	293,	0,
chr1:40071901-40072264	+	CAP1|ENST00000372805.7|coding|3UTR	1	363,	0,
chr1:40072313-40072647	+	CAP1|ENST00000372792.7|coding|3UTR	1	334,	0,
chr1:40072675-40073075	-	PPT1|ENST00000642050.1|coding|3UTR	1	400,	0,
chr1:40236128-40236528	+	RLF|ENST00000372771.5|coding|CDS	1	400,	0,
chr1:40240579-40240917	+	RLF|ENST00000372771.5|coding|3UTR	1	338,	0,
chr1:40256427-40256749	-	AL050341.2|ENST00000567508.1|lncRNA|exon	1	322,	0,
chr1:40257140-40257540	-	AL050341.2|ENST00000567508.1|lncRNA|exon	1	400,	0,
chr1:40270095-40285965	+	ZMPSTE24|ENST00000372759.4|coding|CDS	4	32,142,185,41,	0,1798,11247,15829,
chr1:40293851-40294180	+	ZMPSTE24|ENST00000372759.4|coding|3UTR	1	329,	0,
chr1:40300489-40300821	-	COL9A2|ENST00000372748.8|coding|3UTR	1	332,	0,
chr1:40312199-40314234	-	COL9A2|ENST00000482722.5|coding|exon	4	280,36,54,30,	0,374,531,2005,
chr1:40364963-40365183	+	AL031985.1|ENST00000392713.3|others|exon	1	220,	0,
chr1:40374130-40413023	+	SMAP2|ENST00000372718.8|coding|CDS	5	93,134,86,79,8,	0,32605,34522,35626,38885,
chr1:40416881-40422160	+	SMAP2|ENST00000372718.8|coding|3UTR	2	215,185,	0,5094,
chr1:40422989-40423317	+	SMAP2|ENST00000372718.8|coding|3UTR	1	328,	0,
chr1:40463408-40463718	+	ZFP69B|ENST00000411995.6|coding|3UTR	1	310,	0,
chr1:40466546-40466767	+	AL031985.3|ENST00000565390.2|lncRNA|exon	1	221,	0,
chr1:40495907-40496301	+	ZFP69|ENST00000372706.6|coding|3UTR	1	394,	0,
chr1:40515668-40516068	+	EXO5|ENST00000296380.8|coding|3UTR	1	400,	0,
chr1:40516144-40516515	+	EXO5|ENST00000296380.8|coding|3UTR	1	371,	0,
chr1:40541665-40544751	+	ZNF684|ENST00000372697.7|coding|3UTR	2	45,355,	0,2731,
chr1:40547864-40548167	+	ZNF684|ENST00000372699.8|coding|3UTR	1	303,	0,
chr1:40620715-40621074	-	RIMS3|ENST00000372684.8|coding|3UTR	1	359,	0,
chr1:40633095-40641880	-	RIMS3|ENST00000372683.1|coding|CDS	3	86,142,172,	0,2820,8613,
chr1:40666901-40667301	+	AL031289.2|ENST00000658681.1|lncRNA|exon	1	400,	0,
chr1:40690659-40691059	-	NFYC-AS1|ENST00000606277.1|lncRNA|exon	1	400,	0,
chr1:40691185-40691585	-	NFYC-AS1|ENST00000606277.1|lncRNA|exon	1	400,	0,
chr1:40770735-40771135	+	NFYC|ENST00000425457.6|coding|3UTR	1	400,	0,
chr1:40771264-40771593	+	NFYC|ENST00000456393.6|coding|3UTR	1	329,	0,
chr1:40861054-40861360	-	CITED4|ENST00000372638.4|coding|3UTR	1	306,	0,
chr1:40996023-41000051	+	CTPS1|ENST00000648020.1|coding|3UTR	3	45,133,222,	0,1370,3806,
chr1:40996627-40997027	+	CTPS1|ENST00000648801.1|coding|exon	1	400,	0,
chr1:41009467-41011841	+	CTPS1|ENST00000463423.6|coding|3UTR	3	122,94,184,	0,693,2190,
chr1:41012245-41012554	+	CTPS1|ENST00000648020.1|coding|3UTR	1	309,	0,
chr1:41015597-41015827	-	SLFNL1|ENST00000302946.12|coding|3UTR	1	230,	0,
chr1:41027202-41027528	-	SCMH1|ENST00000326197.11|coding|3UTR	1	326,	0,
chr1:41185984-41186195	-	SCMH1|ENST00000488592.1|coding|exon	1	211,	0,
chr1:41302932-41303237	-	AC093151.5|ENST00000662236.1|others|exon	1	305,	0,
chr1:41362050-41381721	+	FOXO6|ENST00000372591.1|coding|exon	2	294,106,	0,19565,
chr1:41506606-41507006	-	HIVEP3|ENST00000372583.6|coding|3UTR	1	400,	0,
chr1:41506923-41507323	-	HIVEP3|ENST00000372583.6|coding|3UTR	1	400,	0,
chr1:41847194-41847518	-	HIVEP3|ENST00000489103.5|coding|exon	1	324,	0,
chr1:42176539-42176871	-	FOXJ3|ENST00000372571.5|coding|3UTR	1	332,	0,
chr1:42414801-42415201	+	RIMKLA|ENST00000431473.4|coding|3UTR	1	400,	0,
chr1:42430329-42430642	-	ZMYND12|ENST00000372565.8|coding|3UTR	1	313,	0,
chr1:42460042-42460442	+	PPCS|ENST00000372561.4|coding|3UTR	1	400,	0,
chr1:42464113-42473417	+	CCDC30|ENST00000492422.1|coding|exon	2	104,296,	0,9008,
chr1:42566363-42566676	+	CCDC30|ENST00000661864.1|coding|3UTR	1	313,	0,
chr1:42571157-42571390	+	AL445669.1|ENST00000454425.2|others|exon	1	233,	0,
chr1:42577146-42589482	+	CCDC30|ENST00000658812.1|coding|3UTR	3	83,155,162,	0,4213,12174,
chr1:42666043-42676758	+	PPIH|ENST00000304979.8|coding|3UTR	4	24,41,90,175,	0,503,1307,10540,
chr1:42681307-42681638	+	AC098484.2|ENST00000414339.2|lncRNA|exon	1	331,	0,
chr1:42701998-42702398	+	YBX1|ENST00000321358.12|coding|3UTR	1	400,	0,
chr1:42746360-42746720	-	P3H1|ENST00000397054.7|coding|3UTR	1	360,	0,
chr1:42759995-42760346	-	P3H1|ENST00000492956.1|coding|exon	1	351,	0,
chr1:42760904-42761304	-	P3H1|ENST00000492956.1|coding|exon	1	400,	0,
chr1:42774822-42775562	+	AC098484.3|ENST00000650521.1|coding|3UTR	2	46,354,	0,386,
chr1:42774822-42775562	+	C1orf50|ENST00000372525.7|coding|3UTR	2	46,354,	0,386,
chr1:42798243-42816325	+	TMEM269|ENST00000421630.6|coding|3UTR	5	24,78,75,108,115,	0,5088,7141,10784,17967,
chr1:42807052-42807385	-	SVBP|ENST00000372521.9|coding|3UTR	1	333,	0,
chr1:42841898-42844529	-	AL512353.1|ENST00000425076.1|lncRNA|exon	4	115,142,47,19,	0,876,1505,2612,
chr1:42844675-42844991	+	ERMAP|ENST00000372517.8|coding|3UTR	1	316,	0,
chr1:42852141-42852475	+	ZNF691|ENST00000372504.5|coding|3UTR	1	334,	0,
chr1:42926157-42926557	-	SLC2A1|ENST00000630287.2|coding|3UTR	1	400,	0,
chr1:42951631-42958674	-	SLC2A1|ENST00000460369.3|coding|3UTR	2	299,41,	0,7002,
chr1:42952202-42952435	-	ATP6V0CP4|ENST00000639582.1|others|exon	1	233,	0,
chr1:43164256-43164805	-	EBNA1BP2|ENST00000236051.2|coding|3UTR	2	237,163,	0,386,
chr1:43254021-43254358	+	CFAP57|ENST00000372492.8|coding|3UTR	1	337,	0,
chr1:43320654-43320880	+	TIE1|ENST00000473014.1|coding|exon	1	226,	0,
chr1:43348297-43348649	-	AL139289.2|ENST00000671634.1|lncRNA|exon	1	352,	0,
chr1:43354684-43354974	-	AL139289.1|ENST00000424948.1|lncRNA|exon	1	290,	0,
chr1:43362201-43363185	+	CDC20|ENST00000310955.11|coding|3UTR	2	111,235,	0,749,
chr1:43363414-43363752	-	ELOVL1|ENST00000372458.8|coding|3UTR	1	338,	0,
chr1:43383925-43384258	-	MED8|ENST00000290663.10|coding|3UTR	1	333,	0,
chr1:43384712-43385983	-	MED8|ENST00000372457.9|coding|3UTR	2	394,6,	0,1265,
chr1:43406370-43406770	+	SZT2|ENST00000372450.8|coding|3UTR	1	400,	0,
chr1:43410197-43410577	+	SZT2|ENST00000357658.4|coding|exon	1	380,	0,
chr1:43429119-43429469	+	SZT2|ENST00000470139.1|coding|3UTR	1	350,	0,
chr1:43450828-43451228	+	SZT2|ENST00000562955.2|coding|3UTR	1	400,	0,
chr1:43451136-43451817	-	HYI|ENST00000372425.8|coding|3UTR	4	175,135,70,20,	0,273,511,661,
chr1:43622510-43622910	+	PTPRF|ENST00000429895.5|coding|3UTR	1	400,	0,
chr1:43697912-43704315	+	KDM4A|ENST00000372396.4|coding|CDS	4	101,120,93,86,	0,5704,6107,6317,
chr1:43700930-43701330	-	KDM4A-AS1|ENST00000659644.1|lncRNA|exon	1	400,	0,
chr1:43701891-43702291	-	KDM4A-AS1|ENST00000659644.1|lncRNA|exon	1	400,	0,
chr1:43703397-43704408	-	KDM4A-AS1|ENST00000453015.1|lncRNA|exon	2	250,56,	0,955,
chr1:43705145-43705517	+	KDM4A|ENST00000372396.4|coding|3UTR	1	372,	0,
chr1:43842497-43842785	+	ST3GAL3|ENST00000646416.1|coding|exon	1	288,	0,
chr1:43916749-43917029	+	ST3GAL3|ENST00000643989.1|coding|3UTR	1	280,	0,
chr1:43922232-43922583	+	ST3GAL3|ENST00000645034.1|coding|3UTR	1	351,	0,
chr1:43930785-43931014	+	AL451062.4|ENST00000645057.1|coding|3UTR	1	229,	0,
chr1:43930831-43931165	+	ST3GAL3|ENST00000330208.6|coding|3UTR	1	334,	0,
chr1:43937918-43938113	-	AL357079.1|ENST00000657883.1|lncRNA|exon	1	195,	0,
chr1:43944372-43944747	-	AL357079.3|ENST00000445226.1|lncRNA|exon	2	102,99,	0,276,
chr1:43944374-43944646	-	AL357079.3|ENST00000412378.1|lncRNA|exon	1	272,	0,
chr1:43967347-43967836	+	IPO13|ENST00000372343.8|coding|3UTR	2	149,251,	0,238,
chr1:43973039-43973362	+	DPH2|ENST00000255108.8|coding|3UTR	1	323,	0,
chr1:43977196-43978293	+	ATP6V0B|ENST00000472174.7|coding|3UTR	2	20,313,	0,784,
chr1:43996229-43996528	+	CCDC24|ENST00000372318.8|coding|3UTR	1	299,	0,
chr1:44040074-44040474	+	AL139220.2|ENST00000657086.1|lncRNA|exon	1	400,	0,
chr1:44122153-44122364	-	AL356653.1|ENST00000402743.2|others|exon	1	211,	0,
chr1:44220091-44220677	+	DMAP1|ENST00000315913.9|coding|3UTR	2	218,119,	0,467,
chr1:44221079-44221430	-	ERI3|ENST00000372257.7|coding|3UTR	1	351,	0,
chr1:44635244-44635582	-	TMEM53|ENST00000372242.7|coding|3UTR	1	338,	0,
chr1:44635663-44636415	+	RNF220|ENST00000488865.2|coding|3UTR	2	3,386,	0,366,
chr1:44651401-44651724	+	RNF220|ENST00000372247.6|coding|3UTR	1	323,	0,
chr1:44654458-44654858	-	TMEM53|ENST00000372237.8|coding|3UTR	1	400,	0,
chr1:44725192-44725591	+	ARMH1|ENST00000458657.6|coding|3UTR	2	25,301,	0,98,
chr1:44759037-44760987	-	AL592166.1|ENST00000440985.5|lncRNA|exon	2	305,26,	0,1924,
chr1:44762552-44767266	+	KIF2C|ENST00000372217.5|coding|3UTR	3	106,124,170,	0,4273,4544,
chr1:44767341-44767728	+	KIF2C|ENST00000372217.5|coding|3UTR	1	387,	0,
chr1:44777694-44778750	+	RPS8|ENST00000372209.3|coding|3UTR	3	95,130,175,	0,305,881,
chr1:44780331-44780573	-	RPS15AP11|ENST00000594193.1|others|exon	1	242,	0,
chr1:44783585-44783905	-	BEST4|ENST00000372207.4|coding|3UTR	1	320,	0,
chr1:44785243-44786567	-	BEST4|ENST00000372207.4|coding|CDS	4	62,78,155,105,	0,355,830,1219,
chr1:44786575-44787737	-	BEST4|ENST00000372207.4|coding|CDS	3	121,95,184,	0,796,978,
chr1:44804734-44805134	+	PLK3|ENST00000493100.1|coding|exon	1	400,	0,
chr1:44805641-44805977	+	PLK3|ENST00000372201.5|coding|3UTR	1	336,	0,
chr1:44815266-44815582	+	BTBD19|ENST00000485668.5|coding|exon	1	316,	0,
chr1:44850787-44874757	-	EIF2B3|ENST00000360403.7|coding|3UTR	3	216,104,80,	0,6916,23890,
chr1:44874527-44875642	-	EIF2B3|ENST00000372183.7|coding|3UTR	2	299,25,	0,1090,
chr1:44881623-44941587	-	EIF2B3|ENST00000372183.7|coding|CDS	4	116,90,112,82,	0,15731,45004,59882,
chr1:45002556-45002893	-	HECTD3|ENST00000372172.5|coding|3UTR	1	337,	0,
chr1:45014806-45015566	+	UROD|ENST00000491773.6|coding|3UTR	3	30,67,230,	0,133,530,
chr1:45016399-45016680	-	ZSWIM5|ENST00000359600.6|coding|3UTR	1	281,	0,
chr1:45305243-45305570	+	LINC01144|ENST00000626198.1|lncRNA|exon	1	327,	0,
chr1:45328175-45328561	+	HPDL|ENST00000334815.5|coding|3UTR	1	386,	0,
chr1:45329200-45331297	-	MUTYH|ENST00000529984.5|coding|3UTR	3	237,42,116,	0,1315,1981,
chr1:45329262-45330021	-	AL451136.1|ENST00000671898.1|coding|3UTR	2	175,133,	0,626,
chr1:45343619-45343958	+	TOE1|ENST00000372090.6|coding|3UTR	1	339,	0,
chr1:45343899-45344236	-	TESK2|ENST00000372084.5|coding|3UTR	1	337,	0,
chr1:45493892-45494292	-	CCDC163|ENST00000626177.2|coding|3UTR	1	400,	0,
chr1:45510649-45511049	+	MMACHC|ENST00000616135.1|coding|3UTR	1	400,	0,
chr1:45511036-45511393	-	PRDX1|ENST00000262746.5|coding|3UTR	1	357,	0,
chr1:45512847-45513247	+	MMACHC|ENST00000401061.9|coding|3UTR	1	400,	0,
chr1:45568667-45570040	+	AKR1A1|ENST00000372070.7|coding|3UTR	4	17,73,87,150,	0,259,475,1223,
chr1:45616648-45618276	+	NASP|ENST00000350030.8|coding|3UTR	3	55,129,216,	0,814,1412,
chr1:45627434-45627834	-	GPBP1L1|ENST00000290795.7|coding|3UTR	1	400,	0,
chr1:45628098-45629665	-	GPBP1L1|ENST00000355105.8|coding|3UTR	2	310,90,	0,1477,
chr1:45645816-45646095	-	RPS15AP10|ENST00000432472.1|others|exon	1	279,	0,
chr1:45694095-45694436	+	TMEM69|ENST00000372025.5|coding|3UTR	1	341,	0,
chr1:45694684-45696773	-	AL604028.1|ENST00000430643.1|lncRNA|exon	2	283,12,	0,2077,
chr1:45698711-45699061	-	IPP|ENST00000396478.4|coding|3UTR	1	350,	0,
chr1:45699623-45700023	-	IPP|ENST00000396478.4|coding|3UTR	1	400,	0,
chr1:45719260-45729765	-	IPP|ENST00000396478.4|coding|CDS	3	80,168,152,	0,8370,10353,
chr1:45824460-45997736	+	MAST2|ENST00000361297.7|coding|CDS	5	120,143,32,92,13,	0,4978,57903,134925,173263,
chr1:46006240-46006580	+	MAST2|ENST00000488619.1|coding|exon	1	340,	0,
chr1:46035797-46036117	+	MAST2|ENST00000372009.3|coding|3UTR	1	320,	0,
chr1:46040140-46040457	-	PIK3R3|ENST00000262741.10|coding|3UTR	1	317,	0,
chr1:46042793-46043193	-	PIK3R3|ENST00000262741.10|coding|3UTR	1	400,	0,
chr1:46043605-46046051	-	PIK3R3|ENST00000262741.10|coding|3UTR	2	266,134,	0,2312,
chr1:46043661-46046016	-	P3R3URF-PIK3R3|ENST00000540385.2|coding|3UTR	2	210,99,	0,2256,
chr1:46055857-46066927	-	P3R3URF-PIK3R3|ENST00000540385.2|coding|CDS	4	114,143,126,17,	0,6071,10196,11053,
chr1:46055857-46066927	-	PIK3R3|ENST00000420542.5|coding|CDS	4	114,143,126,17,	0,6071,10196,11053,
chr1:46131949-46132349	-	PIK3R3|ENST00000423209.5|coding|5UTR	1	400,	0,
chr1:46188684-46189012	-	POMGNT1|ENST00000371984.8|coding|3UTR	1	328,	0,
chr1:46190117-46190420	-	POMGNT1|ENST00000485714.1|coding|exon	1	303,	0,
chr1:46278209-46278480	+	RAD54L|ENST00000671528.1|coding|3UTR	1	271,	0,
chr1:46278366-46278766	-	LRRC41|ENST00000617190.4|coding|3UTR	1	400,	0,
chr1:46310221-46316776	+	UQCRH|ENST00000311672.10|coding|3UTR	2	95,225,	0,6330,
chr1:46361833-46362233	+	NSUN4|ENST00000307089.7|coding|3UTR	1	400,	0,
chr1:46363761-46364161	+	NSUN4|ENST00000307089.7|coding|3UTR	1	400,	0,
chr1:46364677-46365077	+	NSUN4|ENST00000307089.7|coding|3UTR	1	400,	0,
chr1:46413525-46413848	+	FAAH|ENST00000484697.5|coding|3UTR	1	323,	0,
chr1:46436185-46436453	+	FAAHP1|ENST00000606395.1|others|exon	1	268,	0,
chr1:46445280-46445521	+	FAAHP1|ENST00000429784.2|others|exon	1	241,	0,
chr1:46557408-46557726	-	MKNK1|ENST00000341183.9|coding|3UTR	1	318,	0,
chr1:46573742-46574095	-	MKNK1|ENST00000484301.5|coding|exon	1	353,	0,
chr1:46574826-46580606	-	MKNK1|ENST00000486716.5|coding|exon	3	194,80,77,	0,1748,5703,
chr1:46576584-46583327	-	MKNK1|ENST00000526513.6|coding|3UTR	3	70,98,100,	0,3945,6643,
chr1:46584518-46585930	-	MKNK1|ENST00000477883.1|coding|exon	2	285,57,	0,1355,
chr1:46607726-46608062	-	MOB3C|ENST00000371940.1|coding|3UTR	1	336,	0,
chr1:46635013-46635413	-	ATPAF1|ENST00000576409.5|coding|3UTR	1	400,	0,
chr1:46675108-46675508	-	EFCAB14|ENST00000674268.1|coding|3UTR	1	400,	0,
chr1:46676510-46676910	-	EFCAB14|ENST00000674268.1|coding|3UTR	1	400,	0,
chr1:46677014-46677414	-	EFCAB14|ENST00000674268.1|coding|3UTR	1	400,	0,
chr1:46678193-46678593	-	EFCAB14|ENST00000674263.1|coding|3UTR	1	400,	0,
chr1:46696073-46696473	-	EFCAB14|ENST00000674302.1|coding|exon	1	400,	0,
chr1:46718073-46718473	-	EFCAB14|ENST00000674302.1|coding|exon	1	400,	0,
chr1:47183582-47183915	-	PDZK1IP1|ENST00000294338.7|coding|3UTR	1	333,	0,
chr1:47216302-47216648	-	TAL1|ENST00000294339.3|coding|3UTR	1	346,	0,
chr1:47218274-47218674	-	TAL1|ENST00000294339.3|coding|3UTR	1	400,	0,
chr1:47377423-47377823	+	CMPK1|ENST00000371873.9|coding|3UTR	1	400,	0,
chr1:47378509-47378839	+	CMPK1|ENST00000371873.9|coding|3UTR	1	330,	0,
chr1:47380928-47386262	-	LINC01389|ENST00000420876.1|lncRNA|exon	2	215,15,	0,5319,
chr1:47432146-47432509	-	FOXD2-AS1|ENST00000445551.1|lncRNA|exon	1	363,	0,
chr1:47440386-47440691	+	FOXD2|ENST00000334793.6|coding|3UTR	1	305,	0,
chr1:48297443-48297843	-	SPATA6|ENST00000396199.7|coding|3UTR	1	400,	0,
chr1:48298575-48305868	-	SPATA6|ENST00000371843.7|coding|3UTR	2	318,82,	0,7211,
chr1:48399525-48451584	-	SPATA6|ENST00000371843.7|coding|CDS	5	119,81,125,42,33,	0,4276,11938,13584,52026,
chr1:48727823-48736418	-	BEND5|ENST00000371833.4|coding|3UTR	2	220,180,	0,8415,
chr1:50265756-50266156	-	LINC02808|ENST00000641180.1|lncRNA|exon	1	400,	0,
chr1:50326689-50326991	+	AL596275.1|ENST00000423464.1|others|exon	1	302,	0,
chr1:50441232-50475572	-	FAF1|ENST00000396153.7|coding|3UTR	2	291,109,	0,34231,
chr1:50974311-50974634	+	CDKN2C|ENST00000371761.4|coding|3UTR	1	323,	0,
chr1:51271497-51271897	+	RNF11|ENST00000242719.4|coding|3UTR	1	400,	0,
chr1:51272745-51273145	+	RNF11|ENST00000242719.4|coding|3UTR	1	400,	0,
chr1:51355196-51355596	-	EPS15|ENST00000371730.6|coding|3UTR	1	400,	0,
chr1:51457551-51457891	-	EPS15|ENST00000371727.5|coding|exon	1	340,	0,
chr1:51788047-51788447	+	OSBPL9|ENST00000371714.5|coding|3UTR	1	400,	0,
chr1:51789198-51790553	-	NRDC|ENST00000539524.5|coding|3UTR	3	235,90,21,	0,369,1334,
chr1:51798132-51798532	+	AL050343.2|ENST00000586761.2|lncRNA|exon	1	400,	0,
chr1:51839992-51840249	-	NRDC|ENST00000491410.1|coding|exon	1	257,	0,
chr1:52020147-52020485	-	TXNDC12|ENST00000371626.9|coding|3UTR	1	338,	0,
chr1:52020156-52020480	-	AL445685.3|ENST00000648686.1|coding|3UTR	1	324,	0,
chr1:52032104-52032432	-	KTI12|ENST00000371614.2|coding|3UTR	1	328,	0,
chr1:52086768-52087168	+	BTF3L4|ENST00000472944.6|coding|3UTR	1	400,	0,
chr1:52088030-52088430	+	BTF3L4|ENST00000313334.13|coding|3UTR	1	400,	0,
chr1:52268570-52281754	+	ZFYVE9|ENST00000357206.6|coding|CDS	4	62,121,123,94,	0,5893,9921,13090,
chr1:52346256-52346645	+	ZFYVE9|ENST00000287727.7|coding|3UTR	1	389,	0,
chr1:52350593-52350887	-	CC2D1B|ENST00000371586.6|coding|3UTR	1	294,	0,
chr1:52352481-52352881	-	CC2D1B|ENST00000371586.6|coding|3UTR	1	400,	0,
chr1:52372831-52373157	-	ORC1|ENST00000371566.1|coding|3UTR	1	326,	0,
chr1:52416665-52417065	+	PRPF38A|ENST00000257181.10|coding|3UTR	1	400,	0,
chr1:52417823-52418223	+	PRPF38A|ENST00000257181.10|coding|3UTR	1	400,	0,
chr1:52419320-52419720	+	PRPF38A|ENST00000257181.10|coding|3UTR	1	400,	0,
chr1:52423321-52423699	-	TUT4|ENST00000257177.9|coding|3UTR	1	378,	0,
chr1:52462178-52462533	-	TUT4|ENST00000371541.5|coding|exon	1	355,	0,
chr1:52475375-52481487	-	TUT4|ENST00000371541.5|coding|exon	3	160,175,65,	0,2332,6047,
chr1:52509597-52525683	-	TUT4|ENST00000371541.5|coding|exon	3	115,164,121,	0,6293,15965,
chr1:52514782-52515144	-	TUT4|ENST00000355809.4|coding|3UTR	1	362,	0,
chr1:52526097-52552994	-	TUT4|ENST00000524582.1|coding|CDS	2	276,64,	0,26833,
chr1:52573571-52573816	+	EEF1GP7|ENST00000422983.1|others|exon	1	245,	0,
chr1:52608688-52609051	+	GPX7|ENST00000361314.5|coding|3UTR	1	363,	0,
chr1:52642954-52657065	+	SHISAL2A|ENST00000517870.2|coding|3UTR	2	48,276,	0,13835,
chr1:52686781-52687181	-	COA7|ENST00000371538.5|coding|3UTR	1	400,	0,
chr1:52687487-52687887	-	COA7|ENST00000371538.5|coding|3UTR	1	400,	0,
chr1:52709221-52709442	+	NDUFS5P3|ENST00000450668.1|others|exon	1	221,	0,
chr1:52772202-52772576	-	RPS13P2|ENST00000437890.1|others|exon	1	374,	0,
chr1:52822307-52822707	+	ZYG11B|ENST00000294353.7|coding|3UTR	1	400,	0,
chr1:52823791-52824191	+	ZYG11B|ENST00000294353.7|coding|3UTR	1	400,	0,
chr1:52824311-52824711	+	ZYG11B|ENST00000294353.7|coding|3UTR	1	400,	0,
chr1:52825288-52825688	+	ZYG11B|ENST00000294353.7|coding|3UTR	1	400,	0,
chr1:52827035-52827336	+	ZYG11B|ENST00000294353.7|coding|3UTR	1	301,	0,
chr1:52896192-52896592	-	ECHDC2|ENST00000371522.9|coding|3UTR	1	400,	0,
chr1:52907312-52907538	-	ECHDC2|ENST00000488268.5|coding|exon	1	226,	0,
chr1:53051254-53051654	+	SCP2|ENST00000371514.8|coding|3UTR	1	400,	0,
chr1:53073485-53073754	+	PODN|ENST00000471210.1|coding|exon	1	269,	0,
chr1:53087184-53087481	-	SLC1A7|ENST00000611397.5|coding|3UTR	1	297,	0,
chr1:53209917-53210394	-	AL606760.2|ENST00000629810.1|lncRNA|exon	2	295,105,	0,372,
chr1:53213613-53213846	+	CPT2|ENST00000635862.1|coding|3UTR	1	233,	0,
chr1:53213832-53214197	+	CPT2|ENST00000371486.4|coding|3UTR	1	365,	0,
chr1:53214113-53214474	-	CZIB|ENST00000294360.5|coding|3UTR	1	361,	0,
chr1:53214492-53216784	-	CZIB|ENST00000294360.5|coding|3UTR	3	244,66,3,	0,1498,2289,
chr1:53221461-53221861	+	AL606760.3|ENST00000569869.1|lncRNA|exon	1	400,	0,
chr1:53226903-53233561	-	MAGOH|ENST00000371470.8|coding|3UTR	3	241,83,20,	0,1968,6638,
chr1:53241941-53242812	+	AL606760.1|ENST00000458151.2|lncRNA|exon	2	4,375,	0,496,
chr1:53242373-53242705	-	LRP8|ENST00000306052.12|coding|3UTR	1	332,	0,
chr1:53246505-53246905	-	LRP8|ENST00000306052.12|coding|3UTR	1	400,	0,
chr1:53336241-53336509	+	LINC01771|ENST00000445039.2|lncRNA|exon	1	268,	0,
chr1:53365156-53365473	+	AC119428.2|ENST00000647620.1|lncRNA|exon	1	317,	0,
chr1:53366685-53367057	-	LINC02812|ENST00000449958.1|lncRNA|exon	1	372,	0,
chr1:53765478-53765814	-	NDC1|ENST00000371429.4|coding|3UTR	1	336,	0,
chr1:53767676-53772371	-	NDC1|ENST00000371429.4|coding|3UTR	2	357,43,	0,4652,
chr1:53851719-53852054	-	YIPF1|ENST00000464950.6|coding|3UTR	1	335,	0,
chr1:53910708-53911063	+	DIO1|ENST00000322679.10|coding|3UTR	1	355,	0,
chr1:53916574-53916917	-	HSPB11|ENST00000371378.6|coding|3UTR	1	343,	0,
chr1:53921561-53928425	-	HSPB11|ENST00000194214.9|coding|3UTR	3	206,44,54,	0,2342,6810,
chr1:53967812-53968146	+	LRRC42|ENST00000319223.8|coding|3UTR	1	334,	0,
chr1:54031976-54036680	-	TMEM59|ENST00000371341.5|coding|3UTR	2	329,71,	0,4633,
chr1:54033134-54033487	-	AL353898.3|ENST00000624679.1|lncRNA|exon	1	353,	0,
chr1:54068795-54096388	+	TCEANC2|ENST00000371331.1|coding|CDS	3	102,194,104,	0,19801,27489,
chr1:54099338-54099738	+	TCEANC2|ENST00000234827.6|coding|3UTR	1	400,	0,
chr1:54099904-54100304	+	TCEANC2|ENST00000234827.6|coding|3UTR	1	400,	0,
chr1:54105771-54106075	+	TCEANC2|ENST00000391366.3|coding|3UTR	1	304,	0,
chr1:54112192-54112519	+	TCEANC2|ENST00000498272.1|coding|exon	1	327,	0,
chr1:54172364-54172764	-	CYB5RL|ENST00000287899.13|coding|3UTR	1	400,	0,
chr1:54186135-54190755	-	CYB5RL|ENST00000490863.5|coding|exon	3	151,231,18,	0,1516,4602,
chr1:54216212-54218378	+	MRPL37|ENST00000336230.10|coding|3UTR	2	132,207,	0,1959,
chr1:54225432-54225764	-	SSBP3|ENST00000610401.4|coding|3UTR	1	332,	0,
chr1:54226629-54227029	-	SSBP3|ENST00000610401.4|coding|3UTR	1	400,	0,
chr1:54598468-54598831	+	ACOT11|ENST00000498228.1|coding|exon	1	363,	0,
chr1:54609734-54610134	+	ACOT11|ENST00000343744.6|coding|3UTR	1	400,	0,
chr1:54637581-54637981	+	ACOT11|ENST00000371316.3|coding|3UTR	1	400,	0,
chr1:54741937-54742337	+	TTC4|ENST00000371281.4|coding|3UTR	1	400,	0,
chr1:54741967-54742304	+	MROH7-TTC4|ENST00000425300.6|coding|3UTR	1	337,	0,
chr1:54756919-54757247	-	PARS2|ENST00000371279.4|coding|3UTR	1	328,	0,
chr1:54779712-54780011	-	TTC22|ENST00000371276.9|coding|3UTR	1	299,	0,
chr1:54787788-54800902	-	TTC22|ENST00000371274.8|coding|CDS	3	38,56,306,	0,253,12808,
chr1:54841922-54842245	+	LEXM|ENST00000358193.7|coding|3UTR	1	323,	0,
chr1:54849645-54849979	-	DHCR24|ENST00000535035.6|coding|3UTR	1	334,	0,
chr1:55066362-55066686	-	USP24|ENST00000294383.7|coding|3UTR	1	324,	0,
chr1:55067877-55068277	-	USP24|ENST00000294383.7|coding|3UTR	1	400,	0,
chr1:55071273-55071875	-	USP24|ENST00000484447.5|coding|3UTR	2	217,62,	0,540,
chr1:57071550-57145367	-	DAB1|ENST00000485760.5|coding|exon	4	91,132,99,78,	0,732,64992,73739,
chr1:58150551-58546734	-	DAB1|ENST00000485760.5|coding|exon	5	37,52,150,75,32,	0,192800,355508,376709,396151,
chr1:58480719-58481020	-	OMA1|ENST00000371226.8|coding|3UTR	1	301,	0,
chr1:58654749-58655067	-	MYSM1|ENST00000472487.6|coding|3UTR	1	318,	0,
chr1:58681847-58682247	-	MYSM1|ENST00000659108.1|coding|3UTR	1	400,	0,
chr1:58690188-58695157	-	MYSM1|ENST00000483003.5|coding|exon	4	61,78,71,29,	0,151,2672,4940,
chr1:58781313-58781713	-	JUN|ENST00000371222.4|coding|3UTR	1	400,	0,
chr1:58781991-58782391	-	JUN|ENST00000371222.4|coding|3UTR	1	400,	0,
chr1:58785128-58886644	+	LINC01135|ENST00000653297.1|lncRNA|exon	2	177,74,	0,101442,
chr1:58815671-58815895	+	LINC01135|ENST00000669294.1|lncRNA|exon	1	224,	0,
chr1:58882872-58883209	-	LINC02777|ENST00000634986.1|lncRNA|exon	1	337,	0,
chr1:59086487-59088305	+	LINC01358|ENST00000653100.1|lncRNA|exon	2	109,291,	0,1527,
chr1:59626475-59626811	+	FGGY|ENST00000495718.5|coding|exon	1	336,	0,
chr1:59674088-59762730	+	FGGY|ENST00000303721.12|coding|3UTR	3	45,62,228,	0,83842,88414,
chr1:59843527-59848502	+	HOOK1|ENST00000465876.5|coding|exon	3	71,141,188,	0,3517,4787,
chr1:59865953-59873004	+	HOOK1|ENST00000371208.5|coding|3UTR	4	19,102,69,210,	0,2296,5088,6841,
chr1:59893336-59893670	-	CYP2J2|ENST00000466095.5|coding|3UTR	1	334,	0,
chr1:61088783-61089183	+	NFIA|ENST00000603233.2|coding|exon	1	400,	0,
chr1:61101015-61101415	+	NFIA|ENST00000603233.2|coding|exon	1	400,	0,
chr1:61113188-61113588	+	NFIA|ENST00000603233.2|coding|exon	1	400,	0,
chr1:61114149-61114549	+	NFIA|ENST00000603233.2|coding|exon	1	400,	0,
chr1:61117856-61118256	+	NFIA|ENST00000603233.2|coding|exon	1	400,	0,
chr1:61124310-61124710	+	NFIA|ENST00000603233.2|coding|exon	1	400,	0,
chr1:61404242-61455496	+	NFIA|ENST00000407417.7|coding|3UTR	3	40,166,194,	0,2319,51060,
chr1:61456016-61456378	+	NFIA|ENST00000371187.7|coding|3UTR	1	362,	0,
chr1:61456424-61456824	+	NFIA|ENST00000655770.1|coding|3UTR	1	400,	0,
chr1:61460876-61461276	+	NFIA|ENST00000403491.8|coding|3UTR	1	400,	0,
chr1:61681058-61683449	-	TM2D1|ENST00000371180.6|coding|3UTR	2	292,33,	0,2358,
chr1:61697509-61697731	-	TM2D1|ENST00000371177.2|coding|3UTR	1	222,	0,
chr1:61698740-61699140	-	TM2D1|ENST00000371177.2|coding|3UTR	1	400,	0,
chr1:61899620-61914663	+	PATJ|ENST00000635023.1|coding|3UTR	4	34,178,111,77,	0,1661,8751,14966,
chr1:62072448-62072729	+	RN7SL180P|ENST00000466769.3|others|exon	1	281,	0,
chr1:62114553-62114904	+	PATJ|ENST00000459752.5|coding|exon	1	351,	0,
chr1:62117158-62117395	+	PATJ|ENST00000465798.2|coding|3UTR	1	237,	0,
chr1:62163187-62163587	+	PATJ|ENST00000371158.6|coding|3UTR	1	400,	0,
chr1:62163690-62163950	+	PATJ|ENST00000642238.1|coding|3UTR	1	260,	0,
chr1:62206624-62207024	+	L1TD1|ENST00000498273.2|coding|CDS	1	400,	0,
chr1:62210174-62210574	+	L1TD1|ENST00000498273.2|coding|CDS	1	400,	0,
chr1:62211158-62211558	+	L1TD1|ENST00000498273.2|coding|3UTR	1	400,	0,
chr1:62212007-62212328	+	L1TD1|ENST00000498273.2|coding|3UTR	1	321,	0,
chr1:62441598-62444861	+	USP1|ENST00000371146.5|coding|CDS	4	10,105,161,124,	0,596,1560,3139,
chr1:62451385-62451774	+	USP1|ENST00000371146.5|coding|3UTR	1	389,	0,
chr1:62454984-62455384	-	DOCK7|ENST00000251157.10|coding|3UTR	1	400,	0,
chr1:62458505-62458905	-	DOCK7|ENST00000635348.1|coding|exon	1	400,	0,
chr1:62483206-62483606	-	DOCK7|ENST00000637208.1|coding|3UTR	1	400,	0,
chr1:62483956-62484356	-	DOCK7|ENST00000637208.1|coding|3UTR	1	400,	0,
chr1:62492306-62492618	-	DOCK7|ENST00000479983.1|coding|exon	1	312,	0,
chr1:62864017-62864417	+	ATG4C|ENST00000371120.7|coding|3UTR	1	400,	0,
chr1:62864805-62865205	+	ATG4C|ENST00000371120.7|coding|3UTR	1	400,	0,
chr1:63436845-63437245	+	ALG6|ENST00000263440.6|coding|3UTR	1	400,	0,
chr1:63440773-63441088	-	ITGB3BP|ENST00000271002.14|coding|3UTR	1	315,	0,
chr1:63533616-63551827	+	EFCAB7|ENST00000371088.5|coding|CDS	4	33,122,142,103,	0,478,12299,18108,
chr1:63549185-63549585	+	DLEU2L|ENST00000371086.3|lncRNA|exon	1	400,	0,
chr1:63571091-63572693	+	EFCAB7|ENST00000371088.5|coding|3UTR	2	37,252,	0,1350,
chr1:63659932-63660245	+	PGM1|ENST00000371084.8|coding|3UTR	1	313,	0,
chr1:64832951-64833232	+	RAVER2|ENST00000371072.8|coding|3UTR	1	281,	0,
chr1:64833229-64833547	-	JAK1|ENST00000342505.5|coding|3UTR	1	318,	0,
chr1:64864923-64869318	-	JAK1|ENST00000671746.1|coding|3UTR	3	49,343,8,	0,1942,4387,
chr1:64873426-64883455	-	JAK1|ENST00000671746.1|coding|3UTR	3	97,124,179,	0,5598,9850,
chr1:64974615-64989459	-	LINC01359|ENST00000647968.1|lncRNA|exon	4	100,170,58,25,	0,4947,5195,14819,
chr1:65226625-65227025	+	AK4|ENST00000327299.8|coding|3UTR	1	400,	0,
chr1:65227176-65227576	+	AK4|ENST00000327299.8|coding|3UTR	1	400,	0,
chr1:65408663-65413026	+	DNAJC6|ENST00000263441.11|coding|3UTR	3	120,177,103,	0,2586,4260,
chr1:65432195-65432595	+	LEPROT|ENST00000371065.9|coding|3UTR	1	400,	0,
chr1:65433461-65433861	+	LEPROT|ENST00000371065.9|coding|3UTR	1	400,	0,
chr1:65435686-65436007	+	LEPROT|ENST00000371065.9|coding|3UTR	1	321,	0,
chr1:65486450-65494132	+	AC119800.1|ENST00000429871.1|lncRNA|exon	2	56,266,	0,7416,
chr1:65570513-65572436	+	LEPR|ENST00000462765.5|coding|exon	2	289,111,	0,1812,
chr1:65635078-65635421	+	LEPR|ENST00000371060.7|coding|3UTR	1	343,	0,
chr1:66332427-66361727	+	PDE4B|ENST00000371045.9|coding|CDS	3	193,94,113,	0,23099,29187,
chr1:66373396-66373796	+	PDE4B|ENST00000329654.8|coding|3UTR	1	400,	0,
chr1:66373966-66374278	+	PDE4B|ENST00000329654.8|coding|3UTR	1	312,	0,
chr1:66374209-66374574	+	PDE4B|ENST00000341517.9|coding|3UTR	1	365,	0,
chr1:66778448-66778848	+	TCTEX1D1|ENST00000282670.7|coding|3UTR	1	400,	0,
chr1:66926204-66946412	+	MIER1|ENST00000371012.6|coding|3UTR	4	38,74,25,263,	0,2685,13823,19945,
chr1:66958092-66970808	+	MIER1|ENST00000401041.5|coding|CDS	5	128,133,65,73,1,	0,758,1586,4995,12715,
chr1:66976628-66986487	+	MIER1|ENST00000355356.3|coding|3UTR	4	94,140,81,85,	0,5150,7943,9774,
chr1:66987307-66987707	+	MIER1|ENST00000355356.3|coding|3UTR	1	400,	0,
chr1:66999350-66999592	-	SLC35D1|ENST00000235345.6|coding|3UTR	1	242,	0,
chr1:67000239-67000639	-	SLC35D1|ENST00000235345.6|coding|3UTR	1	400,	0,
chr1:67003761-67004161	-	SLC35D1|ENST00000235345.6|coding|3UTR	1	400,	0,
chr1:67219636-67258499	+	IL23R|ENST00000637002.1|coding|CDS	5	94,90,103,91,22,	0,17076,20542,36200,38841,
chr1:67259644-67259979	+	IL23R|ENST00000347310.10|coding|3UTR	1	335,	0,
chr1:67329719-67338760	+	IL12RB2|ENST00000441640.4|coding|CDS	3	10,151,137,	0,940,8904,
chr1:67395970-67396370	+	IL12RB2|ENST00000674203.1|coding|3UTR	1	400,	0,
chr1:67410998-67411398	-	SERBP1|ENST00000370994.8|coding|3UTR	1	400,	0,
chr1:67412832-67413232	-	SERBP1|ENST00000361219.10|coding|3UTR	1	400,	0,
chr1:67413216-67415335	-	SERBP1|ENST00000493607.1|coding|exon	2	47,170,	0,1949,
chr1:67687817-67687986	+	GADD45A|ENST00000370985.4|coding|3UTR	1	169,	0,
chr1:67688006-67688334	+	GADD45A|ENST00000370986.9|coding|3UTR	1	328,	0,
chr1:68045962-68046272	-	DIRAS3|ENST00000646789.1|coding|3UTR	1	310,	0,
chr1:68125372-68125738	-	WLS|ENST00000262348.9|coding|3UTR	1	366,	0,
chr1:68193864-68194182	-	WLS|ENST00000370971.1|coding|3UTR	1	318,	0,
chr1:68242474-68242746	-	RPS7P4|ENST00000444127.1|others|exon	1	272,	0,
chr1:68475311-68475711	-	DEPDC1|ENST00000370966.9|coding|3UTR	1	400,	0,
chr1:69920046-69920317	+	PIN1P1|ENST00000412108.1|others|exon	1	271,	0,
chr1:70124359-70124759	+	LRRC7|ENST00000651989.2|coding|3UTR	1	400,	0,
chr1:70144805-70145136	-	LRRC40|ENST00000370952.4|coding|3UTR	1	331,	0,
chr1:70180213-70180440	-	RN7SL242P|ENST00000491451.3|others|exon	1	227,	0,
chr1:70235520-70246845	+	SRSF11|ENST00000484162.5|coding|exon	5	30,128,82,132,28,	0,1904,3918,9163,11297,
chr1:70246730-70250486	+	SRSF11|ENST00000460795.5|coding|exon	3	177,96,122,	0,3221,3634,
chr1:70251237-70251637	+	SRSF11|ENST00000370950.7|coding|3UTR	1	400,	0,
chr1:70251671-70252001	+	SRSF11|ENST00000370949.1|coding|3UTR	1	330,	0,
chr1:70260560-70260960	-	ANKRD13C|ENST00000370944.9|coding|3UTR	1	400,	0,
chr1:70261199-70261599	-	ANKRD13C|ENST00000370944.9|coding|3UTR	1	400,	0,
chr1:70262065-70262465	-	ANKRD13C|ENST00000262346.6|coding|3UTR	1	400,	0,
chr1:70292452-70306249	-	ANKRD13C|ENST00000490846.5|coding|exon	4	97,132,145,26,	0,3677,8311,13771,
chr1:70367704-70368023	+	HHLA3|ENST00000359875.9|coding|3UTR	1	319,	0,
chr1:71063302-71063649	-	ZRANB2|ENST00000370920.8|coding|3UTR	1	347,	0,
chr1:71065065-71070833	-	ZRANB2|ENST00000254821.10|coding|3UTR	5	72,75,159,87,7,	0,612,1710,4210,5761,
chr1:71072199-71080961	-	ZRANB2|ENST00000611683.1|coding|CDS	6	56,77,83,109,53,22,	0,272,4595,6257,6456,8740,
chr1:74182373-74182773	-	LRRIQ3|ENST00000463724.1|coding|exon	1	400,	0,
chr1:74205179-74205579	+	FPGT|ENST00000370898.7|coding|CDS	1	400,	0,
chr1:74206854-74207217	+	FPGT|ENST00000370898.7|coding|3UTR	1	363,	0,
chr1:74369572-74375797	+	TNNI3K|ENST00000526236.5|coding|3UTR	3	13,105,233,	0,715,5992,
chr1:74371679-74372079	+	FPGT-TNNI3K|ENST00000370895.5|coding|3UTR	1	400,	0,
chr1:74705485-74705828	-	CRYZ|ENST00000340866.10|coding|3UTR	1	343,	0,
chr1:74733414-74763903	+	TYW3|ENST00000479111.5|coding|CDS	6	4,81,99,72,134,10,	0,3127,5275,15336,18877,30479,
chr1:74763893-74764101	+	TYW3|ENST00000467646.1|coding|exon	1	208,	0,
chr1:74764011-74764411	+	TYW3|ENST00000457880.6|coding|3UTR	1	400,	0,
chr1:74765256-74765656	+	TYW3|ENST00000457880.6|coding|3UTR	1	400,	0,
chr1:74766309-74766678	+	TYW3|ENST00000467646.1|coding|exon	1	369,	0,
chr1:75202131-75202431	-	SLC44A5|ENST00000370859.7|coding|3UTR	1	300,	0,
chr1:75763143-75763543	+	ACADM|ENST00000370841.9|coding|3UTR	1	400,	0,
chr1:75794179-75794855	+	RABGGTB|ENST00000319942.8|coding|3UTR	2	54,346,	0,330,
chr1:76412121-76576949	+	ST6GALNAC3|ENST00000464140.1|coding|exon	2	296,104,	0,164724,
chr1:76630570-76630970	+	ST6GALNAC3|ENST00000328299.4|coding|3UTR	1	400,	0,
chr1:77090693-77091093	-	PIGK|ENST00000445065.5|coding|3UTR	1	400,	0,
chr1:77091673-77092073	-	PIGK|ENST00000445065.5|coding|3UTR	1	400,	0,
chr1:77129433-77129668	+	AC113935.1|ENST00000471722.1|others|exon	1	235,	0,
chr1:77521914-77558780	+	AK5|ENST00000344720.9|coding|3UTR	3	29,192,179,	0,13932,36687,
chr1:77562477-77562877	-	AC118549.1|ENST00000370801.8|coding|3UTR	1	400,	0,
chr1:77564489-77564889	-	AC118549.1|ENST00000370801.8|coding|3UTR	1	400,	0,
chr1:77632802-77633202	-	AC118549.1|ENST00000370801.8|coding|CDS	1	400,	0,
chr1:77676982-77677278	-	AC118549.1|ENST00000458763.2|coding|exon	1	296,	0,
chr1:77695991-77696297	-	USP33|ENST00000357428.5|coding|3UTR	1	306,	0,
chr1:77711731-77715765	-	USP33|ENST00000370792.7|coding|3UTR	4	124,82,170,24,	0,1468,2882,4010,
chr1:77728525-77734366	-	USP33|ENST00000370792.7|coding|CDS	4	187,79,114,20,	0,1334,2092,5821,
chr1:77780009-77801433	+	MIGA1|ENST00000646892.1|coding|CDS	3	183,114,103,	0,3228,21321,
chr1:77807065-77858942	+	MIGA1|ENST00000476203.2|coding|exon	5	36,134,124,101,5,	0,6668,8042,36241,51872,
chr1:77848056-77848456	+	NSRP1P1|ENST00000444067.2|others|exon	1	400,	0,
chr1:77868273-77868636	+	MIGA1|ENST00000645756.1|coding|3UTR	1	363,	0,
chr1:77873099-77875224	+	MIGA1|ENST00000643143.1|coding|3UTR	2	21,379,	0,1746,
chr1:77875250-77875650	+	MIGA1|ENST00000643143.1|coding|3UTR	1	400,	0,
chr1:77875458-77875858	+	MIGA1|ENST00000643143.1|coding|3UTR	1	400,	0,
chr1:77877949-77878349	+	MIGA1|ENST00000646892.1|coding|3UTR	1	400,	0,
chr1:77879233-77879539	+	MIGA1|ENST00000443751.3|coding|3UTR	1	306,	0,
chr1:77888757-77926462	+	NEXN|ENST00000401035.7|coding|CDS	6	2,79,79,149,42,49,	0,27297,29202,29367,36430,37656,
chr1:77926820-77933420	+	NEXN|ENST00000464998.1|coding|exon	3	72,189,139,	0,2495,6461,
chr1:77933230-77935973	+	NEXN|ENST00000480732.2|coding|exon	2	249,151,	0,2592,
chr1:77942862-77943262	+	NEXN|ENST00000330010.12|coding|3UTR	1	400,	0,
chr1:77943604-77943895	+	NEXN|ENST00000342754.5|coding|3UTR	1	291,	0,
chr1:77948405-77948704	-	FUBP1|ENST00000370767.5|coding|3UTR	1	299,	0,
chr1:77964296-77965207	-	FUBP1|ENST00000370767.5|coding|CDS	4	60,102,99,139,	0,349,573,772,
chr1:78016897-78017297	+	DNAJB4|ENST00000370763.6|coding|3UTR	1	400,	0,
chr1:78136024-78136424	+	GIPC2|ENST00000370759.4|coding|3UTR	1	400,	0,
chr1:78642015-78642415	+	IFI44L|ENST00000370751.10|coding|3UTR	1	400,	0,
chr1:78642468-78642799	+	IFI44L|ENST00000370751.10|coding|3UTR	1	331,	0,
chr1:78662856-78664076	+	IFI44|ENST00000446486.1|coding|3UTR	2	22,312,	0,908,
chr1:80644268-80646783	+	LINC01781|ENST00000418041.5|lncRNA|exon	2	85,221,	0,2294,
chr1:81208906-81209192	+	AL357632.1|ENST00000426688.1|others|exon	1	286,	0,
chr1:81503238-81503468	+	ARID3BP1|ENST00000448213.2|others|exon	1	230,	0,
chr1:83575781-83576120	-	LINC01725|ENST00000417975.1|lncRNA|exon	1	339,	0,
chr1:83577345-83577745	-	LINC01725|ENST00000417975.1|lncRNA|exon	1	400,	0,
chr1:83801516-83801780	-	LINC01725|ENST00000457273.5|lncRNA|exon	1	264,	0,
chr1:83802202-83802602	-	LINC01725|ENST00000457273.5|lncRNA|exon	1	400,	0,
chr1:83844336-83844736	-	LINC01725|ENST00000657125.1|lncRNA|exon	1	400,	0,
chr1:84077288-84077688	-	AL359504.1|ENST00000605506.1|lncRNA|exon	1	400,	0,
chr1:84204954-84205354	+	PRKACB|ENST00000370688.7|coding|3UTR	1	400,	0,
chr1:84238154-84238498	+	PRKACB|ENST00000370685.7|coding|3UTR	1	344,	0,
chr1:84350496-84350798	+	SAMD13|ENST00000370673.7|coding|3UTR	1	302,	0,
chr1:84496264-84497722	+	RPF1|ENST00000370654.6|coding|3UTR	2	106,294,	0,1164,
chr1:84498325-84501902	-	GNG5|ENST00000370645.9|coding|3UTR	2	223,77,	0,3500,
chr1:84498350-84501900	-	AL359762.3|ENST00000649871.1|lncRNA|exon	2	198,75,	0,3475,
chr1:84506665-84506979	+	SPATA1|ENST00000468437.1|coding|exon	1	314,	0,
chr1:84553075-84553475	-	CTBS|ENST00000370630.6|coding|3UTR	1	400,	0,
chr1:84553616-84554016	-	CTBS|ENST00000370630.6|coding|3UTR	1	400,	0,
chr1:84554852-84563309	-	CTBS|ENST00000370625.1|coding|3UTR	2	347,53,	0,8404,
chr1:84583289-84583620	+	AL359762.1|ENST00000646567.1|lncRNA|exon	1	331,	0,
chr1:84644982-84645382	-	SSX2IP|ENST00000342203.7|coding|3UTR	1	400,	0,
chr1:84645953-84646353	-	SSX2IP|ENST00000342203.7|coding|3UTR	1	400,	0,
chr1:84647305-84650459	-	SSX2IP|ENST00000342203.7|coding|3UTR	2	302,98,	0,3056,
chr1:84925583-84925902	-	MCOLN2|ENST00000370608.8|coding|3UTR	1	319,	0,
chr1:84925908-84926254	-	MCOLN2|ENST00000463065.5|coding|3UTR	1	346,	0,
chr1:84940948-84956505	-	MCOLN2|ENST00000531325.5|coding|exon	5	43,100,97,85,75,	0,6084,11294,11497,15482,
chr1:85018095-85018418	-	MCOLN3|ENST00000370589.7|coding|3UTR	1	323,	0,
chr1:85024541-85024893	-	MCOLN3|ENST00000370587.5|coding|3UTR	1	352,	0,
chr1:85132960-85133138	+	WDR63|ENST00000294664.11|coding|3UTR	1	178,	0,
chr1:85181159-85181476	-	SYDE2|ENST00000234668.6|coding|exon	1	317,	0,
chr1:85182623-85183023	-	SYDE2|ENST00000234668.6|coding|exon	1	400,	0,
chr1:85251931-85252331	-	C1orf52|ENST00000471115.6|coding|3UTR	1	400,	0,
chr1:85257443-85258991	-	C1orf52|ENST00000493514.1|coding|exon	3	28,199,57,	0,1080,1491,
chr1:85266251-85266651	-	BCL10|ENST00000648566.1|coding|3UTR	1	400,	0,
chr1:85267413-85267813	-	BCL10|ENST00000648566.1|coding|3UTR	1	400,	0,
chr1:85270818-85275221	-	BCL10|ENST00000649060.1|coding|3UTR	2	88,278,	0,4125,
chr1:85650962-85651362	-	ZNHIT6|ENST00000431532.6|coding|3UTR	1	400,	0,
chr1:85652775-85653175	-	ZNHIT6|ENST00000431532.6|coding|3UTR	1	400,	0,
chr1:85653829-85677241	-	ZNHIT6|ENST00000431532.6|coding|3UTR	3	269,125,6,	0,4017,23406,
chr1:85707740-85708140	-	ZNHIT6|ENST00000370574.4|coding|CDS	1	400,	0,
chr1:86348738-86354600	-	ODF2L|ENST00000370566.7|coding|3UTR	3	140,126,71,	0,4120,5791,
chr1:86354855-86372474	-	ODF2L|ENST00000317336.11|coding|CDS	5	4,105,111,136,44,	0,3931,5570,16162,17575,
chr1:86386336-86386736	-	ODF2L|ENST00000478286.2|coding|3UTR	1	400,	0,
chr1:86386831-86395954	-	ODF2L|ENST00000486215.1|coding|3UTR	2	255,10,	0,9113,
chr1:86703502-86703838	-	AL049597.2|ENST00000565575.1|lncRNA|exon	1	336,	0,
chr1:86742308-86743268	+	SH3GLB1|ENST00000482504.1|coding|3UTR	2	128,141,	0,819,
chr1:86743235-86743635	+	SH3GLB1|ENST00000535010.5|coding|3UTR	1	400,	0,
chr1:86862679-86863079	-	SELENOF|ENST00000611507.4|coding|3UTR	1	400,	0,
chr1:87098147-87098445	+	HS2ST1|ENST00000370551.8|coding|3UTR	1	298,	0,
chr1:87104707-87105107	+	HS2ST1|ENST00000370550.10|coding|3UTR	1	400,	0,
chr1:87105398-87105798	+	HS2ST1|ENST00000370550.10|coding|3UTR	1	400,	0,
chr1:87105827-87106227	+	HS2ST1|ENST00000370550.10|coding|3UTR	1	400,	0,
chr1:87107480-87107880	+	HS2ST1|ENST00000370550.10|coding|3UTR	1	400,	0,
chr1:87109690-87109982	+	HS2ST1|ENST00000370550.10|coding|3UTR	1	292,	0,
chr1:87328880-87329108	+	LMO4|ENST00000370544.10|coding|5UTR	1	228,	0,
chr1:87345086-87345486	+	LMO4|ENST00000370544.10|coding|3UTR	1	400,	0,
chr1:88540214-88540614	-	PKN2-AS1|ENST00000657030.1|lncRNA|exon	1	400,	0,
chr1:88684482-88741241	+	PKN2|ENST00000316005.11|coding|CDS	2	146,254,	0,56505,
chr1:88833375-88833775	+	PKN2|ENST00000370521.8|coding|3UTR	1	400,	0,
chr1:88852894-88853294	-	GTF2B|ENST00000370500.10|coding|3UTR	1	400,	0,
chr1:88935793-88936143	-	KYAT3|ENST00000260508.9|coding|3UTR	1	350,	0,
chr1:88979484-88979837	-	RBMXL1|ENST00000399794.6|coding|3UTR	1	353,	0,
chr1:88980389-88980789	-	RBMXL1|ENST00000399794.6|coding|3UTR	1	400,	0,
chr1:88981909-88982309	-	RBMXL1|ENST00000399794.6|coding|3UTR	1	400,	0,
chr1:88982401-88982801	-	RBMXL1|ENST00000399794.6|coding|3UTR	1	400,	0,
chr1:89006693-89007055	-	GBP3|ENST00000370481.9|coding|3UTR	1	362,	0,
chr1:89007748-89009493	-	GBP3|ENST00000493594.6|coding|3UTR	3	104,194,102,	0,1198,1643,
chr1:89013886-89014553	-	GBP3|ENST00000370482.6|coding|exon	2	393,7,	0,660,
chr1:89052319-89052652	-	GBP1|ENST00000370473.5|coding|3UTR	1	333,	0,
chr1:89053164-89054777	-	GBP1|ENST00000370473.5|coding|3UTR	2	304,96,	0,1517,
chr1:89104285-89104485	-	PTGES3P1|ENST00000439531.1|others|exon	1	200,	0,
chr1:89108025-89109810	-	GBP2|ENST00000370466.4|coding|3UTR	2	266,134,	0,1651,
chr1:89110187-89112628	-	GBP2|ENST00000463660.1|coding|exon	2	79,157,	0,2284,
chr1:89181144-89181450	-	GBP4|ENST00000355754.7|coding|3UTR	1	306,	0,
chr1:89181736-89182136	-	GBP4|ENST00000355754.7|coding|3UTR	1	400,	0,
chr1:89185370-89188585	-	GBP4|ENST00000355754.7|coding|CDS	4	99,194,103,4,	0,962,1629,3211,
chr1:89205981-89206381	+	AC099063.4|ENST00000641099.1|lncRNA|exon	1	400,	0,
chr1:89258958-89259292	-	GBP5|ENST00000481145.1|coding|exon	1	334,	0,
chr1:89260522-89262324	-	GBP5|ENST00000481145.1|coding|exon	2	295,105,	0,1697,
chr1:89262389-89264757	-	GBP5|ENST00000481145.1|coding|exon	4	12,103,213,72,	0,293,1346,2296,
chr1:89332940-89334880	+	BX119321.1|ENST00000428912.1|others|exon	2	165,66,	0,1874,
chr1:89421461-89421990	+	GBP1P1|ENST00000394662.2|others|exon	2	114,286,	0,243,
chr1:89593023-89593423	+	LRRC8B|ENST00000639264.1|coding|3UTR	1	400,	0,
chr1:89596210-89596610	+	LRRC8B|ENST00000639264.1|coding|3UTR	1	400,	0,
chr1:89625979-89626335	-	LRRC8C-DT|ENST00000526694.2|lncRNA|exon	1	356,	0,
chr1:89629601-89630001	-	LRRC8C-DT|ENST00000666432.1|lncRNA|exon	1	400,	0,
chr1:89631822-89632669	-	LRRC8C-DT|ENST00000666432.1|lncRNA|exon	2	387,13,	0,834,
chr1:89714802-89715202	+	LRRC8C|ENST00000370454.9|coding|3UTR	1	400,	0,
chr1:89719192-89719516	+	LRRC8C|ENST00000370454.9|coding|3UTR	1	324,	0,
chr1:89764170-89764518	+	LRRC8C|ENST00000479252.1|coding|exon	1	348,	0,
chr1:89790172-89790492	+	AC099568.1|ENST00000432395.1|lncRNA|exon	1	320,	0,
chr1:89820174-89820493	-	AC099568.2|ENST00000609194.1|lncRNA|exon	1	319,	0,
chr1:89843723-89933250	+	AC093423.3|ENST00000370453.5|coding|3UTR	2	59,184,	0,89343,
chr1:89935631-89936031	+	LRRC8D|ENST00000337338.9|coding|3UTR	1	400,	0,
chr1:90007613-90013189	+	ZNF326|ENST00000370447.3|coding|CDS	3	137,199,64,	0,2474,5512,
chr1:90018751-90027493	+	ZNF326|ENST00000394583.7|coding|3UTR	4	33,131,96,140,	0,2040,3498,8602,
chr1:90027885-90028285	+	ZNF326|ENST00000370447.3|coding|3UTR	1	400,	0,
chr1:90033248-90033648	+	ZNF326|ENST00000370447.3|coding|3UTR	1	400,	0,
chr1:90035230-90035533	+	ZNF326|ENST00000340281.9|coding|3UTR	1	303,	0,
chr1:90915321-90915696	-	ZNF644|ENST00000337393.10|coding|3UTR	1	375,	0,
chr1:90937883-90938328	-	ZNF644|ENST00000621077.1|coding|3UTR	3	54,152,57,	0,55,388,
chr1:90940453-90940853	-	ZNF644|ENST00000337393.10|coding|CDS	1	400,	0,
chr1:91020448-91020772	-	ZNF644|ENST00000495966.1|coding|exon	1	324,	0,
chr1:91020855-91022043	-	ZNF644|ENST00000495966.1|coding|exon	2	346,54,	0,1134,
chr1:91501160-91501691	+	CDC7|ENST00000497611.1|coding|exon	2	322,38,	0,493,
chr1:91511857-91514031	+	CDC7|ENST00000234626.11|coding|CDS	3	66,250,84,	0,1200,2090,
chr1:91525428-91525762	+	CDC7|ENST00000234626.11|coding|3UTR	1	334,	0,
chr1:91680343-91680660	-	TGFBR3|ENST00000212355.9|coding|3UTR	1	317,	0,
chr1:91682376-91682776	-	TGFBR3|ENST00000212355.9|coding|3UTR	1	400,	0,
chr1:91829795-91830042	-	RN7SL653P|ENST00000494134.3|others|exon	1	247,	0,
chr1:92063209-92063538	+	EPHX4|ENST00000370383.5|coding|3UTR	1	329,	0,
chr1:92139703-92139946	+	BTBD8|ENST00000370382.7|coding|exon	1	243,	0,
chr1:92168911-92177082	+	BTBD8|ENST00000635934.1|coding|3UTR	3	84,62,254,	0,2487,7917,
chr1:92181277-92181677	+	BTBD8|ENST00000674371.1|coding|3UTR	1	400,	0,
chr1:92246453-92247988	-	GLMN|ENST00000370360.8|coding|3UTR	3	193,83,111,	0,608,1424,
chr1:92304322-92323692	+	RPAP2|ENST00000484158.1|coding|exon	4	27,89,36,248,	0,2865,16276,19122,
chr1:92323888-92324288	+	RPAP2|ENST00000610020.2|coding|CDS	1	400,	0,
chr1:92380826-92387363	+	RPAP2|ENST00000610020.2|coding|3UTR	2	47,353,	0,6184,
chr1:92387951-92388351	+	RPAP2|ENST00000610020.2|coding|3UTR	1	400,	0,
chr1:92389466-92389866	+	RPAP2|ENST00000610020.2|coding|3UTR	1	400,	0,
chr1:92391217-92391617	+	RPAP2|ENST00000610020.2|coding|3UTR	1	400,	0,
chr1:92394276-92394676	+	RPAP2|ENST00000610020.2|coding|3UTR	1	400,	0,
chr1:92395264-92395664	+	RPAP2|ENST00000610020.2|coding|3UTR	1	400,	0,
chr1:92474728-92475128	-	GFI1|ENST00000294702.6|coding|3UTR	1	400,	0,
chr1:92508705-92509036	-	EVI5|ENST00000370331.5|coding|3UTR	1	331,	0,
chr1:92509480-92509880	-	EVI5|ENST00000370331.5|coding|3UTR	1	400,	0,
chr1:92677197-92697906	-	EVI5|ENST00000370331.5|coding|CDS	5	21,98,90,144,47,	0,16604,17101,18112,20662,
chr1:92704554-92736607	-	EVI5|ENST00000370331.5|coding|CDS	2	190,210,	0,31843,
chr1:92732333-92733194	+	AC104332.1|ENST00000440471.1|others|exon	2	282,118,	0,743,
chr1:92832918-92850954	-	DIPK1A|ENST00000615519.4|coding|3UTR	3	116,177,107,	0,14264,17929,
chr1:92836360-92837785	+	RPL5|ENST00000645908.1|coding|exon	2	32,330,	0,1095,
chr1:92837552-92841924	+	RPL5|ENST00000370321.8|coding|3UTR	3	81,89,159,	0,2998,4213,
chr1:92842160-92842521	-	DIPK1A|ENST00000613047.4|coding|3UTR	1	361,	0,
chr1:92842826-92843226	-	DIPK1A|ENST00000370310.5|coding|3UTR	1	400,	0,
chr1:92933162-92933562	+	AL449283.1|ENST00000602631.1|others|exon	1	400,	0,
chr1:93119983-93120274	+	MTF2|ENST00000468457.1|coding|exon	1	291,	0,
chr1:93120569-93133760	+	MTF2|ENST00000467953.5|coding|exon	4	103,68,171,58,	0,6662,8708,13133,
chr1:93136730-93137130	+	MTF2|ENST00000540243.5|coding|3UTR	1	400,	0,
chr1:93137208-93137608	+	MTF2|ENST00000370298.9|coding|3UTR	1	400,	0,
chr1:93151842-93152242	-	TMED5|ENST00000370282.8|coding|3UTR	1	400,	0,
chr1:93154308-93154708	-	TMED5|ENST00000479918.5|coding|3UTR	1	400,	0,
chr1:93180591-93183468	+	CCDC18|ENST00000401026.7|coding|CDS	2	291,109,	0,2768,
chr1:93192065-93207117	+	CCDC18|ENST00000481180.5|coding|CDS	5	41,129,97,122,11,	0,1550,9826,13444,15041,
chr1:93214955-93221869	+	CCDC18|ENST00000343253.11|coding|CDS	5	11,111,132,135,11,	0,1680,2782,6653,6903,
chr1:93336975-93337322	-	CCDC18-AS1|ENST00000653362.1|lncRNA|exon	1	347,	0,
chr1:93338112-93338512	-	CCDC18-AS1|ENST00000445076.2|lncRNA|exon	1	400,	0,
chr1:93360579-93360979	+	DR1|ENST00000370267.1|coding|3UTR	1	400,	0,
chr1:93362221-93362621	+	DR1|ENST00000370272.9|coding|3UTR	1	400,	0,
chr1:93523457-93532990	+	FNBP1L|ENST00000604705.5|coding|CDS	5	34,63,105,129,69,	0,803,6194,7297,9464,
chr1:93549289-93551209	+	FNBP1L|ENST00000260506.12|coding|3UTR	2	137,263,	0,1657,
chr1:93847174-93847427	+	AL049796.1|ENST00000565336.1|lncRNA|exon	1	253,	0,
chr1:93847992-93848392	+	AL049796.1|ENST00000565336.1|lncRNA|exon	1	400,	0,
chr1:93869735-93872152	-	DNTTIP2|ENST00000436063.7|coding|3UTR	3	209,110,81,	0,947,2336,
chr1:93876355-93876755	-	DNTTIP2|ENST00000460191.1|coding|exon	1	400,	0,
chr1:93887043-93887443	-	GCLM|ENST00000615724.1|coding|3UTR	1	400,	0,
chr1:93887452-93887852	-	GCLM|ENST00000615724.1|coding|3UTR	1	400,	0,
chr1:93888398-93888798	-	GCLM|ENST00000615724.1|coding|3UTR	1	400,	0,
chr1:94202956-94205678	-	ARHGAP29|ENST00000370217.3|coding|CDS	5	42,111,65,138,44,	0,143,973,2104,2678,
chr1:94475659-94478721	+	ABCD3|ENST00000315713.5|coding|3UTR	3	78,57,198,	0,2599,2864,
chr1:94518139-94518539	+	ABCD3|ENST00000370214.9|coding|3UTR	1	400,	0,
chr1:94897227-94897627	-	CNN3|ENST00000370206.9|coding|3UTR	1	400,	0,
chr1:94962985-94963150	+	AC105942.1|ENST00000664672.1|lncRNA|exon	1	165,	0,
chr1:94982759-94983159	-	ALG14|ENST00000370205.6|coding|3UTR	1	400,	0,
chr1:95191981-95192381	+	TLCD4|ENST00000370203.9|coding|3UTR	1	400,	0,
chr1:95246904-95247225	+	RWDD3|ENST00000370202.5|coding|3UTR	1	321,	0,
chr1:95246904-95247225	+	TLCD4-RWDD3|ENST00000604203.1|coding|3UTR	1	321,	0,
chr1:95287403-95287702	+	AC092802.5|ENST00000661535.1|lncRNA|exon	1	299,	0,
chr1:96447903-96448303	+	EEF1A1P11|ENST00000415278.1|others|exon	1	400,	0,
chr1:96814443-96814843	+	PTBP2|ENST00000609116.5|coding|3UTR	1	400,	0,
chr1:97077756-97078080	-	DPYD|ENST00000370192.8|coding|3UTR	1	324,	0,
chr1:97373598-97515845	-	DPYD|ENST00000370192.8|coding|CDS	4	46,69,165,120,	0,8794,76460,142127,
chr1:97719758-97720069	-	DPYD|ENST00000306031.5|coding|3UTR	1	311,	0,
chr1:98760210-98760500	+	SNX7|ENST00000306121.8|coding|3UTR	1	290,	0,
chr1:99708716-99709116	-	FRRS1|ENST00000287474.9|coding|3UTR	1	400,	0,
chr1:99861664-99864569	+	AGL|ENST00000361302.7|coding|3UTR	3	49,167,184,	0,592,2721,
chr1:99923667-99924014	+	AGL|ENST00000294724.8|coding|3UTR	1	347,	0,
chr1:100015372-100015697	+	SLC35A3|ENST00000638988.1|coding|3UTR	1	325,	0,
chr1:100023093-100023493	+	SLC35A3|ENST00000370155.9|coding|3UTR	1	400,	0,
chr1:100023557-100023957	+	SLC35A3|ENST00000638336.1|coding|3UTR	1	400,	0,
chr1:100024205-100024605	+	SLC35A3|ENST00000640360.1|coding|3UTR	1	400,	0,
chr1:100026548-100026948	+	SLC35A3|ENST00000370153.6|coding|3UTR	1	400,	0,
chr1:100058018-100084430	-	AC093019.2|ENST00000432294.1|lncRNA|exon	2	63,251,	0,26161,
chr1:100083010-100083377	+	MFSD14A|ENST00000370152.8|coding|3UTR	1	367,	0,
chr1:100083027-100083321	+	AC118553.2|ENST00000640357.1|coding|3UTR	1	294,	0,
chr1:100107426-100107900	-	SASS6|ENST00000462159.1|coding|exon	2	127,273,	0,201,
chr1:100119083-100123212	-	SASS6|ENST00000462159.1|coding|exon	5	54,66,172,105,3,	0,1310,2294,3296,4126,
chr1:100144199-100144561	+	TRMT13|ENST00000482437.5|coding|3UTR	1	362,	0,
chr1:100186931-100187276	-	DBT|ENST00000370132.8|coding|3UTR	1	345,	0,
chr1:100187760-100188160	-	DBT|ENST00000370132.8|coding|3UTR	1	400,	0,
chr1:100191955-100192355	-	DBT|ENST00000370132.8|coding|3UTR	1	400,	0,
chr1:100193898-100194298	-	DBT|ENST00000370132.8|coding|3UTR	1	400,	0,
chr1:100194352-100194752	-	DBT|ENST00000370132.8|coding|3UTR	1	400,	0,
chr1:100195593-100195993	-	DBT|ENST00000370132.8|coding|3UTR	1	400,	0,
chr1:100258354-100258640	-	RTCA-AS1|ENST00000670421.1|lncRNA|exon	1	286,	0,
chr1:100262765-100263165	-	RTCA-AS1|ENST00000665523.1|lncRNA|exon	1	400,	0,
chr1:100263684-100264084	-	RTCA-AS1|ENST00000666916.1|lncRNA|exon	1	400,	0,
chr1:100265231-100265631	-	RTCA-AS1|ENST00000670421.1|lncRNA|exon	1	400,	0,
chr1:100291412-100291812	+	RTCA|ENST00000370128.8|coding|3UTR	1	400,	0,
chr1:100292443-100292769	+	RTCA|ENST00000370128.8|coding|3UTR	1	326,	0,
chr1:100390786-100391060	+	CDC14A|ENST00000646583.1|coding|exon	1	274,	0,
chr1:100519955-100520277	+	CDC14A|ENST00000336454.5|coding|3UTR	1	322,	0,
chr1:100738684-100739045	+	VCAM1|ENST00000294728.7|coding|3UTR	1	361,	0,
chr1:100872372-100872708	-	EXTL2|ENST00000535414.5|coding|3UTR	1	336,	0,
chr1:100873934-100874334	-	EXTL2|ENST00000370114.8|coding|3UTR	1	400,	0,
chr1:100894708-100895108	-	EXTL2|ENST00000535414.5|coding|5UTR	1	400,	0,
chr1:100895166-100895356	+	AC104506.1|ENST00000609247.1|lncRNA|exon	1	190,	0,
chr1:100961908-100975365	+	SLC30A7|ENST00000370112.8|coding|3UTR	4	10,150,93,147,	0,3860,12901,13310,
chr1:100978361-100978761	+	SLC30A7|ENST00000370112.8|coding|3UTR	1	400,	0,
chr1:100979061-100979461	+	SLC30A7|ENST00000370112.8|coding|3UTR	1	400,	0,
chr1:100981419-100981754	+	SLC30A7|ENST00000357650.9|coding|3UTR	1	335,	0,
chr1:100989623-100989934	-	DPH5|ENST00000370109.8|coding|3UTR	1	311,	0,
chr1:100990024-100990424	-	DPH5|ENST00000370109.8|coding|3UTR	1	400,	0,
chr1:100995484-100996001	+	AC093157.2|ENST00000414686.1|lncRNA|exon	2	35,365,	0,152,
chr1:101086914-101087314	+	AC093157.1|ENST00000659528.1|lncRNA|exon	1	400,	0,
chr1:101235683-101236349	-	AL109741.1|ENST00000432195.1|lncRNA|exon	2	198,25,	0,641,
chr1:101241142-101241516	+	S1PR1|ENST00000305352.7|coding|3UTR	1	374,	0,
chr1:101241716-101242371	+	S1PR1|ENST00000561748.2|coding|exon	2	56,344,	0,311,
chr1:101256274-101256560	+	AL109741.2|ENST00000455561.1|others|exon	1	286,	0,
chr1:101390075-101390303	+	LINC01307|ENST00000444327.1|lncRNA|exon	1	228,	0,
chr1:101786351-101786679	-	RPSAP19|ENST00000431241.1|others|exon	1	328,	0,
chr1:103525819-103534806	+	RNPC3|ENST00000531883.5|coding|CDS	5	4,196,48,119,33,	0,247,1875,7919,8954,
chr1:103535365-103541461	+	RNPC3|ENST00000527062.5|coding|CDS	4	76,69,143,112,	0,760,1976,5984,
chr1:103551027-103555239	+	RNPC3|ENST00000423855.7|coding|3UTR	3	46,72,206,	0,693,4006,
chr1:103552038-103552438	+	RNPC3|ENST00000533834.1|coding|exon	1	400,	0,
chr1:103554840-103565565	+	AMY2B|ENST00000361355.8|coding|5UTR	2	269,131,	0,10594,
chr1:103577782-103579534	+	AMY2B|ENST00000481821.1|coding|exon	2	63,224,	0,1528,
chr1:104073582-104076822	+	AC092506.1|ENST00000418362.1|others|exon	2	322,78,	0,3162,
chr1:107058938-107059294	+	PRMT6|ENST00000370078.2|coding|3UTR	1	356,	0,
chr1:107571161-107571492	-	VAV3|ENST00000370056.9|coding|3UTR	1	331,	0,
chr1:107571619-107572019	-	VAV3|ENST00000527011.5|coding|3UTR	1	400,	0,
chr1:107705052-107755488	-	VAV3|ENST00000343258.8|coding|exon	5	9,110,133,86,62,	0,43915,44409,46064,50374,
chr1:107777244-107964837	-	VAV3|ENST00000490388.2|coding|CDS	4	52,59,117,172,	0,2189,97656,187421,
chr1:107994258-107994607	+	VAV3-AS1|ENST00000438318.1|lncRNA|exon	1	349,	0,
chr1:108071563-108074503	+	LINC02785|ENST00000661268.1|lncRNA|exon	3	74,169,111,	0,965,2829,
chr1:108134776-108135176	-	SLC25A24|ENST00000565488.6|coding|3UTR	1	400,	0,
chr1:108201100-108201500	+	AL359258.3|ENST00000622910.1|lncRNA|exon	1	400,	0,
chr1:108201127-108201466	+	AL359258.2|ENST00000564063.1|lncRNA|exon	1	339,	0,
chr1:108201943-108202343	+	AL359258.3|ENST00000622910.1|lncRNA|exon	1	400,	0,
chr1:108625257-108625657	+	FAM102B|ENST00000483371.1|coding|exon	1	400,	0,
chr1:108636873-108637273	+	FAM102B|ENST00000370035.8|coding|3UTR	1	400,	0,
chr1:108638972-108639315	+	FAM102B|ENST00000370035.8|coding|3UTR	1	343,	0,
chr1:108648295-108648613	-	HENMT1|ENST00000370031.5|coding|3UTR	1	318,	0,
chr1:108661533-108662826	+	AL160171.1|ENST00000648569.1|lncRNA|exon	2	310,76,	0,1217,
chr1:108697148-108697502	+	PRPF38B|ENST00000370022.9|coding|3UTR	1	354,	0,
chr1:108699389-108699789	+	PRPF38B|ENST00000370021.1|coding|CDS	1	400,	0,
chr1:108700809-108701209	+	PRPF38B|ENST00000370021.1|coding|3UTR	1	400,	0,
chr1:108760083-108779437	+	STXBP3|ENST00000485167.1|coding|exon	4	2,155,91,152,	0,12581,16249,19202,
chr1:108809198-108809523	+	STXBP3|ENST00000370008.4|coding|3UTR	1	325,	0,
chr1:108849019-108963484	-	AKNAD1|ENST00000357393.6|coding|CDS	3	41,40,124,	0,517,114341,
chr1:108904204-108909958	+	GPSM2|ENST00000643921.1|coding|exon	2	50,345,	0,5409,
chr1:108924177-108924361	+	GPSM2|ENST00000441735.1|coding|3UTR	1	184,	0,
chr1:108929900-108930300	-	CLCC1|ENST00000356970.6|coding|3UTR	1	400,	0,
chr1:108930014-108930414	+	GPSM2|ENST00000264126.9|coding|3UTR	1	400,	0,
chr1:108931758-108932158	-	CLCC1|ENST00000356970.6|coding|3UTR	1	400,	0,
chr1:108932252-108934775	-	CLCC1|ENST00000369970.7|coding|3UTR	2	249,151,	0,2372,
chr1:108970220-108970545	-	WDR47|ENST00000357672.7|coding|3UTR	1	325,	0,
chr1:108992573-108992836	+	BX679664.3|ENST00000414070.1|others|exon	1	263,	0,
chr1:109004675-109011275	-	WDR47|ENST00000357672.7|coding|CDS	2	40,360,	0,6240,
chr1:109013879-109041964	-	WDR47|ENST00000528747.1|coding|CDS	4	46,84,167,103,	0,3638,9475,27982,
chr1:109062486-109062794	-	TAF13|ENST00000461096.6|coding|3UTR	1	308,	0,
chr1:109064349-109066190	-	TAF13|ENST00000338366.6|coding|3UTR	2	344,56,	0,1785,
chr1:109089240-109089640	-	AL356488.3|ENST00000608574.1|lncRNA|exon	1	400,	0,
chr1:109093132-109093532	+	TMEM167B|ENST00000473828.1|coding|exon	1	400,	0,
chr1:109094426-109094826	+	TMEM167B|ENST00000338272.9|coding|3UTR	1	400,	0,
chr1:109096602-109096933	+	TMEM167B|ENST00000338272.9|coding|3UTR	1	331,	0,
chr1:109171946-109173833	+	KIAA1324|ENST00000527996.5|coding|3UTR	4	67,81,106,146,	0,541,1527,1741,
chr1:109200824-109203267	+	KIAA1324|ENST00000369939.8|coding|3UTR	2	76,324,	0,2119,
chr1:109203468-109203868	+	KIAA1324|ENST00000369939.8|coding|3UTR	1	400,	0,
chr1:109206438-109206781	+	KIAA1324|ENST00000369939.8|coding|3UTR	1	343,	0,
chr1:109237781-109238158	+	SARS1|ENST00000234677.7|coding|3UTR	1	377,	0,
chr1:109275427-109275751	+	CELSR2|ENST00000271332.4|coding|3UTR	1	324,	0,
chr1:109279557-109279886	-	PSRC1|ENST00000369909.6|coding|3UTR	1	329,	0,
chr1:109281444-109281833	-	PSRC1|ENST00000459765.1|coding|exon	1	389,	0,
chr1:109309586-109309940	-	SORT1|ENST00000256637.8|coding|3UTR	1	354,	0,
chr1:109312944-109313344	-	SORT1|ENST00000256637.8|coding|3UTR	1	400,	0,
chr1:109313794-109314684	-	SORT1|ENST00000256637.8|coding|3UTR	3	263,124,13,	0,466,877,
chr1:109401796-109411029	-	PSMA5|ENST00000271308.9|coding|3UTR	3	294,87,19,	0,8131,9214,
chr1:109491628-109492734	+	ATXN7L2|ENST00000459635.1|coding|exon	3	89,78,149,	0,398,957,
chr1:109494106-109495832	+	CYB561D1|ENST00000310611.8|coding|CDS	4	181,104,38,77,	0,413,1036,1649,
chr1:109500114-109500440	+	CYB561D1|ENST00000430195.2|coding|3UTR	1	326,	0,
chr1:109504178-109504485	-	AMIGO1|ENST00000369864.5|coding|3UTR	1	307,	0,
chr1:109506793-109507193	-	AMIGO1|ENST00000369864.5|coding|3UTR	1	400,	0,
chr1:109592405-109592805	+	GNAI3|ENST00000369851.7|coding|3UTR	1	400,	0,
chr1:109593146-109593546	+	GNAI3|ENST00000369851.7|coding|3UTR	1	400,	0,
chr1:109631734-109632053	+	AMPD2|ENST00000667949.1|coding|3UTR	1	319,	0,
chr1:109651908-109652099	+	RPL7P8|ENST00000411964.2|others|exon	1	191,	0,
chr1:109661352-109661715	+	GSTM4|ENST00000369833.5|coding|3UTR	1	363,	0,
chr1:109665141-109665474	+	GSTM4|ENST00000326729.9|coding|3UTR	1	333,	0,
chr1:109671343-109674836	+	GSTM4|ENST00000638994.1|coding|3UTR	3	39,111,90,	0,129,3403,
chr1:109674944-109675275	+	GSTM2|ENST00000369827.7|coding|3UTR	1	331,	0,
chr1:109693449-109693745	+	GSTM1|ENST00000309851.10|coding|3UTR	1	296,	0,
chr1:109717446-109717846	+	GSTM5|ENST00000256593.8|coding|3UTR	1	400,	0,
chr1:109733932-109734262	-	GSTM3|ENST00000256594.7|coding|3UTR	1	330,	0,
chr1:109735620-109736020	-	GSTM3|ENST00000361066.7|coding|3UTR	1	400,	0,
chr1:109736466-109736866	-	GSTM3|ENST00000361066.7|coding|3UTR	1	400,	0,
chr1:109736937-109737712	-	GSTM3|ENST00000256594.7|coding|3UTR	3	232,111,57,	0,519,718,
chr1:109884176-109884492	-	AL450468.1|ENST00000415166.1|lncRNA|exon	1	316,	0,
chr1:109930687-109930992	+	CSF1|ENST00000329608.11|coding|3UTR	1	305,	0,
chr1:110021991-110022391	+	AHCYL1|ENST00000393614.8|coding|3UTR	1	400,	0,
chr1:110023421-110023742	+	AHCYL1|ENST00000369799.10|coding|3UTR	1	321,	0,
chr1:110045099-110045461	+	STRIP1|ENST00000539541.1|coding|exon	1	362,	0,
chr1:110054262-110054662	+	STRIP1|ENST00000473429.5|coding|exon	1	400,	0,
chr1:110062202-110062547	+	AL160006.1|ENST00000554749.1|lncRNA|exon	1	345,	0,
chr1:110232878-110233278	+	KCNC4|ENST00000413138.7|coding|3UTR	1	400,	0,
chr1:110233616-110234016	+	KCNC4|ENST00000413138.7|coding|3UTR	1	400,	0,
chr1:110236761-110237161	+	KCNC4|ENST00000369787.7|coding|3UTR	1	400,	0,
chr1:110342232-110342632	+	RBM15|ENST00000602849.1|coding|3UTR	1	400,	0,
chr1:110346341-110346671	+	RBM15|ENST00000487146.8|coding|3UTR	1	330,	0,
chr1:110370931-110371331	+	AL355488.1|ENST00000609909.1|lncRNA|exon	1	400,	0,
chr1:110371687-110372087	+	AL355488.1|ENST00000609909.1|lncRNA|exon	1	400,	0,
chr1:110372643-110373003	+	AL355488.1|ENST00000609909.1|lncRNA|exon	1	360,	0,
chr1:110375120-110375520	-	SLC16A4|ENST00000467986.2|coding|3UTR	1	400,	0,
chr1:110401258-110403924	-	LAMTOR5|ENST00000602858.5|coding|3UTR	2	325,6,	0,2660,
chr1:110408170-110408570	+	LAMTOR5-AS1|ENST00000662452.1|lncRNA|exon	1	400,	0,
chr1:110412262-110416274	+	LAMTOR5-AS1|ENST00000457535.5|lncRNA|exon	2	31,266,	0,3746,
chr1:110413295-110413523	+	LAMTOR5-AS1|ENST00000608067.6|lncRNA|exon	1	228,	0,
chr1:110653560-110653853	-	AL365361.1|ENST00000566942.1|lncRNA|exon	1	293,	0,
chr1:110656294-110656694	-	AL365361.1|ENST00000566942.1|lncRNA|exon	1	400,	0,
chr1:110672465-110672775	-	KCNA3|ENST00000369769.4|coding|3UTR	1	310,	0,
chr1:110848299-110848699	-	NRBF2P3|ENST00000432731.2|others|exon	1	400,	0,
chr1:110899605-110899922	+	CD53|ENST00000271324.6|coding|3UTR	1	317,	0,
chr1:110947191-110947531	-	LRIF1|ENST00000494675.5|coding|3UTR	1	340,	0,
chr1:110948339-110963687	-	LRIF1|ENST00000485275.2|coding|CDS	3	60,273,67,	0,1511,15281,
chr1:110952591-110952848	+	AL360270.1|ENST00000440689.1|lncRNA|exon	1	257,	0,
chr1:110963940-110964340	+	AL360270.3|ENST00000609118.1|lncRNA|exon	1	400,	0,
chr1:111117335-111117660	-	DRAM2|ENST00000539140.5|coding|3UTR	1	325,	0,
chr1:111117874-111118811	-	DRAM2|ENST00000539140.5|coding|3UTR	2	393,7,	0,930,
chr1:111125378-111126287	-	DRAM2|ENST00000490780.5|coding|exon	2	272,61,	0,848,
chr1:111160614-111160968	+	CEPT1|ENST00000480324.5|coding|exon	1	354,	0,
chr1:111184776-111185104	+	CEPT1|ENST00000357172.9|coding|3UTR	1	328,	0,
chr1:111184835-111185061	-	AL355816.2|ENST00000610049.1|lncRNA|exon	1	226,	0,
chr1:111187140-111187540	-	DENND2D|ENST00000357640.9|coding|3UTR	1	400,	0,
chr1:111242257-111243439	+	CHI3L2|ENST00000445067.6|coding|3UTR	2	109,223,	0,959,
chr1:111350112-111351547	+	PIFO|ENST00000369737.4|coding|3UTR	2	111,289,	0,1146,
chr1:111351601-111352001	+	PIFO|ENST00000369738.9|coding|3UTR	1	400,	0,
chr1:111414319-111414622	-	OVGP1|ENST00000369732.4|coding|3UTR	1	303,	0,
chr1:111431048-111431373	-	AL390195.3|ENST00000564771.1|lncRNA|exon	1	325,	0,
chr1:111440226-111440626	-	WDR77|ENST00000235090.10|coding|3UTR	1	400,	0,
chr1:111440915-111441315	-	WDR77|ENST00000235090.10|coding|3UTR	1	400,	0,
chr1:111440945-111441228	-	AL390195.2|ENST00000416099.1|lncRNA|exon	1	283,	0,
chr1:111460964-111461364	+	ATP5PB|ENST00000369722.8|coding|3UTR	1	400,	0,
chr1:111478186-111478512	+	C1orf162|ENST00000343534.9|coding|3UTR	1	326,	0,
chr1:111483348-111483565	-	TMIGD3|ENST00000369716.9|coding|3UTR	1	217,	0,
chr1:111499452-111499795	-	ADORA3|ENST00000241356.5|coding|3UTR	1	343,	0,
chr1:111599655-111599886	-	LINC01160|ENST00000450155.5|lncRNA|exon	1	231,	0,
chr1:111712749-111713149	+	RAP1A|ENST00000369709.3|coding|3UTR	1	400,	0,
chr1:111722064-111722316	-	INKA2|ENST00000357260.6|coding|3UTR	1	252,	0,
chr1:111726493-111726893	-	INKA2|ENST00000357260.6|coding|3UTR	1	400,	0,
chr1:111726917-111727317	-	INKA2|ENST00000357260.6|coding|3UTR	1	400,	0,
chr1:111746106-111746506	+	INKA2-AS1|ENST00000524935.1|lncRNA|exon	1	400,	0,
chr1:111754478-111754878	-	AL049557.1|ENST00000625113.1|lncRNA|exon	1	400,	0,
chr1:111762393-111762793	+	DDX20|ENST00000475700.1|coding|5UTR	1	400,	0,
chr1:111766907-111767307	+	DDX20|ENST00000475700.1|coding|3UTR	1	400,	0,
chr1:111770662-111770951	-	KCND3|ENST00000369697.5|coding|3UTR	1	289,	0,
chr1:111996559-111996959	+	LINC01750|ENST00000438293.1|lncRNA|exon	1	400,	0,
chr1:112448952-112456002	+	CTTNBP2NL|ENST00000441739.1|coding|CDS	3	220,108,72,	0,5496,6978,
chr1:112523600-112524000	+	WNT2B|ENST00000369684.5|coding|3UTR	1	400,	0,
chr1:112525917-112550666	-	ST7L|ENST00000369669.5|coding|3UTR	3	194,140,66,	0,16033,24683,
chr1:112529388-112529788	+	WNT2B|ENST00000369684.5|coding|3UTR	1	400,	0,
chr1:112610459-112610777	-	ST7L|ENST00000467335.5|coding|exon	1	318,	0,
chr1:112616859-112618217	-	ST7L|ENST00000369664.1|coding|CDS	2	36,211,	0,1147,
chr1:112618934-112619189	-	ST7L|ENST00000343210.11|coding|CDS	1	255,	0,
chr1:112671250-112671604	+	CAPZA1|ENST00000263168.4|coding|3UTR	1	354,	0,
chr1:112700318-112700738	+	MOV10|ENST00000369645.5|coding|3UTR	2	22,323,	0,97,
chr1:112701127-112701436	-	RHOC|ENST00000369633.6|coding|3UTR	1	309,	0,
chr1:112702614-112703736	-	AL603832.3|ENST00000471038.6|coding|exon	3	79,121,93,	0,384,1029,
chr1:112710008-112710486	-	PPM1J|ENST00000464951.1|coding|3UTR	2	302,27,	0,451,
chr1:112912316-112912716	-	SLC16A1|ENST00000538576.5|coding|3UTR	1	400,	0,
chr1:112913997-112917409	-	SLC16A1|ENST00000538576.5|coding|CDS	2	168,232,	0,3180,
chr1:112929048-112929342	-	SLC16A1|ENST00000478835.1|coding|exon	1	294,	0,
chr1:112957154-112957554	+	SLC16A1-AS1|ENST00000664314.1|lncRNA|exon	1	400,	0,
chr1:112960624-112961024	+	SLC16A1-AS1|ENST00000654334.1|lncRNA|exon	1	400,	0,
chr1:112969166-112969566	+	SLC16A1-AS1|ENST00000428411.6|lncRNA|exon	1	400,	0,
chr1:112971524-112971924	+	SLC16A1-AS1|ENST00000428411.6|lncRNA|exon	1	400,	0,
chr1:112971918-112972318	+	SLC16A1-AS1|ENST00000428411.6|lncRNA|exon	1	400,	0,
chr1:112972383-112972783	+	SLC16A1-AS1|ENST00000428411.6|lncRNA|exon	1	400,	0,
chr1:112973262-112973662	+	SLC16A1-AS1|ENST00000428411.6|lncRNA|exon	1	400,	0,
chr1:112999237-112999636	-	AL390242.1|ENST00000655233.1|lncRNA|exon	1	399,	0,
chr1:113008349-113047055	+	SLC16A1-AS1|ENST00000413231.5|lncRNA|exon	2	11,270,	0,38436,
chr1:113012030-113012430	-	LRIG2-DT|ENST00000421157.2|lncRNA|exon	1	400,	0,
chr1:113094723-113098784	+	LRIG2|ENST00000361127.6|coding|CDS	4	32,144,144,80,	0,1150,1498,3981,
chr1:113124357-113124757	+	LRIG2|ENST00000361127.6|coding|3UTR	1	400,	0,
chr1:113124851-113125251	+	LRIG2|ENST00000361127.6|coding|3UTR	1	400,	0,
chr1:113128952-113129352	+	LRIG2|ENST00000361127.6|coding|3UTR	1	400,	0,
chr1:113169195-113169403	+	AL357055.1|ENST00000457967.1|others|exon	1	208,	0,
chr1:113198939-113199255	+	AL357055.2|ENST00000412567.1|others|exon	1	316,	0,
chr1:113404128-113404455	+	MAGI3|ENST00000477955.1|coding|exon	1	327,	0,
chr1:113684002-113684402	+	MAGI3|ENST00000307546.14|coding|3UTR	1	400,	0,
chr1:113697180-113697580	-	PHTF1|ENST00000369604.6|coding|3UTR	1	400,	0,
chr1:113738744-113758946	-	PHTF1|ENST00000446739.1|coding|CDS	3	55,57,288,	0,18954,19914,
chr1:113777702-113797656	-	RSBN1|ENST00000476412.5|coding|3UTR	2	106,294,	0,19660,
chr1:113797955-113812028	-	RSBN1|ENST00000615321.1|coding|CDS	2	81,319,	0,13754,
chr1:113812763-113814613	+	AL137856.1|ENST00000418238.2|lncRNA|exon	2	62,227,	0,1623,
chr1:113813815-113814137	-	PTPN22|ENST00000528414.5|coding|3UTR	1	322,	0,
chr1:113814609-113819616	-	PTPN22|ENST00000528414.5|coding|3UTR	2	360,40,	0,4967,
chr1:113880999-113886570	-	BCL2L15|ENST00000393316.8|coding|3UTR	3	141,225,34,	0,773,5537,
chr1:113894202-113894555	-	AP4B1|ENST00000369569.6|coding|3UTR	1	353,	0,
chr1:113895021-113895421	-	AP4B1|ENST00000256658.8|coding|3UTR	1	400,	0,
chr1:113912107-113912507	+	DCLRE1B|ENST00000650450.2|coding|3UTR	1	400,	0,
chr1:113913736-113914086	+	DCLRE1B|ENST00000650450.2|coding|3UTR	1	350,	0,
chr1:113927302-113927702	-	HIPK1-AS1|ENST00000653365.1|lncRNA|exon	1	400,	0,
chr1:113973598-113973998	+	HIPK1|ENST00000340480.8|coding|3UTR	1	400,	0,
chr1:113977456-113977848	+	HIPK1|ENST00000426820.7|coding|3UTR	1	392,	0,
chr1:114392790-114393109	-	TRIM33|ENST00000358465.7|coding|3UTR	1	319,	0,
chr1:114395891-114396291	-	TRIM33|ENST00000358465.7|coding|3UTR	1	400,	0,
chr1:114397579-114399524	-	TRIM33|ENST00000358465.7|coding|3UTR	3	281,51,68,	0,360,1877,
chr1:114404782-114405182	-	TRIM33|ENST00000476908.1|coding|exon	1	400,	0,
chr1:114567676-114568076	-	BCAS2|ENST00000369541.4|coding|3UTR	1	400,	0,
chr1:114582867-114583198	-	DENND2C|ENST00000393277.2|coding|3UTR	1	331,	0,
chr1:114584234-114584634	-	DENND2C|ENST00000393274.6|coding|3UTR	1	400,	0,
chr1:114618432-114625278	-	DENND2C|ENST00000393277.2|coding|CDS	4	50,113,137,100,	0,4554,5074,6746,
chr1:114704473-114704815	-	NRAS|ENST00000369535.5|coding|3UTR	1	342,	0,
chr1:114706934-114707334	-	NRAS|ENST00000369535.5|coding|3UTR	1	400,	0,
chr1:114707591-114707991	-	NRAS|ENST00000369535.5|coding|3UTR	1	400,	0,
chr1:114716916-114717265	-	CSDE1|ENST00000358528.9|coding|3UTR	1	349,	0,
chr1:114717276-114717676	-	CSDE1|ENST00000358528.9|coding|3UTR	1	400,	0,
chr1:114717946-114718742	-	CSDE1|ENST00000339438.10|coding|3UTR	2	270,130,	0,666,
chr1:114769479-114769813	-	SIKE1|ENST00000060969.6|coding|3UTR	1	334,	0,
chr1:114773459-114773859	-	SIKE1|ENST00000060969.6|coding|3UTR	1	400,	0,
chr1:114774070-114776443	-	SIKE1|ENST00000060969.6|coding|3UTR	2	302,98,	0,2275,
chr1:114779107-114780451	-	SIKE1|ENST00000475335.5|coding|exon	3	177,106,3,	0,1002,1341,
chr1:115049173-115049573	-	TSPAN2|ENST00000369516.7|coding|3UTR	1	400,	0,
chr1:115049774-115050174	-	TSPAN2|ENST00000369516.7|coding|3UTR	1	400,	0,
chr1:115050310-115057607	-	TSPAN2|ENST00000369516.7|coding|3UTR	3	245,84,71,	0,3068,7226,
chr1:115099672-115102523	+	LINC01765|ENST00000448680.1|lncRNA|exon	2	79,276,	0,2575,
chr1:115685423-115691414	+	VANGL1|ENST00000310260.7|coding|3UTR	2	104,296,	0,5695,
chr1:115976622-116019676	+	SLC22A15|ENST00000369502.1|coding|CDS	3	92,213,95,	0,15408,42959,
chr1:116031490-116031840	+	SLC22A15|ENST00000369502.1|coding|3UTR	1	350,	0,
chr1:116069164-116069564	+	SLC22A15|ENST00000369503.9|coding|3UTR	1	400,	0,
chr1:116069634-116070034	+	SLC22A15|ENST00000369503.9|coding|3UTR	1	400,	0,
chr1:116385782-116386133	+	ATP1A1|ENST00000488733.1|coding|exon	1	351,	0,
chr1:116390575-116390826	-	ATP1A1-AS1|ENST00000608511.6|lncRNA|exon	1	251,	0,
chr1:116391100-116391500	-	ATP1A1-AS1|ENST00000608511.6|lncRNA|exon	1	400,	0,
chr1:116397267-116397667	-	ATP1A1-AS1|ENST00000493908.2|lncRNA|exon	1	400,	0,
chr1:116401091-116418635	-	ATP1A1-AS1|ENST00000493908.2|lncRNA|exon	2	40,177,	0,17367,
chr1:116404444-116404774	+	ATP1A1|ENST00000295598.10|coding|3UTR	1	330,	0,
chr1:116405509-116405737	-	ATP1A1-AS1|ENST00000369491.1|lncRNA|exon	1	228,	0,
chr1:116493016-116493230	-	AL390066.2|ENST00000456414.2|lncRNA|exon	1	214,	0,
chr1:116514534-116519267	-	CD58|ENST00000369489.10|coding|3UTR	2	288,37,	0,4696,
chr1:116574399-116574728	-	IGSF3|ENST00000369483.5|coding|3UTR	1	329,	0,
chr1:116768895-116769229	+	CD2|ENST00000369478.4|coding|3UTR	1	334,	0,
chr1:116775104-116775297	-	FTH1P22|ENST00000456305.2|others|exon	1	193,	0,
chr1:116990018-116990338	+	PTGFRN|ENST00000393203.3|coding|3UTR	1	320,	0,
chr1:117025483-117025810	-	AL445231.1|ENST00000445523.1|lncRNA|exon	1	327,	0,
chr1:117036236-117036476	+	CD101|ENST00000460180.1|coding|exon	1	240,	0,
chr1:117060513-117075067	+	TTF2|ENST00000470935.1|coding|exon	4	48,87,67,198,	0,1873,13147,14356,
chr1:117075858-117076389	+	TTF2|ENST00000469638.1|coding|exon	2	1,210,	0,321,
chr1:117076722-117081916	+	TTF2|ENST00000369466.9|coding|CDS	4	101,128,82,89,	0,1193,2845,5105,
chr1:117101790-117102190	+	TTF2|ENST00000369466.9|coding|3UTR	1	400,	0,
chr1:117102238-117102638	+	TTF2|ENST00000369466.9|coding|3UTR	1	400,	0,
chr1:117103605-117104005	+	TTF2|ENST00000369466.9|coding|3UTR	1	400,	0,
chr1:117105854-117106254	+	TTF2|ENST00000369466.9|coding|3UTR	1	400,	0,
chr1:117365061-117365461	-	AL358072.1|ENST00000604156.1|lncRNA|exon	1	400,	0,
chr1:117368348-117405555	+	MAN1A2|ENST00000356554.7|coding|CDS	3	137,256,7,	0,33837,37200,
chr1:117624434-117624834	+	TENT5C|ENST00000369448.4|coding|3UTR	1	400,	0,
chr1:117628011-117628366	+	TENT5C|ENST00000369448.4|coding|3UTR	1	355,	0,
chr1:117863485-117863787	-	GDAP2|ENST00000369443.10|coding|3UTR	1	302,	0,
chr1:117869414-117869814	-	GDAP2|ENST00000369443.10|coding|3UTR	1	400,	0,
chr1:117870113-117870513	-	GDAP2|ENST00000369443.10|coding|3UTR	1	400,	0,
chr1:117877345-117877745	-	GDAP2|ENST00000369442.3|coding|3UTR	1	400,	0,
chr1:117939500-117942450	+	WDR3|ENST00000349139.6|coding|CDS	5	72,114,102,98,14,	0,1326,1623,2249,2936,
chr1:117959696-117960096	+	WDR3|ENST00000349139.6|coding|3UTR	1	400,	0,
chr1:119031238-119031583	-	WARS2|ENST00000235521.4|coding|3UTR	1	345,	0,
chr1:119032625-119033025	-	WARS2|ENST00000235521.4|coding|3UTR	1	400,	0,
chr1:119126539-119126826	-	RPS3AP12|ENST00000443616.1|others|exon	1	287,	0,
chr1:119140573-119150627	+	WARS2-AS1|ENST00000425884.5|lncRNA|exon	3	220,117,63,	0,6379,9991,
chr1:119161583-119161792	+	WARS2-AS1|ENST00000667936.1|lncRNA|exon	1	209,	0,
chr1:119179417-119179817	+	WARS2-AS1|ENST00000670000.1|lncRNA|exon	1	400,	0,
chr1:119275621-119275952	+	WARS2-AS1|ENST00000418015.1|lncRNA|exon	1	331,	0,
chr1:119626024-119647977	-	ZNF697|ENST00000421812.3|coding|CDS	2	113,287,	0,21666,
chr1:119727294-119727664	+	PHGDH|ENST00000641573.1|coding|exon	1	370,	0,
chr1:119743010-119744204	+	PHGDH|ENST00000369409.9|coding|3UTR	2	34,319,	0,875,
chr1:119794056-119794456	-	REG4|ENST00000354219.5|coding|3UTR	1	400,	0,
chr1:119912011-119912411	-	NOTCH2|ENST00000256646.7|coding|3UTR	1	400,	0,
chr1:120155175-120155575	-	SEC22B|ENST00000578049.4|coding|3UTR	1	400,	0,
chr1:120155961-120156361	-	SEC22B|ENST00000578049.4|coding|3UTR	1	400,	0,
chr1:120156236-120156636	-	SEC22B|ENST00000578049.4|coding|3UTR	1	400,	0,
chr1:120267334-120267562	-	AC244669.1|ENST00000616141.4|others|exon	1	228,	0,
chr1:120462926-120466003	+	NBPF8|ENST00000583271.5|others|exon	5	40,52,173,109,26,	0,749,1449,2336,3051,
chr1:120467290-120467686	+	NBPF8|ENST00000583271.5|others|exon	1	396,	0,
chr1:120528417-120528726	-	AC241952.2|ENST00000637601.1|others|exon	1	309,	0,
chr1:120793300-120793874	+	AC253572.1|ENST00000624419.2|coding|3UTR	2	196,128,	0,446,
chr1:120850349-120850749	-	AC253572.2|ENST00000664186.1|lncRNA|exon	1	400,	0,
chr1:120913290-120913690	-	AC241377.4|ENST00000640686.1|lncRNA|exon	1	400,	0,
chr1:120953156-120953460	+	LINC00623|ENST00000659101.1|lncRNA|exon	1	304,	0,
chr1:121093002-121094825	+	FCGR1B|ENST00000616817.4|coding|3UTR	2	248,152,	0,1671,
chr1:121095968-121096368	+	FCGR1B|ENST00000369384.9|coding|3UTR	1	400,	0,
chr1:121168646-121183345	-	FAM72B|ENST00000369390.7|coding|3UTR	4	189,125,78,8,	0,8561,12624,14691,
chr1:121390653-121391053	+	SRGAP2C|ENST00000367123.8|coding|3UTR	1	400,	0,
chr1:121391510-121391910	+	SRGAP2C|ENST00000367123.8|coding|3UTR	1	400,	0,
chr1:121462729-121463129	+	LINC02798|ENST00000417218.1|lncRNA|exon	1	400,	0,
chr1:121518366-121518677	-	AL592494.2|ENST00000609485.1|lncRNA|exon	1	311,	0,
chr1:121569082-121569482	+	EMBP1|ENST00000622787.4|others|exon	1	400,	0,
chr1:121569708-121570108	+	EMBP1|ENST00000622787.4|others|exon	1	400,	0,
chr1:121575385-121575693	+	EMBP1|ENST00000648011.1|others|exon	1	308,	0,
chr1:143739076-143739439	+	AC239800.2|ENST00000443018.2|lncRNA|exon	1	363,	0,
chr1:143882338-143883575	+	FCGR1CP|ENST00000579737.3|others|exon	2	58,281,	0,956,
chr1:143902428-143902828	-	H3-2|ENST00000609879.2|coding|3UTR	1	400,	0,
chr1:143903950-143904350	-	H3-2|ENST00000609879.2|coding|3UTR	1	400,	0,
chr1:143955374-143955744	-	FAM72C|ENST00000584486.5|coding|3UTR	1	370,	0,
chr1:144418113-144418340	-	AC246785.3|ENST00000455105.1|lncRNA|exon	1	227,	0,
chr1:144418918-144419190	+	AC246785.2|ENST00000432512.1|others|exon	1	272,	0,
chr1:144439854-144448835	-	NBPF15|ENST00000584793.6|coding|exon	3	184,155,61,	0,286,8920,
chr1:144440456-144448798	-	NBPF15|ENST00000584793.6|coding|exon	3	125,251,24,	0,2213,8318,
chr1:144887265-144887575	-	SRGAP2B|ENST00000612199.4|coding|3UTR	1	310,	0,
chr1:144888294-144888694	-	SRGAP2B|ENST00000612199.4|coding|3UTR	1	400,	0,
chr1:144888851-144889251	-	SRGAP2B|ENST00000612199.4|coding|3UTR	1	400,	0,
chr1:144955450-145092890	-	SRGAP2B|ENST00000641863.1|coding|CDS	3	151,193,56,	0,39557,137384,
chr1:145112259-145112659	+	FAM72D|ENST00000400889.3|coding|3UTR	1	400,	0,
chr1:145215403-145215803	+	AC241585.2|ENST00000638358.1|lncRNA|exon	1	400,	0,
chr1:145233298-145233519	+	AC241585.1|ENST00000433527.1|others|exon	1	221,	0,
chr1:145281229-145281462	+	AC245014.3|ENST00000618589.1|lncRNA|exon	1	233,	0,
chr1:145670081-145670481	+	GPR89A|ENST00000313835.14|coding|3UTR	1	400,	0,
chr1:145738790-145739190	+	CD160|ENST00000235933.10|coding|3UTR	1	400,	0,
chr1:145746396-145746796	-	RNF115|ENST00000582693.5|coding|3UTR	1	400,	0,
chr1:145840125-145842548	+	POLR3C|ENST00000334163.4|coding|3UTR	3	40,150,210,	0,796,2213,
chr1:145848533-145848860	-	PIAS3|ENST00000369298.5|coding|3UTR	1	327,	0,
chr1:145848619-145848952	+	NUDT17|ENST00000334513.6|coding|3UTR	1	333,	0,
chr1:145866564-145867996	-	ANKRD35|ENST00000355594.9|coding|3UTR	3	201,106,6,	0,722,1426,
chr1:145892840-145895683	-	ITGA10|ENST00000539363.2|coding|CDS	5	23,114,96,114,53,	0,320,699,2439,2790,
chr1:145904055-145910076	-	ITGA10|ENST00000539363.2|coding|CDS	3	145,128,114,	0,628,5907,
chr1:145905766-145906120	-	ITGA10|ENST00000468261.1|coding|exon	1	354,	0,
chr1:145906071-145906471	-	ITGA10|ENST00000468261.1|coding|exon	1	400,	0,
chr1:145911351-145911671	-	PEX11B|ENST00000537888.1|coding|3UTR	1	320,	0,
chr1:145920544-145920910	+	GNRHR2|ENST00000619161.5|others|exon	1	366,	0,
chr1:145925683-145926500	-	RBM8A|ENST00000369307.4|coding|3UTR	3	244,137,19,	0,357,798,
chr1:145927444-145941178	+	LIX1L-AS1|ENST00000599147.5|lncRNA|exon	4	25,76,138,67,	0,4639,6808,13667,
chr1:145933423-145933754	-	LIX1L|ENST00000604000.4|coding|3UTR	1	331,	0,
chr1:145935958-145936358	-	LIX1L|ENST00000604000.4|coding|3UTR	1	400,	0,
chr1:145941947-145942249	+	LIX1L-AS1|ENST00000366105.2|lncRNA|exon	1	302,	0,
chr1:145959441-145959762	-	ANKRD34A|ENST00000606888.3|coding|3UTR	1	321,	0,
chr1:145978523-145978848	+	POLR3GL|ENST00000369314.2|coding|3UTR	1	325,	0,
chr1:145992435-145992769	-	TXNIP|ENST00000582401.6|coding|3UTR	1	334,	0,
chr1:145993315-145993715	-	TXNIP|ENST00000582401.6|coding|3UTR	1	400,	0,
chr1:145994999-145996163	-	TXNIP|ENST00000582401.6|coding|CDS	4	32,148,73,147,	0,144,404,1017,
chr1:146051349-146051749	-	AC239799.2|ENST00000659152.1|lncRNA|exon	1	400,	0,
chr1:146059427-146059827	+	LINC01719|ENST00000664959.1|lncRNA|exon	1	400,	0,
chr1:146132220-146135410	-	NBPF10|ENST00000617010.2|coding|5UTR	4	17,206,73,104,	0,1302,1972,3086,
chr1:146147376-146156777	-	NOTCH2NLA|ENST00000579793.6|coding|3UTR	3	19,83,298,	0,288,9103,
chr1:146155572-146155972	-	NOTCH2NLA|ENST00000362074.7|coding|3UTR	1	400,	0,
chr1:146235806-146236098	+	AC239799.1|ENST00000622359.1|lncRNA|exon	1	292,	0,
chr1:146237213-146237613	+	AC239799.1|ENST00000622359.1|lncRNA|exon	1	400,	0,
chr1:146321227-146321627	-	SEC22B4P|ENST00000643391.1|others|exon	1	400,	0,
chr1:146387762-146388092	+	AC245407.2|ENST00000660431.1|lncRNA|exon	1	330,	0,
chr1:146991248-146994360	+	NBPF12|ENST00000617844.4|coding|CDS	5	37,52,173,109,29,	0,746,1463,2350,3083,
chr1:146995741-146996141	+	NBPF12|ENST00000617614.4|coding|3UTR	1	400,	0,
chr1:147082972-147083372	-	AC241584.1|ENST00000438469.2|others|exon	1	400,	0,
chr1:147155113-147155428	-	PRKAB2|ENST00000254101.4|coding|3UTR	1	315,	0,
chr1:147159331-147162459	-	PRKAB2|ENST00000254101.4|coding|3UTR	3	311,69,20,	0,2380,3108,
chr1:147173218-147174482	+	AC242426.2|ENST00000606856.1|lncRNA|exon	2	341,59,	0,1205,
chr1:147173218-147174482	+	PDIA3P1|ENST00000440377.2|others|exon	2	341,59,	0,1205,
chr1:147178854-147179254	+	PDIA3P1|ENST00000471856.1|others|exon	1	400,	0,
chr1:147208439-147208794	-	FMO5|ENST00000619062.1|coding|exon	1	355,	0,
chr1:147214829-147215205	-	FMO5|ENST00000478432.1|coding|exon	1	376,	0,
chr1:147295447-147295765	+	CHD1L|ENST00000369259.4|coding|3UTR	1	318,	0,
chr1:147295458-147295734	+	AC242426.2|ENST00000650785.1|lncRNA|exon	1	276,	0,
chr1:147625872-147626211	+	BCL9|ENST00000234739.8|coding|3UTR	1	339,	0,
chr1:147647329-147648408	-	ACP6|ENST00000583509.7|coding|3UTR	2	237,163,	0,916,
chr1:147967295-147967695	+	GPR89B|ENST00000488603.5|coding|exon	1	400,	0,
chr1:147993015-147993415	+	GPR89B|ENST00000314163.12|coding|3UTR	1	400,	0,
chr1:148011865-148012210	+	AC239803.1|ENST00000610161.1|lncRNA|exon	1	345,	0,
chr1:148102096-148102496	-	NBPF11|ENST00000614015.4|coding|3UTR	1	400,	0,
chr1:148158239-148158546	+	LINC02805|ENST00000657111.1|lncRNA|exon	1	307,	0,
chr1:148432259-148432545	+	AC245100.4|ENST00000634638.1|others|exon	1	286,	0,
chr1:148432960-148433282	-	LINC01138|ENST00000658938.1|lncRNA|exon	1	322,	0,
chr1:148434774-148435008	-	LINC01138|ENST00000614292.1|lncRNA|exon	1	234,	0,
chr1:148436497-148461063	-	LINC01138|ENST00000658938.1|lncRNA|exon	2	67,333,	0,24233,
chr1:148459351-148459751	+	AC245100.8|ENST00000638752.1|lncRNA|exon	1	400,	0,
chr1:148482212-148482612	-	PPIAL4G|ENST00000419275.2|coding|3UTR	1	400,	0,
chr1:148531492-148531892	-	NBPF14|ENST00000614999.4|coding|3UTR	1	400,	0,
chr1:148537070-148539535	-	NBPF14|ENST00000614999.4|coding|CDS	4	49,173,52,126,	0,763,1578,2339,
chr1:148607116-148615711	-	NOTCH2NLB|ENST00000593495.3|coding|CDS	3	43,336,21,	0,293,8574,
chr1:148749768-148750099	+	NUDT4B|ENST00000322209.4|coding|3UTR	1	331,	0,
chr1:148981416-148981816	+	PDE4DIP|ENST00000529945.2|coding|3UTR	1	400,	0,
chr1:149054082-149054474	-	NBPF9|ENST00000584027.8|coding|3UTR	1	392,	0,
chr1:149060548-149062889	-	NBPF9|ENST00000611593.1|coding|exon	4	147,52,173,28,	0,783,1544,2313,
chr1:149176170-149181074	+	AC245297.4|ENST00000665384.1|lncRNA|exon	4	80,55,252,13,	0,987,4125,4891,
chr1:149198006-149201071	-	AC245297.1|ENST00000663163.1|others|exon	3	165,124,58,	0,354,3007,
chr1:149250826-149251069	+	AC245297.4|ENST00000667654.1|lncRNA|exon	1	243,	0,
chr1:149259596-149259973	+	AC245297.4|ENST00000662742.1|lncRNA|exon	1	377,	0,
chr1:149463529-149464179	+	NOTCH2NLC|ENST00000650865.1|coding|3UTR	2	297,103,	0,547,
chr1:149464570-149464970	+	NOTCH2NLC|ENST00000578189.1|coding|3UTR	1	400,	0,
chr1:149466068-149466468	+	NOTCH2NLC|ENST00000578189.1|coding|3UTR	1	400,	0,
chr1:149555916-149556316	+	AC242842.3|ENST00000621744.4|coding|3UTR	1	400,	0,
chr1:149555916-149556316	+	NBPF19|ENST00000651566.1|coding|3UTR	1	400,	0,
chr1:149647331-149647610	+	LINC00869|ENST00000620190.1|others|exon	1	279,	0,
chr1:149783164-149812250	-	H2BC18|ENST00000545683.1|coding|3UTR	2	96,304,	0,28782,
chr1:149790288-149791390	+	FCGR1A|ENST00000444948.5|coding|CDS	2	50,154,	0,948,
chr1:149791368-149791675	+	FCGR1A|ENST00000369168.4|coding|3UTR	1	307,	0,
chr1:149810507-149810894	-	H2BC18|ENST00000369167.2|coding|3UTR	1	387,	0,
chr1:149811518-149811918	-	H2BC18|ENST00000369167.2|coding|3UTR	1	400,	0,
chr1:149813225-149813495	-	H3C13|ENST00000331491.2|coding|3UTR	1	270,	0,
chr1:149833110-149834530	+	H4C14|ENST00000614272.1|coding|3UTR	2	4,396,	0,1024,
chr1:149833368-149833768	+	H4C14|ENST00000618193.1|coding|3UTR	1	400,	0,
chr1:149842192-149842493	-	H2AC18|ENST00000369159.2|coding|3UTR	1	301,	0,
chr1:149843207-149843607	+	H2BC19P|ENST00000608318.2|others|exon	1	400,	0,
chr1:149844431-149844831	+	H2BC19P|ENST00000608318.2|others|exon	1	400,	0,
chr1:149844502-149844824	-	H2BC20P|ENST00000564237.2|others|exon	1	322,	0,
chr1:149846229-149846486	+	H2BC19P|ENST00000608318.2|others|exon	1	257,	0,
chr1:149848372-149848772	-	H2BC20P|ENST00000564237.2|others|exon	1	400,	0,
chr1:149849383-149849783	-	H2BC20P|ENST00000564237.2|others|exon	1	400,	0,
chr1:149850208-149850608	-	H2BC20P|ENST00000498492.2|others|exon	1	400,	0,
chr1:149851323-149851624	+	H2AC19|ENST00000607355.2|coding|3UTR	1	301,	0,
chr1:149859317-149859987	-	H4C15|ENST00000612061.1|coding|3UTR	2	364,36,	0,634,
chr1:149860032-149860432	-	H4C15|ENST00000612061.1|coding|3UTR	1	400,	0,
chr1:149862167-149862495	+	AC239868.1|ENST00000577853.1|lncRNA|exon	1	328,	0,
chr1:149884476-149884811	-	H2BC21|ENST00000369155.3|coding|3UTR	1	335,	0,
chr1:149885923-149886323	-	H2BC21|ENST00000369155.3|coding|3UTR	1	400,	0,
chr1:149887145-149887411	+	H2AC20|ENST00000331380.4|coding|3UTR	1	266,	0,
chr1:149887469-149887783	-	H2AC21|ENST00000331128.6|coding|3UTR	1	314,	0,
chr1:149900372-149900491	+	BOLA1|ENST00000369153.2|coding|3UTR	1	119,	0,
chr1:149900455-149900787	+	BOLA1|ENST00000369152.6|coding|3UTR	1	332,	0,
chr1:149903318-149903578	-	SV2A|ENST00000369146.8|coding|3UTR	1	260,	0,
chr1:149903639-149904039	-	SV2A|ENST00000369146.8|coding|3UTR	1	400,	0,
chr1:149923318-149923645	-	SF3B4|ENST00000271628.9|coding|3UTR	1	327,	0,
chr1:149928651-149928971	-	MTMR11|ENST00000439741.4|coding|3UTR	1	320,	0,
chr1:149937812-149938085	-	OTUD7B|ENST00000581312.6|coding|3UTR	1	273,	0,
chr1:149963534-149963934	-	OTUD7B|ENST00000619871.1|coding|exon	1	400,	0,
chr1:150067238-150067638	-	AC244033.2|ENST00000642888.2|lncRNA|exon	1	400,	0,
chr1:150144987-150145325	+	VPS45|ENST00000535106.5|coding|3UTR	1	338,	0,
chr1:150159273-150159673	+	PLEKHO1|ENST00000369124.5|coding|3UTR	1	400,	0,
chr1:150181140-150181429	+	AC242988.2|ENST00000647691.1|lncRNA|exon	1	289,	0,
chr1:150218467-150218857	-	ANP32E|ENST00000629042.2|coding|3UTR	1	390,	0,
chr1:150220331-150220731	-	ANP32E|ENST00000436748.6|coding|3UTR	1	400,	0,
chr1:150226647-150235823	-	ANP32E|ENST00000534220.1|coding|CDS	3	148,73,91,	0,2424,9085,
chr1:150265404-150265743	-	APH1A|ENST00000369109.8|coding|3UTR	1	339,	0,
chr1:150274148-150280895	+	C1orf54|ENST00000369099.8|coding|3UTR	5	22,59,111,99,61,	0,1592,2373,5494,6686,
chr1:150285035-150285435	+	CIART|ENST00000469255.5|coding|exon	1	400,	0,
chr1:150286710-150287055	+	CIART|ENST00000290363.6|coding|3UTR	1	345,	0,
chr1:150294400-150308398	+	MRPS21|ENST00000581066.2|coding|3UTR	2	49,351,	0,13647,
chr1:150352865-150353227	+	PRPF3|ENST00000324862.7|coding|3UTR	1	362,	0,
chr1:150441399-150441623	+	RPRD2|ENST00000369067.7|coding|3UTR	1	224,	0,
chr1:150473192-150473592	+	RPRD2|ENST00000401000.8|coding|3UTR	1	400,	0,
chr1:150507103-150507284	+	TARS2|ENST00000606933.5|coding|3UTR	1	181,	0,
chr1:150507201-150507563	+	TARS2|ENST00000369051.7|coding|3UTR	1	362,	0,
chr1:150551013-150551413	+	ADAMTSL4|ENST00000483335.1|coding|exon	1	400,	0,
chr1:150551527-150551896	+	ADAMTSL4|ENST00000483335.1|coding|exon	1	369,	0,
chr1:150558502-150558748	+	ADAMTSL4|ENST00000369041.9|coding|3UTR	1	246,	0,
chr1:150560316-150560716	-	ADAMTSL4-AS1|ENST00000615012.1|lncRNA|exon	1	400,	0,
chr1:150560627-150560937	+	ADAMTSL4|ENST00000369038.6|coding|3UTR	1	310,	0,
chr1:150560895-150561199	-	ADAMTSL4-AS1|ENST00000617352.1|lncRNA|exon	1	304,	0,
chr1:150568979-150569232	-	RN7SL600P|ENST00000581811.2|others|exon	1	253,	0,
chr1:150574272-150574552	-	ADAMTSL4-AS1|ENST00000617352.1|lncRNA|exon	1	280,	0,
chr1:150574555-150574896	-	MCL1|ENST00000620947.4|coding|3UTR	1	341,	0,
chr1:150575929-150576329	-	MCL1|ENST00000369026.3|coding|3UTR	1	400,	0,
chr1:150622125-150622444	-	ENSA|ENST00000369014.10|coding|3UTR	1	319,	0,
chr1:150646230-150646560	-	GOLPH3L|ENST00000271732.8|coding|3UTR	1	330,	0,
chr1:150647010-150647410	-	GOLPH3L|ENST00000271732.8|coding|3UTR	1	400,	0,
chr1:150647887-150648287	-	GOLPH3L|ENST00000271732.8|coding|3UTR	1	400,	0,
chr1:150730189-150730517	-	CTSS|ENST00000368985.8|coding|3UTR	1	328,	0,
chr1:150732342-150732742	-	CTSS|ENST00000368985.8|coding|3UTR	1	400,	0,
chr1:150796242-150796583	-	CTSK|ENST00000271651.8|coding|3UTR	1	341,	0,
chr1:150809713-150810057	-	ARNT|ENST00000358595.10|coding|3UTR	1	344,	0,
chr1:150810094-150810427	-	ARNT|ENST00000471844.6|coding|3UTR	1	333,	0,
chr1:150811216-150811616	-	ARNT|ENST00000354396.6|coding|3UTR	1	400,	0,
chr1:150811755-150813216	-	ARNT|ENST00000515192.5|coding|3UTR	2	355,45,	0,1416,
chr1:150831686-150836293	-	ARNT|ENST00000468970.1|coding|exon	4	217,66,103,14,	0,647,2851,4593,
chr1:150930097-150930446	+	SETDB1|ENST00000481219.1|coding|exon	1	349,	0,
chr1:150945003-150945320	+	SETDB1|ENST00000368962.6|coding|3UTR	1	317,	0,
chr1:150964412-150964743	+	SETDB1|ENST00000368969.8|coding|3UTR	1	331,	0,
chr1:150965205-150965591	-	CERS2|ENST00000271688.10|coding|3UTR	1	386,	0,
chr1:150996788-150997188	-	MINDY1|ENST00000312210.9|coding|3UTR	1	400,	0,
chr1:151001260-151006363	-	MINDY1|ENST00000493834.2|coding|CDS	4	54,58,236,52,	0,464,904,5051,
chr1:151035371-151035702	+	PRUNE1|ENST00000368934.1|coding|3UTR	1	331,	0,
chr1:151043595-151046093	+	BNIPL|ENST00000485855.1|coding|3UTR	4	132,154,87,27,	0,1284,2201,2471,
chr1:151048639-151050624	+	C1orf56|ENST00000368926.6|coding|3UTR	2	213,187,	0,1798,
chr1:151050978-151051314	-	CDC42SE1|ENST00000540998.5|coding|3UTR	1	336,	0,
chr1:151051036-151051402	+	C1orf56|ENST00000368926.6|coding|3UTR	1	366,	0,
chr1:151052611-151053011	-	CDC42SE1|ENST00000439374.6|coding|3UTR	1	400,	0,
chr1:151068123-151068523	+	MLLT11|ENST00000368921.5|coding|3UTR	1	400,	0,
chr1:151118159-151118559	+	GABPB2|ENST00000368916.1|coding|3UTR	1	400,	0,
chr1:151119403-151119803	+	GABPB2|ENST00000368918.8|coding|3UTR	1	400,	0,
chr1:151120136-151120536	+	GABPB2|ENST00000368918.8|coding|3UTR	1	400,	0,
chr1:151123095-151123495	+	GABPB2|ENST00000368918.8|coding|3UTR	1	400,	0,
chr1:151123623-151124023	+	GABPB2|ENST00000368918.8|coding|3UTR	1	400,	0,
chr1:151125272-151125542	+	GABPB2|ENST00000368918.8|coding|3UTR	1	270,	0,
chr1:151159432-151159749	+	TNFAIP8L2|ENST00000368910.4|coding|3UTR	1	317,	0,
chr1:151167388-151169164	+	SCNM1|ENST00000368905.9|coding|3UTR	3	26,195,179,	0,755,1597,
chr1:151167483-151167883	+	SCNM1|ENST00000461862.5|coding|exon	1	400,	0,
chr1:151169986-151171046	-	TMOD4|ENST00000295314.9|coding|3UTR	2	117,127,	0,933,
chr1:151176425-151176825	-	VPS72|ENST00000368892.9|coding|3UTR	1	400,	0,
[truncated: 30,571 more rows]

## Sheet: 4k exonic PASs
Genomic annotation of exonic PASs called from the 4k PBMC scRNA-seq dataset from 10x Genomics.
Location	Strand	Information	Exon number	Length of each peak block (BED file format)	Start site of each peak block (BED file format)
chr1:15903-17054	-	WASH7P|ENST00000488147.1|others|exon	3	44,159,197,	0,703,954,
chr1:89295-89577	-	AL627309.1|ENST00000466430.5|lncRNA|exon	1	282,	0,
chr1:134013-134413	+	CICP27|ENST00000442987.3|others|exon	1	400,	0,
chr1:135141-135320	-	AL627309.6|ENST00000494149.2|others|exon	1	179,	0,
chr1:142808-146582	-	AL627309.5|ENST00000484859.1|lncRNA|exon	2	203,197,	0,3577,
chr1:147926-148326	-	AL627309.5|ENST00000484859.1|lncRNA|exon	1	400,	0,
chr1:165664-168080	-	AL627309.5|ENST00000662089.1|lncRNA|exon	2	278,122,	0,2294,
chr1:167136-167452	-	AL627309.5|ENST00000655252.1|lncRNA|exon	1	316,	0,
chr1:185217-186323	-	WASH9P|ENST00000623083.4|others|exon	3	133,69,7,	0,273,1099,
chr1:258568-258733	-	AP006222.1|ENST00000450734.1|others|exon	1	165,	0,
chr1:263015-263284	-	AP006222.1|ENST00000424587.7|others|exon	1	269,	0,
chr1:265279-265679	-	AP006222.1|ENST00000424587.7|others|exon	1	400,	0,
chr1:267104-267504	-	AP006222.1|ENST00000424587.7|others|exon	1	400,	0,
chr1:268252-268577	+	AP006222.2|ENST00000669836.1|lncRNA|exon	1	325,	0,
chr1:484832-485041	-	AL732372.2|ENST00000601814.5|others|exon	1	209,	0,
chr1:629062-629338	+	MTND1P23|ENST00000416931.1|others|exon	1	276,	0,
chr1:630198-630598	+	MTND2P28|ENST00000457540.1|others|exon	1	400,	0,
chr1:632397-632616	+	MTCO1P12|ENST00000414273.1|others|exon	1	219,	0,
chr1:633969-634369	+	MTATP6P1|ENST00000514057.1|others|exon	1	400,	0,
chr1:634738-634922	+	MTCO3P12|ENST00000416718.2|others|exon	1	184,	0,
chr1:725963-726336	-	AL669831.1|ENST00000506640.2|others|exon	1	373,	0,
chr1:774271-778626	-	AL669831.1|ENST00000506640.2|others|exon	2	9,343,	0,4012,
chr1:778838-782078	+	LINC01409|ENST00000457084.1|lncRNA|exon	2	254,142,	0,3098,
chr1:786746-787146	+	LINC01409|ENST00000665867.1|lncRNA|exon	1	400,	0,
chr1:787312-787662	+	LINC01409|ENST00000591702.1|lncRNA|exon	1	350,	0,
chr1:801072-817434	-	AL669831.4|ENST00000447500.4|others|exon	5	91,93,50,104,62,	0,4726,7501,8994,16300,
chr1:804177-805130	+	LINC01409|ENST00000429505.6|lncRNA|exon	2	45,355,	0,598,
chr1:826206-826490	-	LINC00115|ENST00000473798.1|lncRNA|exon	1	284,	0,
chr1:826681-827081	-	LINC00115|ENST00000473798.1|lncRNA|exon	1	400,	0,
chr1:827603-829071	+	LINC01128|ENST00000669922.1|lncRNA|exon	2	172,69,	0,1399,
chr1:841617-842017	+	LINC01128|ENST00000415295.1|lncRNA|exon	1	400,	0,
chr1:843210-843610	+	LINC01128|ENST00000669922.1|lncRNA|exon	1	400,	0,
chr1:854006-854406	+	LINC01128|ENST00000657837.1|lncRNA|exon	1	400,	0,
chr1:855621-856021	+	LINC01128|ENST00000445118.7|lncRNA|exon	1	400,	0,
chr1:856766-857166	+	LINC01128|ENST00000657837.1|lncRNA|exon	1	400,	0,
chr1:858715-859115	+	LINC01128|ENST00000659124.1|lncRNA|exon	1	400,	0,
chr1:865465-865865	+	AL669831.7|ENST00000671208.1|lncRNA|exon	1	400,	0,
chr1:867894-868202	+	AL669831.7|ENST00000661463.1|lncRNA|exon	1	308,	0,
chr1:944213-944565	-	NOC2L|ENST00000327044.7|coding|3UTR	1	352,	0,
chr1:944218-944543	+	SAMD11|ENST00000342066.8|coding|3UTR	1	325,	0,
chr1:958274-958647	-	NOC2L|ENST00000469563.1|coding|exon	1	373,	0,
chr1:965335-965701	+	KLHL17|ENST00000338591.8|coding|3UTR	1	366,	0,
chr1:974764-975164	+	PLEKHN1|ENST00000379410.8|coding|3UTR	1	400,	0,
chr1:996008-996408	-	AL645608.7|ENST00000606034.1|lncRNA|exon	1	400,	0,
chr1:998978-999336	-	HES4|ENST00000484667.2|coding|3UTR	1	358,	0,
chr1:1014161-1014517	+	ISG15|ENST00000624697.4|coding|3UTR	1	356,	0,
chr1:1055158-1056116	+	AL645608.5|ENST00000418300.1|lncRNA|exon	2	57,219,	0,739,
chr1:1055749-1056105	+	AGRN|ENST00000379370.7|coding|3UTR	1	356,	0,
chr1:1065971-1066371	+	AL390719.1|ENST00000451054.1|others|exon	1	400,	0,
chr1:1081832-1082193	-	C1orf159|ENST00000467751.5|coding|3UTR	1	361,	0,
chr1:1185465-1185821	+	TTLL10|ENST00000379288.3|coding|3UTR	1	356,	0,
chr1:1197557-1197906	+	TTLL10|ENST00000379289.6|coding|3UTR	1	349,	0,
chr1:1203525-1203881	-	TNFRSF18|ENST00000328596.10|coding|3UTR	1	356,	0,
chr1:1211347-1211780	-	TNFRSF4|ENST00000379236.4|coding|3UTR	2	278,77,	0,356,
chr1:1216929-1217297	-	SDF4|ENST00000660930.1|coding|3UTR	1	368,	0,
chr1:1233347-1233747	+	B3GALT6|ENST00000379198.5|coding|3UTR	1	400,	0,
chr1:1234666-1235019	+	B3GALT6|ENST00000379198.5|coding|3UTR	1	353,	0,
chr1:1242478-1243180	-	C1QTNF12|ENST00000462849.1|coding|exon	3	168,79,119,	0,356,583,
chr1:1249777-1250011	-	AL162741.1|ENST00000565563.1|lncRNA|exon	1	234,	0,
chr1:1250200-1250600	-	AL162741.1|ENST00000565563.1|lncRNA|exon	1	400,	0,
chr1:1253914-1254265	-	UBE2J2|ENST00000347370.6|coding|3UTR	1	351,	0,
chr1:1254884-1255284	-	UBE2J2|ENST00000347370.6|coding|3UTR	1	400,	0,
chr1:1291689-1292019	+	SCNN1D|ENST00000325425.12|coding|3UTR	1	330,	0,
chr1:1292399-1292750	-	ACAP3|ENST00000354700.10|coding|3UTR	1	351,	0,
chr1:1292880-1293280	-	ACAP3|ENST00000354700.10|coding|3UTR	1	400,	0,
chr1:1301448-1301764	-	ACAP3|ENST00000478065.5|coding|exon	1	316,	0,
chr1:1311054-1311665	+	PUSL1|ENST00000379031.10|coding|3UTR	2	17,336,	0,275,
chr1:1311615-1312077	-	INTS11|ENST00000419704.5|coding|3UTR	2	309,60,	0,402,
chr1:1328533-1328885	+	CPTP|ENST00000343938.9|coding|3UTR	1	352,	0,
chr1:1334945-1335314	+	TAS1R3|ENST00000339381.6|coding|3UTR	1	369,	0,
chr1:1335291-1335650	-	DVL1|ENST00000610709.2|coding|3UTR	1	359,	0,
chr1:1352714-1353074	-	MXRA8|ENST00000445648.5|coding|3UTR	1	360,	0,
chr1:1373746-1374201	-	AURKAIP1|ENST00000378853.3|coding|3UTR	2	156,202,	0,253,
chr1:1386692-1387092	-	CCNL2|ENST00000408952.8|coding|3UTR	1	400,	0,
chr1:1390470-1395410	-	CCNL2|ENST00000482621.5|coding|3UTR	5	93,100,125,65,17,	0,295,2208,2925,4923,
chr1:1392491-1395416	-	CCNL2|ENST00000408918.8|coding|3UTR	3	312,65,23,	0,904,2902,
chr1:1401658-1402020	+	MRPL20-AS1|ENST00000418833.2|lncRNA|exon	1	362,	0,
chr1:1401921-1405827	-	MRPL20|ENST00000344843.12|coding|3UTR	2	335,19,	0,3887,
chr1:1405511-1405752	-	RN7SL657P|ENST00000582431.2|others|exon	1	241,	0,
chr1:1409096-1409403	+	AL391244.2|ENST00000607307.1|lncRNA|exon	1	307,	0,
chr1:1410359-1410618	+	AL391244.2|ENST00000607307.1|lncRNA|exon	1	259,	0,
chr1:1418431-1418779	-	ANKRD65|ENST00000537107.5|coding|3UTR	1	348,	0,
chr1:1468871-1469271	+	ATAD3C|ENST00000378785.7|coding|3UTR	1	400,	0,
chr1:1469801-1470152	+	ATAD3C|ENST00000378785.7|coding|3UTR	1	351,	0,
chr1:1495800-1496200	+	ATAD3B|ENST00000308647.8|coding|3UTR	1	400,	0,
chr1:1503598-1509438	+	AL645728.2|ENST00000641974.1|others|exon	2	63,234,	0,5606,
chr1:1534313-1534664	+	ATAD3A|ENST00000378755.9|coding|3UTR	1	351,	0,
chr1:1534780-1535166	-	TMEM240|ENST00000378733.9|coding|3UTR	1	386,	0,
chr1:1539102-1539459	-	TMEM240|ENST00000624426.1|coding|3UTR	1	357,	0,
chr1:1541675-1542021	-	SSU72|ENST00000291386.4|coding|3UTR	1	346,	0,
chr1:1574329-1575666	+	AL645728.1|ENST00000647566.1|lncRNA|exon	2	20,380,	0,957,
chr1:1576464-1576864	+	AL645728.1|ENST00000366221.3|lncRNA|exon	1	400,	0,
chr1:1598012-1598338	-	FNDC10|ENST00000422725.4|coding|3UTR	1	326,	0,
chr1:1602423-1602703	+	AL691432.4|ENST00000658591.1|lncRNA|exon	1	280,	0,
chr1:1613765-1614120	-	AL691432.2|ENST00000607222.1|lncRNA|exon	1	355,	0,
chr1:1616927-1617327	+	MIB2|ENST00000507082.1|coding|exon	1	400,	0,
chr1:1629648-1630595	+	MIB2|ENST00000520777.5|coding|3UTR	2	56,304,	0,643,
chr1:1634086-1634649	+	MMP23B|ENST00000479814.5|coding|3UTR	3	13,127,199,	0,115,364,
chr1:1635556-1636036	-	CDK11B|ENST00000341832.10|coding|3UTR	2	300,100,	0,380,
chr1:1641103-1642481	-	CDK11B|ENST00000407249.7|coding|CDS	4	10,159,96,135,	0,558,802,1243,
chr1:1642440-1652494	-	CDK11B|ENST00000340677.9|coding|CDS	4	68,137,139,56,	0,2685,7058,9998,
chr1:1652473-1658933	-	CDK11B|ENST00000341028.8|coding|exon	5	93,116,47,124,20,	0,2895,4782,4901,6440,
chr1:1661484-1661842	-	SLC35E2B|ENST00000611123.1|coding|3UTR	1	358,	0,
chr1:1662333-1662602	+	FO704657.1|ENST00000607013.1|lncRNA|exon	1	269,	0,
chr1:1670425-1670786	-	SLC35E2B|ENST00000481276.1|coding|exon	1	361,	0,
chr1:1670740-1671140	-	SLC35E2B|ENST00000481276.1|coding|exon	1	400,	0,
chr1:1671990-1672355	+	AL691432.1|ENST00000596308.1|others|exon	1	365,	0,
chr1:1673157-1673411	+	AL691432.1|ENST00000596308.1|others|exon	1	254,	0,
chr1:1674147-1674397	+	AL691432.1|ENST00000597891.1|others|exon	1	250,	0,
chr1:1701364-1701782	+	MMP23A|ENST00000234610.5|others|exon	2	123,175,	0,243,
chr1:1702704-1703184	-	CDK11A|ENST00000404249.8|coding|3UTR	2	295,105,	0,375,
chr1:1702736-1703151	-	AL031282.2|ENST00000598846.1|lncRNA|exon	2	263,72,	0,343,
chr1:1708237-1709615	-	CDK11A|ENST00000378633.5|coding|CDS	4	8,159,96,137,	0,556,800,1241,
chr1:1709118-1716443	-	CDK11A|ENST00000356937.7|coding|exon	4	15,123,164,98,	0,399,3145,7227,
chr1:1709119-1716471	-	AL031282.2|ENST00000598846.1|lncRNA|exon	4	14,123,137,126,	0,398,3144,7226,
chr1:1719359-1722831	-	CDK11A|ENST00000378638.6|coding|CDS	4	96,116,47,124,	0,2236,3228,3348,
chr1:1719362-1722778	-	AL031282.2|ENST00000598846.1|lncRNA|exon	3	93,116,191,	0,2233,3225,
chr1:1724696-1735973	+	AL031282.1|ENST00000577672.1|others|exon	2	67,157,	0,11120,
chr1:1724853-1725217	-	SLC35E2A|ENST00000355439.7|coding|3UTR	1	364,	0,
chr1:1727386-1727739	-	SLC35E2A|ENST00000643905.1|coding|3UTR	1	353,	0,
chr1:1728592-1728992	-	SLC35E2A|ENST00000643905.1|coding|3UTR	1	400,	0,
chr1:1730179-1730579	-	SLC35E2A|ENST00000643905.1|coding|3UTR	1	400,	0,
chr1:1731000-1731400	+	AL031282.1|ENST00000417099.1|others|exon	1	400,	0,
chr1:1731517-1731878	+	AL031282.1|ENST00000417099.1|others|exon	1	361,	0,
chr1:1751249-1751605	-	NADK|ENST00000341426.9|coding|3UTR	1	356,	0,
chr1:1752483-1752883	-	NADK|ENST00000342348.9|coding|3UTR	1	400,	0,
chr1:1785294-1785648	-	GNB1|ENST00000378609.9|coding|3UTR	1	354,	0,
chr1:1786745-1787413	-	GNB1|ENST00000378609.9|coding|3UTR	2	308,92,	0,576,
chr1:1892397-1892658	+	AL109917.1|ENST00000412228.1|lncRNA|exon	1	261,	0,
chr1:1916814-1917295	+	CALML6|ENST00000307786.8|coding|3UTR	3	82,101,149,	0,159,332,
chr1:1917617-1917992	-	TMEM52|ENST00000310991.8|coding|3UTR	1	375,	0,
chr1:1984056-1984456	-	CFAP74|ENST00000378592.1|coding|exon	1	400,	0,
chr1:2141154-2141554	-	AL590822.2|ENST00000606533.1|lncRNA|exon	1	400,	0,
chr1:2143044-2143444	-	AL590822.2|ENST00000606533.1|lncRNA|exon	1	400,	0,
chr1:2184086-2184389	-	PRKCZ-AS1|ENST00000444529.1|lncRNA|exon	1	303,	0,
chr1:2185044-2185395	+	PRKCZ|ENST00000378567.8|coding|3UTR	1	351,	0,
chr1:2189564-2193778	-	FAAP20|ENST00000378543.2|coding|3UTR	2	217,140,	0,4074,
chr1:2309156-2309556	+	SKI|ENST00000378536.5|coding|3UTR	1	400,	0,
chr1:2309738-2310138	+	SKI|ENST00000378536.5|coding|3UTR	1	400,	0,
chr1:2316872-2319250	+	AL590822.3|ENST00000659232.1|lncRNA|exon	2	139,261,	0,2117,
chr1:2321253-2324106	-	MORN1|ENST00000378531.8|coding|3UTR	2	326,10,	0,2843,
chr1:2332126-2332449	-	MORN1|ENST00000606372.5|coding|exon	1	323,	0,
chr1:2363077-2363414	-	AL513477.2|ENST00000607858.1|lncRNA|exon	1	337,	0,
chr1:2371206-2371554	-	MORN1|ENST00000469374.5|coding|exon	1	348,	0,
chr1:2371943-2372343	-	MORN1|ENST00000469374.5|coding|exon	1	400,	0,
chr1:2372524-2387475	-	MORN1|ENST00000469374.5|coding|exon	5	67,97,88,91,57,	0,1936,12453,13282,14894,
chr1:2400886-2403249	+	RER1|ENST00000378512.5|coding|3UTR	3	49,136,215,	0,1320,2148,
chr1:2403374-2403774	+	RER1|ENST00000605895.6|coding|3UTR	1	400,	0,
chr1:2403980-2404338	-	PEX10|ENST00000447513.7|coding|3UTR	1	358,	0,
chr1:2404785-2405185	-	PEX10|ENST00000447513.7|coding|3UTR	1	400,	0,
chr1:2405073-2405422	+	RER1|ENST00000605895.6|coding|3UTR	1	349,	0,
chr1:2505150-2505508	+	PLCH2|ENST00000419816.6|coding|3UTR	1	358,	0,
chr1:2508553-2508911	-	PANK4|ENST00000378466.9|coding|3UTR	1	358,	0,
chr1:2547069-2547426	+	AL139246.5|ENST00000606645.2|lncRNA|exon	1	357,	0,
chr1:2549987-2550640	-	TNFRSF14-AS1|ENST00000449660.5|lncRNA|exon	2	287,68,	0,585,
chr1:2556087-2556487	-	TNFRSF14-AS1|ENST00000416860.2|lncRNA|exon	1	400,	0,
chr1:2563396-2563788	+	TNFRSF14|ENST00000355716.4|coding|3UTR	1	392,	0,
chr1:2583455-2584473	+	AL139246.3|ENST00000424215.1|lncRNA|exon	2	40,349,	0,669,
chr1:2590639-2590981	-	MMEL1|ENST00000378412.8|coding|3UTR	1	342,	0,
chr1:2591082-2591443	+	PRXL2B|ENST00000378427.6|coding|3UTR	1	361,	0,
chr1:2635976-2636335	-	TTC34|ENST00000401095.8|coding|3UTR	1	359,	0,
chr1:2636324-2636724	-	TTC34|ENST00000401095.8|coding|3UTR	1	400,	0,
chr1:2638052-2638452	-	TTC34|ENST00000401095.8|coding|3UTR	1	400,	0,
chr1:2640547-2640947	-	TTC34|ENST00000401095.8|coding|3UTR	1	400,	0,
chr1:3208338-3208664	+	AL512383.1|ENST00000624175.1|lncRNA|exon	1	326,	0,
chr1:3435761-3436161	+	PRDM16|ENST00000270722.10|coding|3UTR	1	400,	0,
chr1:3437352-3437752	+	PRDM16|ENST00000270722.10|coding|3UTR	1	400,	0,
chr1:3487975-3488337	-	MEGF6|ENST00000356575.9|coding|3UTR	1	362,	0,
chr1:3489897-3490297	-	MEGF6|ENST00000356575.9|coding|3UTR	1	400,	0,
chr1:3623197-3623552	-	AL513320.1|ENST00000435049.1|lncRNA|exon	1	355,	0,
chr1:3629757-3630100	+	TPRG1L|ENST00000344579.5|coding|3UTR	1	343,	0,
chr1:3630782-3631476	-	WRAP73|ENST00000270708.12|coding|3UTR	2	335,11,	0,683,
chr1:3733494-3733894	+	TP73|ENST00000346387.8|coding|3UTR	1	400,	0,
chr1:3737131-3737531	-	TP73-AS1|ENST00000647831.1|others|exon	1	400,	0,
chr1:3773161-3775961	+	SMIM1|ENST00000444870.7|coding|3UTR	3	20,185,167,	0,2137,2633,
chr1:3780194-3780594	-	LRRC47|ENST00000378251.3|coding|3UTR	1	400,	0,
chr1:3812086-3812445	-	CEP104|ENST00000378230.8|coding|3UTR	1	359,	0,
chr1:3829323-3831188	-	CEP104|ENST00000378230.8|coding|CDS	3	50,207,143,	0,467,1722,
chr1:3835003-3837404	-	CEP104|ENST00000494653.5|coding|exon	3	89,198,113,	0,1491,2288,
chr1:3839686-3848638	-	CEP104|ENST00000494653.5|coding|exon	5	90,77,63,139,31,	0,5220,5602,7788,8921,
chr1:3885074-3885427	+	DFFB|ENST00000339350.7|coding|3UTR	1	353,	0,
chr1:3889138-3889502	-	C1orf174|ENST00000361605.4|coding|3UTR	1	364,	0,
chr1:3916642-3917042	+	LINC01134|ENST00000442673.1|lncRNA|exon	1	400,	0,
chr1:4013948-4014348	-	AL805961.1|ENST00000642139.1|lncRNA|exon	1	400,	0,
chr1:4175528-4175804	-	EEF1DP6|ENST00000449232.1|others|exon	1	276,	0,
chr1:4772290-4777433	+	AJAP1|ENST00000378190.7|coding|3UTR	3	235,132,33,	0,2136,5110,
chr1:4782734-4783134	+	AJAP1|ENST00000378191.5|coding|3UTR	1	400,	0,
chr1:4791752-4792152	+	AJAP1|ENST00000378191.5|coding|3UTR	1	400,	0,
chr1:4792159-4792512	+	AJAP1|ENST00000378191.5|coding|3UTR	1	353,	0,
chr1:5561727-5562060	-	AL365255.1|ENST00000637702.1|lncRNA|exon	1	333,	0,
chr1:5862813-5863143	-	NPHP4|ENST00000489180.6|coding|3UTR	1	330,	0,
chr1:6074547-6074791	+	KCNAB2|ENST00000435937.6|coding|exon	1	244,	0,
chr1:6100810-6101175	+	KCNAB2|ENST00000352527.6|coding|3UTR	1	365,	0,
chr1:6101844-6102220	-	CHD5|ENST00000262450.8|coding|3UTR	1	376,	0,
chr1:6155708-6180027	-	CHD5|ENST00000262450.8|coding|CDS	4	9,180,128,83,	0,3627,12441,24236,
chr1:6181396-6197757	-	AL031847.2|ENST00000484532.6|coding|3UTR	3	90,125,106,	0,11533,16255,
chr1:6186604-6197714	-	RPL22|ENST00000234875.9|coding|3UTR	3	212,125,63,	0,6325,11047,
chr1:6207913-6208279	+	RNF207|ENST00000466994.5|coding|exon	1	366,	0,
chr1:6220399-6220799	+	RNF207|ENST00000377939.5|coding|3UTR	1	400,	0,
chr1:6221203-6221553	-	ICMT|ENST00000343813.10|coding|3UTR	1	350,	0,
chr1:6223457-6223857	-	ICMT|ENST00000343813.10|coding|3UTR	1	400,	0,
chr1:6224586-6224986	-	ICMT|ENST00000489498.5|coding|3UTR	1	400,	0,
chr1:6247353-6247707	-	GPR153|ENST00000377893.3|coding|3UTR	1	354,	0,
chr1:6264272-6264615	-	ACOT7|ENST00000361521.8|coding|3UTR	1	343,	0,
chr1:6394028-6394391	+	AL031848.2|ENST00000607670.1|lncRNA|exon	1	363,	0,
chr1:6456331-6456671	+	ESPN|ENST00000636330.1|coding|3UTR	1	340,	0,
chr1:6460574-6460974	+	ESPN|ENST00000468561.2|coding|exon	1	400,	0,
chr1:6461146-6461546	-	TNFRSF25|ENST00000647810.1|coding|3UTR	1	400,	0,
chr1:6463992-6464392	-	TNFRSF25|ENST00000513135.5|coding|exon	1	400,	0,
chr1:6467116-6467516	-	PLEKHG5|ENST00000673471.1|coding|3UTR	1	400,	0,
chr1:6521367-6521716	-	NOL9|ENST00000377705.6|coding|3UTR	1	349,	0,
chr1:6524739-6525139	-	NOL9|ENST00000377705.6|coding|3UTR	1	400,	0,
chr1:6525142-6525542	-	NOL9|ENST00000377705.6|coding|3UTR	1	400,	0,
chr1:6545074-6550561	-	NOL9|ENST00000377705.6|coding|CDS	3	106,128,166,	0,4496,5321,
chr1:6588828-6589263	+	ZBTB48|ENST00000377674.9|coding|3UTR	2	16,348,	0,87,
chr1:6590739-6591099	-	KLHL21|ENST00000377658.8|coding|3UTR	1	360,	0,
chr1:6614008-6620003	+	PHF13|ENST00000377648.5|coding|CDS	3	97,102,201,	0,2748,5794,
chr1:6621659-6622059	+	PHF13|ENST00000377648.5|coding|3UTR	1	400,	0,
chr1:6623619-6623996	+	PHF13|ENST00000377648.5|coding|3UTR	1	377,	0,
chr1:6633183-6633541	+	THAP3|ENST00000054650.8|coding|3UTR	1	358,	0,
chr1:6634170-6634460	-	DNAJC11|ENST00000377577.10|coding|3UTR	1	290,	0,
chr1:6635108-6635508	-	DNAJC11|ENST00000377577.10|coding|3UTR	1	400,	0,
chr1:6635582-6637455	-	DNAJC11|ENST00000294401.11|coding|3UTR	4	118,130,143,9,	0,534,1615,1864,
chr1:6639903-6645831	-	DNAJC11|ENST00000377577.10|coding|CDS	4	154,117,86,43,	0,4654,5137,5885,
chr1:6652893-6680944	-	DNAJC11|ENST00000426784.1|coding|CDS	5	58,129,102,74,37,	0,1017,14815,25500,28014,
chr1:6768708-6770038	+	AL591163.1|ENST00000641757.1|lncRNA|exon	3	54,50,128,	0,1018,1202,
chr1:6785563-6872007	+	CAMTA1|ENST00000467404.6|coding|3UTR	3	12,119,251,	0,39528,86193,
chr1:6887826-6888179	+	CAMTA1|ENST00000482934.1|coding|3UTR	1	353,	0,
chr1:7700758-7700970	-	AL359881.1|ENST00000602916.1|lncRNA|exon	1	212,	0,
chr1:7776410-7776763	+	Z98884.2|ENST00000602406.1|lncRNA|exon	1	353,	0,
chr1:7777232-7778169	+	VAMP3|ENST00000487194.1|coding|exon	2	86,52,	0,885,
chr1:7779633-7780033	+	VAMP3|ENST00000054666.11|coding|3UTR	1	400,	0,
chr1:7781072-7781422	+	VAMP3|ENST00000054666.11|coding|3UTR	1	350,	0,
chr1:7788205-7788558	+	PER3|ENST00000602883.1|coding|exon	1	353,	0,
chr1:7810340-7811512	-	Z98884.1|ENST00000451646.1|lncRNA|exon	2	376,24,	0,1148,
chr1:7843518-7843918	+	PER3|ENST00000613533.4|coding|3UTR	1	400,	0,
chr1:7844821-7845168	+	PER3|ENST00000613533.4|coding|3UTR	1	347,	0,
chr1:7847621-7850862	-	UTS2|ENST00000361696.9|coding|3UTR	3	261,44,51,	0,2018,3190,
chr1:7916299-7916699	-	TNFRSF9|ENST00000615230.4|coding|3UTR	1	400,	0,
chr1:7916813-7917213	-	TNFRSF9|ENST00000615230.4|coding|3UTR	1	400,	0,
chr1:7917557-7917957	-	TNFRSF9|ENST00000615230.4|coding|3UTR	1	400,	0,
chr1:7918701-7919101	-	TNFRSF9|ENST00000615230.4|coding|3UTR	1	400,	0,
chr1:7920316-7920716	-	TNFRSF9|ENST00000615230.4|coding|3UTR	1	400,	0,
chr1:7938720-7940891	-	TNFRSF9|ENST00000674210.1|coding|CDS	3	108,184,108,	0,1174,2063,
chr1:7984901-7985301	+	PARK7|ENST00000338639.10|coding|3UTR	1	400,	0,
chr1:7996347-8004070	+	AL034417.5|ENST00000641354.1|lncRNA|exon	4	96,98,123,83,	0,3740,4258,7640,
chr1:7999335-7999735	-	AL034417.4|ENST00000641100.1|lncRNA|exon	1	400,	0,
chr1:7999562-7999962	+	AL034417.5|ENST00000642135.1|lncRNA|exon	1	400,	0,
chr1:8000411-8001997	+	AL034417.5|ENST00000642135.1|lncRNA|exon	2	317,83,	0,1503,
chr1:8004350-8004750	+	AL034417.5|ENST00000641354.1|lncRNA|exon	1	400,	0,
chr1:8011746-8012098	-	ERRFI1|ENST00000377482.10|coding|3UTR	1	352,	0,
chr1:8012501-8012901	-	ERRFI1|ENST00000377482.10|coding|3UTR	1	400,	0,
chr1:8057251-8057651	-	AL034417.2|ENST00000399343.2|others|exon	1	400,	0,
chr1:8121610-8122010	+	AL034417.3|ENST00000445300.1|lncRNA|exon	1	400,	0,
chr1:8343786-8344123	+	SLC45A1|ENST00000471889.5|coding|3UTR	1	337,	0,
chr1:8352417-8352767	-	RERE|ENST00000377464.5|coding|3UTR	1	350,	0,
chr1:8354628-8355028	-	RERE|ENST00000476556.5|coding|3UTR	1	400,	0,
chr1:8428503-8430041	+	RERE-AS1|ENST00000444276.1|lncRNA|exon	2	85,215,	0,1323,
chr1:8434659-8434998	+	RERE-AS1|ENST00000653698.1|lncRNA|exon	1	339,	0,
chr1:8437983-8466007	-	RERE|ENST00000659924.1|coding|3UTR	2	317,83,	0,27941,
chr1:8656100-8817218	-	RERE|ENST00000659924.1|coding|CDS	2	341,59,	0,161059,
chr1:8786211-8786512	-	RPL7P7|ENST00000428803.2|others|exon	1	301,	0,
chr1:8861017-8861373	-	ENO1|ENST00000646370.2|coding|3UTR	1	356,	0,
chr1:8879583-8879894	+	ENO1-AS1|ENST00000442636.1|lncRNA|exon	1	311,	0,
chr1:8907425-8907731	-	AL139415.1|ENST00000424862.2|others|exon	1	306,	0,
chr1:8974727-8975080	+	CA6|ENST00000377443.7|coding|3UTR	1	353,	0,
chr1:9035151-9035530	-	SLC2A5|ENST00000377424.9|coding|3UTR	1	379,	0,
chr1:9036959-9037359	-	SLC2A5|ENST00000377424.9|coding|3UTR	1	400,	0,
chr1:9037507-9038014	-	SLC2A5|ENST00000377424.9|coding|3UTR	2	282,118,	0,389,
chr1:9100323-9100676	-	GPR157|ENST00000377411.5|coding|3UTR	1	353,	0,
chr1:9101226-9101626	-	GPR157|ENST00000377411.5|coding|3UTR	1	400,	0,
chr1:9183751-9185386	+	LNCTAM34A|ENST00000665148.1|lncRNA|exon	2	56,210,	0,1425,
chr1:9267516-9267867	+	H6PD|ENST00000602477.1|coding|3UTR	1	351,	0,
chr1:9267864-9268264	+	H6PD|ENST00000377403.7|coding|3UTR	1	400,	0,
chr1:9270990-9271331	+	H6PD|ENST00000377403.7|coding|3UTR	1	341,	0,
chr1:9367468-9367868	+	SPSB1|ENST00000328089.11|coding|3UTR	1	400,	0,
chr1:9369154-9369496	+	SPSB1|ENST00000328089.11|coding|3UTR	1	342,	0,
chr1:9427075-9429015	-	LINC02606|ENST00000641325.1|lncRNA|exon	2	306,94,	0,1846,
chr1:9576686-9576975	+	AL954705.1|ENST00000435277.1|others|exon	1	289,	0,
chr1:9582386-9582786	+	SLC25A33|ENST00000302692.7|coding|3UTR	1	400,	0,
chr1:9583332-9583732	+	SLC25A33|ENST00000302692.7|coding|3UTR	1	400,	0,
chr1:9604628-9604954	+	TMEM201|ENST00000340305.9|coding|3UTR	1	326,	0,
chr1:9614473-9614852	+	TMEM201|ENST00000416541.5|coding|3UTR	1	379,	0,
chr1:9652617-9652993	-	PIK3CD-AS1|ENST00000377320.3|lncRNA|exon	1	376,	0,
chr1:9653455-9653855	-	PIK3CD-AS1|ENST00000377320.3|lncRNA|exon	1	400,	0,
chr1:9660830-9662534	-	AL691449.1|ENST00000426570.3|others|exon	2	88,238,	0,1466,
chr1:9672426-9680807	-	PIK3CD-AS2|ENST00000415330.2|lncRNA|exon	2	293,96,	0,8285,
chr1:9680878-9687477	-	PIK3CD-AS2|ENST00000415330.2|lncRNA|exon	2	257,143,	0,6456,
chr1:9728533-9728933	+	PIK3CD|ENST00000377346.9|coding|3UTR	1	400,	0,
chr1:9728997-9729397	-	CLSTN1|ENST00000377298.9|coding|3UTR	1	400,	0,
chr1:9749892-9755283	-	CLSTN1|ENST00000361311.4|coding|CDS	3	21,209,170,	0,1580,5221,
chr1:9848303-9848659	-	CTNNBIP1|ENST00000377263.6|coding|3UTR	1	356,	0,
chr1:9850083-9850483	-	CTNNBIP1|ENST00000377263.6|coding|3UTR	1	400,	0,
chr1:9850465-9871214	-	CTNNBIP1|ENST00000377258.5|coding|3UTR	2	311,28,	0,20721,
chr1:9926368-9926768	-	LZIC|ENST00000377223.6|coding|3UTR	1	400,	0,
chr1:9929779-9930179	-	LZIC|ENST00000400903.6|coding|3UTR	1	400,	0,
chr1:9930207-9932870	-	LZIC|ENST00000400903.6|coding|3UTR	3	250,82,68,	0,1683,2595,
chr1:9943428-9972181	+	NMNAT1|ENST00000403197.5|coding|CDS	2	87,164,	0,28589,
chr1:9947318-9947625	+	RN7SKP269|ENST00000365545.1|others|exon	1	307,	0,
chr1:9972105-9972503	+	NMNAT1|ENST00000492735.1|coding|exon	1	398,	0,
chr1:9981421-9981766	+	NMNAT1|ENST00000403197.5|coding|3UTR	1	345,	0,
chr1:9982708-9983108	+	NMNAT1|ENST00000377205.6|coding|3UTR	1	400,	0,
chr1:9983231-9984563	+	AL603962.1|ENST00000413148.1|lncRNA|exon	2	59,281,	0,1051,
chr1:9985150-9985494	+	NMNAT1|ENST00000377205.6|coding|3UTR	1	344,	0,
chr1:10007723-10016008	+	RBP7|ENST00000315901.4|coding|3UTR	3	25,102,227,	0,449,8058,
chr1:10033639-10072611	+	UBE4B|ENST00000377153.5|coding|3UTR	3	55,187,158,	0,38388,38814,
chr1:10058671-10059321	+	PGAM1P11|ENST00000416729.2|others|exon	2	272,80,	0,570,
chr1:10072735-10073118	+	UBE4B|ENST00000377153.5|coding|3UTR	1	383,	0,
chr1:10132424-10144943	+	UBE4B|ENST00000470736.1|coding|CDS	4	58,199,139,4,	0,2563,4642,12515,
chr1:10145072-10145472	+	UBE4B|ENST00000466379.1|coding|exon	1	400,	0,
chr1:10180196-10180596	+	UBE4B|ENST00000343090.11|coding|3UTR	1	400,	0,
chr1:10180853-10181220	+	UBE4B|ENST00000343090.11|coding|3UTR	1	367,	0,
chr1:10295133-10297073	+	KIF1B|ENST00000377083.5|coding|CDS	4	32,107,84,177,	0,526,1448,1763,
chr1:10306388-10306788	+	KIF1B|ENST00000377093.8|coding|3UTR	1	400,	0,
chr1:10306465-10306726	+	RN7SL731P|ENST00000584329.2|others|exon	1	261,	0,
chr1:10308238-10308587	+	KIF1B|ENST00000377093.8|coding|3UTR	1	349,	0,
chr1:10374889-10376668	+	KIF1B|ENST00000635499.1|coding|3UTR	3	157,119,124,	0,365,1655,
chr1:10381245-10381600	+	KIF1B|ENST00000377086.5|coding|3UTR	1	355,	0,
chr1:10397059-10397424	+	AL139424.2|ENST00000641335.1|lncRNA|exon	1	365,	0,
chr1:10419745-10420145	+	PGD|ENST00000270776.13|coding|3UTR	1	400,	0,
chr1:10431368-10442499	+	CENPS|ENST00000462462.1|coding|3UTR	3	33,67,235,	0,8978,10896,
chr1:10433856-10451566	+	CENPS-CORT|ENST00000400900.6|coding|CDS	4	109,34,67,190,	0,800,6490,17520,
chr1:10433946-10451411	+	CENPS-CORT|ENST00000602787.6|coding|3UTR	5	19,34,67,177,35,	0,710,6400,8318,17430,
chr1:10442425-10442808	+	CENPS|ENST00000309048.8|coding|3UTR	1	383,	0,
chr1:10456522-10456898	-	DFFA|ENST00000377038.8|coding|3UTR	1	376,	0,
chr1:10458533-10458933	-	DFFA|ENST00000377038.8|coding|3UTR	1	400,	0,
chr1:10460899-10461299	-	DFFA|ENST00000377038.8|coding|3UTR	1	400,	0,
chr1:10461215-10461615	-	DFFA|ENST00000377038.8|coding|3UTR	1	400,	0,
chr1:10462468-10462808	-	DFFA|ENST00000377036.2|coding|3UTR	1	340,	0,
chr1:10462864-10463485	-	DFFA|ENST00000377036.2|coding|3UTR	2	345,55,	0,566,
chr1:10630392-10630746	+	PEX14|ENST00000356607.9|coding|3UTR	1	354,	0,
chr1:10636604-10636940	-	CASZ1|ENST00000377022.8|coding|3UTR	1	336,	0,
chr1:10637118-10637518	-	CASZ1|ENST00000377022.8|coding|3UTR	1	400,	0,
chr1:10647213-10647566	-	CASZ1|ENST00000344008.5|coding|3UTR	1	353,	0,
chr1:10655750-10659878	-	CASZ1|ENST00000496432.6|coding|exon	4	63,91,69,177,	0,895,2757,3951,
chr1:10658050-10658414	-	CASZ1|ENST00000492173.1|coding|exon	1	364,	0,
chr1:10946494-10947762	-	C1orf127|ENST00000377004.8|coding|3UTR	2	247,120,	0,1148,
chr1:11012662-11016874	+	AL109811.3|ENST00000614757.4|coding|CDS	3	81,250,31,	0,1053,4181,
chr1:11018750-11022229	+	AL109811.3|ENST00000614757.4|coding|CDS	3	123,171,106,	0,1678,3373,
chr1:11018755-11022234	+	TARDBP|ENST00000439080.6|coding|3UTR	3	118,171,111,	0,1673,3368,
chr1:11023656-11024056	+	TARDBP|ENST00000315091.7|coding|3UTR	1	400,	0,
chr1:11025199-11030518	+	AL109811.3|ENST00000614757.4|coding|3UTR	2	9,340,	0,4979,
chr1:11025204-11025492	+	TARDBP|ENST00000240185.8|coding|3UTR	1	288,	0,
chr1:11030176-11030527	+	AL109811.2|ENST00000607145.1|lncRNA|exon	1	351,	0,
chr1:11054600-11055033	-	SRM|ENST00000376957.7|coding|3UTR	2	285,72,	0,361,
chr1:11066630-11069653	-	EXOSC10|ENST00000304457.11|coding|3UTR	4	118,77,62,95,	0,1377,2014,2928,
chr1:11071788-11072188	+	AL109811.1|ENST00000452378.1|lncRNA|exon	1	400,	0,
chr1:11072841-11073097	+	AL109811.1|ENST00000452378.1|lncRNA|exon	1	256,	0,
chr1:11076999-11077399	-	EXOSC10|ENST00000474216.5|coding|exon	1	400,	0,
chr1:11099742-11102059	+	EXOSC10-AS1|ENST00000435388.1|lncRNA|exon	2	72,259,	0,2058,
chr1:11106536-11106883	-	MTOR|ENST00000361445.9|coding|3UTR	1	347,	0,
chr1:11248056-11256958	-	MTOR|ENST00000361445.9|coding|CDS	4	38,135,201,26,	0,5782,7935,8876,
chr1:11285900-11286300	+	UBIAD1|ENST00000376810.5|coding|3UTR	1	400,	0,
chr1:11287535-11287935	+	UBIAD1|ENST00000376810.5|coding|3UTR	1	400,	0,
chr1:11288072-11288430	+	UBIAD1|ENST00000376810.5|coding|3UTR	1	358,	0,
chr1:11643102-11643416	+	AL031731.1|ENST00000642131.1|lncRNA|exon	1	314,	0,
chr1:11648363-11648763	-	FBXO2|ENST00000642025.1|coding|3UTR	1	400,	0,
chr1:11661902-11662302	+	FBXO44|ENST00000251547.10|coding|3UTR	1	400,	0,
chr1:11662956-11663327	+	FBXO44|ENST00000251547.10|coding|3UTR	1	371,	0,
chr1:11673679-11674023	+	FBXO6|ENST00000449067.1|coding|3UTR	1	344,	0,
chr1:11673953-11674353	+	FBXO6|ENST00000376753.9|coding|3UTR	1	400,	0,
chr1:11674481-11675093	-	MAD2L2|ENST00000235310.7|coding|3UTR	2	335,12,	0,600,
chr1:11720201-11720601	+	DRAXIN|ENST00000294485.6|coding|3UTR	1	400,	0,
chr1:11750412-11750761	+	AGTRAP|ENST00000314340.10|coding|3UTR	1	349,	0,
chr1:11778012-11778310	+	C1orf167|ENST00000484153.1|coding|exon	1	298,	0,
chr1:11786031-11786431	-	MTHFR|ENST00000376585.6|coding|3UTR	1	400,	0,
chr1:11786589-11786989	-	MTHFR|ENST00000376585.6|coding|3UTR	1	400,	0,
chr1:11789990-11790390	-	MTHFR|ENST00000641747.1|coding|3UTR	1	400,	0,
chr1:11799792-11800040	-	MTHFR|ENST00000641909.1|coding|exon	1	248,	0,
chr1:11816637-11820651	+	CLCN6|ENST00000376497.7|coding|exon	3	43,67,290,	0,2850,3724,
chr1:11829975-11833619	+	CLCN6|ENST00000494028.1|coding|exon	2	295,105,	0,3539,
chr1:11842759-11843125	+	CLCN6|ENST00000346436.11|coding|3UTR	1	366,	0,
chr1:11847711-11848066	+	CLCN6|ENST00000400892.3|coding|3UTR	1	355,	0,
chr1:11908174-11913006	+	AL021155.4|ENST00000658167.1|lncRNA|exon	2	211,189,	0,4643,
chr1:11908306-11908706	+	AL021155.4|ENST00000666735.1|lncRNA|exon	1	400,	0,
chr1:11909071-11909330	+	AL021155.4|ENST00000666735.1|lncRNA|exon	1	259,	0,
chr1:11919602-11919930	-	KIAA2013|ENST00000376572.8|coding|3UTR	1	328,	0,
chr1:11920045-11922748	-	KIAA2013|ENST00000376572.8|coding|3UTR	2	287,113,	0,2590,
chr1:11975159-11975514	+	PLOD1|ENST00000196061.5|coding|3UTR	1	355,	0,
chr1:12013158-12013512	+	MFN2|ENST00000444836.5|coding|3UTR	1	354,	0,
chr1:12031352-12032023	+	MIIP|ENST00000235332.6|coding|3UTR	2	51,302,	0,369,
chr1:12142632-12143032	+	TNFRSF8|ENST00000514649.5|coding|3UTR	1	400,	0,
chr1:12143842-12144202	+	TNFRSF8|ENST00000417814.3|coding|3UTR	1	360,	0,
chr1:12207517-12207917	+	TNFRSF1B|ENST00000376259.7|coding|3UTR	1	400,	0,
chr1:12208869-12209225	+	TNFRSF1B|ENST00000492361.1|coding|exon	1	356,	0,
chr1:12234252-12244556	+	VPS13D|ENST00000613099.4|coding|CDS	4	111,78,191,20,	0,8260,9993,10284,
chr1:12261084-12267868	+	VPS13D|ENST00000613099.4|coding|CDS	4	65,180,131,24,	0,816,5796,6760,
chr1:12275946-12276346	+	VPS13D|ENST00000613099.4|coding|CDS	1	400,	0,
chr1:12337627-12337984	+	VPS13D|ENST00000487188.1|coding|exon	1	357,	0,
chr1:12508988-12509388	+	VPS13D|ENST00000620676.6|coding|3UTR	1	400,	0,
chr1:12509488-12509888	+	VPS13D|ENST00000620676.6|coding|3UTR	1	400,	0,
chr1:12509965-12510365	+	VPS13D|ENST00000620676.6|coding|3UTR	1	400,	0,
chr1:12511671-12512025	+	VPS13D|ENST00000620676.6|coding|3UTR	1	354,	0,
chr1:12528185-12528420	+	LINC02766|ENST00000416696.1|lncRNA|exon	1	235,	0,
chr1:12567936-12568293	-	DHRS3|ENST00000616661.5|coding|3UTR	1	357,	0,
chr1:13732780-13773095	+	PRDM2|ENST00000311066.9|coding|CDS	4	102,153,127,18,	0,9224,16580,40297,
chr1:13749443-13778606	+	PRDM2|ENST00000407521.7|coding|CDS	4	44,56,111,189,	0,19674,23634,28974,
chr1:13773358-13773671	+	PRDM2|ENST00000491815.1|coding|exon	1	313,	0,
chr1:13781851-13782251	+	PRDM2|ENST00000343137.8|coding|CDS	1	400,	0,
chr1:13787282-13787682	+	PRDM2|ENST00000311066.9|coding|3UTR	1	400,	0,
chr1:13787701-13788059	+	PRDM2|ENST00000311066.9|coding|3UTR	1	358,	0,
chr1:13823604-13824004	+	PRDM2|ENST00000376048.9|coding|3UTR	1	400,	0,
chr1:13824707-13825058	+	PRDM2|ENST00000376048.9|coding|3UTR	1	351,	0,
chr1:15219988-15220388	+	TMEM51|ENST00000434578.6|coding|3UTR	1	400,	0,
chr1:15329590-15329990	+	FHAD1|ENST00000375997.8|coding|3UTR	1	400,	0,
chr1:15352972-15360691	+	FHAD1|ENST00000471347.5|coding|exon	3	12,174,214,	0,5137,7505,
chr1:15382069-15397572	+	FHAD1|ENST00000529606.5|coding|3UTR	2	124,276,	0,15227,
chr1:15402990-15403338	-	AL031283.1|ENST00000427824.1|lncRNA|exon	1	348,	0,
chr1:15407473-15407873	-	AL031283.1|ENST00000427824.1|lncRNA|exon	1	400,	0,
chr1:15426015-15428854	+	EFHD2|ENST00000445566.1|coding|3UTR	3	3,135,262,	0,1134,2577,
chr1:15429931-15430326	+	EFHD2|ENST00000375980.9|coding|3UTR	1	395,	0,
chr1:15492281-15492681	-	CASP9|ENST00000348549.9|coding|3UTR	1	400,	0,
chr1:15536646-15546813	+	DNAJC16|ENST00000616884.4|coding|5UTR	3	168,185,47,	0,7752,10120,
chr1:15565646-15565946	-	AL121992.3|ENST00000606186.1|lncRNA|exon	1	300,	0,
chr1:15570636-15571036	+	DNAJC16|ENST00000616884.4|coding|3UTR	1	400,	0,
chr1:15571365-15571720	+	DNAJC16|ENST00000616884.4|coding|3UTR	1	355,	0,
chr1:15571711-15572036	-	AGMAT|ENST00000375826.4|coding|3UTR	1	325,	0,
chr1:15572374-15572774	-	AGMAT|ENST00000375826.4|coding|3UTR	1	400,	0,
chr1:15572806-15573206	-	AGMAT|ENST00000375826.4|coding|3UTR	1	400,	0,
chr1:15573536-15577811	-	AGMAT|ENST00000375826.4|coding|3UTR	3	188,85,127,	0,1220,4148,
chr1:15588384-15603430	-	AL121992.1|ENST00000428945.1|lncRNA|exon	2	58,342,	0,14704,
chr1:15604845-15605043	+	CHCHD2P6|ENST00000454346.1|others|exon	1	198,	0,
chr1:15617807-15627043	+	DDI2|ENST00000546927.1|coding|exon	2	1,375,	0,8861,
chr1:15659869-15660131	+	RSC1A1|ENST00000345034.1|coding|CDS	1	262,	0,
chr1:15661419-15661722	+	RSC1A1|ENST00000345034.1|coding|CDS	1	303,	0,
chr1:15661635-15662035	+	DDI2|ENST00000480945.6|coding|3UTR	1	400,	0,
chr1:15664059-15664459	+	DDI2|ENST00000480945.6|coding|3UTR	1	400,	0,
chr1:15664867-15665267	+	DDI2|ENST00000480945.6|coding|3UTR	1	400,	0,
chr1:15666821-15667221	+	DDI2|ENST00000480945.6|coding|3UTR	1	400,	0,
chr1:15668680-15669026	+	DDI2|ENST00000480945.6|coding|3UTR	1	346,	0,
chr1:15682913-15683123	-	AL121992.2|ENST00000606262.1|lncRNA|exon	1	210,	0,
chr1:15734402-15734750	+	PLEKHM2|ENST00000375793.2|coding|3UTR	1	348,	0,
chr1:15741008-15741367	+	SLC25A34|ENST00000294454.6|coding|3UTR	1	359,	0,
chr1:15774877-15775210	+	FBLIM1|ENST00000441801.6|coding|3UTR	1	333,	0,
chr1:15784947-15785347	+	FBLIM1|ENST00000375766.8|coding|3UTR	1	400,	0,
chr1:15792833-15793233	+	RPL12P14|ENST00000431782.1|others|exon	1	400,	0,
chr1:15807201-15807601	-	UQCRHL|ENST00000483273.2|coding|3UTR	1	400,	0,
chr1:15828329-15828659	+	AL450998.1|ENST00000321418.6|others|exon	1	330,	0,
chr1:15834491-15834847	-	AL450998.2|ENST00000317122.2|lncRNA|exon	1	356,	0,
chr1:15835018-15835418	-	AL450998.2|ENST00000317122.2|lncRNA|exon	1	400,	0,
chr1:15836522-15867915	+	SPEN|ENST00000673875.1|coding|5UTR	2	363,37,	0,31356,
chr1:15928215-15928615	+	SPEN|ENST00000375759.8|coding|CDS	1	400,	0,
chr1:15928968-15929368	+	SPEN|ENST00000375759.8|coding|CDS	1	400,	0,
chr1:15929404-15929804	+	SPEN|ENST00000375759.8|coding|CDS	1	400,	0,
chr1:15930631-15931031	+	SPEN|ENST00000375759.8|coding|CDS	1	400,	0,
chr1:15940131-15940456	+	SPEN|ENST00000375759.8|coding|3UTR	1	325,	0,
chr1:15941877-15942231	-	ZBTB17|ENST00000375733.6|coding|3UTR	1	354,	0,
chr1:15969905-15970194	+	AL355994.4|ENST00000416882.2|others|exon	1	289,	0,
chr1:16056912-16057259	+	CLCNKB|ENST00000375667.7|coding|3UTR	1	347,	0,
chr1:16124344-16124680	-	EPHA2|ENST00000358432.8|coding|3UTR	1	336,	0,
chr1:16198093-16198493	-	ARHGEF19|ENST00000270747.8|coding|3UTR	1	400,	0,
chr1:16228707-16229051	-	AL109627.1|ENST00000671994.1|lncRNA|exon	1	344,	0,
chr1:16231724-16232089	-	CPLANE2|ENST00000375599.8|coding|3UTR	1	365,	0,
chr1:16246840-16247176	-	FBXO42|ENST00000375592.8|coding|3UTR	1	336,	0,
chr1:16250635-16251035	-	FBXO42|ENST00000375592.8|coding|3UTR	1	400,	0,
chr1:16292332-16292732	-	FBXO42|ENST00000478089.1|coding|exon	1	400,	0,
chr1:16293427-16293827	-	FBXO42|ENST00000478089.1|coding|exon	1	400,	0,
chr1:16395214-16395614	+	SZRD1|ENST00000492354.1|coding|3UTR	1	400,	0,
chr1:16395972-16396372	+	SZRD1|ENST00000492354.1|coding|3UTR	1	400,	0,
chr1:16397796-16398145	+	SZRD1|ENST00000401088.9|coding|3UTR	1	349,	0,
chr1:16400724-16405008	-	SPATA21|ENST00000466212.5|coding|exon	4	168,118,72,42,	0,3002,3243,4242,
chr1:16441195-16441581	+	NECAP2|ENST00000486390.1|coding|exon	1	386,	0,
chr1:16459708-16460058	+	NECAP2|ENST00000443980.6|coding|3UTR	1	350,	0,
chr1:16461290-16461690	+	LINC01772|ENST00000457898.1|lncRNA|exon	1	400,	0,
chr1:16467901-16468301	-	CROCCP3|ENST00000263511.8|others|exon	1	400,	0,
chr1:16468029-16468429	+	LINC01772|ENST00000457898.1|lncRNA|exon	1	400,	0,
chr1:16468614-16469014	-	CROCCP3|ENST00000263511.8|others|exon	1	400,	0,
chr1:16468945-16476442	-	CROCCP3|ENST00000591348.5|others|exon	3	62,238,44,	0,6879,7453,
chr1:16477382-16477782	-	CROCCP3|ENST00000591316.1|others|exon	1	400,	0,
chr1:16514828-16515228	+	AL137802.2|ENST00000562878.1|lncRNA|exon	1	400,	0,
chr1:16515469-16515754	+	AL137802.2|ENST00000562878.1|lncRNA|exon	1	285,	0,
chr1:16520732-16521796	+	AL137802.1|ENST00000452795.2|lncRNA|exon	2	55,233,	0,831,
chr1:16520736-16521788	+	AL137802.3|ENST00000648419.1|lncRNA|exon	2	51,225,	0,827,
chr1:16562388-16562788	-	NBPF1|ENST00000430580.6|coding|3UTR	1	400,	0,
chr1:16564825-16567260	-	NBPF1|ENST00000430580.6|coding|CDS	4	93,173,52,82,	0,807,1582,2353,
chr1:16591885-16593514	-	NBPF1|ENST00000432949.5|coding|CDS	3	171,155,74,	0,273,1555,
chr1:16593687-16608649	-	NBPF1|ENST00000420513.1|coding|exon	4	66,70,83,142,	0,904,1243,14820,
chr1:16599589-16599961	-	NBPF1|ENST00000599069.5|coding|exon	1	372,	0,
chr1:16605412-16605770	-	NBPF1|ENST00000449853.2|coding|exon	1	358,	0,
chr1:16605996-16606396	-	NBPF1|ENST00000449853.2|coding|exon	1	400,	0,
chr1:16618263-16618612	-	CROCCP2|ENST00000639594.1|others|exon	1	349,	0,
chr1:16629670-16629993	-	CROCCP2|ENST00000362058.2|others|exon	1	323,	0,
chr1:16635082-16644686	-	CROCCP2|ENST00000639456.1|others|exon	4	86,84,118,41,	0,7684,7945,9563,
chr1:16649864-16650289	+	MST1P2|ENST00000457982.3|others|exon	2	85,216,	0,209,
chr1:16755457-16755857	-	MST1L|ENST00000624762.3|others|exon	1	400,	0,
chr1:16757017-16757541	-	MST1L|ENST00000624762.3|others|exon	2	376,24,	0,500,
chr1:16888520-16889682	-	BX284668.5|ENST00000671472.1|lncRNA|exon	2	265,135,	0,1027,
chr1:16904339-16904581	-	BX284668.6|ENST00000606899.1|lncRNA|exon	1	242,	0,
chr1:16972621-16972964	+	CROCC|ENST00000375541.10|coding|3UTR	1	343,	0,
chr1:16974512-16974881	-	MFAP2|ENST00000375534.7|coding|3UTR	1	369,	0,
chr1:16985968-16986318	-	ATP13A2|ENST00000341676.9|coding|3UTR	1	350,	0,
chr1:16995491-16995852	-	ATP13A2|ENST00000463860.5|coding|exon	1	361,	0,
chr1:17018742-17024002	-	SDHB|ENST00000375499.8|coding|3UTR	3	216,123,30,	0,3865,5230,
chr1:17066761-17067093	-	PADI2|ENST00000375486.9|coding|3UTR	1	332,	0,
chr1:17363642-17363993	+	PADI4|ENST00000375448.4|coding|3UTR	1	351,	0,
chr1:17401362-17401699	+	PADI6|ENST00000619609.1|coding|3UTR	1	337,	0,
chr1:17406777-17407133	-	RCC2|ENST00000375436.9|coding|3UTR	1	356,	0,
chr1:17697508-17697862	+	ARHGEF10L|ENST00000167825.5|coding|3UTR	1	354,	0,
chr1:18871437-18871792	-	ALDH4A1|ENST00000538839.5|coding|3UTR	1	355,	0,
chr1:18882565-18885500	-	ALDH4A1|ENST00000454547.1|coding|exon	4	107,75,150,28,	0,558,713,2907,
chr1:18904286-18904644	-	IFFO2|ENST00000455833.7|coding|3UTR	1	358,	0,
chr1:18908265-18908665	-	IFFO2|ENST00000455833.7|coding|3UTR	1	400,	0,
chr1:19074478-19074878	-	AL137127.1|ENST00000606379.1|lncRNA|exon	1	400,	0,
chr1:19074531-19074879	-	UBR4|ENST00000375225.7|coding|3UTR	1	348,	0,
chr1:19118580-19118849	-	UBR4|ENST00000375218.3|coding|5UTR	1	269,	0,
chr1:19120340-19122899	-	UBR4|ENST00000375254.8|coding|CDS	4	8,246,79,67,	0,848,1593,2492,
chr1:19215660-19216026	-	EMC1|ENST00000477853.6|coding|3UTR	1	366,	0,
chr1:19218062-19218462	-	EMC1|ENST00000375199.7|coding|3UTR	1	400,	0,
chr1:19218932-19219332	-	EMC1|ENST00000375208.7|coding|3UTR	1	400,	0,
chr1:19240342-19240693	+	EMC1-AS1|ENST00000437898.1|lncRNA|exon	1	351,	0,
chr1:19258512-19259039	+	MRTO4|ENST00000330263.5|coding|3UTR	2	41,359,	0,168,
chr1:19266018-19266376	-	AKR7L|ENST00000457194.6|others|3UTR	1	358,	0,
chr1:19267154-19268645	-	AKR7L|ENST00000420396.3|others|3UTR	2	307,74,	0,1417,
chr1:19303971-19304329	-	AKR7A2|ENST00000235835.7|coding|3UTR	1	358,	0,
chr1:19328900-19329270	+	SLC66A1|ENST00000469076.5|coding|3UTR	1	370,	0,
chr1:19338803-19339197	-	CAPZB|ENST00000264203.7|coding|3UTR	1	394,	0,
chr1:19339136-19339536	-	CAPZB|ENST00000264202.8|coding|3UTR	1	400,	0,
chr1:19596979-19655089	+	NBL1|ENST00000602662.1|coding|CDS	2	130,78,	0,58032,
chr1:19597073-19640373	+	MICOS10-NBL1|ENST00000602384.5|coding|3UTR	6	36,48,110,90,88,28,	0,25026,26400,29313,37363,43272,
chr1:19608290-19608568	+	AL031727.1|ENST00000457263.1|others|exon	1	278,	0,
chr1:19622107-19626636	+	MICOS10|ENST00000322753.7|coding|3UTR	3	40,110,250,	0,1366,4279,
chr1:19658085-19658442	+	NBL1|ENST00000375136.8|coding|3UTR	1	357,	0,
chr1:19680570-19680924	+	HTR6|ENST00000289753.2|coding|3UTR	1	354,	0,
chr1:19682241-19682614	-	TMCO4|ENST00000294543.10|coding|3UTR	1	373,	0,
chr1:19747228-19780611	-	TMCO4|ENST00000496528.5|coding|exon	5	32,133,28,175,32,	0,8405,23313,24079,33351,
chr1:19890422-19904319	+	OTUD3|ENST00000375120.4|coding|CDS	4	111,113,123,53,	0,3945,7117,13844,
chr1:19907587-19907987	+	OTUD3|ENST00000375120.4|coding|3UTR	1	400,	0,
chr1:19912589-19912936	+	OTUD3|ENST00000375120.4|coding|3UTR	1	347,	0,
chr1:20112637-20113037	-	PLA2G2D|ENST00000375105.8|coding|3UTR	1	400,	0,
chr1:20113639-20114039	-	PLA2G2D|ENST00000617227.1|coding|3UTR	1	400,	0,
chr1:20163092-20175077	-	PLA2G2C|ENST00000429261.2|coding|3UTR	2	204,71,	0,11914,
chr1:20184279-20186390	-	UBXN10-AS1|ENST00000442226.1|lncRNA|exon	2	345,31,	0,2080,
chr1:20191412-20191812	+	UBXN10|ENST00000375099.4|coding|3UTR	1	400,	0,
chr1:20294224-20323155	-	AL020998.1|ENST00000444923.1|lncRNA|exon	2	130,53,	0,28878,
chr1:20482391-20482651	-	CAMK2N1|ENST00000375078.4|coding|3UTR	1	260,	0,
chr1:20483438-20485332	-	CAMK2N1|ENST00000375078.4|coding|3UTR	2	281,119,	0,1775,
chr1:20499457-20499809	-	MUL1|ENST00000264198.5|coding|3UTR	1	352,	0,
chr1:20526372-20526721	+	RPS4XP4|ENST00000443195.1|others|exon	1	349,	0,
chr1:20618538-20618891	+	CDA|ENST00000375071.4|coding|3UTR	1	353,	0,
chr1:20649155-20650757	+	PINK1|ENST00000321556.5|coding|3UTR	2	76,324,	0,1278,
chr1:20650934-20651334	+	PINK1|ENST00000321556.5|coding|3UTR	1	400,	0,
chr1:20651799-20652193	-	PINK1-AS|ENST00000451424.1|lncRNA|exon	1	394,	0,
chr1:20652165-20652657	-	DDOST|ENST00000375048.7|coding|3UTR	2	363,37,	0,455,
chr1:20664030-20664368	-	KIF17|ENST00000247986.2|coding|3UTR	1	338,	0,
chr1:20742676-20743076	-	HP1BP3|ENST00000438032.6|coding|3UTR	1	400,	0,
chr1:20743166-20743566	-	HP1BP3|ENST00000375003.6|coding|3UTR	1	400,	0,
chr1:20744784-20745635	-	HP1BP3|ENST00000312239.10|coding|3UTR	2	307,93,	0,758,
chr1:20773578-20780458	-	HP1BP3|ENST00000312239.10|coding|CDS	4	32,154,100,114,	0,3018,6233,6766,
chr1:20806481-20806881	-	EIF4G3|ENST00000264211.12|coding|3UTR	1	400,	0,
chr1:20807018-20807418	-	EIF4G3|ENST00000400422.6|coding|3UTR	1	400,	0,
chr1:20862276-20865222	-	EIF4G3|ENST00000634879.1|coding|CDS	3	56,237,107,	0,2199,2839,
chr1:20893133-20893499	-	EIF4G3|ENST00000374933.3|coding|exon	1	366,	0,
chr1:20941286-20941722	-	EIF4G3|ENST00000356916.7|coding|3UTR	2	109,232,	0,204,
chr1:21003555-21003894	-	RPS15AP6|ENST00000420703.1|others|exon	1	339,	0,
chr1:21161475-21162028	+	HSPE1P27|ENST00000430808.1|others|exon	2	201,41,	0,512,
chr1:21175114-21175484	-	EIF4G3|ENST00000634778.1|coding|exon	1	370,	0,
chr1:21217276-21217628	-	ECE1|ENST00000374893.11|coding|3UTR	1	352,	0,
chr1:21218601-21219001	-	ECE1|ENST00000357071.8|coding|3UTR	1	400,	0,
chr1:21219516-21219916	-	ECE1|ENST00000357071.8|coding|3UTR	1	400,	0,
chr1:21256136-21272761	-	ECE1|ENST00000526194.5|coding|exon	5	2,66,147,122,63,	0,1388,2556,4134,16562,
chr1:21293452-21294042	+	ECE1-AS1|ENST00000449034.1|lncRNA|exon	2	291,109,	0,481,
chr1:21299362-21299762	+	ECE1-AS1|ENST00000449034.1|lncRNA|exon	1	400,	0,
chr1:21440257-21468724	+	NBPF3|ENST00000486229.5|coding|3UTR	3	91,272,37,	0,4690,28430,
chr1:21453883-21454275	+	NBPF3|ENST00000478653.6|coding|exon	1	392,	0,
chr1:21468204-21468812	+	NBPF3|ENST00000434838.6|coding|3UTR	3	130,145,125,	0,236,483,
chr1:21471686-21474923	+	NBPF3|ENST00000434838.6|coding|3UTR	4	97,73,206,24,	0,1156,1693,3213,
chr1:21484390-21484790	+	NBPF3|ENST00000318249.9|coding|3UTR	1	400,	0,
chr1:21578026-21578392	+	ALPL|ENST00000374840.8|coding|3UTR	1	366,	0,
chr1:21678427-21678827	-	USP48|ENST00000308271.14|coding|3UTR	1	400,	0,
chr1:21678894-21679294	-	USP48|ENST00000308271.14|coding|3UTR	1	400,	0,
chr1:21679253-21680943	-	USP48|ENST00000479177.1|coding|exon	2	186,136,	0,1554,
chr1:21679367-21689991	-	USP48|ENST00000529637.5|coding|3UTR	4	72,27,49,18,	0,1440,7823,10606,
chr1:21715450-21724044	-	USP48|ENST00000529637.5|coding|CDS	4	7,131,115,147,	0,5585,6199,8447,
chr1:21727851-21728191	-	USP48|ENST00000421625.6|coding|3UTR	1	340,	0,
chr1:21736483-21751547	-	USP48|ENST00000421625.6|coding|CDS	4	142,83,134,41,	0,10583,11654,15023,
chr1:21748241-21756553	-	USP48|ENST00000421625.6|coding|CDS	5	30,109,125,128,8,	0,3265,4285,4750,8304,
chr1:21821852-21822252	+	LDLRAD2|ENST00000484271.1|coding|exon	1	400,	0,
chr1:21822244-21822561	-	HSPG2|ENST00000374695.8|coding|3UTR	1	317,	0,
chr1:21822810-21823210	+	LDLRAD2|ENST00000344642.7|coding|3UTR	1	400,	0,
chr1:21824859-21825206	+	LDLRAD2|ENST00000344642.7|coding|3UTR	1	347,	0,
chr1:21851311-21851539	-	HSPG2|ENST00000493940.2|coding|exon	1	228,	0,
chr1:21950679-21950989	-	AL590556.2|ENST00000637118.1|others|exon	1	310,	0,
chr1:22009747-22030488	+	AL590556.3|ENST00000648697.1|lncRNA|exon	3	110,81,209,	0,15544,20532,
chr1:22024001-22024369	-	LINC01635|ENST00000635097.2|lncRNA|exon	1	368,	0,
chr1:22024414-22024814	-	LINC01635|ENST00000655655.1|lncRNA|exon	1	400,	0,
chr1:22026184-22026584	+	LINC00339|ENST00000641009.1|lncRNA|exon	1	400,	0,
chr1:22027800-22028200	+	LINC00339|ENST00000452322.2|lncRNA|exon	1	400,	0,
chr1:22028317-22028605	-	CDC42-AS1|ENST00000649486.1|lncRNA|exon	1	288,	0,
chr1:22030551-22030748	+	AL031281.1|ENST00000642137.1|others|exon	1	197,	0,
chr1:22030815-22031157	+	LINC00339|ENST00000634712.2|lncRNA|exon	1	342,	0,
chr1:22031039-22031439	-	CDC42-AS1|ENST00000649486.1|lncRNA|exon	1	400,	0,
chr1:22059607-22064199	+	CDC42-IT1|ENST00000431803.2|lncRNA|exon	2	79,202,	0,4390,
chr1:22086527-22091608	+	CDC42|ENST00000400259.5|coding|3UTR	3	21,198,181,	0,141,4900,
chr1:22092568-22092968	+	CDC42|ENST00000648594.1|coding|3UTR	1	400,	0,
chr1:22490324-22491478	+	ZBTB40|ENST00000400239.6|coding|CDS	2	321,79,	0,1075,
chr1:22508671-22511712	+	ZBTB40|ENST00000650433.1|coding|CDS	4	60,134,169,37,	0,428,2507,3004,
chr1:22528049-22528449	+	ZBTB40|ENST00000375647.5|coding|3UTR	1	400,	0,
chr1:22530295-22530695	+	ZBTB40|ENST00000375647.5|coding|3UTR	1	400,	0,
chr1:22639221-22639621	+	C1QA|ENST00000374642.8|coding|3UTR	1	400,	0,
chr1:22661166-22661566	+	C1QB|ENST00000509305.6|coding|3UTR	1	400,	0,
chr1:22864919-22882465	+	EPHB2|ENST00000465676.1|coding|exon	2	293,107,	0,17439,
chr1:22914219-22914619	+	EPHB2|ENST00000400191.7|coding|3UTR	1	400,	0,
chr1:22914937-22915337	+	EPHB2|ENST00000400191.7|coding|3UTR	1	400,	0,
chr1:23010835-23011083	-	TEX46|ENST00000622840.1|coding|3UTR	1	248,	0,
chr1:23057513-23071243	+	KDM1A|ENST00000465864.2|coding|CDS	5	52,95,143,91,19,	0,1559,11025,11547,13711,
chr1:23083329-23083679	+	KDM1A|ENST00000356634.7|coding|3UTR	1	350,	0,
chr1:23093635-23094035	-	LUZP1|ENST00000471849.5|coding|CDS	1	400,	0,
chr1:23244907-23245208	+	AL109936.2|ENST00000442089.1|others|exon	1	301,	0,
chr1:23284384-23284784	-	LINC01355|ENST00000666981.1|lncRNA|exon	1	400,	0,
chr1:23285397-23285797	-	LINC01355|ENST00000666981.1|lncRNA|exon	1	400,	0,
chr1:23286795-23287195	-	LINC01355|ENST00000666981.1|lncRNA|exon	1	400,	0,
chr1:23297797-23302603	+	AL109936.8|ENST00000641772.1|lncRNA|exon	2	80,260,	0,4546,
chr1:23309767-23310167	-	HNRNPR|ENST00000302271.11|coding|3UTR	1	400,	0,
chr1:23310400-23310800	-	HNRNPR|ENST00000606561.5|coding|3UTR	1	400,	0,
chr1:23311304-23321553	-	HNRNPR|ENST00000427764.3|coding|CDS	4	18,150,206,26,	0,2248,7178,10223,
chr1:23359478-23359827	-	ZNF436|ENST00000314011.9|coding|3UTR	1	349,	0,
chr1:23359976-23360376	-	ZNF436|ENST00000374608.3|coding|3UTR	1	400,	0,
chr1:23360882-23361282	-	ZNF436|ENST00000374608.3|coding|3UTR	1	400,	0,
chr1:23362239-23362639	-	ZNF436|ENST00000374608.3|coding|CDS	1	400,	0,
chr1:23371402-23371802	+	ZNF436-AS1|ENST00000454117.1|lncRNA|exon	1	400,	0,
chr1:23381382-23393967	-	TCEA3|ENST00000450454.7|coding|3UTR	4	92,72,147,89,	0,2963,5890,12496,
chr1:23428563-23428833	-	ASAP3|ENST00000336689.8|coding|3UTR	1	270,	0,
chr1:23506442-23506784	-	E2F2|ENST00000361729.3|coding|3UTR	1	342,	0,
chr1:23549165-23550844	-	AL021154.1|ENST00000451217.1|lncRNA|exon	2	278,80,	0,1599,
chr1:23557935-23558287	-	ID3|ENST00000374561.6|coding|3UTR	1	352,	0,
chr1:23576451-23576811	-	AL450043.1|ENST00000648225.1|lncRNA|exon	1	360,	0,
chr1:23628590-23640531	+	MDS2|ENST00000374555.7|lncRNA|exon	4	7,77,116,143,	0,890,11089,11798,
chr1:23670782-23676348	+	AL451000.1|ENST00000451300.2|others|exon	3	31,302,67,	0,128,5499,
chr1:23693857-23696444	+	RPL11|ENST00000643754.2|coding|3UTR	4	56,132,111,101,	0,802,1940,2486,
chr1:23751462-23751862	+	ELOA|ENST00000609199.1|coding|CDS	1	400,	0,
chr1:23759519-23759919	+	ELOA|ENST00000613537.4|coding|3UTR	1	400,	0,
chr1:23760589-23760989	-	ELOA-AS1|ENST00000664563.1|lncRNA|exon	1	400,	0,
chr1:23761707-23762059	+	ELOA|ENST00000418390.6|coding|3UTR	1	352,	0,
chr1:23787888-23788232	+	PITHD1|ENST00000246151.9|coding|3UTR	1	344,	0,
chr1:23795160-23795516	+	LYPLA2|ENST00000374514.8|coding|3UTR	1	356,	0,
chr1:23795616-23795971	-	GALE|ENST00000456977.5|coding|3UTR	1	355,	0,
chr1:23801887-23802236	-	HMGCL|ENST00000374490.8|coding|3UTR	1	349,	0,
chr1:23845082-23845441	-	FUCA1|ENST00000374479.3|coding|3UTR	1	359,	0,
chr1:23870524-23870875	-	CNR2|ENST00000374472.5|coding|3UTR	1	351,	0,
chr1:23873073-23873473	-	CNR2|ENST00000374472.5|coding|3UTR	1	400,	0,
chr1:23873739-23874139	-	CNR2|ENST00000374472.5|coding|3UTR	1	400,	0,
chr1:23959955-23961590	+	PNRC2|ENST00000334351.8|coding|CDS	3	43,206,151,	0,973,1484,
chr1:23961603-23961880	+	PNRC2|ENST00000374468.1|coding|3UTR	1	277,	0,
chr1:23963066-23963440	+	PNRC2|ENST00000647887.1|coding|3UTR	1	374,	0,
chr1:23966426-23966826	-	SRSF10|ENST00000344989.10|coding|3UTR	1	400,	0,
chr1:23967584-23975017	-	SRSF10|ENST00000374452.9|coding|3UTR	4	139,54,163,44,	0,3988,4265,7389,
chr1:23969052-23969452	-	SRSF10|ENST00000492112.3|coding|3UTR	1	400,	0,
chr1:23970372-23970772	-	SRSF10|ENST00000343255.9|coding|3UTR	1	400,	0,
chr1:23970968-23971368	-	SRSF10|ENST00000492112.3|coding|3UTR	1	400,	0,
chr1:23978136-23980288	-	SRSF10|ENST00000485292.1|coding|exon	3	137,165,98,	0,516,2054,
chr1:24154168-24154505	-	IFNLR1|ENST00000327535.6|coding|3UTR	1	337,	0,
chr1:24357005-24357354	-	STPG1|ENST00000003583.12|coding|3UTR	1	349,	0,
chr1:24358075-24358475	-	STPG1|ENST00000003583.12|coding|3UTR	1	400,	0,
chr1:24373741-24391618	-	STPG1|ENST00000497384.1|coding|exon	4	69,171,102,58,	0,5911,10160,17819,
chr1:24391239-24391617	-	STPG1|ENST00000483261.1|coding|exon	1	378,	0,
chr1:24401118-24410736	-	STPG1|ENST00000475760.1|coding|exon	2	338,34,	0,9584,
chr1:24414539-24414939	-	STPG1|ENST00000468303.5|coding|exon	1	400,	0,
chr1:24419697-24420097	+	NIPAL3|ENST00000488155.1|coding|exon	1	400,	0,
chr1:24464075-24466296	+	NIPAL3|ENST00000339255.2|coding|3UTR	2	45,293,	0,1928,
chr1:24471182-24471582	+	NIPAL3|ENST00000003912.7|coding|3UTR	1	400,	0,
chr1:24472585-24472949	+	NIPAL3|ENST00000003912.7|coding|3UTR	1	364,	0,
chr1:24496270-24499683	-	RCAN3AS|ENST00000652351.1|lncRNA|exon	2	326,31,	0,3382,
chr1:24502836-24514356	+	RCAN3|ENST00000374395.9|coding|5UTR	2	314,43,	0,11477,
chr1:24531250-24535179	+	RCAN3|ENST00000538532.6|coding|CDS	3	141,172,87,	0,1832,3842,
chr1:24535370-24535770	+	RCAN3|ENST00000538532.6|coding|3UTR	1	400,	0,
chr1:24536639-24537039	+	RCAN3|ENST00000374395.9|coding|3UTR	1	400,	0,
chr1:24538802-24539008	-	NCMAP-DT|ENST00000577528.1|lncRNA|exon	1	206,	0,
chr1:24540683-24541024	+	RCAN3|ENST00000374395.9|coding|3UTR	1	341,	0,
chr1:24607427-24607827	+	NCMAP|ENST00000374392.3|coding|3UTR	1	400,	0,
chr1:24646004-24650007	+	SRRM1|ENST00000478890.5|coding|exon	4	69,123,171,37,	0,662,2854,3966,
chr1:24650048-24652528	+	SRRM1|ENST00000485441.5|coding|exon	4	38,63,204,95,	0,516,1360,2385,
chr1:24669434-24671436	+	SRRM1|ENST00000479034.5|coding|exon	3	153,196,51,	0,685,1951,
chr1:24672903-24673265	+	SRRM1|ENST00000323848.14|coding|3UTR	1	362,	0,
chr1:24827077-24840951	+	CLIC4|ENST00000488683.1|coding|3UTR	3	39,182,179,	0,12782,13695,
chr1:24841577-24841977	+	CLIC4|ENST00000488683.1|coding|3UTR	1	400,	0,
chr1:24843914-24844295	+	CLIC4|ENST00000374379.9|coding|3UTR	1	381,	0,
chr1:24899533-24899919	-	RUNX3|ENST00000308873.10|coding|3UTR	1	386,	0,
chr1:24901032-24901432	-	RUNX3|ENST00000338888.3|coding|3UTR	1	400,	0,
chr1:24964787-24965010	-	RUNX3|ENST00000399916.5|coding|5UTR	1	223,	0,
chr1:25043707-25103879	-	AL050344.1|ENST00000424084.1|lncRNA|exon	2	129,27,	0,60145,
chr1:25209197-25209437	+	AL031432.1|ENST00000455902.2|lncRNA|exon	1	240,	0,
chr1:25222671-25223071	-	SYF2|ENST00000236273.9|coding|3UTR	1	400,	0,
chr1:25223060-25225030	-	SYF2|ENST00000354361.3|coding|3UTR	2	371,29,	0,1941,
chr1:25231644-25232044	-	SYF2|ENST00000476231.1|coding|exon	1	400,	0,
chr1:25232932-25233332	+	AL031432.4|ENST00000641729.1|lncRNA|exon	1	400,	0,
chr1:25234251-25234651	+	AL031432.4|ENST00000641729.1|lncRNA|exon	1	400,	0,
chr1:25239683-25240083	+	AL031432.5|ENST00000641059.1|lncRNA|exon	1	400,	0,
chr1:25242265-25242623	-	RSRP1|ENST00000473314.6|coding|3UTR	1	358,	0,
chr1:25243833-25244105	-	RSRP1|ENST00000473314.6|coding|3UTR	1	272,	0,
chr1:25244063-25244463	-	RSRP1|ENST00000498238.1|coding|exon	1	400,	0,
chr1:25244878-25245278	-	RSRP1|ENST00000431849.3|coding|3UTR	1	400,	0,
chr1:25247970-25248321	+	AL031432.3|ENST00000607698.1|lncRNA|exon	1	351,	0,
chr1:25266102-25267054	-	AL031432.2|ENST00000566714.1|others|exon	2	32,344,	0,608,
chr1:25330032-25330397	+	RHD|ENST00000328664.9|coding|3UTR	1	365,	0,
chr1:25336435-25337391	-	AL928711.1|ENST00000570165.1|others|exon	2	26,352,	0,604,
chr1:25352965-25360989	+	TMEM50A|ENST00000374358.5|coding|3UTR	3	9,61,330,	0,3827,7694,
chr1:25361986-25362346	+	TMEM50A|ENST00000374358.5|coding|3UTR	1	360,	0,
chr1:25362323-25385726	-	RHCE|ENST00000349320.7|coding|3UTR	4	230,74,80,16,	0,8143,13025,23387,
chr1:25448924-25485719	+	MACO1|ENST00000399766.7|coding|CDS	4	10,124,159,107,	0,5334,35191,36688,
chr1:25454284-25458513	+	MACO1|ENST00000647928.1|coding|CDS	3	98,179,123,	0,2368,4106,
chr1:25498351-25498751	+	MACO1|ENST00000647928.1|coding|3UTR	1	400,	0,
chr1:25499841-25500203	+	MACO1|ENST00000399766.7|coding|3UTR	1	362,	0,
chr1:25568518-25568873	+	LDLRAP1|ENST00000374338.5|coding|3UTR	1	355,	0,
chr1:25581715-25590356	+	AL606491.1|ENST00000412797.1|lncRNA|exon	2	57,188,	0,8453,
chr1:25644544-25644898	-	AL031280.1|ENST00000436991.1|lncRNA|exon	1	354,	0,
chr1:25784057-25784457	+	MAN1C1|ENST00000611903.4|coding|3UTR	1	400,	0,
chr1:25785523-25785923	+	MAN1C1|ENST00000611903.4|coding|3UTR	1	400,	0,
chr1:25816757-25819680	-	AL020996.1|ENST00000442055.5|lncRNA|exon	4	123,152,22,37,	0,804,1645,2886,
chr1:25817852-25818208	+	SELENON|ENST00000354177.8|coding|3UTR	1	356,	0,
chr1:25818499-25818872	-	AL020996.1|ENST00000536896.2|lncRNA|exon	1	373,	0,
chr1:25832572-25832922	+	MTFR1L|ENST00000474295.5|coding|3UTR	1	350,	0,
chr1:25834012-25834349	-	AUNIP|ENST00000374298.4|coding|3UTR	1	337,	0,
chr1:25859613-25862938	+	AL033528.3|ENST00000455431.1|lncRNA|exon	2	262,104,	0,3221,
chr1:25861458-25861858	-	PAQR7|ENST00000374296.3|coding|3UTR	1	400,	0,
chr1:25900536-25900936	-	STMN1|ENST00000399728.5|coding|3UTR	1	400,	0,
chr1:25959795-25960148	-	PAFAH2|ENST00000374282.8|coding|3UTR	1	353,	0,
chr1:25960808-25961208	-	PAFAH2|ENST00000374284.5|coding|3UTR	1	400,	0,
chr1:25961463-25961863	-	PAFAH2|ENST00000374284.5|coding|3UTR	1	400,	0,
chr1:26051362-26051716	-	TRIM63|ENST00000374272.3|coding|3UTR	1	354,	0,
chr1:26121921-26122321	+	PDIK1L|ENST00000619836.4|coding|CDS	1	400,	0,
chr1:26122734-26123134	+	PDIK1L|ENST00000619836.4|coding|3UTR	1	400,	0,
chr1:26123787-26124187	+	PDIK1L|ENST00000619836.4|coding|3UTR	1	400,	0,
chr1:26124487-26124887	+	PDIK1L|ENST00000619836.4|coding|3UTR	1	400,	0,
chr1:26125153-26125524	+	PDIK1L|ENST00000619836.4|coding|3UTR	1	371,	0,
chr1:26169516-26169827	-	AL391650.1|ENST00000448923.2|coding|3UTR	1	311,	0,
chr1:26170173-26170859	+	ZNF593|ENST00000270812.6|coding|3UTR	3	10,63,285,	0,244,401,
chr1:26180855-26181083	+	CNKSR1|ENST00000465415.1|coding|exon	1	228,	0,
chr1:26189500-26189866	+	CNKSR1|ENST00000482227.5|coding|3UTR	1	366,	0,
chr1:26202547-26202924	+	CATSPER4|ENST00000456354.7|coding|3UTR	1	377,	0,
chr1:26227927-26229827	+	ZPLD2P|ENST00000451482.1|others|exon	2	69,326,	0,1574,
chr1:26257649-26268497	+	CEP85|ENST00000640292.2|coding|CDS	4	81,118,186,15,	0,493,1967,10833,
chr1:26278474-26278808	+	CEP85|ENST00000252992.8|coding|3UTR	1	334,	0,
chr1:26281146-26281500	+	SH3BGRL3|ENST00000270792.10|coding|3UTR	1	354,	0,
chr1:26282303-26282782	-	UBXN11|ENST00000472155.5|coding|exon	2	266,134,	0,345,
chr1:26318070-26320508	+	CD52|ENST00000374213.3|coding|3UTR	2	1,338,	0,2100,
chr1:26321870-26324205	-	CRYBG2|ENST00000308182.9|coding|3UTR	3	186,160,54,	0,293,2281,
chr1:26326784-26327033	+	AL451139.1|ENST00000434718.2|others|exon	1	249,	0,
chr1:26361652-26362006	-	ZNF683|ENST00000349618.7|coding|CDS	1	354,	0,
chr1:26364722-26364915	-	ZNF683|ENST00000455900.5|coding|CDS	1	193,	0,
chr1:26432918-26442900	+	DHDDS|ENST00000374186.7|coding|exon	3	90,117,193,	0,5249,9789,
chr1:26438335-26438734	+	DHDDS|ENST00000487944.5|coding|exon	1	399,	0,
chr1:26447598-26448565	+	DHDDS|ENST00000427245.6|coding|3UTR	2	62,210,	0,757,
chr1:26454653-26454904	-	AL513365.1|ENST00000446498.1|others|exon	1	251,	0,
chr1:26460066-26469216	+	DHDDS|ENST00000526219.5|coding|3UTR	2	78,322,	0,8828,
chr1:26470915-26471279	+	DHDDS|ENST00000360009.6|coding|3UTR	1	364,	0,
chr1:26475585-26475985	+	HMGN2|ENST00000361427.6|coding|3UTR	1	400,	0,
chr1:26574664-26575018	+	RPS6KA1|ENST00000374168.7|coding|3UTR	1	354,	0,
chr1:26693846-26694131	-	AL512408.1|ENST00000569378.1|lncRNA|exon	1	285,	0,
chr1:26780784-26781184	+	ARID1A|ENST00000636219.1|coding|3UTR	1	400,	0,
chr1:26781761-26782104	+	ARID1A|ENST00000324856.13|coding|3UTR	1	343,	0,
chr1:26794541-26794941	+	PIGV|ENST00000674317.1|coding|exon	1	400,	0,
chr1:26797578-26797807	+	PIGV|ENST00000472757.5|coding|3UTR	1	229,	0,
chr1:26797922-26798322	+	PIGV|ENST00000431541.6|coding|3UTR	1	400,	0,
chr1:26851129-26853050	+	ZDHHC18|ENST00000478902.1|coding|exon	2	102,298,	0,1623,
chr1:26855338-26855738	+	ZDHHC18|ENST00000374142.9|coding|3UTR	1	400,	0,
chr1:26864078-26864440	+	SFN|ENST00000339276.6|coding|3UTR	1	362,	0,
chr1:26876186-26876568	-	GPN2|ENST00000374135.9|coding|3UTR	1	382,	0,
chr1:26879380-26884190	-	GPN2|ENST00000374133.3|coding|3UTR	2	369,31,	0,4779,
chr1:26890505-26890861	-	GPATCH3|ENST00000361720.10|coding|3UTR	1	356,	0,
chr1:26945452-26946389	+	NUDC|ENST00000321265.10|coding|3UTR	3	21,119,260,	0,115,677,
chr1:26949590-26949943	-	KDF1|ENST00000616918.1|coding|3UTR	1	353,	0,
chr1:27000276-27000676	+	TRNP1|ENST00000522111.3|coding|3UTR	1	400,	0,
chr1:27005043-27005406	-	TENT5B|ENST00000289166.6|coding|3UTR	1	363,	0,
chr1:27098842-27099205	-	SLC9A1|ENST00000263980.8|coding|3UTR	1	363,	0,
chr1:27105451-27105782	-	SLC9A1|ENST00000374086.3|coding|3UTR	1	331,	0,
chr1:27154488-27154888	-	SLC9A1|ENST00000263980.8|coding|5UTR	1	400,	0,
chr1:27177052-27177277	+	AL590640.2|ENST00000457038.1|others|exon	1	225,	0,
chr1:27201138-27201473	-	CHCHD3P3|ENST00000446783.1|others|exon	1	335,	0,
chr1:27307341-27308241	+	WDTC1|ENST00000447062.2|coding|3UTR	2	102,72,	0,828,
chr1:27307857-27308257	+	WDTC1|ENST00000319394.8|coding|3UTR	1	400,	0,
chr1:27336043-27336391	+	TMEM222|ENST00000611517.4|coding|3UTR	1	348,	0,
chr1:27353325-27353911	+	SYTL1|ENST00000318074.9|coding|3UTR	2	163,199,	0,387,
chr1:27355196-27355740	-	MAP3K6|ENST00000374040.7|coding|3UTR	2	273,72,	0,472,
chr1:27389560-27390145	+	FO393419.1|ENST00000443746.1|others|exon	2	77,185,	0,400,
chr1:27404247-27404603	-	WASF2|ENST00000618852.5|coding|3UTR	1	356,	0,
chr1:27405626-27406026	-	WASF2|ENST00000618852.5|coding|3UTR	1	400,	0,
chr1:27416003-27428772	-	WASF2|ENST00000536657.1|coding|CDS	4	99,154,135,12,	0,2265,2950,12757,
chr1:27525856-27530561	+	BX293535.1|ENST00000443579.1|lncRNA|exon	2	29,202,	0,4503,
chr1:27534271-27534671	-	AHDC1|ENST00000673934.1|coding|3UTR	1	400,	0,
chr1:27534701-27547395	-	AHDC1|ENST00000642245.1|coding|3UTR	2	215,135,	0,12559,
chr1:27552496-27552746	-	AHDC1|ENST00000490295.2|coding|exon	1	250,	0,
chr1:27612263-27612663	-	FGR|ENST00000374005.8|coding|3UTR	1	400,	0,
chr1:27660328-27660597	-	LINC02574|ENST00000440492.1|lncRNA|exon	1	269,	0,
chr1:27666066-27666368	-	IFI6|ENST00000362020.4|coding|3UTR	1	302,	0,
chr1:27669932-27670276	+	AL445490.1|ENST00000430683.1|lncRNA|exon	1	344,	0,
chr1:27724851-27725243	-	AL020997.5|ENST00000662905.1|lncRNA|exon	1	392,	0,
chr1:27727534-27755226	+	FAM76A|ENST00000530324.5|coding|CDS	5	2,55,153,158,32,	0,5068,6496,17119,27660,
chr1:27739180-27739436	+	AL020997.1|ENST00000446554.1|others|exon	1	256,	0,
chr1:27755293-27760185	+	FAM76A|ENST00000446647.1|coding|3UTR	3	37,102,228,	0,4232,4664,
chr1:27761321-27761473	+	FAM76A|ENST00000419687.6|coding|3UTR	1	152,	0,
chr1:27761571-27761971	+	FAM76A|ENST00000373954.10|coding|3UTR	1	400,	0,
chr1:27762763-27763112	+	FAM76A|ENST00000373954.10|coding|3UTR	1	349,	0,
chr1:27801698-27802039	+	STX12|ENST00000468761.1|coding|exon	1	341,	0,
chr1:27810247-27818053	+	STX12|ENST00000472285.1|coding|exon	3	42,106,203,	0,1915,7603,
chr1:27819983-27820295	+	AL020997.3|ENST00000602843.1|lncRNA|exon	1	312,	0,
chr1:27823383-27823783	+	STX12|ENST00000373943.9|coding|3UTR	1	400,	0,
chr1:27824045-27824440	+	STX12|ENST00000373943.9|coding|3UTR	1	395,	0,
chr1:27843295-27850392	+	PPP1R8|ENST00000431586.1|coding|CDS	3	35,65,300,	0,3732,6797,
chr1:27851140-27851540	+	PPP1R8|ENST00000373931.8|coding|3UTR	1	400,	0,
chr1:27886321-27886680	+	THEMIS2|ENST00000328928.11|coding|3UTR	1	359,	0,
chr1:27891535-27891902	-	RPA2|ENST00000373912.8|coding|3UTR	1	367,	0,
chr1:27938875-27955792	-	AL512288.1|ENST00000448015.1|lncRNA|exon	2	204,22,	0,16895,
chr1:27958674-27959074	+	SMPDL3B|ENST00000549094.1|coding|3UTR	1	400,	0,
chr1:27967734-27968083	+	XKR8|ENST00000373884.6|coding|3UTR	1	349,	0,
chr1:27970356-27970707	-	EYA3|ENST00000436342.6|coding|3UTR	1	351,	0,
chr1:27974069-27974469	-	EYA3|ENST00000373864.5|coding|3UTR	1	400,	0,
chr1:27978412-27993500	-	EYA3|ENST00000373863.3|coding|CDS	4	62,122,115,101,	0,10122,11284,14987,
chr1:28031933-28032180	-	RN7SL559P|ENST00000476501.3|others|exon	1	247,	0,
chr1:28095742-28096007	-	SPCS2P4|ENST00000436160.1|others|exon	1	265,	0,
chr1:28147182-28147540	-	PTAFR|ENST00000373857.8|coding|3UTR	1	358,	0,
chr1:28149348-28149748	-	PTAFR|ENST00000373857.8|coding|3UTR	1	400,	0,
chr1:28200557-28200957	-	DNAJC8|ENST00000263697.6|coding|3UTR	1	400,	0,
chr1:28208364-28232950	-	DNAJC8|ENST00000489277.5|coding|exon	6	49,95,67,57,102,30,	0,1607,2206,6575,20557,24556,
chr1:28236263-28238082	+	ATP5IF1|ENST00000465645.1|coding|3UTR	3	7,92,246,	0,97,1573,
chr1:28239511-28239877	-	AL353622.1|ENST00000604716.1|lncRNA|exon	1	366,	0,
chr1:28240166-28240566	-	AL353622.1|ENST00000604716.1|lncRNA|exon	1	400,	0,
chr1:28247316-28247568	+	AL353622.2|ENST00000605846.1|lncRNA|exon	1	252,	0,
chr1:28281058-28281458	+	SESN2|ENST00000253063.4|coding|3UTR	1	400,	0,
chr1:28282122-28282471	+	SESN2|ENST00000253063.4|coding|3UTR	1	349,	0,
chr1:28334662-28335062	+	MED18|ENST00000398997.2|coding|3UTR	1	400,	0,
chr1:28335585-28335935	+	MED18|ENST00000373842.9|coding|3UTR	1	350,	0,
chr1:28369659-28459240	+	PHACTR4|ENST00000632202.1|coding|CDS	4	166,54,24,156,	0,37750,88172,89425,
chr1:28453541-28453809	+	CR391992.1|ENST00000438601.2|others|exon	1	268,	0,
chr1:28466838-28467223	+	PHACTR4|ENST00000463428.5|coding|exon	1	385,	0,
chr1:28474148-28490952	+	PHACTR4|ENST00000493669.2|coding|3UTR	5	3,185,154,56,2,	0,1958,6302,15021,16802,
chr1:28497289-28497689	+	PHACTR4|ENST00000373839.8|coding|3UTR	1	400,	0,
chr1:28498679-28499079	+	PHACTR4|ENST00000373839.8|coding|3UTR	1	400,	0,
chr1:28499979-28500352	+	PHACTR4|ENST00000373839.8|coding|3UTR	1	373,	0,
chr1:28509239-28509639	+	SNHG3|ENST00000413987.1|lncRNA|exon	1	400,	0,
chr1:28536871-28538203	+	RCC1|ENST00000649185.1|coding|3UTR	2	28,372,	0,960,
chr1:28538631-28539031	+	RCC1|ENST00000398958.6|coding|3UTR	1	400,	0,
chr1:28553813-28554048	+	TRNAU1AP|ENST00000411406.3|coding|exon	1	235,	0,
chr1:28565096-28565470	+	TRNAU1AP|ENST00000464093.1|coding|exon	1	374,	0,
chr1:28565403-28565790	+	TRNAU1AP|ENST00000495995.5|coding|exon	1	387,	0,
chr1:28571239-28577766	+	TRNAU1AP|ENST00000373830.4|coding|3UTR	3	99,34,267,	0,627,6260,
chr1:28578554-28580646	-	SNHG12|ENST00000488745.5|lncRNA|exon	4	126,55,70,87,	0,978,1357,2005,
chr1:28594137-28594537	+	RAB42|ENST00000373826.3|coding|3UTR	1	400,	0,
chr1:28603093-28603493	-	TAF12|ENST00000373824.8|coding|3UTR	1	400,	0,
chr1:28648353-28648581	+	LINC01715|ENST00000427804.1|lncRNA|exon	1	228,	0,
chr1:28714494-28714894	+	GMEB1|ENST00000373816.5|coding|3UTR	1	400,	0,
chr1:28715201-28715601	+	GMEB1|ENST00000373816.5|coding|3UTR	1	400,	0,
chr1:28717625-28718025	+	GMEB1|ENST00000373816.5|coding|3UTR	1	400,	0,
chr1:28743793-28769135	+	YTHDF2|ENST00000542507.5|coding|3UTR	2	193,207,	0,25135,
chr1:28769413-28769764	+	YTHDF2|ENST00000542507.5|coding|3UTR	1	351,	0,
chr1:28987594-28993418	+	EPB41|ENST00000643155.1|coding|3UTR	2	311,89,	0,5735,
chr1:29041274-29041480	+	AL138785.3|ENST00000619772.1|others|exon	1	206,	0,
chr1:29054166-29054508	+	EPB41|ENST00000645999.1|coding|exon	1	342,	0,
chr1:29065603-29065944	+	EPB41|ENST00000645184.1|coding|3UTR	1	341,	0,
chr1:29072749-29073093	+	EPB41|ENST00000646800.1|coding|3UTR	1	344,	0,
chr1:29114269-29114611	+	EPB41|ENST00000649674.1|coding|exon	1	342,	0,
chr1:29119671-29120031	+	EPB41|ENST00000642937.1|coding|3UTR	1	360,	0,
chr1:29147828-29148228	-	SRSF4|ENST00000373795.7|coding|3UTR	1	400,	0,
chr1:29148715-29149115	-	SRSF4|ENST00000634348.1|coding|exon	1	400,	0,
chr1:29192913-29193313	-	MECR|ENST00000373791.7|coding|3UTR	1	400,	0,
chr1:29193812-29195973	-	MECR|ENST00000263702.11|coding|3UTR	2	367,33,	0,2128,
chr1:30719684-30720084	+	MATN1-AS1|ENST00000414532.6|lncRNA|exon	1	400,	0,
chr1:30725720-30726304	+	MATN1-AS1|ENST00000443076.1|lncRNA|exon	2	331,62,	0,522,
chr1:30726416-30726800	+	MATN1-AS1|ENST00000454613.1|lncRNA|exon	1	384,	0,
chr1:30732140-30733198	+	AL137857.1|ENST00000655364.1|lncRNA|exon	2	6,394,	0,664,
chr1:30732490-30732837	-	LAPTM5|ENST00000294507.4|coding|3UTR	1	347,	0,
chr1:30733417-30733817	-	LAPTM5|ENST00000294507.4|coding|3UTR	1	400,	0,
chr1:30869661-30870061	-	SDC3|ENST00000336798.11|coding|3UTR	1	400,	0,
chr1:30931509-30931853	-	PUM1|ENST00000257075.9|coding|3UTR	1	344,	0,
chr1:30932851-30933251	-	PUM1|ENST00000373741.8|coding|3UTR	1	400,	0,
chr1:30995195-31059221	-	PUM1|ENST00000480602.1|coding|3UTR	5	25,179,109,69,18,	0,10657,11798,33600,64008,
chr1:31259662-31260062	-	SNRNP40|ENST00000263694.9|coding|3UTR	1	400,	0,
chr1:31263387-31263681	-	AC114495.2|ENST00000452686.2|others|exon	1	294,	0,
chr1:31337213-31348973	+	ZCCHC17|ENST00000627541.1|coding|CDS	4	62,92,101,145,	0,1743,9426,11615,
chr1:31364570-31364942	+	ZCCHC17|ENST00000546109.5|coding|3UTR	1	372,	0,
chr1:31434327-31434679	+	SERINC2|ENST00000536384.2|coding|3UTR	1	352,	0,
chr1:31518499-31521008	+	LINC01226|ENST00000640623.1|lncRNA|exon	2	337,63,	0,2446,
chr1:31524510-31524910	+	LINC01226|ENST00000640623.1|lncRNA|exon	1	400,	0,
chr1:31629886-31630235	-	PEF1|ENST00000373703.5|coding|3UTR	1	349,	0,
chr1:31644729-31649326	+	AC114488.2|ENST00000581333.1|lncRNA|exon	2	117,282,	0,4315,
chr1:31645296-31656899	+	PEF1-AS1|ENST00000609373.5|lncRNA|exon	4	86,140,134,3,	0,6552,10614,11600,
chr1:31653950-31657038	-	COL16A1|ENST00000488897.5|coding|exon	5	93,67,189,45,6,	0,841,1363,2449,3082,
chr1:31727128-31727415	-	ADGRB2|ENST00000373658.7|coding|3UTR	1	287,	0,
chr1:31790430-31790764	-	SPOCD1|ENST00000257100.7|coding|3UTR	1	334,	0,
chr1:31842031-31842417	-	AL354919.1|ENST00000453837.1|lncRNA|exon	1	386,	0,
chr1:31906434-31906778	-	PTP4A2|ENST00000602725.5|coding|3UTR	1	344,	0,
chr1:31908274-31908621	-	PTP4A2|ENST00000649841.1|coding|3UTR	1	347,	0,
chr1:31908650-31911710	-	PTP4A2|ENST00000457805.6|coding|3UTR	3	310,75,15,	0,1387,3045,
chr1:31921404-31921804	-	AL136115.2|ENST00000602889.1|lncRNA|exon	1	400,	0,
chr1:31933020-31933745	+	AL136115.1|ENST00000447478.1|lncRNA|exon	2	190,96,	0,629,
chr1:32042531-32042931	+	KHDRBS1|ENST00000327300.12|coding|3UTR	1	400,	0,
chr1:32043505-32043856	+	KHDRBS1|ENST00000327300.12|coding|3UTR	1	351,	0,
chr1:32052427-32073387	-	AL445248.1|ENST00000366152.3|lncRNA|exon	3	305,44,51,	0,2043,20909,
chr1:32102501-32102854	+	TMEM39B|ENST00000336294.10|coding|3UTR	1	353,	0,
chr1:32172771-32173171	+	KPNA6|ENST00000471599.5|coding|3UTR	1	400,	0,
chr1:32175403-32175803	+	KPNA6|ENST00000373625.8|coding|3UTR	1	400,	0,
chr1:32176206-32176554	+	KPNA6|ENST00000373625.8|coding|3UTR	1	348,	0,
chr1:32180448-32181575	+	TXLNA|ENST00000373609.1|coding|CDS	2	66,334,	0,793,
chr1:32190141-32194068	+	TXLNA|ENST00000373609.1|coding|CDS	5	108,120,75,93,4,	0,2169,2515,3066,3923,
chr1:32197916-32198265	+	TXLNA|ENST00000373609.1|coding|3UTR	1	349,	0,
chr1:32203953-32205214	+	CCDC28B|ENST00000421922.6|coding|3UTR	3	92,23,21,	0,644,1240,
chr1:32204022-32205365	+	CCDC28B|ENST00000461819.5|coding|3UTR	4	23,147,23,172,	0,210,575,1171,
chr1:32204784-32205183	-	AL049795.1|ENST00000373604.4|lncRNA|exon	1	399,	0,
chr1:32208237-32208637	+	IQCC|ENST00000537469.2|coding|3UTR	1	400,	0,
chr1:32212346-32214866	+	DCDC2B|ENST00000487056.1|coding|exon	3	290,40,70,	0,407,2450,
chr1:32214492-32214841	-	TMEM234|ENST00000461402.5|coding|3UTR	1	349,	0,
chr1:32216192-32216592	-	TMEM234|ENST00000466796.1|coding|exon	1	400,	0,
chr1:32231235-32231604	+	EIF3I|ENST00000373586.1|coding|3UTR	1	369,	0,
chr1:32231674-32232083	-	MTMR9LP|ENST00000403496.6|others|exon	2	295,42,	0,367,
chr1:32248509-32248850	+	FAM167B|ENST00000373582.4|coding|3UTR	1	341,	0,
chr1:32276852-32277173	+	LCK|ENST00000469956.1|coding|exon	1	321,	0,
chr1:32285799-32286146	+	LCK|ENST00000373564.7|coding|3UTR	1	347,	0,
chr1:32330884-32332225	+	HDAC1|ENST00000476391.5|coding|exon	4	24,109,131,136,	0,589,791,1205,
chr1:32333263-32333621	+	HDAC1|ENST00000373548.8|coding|3UTR	1	358,	0,
chr1:32333839-32334190	-	MARCKSL1|ENST00000329421.8|coding|3UTR	1	351,	0,
chr1:32353548-32353948	+	TSSK3|ENST00000574792.1|coding|exon	1	400,	0,
chr1:32361281-32361823	-	FAM229A|ENST00000432622.1|coding|3UTR	2	254,94,	0,448,
chr1:32363961-32364298	+	TSSK3|ENST00000373534.4|coding|3UTR	1	337,	0,
chr1:32365187-32365587	-	BSDC1|ENST00000341071.11|coding|3UTR	1	400,	0,
chr1:32368030-32368430	-	BSDC1|ENST00000341071.11|coding|3UTR	1	400,	0,
chr1:32386492-32386892	-	BSDC1|ENST00000533084.1|coding|exon	1	400,	0,
chr1:32487816-32488216	+	ZBTB8B|ENST00000609129.2|coding|3UTR	1	400,	0,
chr1:32595112-32600375	+	AL033529.1|ENST00000480336.1|coding|3UTR	2	111,289,	0,4974,
chr1:32595112-32600375	+	ZBTB8A|ENST00000373510.9|coding|CDS	2	111,289,	0,4974,
chr1:32600634-32601034	+	ZBTB8A|ENST00000373510.9|coding|3UTR	1	400,	0,
chr1:32601500-32601900	+	ZBTB8A|ENST00000373510.9|coding|3UTR	1	400,	0,
chr1:32604746-32605146	+	ZBTB8A|ENST00000373510.9|coding|3UTR	1	400,	0,
chr1:32605301-32605701	+	ZBTB8A|ENST00000373510.9|coding|3UTR	1	400,	0,
chr1:32620829-32621180	-	ZBTB8OS|ENST00000468695.5|coding|3UTR	1	351,	0,
chr1:32621845-32634769	-	ZBTB8OS|ENST00000476493.5|coding|3UTR	6	103,37,53,83,122,2,	0,5662,9981,11799,12105,12922,
chr1:32634358-32634621	-	ZBTB8OS|ENST00000466361.1|coding|exon	1	263,	0,
chr1:32652096-32652496	+	RBBP4|ENST00000465780.1|coding|exon	1	400,	0,
chr1:32680265-32680665	+	RBBP4|ENST00000373493.10|coding|3UTR	1	400,	0,
chr1:32680389-32680789	-	SYNC|ENST00000409190.8|coding|3UTR	1	400,	0,
chr1:32682040-32682440	+	RBBP4|ENST00000373493.10|coding|3UTR	1	400,	0,
chr1:32774619-32774956	+	KIAA1522|ENST00000373480.1|coding|3UTR	1	337,	0,
chr1:32775255-32775609	-	YARS1|ENST00000373477.8|coding|3UTR	1	354,	0,
chr1:32775705-32776046	-	YARS1|ENST00000373477.8|coding|3UTR	1	341,	0,
chr1:32787026-32810637	-	YARS1|ENST00000481895.5|coding|exon	5	49,93,81,130,47,	0,4135,10736,19455,23564,
chr1:32829988-32835157	+	S100PBP|ENST00000356689.7|coding|exon	3	79,28,293,	0,4045,4876,
chr1:32830027-32856195	+	S100PBP|ENST00000373476.5|coding|3UTR	3	40,88,272,	0,23051,25896,
chr1:32836802-32837176	+	S100PBP|ENST00000356689.7|coding|exon	1	374,	0,
chr1:32858516-32858865	+	S100PBP|ENST00000373475.10|coding|3UTR	1	349,	0,
chr1:32925508-32951518	+	AL031602.2|ENST00000661031.1|lncRNA|exon	3	108,200,92,	0,8646,25918,
chr1:32936445-32936778	-	RNF19B|ENST00000373456.11|coding|3UTR	1	333,	0,
chr1:32987331-32988150	+	AL355864.2|ENST00000447420.1|others|exon	2	293,107,	0,712,
chr1:33008865-33009265	-	AK2|ENST00000373449.7|coding|3UTR	1	400,	0,
chr1:33009895-33010295	-	AK2|ENST00000354858.11|coding|3UTR	1	400,	0,
chr1:33013019-33014538	-	AK2|ENST00000672715.1|coding|3UTR	2	383,17,	0,1502,
chr1:33031445-33031845	+	AL020995.1|ENST00000427524.1|lncRNA|exon	1	400,	0,
chr1:33120121-33120521	+	AZIN2|ENST00000294517.11|coding|3UTR	1	400,	0,
chr1:33145399-33145739	-	TRIM62|ENST00000291416.10|coding|3UTR	1	340,	0,
chr1:33165983-33166283	+	AL662907.2|ENST00000624339.1|lncRNA|exon	1	300,	0,
chr1:33195983-33200017	+	AL662907.3|ENST00000641271.1|lncRNA|exon	2	255,145,	0,3889,
chr1:33261323-33261664	+	AL513327.2|ENST00000602618.1|lncRNA|exon	1	341,	0,
chr1:33300342-33300719	+	ZNF362|ENST00000373428.5|coding|3UTR	1	377,	0,
chr1:33323643-33323992	-	PHC2|ENST00000257118.5|coding|3UTR	1	349,	0,
chr1:33336566-33336787	-	RN7SKP16|ENST00000410180.1|others|exon	1	221,	0,
chr1:33479412-33488571	+	ZSCAN20|ENST00000480917.1|coding|exon	2	293,107,	0,9052,
chr1:33491581-33491981	+	ZSCAN20|ENST00000373413.2|coding|3UTR	1	400,	0,
chr1:33494759-33495159	+	ZSCAN20|ENST00000361328.7|coding|CDS	1	400,	0,
chr1:33495277-33495677	+	ZSCAN20|ENST00000361328.7|coding|3UTR	1	400,	0,
chr1:33598701-33599046	-	CSMD2|ENST00000373377.1|coding|3UTR	1	345,	0,
chr1:34855037-34855437	-	SMIM12|ENST00000521580.3|coding|3UTR	1	400,	0,
chr1:34865436-34865785	-	DLGAP3|ENST00000235180.4|coding|3UTR	1	349,	0,
chr1:34974372-34974709	-	AC114490.3|ENST00000417456.1|coding|3UTR	1	337,	0,
chr1:34974745-34975145	-	AC114490.3|ENST00000417456.1|coding|3UTR	1	400,	0,
chr1:34975689-34976089	-	AC114490.3|ENST00000417456.1|coding|3UTR	1	400,	0,
chr1:34975711-34976057	-	AC114490.1|ENST00000311990.4|others|exon	1	346,	0,
chr1:34981559-34981937	-	AC114490.2|ENST00000487874.1|coding|3UTR	1	378,	0,
chr1:34981561-34981938	-	TMEM35B|ENST00000373337.3|coding|3UTR	1	377,	0,
chr1:34986175-34986524	-	ZMYM6|ENST00000357182.9|coding|3UTR	1	349,	0,
chr1:34986952-34987352	-	ZMYM6|ENST00000357182.9|coding|3UTR	1	400,	0,
chr1:34988147-34988547	-	ZMYM6|ENST00000493328.5|coding|exon	1	400,	0,
chr1:34988884-35006966	-	ZMYM6|ENST00000493328.5|coding|exon	5	51,154,38,141,16,	0,3349,15083,16247,18066,
chr1:35010716-35011969	-	ZMYM6|ENST00000472971.1|coding|exon	2	320,80,	0,1173,
chr1:35015079-35020449	-	ZMYM6|ENST00000415531.5|coding|CDS	3	83,250,67,	0,4273,5303,
chr1:35017873-35018273	-	ZMYM6|ENST00000317538.9|coding|3UTR	1	400,	0,
chr1:35020389-35031711	-	ZMYM6|ENST00000493328.5|coding|exon	3	78,210,81,	0,10157,11241,
chr1:35095842-35104395	+	ZMYM1|ENST00000488455.5|coding|exon	3	49,250,101,	0,1474,8452,
chr1:35112101-35113347	+	ZMYM1|ENST00000488455.5|coding|exon	2	29,371,	0,875,
chr1:35114256-35114656	+	ZMYM1|ENST00000373329.5|coding|exon	1	400,	0,
chr1:35115262-35115620	+	ZMYM1|ENST00000650449.1|coding|3UTR	1	358,	0,
chr1:35115519-35115859	+	ZMYM1|ENST00000359858.9|coding|3UTR	1	340,	0,
chr1:35141515-35141781	-	AL590434.2|ENST00000641402.1|lncRNA|exon	1	266,	0,
chr1:35176383-35187099	-	SFPQ|ENST00000470472.5|coding|3UTR	4	91,81,48,99,	0,935,1605,10617,
chr1:35183574-35183974	-	SFPQ|ENST00000357214.6|coding|3UTR	1	400,	0,
chr1:35184094-35184494	-	SFPQ|ENST00000357214.6|coding|3UTR	1	400,	0,
chr1:35189291-35190906	-	SFPQ|ENST00000357214.6|coding|CDS	3	91,96,213,	0,1206,1402,
chr1:35269022-35359215	+	ZMYM4|ENST00000314607.11|coding|CDS	3	63,46,291,	0,56337,89902,
chr1:35351242-35351595	+	RPL5P4|ENST00000434805.1|others|exon	1	353,	0,
chr1:35358822-35359159	-	ZMYM4-AS1|ENST00000432683.1|lncRNA|exon	1	337,	0,
chr1:35386118-35387506	+	ZMYM4|ENST00000314607.11|coding|CDS	3	71,276,53,	0,884,1335,
chr1:35419800-35420200	+	ZMYM4|ENST00000314607.11|coding|3UTR	1	400,	0,
chr1:35421072-35421472	+	ZMYM4|ENST00000314607.11|coding|3UTR	1	400,	0,
chr1:35421546-35421946	+	ZMYM4|ENST00000314607.11|coding|3UTR	1	400,	0,
chr1:35433504-35433849	-	KIAA0319L|ENST00000325722.8|coding|3UTR	1	345,	0,
chr1:35434102-35434502	-	KIAA0319L|ENST00000325722.8|coding|3UTR	1	400,	0,
chr1:35438546-35438887	-	KIAA0319L|ENST00000485551.5|coding|exon	1	341,	0,
chr1:35566384-35566744	+	NCDN|ENST00000373253.7|coding|3UTR	1	360,	0,
chr1:35569841-35574639	-	AC004865.2|ENST00000444348.1|lncRNA|exon	2	78,280,	0,4518,
chr1:35594973-35595313	+	TFAP2E|ENST00000373235.4|coding|3UTR	1	340,	0,
chr1:35601809-35602209	-	PSMB2|ENST00000621781.4|coding|3UTR	1	400,	0,
chr1:35603120-35609341	-	PSMB2|ENST00000373237.4|coding|3UTR	3	254,50,96,	0,2112,6125,
chr1:35713898-35714245	-	C1orf216|ENST00000270815.5|coding|3UTR	1	347,	0,
chr1:35733343-35733743	-	CLSPN|ENST00000318121.8|coding|3UTR	1	400,	0,
chr1:35734220-35734620	-	CLSPN|ENST00000318121.8|coding|3UTR	1	400,	0,
chr1:35734969-35735369	-	CLSPN|ENST00000318121.8|coding|3UTR	1	400,	0,
chr1:35743182-35743541	+	AL354864.1|ENST00000373226.2|lncRNA|exon	1	359,	0,
chr1:35749798-35753874	-	CLSPN|ENST00000318121.8|coding|CDS	3	13,257,130,	0,1451,3946,
chr1:35764325-35765228	-	CLSPN|ENST00000373220.7|coding|CDS	2	389,11,	0,892,
chr1:35826043-35832083	+	AGO4|ENST00000373210.4|coding|CDS	5	17,88,148,120,27,	0,704,5383,5768,6013,
chr1:35854570-35854970	+	AGO4|ENST00000373210.4|coding|3UTR	1	400,	0,
chr1:35855050-35855450	+	AGO4|ENST00000373210.4|coding|3UTR	1	400,	0,
chr1:35855802-35856202	+	AGO4|ENST00000373210.4|coding|3UTR	1	400,	0,
chr1:35857499-35857890	+	AGO4|ENST00000373210.4|coding|3UTR	1	391,	0,
chr1:35908980-35909203	-	AL139286.2|ENST00000655341.1|lncRNA|exon	1	223,	0,
chr1:35919688-35920088	+	AGO1|ENST00000373206.5|coding|3UTR	1	400,	0,
chr1:35920470-35920870	+	AGO1|ENST00000373206.5|coding|3UTR	1	400,	0,
chr1:35921874-35922274	+	AGO1|ENST00000674304.1|coding|3UTR	1	400,	0,
chr1:35922672-35923072	+	AGO1|ENST00000674304.1|coding|3UTR	1	400,	0,
chr1:35923919-35924319	+	AGO1|ENST00000373204.6|coding|3UTR	1	400,	0,
chr1:35929227-35929627	+	AGO1|ENST00000373204.6|coding|3UTR	1	400,	0,
chr1:35929721-35930049	-	AL139286.1|ENST00000606838.1|lncRNA|exon	1	328,	0,
chr1:35930162-35930512	+	AGO1|ENST00000373204.6|coding|3UTR	1	350,	0,
chr1:35972123-35984531	+	AGO3|ENST00000634486.1|coding|3UTR	4	109,137,92,62,	0,1251,10497,12346,
chr1:35972123-36008708	+	AGO3|ENST00000634486.1|coding|3UTR	4	109,137,135,19,	0,1251,32217,36566,
chr1:35983040-35983396	+	AGO3|ENST00000324350.9|coding|3UTR	1	356,	0,
chr1:36009381-36013469	-	AL138787.2|ENST00000479395.2|lncRNA|exon	2	178,45,	0,4043,
chr1:36055682-36056082	+	AGO3|ENST00000634486.1|coding|3UTR	1	400,	0,
chr1:36057597-36057997	+	AGO3|ENST00000373191.9|coding|3UTR	1	400,	0,
chr1:36065601-36066001	+	AGO3|ENST00000373191.9|coding|3UTR	1	400,	0,
chr1:36067420-36067820	+	AGO3|ENST00000373191.9|coding|3UTR	1	400,	0,
chr1:36069664-36070064	+	AGO3|ENST00000373191.9|coding|3UTR	1	400,	0,
chr1:36070692-36071092	+	AGO3|ENST00000373191.9|coding|3UTR	1	400,	0,
chr1:36071616-36072016	+	AGO3|ENST00000373191.9|coding|3UTR	1	400,	0,
chr1:36072147-36072492	+	AGO3|ENST00000373191.9|coding|3UTR	1	345,	0,
chr1:36093570-36093921	+	ADPRS|ENST00000373178.5|coding|3UTR	1	351,	0,
chr1:36095419-36095819	-	COL8A2|ENST00000303143.9|coding|3UTR	1	400,	0,
chr1:36097418-36097818	-	COL8A2|ENST00000303143.9|coding|3UTR	1	400,	0,
chr1:36136581-36136932	-	TRAPPC3|ENST00000616074.4|coding|3UTR	1	351,	0,
chr1:36137019-36137892	-	TRAPPC3|ENST00000373163.5|coding|3UTR	2	303,97,	0,776,
chr1:36171570-36171823	+	MAP7D1|ENST00000527764.1|coding|exon	1	253,	0,
chr1:36180473-36180827	+	MAP7D1|ENST00000316156.8|coding|3UTR	1	354,	0,
chr1:36241898-36242089	-	UBE2V2P4|ENST00000447495.1|others|exon	1	191,	0,
chr1:36286947-36289136	+	THRAP3|ENST00000469141.6|coding|CDS	2	323,77,	0,2112,
chr1:36304969-36305324	+	THRAP3|ENST00000354618.10|coding|3UTR	1	355,	0,
chr1:36320340-36320704	+	SH3D21|ENST00000480549.6|coding|3UTR	1	364,	0,
chr1:36320686-36321279	+	SH3D21|ENST00000453908.8|coding|3UTR	3	112,64,224,	0,228,369,
chr1:36322031-36322385	-	EVA1B|ENST00000270824.1|coding|3UTR	1	354,	0,
chr1:36324528-36324928	+	SH3D21|ENST00000480549.6|coding|3UTR	1	400,	0,
chr1:36328380-36328780	+	SH3D21|ENST00000672976.1|coding|3UTR	1	400,	0,
chr1:36328821-36329221	+	SH3D21|ENST00000672976.1|coding|3UTR	1	400,	0,
chr1:36339639-36339987	-	STK40|ENST00000373132.4|coding|3UTR	1	348,	0,
chr1:36393438-36393783	-	LSM10|ENST00000315732.3|coding|3UTR	1	345,	0,
chr1:36417910-36419003	-	OSCP1|ENST00000235532.9|coding|3UTR	2	345,13,	0,1080,
chr1:36428316-36432516	-	OSCP1|ENST00000354267.3|coding|3UTR	3	159,81,95,	0,3485,4105,
chr1:36455776-36457981	-	MRPS15|ENST00000373116.6|coding|3UTR	3	149,192,59,	0,410,2146,
chr1:36466071-36466426	-	CSF3R|ENST00000361632.8|coding|3UTR	1	355,	0,
chr1:36476983-36477215	-	CSF3R|ENST00000526980.5|coding|exon	1	232,	0,
chr1:36477414-36481530	-	CSF3R|ENST00000526980.5|coding|exon	3	263,84,53,	0,2018,4063,
chr1:37454910-37455258	-	LINC01137|ENST00000424989.1|lncRNA|exon	1	348,	0,
chr1:37484030-37484377	+	ZC3H12A|ENST00000373087.7|coding|3UTR	1	347,	0,
chr1:37493268-37493668	-	MEAF6|ENST00000296214.9|coding|3UTR	1	400,	0,
chr1:37536538-37536938	-	SNIP1|ENST00000296215.8|coding|3UTR	1	400,	0,
chr1:37538008-37540377	-	SNIP1|ENST00000468040.2|coding|3UTR	2	4,221,	0,2148,
chr1:37545076-37545294	+	FTH1P1|ENST00000437933.1|others|exon	1	218,	0,
chr1:37556247-37556488	+	AL034379.1|ENST00000423216.2|others|exon	1	241,	0,
chr1:37566816-37568875	-	GNL2|ENST00000373062.8|coding|3UTR	4	191,92,83,25,	0,856,1458,2034,
chr1:37681588-37681942	-	C1orf109|ENST00000358011.8|coding|3UTR	1	354,	0,
chr1:37682156-37682556	-	C1orf109|ENST00000358011.8|coding|3UTR	1	400,	0,
chr1:37690036-37690436	-	C1orf109|ENST00000472584.1|coding|exon	1	400,	0,
chr1:37692691-37700499	+	CDCA8|ENST00000327331.2|coding|CDS	5	93,129,41,73,64,	0,213,3218,6213,7744,
chr1:37709349-37709719	+	CDCA8|ENST00000373055.6|coding|3UTR	1	370,	0,
chr1:37800052-37800870	-	AL929472.3|ENST00000433474.1|lncRNA|exon	2	117,241,	0,577,
chr1:37800753-37801099	+	MANEAL|ENST00000373045.10|coding|3UTR	1	346,	0,
chr1:37802973-37803327	-	YRDC|ENST00000373044.3|coding|3UTR	1	354,	0,
chr1:37803574-37803974	-	YRDC|ENST00000373044.3|coding|3UTR	1	400,	0,
chr1:37809089-37809442	+	C1orf122|ENST00000468084.1|coding|3UTR	1	353,	0,
chr1:37809574-37809944	-	MTF1|ENST00000373036.5|coding|3UTR	1	370,	0,
chr1:37813998-37814398	-	MTF1|ENST00000373036.5|coding|3UTR	1	400,	0,
chr1:37814927-37815327	-	MTF1|ENST00000373036.5|coding|3UTR	1	400,	0,
chr1:37860697-37861027	+	AL929472.2|ENST00000419993.1|lncRNA|exon	1	330,	0,
chr1:37860717-37861066	-	INPP5B|ENST00000373023.6|coding|3UTR	1	349,	0,
chr1:37928537-37928834	-	INPP5B|ENST00000373021.1|coding|3UTR	1	297,	0,
chr1:37956983-37957336	-	SF3A3|ENST00000373019.5|coding|3UTR	1	353,	0,
chr1:37957489-37957889	-	SF3A3|ENST00000373019.5|coding|3UTR	1	400,	0,
chr1:37957952-37968076	-	SF3A3|ENST00000373019.5|coding|3UTR	3	311,56,33,	0,2167,10091,
chr1:37969686-37980621	-	SF3A3|ENST00000373019.5|coding|CDS	6	49,70,108,68,69,36,	0,7197,9033,9301,9778,10899,
chr1:37996773-37997117	-	FHL3|ENST00000373016.4|coding|3UTR	1	344,	0,
chr1:38016411-38019109	+	UTP11|ENST00000483182.5|coding|exon	4	9,103,114,51,	0,1256,2052,2647,
chr1:38019362-38023812	+	UTP11|ENST00000373014.5|coding|3UTR	3	21,111,268,	0,3336,4182,
chr1:38044592-38044992	-	POU3F1|ENST00000373012.5|coding|3UTR	1	400,	0,
chr1:38045278-38045678	-	POU3F1|ENST00000373012.5|coding|3UTR	1	400,	0,
chr1:38475497-38495903	+	LINC01685|ENST00000634298.1|lncRNA|exon	2	327,73,	0,20333,
chr1:38475705-38476473	+	LINC01685|ENST00000634732.1|lncRNA|exon	2	119,281,	0,487,
chr1:38838208-38838558	-	RRAGC|ENST00000373001.4|coding|3UTR	1	350,	0,
chr1:38839349-38845983	-	RRAGC|ENST00000373001.4|coding|3UTR	2	355,45,	0,6589,
chr1:38839362-38845968	-	AL139260.2|ENST00000622355.1|lncRNA|exon	2	342,30,	0,6576,
chr1:38856970-38873048	-	AL139260.2|ENST00000622355.1|lncRNA|exon	5	112,78,130,49,31,	0,7666,9909,10591,16047,
chr1:38860169-38876209	+	AL139260.1|ENST00000456813.1|lncRNA|exon	2	70,269,	0,15771,
chr1:38863469-38863869	-	MYCBP|ENST00000397572.5|coding|3UTR	1	400,	0,
chr1:38864464-38867581	-	MYCBP|ENST00000397572.5|coding|3UTR	3	250,130,20,	0,2415,3097,
chr1:38864503-38867007	-	AL139260.3|ENST00000454994.3|coding|3UTR	2	211,128,	0,2376,
chr1:38913563-38919431	+	AL139260.1|ENST00000663032.1|lncRNA|exon	2	65,258,	0,5610,
chr1:39004759-39005159	+	AKIRIN1|ENST00000432648.8|coding|3UTR	1	400,	0,
chr1:39005509-39005909	+	AKIRIN1|ENST00000432648.8|coding|3UTR	1	400,	0,
chr1:39028817-39034630	+	NDUFS5|ENST00000372967.3|coding|3UTR	2	123,239,	0,5574,
chr1:39226670-39226896	-	AL442071.2|ENST00000669616.1|lncRNA|exon	1	226,	0,
chr1:39254311-39254648	+	MACF1|ENST00000467673.5|coding|exon	1	337,	0,
chr1:39283238-39284208	+	MACF1|ENST00000485063.1|coding|exon	3	63,107,143,	0,170,827,
chr1:39334946-39335346	+	MACF1|ENST00000673926.1|coding|3UTR	1	400,	0,
chr1:39373066-39373466	+	MACF1|ENST00000476350.1|coding|exon	1	400,	0,
chr1:39464543-39464909	+	MACF1|ENST00000497964.1|coding|exon	1	366,	0,
chr1:39485852-39486252	+	MACF1|ENST00000372915.7|coding|3UTR	1	400,	0,
chr1:39486596-39486996	+	MACF1|ENST00000564288.5|coding|3UTR	1	400,	0,
chr1:39522296-39529081	-	PPIEL|ENST00000417869.6|others|exon	3	209,136,27,	0,1265,6758,
chr1:39522351-39541721	-	PPIEL|ENST00000431553.6|others|exon	3	154,110,2,	0,6703,19368,
chr1:39526030-39526430	+	BMP8A|ENST00000331593.6|coding|3UTR	1	400,	0,
chr1:39560822-39561742	-	PABPC4|ENST00000372856.7|coding|3UTR	2	300,58,	0,862,
chr1:39568910-39572412	-	PABPC4|ENST00000470443.5|coding|3UTR	5	29,95,140,116,20,	0,684,952,2323,3482,
chr1:39573428-39573826	+	PABPC4-AS1|ENST00000415255.2|lncRNA|exon	1	398,	0,
chr1:39678961-39679361	-	HPCAL4|ENST00000372844.8|coding|3UTR	1	400,	0,
chr1:39681652-39682052	-	HPCAL4|ENST00000372844.8|coding|3UTR	1	400,	0,
chr1:39752912-39763895	+	PPIE|ENST00000356511.6|coding|3UTR	2	140,207,	0,10776,
chr1:39753309-39753709	+	PPIE|ENST00000475350.5|coding|3UTR	1	400,	0,
chr1:39757206-39757567	-	BMP8B|ENST00000372827.8|coding|3UTR	1	361,	0,
chr1:39789816-39790169	+	AL033527.3|ENST00000566366.1|lncRNA|exon	1	353,	0,
chr1:39801434-39809332	-	LINC02811|ENST00000641026.1|lncRNA|exon	2	50,279,	0,7619,
chr1:39804929-39809161	+	AL033527.4|ENST00000641632.1|lncRNA|exon	3	103,197,100,	0,3072,4132,
chr1:39841037-39841437	-	TRIT1|ENST00000537440.5|coding|3UTR	1	400,	0,
chr1:39844131-39847997	-	TRIT1|ENST00000495175.6|coding|3UTR	5	87,110,78,113,12,	0,399,3088,3416,3854,
chr1:39895438-39895788	-	MYCL|ENST00000372816.3|coding|3UTR	1	350,	0,
chr1:39898686-39899064	+	MYCL-AS1|ENST00000418255.1|lncRNA|exon	1	378,	0,
chr1:39963123-39963404	+	AL663070.2|ENST00000438210.1|others|exon	1	281,	0,
chr1:39969595-39969952	+	MFSD2A|ENST00000372811.10|coding|3UTR	1	357,	0,
chr1:40071846-40072246	+	CAP1|ENST00000372805.7|coding|3UTR	1	400,	0,
chr1:40072282-40072630	+	CAP1|ENST00000340450.7|coding|3UTR	1	348,	0,
chr1:40072684-40073084	-	PPT1|ENST00000642050.1|coding|3UTR	1	400,	0,
chr1:40133150-40133445	+	OAZ1P1|ENST00000430724.2|others|exon	1	295,	0,
chr1:40189130-40202517	+	RLF|ENST00000372771.5|coding|CDS	4	79,82,133,106,	0,1641,6501,13281,
chr1:40222676-40236015	+	RLF|ENST00000372771.5|coding|CDS	3	34,142,224,	0,8840,13115,
chr1:40236090-40236490	+	RLF|ENST00000372771.5|coding|CDS	1	400,	0,
chr1:40237776-40238176	+	RLF|ENST00000372771.5|coding|CDS	1	400,	0,
chr1:40239146-40239546	+	RLF|ENST00000372771.5|coding|CDS	1	400,	0,
chr1:40240566-40240921	+	RLF|ENST00000372771.5|coding|3UTR	1	355,	0,
chr1:40256429-40256774	-	AL050341.2|ENST00000567508.1|lncRNA|exon	1	345,	0,
chr1:40257178-40257578	-	AL050341.2|ENST00000567508.1|lncRNA|exon	1	400,	0,
chr1:40270042-40281515	+	ZMPSTE24|ENST00000372759.4|coding|CDS	3	85,142,173,	0,1851,11300,
chr1:40293796-40294180	+	ZMPSTE24|ENST00000372759.4|coding|3UTR	1	384,	0,
chr1:40300506-40300881	-	COL9A2|ENST00000372748.8|coding|3UTR	1	375,	0,
chr1:40364950-40365183	+	AL031985.1|ENST00000392713.3|others|exon	1	233,	0,
chr1:40374152-40413045	+	SMAP2|ENST00000372718.8|coding|CDS	5	71,134,86,79,30,	0,32583,34500,35604,38863,
chr1:40416863-40422142	+	SMAP2|ENST00000372718.8|coding|3UTR	2	233,167,	0,5112,
chr1:40422962-40423308	+	SMAP2|ENST00000372718.8|coding|3UTR	1	346,	0,
chr1:40463286-40463677	+	ZFP69B|ENST00000484445.5|coding|3UTR	1	391,	0,
chr1:40466526-40466767	+	AL031985.3|ENST00000565390.2|lncRNA|exon	1	241,	0,
chr1:40493448-40508661	-	AL603839.3|ENST00000450713.1|lncRNA|exon	2	240,73,	0,15140,
chr1:40495881-40496281	+	ZFP69|ENST00000372705.3|coding|3UTR	1	400,	0,
chr1:40515649-40516049	+	EXO5|ENST00000296380.8|coding|3UTR	1	400,	0,
chr1:40516154-40516554	+	EXO5|ENST00000296380.8|coding|3UTR	1	400,	0,
chr1:40533178-40546735	+	ZNF684|ENST00000648542.1|coding|CDS	4	3,127,96,174,	0,7407,8436,13383,
chr1:40541615-40544701	+	ZNF684|ENST00000372697.7|coding|3UTR	2	95,305,	0,2781,
chr1:40546931-40547331	+	ZNF684|ENST00000493756.1|coding|exon	1	400,	0,
chr1:40547353-40547724	+	ZNF684|ENST00000648542.1|coding|3UTR	1	371,	0,
chr1:40547800-40548148	+	ZNF684|ENST00000372699.8|coding|3UTR	1	348,	0,
chr1:40620693-40621037	-	RIMS3|ENST00000372684.8|coding|3UTR	1	344,	0,
chr1:40666369-40666769	+	AL031289.2|ENST00000658681.1|lncRNA|exon	1	400,	0,
chr1:40690380-40690768	-	NFYC-AS1|ENST00000606277.1|lncRNA|exon	1	388,	0,
chr1:40690661-40691061	-	NFYC-AS1|ENST00000606277.1|lncRNA|exon	1	400,	0,
chr1:40691191-40691591	-	NFYC-AS1|ENST00000606277.1|lncRNA|exon	1	400,	0,
chr1:40770725-40771125	+	NFYC|ENST00000427410.6|coding|3UTR	1	400,	0,
chr1:40771238-40771591	+	NFYC|ENST00000456393.6|coding|3UTR	1	353,	0,
chr1:40840093-40840442	+	KCNQ4|ENST00000347132.10|coding|3UTR	1	349,	0,
chr1:40861072-40861426	-	CITED4|ENST00000372638.4|coding|3UTR	1	354,	0,
chr1:40983333-40988598	+	CTPS1|ENST00000480420.6|coding|exon	4	123,171,101,5,	0,1487,4038,5260,
chr1:40996022-41000050	+	CTPS1|ENST00000648020.1|coding|3UTR	3	46,133,221,	0,1371,3807,
chr1:40996592-40996992	+	CTPS1|ENST00000648801.1|coding|exon	1	400,	0,
chr1:41000297-41000697	+	CTPS1|ENST00000648020.1|coding|3UTR	1	400,	0,
chr1:41008860-41011788	+	CTPS1|ENST00000463423.6|coding|3UTR	4	30,145,94,131,	0,584,1300,2797,
chr1:41012187-41012542	+	CTPS1|ENST00000650070.2|coding|3UTR	1	355,	0,
chr1:41014590-41014903	+	SLFNL1-AS1|ENST00000626479.1|lncRNA|exon	1	313,	0,
chr1:41027203-41027551	-	SCMH1|ENST00000326197.11|coding|3UTR	1	348,	0,
chr1:41185984-41186193	-	SCMH1|ENST00000488592.1|coding|exon	1	209,	0,
chr1:41302932-41303267	-	AC093151.5|ENST00000662236.1|others|exon	1	335,	0,
chr1:41506572-41506972	-	HIVEP3|ENST00000372583.6|coding|3UTR	1	400,	0,
chr1:41506917-41507317	-	HIVEP3|ENST00000372583.6|coding|3UTR	1	400,	0,
chr1:41510219-41510619	-	HIVEP3|ENST00000372583.6|coding|3UTR	1	400,	0,
chr1:41847191-41847527	-	HIVEP3|ENST00000489103.5|coding|exon	1	336,	0,
chr1:42036189-42048675	+	AL158216.1|ENST00000670076.1|lncRNA|exon	3	283,73,44,	0,9036,12442,
chr1:42176566-42176922	-	FOXJ3|ENST00000361346.6|coding|3UTR	1	356,	0,
chr1:42264931-42278369	-	FOXJ3|ENST00000454417.1|coding|3UTR	2	258,22,	0,13416,
chr1:42278404-42335129	-	FOXJ3|ENST00000445886.5|coding|CDS	3	268,61,71,	0,32645,56654,
chr1:42335386-42337933	-	AC096540.1|ENST00000436207.2|lncRNA|exon	2	209,8,	0,2539,
chr1:42414835-42415235	+	RIMKLA|ENST00000431473.4|coding|3UTR	1	400,	0,
chr1:42436487-42449919	-	ZMYND12|ENST00000372565.8|coding|CDS	4	56,170,172,2,	0,3368,11979,13430,
chr1:42455898-42456253	-	ZMYND12|ENST00000611861.4|coding|CDS	1	355,	0,
chr1:42459619-42460007	+	PPCS|ENST00000372562.1|coding|3UTR	1	388,	0,
chr1:42460024-42460424	+	PPCS|ENST00000372561.4|coding|3UTR	1	400,	0,
chr1:42464111-42473415	+	CCDC30|ENST00000492422.1|coding|exon	2	106,294,	0,9010,
chr1:42492163-42492486	+	RPS3AP11|ENST00000426743.1|others|exon	1	323,	0,
chr1:42571089-42571390	+	AL445669.1|ENST00000454425.2|others|exon	1	301,	0,
chr1:42577075-42589478	+	CCDC30|ENST00000658812.1|coding|3UTR	3	154,88,158,	0,4351,12245,
chr1:42666009-42676740	+	PPIH|ENST00000304979.8|coding|3UTR	4	58,41,90,157,	0,537,1341,10574,
chr1:42681715-42681922	-	AC098484.4|ENST00000667389.1|lncRNA|exon	1	207,	0,
chr1:42696912-42701999	+	YBX1|ENST00000436427.1|coding|3UTR	4	32,83,266,19,	0,267,3868,5068,
chr1:42701035-42702369	+	YBX1|ENST00000321358.12|coding|3UTR	2	11,389,	0,945,
chr1:42746351-42746729	-	P3H1|ENST00000397054.7|coding|3UTR	1	378,	0,
chr1:42760003-42760378	-	P3H1|ENST00000492956.1|coding|exon	1	375,	0,
chr1:42761043-42761443	-	P3H1|ENST00000492956.1|coding|exon	1	400,	0,
chr1:42774810-42775550	+	AC098484.3|ENST00000650521.1|coding|3UTR	2	58,342,	0,398,
chr1:42774810-42775550	+	C1orf50|ENST00000372525.7|coding|3UTR	2	58,342,	0,398,
chr1:42799452-42799852	+	TMEM269|ENST00000637012.1|coding|3UTR	1	400,	0,
chr1:42800502-42800816	+	TMEM269|ENST00000637012.1|coding|3UTR	1	314,	0,
chr1:42807062-42807431	-	SVBP|ENST00000372521.9|coding|3UTR	1	369,	0,
chr1:42832522-42832751	-	AL512353.1|ENST00000659750.1|lncRNA|exon	1	229,	0,
chr1:42834560-42834960	-	AL512353.1|ENST00000659750.1|lncRNA|exon	1	400,	0,
chr1:42841943-42844630	-	AL512353.1|ENST00000444563.5|lncRNA|exon	4	70,142,47,120,	0,831,1460,2567,
chr1:42844606-42844959	+	ERMAP|ENST00000372517.8|coding|3UTR	1	353,	0,
chr1:42851618-42852018	+	ZNF691|ENST00000372502.5|coding|3UTR	1	400,	0,
chr1:42852112-42852465	+	ZNF691|ENST00000372502.5|coding|3UTR	1	353,	0,
chr1:42926161-42926561	-	SLC2A1|ENST00000630287.2|coding|3UTR	1	400,	0,
chr1:42951631-42951970	-	SLC2A1|ENST00000629908.1|coding|exon	1	339,	0,
chr1:42970339-42974318	+	SLC2A1-AS1|ENST00000416689.1|lncRNA|exon	2	55,345,	0,3634,
chr1:43164296-43166865	-	EBNA1BP2|ENST00000236051.2|coding|3UTR	3	197,163,40,	0,346,2529,
chr1:43254040-43254358	+	CFAP57|ENST00000372492.8|coding|3UTR	1	318,	0,
chr1:43322796-43323108	+	TIE1|ENST00000372476.8|coding|3UTR	1	312,	0,
chr1:43354086-43354436	+	MPL|ENST00000372470.9|coding|3UTR	1	350,	0,
chr1:43354701-43357853	-	AL139289.1|ENST00000424948.1|lncRNA|exon	2	305,51,	0,3101,
chr1:43361224-43363182	+	CDC20|ENST00000310955.11|coding|3UTR	3	21,118,232,	0,970,1726,
chr1:43363407-43363759	-	ELOVL1|ENST00000372458.8|coding|3UTR	1	352,	0,
chr1:43383936-43384288	-	MED8|ENST00000290663.10|coding|3UTR	1	352,	0,
chr1:43384737-43386008	-	MED8|ENST00000372455.4|coding|3UTR	2	369,31,	0,1240,
chr1:43387658-43389086	+	MED8-AS1|ENST00000436713.1|lncRNA|exon	2	6,381,	0,1047,
chr1:43403672-43404072	+	SZT2|ENST00000638631.1|coding|exon	1	400,	0,
chr1:43403730-43409677	+	SZT2|ENST00000406439.7|coding|3UTR	3	44,171,185,	0,649,5762,
chr1:43409837-43410237	+	SZT2|ENST00000406439.7|coding|3UTR	1	400,	0,
chr1:43410190-43410577	+	SZT2|ENST00000357658.4|coding|exon	1	387,	0,
chr1:43412359-43412750	+	SZT2|ENST00000406439.7|coding|3UTR	1	391,	0,
chr1:43429136-43429488	+	SZT2|ENST00000470139.1|coding|3UTR	1	352,	0,
chr1:43450812-43451212	+	SZT2|ENST00000562955.2|coding|3UTR	1	400,	0,
chr1:43451162-43451843	-	HYI|ENST00000372430.7|coding|3UTR	4	149,135,70,46,	0,247,485,635,
chr1:43456611-43456970	+	HYI-AS1|ENST00000444386.1|lncRNA|exon	1	359,	0,
chr1:43579682-43580049	+	PTPRF|ENST00000372405.1|coding|exon	1	367,	0,
chr1:43623319-43623660	+	PTPRF|ENST00000372407.4|coding|3UTR	1	341,	0,
chr1:43699840-43700110	-	KDM4A-AS1|ENST00000659644.1|lncRNA|exon	1	270,	0,
chr1:43700199-43700599	-	KDM4A-AS1|ENST00000659644.1|lncRNA|exon	1	400,	0,
chr1:43700513-43700913	-	KDM4A-AS1|ENST00000659644.1|lncRNA|exon	1	400,	0,
chr1:43700918-43701318	-	KDM4A-AS1|ENST00000659644.1|lncRNA|exon	1	400,	0,
chr1:43701498-43701898	-	KDM4A-AS1|ENST00000659644.1|lncRNA|exon	1	400,	0,
chr1:43703692-43704492	+	KDM4A|ENST00000372396.4|coding|3UTR	3	44,93,263,	0,327,537,
chr1:43705110-43705492	+	KDM4A|ENST00000372396.4|coding|3UTR	1	382,	0,
chr1:43709392-43720534	-	AL451062.1|ENST00000437753.1|lncRNA|exon	3	143,133,64,	0,9601,11078,
chr1:43737759-43738159	+	ST3GAL3|ENST00000646776.1|coding|exon	1	400,	0,
chr1:43839124-43839524	+	ST3GAL3|ENST00000646416.1|coding|exon	1	400,	0,
chr1:43841967-43842367	+	ST3GAL3|ENST00000646416.1|coding|exon	1	400,	0,
chr1:43842440-43842773	+	ST3GAL3|ENST00000646416.1|coding|exon	1	333,	0,
chr1:43930775-43931138	+	ST3GAL3|ENST00000351035.8|coding|3UTR	1	363,	0,
chr1:43930789-43931014	+	AL451062.4|ENST00000645057.1|coding|3UTR	1	225,	0,
chr1:43937925-43938261	-	AL357079.1|ENST00000657883.1|lncRNA|exon	1	336,	0,
chr1:43944380-43944729	-	AL357079.3|ENST00000412378.1|lncRNA|exon	1	349,	0,
chr1:43966970-43967754	+	IPO13|ENST00000372343.8|coding|3UTR	3	49,182,169,	0,344,615,
chr1:43973020-43973369	+	DPH2|ENST00000255108.8|coding|3UTR	1	349,	0,
chr1:43977172-43978285	+	ATP6V0B|ENST00000236067.8|coding|3UTR	2	44,305,	0,808,
chr1:43990788-43991146	+	B4GALT2|ENST00000356836.10|coding|3UTR	1	358,	0,
chr1:43996179-43996528	+	CCDC24|ENST00000372318.8|coding|3UTR	1	349,	0,
chr1:44040059-44040459	+	AL139220.2|ENST00000657086.1|lncRNA|exon	1	400,	0,
chr1:44122153-44122374	-	AL356653.1|ENST00000402743.2|others|exon	1	221,	0,
chr1:44220068-44220676	+	DMAP1|ENST00000315913.9|coding|3UTR	2	241,118,	0,490,
chr1:44221090-44221460	-	ERI3|ENST00000372257.7|coding|3UTR	1	370,	0,
chr1:44635266-44635619	-	TMEM53|ENST00000372242.7|coding|3UTR	1	353,	0,
chr1:44636105-44636495	+	RNF220|ENST00000488865.2|coding|3UTR	1	390,	0,
chr1:44651351-44651703	+	RNF220|ENST00000355387.6|coding|3UTR	1	352,	0,
chr1:44654523-44654923	-	TMEM53|ENST00000372235.7|coding|3UTR	1	400,	0,
chr1:44725164-44725583	+	ARMH1|ENST00000458657.6|coding|3UTR	2	53,293,	0,126,
chr1:44759062-44761060	-	AL592166.1|ENST00000440985.5|lncRNA|exon	2	280,99,	0,1899,
chr1:44767353-44767732	+	KIF2C|ENST00000372217.5|coding|3UTR	1	379,	0,
chr1:44777691-44778747	+	RPS8|ENST00000372209.3|coding|3UTR	3	98,130,172,	0,308,884,
chr1:44780331-44780610	-	RPS15AP11|ENST00000594193.1|others|exon	1	279,	0,
chr1:44783623-44783976	-	BEST4|ENST00000372207.4|coding|3UTR	1	353,	0,
chr1:44804723-44805123	+	PLK3|ENST00000493100.1|coding|exon	1	400,	0,
chr1:44805627-44805979	+	PLK3|ENST00000372201.5|coding|3UTR	1	352,	0,
chr1:44805913-44806152	-	TCTEX1D4|ENST00000339355.2|coding|3UTR	1	239,	0,
chr1:44808482-44808860	+	BTBD19|ENST00000450269.5|coding|CDS	1	378,	0,
chr1:44814213-44814613	+	BTBD19|ENST00000485668.5|coding|exon	1	400,	0,
chr1:44815235-44815578	+	BTBD19|ENST00000485668.5|coding|exon	1	343,	0,
chr1:44850795-44874765	-	EIF2B3|ENST00000360403.7|coding|3UTR	3	208,104,88,	0,6908,23882,
chr1:44874527-44875645	-	EIF2B3|ENST00000372183.7|coding|3UTR	2	299,28,	0,1090,
chr1:44941527-44981136	-	EIF2B3|ENST00000480675.5|coding|3UTR	3	138,146,116,	0,36787,39493,
chr1:45002557-45002912	-	HECTD3|ENST00000372172.5|coding|3UTR	1	355,	0,
chr1:45003070-45003470	-	HECTD3|ENST00000372172.5|coding|3UTR	1	400,	0,
chr1:45006040-45007228	-	HECTD3|ENST00000466423.5|coding|exon	4	76,104,65,10,	0,651,910,1178,
chr1:45014770-45015554	+	UROD|ENST00000491773.6|coding|3UTR	3	66,67,218,	0,169,566,
chr1:45016399-45016720	-	ZSWIM5|ENST00000359600.6|coding|3UTR	1	321,	0,
chr1:45304360-45304760	+	LINC01144|ENST00000626198.1|lncRNA|exon	1	400,	0,
chr1:45305281-45305616	+	LINC01144|ENST00000626198.1|lncRNA|exon	1	335,	0,
chr1:45328162-45328562	+	HPDL|ENST00000334815.5|coding|3UTR	1	400,	0,
chr1:45329228-45331330	-	MUTYH|ENST00000529984.5|coding|3UTR	3	209,42,149,	0,1287,1953,
chr1:45329262-45330524	-	AL451136.1|ENST00000671898.1|coding|3UTR	3	175,180,9,	0,626,1253,
chr1:45343580-45343945	+	TOE1|ENST00000372090.6|coding|3UTR	1	365,	0,
chr1:45343904-45344252	-	TESK2|ENST00000372084.5|coding|3UTR	1	348,	0,
chr1:45493920-45494320	-	CCDC163|ENST00000626177.2|coding|3UTR	1	400,	0,
chr1:45508897-45509297	+	MMACHC|ENST00000616135.1|coding|3UTR	1	400,	0,
chr1:45510634-45511034	+	MMACHC|ENST00000616135.1|coding|3UTR	1	400,	0,
chr1:45511041-45514532	-	PRDX1|ENST00000262746.5|coding|3UTR	2	373,26,	0,3465,
chr1:45512788-45513188	+	MMACHC|ENST00000401061.9|coding|3UTR	1	400,	0,
chr1:45567353-45567588	+	AKR1A1|ENST00000471651.1|coding|3UTR	1	235,	0,
chr1:45568623-45570019	+	AKR1A1|ENST00000372070.7|coding|3UTR	4	61,73,87,129,	0,303,519,1267,
chr1:45584135-45606571	+	NASP|ENST00000437362.6|coding|3UTR	5	70,48,111,81,90,	0,7087,18119,20800,22346,
chr1:45614099-45615359	+	NASP|ENST00000527359.5|coding|3UTR	4	82,74,189,55,	0,193,913,1205,
chr1:45616640-45618268	+	NASP|ENST00000350030.8|coding|3UTR	3	63,129,208,	0,822,1420,
chr1:45618523-45618880	+	NASP|ENST00000350030.8|coding|3UTR	1	357,	0,
chr1:45620044-45620364	-	CCDC17|ENST00000421127.6|coding|3UTR	1	320,	0,
chr1:45627459-45627859	-	GPBP1L1|ENST00000290795.7|coding|3UTR	1	400,	0,
chr1:45628143-45630513	-	GPBP1L1|ENST00000290795.7|coding|3UTR	3	265,103,32,	0,1432,2338,
chr1:45645816-45646122	-	RPS15AP10|ENST00000432472.1|others|exon	1	306,	0,
chr1:45651039-45651257	-	AL604028.2|ENST00000437848.1|others|exon	1	218,	0,
chr1:45654579-45659047	-	GPBP1L1|ENST00000290795.7|coding|CDS	3	250,130,20,	0,610,4448,
chr1:45694062-45694436	+	TMEM69|ENST00000372025.5|coding|3UTR	1	374,	0,
chr1:45694340-45714327	-	IPP|ENST00000359942.8|coding|3UTR	3	175,121,82,	0,5729,19905,
chr1:45694692-45696780	-	AL604028.1|ENST00000430643.1|lncRNA|exon	2	275,19,	0,2069,
chr1:45697075-45697991	-	IPP|ENST00000461718.5|coding|exon	2	257,61,	0,855,
chr1:45697241-45700053	-	IPP|ENST00000495072.1|coding|exon	2	91,309,	0,2503,
chr1:45698725-45699107	-	IPP|ENST00000396478.4|coding|3UTR	1	382,	0,
chr1:45719281-45740917	-	IPP|ENST00000396478.4|coding|CDS	4	59,168,156,17,	0,8349,10332,21619,
chr1:45741021-45746208	-	IPP|ENST00000396478.4|coding|CDS	2	311,89,	0,5098,
chr1:46002811-46006516	+	MAST2|ENST00000488619.1|coding|exon	2	72,276,	0,3429,
chr1:46035742-46036085	+	MAST2|ENST00000372009.3|coding|3UTR	1	343,	0,
chr1:46040157-46040513	-	PIK3R3|ENST00000420542.5|coding|3UTR	1	356,	0,
chr1:46042694-46043094	-	PIK3R3|ENST00000262741.10|coding|3UTR	1	400,	0,
chr1:46055852-46066922	-	P3R3URF-PIK3R3|ENST00000540385.2|coding|CDS	4	119,143,126,12,	0,6076,10201,11058,
chr1:46055852-46066922	-	PIK3R3|ENST00000420542.5|coding|CDS	4	119,143,126,12,	0,6076,10201,11058,
chr1:46080746-46132242	-	PIK3R3|ENST00000423209.5|coding|CDS	2	4,396,	0,51100,
chr1:46188685-46189029	-	POMGNT1|ENST00000371984.8|coding|3UTR	1	344,	0,
chr1:46195496-46195862	-	POMGNT1|ENST00000489985.1|coding|exon	1	366,	0,
chr1:46247069-46247644	+	RAD54L|ENST00000668390.1|coding|exon	2	235,61,	0,514,
chr1:46277923-46278414	+	RAD54L|ENST00000488942.5|coding|3UTR	2	57,343,	0,148,
chr1:46278385-46278785	-	LRRC41|ENST00000617190.4|coding|3UTR	1	400,	0,
chr1:46310189-46316775	+	UQCRH|ENST00000311672.10|coding|3UTR	2	127,224,	0,6362,
chr1:46361801-46362201	+	NSUN4|ENST00000307089.7|coding|3UTR	1	400,	0,
chr1:46363762-46364162	+	NSUN4|ENST00000307089.7|coding|3UTR	1	400,	0,
chr1:46364673-46365073	+	NSUN4|ENST00000307089.7|coding|3UTR	1	400,	0,
chr1:46413460-46413815	+	FAAH|ENST00000243167.9|coding|3UTR	1	355,	0,
chr1:46435964-46436422	+	FAAHP1|ENST00000606395.1|others|exon	2	72,299,	0,159,
chr1:46442952-46482473	+	FAAHP1|ENST00000635298.1|others|exon	2	85,264,	0,39257,
chr1:46445290-46445521	+	FAAHP1|ENST00000429784.2|others|exon	1	231,	0,
chr1:46557421-46557765	-	MKNK1|ENST00000371945.9|coding|3UTR	1	344,	0,
chr1:46573752-46574145	-	MKNK1|ENST00000484301.5|coding|exon	1	393,	0,
chr1:46574961-46594173	-	MKNK1|ENST00000526513.6|coding|3UTR	5	59,80,98,102,61,	0,1613,5568,8266,19151,
chr1:46584534-46585953	-	MKNK1|ENST00000477883.1|coding|exon	2	269,80,	0,1339,
chr1:46607722-46608077	-	MOB3C|ENST00000271139.12|coding|3UTR	1	355,	0,
chr1:46635034-46635434	-	ATPAF1|ENST00000576409.5|coding|3UTR	1	400,	0,
chr1:46675153-46675553	-	EFCAB14|ENST00000674268.1|coding|3UTR	1	400,	0,
chr1:46676539-46676939	-	EFCAB14|ENST00000674268.1|coding|3UTR	1	400,	0,
chr1:46677043-46677443	-	EFCAB14|ENST00000674268.1|coding|3UTR	1	400,	0,
chr1:46678200-46678600	-	EFCAB14|ENST00000674263.1|coding|3UTR	1	400,	0,
chr1:46688474-46707920	-	EFCAB14|ENST00000674268.1|coding|3UTR	5	70,105,111,99,15,	0,1112,3352,8076,19431,
chr1:46696123-46696523	-	EFCAB14|ENST00000674302.1|coding|exon	1	400,	0,
chr1:46718102-46718502	-	EFCAB14|ENST00000674302.1|coding|exon	1	400,	0,
chr1:47179967-47180318	+	LINC00853|ENST00000429328.2|lncRNA|exon	1	351,	0,
chr1:47183598-47183955	-	PDZK1IP1|ENST00000294338.7|coding|3UTR	1	357,	0,
chr1:47216329-47216701	-	TAL1|ENST00000294339.3|coding|3UTR	1	372,	0,
chr1:47218688-47219088	-	TAL1|ENST00000371884.6|coding|3UTR	1	400,	0,
chr1:47250158-47250490	-	STIL|ENST00000371877.7|coding|3UTR	1	332,	0,
chr1:47260400-47269681	-	STIL|ENST00000371877.7|coding|CDS	3	139,214,47,	0,2502,9234,
chr1:47377387-47377787	+	CMPK1|ENST00000371873.9|coding|3UTR	1	400,	0,
chr1:47378483-47378830	+	CMPK1|ENST00000371873.9|coding|3UTR	1	347,	0,
chr1:47380928-47381139	-	LINC01389|ENST00000420876.1|lncRNA|exon	1	211,	0,
chr1:47432140-47432496	-	FOXD2-AS1|ENST00000445551.1|lncRNA|exon	1	356,	0,
chr1:47440343-47440678	+	FOXD2|ENST00000334793.6|coding|3UTR	1	335,	0,
chr1:48227890-48228235	-	AL109659.2|ENST00000606809.1|lncRNA|exon	1	345,	0,
chr1:48248245-48248620	+	SLC5A9|ENST00000438567.6|coding|3UTR	1	375,	0,
chr1:48296200-48296600	-	SPATA6|ENST00000396199.7|coding|3UTR	1	400,	0,
chr1:48297500-48297900	-	SPATA6|ENST00000396199.7|coding|3UTR	1	400,	0,
chr1:48298635-48355719	-	SPATA6|ENST00000396199.7|coding|3UTR	3	258,92,50,	0,7151,57034,
chr1:48298868-48359768	-	SPATA6|ENST00000603831.5|coding|3UTR	4	25,92,100,183,	0,6918,56801,60717,
chr1:48399554-48453055	-	SPATA6|ENST00000463938.5|coding|exon	5	90,81,125,42,62,	0,4247,11909,13555,53439,
chr1:48532854-48533190	-	AGBL4|ENST00000371839.6|coding|3UTR	1	336,	0,
chr1:48727865-48742630	-	BEND5|ENST00000371833.4|coding|3UTR	3	178,214,8,	0,8373,14757,
chr1:50200886-50201286	+	ELAVL4|ENST00000357083.8|coding|3UTR	1	400,	0,
chr1:50326711-50327005	+	AL596275.1|ENST00000423464.1|others|exon	1	294,	0,
chr1:50437028-50437377	-	FAF1|ENST00000396153.7|coding|3UTR	1	349,	0,
chr1:50441263-50475603	-	FAF1|ENST00000396153.7|coding|3UTR	2	260,140,	0,34200,
chr1:50491780-50567229	-	FAF1|ENST00000371778.5|coding|CDS	4	21,89,137,153,	0,43588,47811,75296,
chr1:50974273-50974630	+	CDKN2C|ENST00000262662.5|coding|3UTR	1	357,	0,
chr1:51157788-51158006	-	CFL1P2|ENST00000440986.1|others|exon	1	218,	0,
chr1:51250603-51250918	-	AL162430.2|ENST00000480705.1|others|exon	1	315,	0,
chr1:51272715-51273115	+	RNF11|ENST00000242719.4|coding|3UTR	1	400,	0,
chr1:51287293-51287672	-	TTC39A|ENST00000413473.6|coding|3UTR	1	379,	0,
chr1:51287804-51288204	-	TTC39A|ENST00000413473.6|coding|3UTR	1	400,	0,
chr1:51297218-51297592	-	TTC39A|ENST00000262676.9|coding|3UTR	1	374,	0,
chr1:51335053-51335324	+	TTC39A-AS1|ENST00000564479.5|lncRNA|exon	1	271,	0,
chr1:51354380-51354780	-	EPS15|ENST00000371730.6|coding|3UTR	1	400,	0,
chr1:51355224-51355624	-	EPS15|ENST00000371730.6|coding|3UTR	1	400,	0,
chr1:51440385-51448095	-	EPS15|ENST00000371730.6|coding|CDS	4	47,157,146,50,	0,4503,6574,7660,
chr1:51447093-51468518	-	EPS15|ENST00000371730.6|coding|CDS	6	12,90,60,126,66,46,	0,952,13997,16579,18167,21379,
chr1:51457536-51457887	-	EPS15|ENST00000371727.5|coding|exon	1	351,	0,
chr1:51788000-51788400	+	OSBPL9|ENST00000371714.5|coding|3UTR	1	400,	0,
chr1:51789210-51790590	-	NRDC|ENST00000539524.5|coding|3UTR	3	223,90,58,	0,357,1322,
chr1:51795391-51798057	+	AL050343.2|ENST00000591675.1|lncRNA|exon	2	297,103,	0,2563,
chr1:51798204-51798427	+	AL050343.2|ENST00000588291.1|lncRNA|exon	1	223,	0,
chr1:51798744-51799114	+	AL050343.2|ENST00000586761.2|lncRNA|exon	1	370,	0,
chr1:51839992-51840264	-	NRDC|ENST00000491410.1|coding|exon	1	272,	0,
chr1:51840355-51878515	-	NRDC|ENST00000491410.1|coding|exon	2	159,241,	0,37919,
chr1:51915697-51916097	-	RAB3B|ENST00000371655.4|coding|3UTR	1	400,	0,
chr1:51980537-51980814	+	AL445685.2|ENST00000422551.1|others|exon	1	277,	0,
chr1:52020136-52020495	-	TXNDC12|ENST00000371626.9|coding|3UTR	1	359,	0,
chr1:52020168-52020508	-	AL445685.3|ENST00000648686.1|coding|3UTR	1	340,	0,
chr1:52032103-52032454	-	KTI12|ENST00000371614.2|coding|3UTR	1	351,	0,
chr1:52086771-52087171	+	BTF3L4|ENST00000472944.6|coding|3UTR	1	400,	0,
chr1:52088031-52088431	+	BTF3L4|ENST00000313334.13|coding|3UTR	1	400,	0,
chr1:52160261-52160464	-	AL139156.2|ENST00000414059.2|others|exon	1	203,	0,
chr1:52238512-52238912	+	ZFYVE9|ENST00000361625.5|coding|exon	1	400,	0,
chr1:52253950-52254176	+	ANAPC10P1|ENST00000395991.2|others|exon	1	226,	0,
chr1:52346238-52346633	+	ZFYVE9|ENST00000287727.7|coding|3UTR	1	395,	0,
chr1:52352549-52352949	-	CC2D1B|ENST00000438021.5|coding|3UTR	1	400,	0,
chr1:52365443-52367295	+	AL513218.2|ENST00000661897.1|lncRNA|exon	2	70,298,	0,1554,
chr1:52368682-52369082	+	PLA2G12AP1|ENST00000497678.2|others|exon	1	400,	0,
chr1:52389267-52393788	-	ORC1|ENST00000371566.1|coding|CDS	2	54,346,	0,4175,
chr1:52415364-52417025	+	PRPF38A|ENST00000257181.10|coding|3UTR	2	22,378,	0,1283,
chr1:52417802-52418202	+	PRPF38A|ENST00000257181.10|coding|3UTR	1	400,	0,
chr1:52418958-52419358	+	PRPF38A|ENST00000257181.10|coding|3UTR	1	400,	0,
chr1:52419316-52419716	+	PRPF38A|ENST00000257181.10|coding|3UTR	1	400,	0,
chr1:52423275-52423672	-	TUT4|ENST00000257177.9|coding|3UTR	1	397,	0,
chr1:52462197-52462597	-	TUT4|ENST00000371541.5|coding|exon	1	400,	0,
chr1:52475376-52481488	-	TUT4|ENST00000371541.5|coding|exon	3	159,175,66,	0,2331,6046,
chr1:52488997-52497156	-	TUT4|ENST00000371541.5|coding|exon	5	38,70,52,89,151,	0,1734,4613,6429,8008,
chr1:52497179-52553045	-	TUT4|ENST00000484723.6|coding|CDS	4	4,117,164,115,	0,12416,18711,55751,
chr1:52514793-52515173	-	TUT4|ENST00000355809.4|coding|3UTR	1	380,	0,
chr1:52526074-52553031	-	TUT4|ENST00000524582.1|coding|CDS	2	299,101,	0,26856,
chr1:52554921-52555273	+	AL591167.1|ENST00000607321.1|lncRNA|exon	1	352,	0,
chr1:52608522-52608922	+	GPX7|ENST00000361314.5|coding|3UTR	1	400,	0,
chr1:52642924-52657057	+	SHISAL2A|ENST00000517870.2|coding|3UTR	2	78,268,	0,13865,
chr1:52684451-52684797	-	COA7|ENST00000371538.5|coding|3UTR	1	346,	0,
chr1:52685965-52686365	-	COA7|ENST00000371538.5|coding|3UTR	1	400,	0,
chr1:52686810-52687210	-	COA7|ENST00000371538.5|coding|3UTR	1	400,	0,
chr1:52687452-52687852	-	COA7|ENST00000371538.5|coding|3UTR	1	400,	0,
chr1:52771488-52779966	+	ZYG11B|ENST00000545132.5|coding|CDS	2	286,114,	0,8364,
chr1:52772241-52772617	-	RPS13P2|ENST00000437890.1|others|exon	1	376,	0,
chr1:52821797-52822197	+	ZYG11B|ENST00000294353.7|coding|3UTR	1	400,	0,
chr1:52822308-52822708	+	ZYG11B|ENST00000294353.7|coding|3UTR	1	400,	0,
chr1:52823717-52824117	+	ZYG11B|ENST00000294353.7|coding|3UTR	1	400,	0,
chr1:52825249-52825649	+	ZYG11B|ENST00000294353.7|coding|3UTR	1	400,	0,
chr1:52826997-52827326	+	ZYG11B|ENST00000294353.7|coding|3UTR	1	329,	0,
chr1:52857460-52860841	+	ZYG11A|ENST00000371528.2|coding|CDS	2	289,111,	0,3270,
chr1:52896218-52897457	-	ECHDC2|ENST00000371522.9|coding|3UTR	2	379,21,	0,1218,
chr1:52907312-52907535	-	ECHDC2|ENST00000488268.5|coding|exon	1	223,	0,
chr1:52993234-52993617	-	RRAS2P1|ENST00000414168.1|others|exon	1	383,	0,
chr1:53051219-53051619	+	SCP2|ENST00000371514.8|coding|3UTR	1	400,	0,
chr1:53069985-53075920	+	PODN|ENST00000312553.10|coding|CDS	4	182,94,65,59,	0,1549,4620,5876,
chr1:53209929-53210406	-	AL606760.2|ENST00000629810.1|lncRNA|exon	2	283,117,	0,360,
chr1:53213574-53213846	+	CPT2|ENST00000635862.1|coding|3UTR	1	272,	0,
chr1:53213813-53214197	+	CPT2|ENST00000371486.4|coding|3UTR	1	384,	0,
chr1:53214118-53214518	-	CZIB|ENST00000294360.5|coding|3UTR	1	400,	0,
chr1:53214482-53216794	-	CZIB|ENST00000294360.5|coding|3UTR	3	254,66,13,	0,1508,2299,
chr1:53221370-53221770	+	AL606760.3|ENST00000569869.1|lncRNA|exon	1	400,	0,
chr1:53226902-53233581	-	MAGOH|ENST00000371470.8|coding|3UTR	3	242,83,40,	0,1969,6639,
chr1:53241886-53242778	+	AL606760.1|ENST00000458151.2|lncRNA|exon	2	59,341,	0,551,
chr1:53243304-53243704	-	LRP8|ENST00000306052.12|coding|3UTR	1	400,	0,
chr1:53245531-53245931	-	LRP8|ENST00000306052.12|coding|3UTR	1	400,	0,
chr1:53291790-53292137	-	LRP8|ENST00000654634.1|coding|exon	1	347,	0,
chr1:53331198-53336468	+	LINC01771|ENST00000445039.2|lncRNA|exon	2	53,299,	0,4971,
chr1:53352805-53365466	+	AC119428.2|ENST00000647620.1|lncRNA|exon	2	6,337,	0,12324,
chr1:53366677-53367064	-	LINC02812|ENST00000449958.1|lncRNA|exon	1	387,	0,
chr1:53765490-53765835	-	NDC1|ENST00000371429.4|coding|3UTR	1	345,	0,
chr1:53767688-53772383	-	NDC1|ENST00000371429.4|coding|3UTR	2	345,55,	0,4640,
chr1:53851736-53852092	-	YIPF1|ENST00000072644.7|coding|3UTR	1	356,	0,
chr1:53921573-53930077	-	HSPB11|ENST00000194214.9|coding|3UTR	4	194,44,69,39,	0,2330,6798,8465,
chr1:53967821-53968168	+	LRRC42|ENST00000319223.8|coding|3UTR	1	347,	0,
chr1:54031989-54036693	-	TMEM59|ENST00000371341.5|coding|3UTR	2	316,84,	0,4620,
chr1:54033138-54033503	-	AL353898.3|ENST00000624679.1|lncRNA|exon	1	365,	0,
chr1:54053587-54054521	+	TCEANC2|ENST00000498272.1|coding|exon	2	171,141,	0,793,
chr1:54089882-54090093	+	AL353898.1|ENST00000444055.1|others|exon	1	211,	0,
chr1:54096897-54097297	+	TCEANC2|ENST00000234827.6|coding|3UTR	1	400,	0,
chr1:54099349-54099749	+	TCEANC2|ENST00000234827.6|coding|3UTR	1	400,	0,
chr1:54099836-54100236	+	TCEANC2|ENST00000234827.6|coding|3UTR	1	400,	0,
chr1:54100371-54100771	+	TCEANC2|ENST00000234827.6|coding|3UTR	1	400,	0,
chr1:54105766-54106082	+	TCEANC2|ENST00000234827.6|coding|3UTR	1	316,	0,
chr1:54132731-54133091	-	AL357673.1|ENST00000637610.1|coding|3UTR	1	360,	0,
chr1:54169659-54169992	-	CYB5RL|ENST00000287899.13|coding|3UTR	1	333,	0,
chr1:54170415-54170815	-	CYB5RL|ENST00000287899.13|coding|3UTR	1	400,	0,
chr1:54172347-54172747	-	CYB5RL|ENST00000420054.5|coding|3UTR	1	400,	0,
chr1:54173234-54173634	-	CYB5RL|ENST00000528287.5|coding|3UTR	1	400,	0,
chr1:54179313-54195437	-	CYB5RL|ENST00000528287.5|coding|3UTR	5	39,105,88,149,19,	0,4847,8338,11434,16105,
chr1:54184235-54195593	-	CYB5RL|ENST00000420054.5|coding|3UTR	4	30,106,88,175,	0,1945,3416,11183,
chr1:54216185-54218369	+	MRPL37|ENST00000336230.10|coding|3UTR	2	159,198,	0,1986,
chr1:54225455-54225839	-	SSBP3|ENST00000610401.4|coding|3UTR	1	384,	0,
chr1:54226664-54227064	-	SSBP3|ENST00000371319.7|coding|3UTR	1	400,	0,
chr1:54237224-54237624	+	SSBP3-AS1|ENST00000361350.5|lncRNA|exon	1	400,	0,
chr1:54238878-54239063	+	SSBP3-AS1|ENST00000361350.5|lncRNA|exon	1	185,	0,
chr1:54609715-54610115	+	ACOT11|ENST00000343744.6|coding|3UTR	1	400,	0,
chr1:54637542-54637942	+	ACOT11|ENST00000371316.3|coding|3UTR	1	400,	0,
chr1:54638826-54639173	+	ACOT11|ENST00000371316.3|coding|3UTR	1	347,	0,
chr1:54651535-54651935	+	MROH7|ENST00000413188.5|coding|5UTR	1	400,	0,
chr1:54741897-54742297	+	TTC4|ENST00000371281.4|coding|3UTR	1	400,	0,
chr1:54741916-54742274	+	MROH7-TTC4|ENST00000425300.6|coding|3UTR	1	358,	0,
chr1:54756906-54757260	-	PARS2|ENST00000371279.4|coding|3UTR	1	354,	0,
chr1:54757511-54757911	-	PARS2|ENST00000371279.4|coding|3UTR	1	400,	0,
chr1:54779726-54780067	-	TTC22|ENST00000371276.9|coding|3UTR	1	341,	0,
chr1:54841946-54842252	+	LEXM|ENST00000358193.7|coding|3UTR	1	306,	0,
chr1:54849633-54849958	-	DHCR24|ENST00000647912.1|coding|3UTR	1	325,	0,
chr1:55066371-55066717	-	USP24|ENST00000294383.7|coding|3UTR	1	346,	0,
chr1:55068117-55068517	-	USP24|ENST00000294383.7|coding|3UTR	1	400,	0,
chr1:55068573-55068973	-	USP24|ENST00000294383.7|coding|3UTR	1	400,	0,
chr1:55071273-55071887	-	USP24|ENST00000484447.5|coding|3UTR	2	217,74,	0,540,
chr1:55217645-55323073	+	MIR4422HG|ENST00000643232.1|lncRNA|exon	2	287,96,	0,105332,
chr1:55324483-55324691	+	MIR4422HG|ENST00000643232.1|lncRNA|exon	1	208,	0,
chr1:55614995-55832557	+	AL603840.1|ENST00000643167.1|lncRNA|exon	3	7,58,294,	0,58264,217268,
chr1:56483360-56523829	-	AC119674.2|ENST00000642129.1|coding|CDS	4	94,122,177,7,	0,13194,28615,40462,
chr1:56494795-56495177	-	PLPP3|ENST00000371250.4|coding|3UTR	1	382,	0,
chr1:56496428-56512127	-	PLPP3|ENST00000371250.4|coding|3UTR	2	248,152,	0,15547,
chr1:56538577-56538911	+	RPL21P23|ENST00000446654.1|others|exon	1	334,	0,
chr1:57605847-57606148	-	RPS20P5|ENST00000434808.1|others|exon	1	301,	0,
chr1:58150542-58546734	-	DAB1|ENST00000485760.5|coding|exon	5	46,52,150,75,32,	0,192809,355517,376718,396160,
chr1:58480725-58481102	-	OMA1|ENST00000371226.8|coding|3UTR	1	377,	0,
chr1:58536685-58539138	-	OMA1|ENST00000426139.5|coding|CDS	2	56,344,	0,2109,
chr1:58575435-58575780	-	TACSTD2|ENST00000371225.4|coding|3UTR	1	345,	0,
chr1:58631100-58631500	-	AL035411.1|ENST00000427762.1|others|exon	1	400,	0,
chr1:58654749-58655098	-	MYSM1|ENST00000472487.6|coding|3UTR	1	349,	0,
chr1:58657142-58657542	-	MYSM1|ENST00000665648.1|coding|3UTR	1	400,	0,
chr1:58659456-58659856	-	MYSM1|ENST00000472487.6|coding|3UTR	1	400,	0,
chr1:58676772-58681840	-	MYSM1|ENST00000481973.1|coding|exon	2	284,56,	0,5012,
chr1:58681876-58682276	-	MYSM1|ENST00000659108.1|coding|3UTR	1	400,	0,
chr1:58685166-58695191	-	MYSM1|ENST00000659812.1|coding|CDS	6	85,79,24,78,71,63,	0,3871,5059,5173,7694,9962,
chr1:58781439-58781839	-	JUN|ENST00000371222.4|coding|3UTR	1	400,	0,
chr1:58782017-58782417	-	JUN|ENST00000371222.4|coding|3UTR	1	400,	0,
chr1:58785133-58893630	+	LINC01135|ENST00000663144.1|lncRNA|exon	2	172,86,	0,108411,
chr1:58812808-58813097	-	AL136985.2|ENST00000607372.1|lncRNA|exon	1	289,	0,
chr1:58815666-58815895	+	LINC01135|ENST00000669294.1|lncRNA|exon	1	229,	0,
chr1:58882871-58883235	-	LINC02777|ENST00000634986.1|lncRNA|exon	1	364,	0,
chr1:59000199-59000494	+	PHBP3|ENST00000412562.1|others|exon	1	295,	0,
chr1:59020492-59127019	+	LINC01358|ENST00000659582.1|lncRNA|exon	5	131,90,59,84,36,	0,995,21679,92013,106491,
chr1:59044502-59044902	+	LINC01358|ENST00000438195.6|lncRNA|exon	1	400,	0,
chr1:59149973-59150373	+	LINC01358|ENST00000631169.2|lncRNA|exon	1	400,	0,
chr1:59607858-59660284	+	FGGY|ENST00000634399.1|coding|3UTR	5	52,62,148,72,66,	0,18129,30369,33421,52360,
chr1:59674058-59762718	+	FGGY|ENST00000371218.8|coding|3UTR	3	75,62,216,	0,83872,88444,
chr1:59821927-59835350	+	HOOK1|ENST00000465876.5|coding|exon	5	16,73,51,133,6,	0,6852,10235,11477,13417,
chr1:59833494-59843573	+	HOOK1|ENST00000465876.5|coding|exon	5	43,68,63,84,142,	0,1850,3378,6813,9937,
chr1:59847121-59858450	+	HOOK1|ENST00000465876.5|coding|exon	4	64,202,111,23,	0,1193,1951,11306,
chr1:59858463-59865179	+	HOOK1|ENST00000371208.5|coding|CDS	6	52,61,141,94,35,17,	0,521,1724,4320,6168,6699,
chr1:59865939-59872990	+	HOOK1|ENST00000371208.5|coding|3UTR	4	33,102,69,196,	0,2310,5102,6855,
chr1:59875989-59876322	+	HOOK1|ENST00000371208.5|coding|3UTR	1	333,	0,
chr1:59893340-59893702	-	CYP2J2|ENST00000466095.5|coding|3UTR	1	362,	0,
chr1:59990401-59990801	-	C1orf87|ENST00000450089.6|coding|3UTR	1	400,	0,
chr1:61088765-61089165	+	NFIA|ENST00000603233.2|coding|exon	1	400,	0,
chr1:61093679-61094079	+	NFIA|ENST00000603233.2|coding|exon	1	400,	0,
chr1:61113201-61113601	+	NFIA|ENST00000603233.2|coding|exon	1	400,	0,
chr1:61117807-61118207	+	NFIA|ENST00000603233.2|coding|exon	1	400,	0,
chr1:61124275-61124675	+	NFIA|ENST00000603233.2|coding|exon	1	400,	0,
chr1:61131243-61131643	+	NFIA|ENST00000603233.2|coding|exon	1	400,	0,
chr1:61455981-61456381	+	NFIA|ENST00000371187.7|coding|3UTR	1	400,	0,
chr1:61456395-61456795	+	NFIA|ENST00000655770.1|coding|3UTR	1	400,	0,
chr1:61457603-61458003	+	NFIA|ENST00000664495.1|coding|3UTR	1	400,	0,
chr1:61462397-61462754	+	NFIA|ENST00000403491.8|coding|3UTR	1	357,	0,
chr1:61681062-61683465	-	TM2D1|ENST00000371180.6|coding|3UTR	2	288,49,	0,2354,
chr1:61697509-61697754	-	TM2D1|ENST00000371177.2|coding|3UTR	1	245,	0,
chr1:61698738-61699138	-	TM2D1|ENST00000371177.2|coding|3UTR	1	400,	0,
chr1:61741998-61742351	-	AC099791.2|ENST00000605725.1|lncRNA|exon	1	353,	0,
chr1:61791394-61801735	+	PATJ|ENST00000635214.1|coding|exon	4	53,92,142,113,	0,4072,5892,10228,
chr1:61833782-61864307	+	PATJ|ENST00000635023.1|coding|3UTR	4	3,210,117,70,	0,22247,27768,30455,
chr1:61899622-61927730	+	PATJ|ENST00000635023.1|coding|3UTR	5	32,178,111,78,1,	0,1659,8749,14964,28107,
chr1:62072448-62072689	+	RN7SL180P|ENST00000466769.3|others|exon	1	241,	0,
chr1:62114528-62114896	+	PATJ|ENST00000459752.5|coding|exon	1	368,	0,
chr1:62116554-62128006	+	PATJ|ENST00000371158.6|coding|CDS	5	125,87,115,38,35,	0,577,4626,6466,11417,
chr1:62162524-62162924	+	PATJ|ENST00000371158.6|coding|3UTR	1	400,	0,
chr1:62163118-62163518	+	PATJ|ENST00000371158.6|coding|3UTR	1	400,	0,
chr1:62163630-62163950	+	PATJ|ENST00000642238.1|coding|3UTR	1	320,	0,
chr1:62206892-62207292	+	L1TD1|ENST00000498273.2|coding|CDS	1	400,	0,
chr1:62210198-62210598	+	L1TD1|ENST00000498273.2|coding|CDS	1	400,	0,
chr1:62211101-62211501	+	L1TD1|ENST00000498273.2|coding|3UTR	1	400,	0,
chr1:62439905-62441580	+	USP1|ENST00000442679.5|coding|CDS	2	132,93,	0,1582,
chr1:62442210-62443320	+	USP1|ENST00000452143.5|coding|CDS	2	89,162,	0,948,
chr1:62443203-62445021	+	USP1|ENST00000371146.5|coding|CDS	2	116,284,	0,1534,
chr1:62451338-62451738	+	USP1|ENST00000371146.5|coding|3UTR	1	400,	0,
chr1:62454996-62455396	-	DOCK7|ENST00000251157.10|coding|3UTR	1	400,	0,
chr1:62483298-62483698	-	DOCK7|ENST00000637208.1|coding|3UTR	1	400,	0,
chr1:62483682-62484082	-	DOCK7|ENST00000637208.1|coding|3UTR	1	400,	0,
chr1:62578850-62618800	-	DOCK7|ENST00000634264.1|coding|CDS	4	116,71,118,95,	0,4333,7656,39855,
chr1:62584127-62584473	-	DOCK7|ENST00000404627.3|coding|3UTR	1	346,	0,
chr1:62625115-62631329	-	DOCK7|ENST00000464312.1|coding|CDS	2	286,90,	0,6124,
chr1:62634385-62634739	-	DOCK7|ENST00000634912.1|coding|exon	1	354,	0,
chr1:62641122-62641379	-	AL138847.1|ENST00000258651.4|others|exon	1	257,	0,
chr1:62648159-62654025	-	DOCK7|ENST00000635827.1|coding|CDS	4	159,130,69,42,	0,255,5565,5824,
chr1:62841543-62864387	+	ATG4C|ENST00000371120.7|coding|3UTR	2	4,396,	0,22448,
chr1:62864766-62865166	+	ATG4C|ENST00000371120.7|coding|3UTR	1	400,	0,
chr1:63429112-63437208	+	ALG6|ENST00000263440.6|coding|3UTR	2	14,386,	0,7710,
chr1:63440785-63446833	-	ITGB3BP|ENST00000271002.14|coding|3UTR	2	318,28,	0,6020,
chr1:63531878-63533613	+	EFCAB7|ENST00000371088.5|coding|CDS	3	153,87,160,	0,791,1575,
chr1:63534106-63555395	+	EFCAB7|ENST00000371088.5|coding|CDS	4	110,142,110,38,	0,11809,17618,21251,
chr1:63547082-63547373	+	DLEU2L|ENST00000371086.3|lncRNA|exon	1	291,	0,
chr1:63549217-63549617	+	DLEU2L|ENST00000371086.3|lncRNA|exon	1	400,	0,
chr1:63550254-63550612	+	DLEU2L|ENST00000371086.3|lncRNA|exon	1	358,	0,
chr1:63568498-63572669	+	EFCAB7|ENST00000371088.5|coding|3UTR	3	21,108,228,	0,2522,3943,
chr1:63655743-63656010	+	RN7SL130P|ENST00000489463.3|others|exon	1	267,	0,
chr1:63659867-63660222	+	PGM1|ENST00000540265.5|coding|3UTR	1	355,	0,
chr1:64142993-64143371	+	ROR1|ENST00000371080.5|coding|3UTR	1	378,	0,
chr1:64470616-64582166	+	CACHD1|ENST00000651257.2|coding|CDS	3	326,63,11,	0,79977,111539,
chr1:64563775-64629398	+	CACHD1|ENST00000470527.1|coding|exon	5	69,149,107,31,44,	0,18380,39030,49712,65579,
chr1:64666094-64673451	+	CACHD1|ENST00000495994.5|coding|exon	4	73,123,100,104,	0,5469,7063,7253,
chr1:64692715-64693058	+	CACHD1|ENST00000290039.6|coding|3UTR	1	343,	0,
chr1:64831440-64831840	+	RAVER2|ENST00000294428.7|coding|3UTR	1	400,	0,
chr1:64832894-64833229	+	RAVER2|ENST00000294428.7|coding|3UTR	1	335,	0,
chr1:64833239-64833589	-	JAK1|ENST00000342505.5|coding|3UTR	1	350,	0,
chr1:64864944-64869339	-	JAK1|ENST00000671746.1|coding|3UTR	3	28,343,29,	0,1921,4366,
chr1:64873447-64886259	-	JAK1|ENST00000671746.1|coding|3UTR	4	76,124,199,1,	0,5577,9829,12811,
chr1:64992328-64992728	-	LINC01359|ENST00000654680.1|lncRNA|exon	1	400,	0,
chr1:64993003-64993322	-	LINC01359|ENST00000436350.2|lncRNA|exon	1	319,	0,
chr1:65003519-65003870	-	AL357078.2|ENST00000607528.1|lncRNA|exon	1	351,	0,
chr1:65226572-65226972	+	AK4|ENST00000327299.8|coding|3UTR	1	400,	0,
chr1:65227116-65227516	+	AK4|ENST00000327299.8|coding|3UTR	1	400,	0,
chr1:65231868-65232136	+	AK4|ENST00000327299.8|coding|3UTR	1	268,	0,
chr1:65379557-65379788	+	DNAJC6|ENST00000472787.1|coding|exon	1	231,	0,
chr1:65432165-65432565	+	LEPROT|ENST00000371065.9|coding|3UTR	1	400,	0,
chr1:65433414-65433814	+	LEPROT|ENST00000371065.9|coding|3UTR	1	400,	0,
chr1:65435653-65435999	+	LEPROT|ENST00000371065.9|coding|3UTR	1	346,	0,
chr1:65486480-65494182	+	AC119800.1|ENST00000429871.1|lncRNA|exon	2	26,316,	0,7386,
chr1:65605217-65610284	+	LEPR|ENST00000344610.12|coding|CDS	4	20,149,160,71,	0,3535,4729,4996,
chr1:65621426-65630422	+	LEPR|ENST00000371059.7|coding|3UTR	3	32,76,221,	0,1479,8775,
chr1:65635062-65635416	+	LEPR|ENST00000371060.7|coding|3UTR	1	354,	0,
chr1:65704239-65713209	+	AL513493.1|ENST00000646875.1|lncRNA|exon	3	67,159,174,	0,6573,8796,
chr1:66332426-66361726	+	PDE4B|ENST00000371045.9|coding|CDS	3	194,94,112,	0,23100,29188,
chr1:66361782-66367720	+	PDE4B|ENST00000480109.2|coding|CDS	5	11,99,165,100,25,	0,1385,1624,3884,5913,
chr1:66367693-66368143	+	PDE4B|ENST00000483863.2|coding|exon	2	157,201,	0,249,
chr1:66373933-66374278	+	PDE4B|ENST00000329654.8|coding|3UTR	1	345,	0,
chr1:66374188-66374579	+	PDE4B|ENST00000371045.9|coding|3UTR	1	391,	0,
chr1:66770474-66777521	+	TCTEX1D1|ENST00000528352.1|coding|3UTR	3	4,125,271,	0,5804,6776,
chr1:66778622-66779022	+	TCTEX1D1|ENST00000282670.7|coding|3UTR	1	400,	0,
chr1:66812908-66813263	-	WDR78|ENST00000491297.6|coding|3UTR	1	355,	0,
chr1:66813933-66822513	-	WDR78|ENST00000491297.6|coding|3UTR	2	247,153,	0,8427,
chr1:66835704-66847520	-	WDR78|ENST00000464352.6|coding|CDS	4	73,87,203,37,	0,2005,4764,11779,
chr1:66871201-66874872	-	WDR78|ENST00000371022.3|coding|3UTR	2	308,92,	0,3579,
chr1:66919079-66924819	-	WDR78|ENST00000532629.1|coding|3UTR	2	37,158,	0,5582,
chr1:66926220-66946428	+	MIER1|ENST00000371012.6|coding|3UTR	4	22,74,25,279,	0,2669,13807,19929,
chr1:66958082-66963151	+	MIER1|ENST00000401041.5|coding|CDS	4	138,133,65,64,	0,768,1596,5005,
chr1:66976656-66984765	+	MIER1|ENST00000401041.5|coding|CDS	3	66,140,194,	0,5122,7915,
chr1:66987286-66987686	+	MIER1|ENST00000355356.3|coding|3UTR	1	400,	0,
chr1:66999372-66999737	-	SLC35D1|ENST00000235345.6|coding|3UTR	1	365,	0,
chr1:67000303-67000703	-	SLC35D1|ENST00000235345.6|coding|3UTR	1	400,	0,
chr1:67004145-67020382	-	SLC35D1|ENST00000235345.6|coding|3UTR	3	303,83,14,	0,4939,16223,
chr1:67047284-67052976	-	SLC35D1|ENST00000235345.6|coding|CDS	6	83,69,72,68,87,21,	0,2497,3148,4727,5486,5671,
chr1:67123480-67123880	-	AL133320.2|ENST00000621423.1|lncRNA|exon	1	400,	0,
chr1:67139054-67169535	+	IL23R|ENST00000637002.1|coding|5UTR	3	107,99,194,	0,29037,30287,
chr1:67259588-67259945	+	IL23R|ENST00000347310.10|coding|3UTR	1	357,	0,
chr1:67307677-67320442	+	IL12RB2|ENST00000262345.5|coding|CDS	2	290,110,	0,12655,
chr1:67396306-67396650	+	IL12RB2|ENST00000674203.1|coding|3UTR	1	344,	0,
chr1:67396791-67397090	+	IL12RB2|ENST00000648487.1|coding|3UTR	1	299,	0,
chr1:67411036-67411436	-	SERBP1|ENST00000370994.8|coding|3UTR	1	400,	0,
chr1:67413085-67420056	-	SERBP1|ENST00000370990.5|coding|3UTR	3	178,174,48,	0,2080,6923,
chr1:67424200-67426226	-	SERBP1|ENST00000361219.10|coding|CDS	4	77,90,141,92,	0,687,882,1934,
chr1:67686532-67687949	+	GADD45A|ENST00000370985.4|coding|3UTR	2	55,289,	0,1128,
chr1:67687950-67688334	+	GADD45A|ENST00000370986.9|coding|3UTR	1	384,	0,
chr1:68098473-68137840	-	WLS|ENST00000354777.6|coding|3UTR	2	280,61,	0,39306,
chr1:68125445-68125845	-	WLS|ENST00000262348.9|coding|3UTR	1	400,	0,
chr1:68193892-68232220	-	WLS|ENST00000370971.1|coding|3UTR	2	335,27,	0,38301,
chr1:68242474-68242750	-	RPS7P4|ENST00000444127.1|others|exon	1	276,	0,
chr1:68475487-68475887	-	DEPDC1|ENST00000370966.9|coding|3UTR	1	400,	0,
chr1:69919949-69920291	+	PIN1P1|ENST00000412108.1|others|exon	1	342,	0,
chr1:70138273-70148005	+	LRRC7|ENST00000588515.5|coding|3UTR	3	11,57,117,	0,3923,9615,
chr1:70144816-70145164	-	LRRC40|ENST00000370952.4|coding|3UTR	1	348,	0,
chr1:70180203-70180440	-	RN7SL242P|ENST00000491451.3|others|exon	1	237,	0,
chr1:70235509-70246834	+	SRSF11|ENST00000484162.5|coding|exon	5	41,128,82,132,17,	0,1915,3929,9174,11308,
chr1:70251234-70251634	+	SRSF11|ENST00000370950.7|coding|3UTR	1	400,	0,
chr1:70251620-70252020	+	SRSF11|ENST00000370950.7|coding|3UTR	1	400,	0,
chr1:70260574-70260974	-	ANKRD13C|ENST00000370944.9|coding|3UTR	1	400,	0,
chr1:70261223-70261623	-	ANKRD13C|ENST00000370944.9|coding|3UTR	1	400,	0,
chr1:70261861-70262261	-	ANKRD13C|ENST00000262346.6|coding|3UTR	1	400,	0,
chr1:70262639-70274810	-	ANKRD13C|ENST00000262346.6|coding|3UTR	3	208,101,91,	0,8216,12080,
chr1:70296138-70315499	-	ANKRD13C|ENST00000262346.6|coding|CDS	5	123,145,67,46,19,	0,4625,10085,17606,19342,
chr1:70367638-70367998	+	HHLA3|ENST00000359875.9|coding|3UTR	1	360,	0,
chr1:70411321-70421621	+	CTH|ENST00000464926.1|coding|exon	3	262,82,56,	0,4634,10244,
chr1:70439101-70439501	+	CTH|ENST00000370938.8|coding|3UTR	1	400,	0,
chr1:70439551-70439851	+	CTH|ENST00000370938.8|coding|3UTR	1	300,	0,
chr1:71063315-71063676	-	ZRANB2|ENST00000370920.8|coding|3UTR	1	361,	0,
chr1:71065686-71070914	-	ZRANB2|ENST00000254821.10|coding|3UTR	4	66,159,87,88,	0,1089,3589,5140,
chr1:71072243-71081005	-	ZRANB2|ENST00000611683.1|coding|CDS	6	12,77,83,109,53,66,	0,228,4551,6213,6412,8696,
chr1:71081367-71368072	+	ZRANB2-AS2|ENST00000594152.5|lncRNA|exon	4	46,41,257,18,	0,10296,155762,286687,
chr1:71402909-71403309	-	NEGR1|ENST00000357731.10|coding|3UTR	1	400,	0,
chr1:71403745-71404145	-	NEGR1|ENST00000306821.3|coding|3UTR	1	400,	0,
chr1:71404641-71405041	-	NEGR1|ENST00000306821.3|coding|3UTR	1	400,	0,
chr1:71405499-71405899	-	NEGR1|ENST00000306821.3|coding|3UTR	1	400,	0,
chr1:72274661-72275061	+	GDI2P2|ENST00000445131.2|others|exon	1	400,	0,
chr1:72283170-72462278	+	AL513166.1|ENST00000653965.1|lncRNA|exon	2	235,86,	0,179022,
chr1:72301472-72301766	+	RPL31P12|ENST00000422587.2|others|exon	1	294,	0,
chr1:74180199-74180599	-	LRRIQ3|ENST00000370911.7|coding|3UTR	1	400,	0,
chr1:74181662-74182062	-	LRRIQ3|ENST00000463724.1|coding|exon	1	400,	0,
chr1:74182312-74182712	-	LRRIQ3|ENST00000463724.1|coding|exon	1	400,	0,
chr1:74198347-74236161	+	FPGT-TNNI3K|ENST00000648585.1|coding|CDS	5	13,168,93,66,60,	0,1316,2970,6043,37754,
chr1:74198351-74233431	+	FPGT|ENST00000524915.5|coding|exon	5	9,168,93,66,64,	0,1312,2966,6039,35016,
chr1:74201365-74205562	+	FPGT|ENST00000370894.9|coding|3UTR	2	45,355,	0,3842,
chr1:74206824-74207194	+	FPGT|ENST00000370898.7|coding|3UTR	1	370,	0,
chr1:74370348-74370748	+	FPGT-TNNI3K|ENST00000370895.5|coding|3UTR	1	400,	0,
chr1:74371711-74372111	+	FPGT-TNNI3K|ENST00000370895.5|coding|3UTR	1	400,	0,
chr1:74372428-74372828	+	FPGT-TNNI3K|ENST00000370895.5|coding|3UTR	1	400,	0,
chr1:74463541-74464925	+	FPGT-TNNI3K|ENST00000370899.7|coding|3UTR	2	9,291,	0,1093,
chr1:74589366-74589766	-	ERICH3|ENST00000420661.6|coding|3UTR	1	400,	0,
chr1:74705488-74705837	-	CRYZ|ENST00000370872.7|coding|3UTR	1	349,	0,
chr1:74738703-74764002	+	TYW3|ENST00000479111.5|coding|CDS	4	85,72,134,109,	0,10047,13588,25190,
chr1:74764128-74766661	+	TYW3|ENST00000457880.6|coding|3UTR	2	22,378,	0,2155,
chr1:74765224-74765624	+	TYW3|ENST00000457880.6|coding|3UTR	1	400,	0,
chr1:75202131-75202483	-	SLC44A5|ENST00000370859.7|coding|3UTR	1	352,	0,
chr1:75203726-75214652	-	SLC44A5|ENST00000370859.7|coding|CDS	5	107,85,89,71,48,	0,7741,9978,10192,10878,
chr1:75204527-75204912	-	SLC44A5|ENST00000370855.5|coding|3UTR	1	385,	0,
chr1:75238557-75275006	-	SLC44A5|ENST00000370855.5|coding|CDS	5	79,61,126,85,49,	0,3443,4328,12652,36400,
chr1:75641305-75641705	-	AL137803.1|ENST00000648424.1|others|exon	1	400,	0,
chr1:75732654-75740040	+	ACADM|ENST00000526129.5|coding|3UTR	5	87,70,101,81,61,	0,198,873,2136,7325,
chr1:75750463-75762759	+	ACADM|ENST00000526196.5|coding|3UTR	3	83,249,68,	0,10658,12228,
chr1:75763095-75763495	+	ACADM|ENST00000370841.9|coding|3UTR	1	400,	0,
chr1:75789954-75790354	+	RABGGTB|ENST00000461653.5|coding|exon	1	400,	0,
chr1:75794160-75794836	+	RABGGTB|ENST00000319942.8|coding|3UTR	2	73,327,	0,349,
chr1:75803852-75815087	+	MSH4|ENST00000263187.4|coding|CDS	4	61,161,111,67,	0,3128,6844,11168,
chr1:75876966-75880108	+	MSH4|ENST00000263187.4|coding|CDS	4	34,170,137,59,	0,1182,2025,3083,
chr1:75883811-75898048	+	MSH4|ENST00000263187.4|coding|CDS	4	10,119,129,142,	0,5439,6884,14095,
chr1:76412097-76627531	+	ST6GALNAC3|ENST00000328299.4|coding|CDS	2	320,80,	0,215354,
chr1:76412395-76577209	+	ST6GALNAC3|ENST00000464140.1|coding|exon	2	22,364,	0,164450,
chr1:76629912-76630312	+	ST6GALNAC3|ENST00000328299.4|coding|3UTR	1	400,	0,
chr1:76630562-76630962	+	ST6GALNAC3|ENST00000328299.4|coding|3UTR	1	400,	0,
chr1:76632427-76632827	+	ST6GALNAC3|ENST00000328299.4|coding|3UTR	1	400,	0,
chr1:76699789-76700138	+	TPI1P1|ENST00000420977.1|others|exon	1	349,	0,
chr1:77089002-77089346	-	PIGK|ENST00000445065.5|coding|3UTR	1	344,	0,
chr1:77090708-77091108	-	PIGK|ENST00000445065.5|coding|3UTR	1	400,	0,
chr1:77091686-77092086	-	PIGK|ENST00000445065.5|coding|3UTR	1	400,	0,
chr1:77129422-77129668	+	AC113935.1|ENST00000471722.1|others|exon	1	246,	0,
chr1:77249114-77250497	+	AC093433.2|ENST00000654296.1|lncRNA|exon	2	117,283,	0,1100,
chr1:77346085-77349579	-	AC095030.1|ENST00000436206.1|lncRNA|exon	2	181,150,	0,3344,
chr1:77432693-77433093	-	AC093575.1|ENST00000666710.1|lncRNA|exon	1	400,	0,
chr1:77521869-77558735	+	AK5|ENST00000344720.9|coding|3UTR	3	74,192,134,	0,13977,36732,
chr1:77562452-77562849	-	AC118549.1|ENST00000370801.8|coding|3UTR	1	397,	0,
chr1:77564474-77564874	-	AC118549.1|ENST00000370801.8|coding|3UTR	1	400,	0,
chr1:77582098-77632082	-	AC118549.1|ENST00000476275.5|coding|exon	3	28,139,233,	0,2418,49751,
chr1:77632826-77633226	-	AC118549.1|ENST00000370801.8|coding|CDS	1	400,	0,
chr1:77633201-77639575	-	AC118549.1|ENST00000433749.5|coding|CDS	2	204,127,	0,6247,
chr1:77696016-77696367	-	USP33|ENST00000357428.5|coding|3UTR	1	351,	0,
chr1:77711730-77715764	-	USP33|ENST00000370792.7|coding|3UTR	4	125,82,170,23,	0,1469,2883,4011,
chr1:77714730-77718634	-	USP33|ENST00000370792.7|coding|CDS	4	53,127,181,39,	0,1011,3136,3865,
chr1:77723414-77728524	-	USP33|ENST00000370792.7|coding|CDS	3	29,141,230,	0,2207,4880,
chr1:77728550-77734391	-	USP33|ENST00000370792.7|coding|CDS	4	162,79,114,45,	0,1309,2067,5796,
chr1:77736090-77741678	-	USP33|ENST00000524536.5|coding|CDS	5	68,153,63,54,62,	0,3174,4786,5285,5526,
chr1:77779624-77801334	+	MIGA1|ENST00000370791.7|coding|CDS	3	112,114,4,	0,3613,21706,
chr1:77807068-77858945	+	MIGA1|ENST00000476203.2|coding|exon	5	33,134,124,101,8,	0,6665,8039,36238,51869,
chr1:77811136-77811536	-	AC138392.1|ENST00000427577.1|others|exon	1	400,	0,
chr1:77847110-77847480	+	NSRP1P1|ENST00000444067.2|others|exon	1	370,	0,
chr1:77847975-77848375	+	NSRP1P1|ENST00000444067.2|others|exon	1	400,	0,
chr1:77860072-77873061	+	MIGA1|ENST00000643143.1|coding|CDS	5	54,99,135,54,58,	0,1151,3821,6265,12931,
chr1:77868282-77868636	+	MIGA1|ENST00000645756.1|coding|3UTR	1	354,	0,
chr1:77877999-77878399	+	MIGA1|ENST00000370791.7|coding|3UTR	1	400,	0,
chr1:77879204-77879537	+	MIGA1|ENST00000443751.3|coding|3UTR	1	333,	0,
chr1:77888650-77918257	+	NEXN|ENST00000401035.7|coding|CDS	4	109,79,79,133,	0,27404,29309,29474,
chr1:77926553-77929480	+	NEXN|ENST00000401035.7|coding|CDS	3	58,177,165,	0,162,2762,
chr1:77942843-77943243	+	NEXN|ENST00000330010.12|coding|3UTR	1	400,	0,
chr1:77943556-77943889	+	NEXN|ENST00000330010.12|coding|3UTR	1	333,	0,
chr1:77944055-77945583	-	FUBP1|ENST00000474632.5|coding|exon	2	214,78,	0,1450,
chr1:77948405-77948716	-	FUBP1|ENST00000370767.5|coding|3UTR	1	311,	0,
chr1:77964298-77965209	-	FUBP1|ENST00000370767.5|coding|CDS	4	58,102,99,141,	0,347,571,770,
chr1:78004419-78004554	-	AC103591.3|ENST00000608684.1|lncRNA|exon	1	135,	0,
chr1:78013598-78016392	+	DNAJB4|ENST00000370763.6|coding|3UTR	2	21,379,	0,2415,
chr1:78016888-78017288	+	DNAJB4|ENST00000370763.6|coding|3UTR	1	400,	0,
chr1:78017630-78017964	+	DNAJB4|ENST00000370763.6|coding|3UTR	1	334,	0,
chr1:78125906-78135935	+	GIPC2|ENST00000370759.4|coding|3UTR	2	56,344,	0,9685,
chr1:78136859-78137259	+	GIPC2|ENST00000370759.4|coding|3UTR	1	400,	0,
chr1:78642010-78642410	+	IFI44L|ENST00000370751.10|coding|3UTR	1	400,	0,
chr1:78662831-78664074	+	IFI44|ENST00000446486.1|coding|3UTR	2	47,310,	0,933,
chr1:80644228-80646781	+	LINC01781|ENST00000418041.5|lncRNA|exon	2	125,219,	0,2334,
chr1:81208892-81209210	+	AL357632.1|ENST00000426688.1|others|exon	1	318,	0,
chr1:81596160-81596464	-	AL138799.2|ENST00000438968.1|others|exon	1	304,	0,
chr1:81952362-81952762	+	ADGRL2|ENST00000674367.1|coding|exon	1	400,	0,
chr1:81967264-81967645	+	ADGRL2|ENST00000674464.1|coding|exon	1	381,	0,
chr1:83575776-83576131	-	LINC01725|ENST00000417975.1|lncRNA|exon	1	355,	0,
chr1:83576657-83577057	-	LINC01725|ENST00000417975.1|lncRNA|exon	1	400,	0,
chr1:83577344-83577744	-	LINC01725|ENST00000417975.1|lncRNA|exon	1	400,	0,
chr1:83578361-83750286	-	LINC01725|ENST00000417975.1|lncRNA|exon	2	311,89,	0,171836,
chr1:83746191-83746591	-	LINC01725|ENST00000670031.1|lncRNA|exon	1	400,	0,
chr1:83843896-83844296	-	LINC01725|ENST00000657125.1|lncRNA|exon	1	400,	0,
chr1:83844374-83844774	-	LINC01725|ENST00000657125.1|lncRNA|exon	1	400,	0,
chr1:83946034-83947145	-	TTLL7|ENST00000472688.5|coding|exon	2	378,22,	0,1089,
chr1:83949335-83949700	-	TTLL7|ENST00000467670.1|coding|exon	1	365,	0,
chr1:84076369-84076723	-	AL359504.1|ENST00000605506.1|lncRNA|exon	1	354,	0,
chr1:84077279-84077679	-	AL359504.1|ENST00000605506.1|lncRNA|exon	1	400,	0,
chr1:84144271-84144538	+	PRKACB|ENST00000370685.7|coding|CDS	1	267,	0,
chr1:84185165-84204518	+	PRKACB|ENST00000370684.5|coding|3UTR	5	17,127,96,123,37,	0,11450,12563,17517,19316,
chr1:84204893-84205293	+	PRKACB|ENST00000370680.5|coding|3UTR	1	400,	0,
chr1:84236786-84237186	+	PRKACB|ENST00000370682.7|coding|3UTR	1	400,	0,
chr1:84238121-84238482	+	PRKACB|ENST00000370682.7|coding|3UTR	1	361,	0,
chr1:84244409-84244577	+	NEDD8P1|ENST00000441775.1|others|exon	1	168,	0,
chr1:84350402-84350749	+	SAMD13|ENST00000370668.7|coding|3UTR	1	347,	0,
chr1:84364937-84365337	-	UOX|ENST00000638856.1|others|exon	1	400,	0,
chr1:84496057-84497695	+	RPF1|ENST00000370654.6|coding|3UTR	3	6,127,267,	0,186,1371,
chr1:84498338-84501959	-	GNG5|ENST00000370641.3|coding|3UTR	2	210,134,	0,3487,
chr1:84498355-84501951	-	AL359762.3|ENST00000649871.1|lncRNA|exon	2	193,126,	0,3470,
chr1:84506382-84506969	+	SPATA1|ENST00000468437.1|coding|exon	2	36,314,	0,273,
chr1:84525859-84526076	+	SPATA1|ENST00000485121.5|coding|exon	1	217,	0,
chr1:84545648-84553045	+	SPATA1|ENST00000490879.8|coding|CDS	4	111,179,99,11,	0,3137,4783,7386,
chr1:84553094-84553494	-	CTBS|ENST00000370630.6|coding|3UTR	1	400,	0,
chr1:84553613-84554013	-	CTBS|ENST00000370630.6|coding|3UTR	1	400,	0,
chr1:84553685-84554085	+	SPATA1|ENST00000490879.8|coding|3UTR	1	400,	0,
chr1:84554859-84563316	-	CTBS|ENST00000370625.1|coding|3UTR	2	340,60,	0,8397,
chr1:84583241-84583597	+	AL359762.1|ENST00000644618.1|lncRNA|exon	1	356,	0,
chr1:84646013-84646413	-	SSX2IP|ENST00000342203.7|coding|3UTR	1	400,	0,
chr1:84647335-84650489	-	SSX2IP|ENST00000342203.7|coding|3UTR	2	272,128,	0,3026,
chr1:84656378-84662340	-	SSX2IP|ENST00000605755.5|coding|CDS	3	106,151,143,	0,1939,5819,
chr1:84662526-84669829	-	SSX2IP|ENST00000460500.1|coding|exon	4	4,136,111,149,	0,1890,3595,7154,
chr1:84814025-84865783	-	LPAR3|ENST00000491034.1|coding|exon	3	146,159,95,	0,51359,51663,
chr1:84925583-84925943	-	MCOLN2|ENST00000370608.8|coding|3UTR	1	360,	0,
chr1:84925908-84926266	-	MCOLN2|ENST00000463065.5|coding|3UTR	1	358,	0,
chr1:84929574-84937842	-	MCOLN2|ENST00000463065.5|coding|3UTR	3	105,207,88,	0,1787,8180,
chr1:84937460-84937851	-	MCOLN2|ENST00000531325.5|coding|exon	2	133,97,	0,294,
chr1:84956485-84965675	-	MCOLN2|ENST00000531325.5|coding|exon	3	99,174,127,	0,2043,9063,
chr1:85018095-85018439	-	MCOLN3|ENST00000370589.7|coding|3UTR	1	344,	0,
chr1:85023105-85023495	-	MCOLN3|ENST00000474447.1|coding|exon	1	390,	0,
chr1:85024569-85024935	-	MCOLN3|ENST00000490600.6|coding|3UTR	1	366,	0,
chr1:85152501-85152901	-	AL603750.1|ENST00000624216.1|lncRNA|exon	1	400,	0,
chr1:85156889-85157182	-	SYDE2|ENST00000341460.6|coding|3UTR	1	293,	0,
chr1:85158579-85158979	-	SYDE2|ENST00000341460.6|coding|3UTR	1	400,	0,
chr1:85159131-85169093	-	SYDE2|ENST00000341460.6|coding|CDS	3	118,232,50,	0,5394,9912,
chr1:85181169-85181538	-	SYDE2|ENST00000234668.6|coding|exon	1	369,	0,
chr1:85182142-85182542	-	SYDE2|ENST00000234668.6|coding|exon	1	400,	0,
chr1:85182694-85183094	-	SYDE2|ENST00000234668.6|coding|exon	1	400,	0,
chr1:85190605-85200504	-	SYDE2|ENST00000234668.6|coding|exon	2	147,253,	0,9646,
chr1:85252150-85252550	-	C1orf52|ENST00000471115.6|coding|3UTR	1	400,	0,
chr1:85252624-85259057	-	C1orf52|ENST00000294661.8|coding|exon	3	78,199,123,	0,5899,6310,
chr1:85265779-85266122	-	BCL10|ENST00000648566.1|coding|3UTR	1	343,	0,
chr1:85266243-85266643	-	BCL10|ENST00000648566.1|coding|3UTR	1	400,	0,
chr1:85267142-85267542	-	BCL10|ENST00000648566.1|coding|3UTR	1	400,	0,
chr1:85267467-85267867	-	BCL10|ENST00000648566.1|coding|3UTR	1	400,	0,
chr1:85270714-85275370	-	BCL10|ENST00000650582.1|coding|exon	2	192,208,	0,4448,
chr1:85270806-85275235	-	BCL10|ENST00000649060.1|coding|3UTR	2	100,292,	0,4137,
chr1:85276606-85345677	+	AL078459.1|ENST00000654182.1|lncRNA|exon	3	191,98,111,	0,1034,68960,
chr1:85652779-85653179	-	ZNHIT6|ENST00000431532.6|coding|3UTR	1	400,	0,
chr1:85707832-85708232	-	ZNHIT6|ENST00000370574.4|coding|CDS	1	400,	0,
chr1:85729233-85729606	-	COL24A1|ENST00000370571.7|coding|3UTR	1	373,	0,
chr1:85823553-85847755	-	COL24A1|ENST00000426639.5|coding|3UTR	7	36,54,54,57,54,54,91,	0,131,15031,17668,18514,18786,24111,
chr1:85896036-85970228	-	COL24A1|ENST00000426639.5|coding|3UTR	9	29,54,54,54,54,54,45,54,2,	0,319,11157,12561,13913,15343,65212,68972,74190,
chr1:86288804-86313628	-	LINC02795|ENST00000645733.1|lncRNA|exon	2	335,65,	0,24759,
chr1:86358799-86372491	-	ODF2L|ENST00000496592.5|coding|exon	4	92,111,136,61,	0,1626,12218,13631,
chr1:86386382-86386782	-	ODF2L|ENST00000478286.2|coding|3UTR	1	400,	0,
chr1:86571264-86571394	-	CLCA4-AS1|ENST00000650379.1|lncRNA|exon	1	130,	0,
chr1:86703520-86703873	-	AL049597.2|ENST00000565575.1|lncRNA|exon	1	353,	0,
chr1:86704655-86719590	+	SH3GLB1|ENST00000535010.5|coding|5UTR	2	316,84,	0,14851,
chr1:86742301-86743268	+	SH3GLB1|ENST00000482504.1|coding|3UTR	2	135,141,	0,826,
chr1:86743190-86743590	+	SH3GLB1|ENST00000535010.5|coding|3UTR	1	400,	0,
chr1:86747817-86748184	+	SH3GLB1|ENST00000370558.8|coding|3UTR	1	367,	0,
chr1:86862687-86863087	-	SELENOF|ENST00000611507.4|coding|3UTR	1	400,	0,
chr1:86993009-87073166	+	AC093155.3|ENST00000370548.3|coding|CDS	2	118,233,	0,79924,
chr1:87045008-87045408	-	AC093155.2|ENST00000420734.1|others|exon	1	400,	0,
chr1:87092548-87133636	+	AC093155.3|ENST00000370548.3|coding|CDS	4	121,98,158,23,	0,5289,10883,41065,
chr1:87098085-87098435	+	HS2ST1|ENST00000370551.8|coding|3UTR	1	350,	0,
chr1:87105002-87105402	+	HS2ST1|ENST00000370550.10|coding|3UTR	1	400,	0,
chr1:87105360-87105760	+	HS2ST1|ENST00000370550.10|coding|3UTR	1	400,	0,
chr1:87105835-87106235	+	HS2ST1|ENST00000370550.10|coding|3UTR	1	400,	0,
chr1:87109042-87109442	+	HS2ST1|ENST00000370550.10|coding|3UTR	1	400,	0,
chr1:87109624-87109966	+	HS2ST1|ENST00000370550.10|coding|3UTR	1	342,	0,
chr1:87340075-87345013	+	LMO4|ENST00000370544.10|coding|3UTR	2	127,226,	0,4712,
chr1:87345106-87345506	+	LMO4|ENST00000370544.10|coding|3UTR	1	400,	0,
chr1:88540299-88556943	-	PKN2-AS1|ENST00000657030.1|lncRNA|exon	2	360,40,	0,16604,
chr1:88684444-88741203	+	PKN2|ENST00000316005.11|coding|CDS	2	184,216,	0,56543,
chr1:88829102-88829405	+	ELOCP19|ENST00000411919.1|others|exon	1	303,	0,
chr1:88833368-88833768	+	PKN2|ENST00000370521.8|coding|3UTR	1	400,	0,
chr1:88835480-88835880	+	PKN2|ENST00000370521.8|coding|3UTR	1	400,	0,
chr1:88852914-88853314	-	GTF2B|ENST00000370500.10|coding|3UTR	1	400,	0,
chr1:88935795-88936152	-	KYAT3|ENST00000260508.9|coding|3UTR	1	357,	0,
chr1:88979481-88979827	-	RBMXL1|ENST00000399794.6|coding|3UTR	1	346,	0,
chr1:88980434-88980834	-	RBMXL1|ENST00000399794.6|coding|3UTR	1	400,	0,
chr1:88981915-88982315	-	RBMXL1|ENST00000399794.6|coding|3UTR	1	400,	0,
chr1:88982609-88983009	-	RBMXL1|ENST00000399794.6|coding|3UTR	1	400,	0,
chr1:88983832-88992738	-	RBMXL1|ENST00000413769.1|coding|5UTR	2	234,154,	0,8752,
chr1:89006680-89007050	-	GBP3|ENST00000370481.9|coding|3UTR	1	370,	0,
chr1:89007795-89010949	-	GBP3|ENST00000235878.5|coding|3UTR	4	57,194,103,46,	0,1151,1596,3108,
chr1:89013963-89014630	-	GBP3|ENST00000370482.6|coding|exon	2	316,84,	0,583,
chr1:89052327-89052680	-	GBP1|ENST00000370473.5|coding|3UTR	1	353,	0,
chr1:89053300-89054882	-	GBP1|ENST00000484970.1|coding|exon	2	168,201,	0,1381,
chr1:89054833-89056895	-	GBP1|ENST00000370473.5|coding|CDS	4	42,103,213,42,	0,279,1182,2020,
chr1:89058937-89063100	-	GBP1|ENST00000370473.5|coding|CDS	4	106,110,128,56,	0,379,1259,4107,
chr1:89108053-89109838	-	GBP2|ENST00000370466.4|coding|3UTR	2	238,162,	0,1623,
chr1:89110187-89112683	-	GBP2|ENST00000463660.1|coding|exon	2	79,212,	0,2284,
chr1:89181144-89181494	-	GBP4|ENST00000355754.7|coding|3UTR	1	350,	0,
chr1:89181770-89182170	-	GBP4|ENST00000355754.7|coding|3UTR	1	400,	0,
chr1:89182452-89182852	-	GBP4|ENST00000355754.7|coding|3UTR	1	400,	0,
chr1:89185408-89188623	-	GBP4|ENST00000355754.7|coding|CDS	4	61,194,103,42,	0,924,1591,3173,
chr1:89188777-89191362	-	GBP4|ENST00000355754.7|coding|CDS	3	17,281,102,	0,1260,2483,
chr1:89205974-89206374	+	AC099063.4|ENST00000641099.1|lncRNA|exon	1	400,	0,
chr1:89258950-89259300	-	GBP5|ENST00000481145.1|coding|exon	1	350,	0,
chr1:89260569-89262371	-	GBP5|ENST00000481145.1|coding|exon	2	248,152,	0,1650,
chr1:89262691-89264778	-	GBP5|ENST00000481145.1|coding|exon	3	94,213,93,	0,1044,1994,
chr1:89269943-89270343	-	GBP5|ENST00000443807.1|coding|5UTR	1	400,	0,
chr1:89385780-89386180	+	GBP6|ENST00000370456.5|coding|3UTR	1	400,	0,
chr1:89525181-89525472	-	AL596214.1|ENST00000671515.1|lncRNA|exon	1	291,	0,
chr1:89592984-89593384	+	LRRC8B|ENST00000639264.1|coding|3UTR	1	400,	0,
chr1:89596221-89596621	+	LRRC8B|ENST00000639264.1|coding|3UTR	1	400,	0,
chr1:89625992-89626382	-	LRRC8C-DT|ENST00000526694.2|lncRNA|exon	1	390,	0,
chr1:89631869-89632716	-	LRRC8C-DT|ENST00000666432.1|lncRNA|exon	2	340,60,	0,787,
chr1:89633140-89686586	+	AC093423.3|ENST00000370453.5|coding|CDS	2	182,117,	0,53329,
chr1:89714772-89715172	+	LRRC8C|ENST00000370454.9|coding|3UTR	1	400,	0,
chr1:89718064-89718464	+	LRRC8C|ENST00000370454.9|coding|3UTR	1	400,	0,
chr1:89719165-89719520	+	LRRC8C|ENST00000370454.9|coding|3UTR	1	355,	0,
chr1:89764123-89764496	+	LRRC8C|ENST00000479252.1|coding|exon	1	373,	0,
chr1:89820188-89820529	-	AC099568.2|ENST00000609194.1|lncRNA|exon	1	341,	0,
chr1:89843712-89933250	+	AC093423.3|ENST00000370453.5|coding|3UTR	2	70,184,	0,89354,
chr1:89935626-89936026	+	LRRC8D|ENST00000337338.9|coding|3UTR	1	400,	0,
chr1:90005797-90006197	+	ZNF326|ENST00000361911.9|coding|3UTR	1	400,	0,
chr1:90007609-90013185	+	ZNF326|ENST00000340281.9|coding|CDS	3	141,199,60,	0,2478,5516,
chr1:90018766-90027508	+	ZNF326|ENST00000394583.7|coding|3UTR	4	18,131,96,155,	0,2025,3483,8587,
chr1:90027862-90028262	+	ZNF326|ENST00000370447.3|coding|3UTR	1	400,	0,
chr1:90033535-90033935	+	ZNF326|ENST00000370447.3|coding|3UTR	1	400,	0,
chr1:90915298-90915694	-	ZNF644|ENST00000370440.5|coding|3UTR	1	396,	0,
chr1:90937916-90938497	-	ZNF644|ENST00000337393.10|coding|CDS	2	174,226,	0,355,
chr1:90939766-90940166	-	ZNF644|ENST00000337393.10|coding|CDS	1	400,	0,
chr1:90940463-90940863	-	ZNF644|ENST00000337393.10|coding|CDS	1	400,	0,
chr1:91020448-91020800	-	ZNF644|ENST00000495966.1|coding|exon	1	352,	0,
chr1:91024596-91024804	+	RPL5P6|ENST00000425640.1|others|exon	1	208,	0,
chr1:91322964-91352544	-	HFM1|ENST00000462405.5|coding|exon	6	33,107,92,81,48,39,	0,128,1710,20465,24464,29541,
chr1:91511680-91513304	+	CDC7|ENST00000234626.11|coding|CDS	3	10,143,247,	0,100,1377,
chr1:91525375-91525724	+	CDC7|ENST00000234626.11|coding|3UTR	1	349,	0,
chr1:91680362-91680713	-	TGFBR3|ENST00000212355.9|coding|3UTR	1	351,	0,
chr1:91682434-91682834	-	TGFBR3|ENST00000525962.5|coding|3UTR	1	400,	0,
chr1:91708715-91716686	-	TGFBR3|ENST00000533089.5|coding|3UTR	4	68,54,159,119,	0,3527,7520,7852,
chr1:91829815-91830062	-	RN7SL653P|ENST00000494134.3|others|exon	1	247,	0,
chr1:91949398-91949655	+	BRDT|ENST00000427104.5|coding|5UTR	1	257,	0,
chr1:91950133-91950302	+	BRDT|ENST00000470955.5|coding|exon	1	169,	0,
chr1:92052628-92063424	+	EPHX4|ENST00000370383.5|coding|3UTR	2	30,370,	0,10426,
chr1:92074650-92075050	-	SETSIP|ENST00000485873.2|coding|CDS	1	400,	0,
chr1:92080516-92088893	+	BTBD8|ENST00000370382.7|coding|exon	2	204,196,	0,8181,
chr1:92139543-92139915	+	BTBD8|ENST00000370382.7|coding|exon	1	372,	0,
chr1:92168879-92177050	+	BTBD8|ENST00000635934.1|coding|3UTR	3	116,62,222,	0,2519,7949,
chr1:92181271-92181671	+	BTBD8|ENST00000674371.1|coding|3UTR	1	400,	0,
chr1:92181859-92182259	+	BTBD8|ENST00000674371.1|coding|3UTR	1	400,	0,
chr1:92183275-92183675	+	BTBD8|ENST00000674371.1|coding|3UTR	1	400,	0,
chr1:92184347-92184702	+	BTBD8|ENST00000674371.1|coding|3UTR	1	355,	0,
chr1:92190292-92190665	+	AC104836.1|ENST00000609675.1|lncRNA|exon	1	373,	0,
chr1:92246441-92247989	-	GLMN|ENST00000370360.8|coding|3UTR	3	205,83,112,	0,620,1436,
chr1:92271543-92289101	-	GLMN|ENST00000495106.5|coding|CDS	3	109,103,188,	0,14946,17370,
chr1:92304312-92323682	+	RPAP2|ENST00000484158.1|coding|exon	4	37,89,36,238,	0,2875,16286,19132,
chr1:92323885-92324285	+	RPAP2|ENST00000610020.2|coding|CDS	1	400,	0,
chr1:92380799-92387336	+	RPAP2|ENST00000610020.2|coding|3UTR	2	74,326,	0,6211,
chr1:92387752-92388152	+	RPAP2|ENST00000610020.2|coding|3UTR	1	400,	0,
chr1:92474749-92475149	-	GFI1|ENST00000294702.6|coding|3UTR	1	400,	0,
chr1:92508701-92509040	-	EVI5|ENST00000370331.5|coding|3UTR	1	339,	0,
chr1:92511917-92512317	-	EVI5|ENST00000370331.5|coding|3UTR	1	400,	0,
chr1:92624205-92636331	-	EVI5|ENST00000468580.5|coding|exon	3	129,141,130,	0,1588,11996,
chr1:92647115-92647491	-	HMGB3P9|ENST00000441799.1|others|exon	1	376,	0,
chr1:92693803-92697929	-	EVI5|ENST00000370331.5|coding|CDS	4	96,90,144,70,	0,495,1506,4056,
chr1:92704580-92792349	-	EVI5|ENST00000370331.5|coding|CDS	3	164,230,6,	0,31817,87763,
chr1:92732329-92733190	+	AC104332.1|ENST00000440471.1|others|exon	2	286,114,	0,747,
chr1:92836315-92837778	+	RPL5|ENST00000645908.1|coding|exon	2	77,323,	0,1140,
chr1:92837520-92841924	+	RPL5|ENST00000370321.8|coding|3UTR	3	113,89,159,	0,3030,4245,
chr1:92842366-92842766	-	DIPK1A|ENST00000370310.5|coding|3UTR	1	400,	0,
chr1:92843338-92843738	-	DIPK1A|ENST00000370310.5|coding|3UTR	1	400,	0,
chr1:92847245-92961418	-	DIPK1A|ENST00000370310.5|coding|CDS	4	114,108,135,43,	0,3602,29050,114130,
chr1:92931174-92931574	+	AL449283.1|ENST00000602631.1|others|exon	1	400,	0,
chr1:92931972-92932372	+	AL449283.1|ENST00000602631.1|others|exon	1	400,	0,
chr1:93115605-93133740	+	MTF2|ENST00000497976.5|coding|exon	5	13,96,69,124,38,	0,2739,3727,4943,18097,
chr1:93118375-93133729	+	MTF2|ENST00000471953.5|coding|exon	5	65,69,68,171,27,	0,957,8856,10902,15327,
chr1:93119935-93120271	+	MTF2|ENST00000468457.1|coding|exon	1	336,	0,
chr1:93136718-93137118	+	MTF2|ENST00000540243.5|coding|3UTR	1	400,	0,
chr1:93137828-93138228	+	MTF2|ENST00000370298.9|coding|3UTR	1	400,	0,
chr1:93151850-93152250	-	TMED5|ENST00000370282.8|coding|3UTR	1	400,	0,
chr1:93153622-93154022	-	TMED5|ENST00000370290.7|coding|3UTR	1	400,	0,
chr1:93154323-93154723	-	TMED5|ENST00000479918.5|coding|3UTR	1	400,	0,
chr1:93156308-93180180	-	TMED5|ENST00000370290.7|coding|3UTR	3	175,98,127,	0,3820,23745,
chr1:93180590-93183467	+	CCDC18|ENST00000401026.7|coding|CDS	2	292,108,	0,2769,
chr1:93186481-93205554	+	CCDC18|ENST00000481180.5|coding|CDS	5	22,107,129,97,45,	0,5518,7134,15410,19028,
chr1:93214953-93221867	+	CCDC18|ENST00000343253.11|coding|CDS	5	13,111,132,135,9,	0,1682,2784,6655,6905,
chr1:93338140-93338540	-	CCDC18-AS1|ENST00000457387.2|lncRNA|exon	1	400,	0,
chr1:93360565-93360965	+	DR1|ENST00000370267.1|coding|3UTR	1	400,	0,
chr1:93362183-93362583	+	DR1|ENST00000370272.9|coding|3UTR	1	400,	0,
chr1:93448236-93524273	+	FNBP1L|ENST00000260506.12|coding|CDS	5	69,116,54,148,13,	0,51231,73845,75107,76024,
chr1:93547410-93551166	+	FNBP1L|ENST00000260506.12|coding|3UTR	3	31,149,220,	0,1867,3536,
chr1:93551553-93551953	+	FNBP1L|ENST00000260506.12|coding|3UTR	1	400,	0,
chr1:93561803-93562203	-	BCAR3|ENST00000370243.1|coding|3UTR	1	400,	0,
chr1:93592316-93674896	-	BCAR3|ENST00000370243.1|coding|CDS	3	77,40,283,	0,49987,82297,
chr1:93753007-93753407	-	BCAR3|ENST00000433544.1|coding|exon	1	400,	0,
chr1:93847174-93847463	+	AL049796.1|ENST00000565336.1|lncRNA|exon	1	289,	0,
chr1:93847997-93848397	+	AL049796.1|ENST00000565336.1|lncRNA|exon	1	400,	0,
chr1:93869791-93872208	-	DNTTIP2|ENST00000436063.7|coding|3UTR	3	153,110,137,	0,891,2280,
chr1:93876380-93876780	-	DNTTIP2|ENST00000460191.1|coding|exon	1	400,	0,
chr1:93876876-93877276	-	DNTTIP2|ENST00000496672.1|coding|exon	1	400,	0,
chr1:93886988-93887388	-	GCLM|ENST00000370238.8|coding|3UTR	1	400,	0,
chr1:93887472-93887872	-	GCLM|ENST00000615724.1|coding|3UTR	1	400,	0,
chr1:93888428-93888828	-	GCLM|ENST00000615724.1|coding|3UTR	1	400,	0,
chr1:94202992-94208862	-	ARHGAP29|ENST00000370217.3|coding|CDS	6	6,111,65,138,49,31,	0,107,937,2068,2642,5839,
chr1:94406395-94406590	-	AC118469.1|ENST00000442943.2|others|exon	1	195,	0,
chr1:94475636-94478720	+	ABCD3|ENST00000315713.5|coding|3UTR	3	101,57,197,	0,2622,2887,
chr1:94518131-94518531	+	ABCD3|ENST00000370214.9|coding|3UTR	1	400,	0,
chr1:94529261-94529661	-	F3|ENST00000334047.12|coding|3UTR	1	400,	0,
chr1:94892356-94895056	+	SLC44A3|ENST00000271227.11|coding|3UTR	2	161,239,	0,2461,
chr1:94896949-94897340	-	CNN3|ENST00000394202.8|coding|3UTR	1	391,	0,
chr1:94901737-94926862	-	CNN3|ENST00000370206.9|coding|CDS	5	48,138,67,122,25,	0,383,1384,1665,25100,
chr1:94928102-94931927	+	AC105942.1|ENST00000664573.1|lncRNA|exon	3	300,44,56,	0,2699,3769,
chr1:94962953-94963270	+	AC105942.1|ENST00000438509.2|lncRNA|exon	1	317,	0,
chr1:94982790-94983190	-	ALG14|ENST00000370205.6|coding|3UTR	1	400,	0,
chr1:95161730-95162130	-	AC092802.2|ENST00000663020.1|lncRNA|exon	1	400,	0,
chr1:95191742-95192142	+	TLCD4|ENST00000370203.9|coding|3UTR	1	400,	0,
chr1:95246853-95247204	+	RWDD3|ENST00000370202.5|coding|3UTR	1	351,	0,
chr1:95246853-95247204	+	TLCD4-RWDD3|ENST00000604203.1|coding|3UTR	1	351,	0,
chr1:96678903-96679214	-	RPL7P9|ENST00000468715.1|others|exon	1	311,	0,
chr1:96769809-96777860	+	PTBP2|ENST00000476419.5|coding|exon	4	66,144,165,25,	0,898,7775,8026,
chr1:96814416-96814816	+	PTBP2|ENST00000609116.5|coding|3UTR	1	400,	0,
chr1:97077745-97078090	-	DPYD|ENST00000370192.8|coding|3UTR	1	345,	0,
chr1:97078841-97082424	-	DPYD|ENST00000370192.8|coding|3UTR	2	305,95,	0,3488,
chr1:97265446-97295692	+	DPYD-AS1|ENST00000630798.1|lncRNA|exon	2	31,237,	0,30009,
chr1:97373606-97515853	-	DPYD|ENST00000370192.8|coding|CDS	4	38,69,165,128,	0,8786,76452,142119,
chr1:97394162-97420083	-	DPYD-IT1|ENST00000424982.1|lncRNA|exon	2	257,77,	0,25844,
chr1:97546051-97546451	+	SEC63P1|ENST00000425785.1|others|exon	1	400,	0,
chr1:97546572-97546926	+	SEC63P1|ENST00000425785.1|others|exon	1	354,	0,
chr1:97573868-97679114	-	DPYD|ENST00000370192.8|coding|CDS	4	102,170,108,20,	0,19349,21190,105226,
chr1:97719759-97720086	-	DPYD|ENST00000306031.5|coding|3UTR	1	327,	0,
[truncated: 43,138 more rows]

## Sheet: 5k exonic PASs
Genomic annotation of exonic PASs called from the 5k PBMC scRNA-seq dataset from 10x Genomics.
Location	Strand	Information	Exon number	Length of each peak block (BED file format)	Start site of each peak block (BED file format)
chr1:89295-89574	-	AL627309.1|ENST00000466430.5|lncRNA|exon	1	279,	0,
chr1:135141-135318	-	AL627309.6|ENST00000494149.2|others|exon	1	177,	0,
chr1:148707-149107	-	AL627309.5|ENST00000484859.1|lncRNA|exon	1	400,	0,
chr1:164296-164696	-	AL627309.5|ENST00000466557.6|lncRNA|exon	1	400,	0,
chr1:165761-169060	-	AL627309.5|ENST00000662089.1|lncRNA|exon	3	181,207,12,	0,2197,3287,
chr1:167143-167445	-	AL627309.5|ENST00000655252.1|lncRNA|exon	1	302,	0,
chr1:185504-187276	-	WASH9P|ENST00000623083.4|others|exon	3	55,153,148,	0,812,1624,
chr1:263015-263261	-	AP006222.1|ENST00000424587.7|others|exon	1	246,	0,
chr1:264214-264614	-	AP006222.1|ENST00000424587.7|others|exon	1	400,	0,
chr1:266246-266646	-	AP006222.1|ENST00000424587.7|others|exon	1	400,	0,
chr1:267166-267566	-	AP006222.1|ENST00000424587.7|others|exon	1	400,	0,
chr1:484832-485054	-	AL732372.2|ENST00000601814.5|others|exon	1	222,	0,
chr1:504830-514413	-	AL732372.2|ENST00000641049.1|others|exon	2	103,55,	0,9528,
chr1:504981-522928	-	AL732372.2|ENST00000642124.1|others|exon	4	122,65,82,70,	0,9377,12203,17877,
chr1:586071-586332	-	AL669831.3|ENST00000634833.2|others|exon	1	261,	0,
chr1:629194-629433	+	MTND1P23|ENST00000416931.1|others|exon	1	239,	0,
chr1:632401-632616	+	MTCO1P12|ENST00000414273.1|others|exon	1	215,	0,
chr1:633973-634358	+	MTATP6P1|ENST00000514057.1|others|exon	1	385,	0,
chr1:634738-634922	+	MTCO3P12|ENST00000416718.2|others|exon	1	184,	0,
chr1:725969-726311	-	AL669831.1|ENST00000506640.2|others|exon	1	342,	0,
chr1:732048-733064	-	AL669831.3|ENST00000648019.1|others|exon	2	159,84,	0,932,
chr1:766385-773091	-	AL669831.1|ENST00000506640.2|others|exon	4	2,66,216,116,	0,2162,3111,6590,
chr1:774189-778592	-	AL669831.1|ENST00000506640.2|others|exon	2	91,309,	0,4094,
chr1:778972-804026	+	LINC01409|ENST00000651411.1|lncRNA|exon	2	120,105,	0,24949,
chr1:778979-784456	+	LINC01409|ENST00000434264.6|lncRNA|exon	3	113,200,87,	0,2957,5390,
chr1:784605-784956	+	LINC01409|ENST00000592547.1|lncRNA|exon	1	351,	0,
chr1:786864-787264	+	LINC01409|ENST00000591702.1|lncRNA|exon	1	400,	0,
chr1:787328-787672	+	LINC01409|ENST00000591702.1|lncRNA|exon	1	344,	0,
chr1:801055-817417	-	AL669831.4|ENST00000447500.4|others|exon	5	108,93,50,104,45,	0,4743,7518,9011,16317,
chr1:809664-810016	+	LINC01409|ENST00000669749.1|lncRNA|exon	1	352,	0,
chr1:810100-817702	-	AL669831.4|ENST00000447500.4|others|exon	2	70,330,	0,7272,
chr1:818853-819253	+	FAM87B|ENST00000326734.2|lncRNA|exon	1	400,	0,
chr1:826206-826502	-	LINC00115|ENST00000473798.1|lncRNA|exon	1	296,	0,
chr1:827598-829085	+	LINC01128|ENST00000445118.7|lncRNA|exon	2	177,83,	0,1404,
chr1:827815-829027	+	LINC01128|ENST00000660797.1|lncRNA|exon	2	312,25,	0,1187,
chr1:841633-842033	+	LINC01128|ENST00000670824.1|lncRNA|exon	1	400,	0,
chr1:843211-843611	+	LINC01128|ENST00000669922.1|lncRNA|exon	1	400,	0,
chr1:853744-854075	+	LINC01128|ENST00000608189.5|lncRNA|exon	1	331,	0,
chr1:854025-854425	+	LINC01128|ENST00000657837.1|lncRNA|exon	1	400,	0,
chr1:856796-857196	+	LINC01128|ENST00000657837.1|lncRNA|exon	1	400,	0,
chr1:858717-859117	+	LINC01128|ENST00000659124.1|lncRNA|exon	1	400,	0,
chr1:859097-859446	+	LINC01128|ENST00000445118.7|lncRNA|exon	1	349,	0,
chr1:865496-865896	+	AL669831.7|ENST00000671208.1|lncRNA|exon	1	400,	0,
chr1:868302-869555	-	FAM41C|ENST00000432963.1|lncRNA|exon	3	228,49,28,	0,324,1225,
chr1:918373-918773	-	LINC02593|ENST00000609207.1|lncRNA|exon	1	400,	0,
chr1:943819-944209	+	SAMD11|ENST00000455979.1|coding|3UTR	1	390,	0,
chr1:944157-944557	+	SAMD11|ENST00000342066.8|coding|3UTR	1	400,	0,
chr1:944213-944565	-	NOC2L|ENST00000327044.7|coding|3UTR	1	352,	0,
chr1:958264-958618	-	NOC2L|ENST00000469563.1|coding|exon	1	354,	0,
chr1:965358-965702	+	KLHL17|ENST00000338591.8|coding|3UTR	1	344,	0,
chr1:974765-975165	+	PLEKHN1|ENST00000379410.8|coding|3UTR	1	400,	0,
chr1:975204-975412	-	PERM1|ENST00000433179.3|coding|3UTR	1	208,	0,
chr1:975466-975815	+	PLEKHN1|ENST00000379410.8|coding|3UTR	1	349,	0,
chr1:975819-976219	-	PERM1|ENST00000433179.3|coding|3UTR	1	400,	0,
chr1:995985-996377	-	AL645608.7|ENST00000606034.1|lncRNA|exon	1	392,	0,
chr1:998980-999333	-	HES4|ENST00000484667.2|coding|3UTR	1	353,	0,
chr1:1014181-1014530	+	ISG15|ENST00000624697.4|coding|3UTR	1	349,	0,
chr1:1034867-1035238	+	AGRN|ENST00000469403.1|coding|exon	1	371,	0,
chr1:1055158-1056116	+	AL645608.5|ENST00000418300.1|lncRNA|exon	2	57,219,	0,739,
chr1:1055783-1056118	+	AGRN|ENST00000620552.4|coding|3UTR	1	335,	0,
chr1:1066031-1066431	+	AL390719.1|ENST00000451054.1|others|exon	1	400,	0,
chr1:1081826-1082179	-	C1orf159|ENST00000467751.5|coding|3UTR	1	353,	0,
chr1:1097679-1098079	+	AL390719.3|ENST00000648183.1|lncRNA|exon	1	400,	0,
chr1:1143643-1144028	+	LINC01342|ENST00000416774.1|lncRNA|exon	1	385,	0,
chr1:1174803-1175034	+	TTLL10|ENST00000506177.1|coding|exon	1	231,	0,
chr1:1197554-1197905	+	TTLL10|ENST00000379289.6|coding|3UTR	1	351,	0,
chr1:1203525-1203880	-	TNFRSF18|ENST00000328596.10|coding|3UTR	1	355,	0,
chr1:1211351-1211776	-	TNFRSF4|ENST00000379236.4|coding|3UTR	2	274,73,	0,352,
chr1:1216926-1217282	-	SDF4|ENST00000660930.1|coding|3UTR	1	356,	0,
chr1:1233333-1233733	+	B3GALT6|ENST00000379198.5|coding|3UTR	1	400,	0,
chr1:1234675-1235029	+	B3GALT6|ENST00000379198.5|coding|3UTR	1	354,	0,
chr1:1242448-1243129	-	C1QTNF12|ENST00000478606.1|coding|exon	3	198,79,68,	0,386,613,
chr1:1249814-1250169	-	AL162741.1|ENST00000565563.1|lncRNA|exon	1	355,	0,
chr1:1250374-1250774	-	AL162741.1|ENST00000565563.1|lncRNA|exon	1	400,	0,
chr1:1253933-1254280	-	UBE2J2|ENST00000347370.6|coding|3UTR	1	347,	0,
chr1:1254877-1255277	-	UBE2J2|ENST00000347370.6|coding|3UTR	1	400,	0,
chr1:1275237-1279328	+	LINC01786|ENST00000453732.1|lncRNA|exon	2	62,261,	0,3830,
chr1:1291656-1292001	+	SCNN1D|ENST00000325425.12|coding|3UTR	1	345,	0,
chr1:1292404-1292746	-	ACAP3|ENST00000354700.10|coding|3UTR	1	342,	0,
chr1:1292850-1293250	-	ACAP3|ENST00000354700.10|coding|3UTR	1	400,	0,
chr1:1301468-1301798	-	ACAP3|ENST00000478065.5|coding|exon	1	330,	0,
chr1:1311050-1311657	+	PUSL1|ENST00000379031.10|coding|3UTR	2	21,328,	0,279,
chr1:1311619-1312074	-	INTS11|ENST00000419704.5|coding|3UTR	2	305,57,	0,398,
chr1:1317587-1317885	-	AL139287.1|ENST00000444968.1|lncRNA|exon	1	298,	0,
chr1:1328540-1328887	+	CPTP|ENST00000343938.9|coding|3UTR	1	347,	0,
chr1:1334947-1335295	+	TAS1R3|ENST00000339381.6|coding|3UTR	1	348,	0,
chr1:1335288-1335639	-	DVL1|ENST00000610709.2|coding|3UTR	1	351,	0,
chr1:1352692-1353014	-	MXRA8|ENST00000445648.5|coding|3UTR	1	322,	0,
chr1:1373749-1374192	-	AURKAIP1|ENST00000378853.3|coding|3UTR	2	153,193,	0,250,
chr1:1378784-1379032	+	NDUFB4P8|ENST00000435351.2|others|exon	1	248,	0,
chr1:1385718-1386053	-	CCNL2|ENST00000400809.8|coding|3UTR	1	335,	0,
chr1:1386669-1387069	-	CCNL2|ENST00000408952.8|coding|3UTR	1	400,	0,
chr1:1387344-1388022	-	CCNL2|ENST00000488340.5|coding|3UTR	3	238,93,69,	0,432,609,
chr1:1390327-1393421	-	CCNL2|ENST00000482621.5|coding|3UTR	5	44,105,100,125,26,	0,131,438,2351,3068,
chr1:1392489-1395414	-	CCNL2|ENST00000408918.8|coding|3UTR	3	314,65,21,	0,906,2904,
chr1:1401660-1402027	+	MRPL20-AS1|ENST00000572242.1|lncRNA|exon	1	367,	0,
chr1:1401920-1405819	-	MRPL20|ENST00000344843.12|coding|3UTR	2	336,11,	0,3888,
chr1:1405521-1405752	-	RN7SL657P|ENST00000582431.2|others|exon	1	231,	0,
chr1:1409096-1409458	+	AL391244.2|ENST00000607307.1|lncRNA|exon	1	362,	0,
chr1:1410334-1410618	+	AL391244.2|ENST00000607307.1|lncRNA|exon	1	284,	0,
chr1:1418424-1418765	-	ANKRD65|ENST00000537107.5|coding|3UTR	1	341,	0,
chr1:1440348-1440748	+	VWA1|ENST00000338660.5|coding|3UTR	1	400,	0,
chr1:1468385-1468663	+	ATAD3C|ENST00000378785.7|coding|3UTR	1	278,	0,
chr1:1468729-1469129	+	ATAD3C|ENST00000378785.7|coding|3UTR	1	400,	0,
chr1:1469741-1470092	+	ATAD3C|ENST00000378785.7|coding|3UTR	1	351,	0,
chr1:1495832-1496232	+	ATAD3B|ENST00000673477.1|coding|3UTR	1	400,	0,
chr1:1509220-1509452	+	AL645728.2|ENST00000641974.1|others|exon	1	232,	0,
chr1:1534330-1534683	+	ATAD3A|ENST00000378755.9|coding|3UTR	1	353,	0,
chr1:1534781-1535125	-	TMEM240|ENST00000378733.9|coding|3UTR	1	344,	0,
chr1:1539076-1539426	-	TMEM240|ENST00000624426.1|coding|3UTR	1	350,	0,
chr1:1541674-1542007	-	SSU72|ENST00000291386.4|coding|3UTR	1	333,	0,
chr1:1574323-1575660	+	AL645728.1|ENST00000647566.1|lncRNA|exon	2	26,374,	0,963,
chr1:1576448-1576848	+	AL645728.1|ENST00000366221.3|lncRNA|exon	1	400,	0,
chr1:1598012-1598348	-	FNDC10|ENST00000422725.4|coding|3UTR	1	336,	0,
chr1:1602423-1602703	+	AL691432.4|ENST00000658591.1|lncRNA|exon	1	280,	0,
chr1:1613766-1614120	-	AL691432.2|ENST00000607222.1|lncRNA|exon	1	354,	0,
chr1:1614468-1614868	-	AL691432.2|ENST00000607222.1|lncRNA|exon	1	400,	0,
chr1:1616928-1617328	+	MIB2|ENST00000507082.1|coding|exon	1	400,	0,
chr1:1629652-1630596	+	MIB2|ENST00000520777.5|coding|3UTR	2	52,305,	0,639,
chr1:1634095-1634652	+	MMP23B|ENST00000356026.10|coding|3UTR	3	4,127,202,	0,106,355,
chr1:1635540-1636020	-	CDK11B|ENST00000341832.10|coding|3UTR	2	316,84,	0,396,
chr1:1642386-1652440	-	CDK11B|ENST00000340677.9|coding|CDS	4	122,137,139,2,	0,2739,7112,10052,
chr1:1652458-1658918	-	CDK11B|ENST00000341028.8|coding|exon	5	108,116,47,124,5,	0,2910,4797,4916,6455,
chr1:1659373-1662575	+	FO704657.1|ENST00000607013.1|lncRNA|exon	2	79,245,	0,2957,
chr1:1661480-1661827	-	SLC35E2B|ENST00000611123.1|coding|3UTR	1	347,	0,
chr1:1662636-1663036	-	SLC35E2B|ENST00000611123.1|coding|3UTR	1	400,	0,
chr1:1664278-1664678	-	SLC35E2B|ENST00000617444.5|coding|3UTR	1	400,	0,
chr1:1670425-1670781	-	SLC35E2B|ENST00000481276.1|coding|exon	1	356,	0,
chr1:1673063-1673411	+	AL691432.1|ENST00000596308.1|others|exon	1	348,	0,
chr1:1674161-1674397	+	AL691432.1|ENST00000597891.1|others|exon	1	236,	0,
chr1:1701369-1701782	+	MMP23A|ENST00000234610.5|others|exon	2	118,175,	0,238,
chr1:1702683-1703163	-	CDK11A|ENST00000404249.8|coding|3UTR	2	316,84,	0,396,
chr1:1702736-1703124	-	AL031282.2|ENST00000598846.1|lncRNA|exon	2	263,45,	0,343,
chr1:1709111-1716463	-	CDK11A|ENST00000356937.7|coding|exon	4	22,123,137,118,	0,406,3152,7234,
chr1:1709117-1716469	-	AL031282.2|ENST00000598846.1|lncRNA|exon	4	16,123,137,124,	0,400,3146,7228,
chr1:1719356-1722831	-	CDK11A|ENST00000378638.6|coding|CDS	4	99,116,47,124,	0,2239,3231,3351,
chr1:1719360-1722776	-	AL031282.2|ENST00000598846.1|lncRNA|exon	3	95,116,189,	0,2235,3227,
chr1:1724693-1735973	+	AL031282.1|ENST00000577672.1|others|exon	2	70,157,	0,11123,
chr1:1724840-1725213	-	SLC35E2A|ENST00000355439.7|coding|3UTR	1	373,	0,
chr1:1727389-1727732	-	SLC35E2A|ENST00000643905.1|coding|3UTR	1	343,	0,
chr1:1730997-1731397	+	AL031282.1|ENST00000417099.1|others|exon	1	400,	0,
chr1:1731547-1731895	+	AL031282.1|ENST00000417099.1|others|exon	1	348,	0,
chr1:1732246-1734812	-	SLC35E2A|ENST00000643905.1|coding|3UTR	2	277,123,	0,2443,
chr1:1751243-1751590	-	NADK|ENST00000341426.9|coding|3UTR	1	347,	0,
chr1:1752490-1752890	-	NADK|ENST00000342348.9|coding|3UTR	1	400,	0,
chr1:1785292-1785630	-	GNB1|ENST00000378609.9|coding|3UTR	1	338,	0,
chr1:1785789-1786189	-	GNB1|ENST00000378609.9|coding|3UTR	1	400,	0,
chr1:1786726-1787394	-	GNB1|ENST00000378609.9|coding|3UTR	2	327,73,	0,595,
chr1:1917610-1917960	-	TMEM52|ENST00000310991.8|coding|3UTR	1	350,	0,
chr1:1983671-1983947	-	CFAP74|ENST00000378592.1|coding|exon	1	276,	0,
chr1:2026528-2026797	+	GABRD|ENST00000639070.1|coding|exon	1	269,	0,
chr1:2030360-2030715	+	GABRD|ENST00000640030.1|coding|3UTR	1	355,	0,
chr1:2049456-2050070	-	AL391845.1|ENST00000449154.1|lncRNA|exon	3	12,69,203,	0,141,411,
chr1:2141307-2141707	-	AL590822.2|ENST00000606533.1|lncRNA|exon	1	400,	0,
chr1:2143020-2143420	-	AL590822.2|ENST00000606533.1|lncRNA|exon	1	400,	0,
chr1:2181794-2182120	-	PRKCZ-AS1|ENST00000333854.2|lncRNA|exon	1	326,	0,
chr1:2185039-2185393	+	PRKCZ|ENST00000378567.8|coding|3UTR	1	354,	0,
chr1:2189558-2193765	-	FAAP20|ENST00000378543.2|coding|3UTR	2	223,127,	0,4080,
chr1:2212568-2220738	+	AL590822.1|ENST00000442483.2|lncRNA|exon	2	76,204,	0,7966,
chr1:2228319-2228606	+	SKI|ENST00000378536.5|coding|5UTR	1	287,	0,
chr1:2309180-2309580	+	SKI|ENST00000378536.5|coding|3UTR	1	400,	0,
chr1:2309760-2310152	+	SKI|ENST00000378536.5|coding|3UTR	1	392,	0,
chr1:2315084-2315484	+	AL590822.3|ENST00000659232.1|lncRNA|exon	1	400,	0,
chr1:2316883-2319261	+	AL590822.3|ENST00000659232.1|lncRNA|exon	2	128,272,	0,2106,
chr1:2321258-2324115	-	MORN1|ENST00000378531.8|coding|3UTR	2	321,19,	0,2838,
chr1:2321811-2322211	+	AL590822.3|ENST00000661319.1|lncRNA|exon	1	400,	0,
chr1:2350429-2350749	-	AL513477.1|ENST00000602865.1|others|exon	1	320,	0,
chr1:2355175-2357464	-	MORN1|ENST00000378529.7|coding|3UTR	2	289,33,	0,2256,
chr1:2363061-2363421	-	AL513477.2|ENST00000607858.1|lncRNA|exon	1	360,	0,
chr1:2371374-2371774	-	MORN1|ENST00000469374.5|coding|exon	1	400,	0,
chr1:2371972-2372372	-	MORN1|ENST00000469374.5|coding|exon	1	400,	0,
chr1:2372489-2385121	-	MORN1|ENST00000419785.1|coding|exon	3	102,97,144,	0,1971,12488,
chr1:2377629-2378029	-	MORN1|ENST00000449373.2|coding|3UTR	1	400,	0,
chr1:2385501-2385901	-	MORN1|ENST00000607031.1|coding|exon	1	400,	0,
chr1:2386426-2386826	-	MORN1|ENST00000607031.1|coding|exon	1	400,	0,
chr1:2400894-2403257	+	RER1|ENST00000378512.5|coding|3UTR	3	41,136,223,	0,1312,2140,
chr1:2403364-2403764	+	RER1|ENST00000605895.6|coding|3UTR	1	400,	0,
chr1:2403981-2404337	-	PEX10|ENST00000447513.7|coding|3UTR	1	356,	0,
chr1:2404797-2405197	-	PEX10|ENST00000447513.7|coding|3UTR	1	400,	0,
chr1:2405098-2405437	+	RER1|ENST00000378513.7|coding|3UTR	1	339,	0,
chr1:2505179-2505524	+	PLCH2|ENST00000419816.6|coding|3UTR	1	345,	0,
chr1:2508549-2508894	-	PANK4|ENST00000378466.9|coding|3UTR	1	345,	0,
chr1:2528767-2529113	-	HES5|ENST00000378453.4|coding|3UTR	1	346,	0,
chr1:2547108-2547460	+	AL139246.5|ENST00000606645.2|lncRNA|exon	1	352,	0,
chr1:2549920-2550211	-	TNFRSF14-AS1|ENST00000443892.2|lncRNA|exon	1	291,	0,
chr1:2556062-2556462	-	TNFRSF14-AS1|ENST00000416860.2|lncRNA|exon	1	400,	0,
chr1:2563399-2563782	+	TNFRSF14|ENST00000355716.4|coding|3UTR	1	383,	0,
chr1:2569058-2569458	+	AL139246.2|ENST00000456687.3|lncRNA|exon	1	400,	0,
chr1:2569572-2569888	+	AL139246.2|ENST00000456687.3|lncRNA|exon	1	316,	0,
chr1:2584167-2584521	+	AL139246.3|ENST00000424215.1|lncRNA|exon	1	354,	0,
chr1:2590649-2590999	-	MMEL1|ENST00000378412.8|coding|3UTR	1	350,	0,
chr1:2591102-2591450	+	PRXL2B|ENST00000378427.6|coding|3UTR	1	348,	0,
chr1:2636319-2636719	-	TTC34|ENST00000401095.8|coding|3UTR	1	400,	0,
chr1:2638036-2638436	-	TTC34|ENST00000401095.8|coding|3UTR	1	400,	0,
chr1:3064088-3067460	-	PRDM16-DT|ENST00000321336.1|lncRNA|exon	2	214,124,	0,3248,
chr1:3208285-3208641	+	AL512383.1|ENST00000624175.1|lncRNA|exon	1	356,	0,
chr1:3306636-3306884	-	AL590438.1|ENST00000607061.1|lncRNA|exon	1	248,	0,
chr1:3435168-3435568	+	PRDM16|ENST00000270722.10|coding|3UTR	1	400,	0,
chr1:3435771-3436171	+	PRDM16|ENST00000270722.10|coding|3UTR	1	400,	0,
chr1:3480732-3481076	+	ARHGEF16|ENST00000378371.6|coding|3UTR	1	344,	0,
chr1:3487957-3488315	-	MEGF6|ENST00000356575.9|coding|3UTR	1	358,	0,
chr1:3488929-3489329	-	MEGF6|ENST00000356575.9|coding|3UTR	1	400,	0,
chr1:3489909-3490309	-	MEGF6|ENST00000356575.9|coding|3UTR	1	400,	0,
chr1:3623269-3624392	-	AL513320.1|ENST00000435049.1|lncRNA|exon	2	287,85,	0,1038,
chr1:3629792-3630127	+	TPRG1L|ENST00000344579.5|coding|3UTR	1	335,	0,
chr1:3630776-3631114	-	WRAP73|ENST00000270708.12|coding|3UTR	1	338,	0,
chr1:3733919-3734319	+	TP73|ENST00000346387.8|coding|3UTR	1	400,	0,
chr1:3735837-3736200	+	TP73|ENST00000346387.8|coding|3UTR	1	363,	0,
chr1:3737130-3737530	-	TP73-AS1|ENST00000647831.1|others|exon	1	400,	0,
chr1:3773162-3775961	+	SMIM1|ENST00000444870.7|coding|3UTR	3	19,185,167,	0,2136,2632,
chr1:3780189-3780589	-	LRRC47|ENST00000378251.3|coding|3UTR	1	400,	0,
chr1:3782815-3783078	+	RN7SL574P|ENST00000581512.2|others|exon	1	263,	0,
chr1:3812086-3812435	-	CEP104|ENST00000378230.8|coding|3UTR	1	349,	0,
chr1:3814766-3815166	-	CEP104|ENST00000378230.8|coding|3UTR	1	400,	0,
chr1:3829321-3831186	-	CEP104|ENST00000378230.8|coding|CDS	3	52,207,141,	0,469,1724,
chr1:3835009-3837410	-	CEP104|ENST00000494653.5|coding|exon	3	83,198,119,	0,1485,2282,
chr1:3839664-3852303	-	CEP104|ENST00000494653.5|coding|exon	5	112,77,63,139,9,	0,5242,5624,7810,12630,
chr1:3865999-3883553	+	DFFB|ENST00000491998.5|coding|3UTR	5	1,80,171,101,47,	0,1974,3605,6472,17507,
chr1:3885082-3885423	+	DFFB|ENST00000339350.7|coding|3UTR	1	341,	0,
chr1:3889141-3889498	-	C1orf174|ENST00000361605.4|coding|3UTR	1	357,	0,
chr1:3916987-3917225	+	LINC01134|ENST00000442673.1|lncRNA|exon	1	238,	0,
chr1:4013979-4014379	-	AL805961.1|ENST00000642139.1|lncRNA|exon	1	400,	0,
chr1:4712129-4712529	+	AJAP1|ENST00000378190.7|coding|CDS	1	400,	0,
chr1:4731046-4731446	-	Z98886.1|ENST00000661891.1|lncRNA|exon	1	400,	0,
chr1:4769912-4774552	+	AJAP1|ENST00000378190.7|coding|3UTR	3	28,246,126,	0,2367,4514,
chr1:4777434-4777794	+	AJAP1|ENST00000378190.7|coding|3UTR	1	360,	0,
chr1:4782668-4783068	+	AJAP1|ENST00000378191.5|coding|3UTR	1	400,	0,
chr1:4792118-4792518	+	AJAP1|ENST00000378191.5|coding|3UTR	1	400,	0,
chr1:5561738-5562089	-	AL365255.1|ENST00000637702.1|lncRNA|exon	1	351,	0,
chr1:5862818-5863154	-	NPHP4|ENST00000489180.6|coding|3UTR	1	336,	0,
chr1:6074563-6074791	+	KCNAB2|ENST00000435937.6|coding|exon	1	228,	0,
chr1:6100835-6101190	+	KCNAB2|ENST00000341524.6|coding|3UTR	1	355,	0,
chr1:6181395-6197757	-	AL031847.2|ENST00000484532.6|coding|3UTR	3	91,125,106,	0,11534,16256,
chr1:6186590-6197700	-	RPL22|ENST00000234875.9|coding|3UTR	3	226,125,49,	0,6339,11061,
chr1:6207932-6208305	+	RNF207|ENST00000466994.5|coding|exon	1	373,	0,
chr1:6220401-6220801	+	RNF207|ENST00000377939.5|coding|3UTR	1	400,	0,
chr1:6221199-6221536	-	ICMT|ENST00000343813.10|coding|3UTR	1	337,	0,
chr1:6223467-6223867	-	ICMT|ENST00000343813.10|coding|3UTR	1	400,	0,
chr1:6225161-6233554	-	ICMT|ENST00000489498.5|coding|3UTR	3	101,218,81,	0,6740,8312,
chr1:6247357-6247699	-	GPR153|ENST00000377893.3|coding|3UTR	1	342,	0,
chr1:6264273-6264606	-	ACOT7|ENST00000361521.8|coding|3UTR	1	333,	0,
chr1:6394035-6394391	+	AL031848.2|ENST00000607670.1|lncRNA|exon	1	356,	0,
chr1:6456286-6456646	+	ESPN|ENST00000636330.1|coding|3UTR	1	360,	0,
chr1:6460069-6461367	+	ESPN|ENST00000434576.2|coding|3UTR	2	41,188,	0,1110,
chr1:6460695-6461294	+	ESPN|ENST00000468561.2|coding|exon	2	285,115,	0,484,
chr1:6461138-6461538	-	TNFRSF25|ENST00000647810.1|coding|3UTR	1	400,	0,
chr1:6463955-6464355	-	TNFRSF25|ENST00000513135.5|coding|exon	1	400,	0,
chr1:6467093-6467493	-	PLEKHG5|ENST00000673471.1|coding|3UTR	1	400,	0,
chr1:6521364-6521700	-	NOL9|ENST00000377705.6|coding|3UTR	1	336,	0,
chr1:6525123-6525523	-	NOL9|ENST00000377705.6|coding|3UTR	1	400,	0,
chr1:6525622-6526714	-	NOL9|ENST00000377705.6|coding|3UTR	2	381,19,	0,1073,
chr1:6545084-6550571	-	NOL9|ENST00000377705.6|coding|CDS	3	96,128,176,	0,4486,5311,
chr1:6588927-6589272	+	ZBTB48|ENST00000377674.9|coding|3UTR	1	345,	0,
chr1:6590724-6591060	-	KLHL21|ENST00000377658.8|coding|3UTR	1	336,	0,
chr1:6621691-6622091	+	PHF13|ENST00000377648.5|coding|3UTR	1	400,	0,
chr1:6623165-6623565	+	PHF13|ENST00000377648.5|coding|3UTR	1	400,	0,
chr1:6623634-6624001	+	PHF13|ENST00000377648.5|coding|3UTR	1	367,	0,
chr1:6633205-6633555	+	THAP3|ENST00000054650.8|coding|3UTR	1	350,	0,
chr1:6634174-6634515	-	DNAJC11|ENST00000377577.10|coding|3UTR	1	341,	0,
chr1:6635107-6635507	-	DNAJC11|ENST00000377577.10|coding|3UTR	1	400,	0,
chr1:6825107-6872023	+	CAMTA1|ENST00000473578.5|coding|3UTR	2	103,267,	0,46649,
chr1:6887845-6888192	+	CAMTA1|ENST00000470648.5|coding|exon	1	347,	0,
chr1:7776395-7776765	+	Z98884.2|ENST00000602406.1|lncRNA|exon	1	370,	0,
chr1:7781077-7781417	+	VAMP3|ENST00000054666.11|coding|3UTR	1	340,	0,
chr1:7784656-7785491	+	PER3|ENST00000377541.5|coding|CDS	2	349,51,	0,784,
chr1:7788237-7788570	+	PER3|ENST00000602883.1|coding|exon	1	333,	0,
chr1:7810407-7811579	-	Z98884.1|ENST00000451646.1|lncRNA|exon	2	309,91,	0,1081,
chr1:7844820-7845161	+	PER3|ENST00000613533.4|coding|3UTR	1	341,	0,
chr1:7847631-7850852	-	UTS2|ENST00000361696.9|coding|3UTR	3	251,44,41,	0,2008,3180,
chr1:7916906-7917306	-	TNFRSF9|ENST00000615230.4|coding|3UTR	1	400,	0,
chr1:7917571-7917971	-	TNFRSF9|ENST00000615230.4|coding|3UTR	1	400,	0,
chr1:7919790-7920190	-	TNFRSF9|ENST00000615230.4|coding|3UTR	1	400,	0,
chr1:7920312-7920712	-	TNFRSF9|ENST00000615230.4|coding|3UTR	1	400,	0,
chr1:7933127-7936483	-	TNFRSF9|ENST00000492571.1|coding|3UTR	3	169,131,24,	0,1885,3332,
chr1:7984904-7985304	+	PARK7|ENST00000338639.10|coding|3UTR	1	400,	0,
chr1:7999368-7999768	-	AL034417.4|ENST00000641100.1|lncRNA|exon	1	400,	0,
chr1:7999540-7999935	+	AL034417.5|ENST00000642135.1|lncRNA|exon	1	395,	0,
chr1:7999973-8000373	+	AL034417.5|ENST00000642135.1|lncRNA|exon	1	400,	0,
chr1:8011735-8012068	-	ERRFI1|ENST00000377482.10|coding|3UTR	1	333,	0,
chr1:8012611-8013011	-	ERRFI1|ENST00000377482.10|coding|3UTR	1	400,	0,
chr1:8013232-8013632	-	ERRFI1|ENST00000377482.10|coding|CDS	1	400,	0,
chr1:8121567-8121967	+	AL034417.3|ENST00000445300.1|lncRNA|exon	1	400,	0,
chr1:8352404-8352734	-	RERE|ENST00000400908.7|coding|3UTR	1	330,	0,
chr1:8354632-8355032	-	RERE|ENST00000476556.5|coding|3UTR	1	400,	0,
chr1:8434664-8435000	+	RERE-AS1|ENST00000653698.1|lncRNA|exon	1	336,	0,
chr1:8512797-8513021	+	AL096855.2|ENST00000605785.1|others|exon	1	224,	0,
chr1:8656050-8817168	-	RERE|ENST00000659924.1|coding|CDS	2	391,9,	0,161109,
chr1:8786211-8786466	-	RPL7P7|ENST00000428803.2|others|exon	1	255,	0,
chr1:8792446-8817417	-	RERE|ENST00000337907.7|coding|5UTR	2	142,258,	0,24713,
chr1:8798475-8799414	+	AL357552.2|ENST00000445254.1|others|exon	2	216,106,	0,833,
chr1:8861010-8861360	-	ENO1|ENST00000646370.2|coding|3UTR	1	350,	0,
chr1:8879655-8879894	+	ENO1-AS1|ENST00000442636.1|lncRNA|exon	1	239,	0,
chr1:8974723-8975072	+	CA6|ENST00000377443.7|coding|3UTR	1	349,	0,
chr1:9035118-9035443	-	SLC2A5|ENST00000377424.9|coding|3UTR	1	325,	0,
chr1:9036925-9037325	-	SLC2A5|ENST00000377424.9|coding|3UTR	1	400,	0,
chr1:9100305-9100635	-	GPR157|ENST00000377411.5|coding|3UTR	1	330,	0,
chr1:9101208-9101608	-	GPR157|ENST00000377411.5|coding|3UTR	1	400,	0,
chr1:9102942-9103342	-	GPR157|ENST00000377411.5|coding|3UTR	1	400,	0,
chr1:9191500-9191900	+	LNCTAM34A|ENST00000412639.3|lncRNA|exon	1	400,	0,
chr1:9265273-9265673	+	H6PD|ENST00000602477.1|coding|3UTR	1	400,	0,
chr1:9267537-9267881	+	H6PD|ENST00000602477.1|coding|3UTR	1	344,	0,
chr1:9268672-9269072	+	H6PD|ENST00000377403.7|coding|3UTR	1	400,	0,
chr1:9270956-9271293	+	H6PD|ENST00000377403.7|coding|3UTR	1	337,	0,
chr1:9367471-9367871	+	SPSB1|ENST00000328089.11|coding|3UTR	1	400,	0,
chr1:9369156-9369503	+	SPSB1|ENST00000328089.11|coding|3UTR	1	347,	0,
chr1:9421122-9421463	-	BX323043.1|ENST00000641006.1|lncRNA|exon	1	341,	0,
chr1:9425167-9425567	-	LINC02606|ENST00000641325.1|lncRNA|exon	1	400,	0,
chr1:9576744-9576985	+	AL954705.1|ENST00000435277.1|others|exon	1	241,	0,
chr1:9582388-9582788	+	SLC25A33|ENST00000302692.7|coding|3UTR	1	400,	0,
chr1:9583373-9583773	+	SLC25A33|ENST00000302692.7|coding|3UTR	1	400,	0,
chr1:9604550-9604916	+	TMEM201|ENST00000340305.9|coding|3UTR	1	366,	0,
chr1:9614502-9614862	+	TMEM201|ENST00000416541.5|coding|3UTR	1	360,	0,
chr1:9652610-9652916	-	PIK3CD-AS1|ENST00000377320.3|lncRNA|exon	1	306,	0,
chr1:9653429-9653829	-	PIK3CD-AS1|ENST00000377320.3|lncRNA|exon	1	400,	0,
chr1:9660832-9662552	-	AL691449.1|ENST00000426570.3|others|exon	2	86,256,	0,1464,
chr1:9672456-9680798	-	PIK3CD-AS2|ENST00000415330.2|lncRNA|exon	2	263,87,	0,8255,
chr1:9680817-9687416	-	PIK3CD-AS2|ENST00000415330.2|lncRNA|exon	2	318,82,	0,6517,
chr1:9728541-9728941	+	PIK3CD|ENST00000377346.9|coding|3UTR	1	400,	0,
chr1:9729009-9729409	-	CLSTN1|ENST00000377298.9|coding|3UTR	1	400,	0,
chr1:9749894-9755285	-	CLSTN1|ENST00000361311.4|coding|CDS	3	19,209,172,	0,1578,5219,
chr1:9848279-9848623	-	CTNNBIP1|ENST00000377263.6|coding|3UTR	1	344,	0,
chr1:9850066-9850466	-	CTNNBIP1|ENST00000377263.6|coding|3UTR	1	400,	0,
chr1:9850494-9871245	-	CTNNBIP1|ENST00000377258.5|coding|3UTR	2	282,59,	0,20692,
chr1:9926339-9926739	-	LZIC|ENST00000377223.6|coding|3UTR	1	400,	0,
chr1:9929255-9929655	-	LZIC|ENST00000377223.6|coding|3UTR	1	400,	0,
chr1:9929695-9930095	-	LZIC|ENST00000377223.6|coding|3UTR	1	400,	0,
chr1:9930208-9932871	-	LZIC|ENST00000400903.6|coding|3UTR	3	249,82,69,	0,1682,2594,
chr1:9981423-9981766	+	NMNAT1|ENST00000403197.5|coding|3UTR	1	343,	0,
chr1:9982716-9983116	+	NMNAT1|ENST00000377205.6|coding|3UTR	1	400,	0,
chr1:9983228-9984562	+	AL603962.1|ENST00000413148.1|lncRNA|exon	2	62,280,	0,1054,
chr1:9983273-9983669	+	NMNAT1|ENST00000462686.1|coding|3UTR	1	396,	0,
chr1:9985147-9985501	+	NMNAT1|ENST00000496751.1|coding|3UTR	1	354,	0,
chr1:10007736-10016013	+	RBP7|ENST00000315901.4|coding|3UTR	3	12,102,232,	0,436,8045,
chr1:10033633-10072605	+	UBE4B|ENST00000377153.5|coding|3UTR	3	61,187,152,	0,38394,38820,
chr1:10072764-10073118	+	UBE4B|ENST00000377153.5|coding|3UTR	1	354,	0,
chr1:10145068-10145468	+	UBE4B|ENST00000466379.1|coding|exon	1	400,	0,
chr1:10180240-10180640	+	UBE4B|ENST00000343090.11|coding|3UTR	1	400,	0,
chr1:10180878-10181235	+	UBE4B|ENST00000343090.11|coding|3UTR	1	357,	0,
chr1:10267416-10273015	+	KIF1B|ENST00000620295.2|coding|CDS	5	142,112,78,66,2,	0,735,4085,4824,5597,
chr1:10295133-10297073	+	KIF1B|ENST00000377083.5|coding|CDS	4	32,107,84,177,	0,526,1448,1763,
chr1:10306380-10306780	+	KIF1B|ENST00000377093.8|coding|3UTR	1	400,	0,
chr1:10306465-10306726	+	RN7SL731P|ENST00000584329.2|others|exon	1	261,	0,
chr1:10308253-10308597	+	KIF1B|ENST00000377093.8|coding|3UTR	1	344,	0,
chr1:10377555-10377955	+	KIF1B|ENST00000377086.5|coding|3UTR	1	400,	0,
chr1:10380307-10380707	+	KIF1B|ENST00000620295.2|coding|3UTR	1	400,	0,
chr1:10381258-10381598	+	KIF1B|ENST00000377086.5|coding|3UTR	1	340,	0,
chr1:10395905-10396305	+	AL139424.2|ENST00000641456.1|lncRNA|exon	1	400,	0,
chr1:10397032-10397375	+	AL139424.2|ENST00000641456.1|lncRNA|exon	1	343,	0,
chr1:10419779-10420179	+	PGD|ENST00000270776.13|coding|3UTR	1	400,	0,
chr1:10430456-10442316	+	CENPS-CORT|ENST00000602787.6|coding|CDS	5	112,124,34,67,52,	0,3385,4200,9890,11808,
chr1:10431213-10451487	+	CENPS-CORT|ENST00000602296.6|coding|CDS	4	188,34,67,111,	0,3443,9133,20163,
chr1:10431296-10442304	+	CENPS|ENST00000477755.1|coding|3UTR	5	105,124,34,67,40,	0,2545,3360,9050,10968,
chr1:10442293-10442693	+	CENPS|ENST00000309048.8|coding|3UTR	1	400,	0,
chr1:10450229-10451683	+	CORT|ENST00000377049.4|coding|3UTR	2	93,307,	0,1147,
chr1:10456545-10456909	-	DFFA|ENST00000377038.8|coding|3UTR	1	364,	0,
chr1:10458535-10458935	-	DFFA|ENST00000377038.8|coding|3UTR	1	400,	0,
chr1:10460526-10460926	-	DFFA|ENST00000377038.8|coding|3UTR	1	400,	0,
chr1:10460909-10461309	-	DFFA|ENST00000377038.8|coding|3UTR	1	400,	0,
chr1:10462468-10462795	-	DFFA|ENST00000377036.2|coding|3UTR	1	327,	0,
chr1:10462864-10463485	-	DFFA|ENST00000377036.2|coding|3UTR	2	345,55,	0,566,
chr1:10630397-10630741	+	PEX14|ENST00000356607.9|coding|3UTR	1	344,	0,
chr1:10636604-10636917	-	CASZ1|ENST00000377022.8|coding|3UTR	1	313,	0,
chr1:10637121-10637521	-	CASZ1|ENST00000377022.8|coding|3UTR	1	400,	0,
chr1:10638157-10638557	-	CASZ1|ENST00000377022.8|coding|3UTR	1	400,	0,
chr1:10647215-10647560	-	CASZ1|ENST00000344008.5|coding|3UTR	1	345,	0,
chr1:10649878-10650278	+	AL139423.1|ENST00000606802.1|lncRNA|exon	1	400,	0,
chr1:10651158-10651558	+	AL139423.1|ENST00000606802.1|lncRNA|exon	1	400,	0,
chr1:10652597-10652997	+	AL139423.1|ENST00000606802.1|lncRNA|exon	1	400,	0,
chr1:10658013-10658371	-	CASZ1|ENST00000492173.1|coding|exon	1	358,	0,
chr1:10946482-10947715	-	C1orf127|ENST00000377004.8|coding|3UTR	2	259,73,	0,1160,
chr1:11018757-11022236	+	AL109811.3|ENST00000614757.4|coding|CDS	3	116,171,113,	0,1671,3366,
chr1:11018764-11022243	+	TARDBP|ENST00000439080.6|coding|3UTR	3	109,171,120,	0,1664,3359,
chr1:11023664-11024064	+	TARDBP|ENST00000315091.7|coding|3UTR	1	400,	0,
chr1:11025212-11025492	+	TARDBP|ENST00000240185.8|coding|3UTR	1	280,	0,
chr1:11030204-11030528	+	AL109811.3|ENST00000614757.4|coding|3UTR	1	324,	0,
chr1:11030209-11030528	+	AL109811.2|ENST00000607145.1|lncRNA|exon	1	319,	0,
chr1:11042975-11043198	-	MASP2|ENST00000478645.1|coding|exon	1	223,	0,
chr1:11054602-11055031	-	SRM|ENST00000376957.7|coding|3UTR	2	283,70,	0,359,
chr1:11066630-11069647	-	EXOSC10|ENST00000304457.11|coding|3UTR	4	118,77,62,89,	0,1377,2014,2928,
chr1:11072822-11073097	+	AL109811.1|ENST00000452378.1|lncRNA|exon	1	275,	0,
chr1:11076966-11077366	-	EXOSC10|ENST00000474216.5|coding|exon	1	400,	0,
chr1:11099719-11102078	+	EXOSC10-AS1|ENST00000435388.1|lncRNA|exon	2	95,278,	0,2081,
chr1:11106542-11106877	-	MTOR|ENST00000361445.9|coding|3UTR	1	335,	0,
chr1:11248055-11256957	-	MTOR|ENST00000361445.9|coding|CDS	4	39,135,201,25,	0,5783,7936,8877,
chr1:11285898-11286298	+	UBIAD1|ENST00000376810.5|coding|3UTR	1	400,	0,
chr1:11288065-11288414	+	UBIAD1|ENST00000376810.5|coding|3UTR	1	349,	0,
chr1:11479155-11479326	+	DISP3|ENST00000294484.7|coding|5UTR	1	171,	0,
chr1:11537182-11537531	+	DISP3|ENST00000294484.7|coding|3UTR	1	349,	0,
chr1:11643090-11643416	+	AL031731.1|ENST00000642131.1|lncRNA|exon	1	326,	0,
chr1:11648362-11648762	-	FBXO2|ENST00000642025.1|coding|3UTR	1	400,	0,
chr1:11661872-11662272	+	FBXO44|ENST00000251546.8|coding|3UTR	1	400,	0,
chr1:11662994-11663327	+	FBXO44|ENST00000251547.10|coding|3UTR	1	333,	0,
chr1:11673699-11674023	+	FBXO6|ENST00000449067.1|coding|3UTR	1	324,	0,
chr1:11673961-11674354	+	FBXO6|ENST00000376753.9|coding|3UTR	1	393,	0,
chr1:11674502-11675113	-	MAD2L2|ENST00000235310.7|coding|3UTR	2	314,32,	0,579,
chr1:11720212-11720612	+	DRAXIN|ENST00000294485.6|coding|3UTR	1	400,	0,
chr1:11750415-11750762	+	AGTRAP|ENST00000314340.10|coding|3UTR	1	347,	0,
chr1:11777250-11777650	+	C1orf167|ENST00000484153.1|coding|exon	1	400,	0,
chr1:11777909-11778266	+	C1orf167|ENST00000484153.1|coding|exon	1	357,	0,
chr1:11785245-11787743	+	C1orf167|ENST00000475041.1|coding|exon	2	44,356,	0,2142,
chr1:11785732-11786081	-	MTHFR|ENST00000376585.6|coding|3UTR	1	349,	0,
chr1:11786021-11786421	-	MTHFR|ENST00000376585.6|coding|3UTR	1	400,	0,
chr1:11786619-11787019	-	MTHFR|ENST00000376585.6|coding|3UTR	1	400,	0,
chr1:11799792-11800008	-	MTHFR|ENST00000641909.1|coding|exon	1	216,	0,
chr1:11807148-11820520	+	CLCN6|ENST00000376497.7|coding|exon	5	42,66,66,67,159,	0,8697,9466,12339,13213,
chr1:11842777-11843124	+	CLCN6|ENST00000346436.11|coding|3UTR	1	347,	0,
chr1:11847730-11848066	+	CLCN6|ENST00000400892.3|coding|3UTR	1	336,	0,
chr1:11908376-11908776	+	AL021155.4|ENST00000666735.1|lncRNA|exon	1	400,	0,
chr1:11909079-11909330	+	AL021155.4|ENST00000666735.1|lncRNA|exon	1	251,	0,
chr1:11919596-11919936	-	KIAA2013|ENST00000376572.8|coding|3UTR	1	340,	0,
chr1:11920043-11922746	-	KIAA2013|ENST00000376572.8|coding|3UTR	2	289,111,	0,2592,
chr1:11975189-11975531	+	PLOD1|ENST00000196061.5|coding|3UTR	1	342,	0,
chr1:11979574-11979941	-	AL096840.3|ENST00000660216.1|lncRNA|exon	1	367,	0,
chr1:12013157-12013505	+	MFN2|ENST00000235329.10|coding|3UTR	1	348,	0,
chr1:12031358-12032025	+	MIIP|ENST00000235332.6|coding|3UTR	2	45,304,	0,363,
chr1:12142648-12143048	+	TNFRSF8|ENST00000514649.5|coding|3UTR	1	400,	0,
chr1:12143849-12144191	+	TNFRSF8|ENST00000417814.3|coding|3UTR	1	342,	0,
chr1:12207525-12207925	+	TNFRSF1B|ENST00000376259.7|coding|3UTR	1	400,	0,
chr1:12208881-12209228	+	TNFRSF1B|ENST00000492361.1|coding|exon	1	347,	0,
chr1:12308545-12314133	+	VPS13D|ENST00000460333.5|coding|exon	4	96,172,113,19,	0,2908,3267,5569,
chr1:12337641-12337982	+	VPS13D|ENST00000487188.1|coding|exon	1	341,	0,
chr1:12402631-12403948	+	VPS13D|ENST00000466732.2|coding|3UTR	2	71,124,	0,1193,
chr1:12509058-12509458	+	VPS13D|ENST00000620676.6|coding|3UTR	1	400,	0,
chr1:12509506-12509906	+	VPS13D|ENST00000620676.6|coding|3UTR	1	400,	0,
chr1:12509968-12510368	+	VPS13D|ENST00000620676.6|coding|3UTR	1	400,	0,
chr1:12511693-12512032	+	VPS13D|ENST00000620676.6|coding|3UTR	1	339,	0,
chr1:12567912-12568258	-	DHRS3|ENST00000616661.5|coding|3UTR	1	346,	0,
chr1:12847623-12848023	-	HNRNPCL1|ENST00000317869.7|coding|CDS	1	400,	0,
chr1:13474973-13475288	-	LRRC38|ENST00000376085.4|coding|3UTR	1	315,	0,
chr1:13615960-13616360	+	PDPN|ENST00000513143.5|coding|3UTR	1	400,	0,
chr1:13617597-13617947	+	PDPN|ENST00000617617.4|coding|3UTR	1	350,	0,
chr1:13732800-13773115	+	PRDM2|ENST00000311066.9|coding|CDS	4	82,153,127,38,	0,9204,16560,40277,
chr1:13749442-13778661	+	PRDM2|ENST00000343137.8|coding|CDS	3	45,111,244,	0,23635,28975,
chr1:13773354-13773671	+	PRDM2|ENST00000491815.1|coding|exon	1	317,	0,
chr1:13781870-13782270	+	PRDM2|ENST00000343137.8|coding|CDS	1	400,	0,
chr1:13787293-13787693	+	PRDM2|ENST00000311066.9|coding|3UTR	1	400,	0,
chr1:13787709-13788059	+	PRDM2|ENST00000311066.9|coding|3UTR	1	350,	0,
chr1:13824728-13825072	+	PRDM2|ENST00000235372.11|coding|3UTR	1	344,	0,
chr1:14692129-14692394	-	TBCAP2|ENST00000416175.1|others|exon	1	265,	0,
chr1:15066206-15066606	+	KAZN|ENST00000361144.9|coding|3UTR	1	400,	0,
chr1:15111815-15112169	-	TMEM51-AS1|ENST00000310916.6|lncRNA|exon	1	354,	0,
chr1:15115914-15116314	-	TMEM51-AS1|ENST00000404665.4|lncRNA|exon	1	400,	0,
chr1:15119596-15119996	-	TMEM51-AS1|ENST00000669314.1|lncRNA|exon	1	400,	0,
chr1:15220032-15220426	+	TMEM51|ENST00000428417.5|coding|3UTR	1	394,	0,
chr1:15328776-15329176	+	FHAD1|ENST00000459961.1|coding|exon	1	400,	0,
chr1:15329075-15329475	-	FHAD1-AS1|ENST00000428747.1|lncRNA|exon	1	400,	0,
chr1:15329383-15329783	+	FHAD1|ENST00000375997.8|coding|3UTR	1	400,	0,
chr1:15341820-15352879	+	FHAD1|ENST00000471347.5|coding|exon	5	73,108,108,108,3,	0,3262,3595,7221,11056,
chr1:15402983-15403325	-	AL031283.1|ENST00000427824.1|lncRNA|exon	1	342,	0,
chr1:15406217-15406617	-	AL031283.1|ENST00000427824.1|lncRNA|exon	1	400,	0,
chr1:15407194-15407594	-	AL031283.1|ENST00000427824.1|lncRNA|exon	1	400,	0,
chr1:15427151-15428859	+	EFHD2|ENST00000445566.1|coding|3UTR	2	133,267,	0,1441,
chr1:15429968-15430339	+	EFHD2|ENST00000375980.9|coding|3UTR	1	371,	0,
chr1:15443436-15446580	+	CTRC|ENST00000375943.6|coding|3UTR	3	119,153,6,	0,2160,3138,
chr1:15448862-15449225	+	CTRC|ENST00000375943.6|coding|3UTR	1	363,	0,
chr1:15492251-15492651	-	CASP9|ENST00000333868.10|coding|3UTR	1	400,	0,
chr1:15565656-15565956	-	AL121992.3|ENST00000606186.1|lncRNA|exon	1	300,	0,
chr1:15570618-15571018	+	DNAJC16|ENST00000616884.4|coding|3UTR	1	400,	0,
chr1:15571392-15571733	+	DNAJC16|ENST00000375847.8|coding|3UTR	1	341,	0,
chr1:15571700-15572027	-	AGMAT|ENST00000375826.4|coding|3UTR	1	327,	0,
chr1:15572357-15572757	-	AGMAT|ENST00000375826.4|coding|3UTR	1	400,	0,
chr1:15572823-15573223	-	AGMAT|ENST00000375826.4|coding|3UTR	1	400,	0,
chr1:15573284-15573684	-	AGMAT|ENST00000375826.4|coding|3UTR	1	400,	0,
chr1:15586494-15586894	-	AL121992.1|ENST00000428945.1|lncRNA|exon	1	400,	0,
chr1:15660139-15660539	+	RSC1A1|ENST00000345034.1|coding|CDS	1	400,	0,
chr1:15660483-15660883	+	RSC1A1|ENST00000345034.1|coding|CDS	1	400,	0,
chr1:15661451-15661722	+	RSC1A1|ENST00000345034.1|coding|CDS	1	271,	0,
chr1:15661670-15662070	+	DDI2|ENST00000480945.6|coding|3UTR	1	400,	0,
chr1:15664052-15664452	+	DDI2|ENST00000480945.6|coding|3UTR	1	400,	0,
chr1:15664882-15665282	+	DDI2|ENST00000480945.6|coding|3UTR	1	400,	0,
chr1:15666811-15667211	+	DDI2|ENST00000480945.6|coding|3UTR	1	400,	0,
chr1:15668699-15669032	+	DDI2|ENST00000480945.6|coding|3UTR	1	333,	0,
chr1:15682933-15683128	-	AL121992.2|ENST00000606262.1|lncRNA|exon	1	195,	0,
chr1:15719838-15727042	+	PLEKHM2|ENST00000375799.8|coding|CDS	4	82,60,229,29,	0,1490,5478,7175,
chr1:15734428-15734769	+	PLEKHM2|ENST00000375793.2|coding|3UTR	1	341,	0,
chr1:15741023-15741379	+	SLC25A34|ENST00000294454.6|coding|3UTR	1	356,	0,
chr1:15774797-15775170	+	FBLIM1|ENST00000441801.6|coding|3UTR	1	373,	0,
chr1:15785002-15785402	+	FBLIM1|ENST00000375766.8|coding|3UTR	1	400,	0,
chr1:15807196-15807596	-	UQCRHL|ENST00000483273.2|coding|3UTR	1	400,	0,
chr1:15828341-15828656	+	AL450998.1|ENST00000321418.6|others|exon	1	315,	0,
chr1:15834474-15834825	-	AL450998.2|ENST00000317122.2|lncRNA|exon	1	351,	0,
chr1:15835018-15835418	-	AL450998.2|ENST00000317122.2|lncRNA|exon	1	400,	0,
chr1:15836489-15836889	-	AL450998.2|ENST00000317122.2|lncRNA|exon	1	400,	0,
chr1:15836522-15867915	+	SPEN|ENST00000673875.1|coding|5UTR	2	363,37,	0,31356,
chr1:15928213-15928613	+	SPEN|ENST00000375759.8|coding|CDS	1	400,	0,
chr1:15928986-15929386	+	SPEN|ENST00000375759.8|coding|CDS	1	400,	0,
chr1:15930651-15931051	+	SPEN|ENST00000375759.8|coding|CDS	1	400,	0,
chr1:15931847-15932247	+	SPEN|ENST00000375759.8|coding|CDS	1	400,	0,
chr1:15940117-15940446	+	SPEN|ENST00000375759.8|coding|3UTR	1	329,	0,
chr1:15941881-15942227	-	ZBTB17|ENST00000375733.6|coding|3UTR	1	346,	0,
chr1:15969957-15970194	+	AL355994.4|ENST00000416882.2|others|exon	1	237,	0,
chr1:16057790-16058118	-	FAM131C|ENST00000375662.5|coding|3UTR	1	328,	0,
chr1:16124337-16124669	-	EPHA2|ENST00000358432.8|coding|3UTR	1	332,	0,
chr1:16198090-16198490	-	ARHGEF19|ENST00000270747.8|coding|3UTR	1	400,	0,
chr1:16215909-16216498	-	ANO7L1|ENST00000442385.5|others|exon	2	152,30,	0,559,
chr1:16228683-16229014	-	AL109627.1|ENST00000671994.1|lncRNA|exon	1	331,	0,
chr1:16231731-16232082	-	CPLANE2|ENST00000375599.8|coding|3UTR	1	351,	0,
chr1:16246840-16247161	-	FBXO42|ENST00000375592.8|coding|3UTR	1	321,	0,
chr1:16249913-16250313	-	FBXO42|ENST00000375592.8|coding|3UTR	1	400,	0,
chr1:16250626-16251026	-	FBXO42|ENST00000375592.8|coding|3UTR	1	400,	0,
chr1:16292329-16292729	-	FBXO42|ENST00000478089.1|coding|exon	1	400,	0,
chr1:16293434-16293834	-	FBXO42|ENST00000478089.1|coding|exon	1	400,	0,
chr1:16395219-16395619	+	SZRD1|ENST00000492354.1|coding|3UTR	1	400,	0,
chr1:16395684-16396084	-	SPATA21|ENST00000466212.5|coding|exon	1	400,	0,
chr1:16395992-16396392	+	SZRD1|ENST00000492354.1|coding|3UTR	1	400,	0,
chr1:16396155-16399397	-	SPATA21|ENST00000466212.5|coding|exon	3	157,189,54,	0,402,3188,
chr1:16396946-16397346	+	SZRD1|ENST00000492354.1|coding|3UTR	1	400,	0,
chr1:16397787-16398129	+	SZRD1|ENST00000492354.1|coding|3UTR	1	342,	0,
chr1:16400725-16405009	-	SPATA21|ENST00000466212.5|coding|exon	4	167,118,72,43,	0,3001,3242,4241,
chr1:16409899-16425641	-	SPATA21|ENST00000466212.5|coding|exon	3	144,138,118,	0,878,15624,
chr1:16425097-16425554	-	SPATA21|ENST00000612240.1|coding|CDS	2	113,31,	0,426,
chr1:16441199-16441582	+	NECAP2|ENST00000486390.1|coding|exon	1	383,	0,
chr1:16459726-16460064	+	NECAP2|ENST00000443980.6|coding|3UTR	1	338,	0,
chr1:16461314-16461714	+	LINC01772|ENST00000457898.1|lncRNA|exon	1	400,	0,
chr1:16467436-16467638	-	CROCCP3|ENST00000263511.8|others|exon	1	202,	0,
chr1:16467889-16468289	-	CROCCP3|ENST00000263511.8|others|exon	1	400,	0,
chr1:16468072-16468448	+	LINC01772|ENST00000457898.1|lncRNA|exon	1	376,	0,
chr1:16468911-16469311	-	CROCCP3|ENST00000263511.8|others|exon	1	400,	0,
chr1:16468922-16476405	-	CROCCP3|ENST00000591348.5|others|exon	3	85,238,7,	0,6902,7476,
chr1:16477285-16477685	-	CROCCP3|ENST00000591316.1|others|exon	1	400,	0,
chr1:16478340-16484335	-	CROCCP3|ENST00000420820.7|others|exon	3	97,200,103,	0,4946,5892,
chr1:16514750-16515150	+	AL137802.2|ENST00000562878.1|lncRNA|exon	1	400,	0,
chr1:16515478-16515754	+	AL137802.2|ENST00000562878.1|lncRNA|exon	1	276,	0,
chr1:16516309-16521788	+	AL137802.3|ENST00000648419.1|lncRNA|exon	3	1,56,225,	0,4422,5254,
chr1:16520726-16521796	+	AL137802.1|ENST00000452795.2|lncRNA|exon	2	61,233,	0,837,
chr1:16534588-16534988	-	LINC01783|ENST00000415386.2|lncRNA|exon	1	400,	0,
chr1:16562409-16562809	-	NBPF1|ENST00000430580.6|coding|3UTR	1	400,	0,
chr1:16564855-16567216	-	NBPF1|ENST00000392963.5|coding|3UTR	4	63,173,52,38,	0,777,1552,2323,
chr1:16591852-16604281	-	NBPF1|ENST00000392963.5|coding|CDS	3	204,155,41,	0,306,12388,
chr1:16593680-16608650	-	NBPF1|ENST00000420513.1|coding|exon	4	73,70,83,143,	0,911,1250,14827,
chr1:16605407-16605754	-	NBPF1|ENST00000449853.2|coding|exon	1	347,	0,
chr1:16618255-16618600	-	CROCCP2|ENST00000639594.1|others|exon	1	345,	0,
chr1:16635043-16644683	-	CROCCP2|ENST00000639456.1|others|exon	4	125,84,118,38,	0,7723,7984,9602,
chr1:16649858-16650283	+	MST1P2|ENST00000457982.3|others|exon	2	91,210,	0,215,
chr1:16685621-16685826	-	EIF1AXP1|ENST00000419267.1|others|exon	1	205,	0,
chr1:16750667-16750968	+	CROCCP4|ENST00000633627.1|others|exon	1	301,	0,
chr1:16754951-16755298	-	MST1L|ENST00000455405.6|others|exon	1	347,	0,
chr1:16757023-16757547	-	MST1L|ENST00000624762.3|others|exon	2	370,30,	0,494,
chr1:16872984-16873384	+	BX284668.2|ENST00000453554.1|lncRNA|exon	1	400,	0,
chr1:16888520-16889682	-	BX284668.5|ENST00000671472.1|lncRNA|exon	2	265,135,	0,1027,
chr1:16889095-16889426	+	BX284668.4|ENST00000453917.1|others|exon	1	331,	0,
chr1:16904339-16904555	-	BX284668.6|ENST00000606899.1|lncRNA|exon	1	216,	0,
chr1:16972620-16972964	+	CROCC|ENST00000375541.10|coding|3UTR	1	344,	0,
chr1:16985963-16986305	-	ATP13A2|ENST00000341676.9|coding|3UTR	1	342,	0,
chr1:16995491-16995832	-	ATP13A2|ENST00000463860.5|coding|exon	1	341,	0,
chr1:17004648-17005033	+	AL049569.1|ENST00000446261.1|lncRNA|exon	1	385,	0,
chr1:17018729-17023975	-	SDHB|ENST00000375499.8|coding|3UTR	3	229,123,3,	0,3878,5243,
chr1:17066771-17067101	-	PADI2|ENST00000375486.9|coding|3UTR	1	330,	0,
chr1:17354544-17358846	+	PADI4|ENST00000467001.1|coding|exon	4	143,145,103,9,	0,1438,1812,4293,
chr1:17363647-17363995	+	PADI4|ENST00000375448.4|coding|3UTR	1	348,	0,
chr1:17401330-17401679	+	PADI6|ENST00000619609.1|coding|3UTR	1	349,	0,
chr1:17406772-17407118	-	RCC2|ENST00000375436.9|coding|3UTR	1	346,	0,
chr1:17697514-17697864	+	ARHGEF10L|ENST00000167825.5|coding|3UTR	1	350,	0,
chr1:18871432-18871766	-	ALDH4A1|ENST00000538839.5|coding|3UTR	1	334,	0,
chr1:18904294-18904636	-	IFFO2|ENST00000455833.7|coding|3UTR	1	342,	0,
chr1:18907838-18908238	-	IFFO2|ENST00000455833.7|coding|3UTR	1	400,	0,
chr1:18908291-18908640	-	IFFO2|ENST00000355609.8|coding|3UTR	1	349,	0,
chr1:18916993-18955720	-	IFFO2|ENST00000455833.7|coding|CDS	5	49,141,96,61,53,	0,1368,2684,4067,38674,
chr1:18919746-18955979	-	IFFO2|ENST00000455833.7|coding|CDS	3	27,61,312,	0,1314,35921,
chr1:19074470-19074870	-	AL137127.1|ENST00000606379.1|lncRNA|exon	1	400,	0,
chr1:19074514-19074846	-	UBR4|ENST00000375224.1|coding|3UTR	1	332,	0,
chr1:19121189-19122908	-	UBR4|ENST00000375254.8|coding|CDS	3	245,79,76,	0,744,1643,
chr1:19215700-19216100	-	EMC1|ENST00000477853.6|coding|3UTR	1	400,	0,
chr1:19216858-19217258	-	EMC1|ENST00000477853.6|coding|3UTR	1	400,	0,
chr1:19217386-19217786	-	EMC1|ENST00000375199.7|coding|3UTR	1	400,	0,
chr1:19218080-19218480	-	EMC1|ENST00000375199.7|coding|3UTR	1	400,	0,
chr1:19218918-19219318	-	EMC1|ENST00000375208.7|coding|3UTR	1	400,	0,
chr1:19240361-19240704	+	EMC1-AS1|ENST00000437898.1|lncRNA|exon	1	343,	0,
chr1:19258907-19259307	+	MRTO4|ENST00000330263.5|coding|3UTR	1	400,	0,
chr1:19266027-19266366	-	AKR7L|ENST00000457194.6|others|3UTR	1	339,	0,
chr1:19282584-19284035	-	AKR7A3|ENST00000361640.5|coding|3UTR	2	308,40,	0,1411,
chr1:19303977-19304323	-	AKR7A2|ENST00000235835.7|coding|3UTR	1	346,	0,
chr1:19328927-19329292	+	SLC66A1|ENST00000375153.8|coding|3UTR	1	365,	0,
chr1:19338803-19339199	-	CAPZB|ENST00000264203.7|coding|3UTR	1	396,	0,
chr1:19339126-19339526	-	CAPZB|ENST00000375142.5|coding|3UTR	1	400,	0,
chr1:19339374-19344433	-	CAPZB|ENST00000674228.1|coding|3UTR	2	243,76,	0,4983,
chr1:19596979-19655087	+	NBL1|ENST00000602662.1|coding|CDS	2	130,76,	0,58032,
chr1:19597069-19640369	+	MICOS10-NBL1|ENST00000602384.5|coding|3UTR	6	40,48,110,90,88,24,	0,25030,26404,29317,37367,43276,
chr1:19608145-19608517	+	AL031727.1|ENST00000457263.1|others|exon	1	372,	0,
chr1:19622128-19626657	+	MICOS10|ENST00000322753.7|coding|3UTR	3	19,110,271,	0,1345,4258,
chr1:19658087-19658443	+	NBL1|ENST00000375136.8|coding|3UTR	1	356,	0,
chr1:19680567-19680936	+	HTR6|ENST00000289753.2|coding|3UTR	1	369,	0,
chr1:19682235-19682600	-	TMCO4|ENST00000294543.10|coding|3UTR	1	365,	0,
chr1:19747232-19780615	-	TMCO4|ENST00000496528.5|coding|exon	5	28,133,28,175,36,	0,8401,23309,24075,33347,
chr1:19890453-19904350	+	OTUD3|ENST00000375120.4|coding|CDS	4	80,113,123,84,	0,3914,7086,13813,
chr1:19907671-19908071	+	OTUD3|ENST00000375120.4|coding|3UTR	1	400,	0,
chr1:19912614-19912945	+	OTUD3|ENST00000375120.4|coding|3UTR	1	331,	0,
chr1:20112667-20113067	-	PLA2G2D|ENST00000617227.1|coding|3UTR	1	400,	0,
chr1:20159696-20160096	+	Z98257.1|ENST00000431027.1|lncRNA|exon	1	400,	0,
chr1:20160321-20160568	+	Z98257.1|ENST00000417884.1|lncRNA|exon	1	247,	0,
chr1:20161282-20161674	-	PLA2G2C|ENST00000429261.2|coding|3UTR	1	392,	0,
chr1:20163092-20175072	-	PLA2G2C|ENST00000429261.2|coding|3UTR	2	204,66,	0,11914,
chr1:20163841-20172877	-	PLA2G2C|ENST00000429261.2|coding|3UTR	2	316,84,	0,8952,
chr1:20184263-20186365	-	UBXN10-AS1|ENST00000442226.1|lncRNA|exon	2	361,6,	0,2096,
chr1:20191432-20191832	+	UBXN10|ENST00000375099.4|coding|3UTR	1	400,	0,
chr1:20193075-20193475	+	UBXN10|ENST00000375099.4|coding|3UTR	1	400,	0,
chr1:20194344-20194744	+	UBXN10|ENST00000375099.4|coding|3UTR	1	400,	0,
chr1:20294244-20323175	-	AL020998.1|ENST00000444923.1|lncRNA|exon	2	110,73,	0,28858,
chr1:20482398-20482734	-	CAMK2N1|ENST00000375078.4|coding|3UTR	1	336,	0,
chr1:20482822-20483222	-	CAMK2N1|ENST00000375078.4|coding|3UTR	1	400,	0,
chr1:20483423-20485317	-	CAMK2N1|ENST00000375078.4|coding|3UTR	2	296,104,	0,1790,
chr1:20499460-20499806	-	MUL1|ENST00000264198.5|coding|3UTR	1	346,	0,
chr1:20526395-20526722	+	RPS4XP4|ENST00000443195.1|others|exon	1	327,	0,
chr1:20618549-20618895	+	CDA|ENST00000375071.4|coding|3UTR	1	346,	0,
chr1:20649171-20650773	+	PINK1|ENST00000321556.5|coding|3UTR	2	60,340,	0,1262,
chr1:20650935-20651335	+	PINK1|ENST00000321556.5|coding|3UTR	1	400,	0,
chr1:20651773-20652173	-	PINK1-AS|ENST00000451424.1|lncRNA|exon	1	400,	0,
chr1:20652157-20652649	-	DDOST|ENST00000375048.7|coding|3UTR	2	371,29,	0,463,
chr1:20664019-20664362	-	KIF17|ENST00000247986.2|coding|3UTR	1	343,	0,
chr1:20719764-20720087	-	SH2D5|ENST00000375031.5|coding|3UTR	1	323,	0,
chr1:20732964-20733952	+	AL663074.1|ENST00000436642.1|lncRNA|exon	2	61,153,	0,835,
chr1:20742643-20743043	-	HP1BP3|ENST00000438032.6|coding|3UTR	1	400,	0,
chr1:20743124-20743524	-	HP1BP3|ENST00000375003.6|coding|3UTR	1	400,	0,
chr1:20744771-20745617	-	HP1BP3|ENST00000312239.10|coding|3UTR	2	320,75,	0,771,
chr1:20773564-20773964	-	HP1BP3|ENST00000375003.6|coding|5UTR	1	400,	0,
chr1:20773590-20780470	-	HP1BP3|ENST00000417710.5|coding|CDS	4	20,154,100,126,	0,3006,6221,6754,
chr1:20806474-20806874	-	EIF4G3|ENST00000264211.12|coding|3UTR	1	400,	0,
chr1:20807019-20807419	-	EIF4G3|ENST00000400422.6|coding|3UTR	1	400,	0,
chr1:20862273-20865219	-	EIF4G3|ENST00000634879.1|coding|CDS	3	59,237,104,	0,2202,2842,
chr1:20941242-20941711	-	EIF4G3|ENST00000356916.7|coding|3UTR	2	153,221,	0,248,
chr1:20973004-21002722	-	EIF4G3|ENST00000411888.5|coding|CDS	4	95,115,180,10,	0,7329,8043,29708,
chr1:21002780-21176341	-	EIF4G3|ENST00000438975.5|coding|5UTR	4	28,129,76,167,	0,48085,86357,173394,
chr1:21003565-21003904	-	RPS15AP6|ENST00000420703.1|others|exon	1	339,	0,
chr1:21175124-21175473	-	EIF4G3|ENST00000634778.1|coding|exon	1	349,	0,
chr1:21177657-21178057	+	AL031005.2|ENST00000669329.1|lncRNA|exon	1	400,	0,
chr1:21217248-21217596	-	ECE1|ENST00000415912.6|coding|3UTR	1	348,	0,
chr1:21218592-21218986	-	ECE1|ENST00000357071.8|coding|3UTR	1	394,	0,
chr1:21219533-21219933	-	ECE1|ENST00000357071.8|coding|3UTR	1	400,	0,
chr1:21266864-21267212	+	AL031005.1|ENST00000416959.1|lncRNA|exon	1	348,	0,
chr1:21293445-21294035	+	ECE1-AS1|ENST00000449034.1|lncRNA|exon	2	298,102,	0,488,
chr1:21299386-21299786	+	ECE1-AS1|ENST00000655030.1|lncRNA|exon	1	400,	0,
chr1:21474922-21480205	+	NBPF3|ENST00000434838.6|coding|3UTR	4	29,164,52,155,	0,3221,4426,5128,
chr1:21484519-21484919	+	NBPF3|ENST00000318220.10|coding|3UTR	1	400,	0,
chr1:21578023-21578384	+	ALPL|ENST00000374840.8|coding|3UTR	1	361,	0,
chr1:21596282-21596670	-	RAP1GAP|ENST00000542643.6|coding|3UTR	1	388,	0,
chr1:21678387-21678787	-	USP48|ENST00000308271.14|coding|3UTR	1	400,	0,
chr1:21678884-21679284	-	USP48|ENST00000308271.14|coding|3UTR	1	400,	0,
chr1:21679219-21680916	-	USP48|ENST00000479177.1|coding|exon	2	220,109,	0,1588,
chr1:21679367-21687227	-	USP48|ENST00000529637.5|coding|3UTR	3	72,27,37,	0,1440,7823,
chr1:21715421-21724015	-	USP48|ENST00000529637.5|coding|CDS	4	36,131,115,118,	0,5614,6228,8476,
chr1:21727851-21728190	-	USP48|ENST00000421625.6|coding|3UTR	1	339,	0,
chr1:21728614-21736611	-	USP48|ENST00000374730.2|coding|3UTR	3	105,129,166,	0,1089,7831,
chr1:21736489-21751553	-	USP48|ENST00000421625.6|coding|CDS	4	136,83,134,47,	0,10577,11648,15017,
chr1:21753098-21782924	-	USP48|ENST00000421625.6|coding|CDS	4	21,157,121,101,	0,3447,4564,29725,
chr1:21822244-21822583	-	HSPG2|ENST00000374695.8|coding|3UTR	1	339,	0,
chr1:21824897-21825219	+	LDLRAD2|ENST00000344642.7|coding|3UTR	1	322,	0,
chr1:21908161-21908537	+	AL590556.1|ENST00000423231.1|others|exon	1	376,	0,
chr1:21950735-21950956	-	AL590556.2|ENST00000636906.1|others|exon	1	221,	0,
chr1:21951604-21956871	-	AL590556.2|ENST00000637118.1|others|exon	2	46,190,	0,5077,
chr1:22023999-22024399	-	LINC01635|ENST00000635097.2|lncRNA|exon	1	400,	0,
chr1:22024422-22025182	-	LINC01635|ENST00000667783.1|lncRNA|exon	2	23,377,	0,383,
chr1:22026212-22026612	+	LINC00339|ENST00000641009.1|lncRNA|exon	1	400,	0,
chr1:22027927-22028327	+	LINC00339|ENST00000452322.2|lncRNA|exon	1	400,	0,
chr1:22030378-22030617	+	AL590556.3|ENST00000648697.1|lncRNA|exon	1	239,	0,
chr1:22030541-22030748	+	AL031281.1|ENST00000642137.1|others|exon	1	207,	0,
chr1:22030837-22031184	+	LINC00339|ENST00000634712.2|lncRNA|exon	1	347,	0,
chr1:22031035-22031435	-	CDC42-AS1|ENST00000649486.1|lncRNA|exon	1	400,	0,
chr1:22031797-22052927	-	CDC42-AS1|ENST00000649486.1|lncRNA|exon	2	70,141,	0,20989,
chr1:22059197-22059508	+	CDC42-IT1|ENST00000431803.2|lncRNA|exon	1	311,	0,
chr1:22059598-22064199	+	CDC42-IT1|ENST00000431803.2|lncRNA|exon	2	88,202,	0,4399,
chr1:22086535-22091616	+	CDC42|ENST00000400259.5|coding|3UTR	3	13,198,189,	0,133,4892,
chr1:22092034-22092434	+	CDC42|ENST00000400259.5|coding|3UTR	1	400,	0,
chr1:22092579-22092979	+	CDC42|ENST00000648594.1|coding|3UTR	1	400,	0,
chr1:22119078-22119478	-	WNT4|ENST00000290167.11|coding|3UTR	1	400,	0,
chr1:22157031-22157401	+	AL445253.1|ENST00000648968.1|lncRNA|exon	1	370,	0,
chr1:22490382-22501494	+	ZBTB40|ENST00000400239.6|coding|CDS	3	263,134,3,	0,1017,11109,
chr1:22508715-22511756	+	ZBTB40|ENST00000650433.1|coding|CDS	4	16,134,169,81,	0,384,2463,2960,
chr1:22528040-22528440	+	ZBTB40|ENST00000375647.5|coding|3UTR	1	400,	0,
chr1:22530315-22530715	+	ZBTB40|ENST00000375647.5|coding|3UTR	1	400,	0,
chr1:22589250-22589587	+	EPHA8|ENST00000374644.8|coding|3UTR	1	337,	0,
chr1:22639225-22639625	+	C1QA|ENST00000374642.8|coding|3UTR	1	400,	0,
chr1:22647691-22648047	+	C1QC|ENST00000374640.9|coding|3UTR	1	356,	0,
chr1:22661161-22661561	+	C1QB|ENST00000509305.6|coding|3UTR	1	400,	0,
chr1:22912498-22913760	+	EPHB2|ENST00000374632.7|coding|3UTR	2	101,299,	0,963,
chr1:22914231-22914631	+	EPHB2|ENST00000400191.7|coding|3UTR	1	400,	0,
chr1:22914932-22915332	+	EPHB2|ENST00000400191.7|coding|3UTR	1	400,	0,
chr1:23019632-23030553	+	KDM1A|ENST00000465864.2|coding|CDS	2	315,85,	0,10836,
chr1:23057530-23071260	+	KDM1A|ENST00000465864.2|coding|CDS	5	35,95,143,91,36,	0,1542,11008,11530,13694,
chr1:23083345-23083684	+	KDM1A|ENST00000356634.7|coding|3UTR	1	339,	0,
chr1:23093624-23094024	-	LUZP1|ENST00000471849.5|coding|CDS	1	400,	0,
chr1:23244870-23245196	+	AL109936.2|ENST00000442089.1|others|exon	1	326,	0,
chr1:23281309-23281640	-	LINC01355|ENST00000566551.1|lncRNA|exon	1	331,	0,
chr1:23284359-23284759	-	LINC01355|ENST00000666981.1|lncRNA|exon	1	400,	0,
chr1:23284983-23285383	-	LINC01355|ENST00000666981.1|lncRNA|exon	1	400,	0,
chr1:23285985-23286385	-	LINC01355|ENST00000666981.1|lncRNA|exon	1	400,	0,
chr1:23286776-23287176	-	LINC01355|ENST00000666981.1|lncRNA|exon	1	400,	0,
chr1:23297797-23302600	+	AL109936.8|ENST00000641772.1|lncRNA|exon	2	80,257,	0,4546,
chr1:23309755-23310155	-	HNRNPR|ENST00000302271.11|coding|3UTR	1	400,	0,
chr1:23310367-23310767	-	HNRNPR|ENST00000606561.5|coding|3UTR	1	400,	0,
chr1:23311271-23318681	-	HNRNPR|ENST00000427764.3|coding|CDS	3	51,150,199,	0,2281,7211,
chr1:23359454-23359792	-	ZNF436|ENST00000314011.9|coding|3UTR	1	338,	0,
chr1:23359954-23360354	-	ZNF436|ENST00000314011.9|coding|3UTR	1	400,	0,
chr1:23361235-23361635	-	ZNF436|ENST00000374608.3|coding|3UTR	1	400,	0,
chr1:23362215-23362615	-	ZNF436|ENST00000374608.3|coding|CDS	1	400,	0,
chr1:23369453-23369853	+	ZNF436-AS1|ENST00000335648.3|lncRNA|exon	1	400,	0,
chr1:23371402-23371790	+	ZNF436-AS1|ENST00000454117.1|lncRNA|exon	1	388,	0,
chr1:23378380-23378710	-	AL109936.3|ENST00000605350.1|lncRNA|exon	1	330,	0,
chr1:23381357-23393942	-	TCEA3|ENST00000450454.7|coding|3UTR	4	117,72,147,64,	0,2988,5915,12521,
chr1:23428563-23428840	-	ASAP3|ENST00000336689.8|coding|3UTR	1	277,	0,
chr1:23506438-23506772	-	E2F2|ENST00000361729.3|coding|3UTR	1	334,	0,
chr1:23557940-23558282	-	ID3|ENST00000374561.6|coding|3UTR	1	342,	0,
chr1:23576447-23576795	-	AL450043.1|ENST00000648225.1|lncRNA|exon	1	348,	0,
chr1:23629532-23640568	+	MDS2|ENST00000374555.7|lncRNA|exon	3	25,116,180,	0,10147,10856,
chr1:23693853-23696440	+	RPL11|ENST00000643754.2|coding|3UTR	4	60,132,111,97,	0,806,1944,2490,
chr1:23751460-23751860	+	ELOA|ENST00000609199.1|coding|CDS	1	400,	0,
chr1:23759543-23759943	+	ELOA|ENST00000613537.4|coding|3UTR	1	400,	0,
chr1:23760536-23760936	-	ELOA-AS1|ENST00000664563.1|lncRNA|exon	1	400,	0,
chr1:23761686-23762038	+	ELOA|ENST00000613537.4|coding|3UTR	1	352,	0,
chr1:23787888-23788227	+	PITHD1|ENST00000246151.9|coding|3UTR	1	339,	0,
chr1:23795169-23795519	+	LYPLA2|ENST00000374514.8|coding|3UTR	1	350,	0,
chr1:23795608-23795960	-	GALE|ENST00000456977.5|coding|3UTR	1	352,	0,
chr1:23798293-23798693	-	GALE|ENST00000467493.5|coding|exon	1	400,	0,
chr1:23801887-23802222	-	HMGCL|ENST00000374490.8|coding|3UTR	1	335,	0,
chr1:23845087-23845437	-	FUCA1|ENST00000374479.3|coding|3UTR	1	350,	0,
chr1:23870543-23870876	-	CNR2|ENST00000374472.5|coding|3UTR	1	333,	0,
chr1:23873046-23873446	-	CNR2|ENST00000374472.5|coding|3UTR	1	400,	0,
chr1:23873745-23874145	-	CNR2|ENST00000374472.5|coding|3UTR	1	400,	0,
chr1:23949030-23949352	-	H3P1|ENST00000421430.2|others|exon	1	322,	0,
chr1:23959957-23961592	+	PNRC2|ENST00000334351.8|coding|CDS	3	41,206,153,	0,971,1482,
chr1:23963078-23963437	+	PNRC2|ENST00000647887.1|coding|3UTR	1	359,	0,
chr1:23966421-23966821	-	SRSF10|ENST00000344989.10|coding|3UTR	1	400,	0,
chr1:23967544-23974977	-	SRSF10|ENST00000374452.9|coding|3UTR	4	179,54,163,4,	0,4028,4305,7429,
chr1:23969063-23969463	-	SRSF10|ENST00000492112.3|coding|3UTR	1	400,	0,
chr1:23970357-23970757	-	SRSF10|ENST00000343255.9|coding|3UTR	1	400,	0,
chr1:23970960-23971360	-	SRSF10|ENST00000492112.3|coding|3UTR	1	400,	0,
chr1:23978117-23980269	-	SRSF10|ENST00000495785.1|coding|3UTR	3	156,165,79,	0,535,2073,
chr1:24056379-24056779	-	MYOM3|ENST00000374434.4|coding|3UTR	1	400,	0,
chr1:24154168-24154552	-	IFNLR1|ENST00000327535.6|coding|3UTR	1	384,	0,
chr1:24154974-24155374	-	IFNLR1|ENST00000327535.6|coding|3UTR	1	400,	0,
chr1:24357008-24357359	-	STPG1|ENST00000003583.12|coding|3UTR	1	351,	0,
chr1:24358099-24358499	-	STPG1|ENST00000003583.12|coding|3UTR	1	400,	0,
chr1:24391262-24391613	-	STPG1|ENST00000498488.5|coding|exon	1	351,	0,
chr1:24414535-24414935	-	STPG1|ENST00000468303.5|coding|exon	1	400,	0,
chr1:24419699-24420099	+	NIPAL3|ENST00000488155.1|coding|exon	1	400,	0,
chr1:24465933-24466326	+	NIPAL3|ENST00000432012.1|coding|3UTR	1	393,	0,
chr1:24471188-24471588	+	NIPAL3|ENST00000003912.7|coding|3UTR	1	400,	0,
chr1:24472574-24472945	+	NIPAL3|ENST00000003912.7|coding|3UTR	1	371,	0,
chr1:24496265-24499669	-	RCAN3AS|ENST00000652351.1|lncRNA|exon	2	331,17,	0,3387,
chr1:24502836-24514394	+	RCAN3|ENST00000374395.9|coding|5UTR	2	314,81,	0,11477,
chr1:24531252-24535181	+	RCAN3|ENST00000538532.6|coding|CDS	3	139,172,89,	0,1830,3840,
chr1:24535381-24535781	+	RCAN3|ENST00000538532.6|coding|3UTR	1	400,	0,
chr1:24536638-24537038	+	RCAN3|ENST00000374395.9|coding|3UTR	1	400,	0,
chr1:24538802-24539011	-	NCMAP-DT|ENST00000577528.1|lncRNA|exon	1	209,	0,
chr1:24540708-24541039	+	RCAN3|ENST00000374395.9|coding|3UTR	1	331,	0,
chr1:24646003-24650006	+	SRRM1|ENST00000478890.5|coding|exon	4	70,123,171,36,	0,663,2855,3967,
chr1:24650048-24652528	+	SRRM1|ENST00000485441.5|coding|exon	4	38,63,204,95,	0,516,1360,2385,
chr1:24669430-24671432	+	SRRM1|ENST00000479034.5|coding|exon	3	157,196,47,	0,689,1955,
chr1:24672924-24673272	+	SRRM1|ENST00000323848.14|coding|3UTR	1	348,	0,
chr1:24827097-24840971	+	CLIC4|ENST00000488683.1|coding|3UTR	3	19,182,199,	0,12762,13675,
chr1:24841449-24841849	+	CLIC4|ENST00000488683.1|coding|3UTR	1	400,	0,
chr1:24843911-24844281	+	CLIC4|ENST00000374379.9|coding|3UTR	1	370,	0,
chr1:24899532-24899900	-	RUNX3|ENST00000308873.10|coding|3UTR	1	368,	0,
chr1:24901033-24901433	-	RUNX3|ENST00000338888.3|coding|3UTR	1	400,	0,
chr1:25110458-25110636	-	AL050344.1|ENST00000429666.1|lncRNA|exon	1	178,	0,
chr1:25209199-25209437	+	AL031432.1|ENST00000455902.2|lncRNA|exon	1	238,	0,
chr1:25222661-25223061	-	SYF2|ENST00000236273.9|coding|3UTR	1	400,	0,
chr1:25223068-25225038	-	SYF2|ENST00000354361.3|coding|3UTR	2	363,37,	0,1933,
chr1:25230309-25230645	-	SYF2|ENST00000476231.1|coding|exon	1	336,	0,
chr1:25230817-25231217	-	SYF2|ENST00000476231.1|coding|exon	1	400,	0,
chr1:25231627-25232027	-	SYF2|ENST00000476231.1|coding|exon	1	400,	0,
chr1:25233316-25233716	+	AL031432.4|ENST00000641729.1|lncRNA|exon	1	400,	0,
chr1:25234274-25234674	+	AL031432.4|ENST00000641729.1|lncRNA|exon	1	400,	0,
chr1:25239785-25240185	+	AL031432.5|ENST00000641059.1|lncRNA|exon	1	400,	0,
chr1:25242255-25242575	-	RSRP1|ENST00000473314.6|coding|3UTR	1	320,	0,
chr1:25244059-25244459	-	RSRP1|ENST00000498238.1|coding|exon	1	400,	0,
chr1:25244849-25245249	-	RSRP1|ENST00000431849.3|coding|3UTR	1	400,	0,
chr1:25245280-25246822	-	RSRP1|ENST00000498238.1|coding|exon	2	21,379,	0,1163,
chr1:25247981-25248321	+	AL031432.3|ENST00000607698.1|lncRNA|exon	1	340,	0,
chr1:25266727-25267127	-	AL031432.2|ENST00000566714.1|others|exon	1	400,	0,
chr1:25328941-25329341	+	RHD|ENST00000328664.9|coding|3UTR	1	400,	0,
chr1:25330073-25330424	+	RHD|ENST00000328664.9|coding|3UTR	1	351,	0,
chr1:25336429-25337318	-	AL928711.1|ENST00000570165.1|others|exon	2	32,279,	0,610,
chr1:25356795-25361001	+	TMEM50A|ENST00000374358.5|coding|3UTR	2	58,342,	0,3864,
chr1:25362001-25362351	+	TMEM50A|ENST00000374358.5|coding|3UTR	1	350,	0,
chr1:25398859-25399175	+	AL031284.1|ENST00000419297.2|others|exon	1	316,	0,
chr1:25454264-25485735	+	MACO1|ENST00000399766.7|coding|CDS	3	118,159,123,	0,29851,31348,
chr1:25454273-25458502	+	MACO1|ENST00000647928.1|coding|CDS	3	109,179,112,	0,2379,4117,
chr1:25498368-25498768	+	MACO1|ENST00000647928.1|coding|3UTR	1	400,	0,
chr1:25499870-25500209	+	MACO1|ENST00000374343.5|coding|3UTR	1	339,	0,
chr1:25553388-25553788	+	LDLRAP1|ENST00000488127.1|coding|exon	1	400,	0,
chr1:25568516-25568866	+	LDLRAP1|ENST00000374338.5|coding|3UTR	1	350,	0,
chr1:25581716-25590356	+	AL606491.1|ENST00000412797.1|lncRNA|exon	2	56,188,	0,8452,
chr1:25644552-25644905	-	AL031280.1|ENST00000436991.1|lncRNA|exon	1	353,	0,
chr1:25784069-25784469	+	MAN1C1|ENST00000611903.4|coding|3UTR	1	400,	0,
chr1:25785522-25785922	+	MAN1C1|ENST00000611903.4|coding|3UTR	1	400,	0,
chr1:25811470-25823094	+	AL020996.2|ENST00000559265.1|coding|exon	3	65,189,99,	0,220,11525,
chr1:25816779-25819737	-	AL020996.1|ENST00000442055.5|lncRNA|exon	4	101,152,22,94,	0,782,1623,2864,
chr1:25817864-25818205	+	SELENON|ENST00000354177.8|coding|3UTR	1	341,	0,
chr1:25818507-25818864	-	AL020996.1|ENST00000536896.2|lncRNA|exon	1	357,	0,
chr1:25832592-25832935	+	MTFR1L|ENST00000466284.1|coding|3UTR	1	343,	0,
chr1:25834006-25834398	-	AUNIP|ENST00000374298.4|coding|3UTR	1	392,	0,
chr1:25837510-25859458	-	AUNIP|ENST00000538789.5|coding|CDS	2	44,179,	0,21769,
chr1:25859613-25862951	+	AL033528.3|ENST00000455431.1|lncRNA|exon	2	262,117,	0,3221,
chr1:25861463-25861863	-	PAQR7|ENST00000374296.3|coding|3UTR	1	400,	0,
chr1:25900535-25900935	-	STMN1|ENST00000399728.5|coding|3UTR	1	400,	0,
chr1:25959767-25960101	-	PAFAH2|ENST00000374282.8|coding|3UTR	1	334,	0,
chr1:25960809-25961209	-	PAFAH2|ENST00000374284.5|coding|3UTR	1	400,	0,
chr1:26035512-26035912	+	EXTL1|ENST00000374280.4|coding|3UTR	1	400,	0,
chr1:26036006-26036388	+	EXTL1|ENST00000374280.4|coding|3UTR	1	382,	0,
chr1:26037273-26037621	-	SLC30A2|ENST00000374276.4|coding|3UTR	1	348,	0,
chr1:26051304-26051581	-	TRIM63|ENST00000374272.3|coding|3UTR	1	277,	0,
chr1:26122281-26122681	+	PDIK1L|ENST00000619836.4|coding|3UTR	1	400,	0,
chr1:26123833-26124233	+	PDIK1L|ENST00000619836.4|coding|3UTR	1	400,	0,
chr1:26125188-26125549	+	PDIK1L|ENST00000374269.2|coding|3UTR	1	361,	0,
chr1:26162252-26162652	+	FAM110D|ENST00000374268.5|coding|3UTR	1	400,	0,
chr1:26170182-26170862	+	ZNF593|ENST00000270812.6|coding|3UTR	3	1,63,288,	0,235,392,
chr1:26180858-26181083	+	CNKSR1|ENST00000465415.1|coding|exon	1	225,	0,
chr1:26189569-26189884	+	CNKSR1|ENST00000361530.11|coding|3UTR	1	315,	0,
chr1:26218774-26219174	-	AL355877.2|ENST00000622820.1|others|exon	1	400,	0,
chr1:26257639-26268487	+	CEP85|ENST00000640292.2|coding|CDS	4	91,118,186,5,	0,503,1977,10843,
chr1:26278477-26278808	+	CEP85|ENST00000252992.8|coding|3UTR	1	331,	0,
chr1:26281168-26281514	+	SH3BGRL3|ENST00000270792.10|coding|3UTR	1	346,	0,
chr1:26282288-26282767	-	UBXN11|ENST00000357089.8|coding|3UTR	2	281,119,	0,360,
chr1:26320181-26320519	+	CD52|ENST00000374213.3|coding|3UTR	1	338,	0,
chr1:26321865-26324200	-	CRYBG2|ENST00000308182.9|coding|3UTR	3	191,160,49,	0,298,2286,
chr1:26326688-26326957	+	AL451139.1|ENST00000434718.2|others|exon	1	269,	0,
chr1:26361647-26361990	-	ZNF683|ENST00000349618.7|coding|3UTR	1	343,	0,
chr1:26432916-26442898	+	DHDDS|ENST00000374186.7|coding|exon	3	92,117,191,	0,5251,9791,
chr1:26438340-26438734	+	DHDDS|ENST00000487944.5|coding|exon	1	394,	0,
chr1:26447612-26448565	+	DHDDS|ENST00000427245.6|coding|3UTR	2	48,210,	0,743,
chr1:26460081-26469231	+	DHDDS|ENST00000525682.6|coding|3UTR	2	63,337,	0,8813,
chr1:26467066-26467466	-	DHDDS-AS1|ENST00000656565.1|lncRNA|exon	1	400,	0,
chr1:26467688-26468014	-	DHDDS-AS1|ENST00000656565.1|lncRNA|exon	1	326,	0,
chr1:26470943-26471295	+	DHDDS|ENST00000236342.12|coding|3UTR	1	352,	0,
chr1:26472463-26473614	+	HMGN2|ENST00000479815.5|coding|exon	2	164,132,	0,1019,
chr1:26473516-26475266	+	HMGN2|ENST00000493418.1|coding|exon	5	69,30,51,96,154,	0,186,568,1055,1596,
chr1:26473708-26474108	+	HMGN2|ENST00000479815.5|coding|exon	1	400,	0,
chr1:26475596-26475996	+	HMGN2|ENST00000361427.6|coding|3UTR	1	400,	0,
chr1:26574674-26575021	+	RPS6KA1|ENST00000374168.7|coding|3UTR	1	347,	0,
chr1:26692132-26692342	-	AL512408.1|ENST00000569378.1|lncRNA|exon	1	210,	0,
chr1:26692828-26693228	-	AL512408.1|ENST00000569378.1|lncRNA|exon	1	400,	0,
chr1:26780787-26781187	+	ARID1A|ENST00000636219.1|coding|3UTR	1	400,	0,
chr1:26781768-26782102	+	ARID1A|ENST00000636219.1|coding|3UTR	1	334,	0,
chr1:26794593-26794993	+	PIGV|ENST00000674317.1|coding|exon	1	400,	0,
chr1:26797929-26798329	+	PIGV|ENST00000431541.6|coding|3UTR	1	400,	0,
chr1:26814822-26815092	+	RN7SL165P|ENST00000477476.3|others|exon	1	270,	0,
chr1:26851134-26853055	+	ZDHHC18|ENST00000478902.1|coding|exon	2	97,303,	0,1618,
chr1:26855345-26855745	+	ZDHHC18|ENST00000374142.9|coding|3UTR	1	400,	0,
chr1:26864116-26864446	+	SFN|ENST00000339276.6|coding|3UTR	1	330,	0,
chr1:26876192-26876581	-	GPN2|ENST00000374135.9|coding|3UTR	1	389,	0,
chr1:26879368-26884178	-	GPN2|ENST00000374135.9|coding|3UTR	2	381,19,	0,4791,
chr1:26890497-26890849	-	GPATCH3|ENST00000361720.10|coding|3UTR	1	352,	0,
chr1:26945469-26946406	+	NUDC|ENST00000321265.10|coding|3UTR	3	4,119,277,	0,98,660,
chr1:26949578-26949935	-	KDF1|ENST00000616918.1|coding|3UTR	1	357,	0,
chr1:27000286-27000686	+	TRNP1|ENST00000522111.3|coding|3UTR	1	400,	0,
chr1:27005064-27005426	-	TENT5B|ENST00000289166.6|coding|3UTR	1	362,	0,
chr1:27098811-27099156	-	SLC9A1|ENST00000263980.8|coding|3UTR	1	345,	0,
chr1:27105451-27105654	-	SLC9A1|ENST00000374086.3|coding|3UTR	1	203,	0,
chr1:27154486-27154886	-	SLC9A1|ENST00000263980.8|coding|5UTR	1	400,	0,
chr1:27201125-27201473	-	CHCHD3P3|ENST00000446783.1|others|exon	1	348,	0,
chr1:27207157-27207557	+	NPM1P39|ENST00000449818.1|others|exon	1	400,	0,
chr1:27304200-27304600	+	WDTC1|ENST00000491239.2|coding|exon	1	400,	0,
chr1:27307810-27308210	+	WDTC1|ENST00000361771.7|coding|3UTR	1	400,	0,
chr1:27311240-27311732	+	FO393419.3|ENST00000428741.2|others|exon	2	105,70,	0,422,
chr1:27325570-27325796	+	ACTG1P20|ENST00000486001.1|others|exon	1	226,	0,
chr1:27336050-27336393	+	TMEM222|ENST00000611517.4|coding|3UTR	1	343,	0,
chr1:27353345-27353924	+	SYTL1|ENST00000318074.9|coding|3UTR	2	143,212,	0,367,
chr1:27355189-27355728	-	MAP3K6|ENST00000374040.7|coding|3UTR	2	280,60,	0,479,
chr1:27370473-27370693	-	FCN3|ENST00000498393.1|coding|exon	1	220,	0,
chr1:27395400-27395766	+	GPR3|ENST00000374024.4|coding|3UTR	1	366,	0,
chr1:27404230-27404565	-	WASF2|ENST00000618852.5|coding|3UTR	1	335,	0,
chr1:27405606-27406006	-	WASF2|ENST00000618852.5|coding|3UTR	1	400,	0,
chr1:27414960-27419078	-	WASF2|ENST00000536657.1|coding|CDS	4	3,118,154,125,	0,1024,3308,3993,
chr1:27525831-27530561	+	BX293535.1|ENST00000443579.1|lncRNA|exon	2	54,202,	0,4528,
chr1:27534249-27534649	-	AHDC1|ENST00000673934.1|coding|3UTR	1	400,	0,
chr1:27534705-27547411	-	AHDC1|ENST00000642245.1|coding|3UTR	2	211,151,	0,12555,
chr1:27552496-27552735	-	AHDC1|ENST00000490295.2|coding|exon	1	239,	0,
chr1:27612264-27612664	-	FGR|ENST00000374005.8|coding|3UTR	1	400,	0,
chr1:27666066-27666377	-	IFI6|ENST00000362020.4|coding|3UTR	1	311,	0,
chr1:27669490-27675852	+	AL445490.1|ENST00000625232.2|lncRNA|exon	3	96,118,125,	0,821,6237,
chr1:27724834-27725199	-	AL020997.5|ENST00000662905.1|lncRNA|exon	1	365,	0,
chr1:27732621-27749120	+	FAM76A|ENST00000530324.5|coding|CDS	4	36,153,158,53,	0,1409,12032,16446,
chr1:27739170-27739439	+	AL020997.1|ENST00000446554.1|others|exon	1	269,	0,
chr1:27755328-27760185	+	FAM76A|ENST00000446647.1|coding|3UTR	3	2,102,228,	0,4197,4629,
chr1:27761268-27761473	+	FAM76A|ENST00000419687.6|coding|3UTR	1	205,	0,
chr1:27761585-27761985	+	FAM76A|ENST00000373954.10|coding|3UTR	1	400,	0,
chr1:27762775-27763116	+	FAM76A|ENST00000373954.10|coding|3UTR	1	341,	0,
chr1:27801727-27802039	+	STX12|ENST00000468761.1|coding|exon	1	312,	0,
chr1:27810262-27818065	+	STX12|ENST00000472285.1|coding|exon	3	27,106,215,	0,1900,7588,
chr1:27820018-27820330	+	AL020997.3|ENST00000602843.1|lncRNA|exon	1	312,	0,
chr1:27823396-27823796	+	STX12|ENST00000373943.9|coding|3UTR	1	400,	0,
chr1:27823963-27824363	+	STX12|ENST00000373943.9|coding|3UTR	1	400,	0,
chr1:27843296-27850393	+	PPP1R8|ENST00000431586.1|coding|CDS	3	34,65,301,	0,3731,6796,
chr1:27851160-27851560	+	PPP1R8|ENST00000373931.8|coding|3UTR	1	400,	0,
chr1:27886325-27886675	+	THEMIS2|ENST00000373921.8|coding|3UTR	1	350,	0,
chr1:27891540-27891897	-	RPA2|ENST00000373912.8|coding|3UTR	1	357,	0,
chr1:27938875-27955781	-	AL512288.1|ENST00000448015.1|lncRNA|exon	2	204,11,	0,16895,
chr1:27958758-27959107	+	SMPDL3B|ENST00000549094.1|coding|3UTR	1	349,	0,
chr1:27967746-27968087	+	XKR8|ENST00000373884.6|coding|3UTR	1	341,	0,
chr1:27970346-27970692	-	EYA3|ENST00000436342.6|coding|3UTR	1	346,	0,
chr1:27974032-27974432	-	EYA3|ENST00000373864.5|coding|3UTR	1	400,	0,
chr1:27988473-27993431	-	EYA3|ENST00000495923.5|coding|exon	3	183,115,32,	0,1223,4926,
chr1:27990158-27990357	-	AL512288.2|ENST00000426041.2|others|exon	1	199,	0,
chr1:28031943-28032180	-	RN7SL559P|ENST00000476501.3|others|exon	1	237,	0,
chr1:28095742-28096014	-	SPCS2P4|ENST00000436160.1|others|exon	1	272,	0,
chr1:28147179-28147523	-	PTAFR|ENST00000373857.8|coding|3UTR	1	344,	0,
chr1:28149335-28149735	-	PTAFR|ENST00000373857.8|coding|3UTR	1	400,	0,
chr1:28200523-28200923	-	DNAJC8|ENST00000263697.6|coding|3UTR	1	400,	0,
chr1:28208351-28232937	-	DNAJC8|ENST00000489277.5|coding|exon	6	62,95,67,57,102,17,	0,1620,2219,6588,20570,24569,
chr1:28236378-28238097	+	ATP5IF1|ENST00000465645.1|coding|3UTR	2	74,261,	0,1458,
chr1:28239519-28239869	-	AL353622.1|ENST00000604716.1|lncRNA|exon	1	350,	0,
chr1:28240159-28240559	-	AL353622.1|ENST00000604716.1|lncRNA|exon	1	400,	0,
chr1:28247347-28247568	+	AL353622.2|ENST00000605846.1|lncRNA|exon	1	221,	0,
chr1:28281050-28281450	+	SESN2|ENST00000253063.4|coding|3UTR	1	400,	0,
chr1:28282131-28282474	+	SESN2|ENST00000253063.4|coding|3UTR	1	343,	0,
chr1:28334652-28335052	+	MED18|ENST00000398997.2|coding|3UTR	1	400,	0,
chr1:28335634-28335965	+	MED18|ENST00000373842.9|coding|3UTR	1	331,	0,
chr1:28369634-28459215	+	PHACTR4|ENST00000633371.1|coding|exon	4	191,54,24,131,	0,37775,88197,89450,
chr1:28453541-28453824	+	CR391992.1|ENST00000438601.2|others|exon	1	283,	0,
chr1:28466835-28467229	+	PHACTR4|ENST00000463428.5|coding|exon	1	394,	0,
chr1:28480486-28493040	+	PHACTR4|ENST00000493669.2|coding|3UTR	5	118,56,62,138,26,	0,8683,10464,11163,12528,
chr1:28497144-28497303	+	PHACTR4|ENST00000373836.4|coding|3UTR	1	159,	0,
chr1:28497299-28497699	+	PHACTR4|ENST00000373839.8|coding|3UTR	1	400,	0,
chr1:28498665-28499065	+	PHACTR4|ENST00000373839.8|coding|3UTR	1	400,	0,
chr1:28499991-28500356	+	PHACTR4|ENST00000373839.8|coding|3UTR	1	365,	0,
chr1:28506067-28531865	+	RCC1|ENST00000434290.6|coding|CDS	6	17,33,76,129,82,63,	0,2060,2762,10657,23790,25735,
chr1:28507366-28507553	+	SNORA73A|ENST00000364938.1|others|exon	1	187,	0,
chr1:28508562-28508762	+	SNORA73B|ENST00000363217.1|others|exon	1	200,	0,
chr1:28509263-28509663	+	SNHG3|ENST00000413987.1|lncRNA|exon	1	400,	0,
chr1:28526516-28527215	-	PRDX3P2|ENST00000447051.2|others|exon	2	96,304,	0,395,
chr1:28536839-28538171	+	RCC1|ENST00000649185.1|coding|3UTR	2	60,340,	0,992,
chr1:28538618-28539018	+	RCC1|ENST00000398958.6|coding|3UTR	1	400,	0,
chr1:28544892-28545292	+	AL513497.1|ENST00000624273.1|lncRNA|exon	1	400,	0,
chr1:28546232-28546542	+	AL513497.1|ENST00000624273.1|lncRNA|exon	1	310,	0,
chr1:28553793-28554048	+	TRNAU1AP|ENST00000411406.3|coding|exon	1	255,	0,
chr1:28565101-28565501	+	TRNAU1AP|ENST00000464093.1|coding|exon	1	400,	0,
chr1:28571249-28577776	+	TRNAU1AP|ENST00000373830.4|coding|3UTR	3	89,34,277,	0,617,6250,
chr1:28578554-28580646	-	SNHG12|ENST00000488745.5|lncRNA|exon	4	126,55,70,87,	0,978,1357,2005,
chr1:28603088-28603488	-	TAF12|ENST00000373824.8|coding|3UTR	1	400,	0,
chr1:28714504-28714904	+	GMEB1|ENST00000373816.5|coding|3UTR	1	400,	0,
chr1:28715214-28715614	+	GMEB1|ENST00000373816.5|coding|3UTR	1	400,	0,
chr1:28717834-28718234	+	GMEB1|ENST00000373816.5|coding|3UTR	1	400,	0,
chr1:28743812-28769154	+	YTHDF2|ENST00000542507.5|coding|3UTR	2	174,226,	0,25116,
chr1:28769433-28769771	+	YTHDF2|ENST00000542507.5|coding|3UTR	1	338,	0,
chr1:28868379-28868779	+	OPRD1|ENST00000234961.7|coding|3UTR	1	400,	0,
chr1:28987610-28993434	+	EPB41|ENST00000643155.1|coding|3UTR	2	295,105,	0,5719,
chr1:29041251-29041480	+	AL138785.3|ENST00000619772.1|others|exon	1	229,	0,
chr1:29054194-29054514	+	EPB41|ENST00000645999.1|coding|exon	1	320,	0,
chr1:29065609-29065946	+	EPB41|ENST00000645184.1|coding|3UTR	1	337,	0,
chr1:29072755-29073093	+	EPB41|ENST00000646800.1|coding|3UTR	1	338,	0,
chr1:29114284-29114611	+	EPB41|ENST00000649674.1|coding|exon	1	327,	0,
chr1:29119703-29120046	+	EPB41|ENST00000343067.8|coding|3UTR	1	343,	0,
chr1:29147815-29148215	-	SRSF4|ENST00000373795.7|coding|3UTR	1	400,	0,
chr1:29148710-29149110	-	SRSF4|ENST00000634348.1|coding|exon	1	400,	0,
chr1:29149138-29159380	-	SRSF4|ENST00000634348.1|coding|exon	4	88,90,215,7,	0,964,5557,10235,
chr1:29172295-29172695	-	SRSF4|ENST00000634348.1|coding|exon	1	400,	0,
chr1:29192942-29193342	-	MECR|ENST00000373791.7|coding|3UTR	1	400,	0,
chr1:29193794-29195955	-	MECR|ENST00000373791.7|coding|3UTR	2	385,15,	0,2146,
chr1:29326464-29326800	+	PTPRU|ENST00000373779.8|coding|3UTR	1	336,	0,
chr1:30711277-30711605	-	MATN1|ENST00000373765.5|coding|3UTR	1	328,	0,
chr1:30714087-30715915	-	MATN1|ENST00000494561.1|coding|exon	3	240,153,7,	0,1069,1821,
chr1:30716803-30719022	-	MATN1|ENST00000477320.1|coding|exon	2	112,288,	0,1931,
chr1:30719202-30719602	+	MATN1-AS1|ENST00000414532.6|lncRNA|exon	1	400,	0,
chr1:30719792-30720192	+	MATN1-AS1|ENST00000414532.6|lncRNA|exon	1	400,	0,
chr1:30721713-30726316	+	MATN1-AS1|ENST00000414532.6|lncRNA|exon	3	9,317,74,	0,4021,4529,
chr1:30726416-30726800	+	MATN1-AS1|ENST00000454613.1|lncRNA|exon	1	384,	0,
chr1:30732492-30732836	-	LAPTM5|ENST00000294507.4|coding|3UTR	1	344,	0,
chr1:30733036-30733427	+	AL137857.1|ENST00000655364.1|lncRNA|exon	1	391,	0,
chr1:30733411-30733811	-	LAPTM5|ENST00000294507.4|coding|3UTR	1	400,	0,
chr1:30869466-30869807	-	SDC3|ENST00000336798.11|coding|3UTR	1	341,	0,
chr1:30931506-30931827	-	PUM1|ENST00000257075.9|coding|3UTR	1	321,	0,
chr1:30932824-30933224	-	PUM1|ENST00000525843.5|coding|3UTR	1	400,	0,
chr1:30995184-31059305	-	PUM1|ENST00000480602.1|coding|3UTR	5	36,179,109,69,7,	0,10668,11809,33611,64114,
chr1:31259650-31260050	-	SNRNP40|ENST00000263694.9|coding|3UTR	1	400,	0,
chr1:31263344-31263681	-	AC114495.2|ENST00000452686.2|others|exon	1	337,	0,
chr1:31339030-31364166	+	ZCCHC17|ENST00000627541.1|coding|CDS	4	18,101,146,135,	0,7609,9798,25001,
chr1:31364576-31364937	+	ZCCHC17|ENST00000546109.5|coding|3UTR	1	361,	0,
chr1:31365713-31365931	-	FABP3|ENST00000373713.7|coding|3UTR	1	218,	0,
chr1:31434337-31434680	+	SERINC2|ENST00000536384.2|coding|3UTR	1	343,	0,
chr1:31507865-31508265	+	LDC1P|ENST00000562271.1|others|exon	1	400,	0,
chr1:31524514-31524914	+	LINC01226|ENST00000640623.1|lncRNA|exon	1	400,	0,
chr1:31526088-31526435	+	LINC01226|ENST00000640623.1|lncRNA|exon	1	347,	0,
chr1:31536377-31568235	+	LINC01226|ENST00000638644.1|lncRNA|exon	4	32,123,134,70,	0,15157,16052,31788,
chr1:31629888-31630233	-	PEF1|ENST00000373703.5|coding|3UTR	1	345,	0,
chr1:31644746-31649305	+	AC114488.2|ENST00000581333.1|lncRNA|exon	2	100,261,	0,4298,
chr1:31644989-31651940	+	PEF1-AS1|ENST00000585660.5|lncRNA|exon	2	131,92,	0,6859,
chr1:31652523-31653668	-	COL16A1|ENST00000373672.8|coding|3UTR	2	330,70,	0,1075,
chr1:31727160-31727503	-	ADGRB2|ENST00000373658.7|coding|3UTR	1	343,	0,
chr1:31790434-31790791	-	SPOCD1|ENST00000257100.7|coding|3UTR	1	357,	0,
chr1:31906421-31906752	-	PTP4A2|ENST00000602725.5|coding|3UTR	1	331,	0,
chr1:31908242-31908642	-	PTP4A2|ENST00000602725.5|coding|3UTR	1	400,	0,
chr1:31908649-31911709	-	PTP4A2|ENST00000457805.6|coding|3UTR	3	311,75,14,	0,1388,3046,
chr1:31921529-31921841	-	AL136115.2|ENST00000602889.1|lncRNA|exon	1	312,	0,
chr1:31933020-31933771	+	AL136115.1|ENST00000447478.1|lncRNA|exon	2	190,122,	0,629,
chr1:32014013-32030333	+	KHDRBS1|ENST00000307714.12|coding|exon	2	364,36,	0,16284,
chr1:32042544-32042944	+	KHDRBS1|ENST00000327300.12|coding|3UTR	1	400,	0,
chr1:32043536-32043873	+	KHDRBS1|ENST00000327300.12|coding|3UTR	1	337,	0,
chr1:32102509-32102857	+	TMEM39B|ENST00000336294.10|coding|3UTR	1	348,	0,
chr1:32171048-32171448	+	KPNA6|ENST00000471599.5|coding|3UTR	1	400,	0,
chr1:32171135-32176568	+	AL049795.2|ENST00000515055.1|lncRNA|exon	2	71,193,	0,5240,
chr1:32172801-32173201	+	KPNA6|ENST00000373625.8|coding|3UTR	1	400,	0,
chr1:32175402-32175802	+	KPNA6|ENST00000373625.8|coding|3UTR	1	400,	0,
chr1:32176221-32176559	+	KPNA6|ENST00000373625.8|coding|3UTR	1	338,	0,
chr1:32180444-32181571	+	TXLNA|ENST00000373609.1|coding|CDS	2	70,330,	0,797,
chr1:32197919-32198266	+	TXLNA|ENST00000373609.1|coding|3UTR	1	347,	0,
chr1:32203966-32205214	+	CCDC28B|ENST00000421922.6|coding|3UTR	3	79,23,21,	0,631,1227,
chr1:32204225-32205373	+	CCDC28B|ENST00000373602.9|coding|3UTR	3	154,23,180,	0,372,968,
chr1:32204769-32205132	-	AL049795.1|ENST00000373604.4|lncRNA|exon	1	363,	0,
chr1:32208318-32208687	+	IQCC|ENST00000291358.10|coding|3UTR	1	369,	0,
chr1:32209094-32209355	+	DCDC2B|ENST00000409358.1|coding|CDS	1	261,	0,
chr1:32214472-32214809	-	TMEM234|ENST00000466796.1|coding|exon	1	337,	0,
chr1:32216193-32216593	-	TMEM234|ENST00000466796.1|coding|exon	1	400,	0,
chr1:32231234-32231597	+	EIF3I|ENST00000373586.1|coding|3UTR	1	363,	0,
chr1:32231661-32232081	-	MTMR9LP|ENST00000403496.6|others|exon	2	308,40,	0,380,
chr1:32248529-32248856	+	FAM167B|ENST00000373582.4|coding|3UTR	1	327,	0,
chr1:32269416-32269597	-	AL121991.1|ENST00000615681.1|others|exon	1	181,	0,
chr1:32285810-32286150	+	LCK|ENST00000373564.7|coding|3UTR	1	340,	0,
chr1:32330887-32332228	+	HDAC1|ENST00000476391.5|coding|exon	4	21,109,131,139,	0,586,788,1202,
chr1:32333279-32333626	+	HDAC1|ENST00000373548.8|coding|3UTR	1	347,	0,
chr1:32333839-32334177	-	MARCKSL1|ENST00000329421.8|coding|3UTR	1	338,	0,
chr1:32353533-32353933	+	TSSK3|ENST00000574792.1|coding|exon	1	400,	0,
chr1:32361288-32361816	-	FAM229A|ENST00000432622.1|coding|3UTR	2	247,87,	0,441,
chr1:32363890-32364290	+	TSSK3|ENST00000373534.4|coding|3UTR	1	400,	0,
chr1:32365193-32365593	-	BSDC1|ENST00000341071.11|coding|3UTR	1	400,	0,
chr1:32368029-32368429	-	BSDC1|ENST00000341071.11|coding|3UTR	1	400,	0,
chr1:32386492-32386892	-	BSDC1|ENST00000533084.1|coding|exon	1	400,	0,
chr1:32487404-32487804	+	ZBTB8B|ENST00000609129.2|coding|3UTR	1	400,	0,
chr1:32487777-32488177	+	ZBTB8B|ENST00000609129.2|coding|3UTR	1	400,	0,
chr1:32488794-32489194	+	ZBTB8B|ENST00000609129.2|coding|3UTR	1	400,	0,
chr1:32494289-32494689	+	ZBTB8B|ENST00000609129.2|coding|3UTR	1	400,	0,
chr1:32600685-32601085	+	ZBTB8A|ENST00000373510.9|coding|3UTR	1	400,	0,
chr1:32604755-32605155	+	ZBTB8A|ENST00000373510.9|coding|3UTR	1	400,	0,
chr1:32605297-32605697	+	ZBTB8A|ENST00000373510.9|coding|3UTR	1	400,	0,
chr1:32620833-32621176	-	ZBTB8OS|ENST00000468695.5|coding|3UTR	1	343,	0,
chr1:32621776-32634005	-	ZBTB8OS|ENST00000373506.7|coding|3UTR	5	172,37,53,83,55,	0,5731,10050,11868,12174,
chr1:32634358-32634666	-	ZBTB8OS|ENST00000466361.1|coding|exon	1	308,	0,
chr1:32652115-32652492	+	RBBP4|ENST00000465780.1|coding|exon	1	377,	0,
chr1:32680270-32680670	+	RBBP4|ENST00000373493.10|coding|3UTR	1	400,	0,
chr1:32680361-32680761	-	SYNC|ENST00000409190.8|coding|3UTR	1	400,	0,
chr1:32682058-32682458	+	RBBP4|ENST00000373493.10|coding|3UTR	1	400,	0,
chr1:32685866-32686199	+	RBBP4|ENST00000373493.10|coding|3UTR	1	333,	0,
chr1:32741996-32768097	+	KIAA1522|ENST00000401073.7|coding|CDS	3	193,171,36,	0,25790,26065,
chr1:32774632-32774970	+	KIAA1522|ENST00000373480.1|coding|3UTR	1	338,	0,
chr1:32775242-32775586	-	YARS1|ENST00000373477.8|coding|3UTR	1	344,	0,
chr1:32775689-32776023	-	YARS1|ENST00000373477.8|coding|3UTR	1	334,	0,
chr1:32818600-32818835	+	S100PBP|ENST00000477248.1|coding|exon	1	235,	0,
chr1:32829989-32835158	+	S100PBP|ENST00000356689.7|coding|exon	3	78,28,294,	0,4044,4875,
chr1:32830037-32856205	+	S100PBP|ENST00000373476.5|coding|3UTR	3	30,88,282,	0,23041,25886,
chr1:32836799-32837168	+	S100PBP|ENST00000356689.7|coding|exon	1	369,	0,
chr1:32858514-32858851	+	S100PBP|ENST00000373475.10|coding|3UTR	1	337,	0,
chr1:32864497-32868192	-	FNDC5|ENST00000496770.1|coding|3UTR	3	300,90,3,	0,3255,3692,
chr1:32894602-32895381	-	TMEM54|ENST00000329151.5|coding|3UTR	2	277,77,	0,702,
chr1:32936445-32936776	-	RNF19B|ENST00000373456.11|coding|3UTR	1	331,	0,
chr1:32979981-32980381	+	AL355864.1|ENST00000401937.3|others|exon	1	400,	0,
chr1:32987340-32988159	+	AL355864.2|ENST00000447420.1|others|exon	2	284,116,	0,703,
chr1:33008863-33009263	-	AK2|ENST00000373449.7|coding|3UTR	1	400,	0,
chr1:33009890-33010290	-	AK2|ENST00000354858.11|coding|3UTR	1	400,	0,
chr1:33010755-33013385	-	AK2|ENST00000467905.5|coding|3UTR	3	78,49,179,	0,1318,2451,
chr1:33081659-33081969	+	AZIN2|ENST00000484656.5|coding|exon	1	310,	0,
chr1:33120126-33120526	+	AZIN2|ENST00000294517.11|coding|3UTR	1	400,	0,
chr1:33141907-33142265	-	AL662907.1|ENST00000622988.1|lncRNA|exon	1	358,	0,
chr1:33145411-33145756	-	TRIM62|ENST00000291416.10|coding|3UTR	1	345,	0,
chr1:33162851-33163207	+	AL662907.2|ENST00000624339.1|lncRNA|exon	1	356,	0,
chr1:33194788-33195039	+	AL662907.3|ENST00000641271.1|lncRNA|exon	1	251,	0,
chr1:33200013-33200353	+	AL662907.3|ENST00000641271.1|lncRNA|exon	1	340,	0,
chr1:33261327-33261680	+	AL513327.2|ENST00000602618.1|lncRNA|exon	1	353,	0,
chr1:33300050-33300450	+	ZNF362|ENST00000373428.5|coding|3UTR	1	400,	0,
chr1:33300344-33300719	+	ZNF362|ENST00000373428.5|coding|3UTR	1	375,	0,
chr1:33323627-33323969	-	PHC2|ENST00000257118.5|coding|3UTR	1	342,	0,
chr1:33336566-33336817	-	RN7SKP16|ENST00000410180.1|others|exon	1	251,	0,
chr1:33350352-33359028	+	PHC2-AS1|ENST00000432703.1|lncRNA|exon	2	95,168,	0,8508,
chr1:33492281-33492621	+	ZSCAN20|ENST00000373413.2|coding|3UTR	1	340,	0,
chr1:33495242-33495642	+	ZSCAN20|ENST00000361328.7|coding|3UTR	1	400,	0,
chr1:34795411-34795738	+	GJA4|ENST00000342280.5|coding|3UTR	1	327,	0,
chr1:34855016-34855416	-	SMIM12|ENST00000521580.3|coding|3UTR	1	400,	0,
chr1:34865454-34865808	-	DLGAP3|ENST00000235180.4|coding|3UTR	1	354,	0,
chr1:34974356-34974640	-	AC114490.3|ENST00000417456.1|coding|3UTR	1	284,	0,
chr1:34974716-34975116	-	AC114490.3|ENST00000417456.1|coding|3UTR	1	400,	0,
chr1:34975679-34976079	-	AC114490.3|ENST00000417456.1|coding|3UTR	1	400,	0,
chr1:34975720-34976047	-	AC114490.1|ENST00000311990.4|others|exon	1	327,	0,
chr1:34981533-34981893	-	AC114490.2|ENST00000487874.1|coding|3UTR	1	360,	0,
chr1:34981535-34981894	-	TMEM35B|ENST00000373337.3|coding|3UTR	1	359,	0,
chr1:34986187-34986532	-	ZMYM6|ENST00000357182.9|coding|3UTR	1	345,	0,
chr1:34986934-34987334	-	ZMYM6|ENST00000357182.9|coding|3UTR	1	400,	0,
chr1:34988151-34988551	-	ZMYM6|ENST00000493328.5|coding|exon	1	400,	0,
chr1:34988870-35006952	-	ZMYM6|ENST00000493328.5|coding|exon	5	65,154,38,141,2,	0,3363,15097,16261,18080,
chr1:35010699-35011952	-	ZMYM6|ENST00000472971.1|coding|exon	2	337,63,	0,1190,
chr1:35017268-35017622	-	ZMYM6|ENST00000317538.9|coding|3UTR	1	354,	0,
chr1:35017897-35018297	-	ZMYM6|ENST00000317538.9|coding|3UTR	1	400,	0,
chr1:35019214-35020394	-	ZMYM6|ENST00000373333.1|coding|3UTR	2	388,12,	0,1168,
chr1:35020389-35031711	-	ZMYM6|ENST00000493328.5|coding|exon	3	78,210,81,	0,10157,11241,
chr1:35030149-35030424	-	ZMYM6|ENST00000471566.1|coding|exon	1	275,	0,
chr1:35095851-35104404	+	ZMYM1|ENST00000488455.5|coding|exon	3	40,250,110,	0,1465,8443,
chr1:35111905-35113325	+	ZMYM1|ENST00000488455.5|coding|exon	3	7,44,349,	0,181,1071,
chr1:35113218-35113618	+	ZMYM1|ENST00000488455.5|coding|exon	1	400,	0,
chr1:35114252-35114652	+	ZMYM1|ENST00000373329.5|coding|exon	1	400,	0,
chr1:35115438-35115624	+	ZMYM1|ENST00000650449.1|coding|3UTR	1	186,	0,
chr1:35115552-35115859	+	ZMYM1|ENST00000359858.9|coding|3UTR	1	307,	0,
chr1:35122176-35122484	+	EFCAB14P1|ENST00000442409.1|others|exon	1	308,	0,
chr1:35176378-35187088	-	SFPQ|ENST00000470472.5|coding|3UTR	4	96,81,48,88,	0,940,1610,10622,
chr1:35183394-35183794	-	SFPQ|ENST00000357214.6|coding|3UTR	1	400,	0,
chr1:35184101-35184501	-	SFPQ|ENST00000357214.6|coding|3UTR	1	400,	0,
chr1:35189265-35190880	-	SFPQ|ENST00000357214.6|coding|CDS	3	117,96,187,	0,1232,1428,
chr1:35269042-35359235	+	ZMYM4|ENST00000314607.11|coding|CDS	3	43,46,311,	0,56317,89882,
chr1:35351248-35351604	+	RPL5P4|ENST00000434805.1|others|exon	1	356,	0,
chr1:35386120-35387508	+	ZMYM4|ENST00000314607.11|coding|CDS	3	69,276,55,	0,882,1333,
chr1:35419799-35420199	+	ZMYM4|ENST00000314607.11|coding|3UTR	1	400,	0,
chr1:35421138-35421538	+	ZMYM4|ENST00000314607.11|coding|3UTR	1	400,	0,
chr1:35421567-35421967	+	ZMYM4|ENST00000314607.11|coding|3UTR	1	400,	0,
chr1:35433492-35433823	-	KIAA0319L|ENST00000325722.8|coding|3UTR	1	331,	0,
chr1:35434105-35434497	-	KIAA0319L|ENST00000373266.8|coding|3UTR	1	392,	0,
chr1:35438547-35438887	-	KIAA0319L|ENST00000485551.5|coding|exon	1	340,	0,
chr1:35511170-35511438	+	AC004865.1|ENST00000442276.1|others|exon	1	268,	0,
chr1:35566433-35566779	+	NCDN|ENST00000356090.8|coding|3UTR	1	346,	0,
chr1:35569816-35574604	-	AC004865.2|ENST00000444348.1|lncRNA|exon	2	103,245,	0,4543,
chr1:35594971-35595312	+	TFAP2E|ENST00000373235.4|coding|3UTR	1	341,	0,
chr1:35603111-35609332	-	PSMB2|ENST00000373237.4|coding|3UTR	3	263,50,87,	0,2121,6134,
chr1:35713890-35714233	-	C1orf216|ENST00000270815.5|coding|3UTR	1	343,	0,
chr1:35743297-35743576	+	AL354864.1|ENST00000373226.2|lncRNA|exon	1	279,	0,
chr1:35749791-35753867	-	CLSPN|ENST00000318121.8|coding|CDS	3	20,257,123,	0,1458,3953,
chr1:35764307-35764707	-	CLSPN|ENST00000373220.7|coding|CDS	1	400,	0,
chr1:35826762-35832115	+	AGO4|ENST00000373210.4|coding|CDS	4	73,148,120,59,	0,4664,5049,5294,
chr1:35854561-35854961	+	AGO4|ENST00000373210.4|coding|3UTR	1	400,	0,
chr1:35855066-35855466	+	AGO4|ENST00000373210.4|coding|3UTR	1	400,	0,
chr1:35855810-35856210	+	AGO4|ENST00000373210.4|coding|3UTR	1	400,	0,
chr1:35857525-35857890	+	AGO4|ENST00000373210.4|coding|3UTR	1	365,	0,
chr1:35892569-35893783	+	AGO1|ENST00000373206.5|coding|CDS	3	108,182,110,	0,527,1104,
chr1:35908980-35909205	-	AL139286.2|ENST00000655341.1|lncRNA|exon	1	225,	0,
chr1:35919694-35920094	+	AGO1|ENST00000373206.5|coding|3UTR	1	400,	0,
chr1:35920470-35920870	+	AGO1|ENST00000373206.5|coding|3UTR	1	400,	0,
chr1:35921916-35922316	+	AGO1|ENST00000674304.1|coding|3UTR	1	400,	0,
chr1:35922644-35923044	+	AGO1|ENST00000674304.1|coding|3UTR	1	400,	0,
chr1:35923516-35923916	+	AGO1|ENST00000674304.1|coding|3UTR	1	400,	0,
chr1:35923912-35924312	+	AGO1|ENST00000373204.6|coding|3UTR	1	400,	0,
chr1:35924546-35924946	+	AGO1|ENST00000373204.6|coding|3UTR	1	400,	0,
chr1:35929228-35929628	+	AGO1|ENST00000373204.6|coding|3UTR	1	400,	0,
chr1:35929720-35929979	-	AL139286.1|ENST00000606838.1|lncRNA|exon	1	259,	0,
chr1:35930200-35930531	+	AGO1|ENST00000373204.6|coding|3UTR	1	331,	0,
chr1:35983072-35983409	+	AGO3|ENST00000324350.9|coding|3UTR	1	337,	0,
chr1:36055700-36056100	+	AGO3|ENST00000634486.1|coding|3UTR	1	400,	0,
chr1:36057603-36058003	+	AGO3|ENST00000373191.9|coding|3UTR	1	400,	0,
chr1:36065651-36066051	+	AGO3|ENST00000373191.9|coding|3UTR	1	400,	0,
chr1:36067429-36067829	+	AGO3|ENST00000373191.9|coding|3UTR	1	400,	0,
chr1:36069682-36070082	+	AGO3|ENST00000373191.9|coding|3UTR	1	400,	0,
chr1:36070598-36070998	+	AGO3|ENST00000373191.9|coding|3UTR	1	400,	0,
chr1:36071672-36072072	+	AGO3|ENST00000373191.9|coding|3UTR	1	400,	0,
chr1:36093584-36093926	+	ADPRS|ENST00000373178.5|coding|3UTR	1	342,	0,
chr1:36095239-36095635	-	COL8A2|ENST00000397799.2|coding|3UTR	1	396,	0,
chr1:36097503-36097903	-	COL8A2|ENST00000303143.9|coding|3UTR	1	400,	0,
chr1:36098573-36098973	-	COL8A2|ENST00000481785.1|coding|CDS	1	400,	0,
chr1:36136581-36136928	-	TRAPPC3|ENST00000616074.4|coding|3UTR	1	347,	0,
chr1:36137021-36137894	-	TRAPPC3|ENST00000373163.5|coding|3UTR	2	301,99,	0,774,
chr1:36171580-36171823	+	MAP7D1|ENST00000527764.1|coding|exon	1	243,	0,
chr1:36180485-36180831	+	MAP7D1|ENST00000316156.8|coding|3UTR	1	346,	0,
chr1:36241898-36242099	-	UBE2V2P4|ENST00000447495.1|others|exon	1	201,	0,
chr1:36286947-36289136	+	THRAP3|ENST00000469141.6|coding|CDS	2	323,77,	0,2112,
chr1:36291483-36296722	+	THRAP3|ENST00000469141.6|coding|CDS	4	63,112,85,140,	0,1114,2367,5099,
chr1:36305001-36305348	+	THRAP3|ENST00000354618.10|coding|3UTR	1	347,	0,
chr1:36320672-36321265	+	SH3D21|ENST00000453908.8|coding|3UTR	3	126,64,210,	0,242,383,
chr1:36322031-36322382	-	EVA1B|ENST00000270824.1|coding|3UTR	1	351,	0,
chr1:36324551-36324905	+	SH3D21|ENST00000480549.6|coding|3UTR	1	354,	0,
chr1:36328818-36329218	+	SH3D21|ENST00000672976.1|coding|3UTR	1	400,	0,
chr1:36339631-36339974	-	STK40|ENST00000373132.4|coding|3UTR	1	343,	0,
chr1:36393436-36393760	-	LSM10|ENST00000315732.3|coding|3UTR	1	324,	0,
chr1:36417911-36418214	-	OSCP1|ENST00000235532.9|coding|3UTR	1	303,	0,
chr1:36428306-36432506	-	OSCP1|ENST00000354267.3|coding|3UTR	3	169,81,85,	0,3495,4115,
chr1:36455746-36457945	-	MRPS15|ENST00000373116.6|coding|3UTR	3	179,192,23,	0,440,2176,
chr1:36466057-36466399	-	CSF3R|ENST00000361632.8|coding|3UTR	1	342,	0,
chr1:36476983-36477201	-	CSF3R|ENST00000526980.5|coding|exon	1	218,	0,
chr1:36477416-36481532	-	CSF3R|ENST00000526980.5|coding|exon	3	261,84,55,	0,2016,4061,
chr1:37454893-37455235	-	LINC01137|ENST00000424989.1|lncRNA|exon	1	342,	0,
chr1:37484027-37484370	+	ZC3H12A|ENST00000373087.7|coding|3UTR	1	343,	0,
chr1:37493255-37493655	-	MEAF6|ENST00000296214.9|coding|3UTR	1	400,	0,
chr1:37534461-37534807	-	SNIP1|ENST00000296215.8|coding|3UTR	1	346,	0,
chr1:37535872-37536272	-	SNIP1|ENST00000296215.8|coding|3UTR	1	400,	0,
chr1:37536530-37536930	-	SNIP1|ENST00000296215.8|coding|3UTR	1	400,	0,
chr1:37537845-37540389	-	SNIP1|ENST00000638725.1|coding|exon	2	167,233,	0,2311,
chr1:37540472-37554019	-	SNIP1|ENST00000296215.8|coding|CDS	3	283,103,14,	0,12172,13533,
chr1:37545050-37545294	+	FTH1P1|ENST00000437933.1|others|exon	1	244,	0,
chr1:37554052-37554293	-	SNIP1|ENST00000296215.8|coding|CDS	1	241,	0,
chr1:37556247-37556438	+	AL034379.1|ENST00000423216.2|others|exon	1	191,	0,
chr1:37557915-37558191	+	DNALI1|ENST00000490312.1|coding|exon	1	276,	0,
chr1:37561700-37565225	+	DNALI1|ENST00000296218.8|coding|3UTR	3	35,165,200,	0,380,3325,
chr1:37566816-37568880	-	GNL2|ENST00000373062.8|coding|3UTR	4	191,92,83,30,	0,856,1458,2034,
chr1:37593770-37595935	-	GNL2|ENST00000488496.1|coding|exon	2	76,177,	0,1988,
[truncated: 49,797 more rows]

## Sheet: 6k exonic PASs
Genomic annotation of exonic PASs called from the 6k PBMC scRNA-seq dataset from 10x Genomics.
[truncated: 33,579 more rows]

[truncated: 2 more sheets: 8k exonic PASs, 10k exonic PASs]
