# Supplementary material for: SCAPTURE: a deep learning-embedded pipeline that captures polyadenylation information from 3′ tag-based RNA-seq of single cells
Source: Genome Biol. 2021 Aug 10;22:221. doi: 10.1186/s13059-021-02437-5 (PMC8353616; doi:10.1186/s13059-021-02437-5)
Supplement: Supplementary file 6 — Additional file 6: Table S5. List of intronic PASs identified by SCAPTURE in six PBMC scRNA-seq datasets from 10x Genomics. SCAPTURE-identified intronic PASs in each PBMC sample were individually listed. (Related Fig. S5B). [file 13059_2021_2437_MOESM6_ESM.xlsx]

## Sheet: 3k intronic PASs
Genomic annotation of intronic PASs called from the 3k PBMC scRNA-seq dataset from 10x Genomics.
Location	Strand	Information	Exon number	Length of each peak block (BED file format)	Start site of each peak block (BED file format)
chr1:270442-270842	-	AP006222.1|1|AP006222.1|others|null|intron	1	400,	0,
chr1:271384-271784	-	AP006222.1|2|AP006222.1|others|null|intron	1	400,	0,
chr1:275507-275907	-	AP006222.1|3|AP006222.1|others|null|intron	1	400,	0,
chr1:509229-509629	-	AL732372.2|1|AL732372.2|others|null|intron	1	400,	0,
chr1:511392-511792	-	AL732372.2|2|AL732372.2|others|null|intron	1	400,	0,
chr1:779639-780039	+	LINC01409|1|LINC01409|lncRNA|null|intron	1	400,	0,
chr1:780092-780492	+	LINC01409|2|LINC01409|lncRNA|null|intron	1	400,	0,
chr1:788390-788790	+	LINC01409|3|LINC01409|lncRNA|null|intron	1	400,	0,
chr1:790311-790711	+	LINC01409|4|LINC01409|lncRNA|null|intron	1	400,	0,
chr1:828529-828929	+	LINC01128|1|LINC01128|lncRNA|null|intron	1	400,	0,
chr1:838544-838944	+	LINC01128|2|LINC01128|lncRNA|null|intron	1	400,	0,
chr1:1001474-1001874	+	ISG15|1|ISG15|coding|null|intron	1	400,	0,
chr1:1021017-1021417	+	AGRN|1|AGRN|coding|null|intron	1	400,	0,
chr1:1097564-1097964	-	C1orf159|1|C1orf159|coding|null|intron	1	400,	0,
chr1:1098594-1098994	-	C1orf159|2|C1orf159|coding|null|intron	1	400,	0,
chr1:1103968-1104368	-	C1orf159|3|C1orf159|coding|null|intron	1	400,	0,
chr1:1109551-1109951	-	C1orf159|4|C1orf159|coding|null|intron	1	400,	0,
chr1:1230442-1230842	-	SDF4|1|SDF4|coding|null|intron	1	400,	0,
chr1:1268819-1269219	-	UBE2J2|2|UBE2J2|coding|null|intron	1	400,	0,
chr1:1323536-1323936	-	INTS11|2|INTS11|coding|null|intron	1	400,	0,
chr1:1396542-1396942	-	CCNL2|1|CCNL2|coding|null|intron	1	400,	0,
chr1:1404485-1404885	-	MRPL20|1|MRPL20|coding|null|intron	1	400,	0,
chr1:1463392-1463792	+	ATAD3C|2|ATAD3C|coding|null|intron	1	400,	0,
chr1:1482769-1483169	+	ATAD3B|1|ATAD3B|coding|null|intron	1	400,	0,
chr1:1505436-1505836	+	AL645728.2|1|AL645728.2|others|null|intron	1	400,	0,
chr1:1505842-1506242	+	AL645728.2|2|AL645728.2|others|null|intron	1	400,	0,
chr1:1530327-1530727	+	ATAD3A|2|ATAD3A|coding|null|intron	1	400,	0,
chr1:1557413-1557813	-	SSU72|1|SSU72|coding|null|intron	1	400,	0,
chr1:1571736-1572136	-	SSU72|2|SSU72|coding|null|intron	1	400,	0,
chr1:1572896-1573296	-	SSU72|3|SSU72|coding|null|intron	1	400,	0,
chr1:1647175-1647575	-	CDK11B|1|CDK11B|coding|null|intron	1	400,	0,
chr1:1659710-1660110	+	FO704657.1|1|FO704657.1|lncRNA|null|intron	1	400,	0,
chr1:1661275-1661675	+	FO704657.1|2|FO704657.1|lncRNA|null|intron	1	400,	0,
chr1:1674781-1675181	-	SLC35E2B|2|SLC35E2B|coding|null|intron	1	400,	0,
chr1:1683370-1683770	-	SLC35E2B|3|SLC35E2B|coding|null|intron	1	400,	0,
chr1:1686276-1686676	-	SLC35E2B|4|SLC35E2B|coding|null|intron	1	400,	0,
chr1:1718743-1719143	-	AL031282.2|2|AL031282.2|lncRNA|null|intron	1	400,	0,
chr1:1718743-1719143	-	CDK11A|2|CDK11A|coding|null|intron	1	400,	0,
chr1:1724994-1725394	+	AL031282.1|1|AL031282.1|others|null|intron	1	400,	0,
chr1:1728107-1728507	+	AL031282.1|2|AL031282.1|others|null|intron	1	400,	0,
chr1:1771953-1772353	-	NADK|2|NADK|coding|null|intron	1	400,	0,
chr1:1779270-1779670	-	NADK|4|NADK|coding|null|intron	1	400,	0,
chr1:1829151-1829551	-	GNB1|3|GNB1|coding|null|intron	1	400,	0,
chr1:1836363-1836763	-	GNB1|4|GNB1|coding|null|intron	1	400,	0,
chr1:1862421-1862821	-	GNB1|6|GNB1|coding|null|intron	1	400,	0,
chr1:1884110-1884510	-	GNB1|9|GNB1|coding|null|intron	1	400,	0,
chr1:1886682-1887082	-	GNB1|11|GNB1|coding|null|intron	1	400,	0,
chr1:2098869-2099269	+	PRKCZ|2|PRKCZ|coding|null|intron	1	400,	0,
chr1:2149658-2150058	+	PRKCZ|4|PRKCZ|coding|null|intron	1	400,	0,
chr1:2163401-2163801	+	PRKCZ|5|PRKCZ|coding|null|intron	1	400,	0,
chr1:2187260-2187660	-	FAAP20|1|FAAP20|coding|null|intron	1	400,	0,
chr1:2279842-2280242	+	SKI|3|SKI|coding|null|intron	1	400,	0,
chr1:2390719-2391119	-	MORN1|2|MORN1|coding|null|intron	1	400,	0,
chr1:2392106-2392506	+	RER1|1|RER1|coding|null|intron	1	400,	0,
chr1:2411509-2411909	-	PEX10|1|PEX10|coding|null|intron	1	400,	0,
chr1:2582115-2582515	+	AL139246.3|1|AL139246.3|lncRNA|null|intron	1	400,	0,
chr1:3195204-3195604	+	PRDM16|1|PRDM16|coding|null|intron	1	400,	0,
chr1:3384599-3384999	+	PRDM16|2|PRDM16|coding|null|intron	1	400,	0,
chr1:3656030-3656430	+	TP73|1|TP73|coding|null|intron	1	400,	0,
chr1:3794674-3795074	-	LRRC47|3|LRRC47|coding|null|intron	1	400,	0,
chr1:3840391-3840791	-	CEP104|1|CEP104|coding|null|intron	1	400,	0,
chr1:3846482-3846882	-	CEP104|2|CEP104|coding|null|intron	1	400,	0,
chr1:3849248-3849648	-	CEP104|3|CEP104|coding|null|intron	1	400,	0,
chr1:3855132-3855532	-	CEP104|4|CEP104|coding|null|intron	1	400,	0,
chr1:3859734-3860134	+	DFFB|1|DFFB|coding|null|intron	1	400,	0,
chr1:3861045-3861445	+	DFFB|2|DFFB|coding|null|intron	1	400,	0,
chr1:3899614-3900014	-	C1orf174|1|C1orf174|coding|null|intron	1	400,	0,
chr1:5666975-5667375	-	AL365255.1|1|AL365255.1|lncRNA|null|intron	1	400,	0,
chr1:5916266-5916666	-	NPHP4|1|NPHP4|coding|null|intron	1	400,	0,
chr1:5953032-5953432	-	NPHP4|3|NPHP4|coding|null|intron	1	400,	0,
chr1:5982070-5982470	-	NPHP4|4|NPHP4|coding|null|intron	1	400,	0,
chr1:5988397-5988797	-	NPHP4|5|NPHP4|coding|null|intron	1	400,	0,
chr1:5991147-5991547	-	NPHP4|6|NPHP4|coding|null|intron	1	400,	0,
chr1:5991586-5991986	-	NPHP4|7|NPHP4|coding|null|intron	1	400,	0,
chr1:6000294-6000694	+	KCNAB2|1|KCNAB2|coding|null|intron	1	400,	0,
chr1:6028942-6029342	+	KCNAB2|2|KCNAB2|coding|null|intron	1	400,	0,
chr1:6032241-6032641	+	KCNAB2|3|KCNAB2|coding|null|intron	1	400,	0,
chr1:6252229-6252629	-	GPR153|1|GPR153|coding|null|intron	1	400,	0,
chr1:6303308-6303708	-	ACOT7|2|ACOT7|coding|null|intron	1	400,	0,
chr1:6325531-6325931	-	ACOT7|3|ACOT7|coding|null|intron	1	400,	0,
chr1:6351030-6351430	-	ACOT7|4|ACOT7|coding|null|intron	1	400,	0,
chr1:6369347-6369747	-	ACOT7|5|ACOT7|coding|null|intron	1	400,	0,
chr1:6370772-6371172	-	ACOT7|6|ACOT7|coding|null|intron	1	400,	0,
chr1:6372512-6372912	-	ACOT7|7|ACOT7|coding|null|intron	1	400,	0,
chr1:6383020-6383420	-	ACOT7|8|ACOT7|coding|null|intron	1	400,	0,
chr1:6479195-6479595	-	PLEKHG5|1|PLEKHG5|coding|null|intron	1	400,	0,
chr1:6494084-6494484	-	PLEKHG5|2|PLEKHG5|coding|null|intron	1	400,	0,
chr1:6504383-6504783	-	PLEKHG5|3|PLEKHG5|coding|null|intron	1	400,	0,
chr1:6517943-6518343	-	PLEKHG5|4|PLEKHG5|coding|null|intron	1	400,	0,
chr1:6531176-6531576	-	NOL9|1|NOL9|coding|null|intron	1	400,	0,
chr1:6533851-6534251	-	NOL9|2|NOL9|coding|null|intron	1	400,	0,
chr1:6534817-6535217	-	NOL9|3|NOL9|coding|null|intron	1	400,	0,
chr1:6546804-6547204	-	NOL9|5|NOL9|coding|null|intron	1	400,	0,
chr1:6548119-6548519	-	NOL9|6|NOL9|coding|null|intron	1	400,	0,
chr1:6552774-6553174	-	NOL9|7|NOL9|coding|null|intron	1	400,	0,
chr1:6581314-6581714	+	ZBTB48|1|ZBTB48|coding|null|intron	1	400,	0,
chr1:6612115-6612515	-	KLHL21|2|KLHL21|coding|null|intron	1	400,	0,
chr1:6647061-6647461	-	DNAJC11|1|DNAJC11|coding|null|intron	1	400,	0,
chr1:6664199-6664599	-	DNAJC11|3|DNAJC11|coding|null|intron	1	400,	0,
chr1:6807378-6807778	+	CAMTA1|2|CAMTA1|coding|null|intron	1	400,	0,
chr1:6844201-6844601	+	CAMTA1|4|CAMTA1|coding|null|intron	1	400,	0,
chr1:6849679-6850079	+	CAMTA1|5|CAMTA1|coding|null|intron	1	400,	0,
chr1:6851662-6852062	+	CAMTA1|6|CAMTA1|coding|null|intron	1	400,	0,
chr1:7710254-7710654	+	CAMTA1|10|CAMTA1|coding|null|intron	1	400,	0,
chr1:7754984-7755384	+	CAMTA1|11|CAMTA1|coding|null|intron	1	400,	0,
chr1:7771767-7772167	+	VAMP3|1|VAMP3|coding|null|intron	1	400,	0,
chr1:7778856-7779256	+	VAMP3|2|VAMP3|coding|null|intron	1	400,	0,
chr1:7812309-7812709	+	PER3|1|PER3|coding|null|intron	1	400,	0,
chr1:7819753-7820153	-	Z98884.1|2|Z98884.1|lncRNA|null|intron	1	400,	0,
chr1:7822238-7822638	-	Z98884.1|3|Z98884.1|lncRNA|null|intron	1	400,	0,
chr1:7847015-7847415	-	UTS2|2|UTS2|coding|null|intron	1	400,	0,
chr1:7929120-7929520	-	TNFRSF9|2|TNFRSF9|coding|null|intron	1	400,	0,
chr1:7973361-7973761	+	PARK7|2|PARK7|coding|null|intron	1	400,	0,
chr1:8341811-8342211	+	SLC45A1|3|SLC45A1|coding|null|intron	1	400,	0,
chr1:8403413-8403813	-	RERE|2|RERE|coding|null|intron	1	400,	0,
chr1:8426113-8426513	+	RERE-AS1|1|RERE-AS1|lncRNA|null|intron	1	400,	0,
chr1:8446776-8447176	-	RERE|5|RERE|coding|null|intron	1	400,	0,
chr1:8485773-8486173	-	RERE|6|RERE|coding|null|intron	1	400,	0,
chr1:8526258-8526658	-	RERE|7|RERE|coding|null|intron	1	400,	0,
chr1:8605819-8606219	-	RERE|9|RERE|coding|null|intron	1	400,	0,
chr1:8690861-8691261	-	RERE|10|RERE|coding|null|intron	1	400,	0,
chr1:8692321-8692721	-	RERE|11|RERE|coding|null|intron	1	400,	0,
chr1:8698890-8699290	-	RERE|12|RERE|coding|null|intron	1	400,	0,
chr1:8702472-8702872	-	RERE|13|RERE|coding|null|intron	1	400,	0,
chr1:8726112-8726512	-	RERE|14|RERE|coding|null|intron	1	400,	0,
chr1:8799713-8800113	-	RERE|16|RERE|coding|null|intron	1	400,	0,
chr1:8813583-8813983	-	RERE|17|RERE|coding|null|intron	1	400,	0,
chr1:8868802-8869202	-	ENO1|2|ENO1|coding|null|intron	1	400,	0,
chr1:8872343-8872743	-	ENO1|3|ENO1|coding|null|intron	1	400,	0,
chr1:8957444-8957844	+	CA6|1|CA6|coding|null|intron	1	400,	0,
chr1:8961705-8962105	+	CA6|2|CA6|coding|null|intron	1	400,	0,
chr1:9063330-9063730	-	SLC2A5|2|SLC2A5|coding|null|intron	1	400,	0,
chr1:9068411-9068811	-	SLC2A5|3|SLC2A5|coding|null|intron	1	400,	0,
chr1:9126869-9127269	-	GPR157|2|GPR157|coding|null|intron	1	400,	0,
chr1:9235171-9235571	+	H6PD|1|H6PD|coding|null|intron	1	400,	0,
chr1:9253981-9254381	+	H6PD|4|H6PD|coding|null|intron	1	400,	0,
chr1:9299612-9300012	+	SPSB1|1|SPSB1|coding|null|intron	1	400,	0,
chr1:9329927-9330327	+	SPSB1|4|SPSB1|coding|null|intron	1	400,	0,
chr1:9333702-9334102	+	SPSB1|5|SPSB1|coding|null|intron	1	400,	0,
chr1:9335159-9335559	+	SPSB1|6|SPSB1|coding|null|intron	1	400,	0,
chr1:9541368-9541768	+	SLC25A33|1|SLC25A33|coding|null|intron	1	400,	0,
chr1:9554679-9555079	+	SLC25A33|2|SLC25A33|coding|null|intron	1	400,	0,
chr1:9562005-9562405	+	SLC25A33|4|SLC25A33|coding|null|intron	1	400,	0,
chr1:9574865-9575265	+	SLC25A33|5|SLC25A33|coding|null|intron	1	400,	0,
chr1:9596377-9596777	+	TMEM201|1|TMEM201|coding|null|intron	1	400,	0,
chr1:9654728-9655128	+	PIK3CD|1|PIK3CD|coding|null|intron	1	400,	0,
chr1:9656587-9656987	+	PIK3CD|2|PIK3CD|coding|null|intron	1	400,	0,
chr1:9658045-9658445	+	PIK3CD|3|PIK3CD|coding|null|intron	1	400,	0,
chr1:9664855-9665255	+	PIK3CD|4|PIK3CD|coding|null|intron	1	400,	0,
chr1:9674701-9675101	+	PIK3CD|6|PIK3CD|coding|null|intron	1	400,	0,
chr1:9677809-9678209	+	PIK3CD|8|PIK3CD|coding|null|intron	1	400,	0,
chr1:9694862-9695262	+	PIK3CD|11|PIK3CD|coding|null|intron	1	400,	0,
chr1:9697688-9698088	+	PIK3CD|12|PIK3CD|coding|null|intron	1	400,	0,
chr1:9704973-9705373	+	PIK3CD|13|PIK3CD|coding|null|intron	1	400,	0,
chr1:9739780-9740180	-	CLSTN1|1|CLSTN1|coding|null|intron	1	400,	0,
chr1:9772113-9772513	-	CLSTN1|2|CLSTN1|coding|null|intron	1	400,	0,
chr1:9785758-9786158	-	CLSTN1|4|CLSTN1|coding|null|intron	1	400,	0,
chr1:9802780-9803180	-	CLSTN1|5|CLSTN1|coding|null|intron	1	400,	0,
chr1:9855207-9855607	-	CTNNBIP1|1|CTNNBIP1|coding|null|intron	1	400,	0,
chr1:9870607-9871007	-	CTNNBIP1|3|CTNNBIP1|coding|null|intron	1	400,	0,
chr1:9879870-9880270	-	CTNNBIP1|4|CTNNBIP1|coding|null|intron	1	400,	0,
chr1:9881301-9881701	-	CTNNBIP1|5|CTNNBIP1|coding|null|intron	1	400,	0,
chr1:9894005-9894405	-	CTNNBIP1|7|CTNNBIP1|coding|null|intron	1	400,	0,
chr1:9894483-9894883	-	CTNNBIP1|8|CTNNBIP1|coding|null|intron	1	400,	0,
chr1:9905548-9905948	-	CTNNBIP1|9|CTNNBIP1|coding|null|intron	1	400,	0,
chr1:9908305-9908705	-	CTNNBIP1|10|CTNNBIP1|coding|null|intron	1	400,	0,
chr1:9943908-9944308	+	NMNAT1|1|NMNAT1|coding|null|intron	1	400,	0,
chr1:9944891-9945291	+	NMNAT1|2|NMNAT1|coding|null|intron	1	400,	0,
chr1:10092485-10092885	+	UBE4B|1|UBE4B|coding|null|intron	1	400,	0,
chr1:10096353-10096753	+	UBE4B|2|UBE4B|coding|null|intron	1	400,	0,
chr1:10113734-10114134	+	UBE4B|4|UBE4B|coding|null|intron	1	400,	0,
chr1:10120182-10120582	+	UBE4B|5|UBE4B|coding|null|intron	1	400,	0,
chr1:10123091-10123491	+	UBE4B|6|UBE4B|coding|null|intron	1	400,	0,
chr1:10135396-10135796	+	UBE4B|8|UBE4B|coding|null|intron	1	400,	0,
chr1:10144392-10144792	+	UBE4B|9|UBE4B|coding|null|intron	1	400,	0,
chr1:10148298-10148698	+	UBE4B|10|UBE4B|coding|null|intron	1	400,	0,
chr1:10168558-10168958	+	UBE4B|14|UBE4B|coding|null|intron	1	400,	0,
chr1:10172951-10173351	+	UBE4B|15|UBE4B|coding|null|intron	1	400,	0,
chr1:10174065-10174465	+	UBE4B|16|UBE4B|coding|null|intron	1	400,	0,
chr1:10175332-10175732	+	UBE4B|17|UBE4B|coding|null|intron	1	400,	0,
chr1:10219851-10220251	+	KIF1B|1|KIF1B|coding|null|intron	1	400,	0,
chr1:10229525-10229925	+	KIF1B|3|KIF1B|coding|null|intron	1	400,	0,
chr1:10259133-10259533	+	KIF1B|5|KIF1B|coding|null|intron	1	400,	0,
chr1:10282854-10283254	+	KIF1B|9|KIF1B|coding|null|intron	1	400,	0,
chr1:10284370-10284770	+	KIF1B|10|KIF1B|coding|null|intron	1	400,	0,
chr1:10350713-10351113	+	KIF1B|12|KIF1B|coding|null|intron	1	400,	0,
chr1:10356420-10356820	+	KIF1B|13|KIF1B|coding|null|intron	1	400,	0,
chr1:10371467-10371867	+	KIF1B|15|KIF1B|coding|null|intron	1	400,	0,
chr1:10403233-10403633	+	PGD|1|PGD|coding|null|intron	1	400,	0,
chr1:10413936-10414336	+	PGD|3|PGD|coding|null|intron	1	400,	0,
chr1:10431511-10431911	+	CENPS-CORT|1|CENPS-CORT|coding|null|intron	1	400,	0,
chr1:10431512-10431912	+	CENPS|1|CENPS|coding|null|intron	1	400,	0,
chr1:10471893-10472293	-	DFFA|4|DFFA|coding|null|intron	1	400,	0,
chr1:10513737-10514137	+	PEX14|1|PEX14|coding|null|intron	1	400,	0,
chr1:10523473-10523873	+	PEX14|2|PEX14|coding|null|intron	1	400,	0,
chr1:10543203-10543603	+	PEX14|5|PEX14|coding|null|intron	1	400,	0,
chr1:10546215-10546615	+	PEX14|6|PEX14|coding|null|intron	1	400,	0,
chr1:10547884-10548284	+	PEX14|7|PEX14|coding|null|intron	1	400,	0,
chr1:10573866-10574266	+	PEX14|9|PEX14|coding|null|intron	1	400,	0,
chr1:10574710-10575110	+	PEX14|10|PEX14|coding|null|intron	1	400,	0,
chr1:10578016-10578416	+	PEX14|12|PEX14|coding|null|intron	1	400,	0,
chr1:10600375-10600775	+	PEX14|13|PEX14|coding|null|intron	1	400,	0,
chr1:10689909-10690309	-	CASZ1|2|CASZ1|coding|null|intron	1	400,	0,
chr1:10691085-10691485	-	CASZ1|3|CASZ1|coding|null|intron	1	400,	0,
chr1:10978915-10979315	-	C1orf127|2|C1orf127|coding|null|intron	1	400,	0,
chr1:11089973-11090373	-	EXOSC10|1|EXOSC10|coding|null|intron	1	400,	0,
chr1:11113585-11113985	-	MTOR|1|MTOR|coding|null|intron	1	400,	0,
chr1:11122467-11122867	-	MTOR|2|MTOR|coding|null|intron	1	400,	0,
chr1:11155977-11156377	-	MTOR|4|MTOR|coding|null|intron	1	400,	0,
chr1:11180903-11181303	-	MTOR|5|MTOR|coding|null|intron	1	400,	0,
chr1:11185194-11185594	-	MTOR|6|MTOR|coding|null|intron	1	400,	0,
chr1:11236646-11237046	-	MTOR|9|MTOR|coding|null|intron	1	400,	0,
chr1:11275007-11275407	+	UBIAD1|1|UBIAD1|coding|null|intron	1	400,	0,
chr1:11659050-11659450	+	FBXO44|1|FBXO44|coding|null|intron	1	400,	0,
chr1:11679946-11680346	-	MAD2L2|1|MAD2L2|coding|null|intron	1	400,	0,
chr1:11696220-11696620	+	DRAXIN|1|DRAXIN|coding|null|intron	1	400,	0,
chr1:11710243-11710643	+	DRAXIN|2|DRAXIN|coding|null|intron	1	400,	0,
chr1:11736355-11736755	+	AGTRAP|1|AGTRAP|coding|null|intron	1	400,	0,
chr1:11738216-11738616	+	AGTRAP|2|AGTRAP|coding|null|intron	1	400,	0,
chr1:11743925-11744325	+	AGTRAP|3|AGTRAP|coding|null|intron	1	400,	0,
chr1:11798953-11799353	-	MTHFR|2|MTHFR|coding|null|intron	1	400,	0,
chr1:11823121-11823521	+	CLCN6|3|CLCN6|coding|null|intron	1	400,	0,
chr1:11969951-11970351	+	PLOD1|2|PLOD1|coding|null|intron	1	400,	0,
chr1:11993046-11993446	+	MFN2|1|MFN2|coding|null|intron	1	400,	0,
chr1:12003304-12003704	+	MFN2|3|MFN2|coding|null|intron	1	400,	0,
chr1:12127485-12127885	+	TNFRSF8|1|TNFRSF8|coding|null|intron	1	400,	0,
chr1:12132507-12132907	+	TNFRSF8|2|TNFRSF8|coding|null|intron	1	400,	0,
chr1:12133383-12133783	+	TNFRSF8|3|TNFRSF8|coding|null|intron	1	400,	0,
chr1:12167474-12167874	+	TNFRSF1B|1|TNFRSF1B|coding|null|intron	1	400,	0,
chr1:12168210-12168610	+	TNFRSF1B|2|TNFRSF1B|coding|null|intron	1	400,	0,
chr1:12175689-12176089	+	TNFRSF1B|3|TNFRSF1B|coding|null|intron	1	400,	0,
chr1:12195887-12196287	+	TNFRSF1B|6|TNFRSF1B|coding|null|intron	1	400,	0,
chr1:12200903-12201303	+	TNFRSF1B|7|TNFRSF1B|coding|null|intron	1	400,	0,
chr1:12291920-12292320	+	VPS13D|4|VPS13D|coding|null|intron	1	400,	0,
chr1:12345933-12346333	+	VPS13D|6|VPS13D|coding|null|intron	1	400,	0,
chr1:12350263-12350663	+	VPS13D|7|VPS13D|coding|null|intron	1	400,	0,
chr1:12353180-12353580	+	VPS13D|9|VPS13D|coding|null|intron	1	400,	0,
chr1:12363610-12364010	+	VPS13D|10|VPS13D|coding|null|intron	1	400,	0,
chr1:12388462-12388862	+	VPS13D|11|VPS13D|coding|null|intron	1	400,	0,
chr1:12392182-12392582	+	VPS13D|12|VPS13D|coding|null|intron	1	400,	0,
chr1:12446082-12446482	+	VPS13D|14|VPS13D|coding|null|intron	1	400,	0,
chr1:12468690-12469090	+	VPS13D|17|VPS13D|coding|null|intron	1	400,	0,
chr1:12571493-12571893	-	DHRS3|2|DHRS3|coding|null|intron	1	400,	0,
chr1:12572114-12572514	-	DHRS3|3|DHRS3|coding|null|intron	1	400,	0,
chr1:13706606-13707006	+	PRDM2|1|PRDM2|coding|null|intron	1	400,	0,
chr1:13711712-13712112	+	PRDM2|2|PRDM2|coding|null|intron	1	400,	0,
chr1:13732214-13732614	+	PRDM2|6|PRDM2|coding|null|intron	1	400,	0,
chr1:13755754-13756154	+	PRDM2|7|PRDM2|coding|null|intron	1	400,	0,
chr1:13774632-13775032	+	PRDM2|9|PRDM2|coding|null|intron	1	400,	0,
chr1:15166307-15166707	+	TMEM51|1|TMEM51|coding|null|intron	1	400,	0,
chr1:15408487-15408887	-	AL031283.1|1|AL031283.1|lncRNA|null|intron	1	400,	0,
chr1:15428135-15428535	+	EFHD2|1|EFHD2|coding|null|intron	1	400,	0,
chr1:15439089-15439489	+	CTRC|1|CTRC|coding|null|intron	1	400,	0,
chr1:15508380-15508780	-	CASP9|4|CASP9|coding|null|intron	1	400,	0,
chr1:15517528-15517928	-	CASP9|6|CASP9|coding|null|intron	1	400,	0,
chr1:15527391-15527791	+	DNAJC16|1|DNAJC16|coding|null|intron	1	400,	0,
chr1:15527925-15528325	+	DNAJC16|2|DNAJC16|coding|null|intron	1	400,	0,
chr1:15549472-15549872	+	DNAJC16|3|DNAJC16|coding|null|intron	1	400,	0,
chr1:15555340-15555740	+	DNAJC16|4|DNAJC16|coding|null|intron	1	400,	0,
chr1:15560338-15560738	+	DNAJC16|5|DNAJC16|coding|null|intron	1	400,	0,
chr1:15573712-15574112	+	DNAJC16|6|DNAJC16|coding|null|intron	1	400,	0,
chr1:15576699-15577099	-	AGMAT|3|AGMAT|coding|null|intron	1	400,	0,
chr1:15584276-15584676	-	AGMAT|4|AGMAT|coding|null|intron	1	400,	0,
chr1:15586248-15586648	+	DNAJC16|7|DNAJC16|coding|null|intron	1	400,	0,
chr1:15591808-15592208	-	AL121992.1|1|AL121992.1|lncRNA|null|intron	1	400,	0,
chr1:15618524-15618924	+	DDI2|1|DDI2|coding|null|intron	1	400,	0,
chr1:15645528-15645928	+	DDI2|4|DDI2|coding|null|intron	1	400,	0,
chr1:15685178-15685578	+	PLEKHM2|1|PLEKHM2|coding|null|intron	1	400,	0,
chr1:15691424-15691824	+	PLEKHM2|3|PLEKHM2|coding|null|intron	1	400,	0,
chr1:15701088-15701488	+	PLEKHM2|4|PLEKHM2|coding|null|intron	1	400,	0,
chr1:15711275-15711675	+	PLEKHM2|6|PLEKHM2|coding|null|intron	1	400,	0,
chr1:15711778-15712178	+	PLEKHM2|7|PLEKHM2|coding|null|intron	1	400,	0,
chr1:15840768-15841168	-	AL450998.2|1|AL450998.2|lncRNA|null|intron	1	400,	0,
chr1:15844794-15845194	-	AL450998.2|2|AL450998.2|lncRNA|null|intron	1	400,	0,
chr1:15845912-15846312	-	AL450998.2|3|AL450998.2|lncRNA|null|intron	1	400,	0,
chr1:15848671-15849071	+	SPEN|2|SPEN|coding|null|intron	1	400,	0,
chr1:15871881-15872281	+	SPEN|3|SPEN|coding|null|intron	1	400,	0,
chr1:15878670-15879070	+	SPEN|4|SPEN|coding|null|intron	1	400,	0,
chr1:15909791-15910191	+	SPEN|6|SPEN|coding|null|intron	1	400,	0,
chr1:15911622-15912022	+	SPEN|7|SPEN|coding|null|intron	1	400,	0,
chr1:15922701-15923101	+	SPEN|8|SPEN|coding|null|intron	1	400,	0,
chr1:16257970-16258370	-	FBXO42|2|FBXO42|coding|null|intron	1	400,	0,
chr1:16278490-16278890	-	FBXO42|4|FBXO42|coding|null|intron	1	400,	0,
chr1:16279812-16280212	-	FBXO42|5|FBXO42|coding|null|intron	1	400,	0,
chr1:16281426-16281826	-	FBXO42|6|FBXO42|coding|null|intron	1	400,	0,
chr1:16305990-16306390	-	FBXO42|8|FBXO42|coding|null|intron	1	400,	0,
chr1:16351408-16351808	-	FBXO42|9|FBXO42|coding|null|intron	1	400,	0,
chr1:16352851-16353251	+	SZRD1|1|SZRD1|coding|null|intron	1	400,	0,
chr1:16369533-16369933	+	SZRD1|2|SZRD1|coding|null|intron	1	400,	0,
chr1:16380753-16381153	+	SZRD1|4|SZRD1|coding|null|intron	1	400,	0,
chr1:16466609-16467009	+	LINC01772|1|LINC01772|lncRNA|null|intron	1	400,	0,
chr1:16472513-16472913	-	CROCCP3|2|CROCCP3|others|null|intron	1	400,	0,
chr1:16478904-16479304	-	CROCCP3|3|CROCCP3|others|null|intron	1	400,	0,
chr1:16479582-16479982	-	CROCCP3|4|CROCCP3|others|null|intron	1	400,	0,
chr1:16496190-16496590	-	CROCCP3|5|CROCCP3|others|null|intron	1	400,	0,
chr1:16497111-16497511	-	CROCCP3|6|CROCCP3|others|null|intron	1	400,	0,
chr1:16497681-16498081	-	CROCCP3|7|CROCCP3|others|null|intron	1	400,	0,
chr1:16591031-16591431	-	NBPF1|1|NBPF1|coding|null|intron	1	400,	0,
chr1:16593890-16594290	-	NBPF1|2|NBPF1|coding|null|intron	1	400,	0,
chr1:16596830-16597230	-	NBPF1|3|NBPF1|coding|null|intron	1	400,	0,
chr1:16636361-16636761	-	CROCCP2|2|CROCCP2|others|null|intron	1	400,	0,
chr1:16641994-16642394	-	CROCCP2|3|CROCCP2|others|null|intron	1	400,	0,
chr1:16897192-16897592	+	CROCC|1|CROCC|coding|null|intron	1	400,	0,
chr1:16966688-16967088	+	CROCC|3|CROCC|coding|null|intron	1	400,	0,
chr1:16991055-16991455	-	ATP13A2|1|ATP13A2|coding|null|intron	1	400,	0,
chr1:16994200-16994600	-	ATP13A2|2|ATP13A2|coding|null|intron	1	400,	0,
chr1:17009350-17009750	-	ATP13A2|4|ATP13A2|coding|null|intron	1	400,	0,
chr1:17026331-17026731	-	SDHB|2|SDHB|coding|null|intron	1	400,	0,
chr1:17076493-17076893	-	PADI2|1|PADI2|coding|null|intron	1	400,	0,
chr1:17349363-17349763	+	PADI4|2|PADI4|coding|null|intron	1	400,	0,
chr1:17630692-17631092	+	ARHGEF10L|2|ARHGEF10L|coding|null|intron	1	400,	0,
chr1:17640456-17640856	+	ARHGEF10L|3|ARHGEF10L|coding|null|intron	1	400,	0,
chr1:17641630-17642030	+	ARHGEF10L|4|ARHGEF10L|coding|null|intron	1	400,	0,
chr1:17643885-17644285	+	ARHGEF10L|5|ARHGEF10L|coding|null|intron	1	400,	0,
chr1:17663210-17663610	+	ARHGEF10L|7|ARHGEF10L|coding|null|intron	1	400,	0,
chr1:17695669-17696069	+	ARHGEF10L|9|ARHGEF10L|coding|null|intron	1	400,	0,
chr1:18894836-18895236	-	ALDH4A1|1|ALDH4A1|coding|null|intron	1	400,	0,
chr1:18934027-18934427	-	IFFO2|1|IFFO2|coding|null|intron	1	400,	0,
chr1:18942814-18943214	-	IFFO2|3|IFFO2|coding|null|intron	1	400,	0,
chr1:18946377-18946777	-	IFFO2|4|IFFO2|coding|null|intron	1	400,	0,
chr1:19140191-19140591	-	UBR4|1|UBR4|coding|null|intron	1	400,	0,
chr1:19185528-19185928	-	UBR4|2|UBR4|coding|null|intron	1	400,	0,
chr1:19209407-19209807	-	UBR4|3|UBR4|coding|null|intron	1	400,	0,
chr1:19211379-19211779	+	EMC1-AS1|1|EMC1-AS1|lncRNA|null|intron	1	400,	0,
chr1:19226681-19227081	-	EMC1|2|EMC1|coding|null|intron	1	400,	0,
chr1:19228382-19228782	+	EMC1-AS1|5|EMC1-AS1|lncRNA|null|intron	1	400,	0,
chr1:19235537-19235937	-	EMC1|3|EMC1|coding|null|intron	1	400,	0,
chr1:19241919-19242319	-	EMC1|4|EMC1|coding|null|intron	1	400,	0,
chr1:19252856-19253256	+	MRTO4|1|MRTO4|coding|null|intron	1	400,	0,
chr1:19319244-19319644	+	SLC66A1|1|SLC66A1|coding|null|intron	1	400,	0,
chr1:19320093-19320493	+	SLC66A1|2|SLC66A1|coding|null|intron	1	400,	0,
chr1:19346966-19347366	-	CAPZB|1|CAPZB|coding|null|intron	1	400,	0,
chr1:19368644-19369044	-	CAPZB|7|CAPZB|coding|null|intron	1	400,	0,
chr1:19452768-19453168	-	CAPZB|10|CAPZB|coding|null|intron	1	400,	0,
chr1:19598244-19598644	+	MICOS10-NBL1|1|MICOS10-NBL1|coding|null|intron	1	400,	0,
chr1:19598244-19598644	+	NBL1|1|NBL1|coding|null|intron	1	400,	0,
chr1:19598249-19598649	+	MICOS10|2|MICOS10|coding|null|intron	1	400,	0,
chr1:19686925-19687325	-	TMCO4|3|TMCO4|coding|null|intron	1	400,	0,
chr1:19690828-19691228	-	TMCO4|4|TMCO4|coding|null|intron	1	400,	0,
chr1:19716520-19716920	-	TMCO4|6|TMCO4|coding|null|intron	1	400,	0,
chr1:19732923-19733323	-	TMCO4|7|TMCO4|coding|null|intron	1	400,	0,
chr1:19743267-19743667	-	TMCO4|9|TMCO4|coding|null|intron	1	400,	0,
chr1:19760423-19760823	-	TMCO4|10|TMCO4|coding|null|intron	1	400,	0,
chr1:19785342-19785742	-	TMCO4|12|TMCO4|coding|null|intron	1	400,	0,
chr1:19792746-19793146	-	TMCO4|13|TMCO4|coding|null|intron	1	400,	0,
chr1:19886259-19886659	+	OTUD3|1|OTUD3|coding|null|intron	1	400,	0,
chr1:20115068-20115468	-	PLA2G2D|1|PLA2G2D|coding|null|intron	1	400,	0,
chr1:20171696-20172096	-	PLA2G2C|1|PLA2G2C|coding|null|intron	1	400,	0,
chr1:20189373-20189773	+	UBXN10|1|UBXN10|coding|null|intron	1	400,	0,
chr1:20594461-20594861	+	CDA|1|CDA|coding|null|intron	1	400,	0,
chr1:20599270-20599670	+	CDA|3|CDA|coding|null|intron	1	400,	0,
chr1:20640031-20640431	+	PINK1|1|PINK1|coding|null|intron	1	400,	0,
chr1:20659140-20659540	-	DDOST|1|DDOST|coding|null|intron	1	400,	0,
chr1:20754014-20754414	-	HP1BP3|1|HP1BP3|coding|null|intron	1	400,	0,
chr1:20757348-20757748	-	HP1BP3|2|HP1BP3|coding|null|intron	1	400,	0,
chr1:20758610-20759010	-	HP1BP3|3|HP1BP3|coding|null|intron	1	400,	0,
chr1:20784449-20784849	-	HP1BP3|6|HP1BP3|coding|null|intron	1	400,	0,
chr1:20868068-20868468	-	EIF4G3|3|EIF4G3|coding|null|intron	1	400,	0,
chr1:20994593-20994993	-	EIF4G3|9|EIF4G3|coding|null|intron	1	400,	0,
chr1:20999791-21000191	-	EIF4G3|10|EIF4G3|coding|null|intron	1	400,	0,
chr1:21038660-21039060	-	EIF4G3|12|EIF4G3|coding|null|intron	1	400,	0,
chr1:21041938-21042338	-	EIF4G3|13|EIF4G3|coding|null|intron	1	400,	0,
chr1:21061707-21062107	-	EIF4G3|14|EIF4G3|coding|null|intron	1	400,	0,
chr1:21110456-21110856	-	EIF4G3|16|EIF4G3|coding|null|intron	1	400,	0,
chr1:21130188-21130588	-	EIF4G3|17|EIF4G3|coding|null|intron	1	400,	0,
chr1:21140269-21140669	-	EIF4G3|18|EIF4G3|coding|null|intron	1	400,	0,
chr1:21151201-21151601	-	EIF4G3|19|EIF4G3|coding|null|intron	1	400,	0,
chr1:21158127-21158527	-	EIF4G3|21|EIF4G3|coding|null|intron	1	400,	0,
chr1:21225656-21226056	-	ECE1|1|ECE1|coding|null|intron	1	400,	0,
chr1:21232647-21233047	-	ECE1|2|ECE1|coding|null|intron	1	400,	0,
chr1:21238967-21239367	-	ECE1|3|ECE1|coding|null|intron	1	400,	0,
chr1:21241385-21241785	-	ECE1|5|ECE1|coding|null|intron	1	400,	0,
chr1:21276664-21277064	-	ECE1|7|ECE1|coding|null|intron	1	400,	0,
chr1:21292663-21293063	-	ECE1|9|ECE1|coding|null|intron	1	400,	0,
chr1:21293240-21293640	-	ECE1|10|ECE1|coding|null|intron	1	400,	0,
chr1:21294986-21295386	+	ECE1-AS1|1|ECE1-AS1|lncRNA|null|intron	1	400,	0,
chr1:21296165-21296565	+	ECE1-AS1|2|ECE1-AS1|lncRNA|null|intron	1	400,	0,
chr1:21306300-21306700	-	ECE1|12|ECE1|coding|null|intron	1	400,	0,
chr1:21323799-21324199	-	ECE1|14|ECE1|coding|null|intron	1	400,	0,
chr1:21441352-21441752	+	NBPF3|1|NBPF3|coding|null|intron	1	400,	0,
chr1:21455083-21455483	+	NBPF3|2|NBPF3|coding|null|intron	1	400,	0,
chr1:21466267-21466667	+	NBPF3|3|NBPF3|coding|null|intron	1	400,	0,
chr1:21544393-21544793	+	ALPL|1|ALPL|coding|null|intron	1	400,	0,
chr1:21690496-21690896	-	USP48|3|USP48|coding|null|intron	1	400,	0,
chr1:21713067-21713467	-	USP48|4|USP48|coding|null|intron	1	400,	0,
chr1:21755125-21755525	-	USP48|9|USP48|coding|null|intron	1	400,	0,
chr1:21771445-21771845	-	USP48|10|USP48|coding|null|intron	1	400,	0,
chr1:21780698-21781098	-	USP48|11|USP48|coding|null|intron	1	400,	0,
chr1:21781369-21781769	-	USP48|12|USP48|coding|null|intron	1	400,	0,
chr1:21782186-21782586	-	USP48|13|USP48|coding|null|intron	1	400,	0,
chr1:22026684-22027084	+	CDC42|1|CDC42|coding|null|intron	1	400,	0,
chr1:22026684-22027084	+	LINC00339|1|LINC00339|lncRNA|null|intron	1	400,	0,
chr1:22039319-22039719	-	CDC42-AS1|1|CDC42-AS1|lncRNA|null|intron	1	400,	0,
chr1:22041010-22041410	+	CDC42|3|CDC42|coding|null|intron	1	400,	0,
chr1:22059994-22060394	+	CDC42|4|CDC42|coding|null|intron	1	400,	0,
chr1:22059994-22060394	+	CDC42-IT1|1|CDC42-IT1|lncRNA|null|intron	1	400,	0,
chr1:22073198-22073598	+	CDC42|7|CDC42|coding|null|intron	1	400,	0,
chr1:22076439-22076839	+	CDC42|8|CDC42|coding|null|intron	1	400,	0,
chr1:22079181-22079581	+	CDC42|9|CDC42|coding|null|intron	1	400,	0,
chr1:22084876-22085276	+	CDC42|10|CDC42|coding|null|intron	1	400,	0,
chr1:22452113-22452513	+	ZBTB40|1|ZBTB40|coding|null|intron	1	400,	0,
chr1:22453201-22453601	+	ZBTB40|2|ZBTB40|coding|null|intron	1	400,	0,
chr1:22498483-22498883	+	ZBTB40|4|ZBTB40|coding|null|intron	1	400,	0,
chr1:22500093-22500493	+	ZBTB40|5|ZBTB40|coding|null|intron	1	400,	0,
chr1:22500785-22501185	+	ZBTB40|6|ZBTB40|coding|null|intron	1	400,	0,
chr1:22505524-22505924	+	ZBTB40|7|ZBTB40|coding|null|intron	1	400,	0,
chr1:22720748-22721148	+	EPHB2|1|EPHB2|coding|null|intron	1	400,	0,
chr1:22838599-22838999	+	EPHB2|4|EPHB2|coding|null|intron	1	400,	0,
chr1:22867531-22867931	+	EPHB2|5|EPHB2|coding|null|intron	1	400,	0,
chr1:22871685-22872085	+	EPHB2|6|EPHB2|coding|null|intron	1	400,	0,
chr1:22898841-22899241	+	EPHB2|7|EPHB2|coding|null|intron	1	400,	0,
chr1:23021158-23021558	+	KDM1A|1|KDM1A|coding|null|intron	1	400,	0,
chr1:23038209-23038609	+	KDM1A|3|KDM1A|coding|null|intron	1	400,	0,
chr1:23048810-23049210	+	KDM1A|5|KDM1A|coding|null|intron	1	400,	0,
chr1:23070116-23070516	+	KDM1A|7|KDM1A|coding|null|intron	1	400,	0,
chr1:23103055-23103455	-	LUZP1|1|LUZP1|coding|null|intron	1	400,	0,
chr1:23104140-23104540	-	LUZP1|2|LUZP1|coding|null|intron	1	400,	0,
chr1:23131727-23132127	-	LUZP1|5|LUZP1|coding|null|intron	1	400,	0,
chr1:23141948-23142348	-	LUZP1|6|LUZP1|coding|null|intron	1	400,	0,
chr1:23142967-23143367	-	LUZP1|7|LUZP1|coding|null|intron	1	400,	0,
chr1:23145401-23145801	-	LUZP1|8|LUZP1|coding|null|intron	1	400,	0,
chr1:23152914-23153314	-	LUZP1|9|LUZP1|coding|null|intron	1	400,	0,
chr1:23154671-23155071	-	LUZP1|10|LUZP1|coding|null|intron	1	400,	0,
chr1:23166759-23167159	-	LUZP1|11|LUZP1|coding|null|intron	1	400,	0,
chr1:23316543-23316943	-	HNRNPR|1|HNRNPR|coding|null|intron	1	400,	0,
chr1:23334317-23334717	-	HNRNPR|3|HNRNPR|coding|null|intron	1	400,	0,
chr1:23341122-23341522	-	HNRNPR|4|HNRNPR|coding|null|intron	1	400,	0,
chr1:23343163-23343563	-	HNRNPR|5|HNRNPR|coding|null|intron	1	400,	0,
chr1:23366065-23366465	-	ZNF436|1|ZNF436|coding|null|intron	1	400,	0,
chr1:23381905-23382305	-	TCEA3|1|TCEA3|coding|null|intron	1	400,	0,
chr1:23407931-23408331	-	TCEA3|3|TCEA3|coding|null|intron	1	400,	0,
chr1:23465466-23465866	-	ASAP3|2|ASAP3|coding|null|intron	1	400,	0,
chr1:23511209-23511609	-	E2F2|3|E2F2|coding|null|intron	1	400,	0,
chr1:23630336-23630736	+	MDS2|1|MDS2|lncRNA|null|intron	1	400,	0,
chr1:23745947-23746347	+	ELOA|1|ELOA|coding|null|intron	1	400,	0,
chr1:23777425-23777825	-	ELOA-AS1|2|ELOA-AS1|lncRNA|null|intron	1	400,	0,
chr1:23780545-23780945	+	PITHD1|1|PITHD1|coding|null|intron	1	400,	0,
chr1:23782084-23782484	+	PITHD1|3|PITHD1|coding|null|intron	1	400,	0,
chr1:23813194-23813594	-	HMGCL|2|HMGCL|coding|null|intron	1	400,	0,
chr1:23824722-23825122	-	HMGCL|4|HMGCL|coding|null|intron	1	400,	0,
chr1:23852422-23852822	-	FUCA1|1|FUCA1|coding|null|intron	1	400,	0,
chr1:23858774-23859174	-	FUCA1|2|FUCA1|coding|null|intron	1	400,	0,
chr1:23864032-23864432	-	FUCA1|3|FUCA1|coding|null|intron	1	400,	0,
chr1:23864664-23865064	-	FUCA1|4|FUCA1|coding|null|intron	1	400,	0,
chr1:23884036-23884436	-	CNR2|1|CNR2|coding|null|intron	1	400,	0,
chr1:23889454-23889854	-	CNR2|2|CNR2|coding|null|intron	1	400,	0,
chr1:23890839-23891239	-	CNR2|3|CNR2|coding|null|intron	1	400,	0,
chr1:23895951-23896351	-	CNR2|4|CNR2|coding|null|intron	1	400,	0,
chr1:23896827-23897227	-	CNR2|5|CNR2|coding|null|intron	1	400,	0,
chr1:23911243-23911643	-	CNR2|9|CNR2|coding|null|intron	1	400,	0,
chr1:23979032-23979432	-	SRSF10|1|SRSF10|coding|null|intron	1	400,	0,
chr1:24374531-24374931	-	STPG1|1|STPG1|coding|null|intron	1	400,	0,
chr1:24433843-24434243	+	NIPAL3|1|NIPAL3|coding|null|intron	1	400,	0,
chr1:24451356-24451756	+	NIPAL3|2|NIPAL3|coding|null|intron	1	400,	0,
chr1:24462824-24463224	+	NIPAL3|5|NIPAL3|coding|null|intron	1	400,	0,
chr1:24504142-24504542	-	RCAN3AS|2|RCAN3AS|lncRNA|null|intron	1	400,	0,
chr1:24507745-24508145	+	RCAN3|2|RCAN3|coding|null|intron	1	400,	0,
chr1:24511982-24512382	+	RCAN3|3|RCAN3|coding|null|intron	1	400,	0,
chr1:24521723-24522123	+	RCAN3|5|RCAN3|coding|null|intron	1	400,	0,
chr1:24532605-24533005	+	RCAN3|8|RCAN3|coding|null|intron	1	400,	0,
chr1:24748878-24749278	+	CLIC4|3|CLIC4|coding|null|intron	1	400,	0,
chr1:24756427-24756827	+	CLIC4|4|CLIC4|coding|null|intron	1	400,	0,
chr1:24760013-24760413	+	CLIC4|5|CLIC4|coding|null|intron	1	400,	0,
chr1:24763186-24763586	+	CLIC4|6|CLIC4|coding|null|intron	1	400,	0,
chr1:24766667-24767067	+	CLIC4|7|CLIC4|coding|null|intron	1	400,	0,
chr1:24775246-24775646	+	CLIC4|9|CLIC4|coding|null|intron	1	400,	0,
chr1:24777418-24777818	+	CLIC4|10|CLIC4|coding|null|intron	1	400,	0,
chr1:24783360-24783760	+	CLIC4|11|CLIC4|coding|null|intron	1	400,	0,
chr1:24784636-24785036	+	CLIC4|12|CLIC4|coding|null|intron	1	400,	0,
chr1:24785513-24785913	+	CLIC4|13|CLIC4|coding|null|intron	1	400,	0,
chr1:24791535-24791935	+	CLIC4|14|CLIC4|coding|null|intron	1	400,	0,
chr1:24796349-24796749	+	CLIC4|15|CLIC4|coding|null|intron	1	400,	0,
chr1:24812071-24812471	+	CLIC4|19|CLIC4|coding|null|intron	1	400,	0,
chr1:24922169-24922569	-	RUNX3|2|RUNX3|coding|null|intron	1	400,	0,
chr1:25245459-25245859	-	RSRP1|1|RSRP1|coding|null|intron	1	400,	0,
chr1:25257578-25257978	-	RSRP1|3|RSRP1|coding|null|intron	1	400,	0,
chr1:25261670-25262070	-	RSRP1|4|RSRP1|coding|null|intron	1	400,	0,
chr1:25302704-25303104	-	RSRP1|6|RSRP1|coding|null|intron	1	400,	0,
chr1:25312578-25312978	+	RHD|1|RHD|coding|null|intron	1	400,	0,
chr1:25330922-25331322	-	RSRP1|7|RSRP1|coding|null|intron	1	400,	0,
chr1:25331703-25332103	-	RSRP1|8|RSRP1|coding|null|intron	1	400,	0,
chr1:25332580-25332980	-	RSRP1|9|RSRP1|coding|null|intron	1	400,	0,
chr1:25339116-25339516	+	TMEM50A|1|TMEM50A|coding|null|intron	1	400,	0,
chr1:25340678-25341078	+	TMEM50A|2|TMEM50A|coding|null|intron	1	400,	0,
chr1:25343120-25343520	+	TMEM50A|3|TMEM50A|coding|null|intron	1	400,	0,
chr1:25352151-25352551	+	TMEM50A|4|TMEM50A|coding|null|intron	1	400,	0,
chr1:25359143-25359543	+	TMEM50A|5|TMEM50A|coding|null|intron	1	400,	0,
chr1:25439906-25440306	+	MACO1|1|MACO1|coding|null|intron	1	400,	0,
chr1:25448107-25448507	+	MACO1|2|MACO1|coding|null|intron	1	400,	0,
chr1:25470982-25471382	+	MACO1|3|MACO1|coding|null|intron	1	400,	0,
chr1:25475206-25475606	+	MACO1|4|MACO1|coding|null|intron	1	400,	0,
chr1:25582243-25582643	+	AL606491.1|1|AL606491.1|lncRNA|null|intron	1	400,	0,
chr1:25588944-25589344	+	AL606491.1|2|AL606491.1|lncRNA|null|intron	1	400,	0,
chr1:25627504-25627904	+	MAN1C1|1|MAN1C1|coding|null|intron	1	400,	0,
chr1:25636811-25637211	+	MAN1C1|2|MAN1C1|coding|null|intron	1	400,	0,
chr1:25656069-25656469	-	AL031280.1|2|AL031280.1|lncRNA|null|intron	1	400,	0,
chr1:25667146-25667546	+	MAN1C1|3|MAN1C1|coding|null|intron	1	400,	0,
chr1:25680876-25681276	+	MAN1C1|4|MAN1C1|coding|null|intron	1	400,	0,
chr1:25682697-25683097	+	MAN1C1|5|MAN1C1|coding|null|intron	1	400,	0,
chr1:25708401-25708801	+	MAN1C1|7|MAN1C1|coding|null|intron	1	400,	0,
chr1:25804297-25804697	+	SELENON|1|SELENON|coding|null|intron	1	400,	0,
chr1:25839635-25840035	-	AUNIP|1|AUNIP|coding|null|intron	1	400,	0,
chr1:25976246-25976646	-	PAFAH2|1|PAFAH2|coding|null|intron	1	400,	0,
chr1:25981269-25981669	-	PAFAH2|3|PAFAH2|coding|null|intron	1	400,	0,
chr1:25983275-25983675	-	PAFAH2|4|PAFAH2|coding|null|intron	1	400,	0,
chr1:25993490-25993890	-	PAFAH2|5|PAFAH2|coding|null|intron	1	400,	0,
chr1:26113161-26113561	+	PDIK1L|1|PDIK1L|coding|null|intron	1	400,	0,
chr1:26225944-26226344	+	ZPLD2P|1|ZPLD2P|others|null|intron	1	400,	0,
chr1:26234601-26235001	+	CEP85|1|CEP85|coding|null|intron	1	400,	0,
chr1:26235261-26235661	+	CEP85|2|CEP85|coding|null|intron	1	400,	0,
chr1:26260170-26260570	+	CEP85|5|CEP85|coding|null|intron	1	400,	0,
chr1:26261211-26261611	+	CEP85|6|CEP85|coding|null|intron	1	400,	0,
chr1:26273554-26273954	+	CEP85|7|CEP85|coding|null|intron	1	400,	0,
chr1:26289013-26289413	-	UBXN11|3|UBXN11|coding|null|intron	1	400,	0,
chr1:26305724-26306124	-	UBXN11|4|UBXN11|coding|null|intron	1	400,	0,
chr1:26316087-26316487	-	UBXN11|6|UBXN11|coding|null|intron	1	400,	0,
chr1:26317032-26317432	-	UBXN11|7|UBXN11|coding|null|intron	1	400,	0,
chr1:26319108-26319508	+	CD52|1|CD52|coding|null|intron	1	400,	0,
chr1:26347253-26347653	-	CRYBG2|2|CRYBG2|coding|null|intron	1	400,	0,
chr1:26358260-26358660	-	CRYBG2|3|CRYBG2|coding|null|intron	1	400,	0,
chr1:26365598-26365998	-	ZNF683|1|ZNF683|coding|null|intron	1	400,	0,
chr1:26433319-26433719	+	DHDDS|1|DHDDS|coding|null|intron	1	400,	0,
chr1:26439055-26439455	+	DHDDS|2|DHDDS|coding|null|intron	1	400,	0,
chr1:26450452-26450852	+	DHDDS|3|DHDDS|coding|null|intron	1	400,	0,
chr1:26461528-26461928	+	DHDDS|6|DHDDS|coding|null|intron	1	400,	0,
chr1:26548449-26548849	+	RPS6KA1|1|RPS6KA1|coding|null|intron	1	400,	0,
chr1:26702385-26702785	+	ARID1A|1|ARID1A|coding|null|intron	1	400,	0,
chr1:26704499-26704899	+	ARID1A|2|ARID1A|coding|null|intron	1	400,	0,
chr1:26715841-26716241	+	ARID1A|3|ARID1A|coding|null|intron	1	400,	0,
chr1:26720526-26720926	+	ARID1A|5|ARID1A|coding|null|intron	1	400,	0,
chr1:26735982-26736382	+	ARID1A|6|ARID1A|coding|null|intron	1	400,	0,
chr1:26881322-26881722	-	GPN2|1|GPN2|coding|null|intron	1	400,	0,
chr1:26887955-26888355	-	GPN2|2|GPN2|coding|null|intron	1	400,	0,
chr1:26900594-26900994	+	NUDC|1|NUDC|coding|null|intron	1	400,	0,
chr1:26901595-26901995	+	NUDC|2|NUDC|coding|null|intron	1	400,	0,
chr1:26927627-26928027	+	NUDC|4|NUDC|coding|null|intron	1	400,	0,
chr1:26929060-26929460	+	NUDC|5|NUDC|coding|null|intron	1	400,	0,
chr1:27104516-27104916	-	SLC9A1|1|SLC9A1|coding|null|intron	1	400,	0,
chr1:27133204-27133604	-	SLC9A1|3|SLC9A1|coding|null|intron	1	400,	0,
chr1:27133731-27134131	-	SLC9A1|4|SLC9A1|coding|null|intron	1	400,	0,
chr1:27135575-27135975	-	SLC9A1|5|SLC9A1|coding|null|intron	1	400,	0,
chr1:27151311-27151711	-	SLC9A1|7|SLC9A1|coding|null|intron	1	400,	0,
chr1:27243840-27244240	+	WDTC1|3|WDTC1|coding|null|intron	1	400,	0,
chr1:27252470-27252870	+	WDTC1|4|WDTC1|coding|null|intron	1	400,	0,
chr1:27253780-27254180	+	WDTC1|5|WDTC1|coding|null|intron	1	400,	0,
chr1:27263640-27264040	+	WDTC1|6|WDTC1|coding|null|intron	1	400,	0,
chr1:27277480-27277880	+	WDTC1|8|WDTC1|coding|null|intron	1	400,	0,
chr1:27302900-27303300	+	WDTC1|10|WDTC1|coding|null|intron	1	400,	0,
chr1:27326193-27326593	+	TMEM222|2|TMEM222|coding|null|intron	1	400,	0,
chr1:27330052-27330452	+	TMEM222|3|TMEM222|coding|null|intron	1	400,	0,
chr1:27348369-27348769	+	SYTL1|1|SYTL1|coding|null|intron	1	400,	0,
chr1:27426491-27426891	-	WASF2|1|WASF2|coding|null|intron	1	400,	0,
chr1:27434908-27435308	-	WASF2|3|WASF2|coding|null|intron	1	400,	0,
chr1:27445820-27446220	-	WASF2|4|WASF2|coding|null|intron	1	400,	0,
chr1:27454143-27454543	-	WASF2|5|WASF2|coding|null|intron	1	400,	0,
chr1:27454673-27455073	-	WASF2|6|WASF2|coding|null|intron	1	400,	0,
chr1:27461943-27462343	-	WASF2|7|WASF2|coding|null|intron	1	400,	0,
chr1:27538479-27538879	-	AHDC1|1|AHDC1|coding|null|intron	1	400,	0,
chr1:27539116-27539516	-	AHDC1|2|AHDC1|coding|null|intron	1	400,	0,
chr1:27541278-27541678	-	AHDC1|3|AHDC1|coding|null|intron	1	400,	0,
chr1:27601614-27602014	-	AHDC1|5|AHDC1|coding|null|intron	1	400,	0,
chr1:27622456-27622856	-	FGR|2|FGR|coding|null|intron	1	400,	0,
chr1:27632100-27632500	-	FGR|3|FGR|coding|null|intron	1	400,	0,
chr1:27671351-27671751	-	IFI6|1|IFI6|coding|null|intron	1	400,	0,
chr1:27726205-27726605	+	FAM76A|1|FAM76A|coding|null|intron	1	400,	0,
chr1:27726953-27727353	+	FAM76A|2|FAM76A|coding|null|intron	1	400,	0,
chr1:27737539-27737939	+	FAM76A|3|FAM76A|coding|null|intron	1	400,	0,
chr1:27740767-27741167	+	FAM76A|4|FAM76A|coding|null|intron	1	400,	0,
chr1:27743411-27743811	+	FAM76A|5|FAM76A|coding|null|intron	1	400,	0,
chr1:27775685-27776085	+	STX12|2|STX12|coding|null|intron	1	400,	0,
chr1:27790589-27790989	+	STX12|3|STX12|coding|null|intron	1	400,	0,
chr1:27802695-27803095	+	STX12|4|STX12|coding|null|intron	1	400,	0,
chr1:27803242-27803642	+	STX12|5|STX12|coding|null|intron	1	400,	0,
chr1:27837848-27838248	+	PPP1R8|1|PPP1R8|coding|null|intron	1	400,	0,
chr1:27839151-27839551	+	PPP1R8|2|PPP1R8|coding|null|intron	1	400,	0,
chr1:27873049-27873449	+	THEMIS2|1|THEMIS2|coding|null|intron	1	400,	0,
chr1:27898655-27899055	-	RPA2|1|RPA2|coding|null|intron	1	400,	0,
chr1:27902229-27902629	-	RPA2|3|RPA2|coding|null|intron	1	400,	0,
chr1:27984343-27984743	-	EYA3|1|EYA3|coding|null|intron	1	400,	0,
chr1:28008067-28008467	-	EYA3|4|EYA3|coding|null|intron	1	400,	0,
chr1:28028556-28028956	-	EYA3|5|EYA3|coding|null|intron	1	400,	0,
chr1:28047605-28048005	-	EYA3|8|EYA3|coding|null|intron	1	400,	0,
chr1:28151859-28152259	-	PTAFR|1|PTAFR|coding|null|intron	1	400,	0,
chr1:28157582-28157982	-	PTAFR|2|PTAFR|coding|null|intron	1	400,	0,
chr1:28168086-28168486	-	PTAFR|4|PTAFR|coding|null|intron	1	400,	0,
chr1:28175134-28175534	-	PTAFR|5|PTAFR|coding|null|intron	1	400,	0,
chr1:28242423-28242823	+	ATP5IF1|2|ATP5IF1|coding|null|intron	1	400,	0,
chr1:28270013-28270413	+	SESN2|3|SESN2|coding|null|intron	1	400,	0,
chr1:28270669-28271069	+	SESN2|4|SESN2|coding|null|intron	1	400,	0,
chr1:28370243-28370643	+	PHACTR4|1|PHACTR4|coding|null|intron	1	400,	0,
chr1:28407772-28408172	+	PHACTR4|3|PHACTR4|coding|null|intron	1	400,	0,
chr1:28409150-28409550	+	PHACTR4|4|PHACTR4|coding|null|intron	1	400,	0,
chr1:28411507-28411907	+	PHACTR4|5|PHACTR4|coding|null|intron	1	400,	0,
chr1:28414067-28414467	+	PHACTR4|6|PHACTR4|coding|null|intron	1	400,	0,
chr1:28448238-28448638	+	PHACTR4|9|PHACTR4|coding|null|intron	1	400,	0,
chr1:28453005-28453405	+	PHACTR4|10|PHACTR4|coding|null|intron	1	400,	0,
chr1:28469693-28470093	+	PHACTR4|11|PHACTR4|coding|null|intron	1	400,	0,
chr1:28470350-28470750	+	PHACTR4|12|PHACTR4|coding|null|intron	1	400,	0,
chr1:28470841-28471241	+	PHACTR4|13|PHACTR4|coding|null|intron	1	400,	0,
chr1:28565960-28566360	+	TRNAU1AP|1|TRNAU1AP|coding|null|intron	1	400,	0,
chr1:28566411-28566811	+	TRNAU1AP|2|TRNAU1AP|coding|null|intron	1	400,	0,
chr1:28643707-28644107	+	LINC01715|1|LINC01715|lncRNA|null|intron	1	400,	0,
chr1:28673821-28674221	+	GMEB1|1|GMEB1|coding|null|intron	1	400,	0,
chr1:28675382-28675782	+	GMEB1|2|GMEB1|coding|null|intron	1	400,	0,
chr1:28680395-28680795	+	GMEB1|3|GMEB1|coding|null|intron	1	400,	0,
chr1:28687030-28687430	+	GMEB1|5|GMEB1|coding|null|intron	1	400,	0,
chr1:28693437-28693837	+	GMEB1|6|GMEB1|coding|null|intron	1	400,	0,
chr1:28699704-28700104	+	GMEB1|7|GMEB1|coding|null|intron	1	400,	0,
chr1:28700215-28700615	+	GMEB1|8|GMEB1|coding|null|intron	1	400,	0,
chr1:28702579-28702979	+	GMEB1|9|GMEB1|coding|null|intron	1	400,	0,
chr1:28710958-28711358	+	GMEB1|10|GMEB1|coding|null|intron	1	400,	0,
chr1:28712815-28713215	+	GMEB1|11|GMEB1|coding|null|intron	1	400,	0,
chr1:28754607-28755007	+	YTHDF2|2|YTHDF2|coding|null|intron	1	400,	0,
chr1:28934735-28935135	+	EPB41|1|EPB41|coding|null|intron	1	400,	0,
chr1:28935394-28935794	+	EPB41|2|EPB41|coding|null|intron	1	400,	0,
chr1:28940843-28941243	+	EPB41|3|EPB41|coding|null|intron	1	400,	0,
chr1:28941557-28941957	+	EPB41|4|EPB41|coding|null|intron	1	400,	0,
chr1:28943119-28943519	+	EPB41|5|EPB41|coding|null|intron	1	400,	0,
chr1:28948171-28948571	+	EPB41|6|EPB41|coding|null|intron	1	400,	0,
chr1:28988532-28988932	+	EPB41|7|EPB41|coding|null|intron	1	400,	0,
chr1:29010778-29011178	+	EPB41|9|EPB41|coding|null|intron	1	400,	0,
chr1:29016353-29016753	+	EPB41|10|EPB41|coding|null|intron	1	400,	0,
chr1:29066074-29066474	+	EPB41|13|EPB41|coding|null|intron	1	400,	0,
chr1:29074794-29075194	+	EPB41|15|EPB41|coding|null|intron	1	400,	0,
chr1:29110804-29111204	+	EPB41|16|EPB41|coding|null|intron	1	400,	0,
chr1:29115055-29115455	+	EPB41|17|EPB41|coding|null|intron	1	400,	0,
chr1:29177870-29178270	-	SRSF4|1|SRSF4|coding|null|intron	1	400,	0,
chr1:29200752-29201152	-	MECR|2|MECR|coding|null|intron	1	400,	0,
chr1:29229338-29229738	-	MECR|4|MECR|coding|null|intron	1	400,	0,
chr1:30717008-30717408	-	MATN1|1|MATN1|coding|null|intron	1	400,	0,
chr1:30717622-30718022	-	MATN1|2|MATN1|coding|null|intron	1	400,	0,
chr1:30722190-30722590	+	MATN1-AS1|1|MATN1-AS1|lncRNA|null|intron	1	400,	0,
chr1:30889902-30890302	-	SDC3|1|SDC3|coding|null|intron	1	400,	0,
chr1:30973716-30974116	-	PUM1|4|PUM1|coding|null|intron	1	400,	0,
chr1:30987284-30987684	-	PUM1|7|PUM1|coding|null|intron	1	400,	0,
chr1:30995469-30995869	-	PUM1|8|PUM1|coding|null|intron	1	400,	0,
chr1:30997476-30997876	-	PUM1|9|PUM1|coding|null|intron	1	400,	0,
chr1:31015632-31016032	-	PUM1|10|PUM1|coding|null|intron	1	400,	0,
chr1:31038961-31039361	-	PUM1|12|PUM1|coding|null|intron	1	400,	0,
chr1:31051260-31051660	-	PUM1|13|PUM1|coding|null|intron	1	400,	0,
chr1:31270556-31270956	-	SNRNP40|2|SNRNP40|coding|null|intron	1	400,	0,
chr1:31288648-31289048	-	SNRNP40|3|SNRNP40|coding|null|intron	1	400,	0,
chr1:31298566-31298966	+	ZCCHC17|1|ZCCHC17|coding|null|intron	1	400,	0,
chr1:31300582-31300982	+	ZCCHC17|2|ZCCHC17|coding|null|intron	1	400,	0,
chr1:31309431-31309831	+	ZCCHC17|3|ZCCHC17|coding|null|intron	1	400,	0,
chr1:31314089-31314489	+	ZCCHC17|4|ZCCHC17|coding|null|intron	1	400,	0,
chr1:31325635-31326035	+	ZCCHC17|5|ZCCHC17|coding|null|intron	1	400,	0,
chr1:31331597-31331997	+	ZCCHC17|6|ZCCHC17|coding|null|intron	1	400,	0,
chr1:31424093-31424493	+	SERINC2|1|SERINC2|coding|null|intron	1	400,	0,
chr1:31637942-31638342	-	PEF1|1|PEF1|coding|null|intron	1	400,	0,
chr1:31640736-31641136	-	PEF1|2|PEF1|coding|null|intron	1	400,	0,
chr1:31641640-31642040	-	PEF1|3|PEF1|coding|null|intron	1	400,	0,
chr1:31642203-31642603	-	PEF1|4|PEF1|coding|null|intron	1	400,	0,
chr1:31645466-31645866	+	AC114488.2|1|AC114488.2|lncRNA|null|intron	1	400,	0,
chr1:31677107-31677507	-	COL16A1|1|COL16A1|coding|null|intron	1	400,	0,
chr1:31922581-31922981	-	PTP4A2|1|PTP4A2|coding|null|intron	1	400,	0,
chr1:31923450-31923850	-	PTP4A2|2|PTP4A2|coding|null|intron	1	400,	0,
chr1:32074184-32074584	+	TMEM39B|1|TMEM39B|coding|null|intron	1	400,	0,
chr1:32080347-32080747	+	TMEM39B|2|TMEM39B|coding|null|intron	1	400,	0,
chr1:32100711-32101111	+	TMEM39B|3|TMEM39B|coding|null|intron	1	400,	0,
chr1:32133168-32133568	+	KPNA6|4|KPNA6|coding|null|intron	1	400,	0,
chr1:32133928-32134328	+	KPNA6|5|KPNA6|coding|null|intron	1	400,	0,
chr1:32140050-32140450	+	KPNA6|7|KPNA6|coding|null|intron	1	400,	0,
chr1:32152684-32153084	+	KPNA6|9|KPNA6|coding|null|intron	1	400,	0,
chr1:32153224-32153624	+	KPNA6|10|KPNA6|coding|null|intron	1	400,	0,
chr1:32159955-32160355	+	KPNA6|11|KPNA6|coding|null|intron	1	400,	0,
chr1:32166296-32166696	+	KPNA6|12|KPNA6|coding|null|intron	1	400,	0,
chr1:32188293-32188693	+	TXLNA|1|TXLNA|coding|null|intron	1	400,	0,
chr1:32219345-32219745	-	TMEM234|2|TMEM234|coding|null|intron	1	400,	0,
chr1:32221347-32221747	-	TMEM234|3|TMEM234|coding|null|intron	1	400,	0,
chr1:32235293-32235693	-	MTMR9LP|2|MTMR9LP|others|null|intron	1	400,	0,
chr1:32257963-32258363	+	LCK|1|LCK|coding|null|intron	1	400,	0,
chr1:32265978-32266378	+	LCK|3|LCK|coding|null|intron	1	400,	0,
chr1:32292978-32293378	+	HDAC1|1|HDAC1|coding|null|intron	1	400,	0,
chr1:32293569-32293969	+	HDAC1|2|HDAC1|coding|null|intron	1	400,	0,
chr1:32319873-32320273	+	HDAC1|4|HDAC1|coding|null|intron	1	400,	0,
chr1:32368666-32369066	-	BSDC1|2|BSDC1|coding|null|intron	1	400,	0,
chr1:32375508-32375908	-	BSDC1|3|BSDC1|coding|null|intron	1	400,	0,
chr1:32379316-32379716	-	BSDC1|4|BSDC1|coding|null|intron	1	400,	0,
chr1:32387455-32387855	-	BSDC1|5|BSDC1|coding|null|intron	1	400,	0,
chr1:32391535-32391935	-	BSDC1|7|BSDC1|coding|null|intron	1	400,	0,
chr1:32564953-32565353	+	ZBTB8A|1|ZBTB8A|coding|null|intron	1	400,	0,
chr1:32643025-32643425	-	ZBTB8OS|3|ZBTB8OS|coding|null|intron	1	400,	0,
chr1:32644664-32645064	-	ZBTB8OS|4|ZBTB8OS|coding|null|intron	1	400,	0,
chr1:32649258-32649658	-	ZBTB8OS|5|ZBTB8OS|coding|null|intron	1	400,	0,
chr1:32649776-32650176	-	ZBTB8OS|6|ZBTB8OS|coding|null|intron	1	400,	0,
chr1:32658007-32658407	+	RBBP4|1|RBBP4|coding|null|intron	1	400,	0,
chr1:32667191-32667591	+	RBBP4|2|RBBP4|coding|null|intron	1	400,	0,
chr1:32677121-32677521	+	RBBP4|3|RBBP4|coding|null|intron	1	400,	0,
chr1:32785864-32786264	-	YARS1|1|YARS1|coding|null|intron	1	400,	0,
chr1:32799749-32800149	-	YARS1|2|YARS1|coding|null|intron	1	400,	0,
chr1:32819220-32819620	+	S100PBP|1|S100PBP|coding|null|intron	1	400,	0,
chr1:32830568-32830968	+	S100PBP|2|S100PBP|coding|null|intron	1	400,	0,
chr1:32841253-32841653	+	S100PBP|5|S100PBP|coding|null|intron	1	400,	0,
chr1:32851318-32851718	+	S100PBP|6|S100PBP|coding|null|intron	1	400,	0,
chr1:32944823-32945223	-	RNF19B|1|RNF19B|coding|null|intron	1	400,	0,
chr1:33023438-33023838	-	AK2|2|AK2|coding|null|intron	1	400,	0,
chr1:33084898-33085298	+	AZIN2|1|AZIN2|coding|null|intron	1	400,	0,
chr1:33160344-33160744	-	TRIM62|2|TRIM62|coding|null|intron	1	400,	0,
chr1:33162951-33163351	-	TRIM62|3|TRIM62|coding|null|intron	1	400,	0,
chr1:33282553-33282953	+	ZNF362|1|ZNF362|coding|null|intron	1	400,	0,
chr1:33328342-33328742	-	PHC2|1|PHC2|coding|null|intron	1	400,	0,
chr1:33341750-33342150	-	PHC2|2|PHC2|coding|null|intron	1	400,	0,
chr1:33344582-33344982	-	PHC2|3|PHC2|coding|null|intron	1	400,	0,
chr1:33388257-33388657	-	PHC2|4|PHC2|coding|null|intron	1	400,	0,
chr1:33398457-33398857	-	PHC2|5|PHC2|coding|null|intron	1	400,	0,
chr1:33403077-33403477	-	PHC2|6|PHC2|coding|null|intron	1	400,	0,
chr1:33405338-33405738	-	PHC2|7|PHC2|coding|null|intron	1	400,	0,
chr1:33411587-33411987	-	PHC2|8|PHC2|coding|null|intron	1	400,	0,
chr1:34883901-34884301	-	DLGAP3|1|DLGAP3|coding|null|intron	1	400,	0,
chr1:35000197-35000597	-	AC114490.2|2|AC114490.2|coding|null|intron	1	400,	0,
chr1:35000197-35000597	-	ZMYM6|2|ZMYM6|coding|null|intron	1	400,	0,
chr1:35001242-35001642	-	ZMYM6|3|ZMYM6|coding|null|intron	1	400,	0,
chr1:35019629-35020029	-	ZMYM6|4|ZMYM6|coding|null|intron	1	400,	0,
chr1:35019633-35020033	-	AC114490.2|3|AC114490.2|coding|null|intron	1	400,	0,
chr1:35030804-35031204	-	AC114490.2|4|AC114490.2|coding|null|intron	1	400,	0,
chr1:35030804-35031204	-	ZMYM6|5|ZMYM6|coding|null|intron	1	400,	0,
chr1:35040591-35040991	+	ZMYM1|1|ZMYM1|coding|null|intron	1	400,	0,
chr1:35079760-35080160	+	ZMYM1|2|ZMYM1|coding|null|intron	1	400,	0,
chr1:35081725-35082125	+	ZMYM1|3|ZMYM1|coding|null|intron	1	400,	0,
chr1:35094500-35094900	+	ZMYM1|4|ZMYM1|coding|null|intron	1	400,	0,
chr1:35407080-35407480	+	ZMYM4|3|ZMYM4|coding|null|intron	1	400,	0,
chr1:35409575-35409975	+	ZMYM4|4|ZMYM4|coding|null|intron	1	400,	0,
chr1:35473193-35473593	-	KIAA0319L|4|KIAA0319L|coding|null|intron	1	400,	0,
chr1:35504156-35504556	-	KIAA0319L|6|KIAA0319L|coding|null|intron	1	400,	0,
chr1:35527808-35528208	-	KIAA0319L|7|KIAA0319L|coding|null|intron	1	400,	0,
chr1:35529312-35529712	-	KIAA0319L|8|KIAA0319L|coding|null|intron	1	400,	0,
chr1:35537329-35537729	-	KIAA0319L|9|KIAA0319L|coding|null|intron	1	400,	0,
chr1:35556065-35556465	-	KIAA0319L|12|KIAA0319L|coding|null|intron	1	400,	0,
chr1:35621588-35621988	-	PSMB2|1|PSMB2|coding|null|intron	1	400,	0,
chr1:35633358-35633758	-	PSMB2|2|PSMB2|coding|null|intron	1	400,	0,
chr1:35640184-35640584	-	PSMB2|3|PSMB2|coding|null|intron	1	400,	0,
chr1:35755389-35755789	-	CLSPN|2|CLSPN|coding|null|intron	1	400,	0,
chr1:35768388-35768788	-	CLSPN|3|CLSPN|coding|null|intron	1	400,	0,
chr1:35768943-35769343	-	CLSPN|4|CLSPN|coding|null|intron	1	400,	0,
chr1:35813749-35814149	+	AGO4|2|AGO4|coding|null|intron	1	400,	0,
chr1:35818276-35818676	+	AGO4|3|AGO4|coding|null|intron	1	400,	0,
chr1:35828956-35829356	+	AGO4|5|AGO4|coding|null|intron	1	400,	0,
chr1:35830994-35831394	+	AGO4|6|AGO4|coding|null|intron	1	400,	0,
chr1:35852913-35853313	+	AGO4|9|AGO4|coding|null|intron	1	400,	0,
chr1:35871406-35871806	+	AGO1|1|AGO1|coding|null|intron	1	400,	0,
chr1:35883964-35884364	+	AGO1|2|AGO1|coding|null|intron	1	400,	0,
chr1:35887875-35888275	+	AGO1|3|AGO1|coding|null|intron	1	400,	0,
chr1:35905185-35905585	+	AGO1|5|AGO1|coding|null|intron	1	400,	0,
chr1:35906465-35906865	+	AGO1|6|AGO1|coding|null|intron	1	400,	0,
chr1:35910706-35911106	+	AGO1|7|AGO1|coding|null|intron	1	400,	0,
chr1:35933295-35933695	+	AGO3|1|AGO3|coding|null|intron	1	400,	0,
chr1:35986986-35987386	+	AGO3|2|AGO3|coding|null|intron	1	400,	0,
chr1:36035694-36036094	+	AGO3|4|AGO3|coding|null|intron	1	400,	0,
chr1:36048197-36048597	+	AGO3|7|AGO3|coding|null|intron	1	400,	0,
chr1:36089921-36090321	+	ADPRS|1|ADPRS|coding|null|intron	1	400,	0,
chr1:36147453-36147853	-	TRAPPC3|1|TRAPPC3|coding|null|intron	1	400,	0,
chr1:36149685-36150085	-	TRAPPC3|2|TRAPPC3|coding|null|intron	1	400,	0,
chr1:36151372-36151772	-	TRAPPC3|3|TRAPPC3|coding|null|intron	1	400,	0,
chr1:36153733-36154133	-	TRAPPC3|4|TRAPPC3|coding|null|intron	1	400,	0,
chr1:36161468-36161868	+	MAP7D1|2|MAP7D1|coding|null|intron	1	400,	0,
chr1:36162408-36162808	+	MAP7D1|3|MAP7D1|coding|null|intron	1	400,	0,
chr1:36225560-36225960	+	THRAP3|1|THRAP3|coding|null|intron	1	400,	0,
chr1:36226723-36227123	+	THRAP3|2|THRAP3|coding|null|intron	1	400,	0,
chr1:36227310-36227710	+	THRAP3|3|THRAP3|coding|null|intron	1	400,	0,
chr1:36235747-36236147	+	THRAP3|4|THRAP3|coding|null|intron	1	400,	0,
chr1:36255459-36255859	+	THRAP3|7|THRAP3|coding|null|intron	1	400,	0,
chr1:36275854-36276254	+	THRAP3|11|THRAP3|coding|null|intron	1	400,	0,
chr1:36287583-36287983	+	THRAP3|12|THRAP3|coding|null|intron	1	400,	0,
chr1:36294899-36295299	+	THRAP3|13|THRAP3|coding|null|intron	1	400,	0,
chr1:36360510-36360910	-	STK40|3|STK40|coding|null|intron	1	400,	0,
chr1:36366970-36367370	-	STK40|4|STK40|coding|null|intron	1	400,	0,
chr1:36383999-36384399	-	STK40|5|STK40|coding|null|intron	1	400,	0,
chr1:36436021-36436421	-	OSCP1|2|OSCP1|coding|null|intron	1	400,	0,
chr1:36463056-36463456	-	MRPS15|2|MRPS15|coding|null|intron	1	400,	0,
chr1:37469177-37469577	-	LINC01137|3|LINC01137|lncRNA|null|intron	1	400,	0,
chr1:37474705-37475105	+	ZC3H12A|1|ZC3H12A|coding|null|intron	1	400,	0,
chr1:37510332-37510732	-	MEAF6|1|MEAF6|coding|null|intron	1	400,	0,
chr1:37684659-37685059	-	C1orf109|1|C1orf109|coding|null|intron	1	400,	0,
chr1:37806159-37806559	-	YRDC|1|YRDC|coding|null|intron	1	400,	0,
chr1:37825388-37825788	-	MTF1|1|MTF1|coding|null|intron	1	400,	0,
chr1:37850249-37850649	-	MTF1|3|MTF1|coding|null|intron	1	400,	0,
chr1:37856151-37856551	-	MTF1|4|MTF1|coding|null|intron	1	400,	0,
chr1:37858666-37859066	-	MTF1|5|MTF1|coding|null|intron	1	400,	0,
chr1:37868944-37869344	-	INPP5B|1|INPP5B|coding|null|intron	1	400,	0,
chr1:37877482-37877882	-	INPP5B|2|INPP5B|coding|null|intron	1	400,	0,
chr1:37879149-37879549	-	INPP5B|3|INPP5B|coding|null|intron	1	400,	0,
chr1:37890427-37890827	-	INPP5B|4|INPP5B|coding|null|intron	1	400,	0,
chr1:37903859-37904259	-	INPP5B|7|INPP5B|coding|null|intron	1	400,	0,
chr1:37916369-37916769	-	INPP5B|8|INPP5B|coding|null|intron	1	400,	0,
chr1:37921445-37921845	-	INPP5B|9|INPP5B|coding|null|intron	1	400,	0,
chr1:37974255-37974655	-	SF3A3|1|SF3A3|coding|null|intron	1	400,	0,
chr1:37980809-37981209	-	SF3A3|2|SF3A3|coding|null|intron	1	400,	0,
chr1:37988875-37989275	-	SF3A3|4|SF3A3|coding|null|intron	1	400,	0,
chr1:38013949-38014349	+	UTP11|1|UTP11|coding|null|intron	1	400,	0,
chr1:38755917-38756317	-	AL354702.1|1|AL354702.1|lncRNA|null|intron	1	400,	0,
chr1:38797542-38797942	-	AL354702.1|2|AL354702.1|lncRNA|null|intron	1	400,	0,
chr1:38850814-38851214	-	AL139260.2|1|AL139260.2|lncRNA|null|intron	1	400,	0,
chr1:38850814-38851214	-	RRAGC|1|RRAGC|coding|null|intron	1	400,	0,
chr1:38854277-38854677	-	AL139260.2|2|AL139260.2|lncRNA|null|intron	1	400,	0,
chr1:38854277-38854677	-	RRAGC|2|RRAGC|coding|null|intron	1	400,	0,
chr1:38860896-38861296	+	AL139260.1|1|AL139260.1|lncRNA|null|intron	1	400,	0,
chr1:38870193-38870593	+	AL139260.1|2|AL139260.1|lncRNA|null|intron	1	400,	0,
chr1:38876275-38876675	+	AL139260.1|3|AL139260.1|lncRNA|null|intron	1	400,	0,
chr1:38900379-38900779	+	AL139260.1|5|AL139260.1|lncRNA|null|intron	1	400,	0,
chr1:38993094-38993494	+	AKIRIN1|1|AKIRIN1|coding|null|intron	1	400,	0,
chr1:38998393-38998793	+	AKIRIN1|2|AKIRIN1|coding|null|intron	1	400,	0,
chr1:39184952-39185352	+	MACF1|1|MACF1|coding|null|intron	1	400,	0,
chr1:39273836-39274236	+	MACF1|3|MACF1|coding|null|intron	1	400,	0,
chr1:39326345-39326745	+	MACF1|5|MACF1|coding|null|intron	1	400,	0,
chr1:39343769-39344169	+	MACF1|7|MACF1|coding|null|intron	1	400,	0,
chr1:39345579-39345979	+	MACF1|8|MACF1|coding|null|intron	1	400,	0,
chr1:39359481-39359881	+	MACF1|9|MACF1|coding|null|intron	1	400,	0,
chr1:39370815-39371215	+	MACF1|11|MACF1|coding|null|intron	1	400,	0,
chr1:39373508-39373908	+	MACF1|12|MACF1|coding|null|intron	1	400,	0,
chr1:39438741-39439141	+	MACF1|15|MACF1|coding|null|intron	1	400,	0,
chr1:39467028-39467428	+	MACF1|17|MACF1|coding|null|intron	1	400,	0,
chr1:39476231-39476631	+	MACF1|18|MACF1|coding|null|intron	1	400,	0,
chr1:39480281-39480681	+	MACF1|19|MACF1|coding|null|intron	1	400,	0,
chr1:39522590-39522990	-	PPIEL|1|PPIEL|others|null|intron	1	400,	0,
chr1:39533080-39533480	-	PPIEL|3|PPIEL|others|null|intron	1	400,	0,
chr1:39539934-39540334	-	PPIEL|4|PPIEL|others|null|intron	1	400,	0,
chr1:39558068-39558468	-	PPIEL|5|PPIEL|others|null|intron	1	400,	0,
chr1:39566251-39566651	-	PABPC4|1|PABPC4|coding|null|intron	1	400,	0,
chr1:39569702-39570102	+	PABPC4-AS1|1|PABPC4-AS1|lncRNA|null|intron	1	400,	0,
chr1:39570413-39570813	-	PABPC4|2|PABPC4|coding|null|intron	1	400,	0,
chr1:39689839-39690239	-	HPCAL4|2|HPCAL4|coding|null|intron	1	400,	0,
chr1:39693729-39694129	+	PPIE|1|PPIE|coding|null|intron	1	400,	0,
chr1:39762147-39762547	-	BMP8B|1|BMP8B|coding|null|intron	1	400,	0,
chr1:39800585-39800985	+	AL033527.4|1|AL033527.4|lncRNA|null|intron	1	400,	0,
chr1:39853546-39853946	-	TRIT1|1|TRIT1|coding|null|intron	1	400,	0,
chr1:40041872-40042272	+	CAP1|1|CAP1|coding|null|intron	1	400,	0,
chr1:40043531-40043931	+	CAP1|2|CAP1|coding|null|intron	1	400,	0,
chr1:40058210-40058610	+	CAP1|3|CAP1|coding|null|intron	1	400,	0,
chr1:40065572-40065972	+	CAP1|4|CAP1|coding|null|intron	1	400,	0,
chr1:40079362-40079762	-	PPT1|1|PPT1|coding|null|intron	1	400,	0,
chr1:40087200-40087600	-	PPT1|2|PPT1|coding|null|intron	1	400,	0,
chr1:40095613-40096013	-	PPT1|3|PPT1|coding|null|intron	1	400,	0,
chr1:40096171-40096571	-	PPT1|4|PPT1|coding|null|intron	1	400,	0,
chr1:40166651-40167051	+	RLF|1|RLF|coding|null|intron	1	400,	0,
chr1:40181068-40181468	+	RLF|3|RLF|coding|null|intron	1	400,	0,
chr1:40182096-40182496	+	RLF|4|RLF|coding|null|intron	1	400,	0,
chr1:40191190-40191590	+	RLF|5|RLF|coding|null|intron	1	400,	0,
chr1:40201269-40201669	+	RLF|8|RLF|coding|null|intron	1	400,	0,
chr1:40215173-40215573	+	RLF|9|RLF|coding|null|intron	1	400,	0,
chr1:40217390-40217790	+	RLF|11|RLF|coding|null|intron	1	400,	0,
chr1:40221557-40221957	+	RLF|13|RLF|coding|null|intron	1	400,	0,
chr1:40263997-40264397	+	ZMPSTE24|1|ZMPSTE24|coding|null|intron	1	400,	0,
chr1:40273164-40273564	+	ZMPSTE24|3|ZMPSTE24|coding|null|intron	1	400,	0,
chr1:40277634-40278034	+	ZMPSTE24|4|ZMPSTE24|coding|null|intron	1	400,	0,
chr1:40313125-40313525	-	COL9A2|2|COL9A2|coding|null|intron	1	400,	0,
chr1:40359425-40359825	+	SMAP2|2|SMAP2|coding|null|intron	1	400,	0,
chr1:40384560-40384960	+	SMAP2|3|SMAP2|coding|null|intron	1	400,	0,
chr1:40390288-40390688	+	SMAP2|4|SMAP2|coding|null|intron	1	400,	0,
chr1:40392748-40393148	+	SMAP2|5|SMAP2|coding|null|intron	1	400,	0,
chr1:40405135-40405535	+	SMAP2|7|SMAP2|coding|null|intron	1	400,	0,
chr1:40417625-40418025	+	SMAP2|8|SMAP2|coding|null|intron	1	400,	0,
chr1:40457725-40458125	+	ZFP69B|1|ZFP69B|coding|null|intron	1	400,	0,
chr1:40482034-40482434	+	ZFP69|1|ZFP69|coding|null|intron	1	400,	0,
chr1:40492574-40492974	+	ZFP69|2|ZFP69|coding|null|intron	1	400,	0,
chr1:40509854-40510254	+	EXO5|1|EXO5|coding|null|intron	1	400,	0,
chr1:40537417-40537817	+	ZNF684|2|ZNF684|coding|null|intron	1	400,	0,
chr1:40627183-40627583	-	RIMS3|1|RIMS3|coding|null|intron	1	400,	0,
chr1:40660315-40660715	-	RIMS3|2|RIMS3|coding|null|intron	1	400,	0,
chr1:40703140-40703540	+	NFYC|2|NFYC|coding|null|intron	1	400,	0,
chr1:40990265-40990665	+	CTPS1|1|CTPS1|coding|null|intron	1	400,	0,
chr1:40998044-40998444	+	CTPS1|2|CTPS1|coding|null|intron	1	400,	0,
chr1:41034471-41034871	-	SCMH1|1|SCMH1|coding|null|intron	1	400,	0,
chr1:41053769-41054169	-	SCMH1|3|SCMH1|coding|null|intron	1	400,	0,
chr1:41085798-41086198	-	SCMH1|4|SCMH1|coding|null|intron	1	400,	0,
chr1:41100539-41100939	-	SCMH1|5|SCMH1|coding|null|intron	1	400,	0,
chr1:41103275-41103675	-	SCMH1|6|SCMH1|coding|null|intron	1	400,	0,
chr1:41106642-41107042	-	SCMH1|8|SCMH1|coding|null|intron	1	400,	0,
chr1:41116030-41116430	-	SCMH1|9|SCMH1|coding|null|intron	1	400,	0,
chr1:41136069-41136469	-	SCMH1|10|SCMH1|coding|null|intron	1	400,	0,
chr1:41145093-41145493	-	SCMH1|12|SCMH1|coding|null|intron	1	400,	0,
chr1:41164677-41165077	-	SCMH1|14|SCMH1|coding|null|intron	1	400,	0,
chr1:41167893-41168293	-	SCMH1|15|SCMH1|coding|null|intron	1	400,	0,
chr1:41174238-41174638	-	SCMH1|16|SCMH1|coding|null|intron	1	400,	0,
chr1:41240724-41241124	-	SCMH1|17|SCMH1|coding|null|intron	1	400,	0,
chr1:41375110-41375510	+	FOXO6|1|FOXO6|coding|null|intron	1	400,	0,
chr1:41551731-41552131	-	HIVEP3|2|HIVEP3|coding|null|intron	1	400,	0,
chr1:41554170-41554570	-	HIVEP3|3|HIVEP3|coding|null|intron	1	400,	0,
chr1:41561613-41562013	-	HIVEP3|4|HIVEP3|coding|null|intron	1	400,	0,
chr1:41566869-41567269	-	HIVEP3|5|HIVEP3|coding|null|intron	1	400,	0,
chr1:41602957-41603357	-	HIVEP3|6|HIVEP3|coding|null|intron	1	400,	0,
chr1:41606944-41607344	-	HIVEP3|7|HIVEP3|coding|null|intron	1	400,	0,
chr1:41854458-41854858	-	HIVEP3|12|HIVEP3|coding|null|intron	1	400,	0,
chr1:41906808-41907208	-	HIVEP3|18|HIVEP3|coding|null|intron	1	400,	0,
chr1:41932285-41932685	-	HIVEP3|20|HIVEP3|coding|null|intron	1	400,	0,
chr1:41939178-41939578	-	HIVEP3|21|HIVEP3|coding|null|intron	1	400,	0,
chr1:41986379-41986779	-	HIVEP3|24|HIVEP3|coding|null|intron	1	400,	0,
chr1:42019497-42019897	-	HIVEP3|27|HIVEP3|coding|null|intron	1	400,	0,
chr1:42206785-42207185	-	FOXJ3|2|FOXJ3|coding|null|intron	1	400,	0,
chr1:42251814-42252214	-	FOXJ3|4|FOXJ3|coding|null|intron	1	400,	0,
chr1:42295485-42295885	-	FOXJ3|6|FOXJ3|coding|null|intron	1	400,	0,
chr1:42299515-42299915	-	FOXJ3|7|FOXJ3|coding|null|intron	1	400,	0,
chr1:42306277-42306677	-	FOXJ3|8|FOXJ3|coding|null|intron	1	400,	0,
chr1:42382865-42383265	+	RIMKLA|1|RIMKLA|coding|null|intron	1	400,	0,
chr1:42432019-42432419	-	ZMYND12|1|ZMYND12|coding|null|intron	1	400,	0,
chr1:42457616-42458016	+	PPCS|1|PPCS|coding|null|intron	1	400,	0,
chr1:42481875-42482275	+	CCDC30|1|CCDC30|coding|null|intron	1	400,	0,
chr1:42510302-42510702	+	CCDC30|2|CCDC30|coding|null|intron	1	400,	0,
chr1:42515375-42515775	+	CCDC30|3|CCDC30|coding|null|intron	1	400,	0,
chr1:42568408-42568808	+	CCDC30|6|CCDC30|coding|null|intron	1	400,	0,
chr1:42581569-42581969	+	CCDC30|8|CCDC30|coding|null|intron	1	400,	0,
chr1:42607285-42607685	+	CCDC30|9|CCDC30|coding|null|intron	1	400,	0,
chr1:42638553-42638953	+	CCDC30|10|CCDC30|coding|null|intron	1	400,	0,
chr1:42675681-42676081	+	PPIH|2|PPIH|coding|null|intron	1	400,	0,
chr1:42765397-42765797	-	P3H1|1|P3H1|coding|null|intron	1	400,	0,
chr1:42781993-42782393	+	AC098484.3|2|AC098484.3|coding|null|intron	1	400,	0,
chr1:42787125-42787525	+	TMEM269|1|TMEM269|coding|null|intron	1	400,	0,
chr1:42791226-42791626	+	TMEM269|2|TMEM269|coding|null|intron	1	400,	0,
chr1:42812020-42812420	-	SVBP|1|SVBP|coding|null|intron	1	400,	0,
chr1:42814926-42815326	+	TMEM269|3|TMEM269|coding|null|intron	1	400,	0,
chr1:42931259-42931659	-	SLC2A1|1|SLC2A1|coding|null|intron	1	400,	0,
chr1:42940781-42941181	-	SLC2A1|2|SLC2A1|coding|null|intron	1	400,	0,
chr1:42950136-42950536	-	SLC2A1|3|SLC2A1|coding|null|intron	1	400,	0,
chr1:43196985-43197385	-	EBNA1BP2|1|EBNA1BP2|coding|null|intron	1	400,	0,
chr1:43203422-43203822	-	EBNA1BP2|2|EBNA1BP2|coding|null|intron	1	400,	0,
chr1:43235080-43235480	+	CFAP57|2|CFAP57|coding|null|intron	1	400,	0,
chr1:43240677-43241077	+	CFAP57|3|CFAP57|coding|null|intron	1	400,	0,
chr1:43263126-43263526	-	EBNA1BP2|3|EBNA1BP2|coding|null|intron	1	400,	0,
chr1:43268610-43269010	-	EBNA1BP2|4|EBNA1BP2|coding|null|intron	1	400,	0,
chr1:43390966-43391366	+	SZT2|1|SZT2|coding|null|intron	1	400,	0,
chr1:43409088-43409488	+	SZT2|3|SZT2|coding|null|intron	1	400,	0,
chr1:43411316-43411716	+	SZT2|4|SZT2|coding|null|intron	1	400,	0,
chr1:43417668-43418068	+	SZT2|6|SZT2|coding|null|intron	1	400,	0,
chr1:43654416-43654816	+	AL451062.4|1|AL451062.4|coding|null|intron	1	400,	0,
chr1:43654417-43654817	+	KDM4A|1|KDM4A|coding|null|intron	1	400,	0,
chr1:43664646-43665046	+	KDM4A|3|KDM4A|coding|null|intron	1	400,	0,
chr1:43675733-43676133	+	AL451062.4|2|AL451062.4|coding|null|intron	1	400,	0,
chr1:43675734-43676134	+	KDM4A|4|KDM4A|coding|null|intron	1	400,	0,
chr1:43694159-43694559	+	AL451062.4|3|AL451062.4|coding|null|intron	1	400,	0,
chr1:43694159-43694559	+	KDM4A|5|KDM4A|coding|null|intron	1	400,	0,
chr1:43699205-43699605	-	KDM4A-AS1|1|KDM4A-AS1|lncRNA|null|intron	1	400,	0,
chr1:43742965-43743365	+	ST3GAL3|1|ST3GAL3|coding|null|intron	1	400,	0,
chr1:43753810-43754210	+	ST3GAL3|2|ST3GAL3|coding|null|intron	1	400,	0,
chr1:43764186-43764586	+	ST3GAL3|4|ST3GAL3|coding|null|intron	1	400,	0,
chr1:43767676-43768076	+	AL451062.4|5|AL451062.4|coding|null|intron	1	400,	0,
chr1:43767676-43768076	+	ST3GAL3|5|ST3GAL3|coding|null|intron	1	400,	0,
chr1:43796882-43797282	+	ST3GAL3|7|ST3GAL3|coding|null|intron	1	400,	0,
chr1:43816128-43816528	+	ST3GAL3|9|ST3GAL3|coding|null|intron	1	400,	0,
chr1:43844485-43844885	+	ST3GAL3|10|ST3GAL3|coding|null|intron	1	400,	0,
chr1:43855264-43855664	+	ST3GAL3|11|ST3GAL3|coding|null|intron	1	400,	0,
chr1:43855265-43855665	+	AL451062.4|7|AL451062.4|coding|null|intron	1	400,	0,
chr1:43861690-43862090	+	ST3GAL3|13|ST3GAL3|coding|null|intron	1	400,	0,
chr1:43861691-43862091	+	AL451062.4|9|AL451062.4|coding|null|intron	1	400,	0,
chr1:43862390-43862790	+	AL451062.4|10|AL451062.4|coding|null|intron	1	400,	0,
chr1:43862390-43862790	+	ST3GAL3|14|ST3GAL3|coding|null|intron	1	400,	0,
chr1:43888223-43888623	+	ST3GAL3|15|ST3GAL3|coding|null|intron	1	400,	0,
chr1:43888224-43888624	+	AL451062.4|11|AL451062.4|coding|null|intron	1	400,	0,
chr1:43959092-43959492	+	IPO13|2|IPO13|coding|null|intron	1	400,	0,
chr1:44247509-44247909	-	ERI3|2|ERI3|coding|null|intron	1	400,	0,
chr1:44279594-44279994	-	ERI3|3|ERI3|coding|null|intron	1	400,	0,
chr1:44324437-44324837	-	ERI3|5|ERI3|coding|null|intron	1	400,	0,
chr1:44325041-44325441	-	ERI3|6|ERI3|coding|null|intron	1	400,	0,
chr1:44330140-44330540	-	ERI3|7|ERI3|coding|null|intron	1	400,	0,
chr1:44350428-44350828	-	ERI3|9|ERI3|coding|null|intron	1	400,	0,
chr1:44435359-44435759	+	RNF220|2|RNF220|coding|null|intron	1	400,	0,
chr1:44436047-44436447	+	RNF220|3|RNF220|coding|null|intron	1	400,	0,
chr1:44473691-44474091	+	RNF220|4|RNF220|coding|null|intron	1	400,	0,
chr1:44502375-44502775	+	RNF220|5|RNF220|coding|null|intron	1	400,	0,
chr1:44541076-44541476	+	RNF220|6|RNF220|coding|null|intron	1	400,	0,
chr1:44589283-44589683	+	RNF220|7|RNF220|coding|null|intron	1	400,	0,
chr1:44639782-44640182	-	TMEM53|1|TMEM53|coding|null|intron	1	400,	0,
chr1:44650640-44651040	-	TMEM53|2|TMEM53|coding|null|intron	1	400,	0,
chr1:44667169-44667569	-	TMEM53|3|TMEM53|coding|null|intron	1	400,	0,
chr1:44703209-44703609	+	ARMH1|1|ARMH1|coding|null|intron	1	400,	0,
chr1:44713927-44714327	+	ARMH1|2|ARMH1|coding|null|intron	1	400,	0,
chr1:44741642-44742042	+	KIF2C|1|KIF2C|coding|null|intron	1	400,	0,
chr1:44774453-44774853	-	AL592166.1|1|AL592166.1|lncRNA|null|intron	1	400,	0,
chr1:44852216-44852616	-	EIF2B3|1|EIF2B3|coding|null|intron	1	400,	0,
chr1:44860396-44860796	-	EIF2B3|3|EIF2B3|coding|null|intron	1	400,	0,
chr1:44873723-44874123	-	EIF2B3|6|EIF2B3|coding|null|intron	1	400,	0,
chr1:44882400-44882800	-	EIF2B3|7|EIF2B3|coding|null|intron	1	400,	0,
chr1:44916900-44917300	-	EIF2B3|10|EIF2B3|coding|null|intron	1	400,	0,
chr1:44918050-44918450	-	EIF2B3|11|EIF2B3|coding|null|intron	1	400,	0,
chr1:44923867-44924267	-	EIF2B3|12|EIF2B3|coding|null|intron	1	400,	0,
chr1:44924328-44924728	-	EIF2B3|13|EIF2B3|coding|null|intron	1	400,	0,
chr1:44947854-44948254	-	EIF2B3|14|EIF2B3|coding|null|intron	1	400,	0,
chr1:44952727-44953127	-	EIF2B3|15|EIF2B3|coding|null|intron	1	400,	0,
chr1:44974668-44975068	-	EIF2B3|16|EIF2B3|coding|null|intron	1	400,	0,
chr1:45006287-45006687	-	HECTD3|1|HECTD3|coding|null|intron	1	400,	0,
chr1:45024121-45024521	-	ZSWIM5|2|ZSWIM5|coding|null|intron	1	400,	0,
chr1:45025820-45026220	-	ZSWIM5|3|ZSWIM5|coding|null|intron	1	400,	0,
chr1:45071436-45071836	-	ZSWIM5|7|ZSWIM5|coding|null|intron	1	400,	0,
chr1:45109218-45109618	-	ZSWIM5|9|ZSWIM5|coding|null|intron	1	400,	0,
chr1:45114619-45115019	-	ZSWIM5|10|ZSWIM5|coding|null|intron	1	400,	0,
chr1:45120899-45121299	-	ZSWIM5|11|ZSWIM5|coding|null|intron	1	400,	0,
chr1:45136530-45136930	-	ZSWIM5|13|ZSWIM5|coding|null|intron	1	400,	0,
chr1:45139664-45140064	-	ZSWIM5|14|ZSWIM5|coding|null|intron	1	400,	0,
chr1:45146386-45146786	-	ZSWIM5|15|ZSWIM5|coding|null|intron	1	400,	0,
chr1:45265975-45266375	-	ZSWIM5|19|ZSWIM5|coding|null|intron	1	400,	0,
chr1:45280421-45280821	-	ZSWIM5|20|ZSWIM5|coding|null|intron	1	400,	0,
chr1:45283060-45283460	-	ZSWIM5|21|ZSWIM5|coding|null|intron	1	400,	0,
chr1:45303185-45303585	-	ZSWIM5|22|ZSWIM5|coding|null|intron	1	400,	0,
chr1:45338722-45339122	-	AL451136.1|1|AL451136.1|coding|null|intron	1	400,	0,
chr1:45338726-45339126	-	MUTYH|1|MUTYH|coding|null|intron	1	400,	0,
chr1:45339170-45339570	-	MUTYH|2|MUTYH|coding|null|intron	1	400,	0,
chr1:45339172-45339572	-	AL451136.1|2|AL451136.1|coding|null|intron	1	400,	0,
chr1:45367385-45367785	-	TESK2|3|TESK2|coding|null|intron	1	400,	0,
chr1:45379859-45380259	-	TESK2|6|TESK2|coding|null|intron	1	400,	0,
chr1:45381830-45382230	-	TESK2|7|TESK2|coding|null|intron	1	400,	0,
chr1:45394647-45395047	-	TESK2|9|TESK2|coding|null|intron	1	400,	0,
chr1:45396167-45396567	-	TESK2|11|TESK2|coding|null|intron	1	400,	0,
chr1:45396774-45397174	-	TESK2|12|TESK2|coding|null|intron	1	400,	0,
chr1:45410743-45411143	-	TESK2|14|TESK2|coding|null|intron	1	400,	0,
chr1:45416772-45417172	-	TESK2|15|TESK2|coding|null|intron	1	400,	0,
chr1:45420699-45421099	-	TESK2|16|TESK2|coding|null|intron	1	400,	0,
chr1:45489824-45490224	-	TESK2|19|TESK2|coding|null|intron	1	400,	0,
chr1:45498034-45498434	-	CCDC163|1|CCDC163|coding|null|intron	1	400,	0,
chr1:45521083-45521483	-	PRDX1|1|PRDX1|coding|null|intron	1	400,	0,
chr1:45551994-45552394	+	AKR1A1|1|AKR1A1|coding|null|intron	1	400,	0,
chr1:45586469-45586869	+	NASP|1|NASP|coding|null|intron	1	400,	0,
chr1:45593190-45593590	+	NASP|2|NASP|coding|null|intron	1	400,	0,
chr1:45637480-45637880	-	GPBP1L1|1|GPBP1L1|coding|null|intron	1	400,	0,
chr1:45643636-45644036	-	GPBP1L1|2|GPBP1L1|coding|null|intron	1	400,	0,
chr1:45653668-45654068	-	GPBP1L1|4|GPBP1L1|coding|null|intron	1	400,	0,
chr1:45656637-45657037	-	GPBP1L1|5|GPBP1L1|coding|null|intron	1	400,	0,
chr1:45680212-45680612	-	GPBP1L1|6|GPBP1L1|coding|null|intron	1	400,	0,
chr1:45683165-45683565	-	GPBP1L1|7|GPBP1L1|coding|null|intron	1	400,	0,
chr1:45701260-45701660	-	IPP|3|IPP|coding|null|intron	1	400,	0,
chr1:45711904-45712304	-	IPP|4|IPP|coding|null|intron	1	400,	0,
chr1:45727040-45727440	-	IPP|5|IPP|coding|null|intron	1	400,	0,
chr1:45749625-45750025	-	IPP|6|IPP|coding|null|intron	1	400,	0,
chr1:45813845-45814245	+	MAST2|1|MAST2|coding|null|intron	1	400,	0,
chr1:45830678-45831078	+	MAST2|2|MAST2|coding|null|intron	1	400,	0,
chr1:45897786-45898186	+	MAST2|3|MAST2|coding|null|intron	1	400,	0,
chr1:45937406-45937806	+	MAST2|6|MAST2|coding|null|intron	1	400,	0,
chr1:45951226-45951626	+	MAST2|8|MAST2|coding|null|intron	1	400,	0,
chr1:45952124-45952524	+	MAST2|9|MAST2|coding|null|intron	1	400,	0,
chr1:45960159-45960559	+	MAST2|10|MAST2|coding|null|intron	1	400,	0,
chr1:45975335-45975735	+	MAST2|11|MAST2|coding|null|intron	1	400,	0,
chr1:45977223-45977623	+	MAST2|12|MAST2|coding|null|intron	1	400,	0,
chr1:45977657-45978057	+	MAST2|13|MAST2|coding|null|intron	1	400,	0,
chr1:46130484-46130884	-	P3R3URF-PIK3R3|2|P3R3URF-PIK3R3|coding|null|intron	1	400,	0,
chr1:46130488-46130888	-	PIK3R3|2|PIK3R3|coding|null|intron	1	400,	0,
chr1:46131072-46131472	-	P3R3URF-PIK3R3|3|P3R3URF-PIK3R3|coding|null|intron	1	400,	0,
chr1:46131080-46131480	-	PIK3R3|3|PIK3R3|coding|null|intron	1	400,	0,
chr1:46250497-46250897	+	RAD54L|1|RAD54L|coding|null|intron	1	400,	0,
chr1:46256800-46257200	+	RAD54L|2|RAD54L|coding|null|intron	1	400,	0,
chr1:46259300-46259700	+	RAD54L|3|RAD54L|coding|null|intron	1	400,	0,
chr1:46294058-46294458	-	LRRC41|3|LRRC41|coding|null|intron	1	400,	0,
chr1:46345800-46346200	+	NSUN4|1|NSUN4|coding|null|intron	1	400,	0,
chr1:46346205-46346605	+	NSUN4|2|NSUN4|coding|null|intron	1	400,	0,
chr1:46352113-46352513	+	NSUN4|3|NSUN4|coding|null|intron	1	400,	0,
chr1:46395509-46395909	+	FAAH|1|FAAH|coding|null|intron	1	400,	0,
chr1:46403526-46403926	+	FAAH|3|FAAH|coding|null|intron	1	400,	0,
chr1:46412447-46412847	+	FAAH|4|FAAH|coding|null|intron	1	400,	0,
chr1:46579857-46580257	-	MKNK1|2|MKNK1|coding|null|intron	1	400,	0,
chr1:46588230-46588630	-	MKNK1|3|MKNK1|coding|null|intron	1	400,	0,
chr1:46636246-46636646	-	ATPAF1|1|ATPAF1|coding|null|intron	1	400,	0,
chr1:46661832-46662232	-	ATPAF1|3|ATPAF1|coding|null|intron	1	400,	0,
chr1:46662763-46663163	-	ATPAF1|4|ATPAF1|coding|null|intron	1	400,	0,
chr1:46666789-46667189	-	ATPAF1|5|ATPAF1|coding|null|intron	1	400,	0,
chr1:46693656-46694056	-	EFCAB14|2|EFCAB14|coding|null|intron	1	400,	0,
chr1:47350388-47350788	+	CMPK1|2|CMPK1|coding|null|intron	1	400,	0,
chr1:47368621-47369021	+	CMPK1|3|CMPK1|coding|null|intron	1	400,	0,
chr1:47370419-47370819	+	CMPK1|4|CMPK1|coding|null|intron	1	400,	0,
chr1:47400716-47401116	-	LINC01389|2|LINC01389|lncRNA|null|intron	1	400,	0,
chr1:48350231-48350631	-	SPATA6|1|SPATA6|coding|null|intron	1	400,	0,
chr1:48356481-48356881	-	SPATA6|2|SPATA6|coding|null|intron	1	400,	0,
chr1:48363740-48364140	-	SPATA6|3|SPATA6|coding|null|intron	1	400,	0,
chr1:48368473-48368873	-	SPATA6|4|SPATA6|coding|null|intron	1	400,	0,
chr1:48410070-48410470	-	SPATA6|5|SPATA6|coding|null|intron	1	400,	0,
chr1:48423538-48423938	-	SPATA6|6|SPATA6|coding|null|intron	1	400,	0,
chr1:48452363-48452763	-	SPATA6|7|SPATA6|coding|null|intron	1	400,	0,
chr1:48453972-48454372	-	SPATA6|8|SPATA6|coding|null|intron	1	400,	0,
chr1:48470268-48470668	-	SPATA6|9|SPATA6|coding|null|intron	1	400,	0,
chr1:48728457-48728857	-	BEND5|1|BEND5|coding|null|intron	1	400,	0,
chr1:48733890-48734290	-	BEND5|2|BEND5|coding|null|intron	1	400,	0,
chr1:48756582-48756982	-	BEND5|3|BEND5|coding|null|intron	1	400,	0,
chr1:48757313-48757713	-	BEND5|4|BEND5|coding|null|intron	1	400,	0,
chr1:50447083-50447483	-	FAF1|1|FAF1|coding|null|intron	1	400,	0,
chr1:50458932-50459332	-	FAF1|2|FAF1|coding|null|intron	1	400,	0,
chr1:50590585-50590985	-	FAF1|4|FAF1|coding|null|intron	1	400,	0,
chr1:50604492-50604892	-	FAF1|5|FAF1|coding|null|intron	1	400,	0,
chr1:50616655-50617055	-	FAF1|7|FAF1|coding|null|intron	1	400,	0,
chr1:50624866-50625266	-	FAF1|10|FAF1|coding|null|intron	1	400,	0,
chr1:50632647-50633047	-	FAF1|12|FAF1|coding|null|intron	1	400,	0,
chr1:50636340-50636740	-	FAF1|13|FAF1|coding|null|intron	1	400,	0,
chr1:50638399-50638799	-	FAF1|14|FAF1|coding|null|intron	1	400,	0,
chr1:50642775-50643175	-	FAF1|15|FAF1|coding|null|intron	1	400,	0,
chr1:50730425-50730825	-	FAF1|18|FAF1|coding|null|intron	1	400,	0,
chr1:50731350-50731750	-	FAF1|19|FAF1|coding|null|intron	1	400,	0,
chr1:50822741-50823141	-	FAF1|22|FAF1|coding|null|intron	1	400,	0,
chr1:50828223-50828623	-	FAF1|23|FAF1|coding|null|intron	1	400,	0,
chr1:50857289-50857689	-	FAF1|25|FAF1|coding|null|intron	1	400,	0,
chr1:50941134-50941534	-	FAF1|27|FAF1|coding|null|intron	1	400,	0,
chr1:50970751-50971151	+	CDKN2C|1|CDKN2C|coding|null|intron	1	400,	0,
chr1:51251739-51252139	+	RNF11|2|RNF11|coding|null|intron	1	400,	0,
chr1:51252260-51252660	+	RNF11|3|RNF11|coding|null|intron	1	400,	0,
chr1:51263921-51264321	+	RNF11|5|RNF11|coding|null|intron	1	400,	0,
chr1:51368579-51368979	-	EPS15|1|EPS15|coding|null|intron	1	400,	0,
chr1:51384272-51384672	-	EPS15|3|EPS15|coding|null|intron	1	400,	0,
chr1:51435149-51435549	-	EPS15|5|EPS15|coding|null|intron	1	400,	0,
chr1:51443610-51444010	-	EPS15|6|EPS15|coding|null|intron	1	400,	0,
chr1:51451884-51452284	-	EPS15|8|EPS15|coding|null|intron	1	400,	0,
chr1:51512811-51513211	-	EPS15|11|EPS15|coding|null|intron	1	400,	0,
chr1:51618157-51618557	+	OSBPL9|1|OSBPL9|coding|null|intron	1	400,	0,
chr1:51653656-51654056	+	OSBPL9|3|OSBPL9|coding|null|intron	1	400,	0,
chr1:51657744-51658144	+	OSBPL9|4|OSBPL9|coding|null|intron	1	400,	0,
chr1:51671314-51671714	+	OSBPL9|5|OSBPL9|coding|null|intron	1	400,	0,
chr1:51680132-51680532	+	OSBPL9|6|OSBPL9|coding|null|intron	1	400,	0,
chr1:51779724-51780124	+	OSBPL9|9|OSBPL9|coding|null|intron	1	400,	0,
chr1:51780613-51781013	+	OSBPL9|10|OSBPL9|coding|null|intron	1	400,	0,
chr1:52061132-52061532	+	BTF3L4|1|BTF3L4|coding|null|intron	1	400,	0,
chr1:52073353-52073753	+	BTF3L4|2|BTF3L4|coding|null|intron	1	400,	0,
chr1:52084659-52085059	+	BTF3L4|4|BTF3L4|coding|null|intron	1	400,	0,
chr1:52160410-52160810	+	ZFYVE9|1|ZFYVE9|coding|null|intron	1	400,	0,
chr1:52193035-52193435	+	ZFYVE9|2|ZFYVE9|coding|null|intron	1	400,	0,
chr1:52287363-52287763	+	ZFYVE9|4|ZFYVE9|coding|null|intron	1	400,	0,
chr1:52340551-52340951	+	ZFYVE9|6|ZFYVE9|coding|null|intron	1	400,	0,
chr1:52374210-52374610	-	ORC1|1|ORC1|coding|null|intron	1	400,	0,
chr1:52382524-52382924	-	ORC1|2|ORC1|coding|null|intron	1	400,	0,
chr1:52400394-52400794	-	ORC1|3|ORC1|coding|null|intron	1	400,	0,
chr1:52493944-52494344	-	TUT4|3|TUT4|coding|null|intron	1	400,	0,
chr1:52550460-52550860	-	TUT4|6|TUT4|coding|null|intron	1	400,	0,
chr1:52638110-52638510	+	SHISAL2A|1|SHISAL2A|coding|null|intron	1	400,	0,
chr1:52643516-52643916	+	SHISAL2A|3|SHISAL2A|coding|null|intron	1	400,	0,
chr1:52655738-52656138	+	SHISAL2A|6|SHISAL2A|coding|null|intron	1	400,	0,
chr1:52691437-52691837	-	COA7|2|COA7|coding|null|intron	1	400,	0,
chr1:52729265-52729665	+	ZYG11B|1|ZYG11B|coding|null|intron	1	400,	0,
chr1:52740955-52741355	+	ZYG11B|2|ZYG11B|coding|null|intron	1	400,	0,
chr1:52757853-52758253	+	ZYG11B|3|ZYG11B|coding|null|intron	1	400,	0,
chr1:52785716-52786116	+	ZYG11B|5|ZYG11B|coding|null|intron	1	400,	0,
chr1:52787449-52787849	+	ZYG11B|6|ZYG11B|coding|null|intron	1	400,	0,
chr1:52799928-52800328	+	ZYG11B|7|ZYG11B|coding|null|intron	1	400,	0,
chr1:52800460-52800860	+	ZYG11B|8|ZYG11B|coding|null|intron	1	400,	0,
chr1:52806923-52807323	+	ZYG11B|9|ZYG11B|coding|null|intron	1	400,	0,
chr1:52810692-52811092	+	ZYG11B|10|ZYG11B|coding|null|intron	1	400,	0,
chr1:52820372-52820772	+	ZYG11B|11|ZYG11B|coding|null|intron	1	400,	0,
chr1:52918578-52918978	-	ECHDC2|1|ECHDC2|coding|null|intron	1	400,	0,
chr1:52920626-52921026	-	ECHDC2|2|ECHDC2|coding|null|intron	1	400,	0,
chr1:52955629-52956029	+	SCP2|3|SCP2|coding|null|intron	1	400,	0,
chr1:52989930-52990330	+	SCP2|5|SCP2|coding|null|intron	1	400,	0,
chr1:52999892-53000292	+	SCP2|7|SCP2|coding|null|intron	1	400,	0,
chr1:53001871-53002271	+	SCP2|8|SCP2|coding|null|intron	1	400,	0,
chr1:53035517-53035917	+	SCP2|9|SCP2|coding|null|intron	1	400,	0,
chr1:53071720-53072120	+	PODN|1|PODN|coding|null|intron	1	400,	0,
chr1:53197543-53197943	+	CPT2|1|CPT2|coding|null|intron	1	400,	0,
chr1:53234332-53234732	-	MAGOH|1|MAGOH|coding|null|intron	1	400,	0,
chr1:53237163-53237563	-	MAGOH|2|MAGOH|coding|null|intron	1	400,	0,
chr1:53278889-53279289	-	LRP8|2|LRP8|coding|null|intron	1	400,	0,
chr1:53330140-53330540	+	LINC01771|1|LINC01771|lncRNA|null|intron	1	400,	0,
chr1:53347877-53348277	+	AC119428.2|1|AC119428.2|lncRNA|null|intron	1	400,	0,
chr1:53355974-53356374	+	AC119428.2|2|AC119428.2|lncRNA|null|intron	1	400,	0,
chr1:53779324-53779724	-	NDC1|1|NDC1|coding|null|intron	1	400,	0,
chr1:53787923-53788323	-	NDC1|2|NDC1|coding|null|intron	1	400,	0,
chr1:53792118-53792518	-	NDC1|3|NDC1|coding|null|intron	1	400,	0,
chr1:53798511-53798911	-	NDC1|4|NDC1|coding|null|intron	1	400,	0,
chr1:53800287-53800687	-	NDC1|5|NDC1|coding|null|intron	1	400,	0,
chr1:53804733-53805133	-	NDC1|6|NDC1|coding|null|intron	1	400,	0,
chr1:53818057-53818457	-	NDC1|7|NDC1|coding|null|intron	1	400,	0,
chr1:53836632-53837032	-	NDC1|9|NDC1|coding|null|intron	1	400,	0,
chr1:53853217-53853617	-	YIPF1|1|YIPF1|coding|null|intron	1	400,	0,
chr1:53865360-53865760	-	YIPF1|2|YIPF1|coding|null|intron	1	400,	0,
chr1:53867349-53867749	-	YIPF1|3|YIPF1|coding|null|intron	1	400,	0,
chr1:53876360-53876760	-	YIPF1|5|YIPF1|coding|null|intron	1	400,	0,
chr1:53877797-53878197	-	YIPF1|6|YIPF1|coding|null|intron	1	400,	0,
chr1:53882416-53882816	-	YIPF1|7|YIPF1|coding|null|intron	1	400,	0,
chr1:53907575-53907975	+	DIO1|1|DIO1|coding|null|intron	1	400,	0,
chr1:53926843-53927243	-	HSPB11|1|HSPB11|coding|null|intron	1	400,	0,
chr1:53937928-53938328	-	HSPB11|2|HSPB11|coding|null|intron	1	400,	0,
chr1:53958474-53958874	+	LRRC42|1|LRRC42|coding|null|intron	1	400,	0,
chr1:53960935-53961335	+	LRRC42|2|LRRC42|coding|null|intron	1	400,	0,
chr1:54037378-54037778	-	TMEM59|1|TMEM59|coding|null|intron	1	400,	0,
chr1:54050082-54050482	-	TMEM59|2|TMEM59|coding|null|intron	1	400,	0,
chr1:54055033-54055433	+	TCEANC2|1|TCEANC2|coding|null|intron	1	400,	0,
chr1:54057413-54057813	+	TCEANC2|2|TCEANC2|coding|null|intron	1	400,	0,
chr1:54069266-54069666	+	TCEANC2|3|TCEANC2|coding|null|intron	1	400,	0,
chr1:54106406-54106806	+	TCEANC2|6|TCEANC2|coding|null|intron	1	400,	0,
chr1:54108287-54108687	+	TCEANC2|7|TCEANC2|coding|null|intron	1	400,	0,
chr1:54198582-54198982	-	CYB5RL|2|CYB5RL|coding|null|intron	1	400,	0,
chr1:54202805-54203205	+	MRPL37|1|MRPL37|coding|null|intron	1	400,	0,
chr1:54235410-54235810	-	SSBP3|1|SSBP3|coding|null|intron	1	400,	0,
chr1:54236077-54236477	-	SSBP3|2|SSBP3|coding|null|intron	1	400,	0,
chr1:54253155-54253555	-	SSBP3|3|SSBP3|coding|null|intron	1	400,	0,
chr1:54254783-54255183	-	SSBP3|4|SSBP3|coding|null|intron	1	400,	0,
chr1:54271726-54272126	-	SSBP3|5|SSBP3|coding|null|intron	1	400,	0,
chr1:54622612-54623012	+	ACOT11|3|ACOT11|coding|null|intron	1	400,	0,
chr1:54650741-54651141	+	MROH7-TTC4|1|MROH7-TTC4|coding|null|intron	1	400,	0,
chr1:54719426-54719826	+	MROH7-TTC4|3|MROH7-TTC4|coding|null|intron	1	400,	0,
chr1:54719426-54719826	+	TTC4|1|TTC4|coding|null|intron	1	400,	0,
chr1:54730981-54731381	+	MROH7-TTC4|5|MROH7-TTC4|coding|null|intron	1	400,	0,
chr1:54730981-54731381	+	TTC4|3|TTC4|coding|null|intron	1	400,	0,
chr1:54732732-54733132	+	MROH7-TTC4|6|MROH7-TTC4|coding|null|intron	1	400,	0,
chr1:54732732-54733132	+	TTC4|4|TTC4|coding|null|intron	1	400,	0,
chr1:54790782-54791182	-	TTC22|1|TTC22|coding|null|intron	1	400,	0,
chr1:54863273-54863673	-	DHCR24|2|DHCR24|coding|null|intron	1	400,	0,
chr1:55090403-55090803	-	USP24|1|USP24|coding|null|intron	1	400,	0,
chr1:55126428-55126828	-	USP24|2|USP24|coding|null|intron	1	400,	0,
chr1:55128680-55129080	-	USP24|3|USP24|coding|null|intron	1	400,	0,
chr1:55139249-55139649	-	USP24|4|USP24|coding|null|intron	1	400,	0,
chr1:55150331-55150731	-	USP24|5|USP24|coding|null|intron	1	400,	0,
chr1:55165970-55166370	-	USP24|7|USP24|coding|null|intron	1	400,	0,
chr1:55174769-55175169	-	USP24|8|USP24|coding|null|intron	1	400,	0,
chr1:55185080-55185480	-	USP24|10|USP24|coding|null|intron	1	400,	0,
chr1:55191635-55192035	-	USP24|12|USP24|coding|null|intron	1	400,	0,
chr1:55198801-55199201	-	USP24|13|USP24|coding|null|intron	1	400,	0,
chr1:55202362-55202762	-	USP24|14|USP24|coding|null|intron	1	400,	0,
chr1:58479928-58480328	-	OMA1|2|OMA1|coding|null|intron	1	400,	0,
chr1:58485575-58485975	-	OMA1|3|OMA1|coding|null|intron	1	400,	0,
chr1:58490773-58491173	-	OMA1|4|OMA1|coding|null|intron	1	400,	0,
chr1:58505282-58505682	-	OMA1|6|OMA1|coding|null|intron	1	400,	0,
chr1:58529864-58530264	-	DAB1|4|DAB1|coding|null|intron	1	400,	0,
chr1:58529864-58530264	-	OMA1|7|OMA1|coding|null|intron	1	400,	0,
chr1:58539518-58539918	-	OMA1|8|OMA1|coding|null|intron	1	400,	0,
chr1:58544547-58544947	-	DAB1|5|DAB1|coding|null|intron	1	400,	0,
chr1:58544554-58544954	-	OMA1|9|OMA1|coding|null|intron	1	400,	0,
chr1:58698035-58698435	-	MYSM1|2|MYSM1|coding|null|intron	1	400,	0,
chr1:58785645-58786045	+	LINC01135|1|LINC01135|lncRNA|null|intron	1	400,	0,
chr1:58795837-58796237	+	LINC01135|2|LINC01135|lncRNA|null|intron	1	400,	0,
chr1:58817200-58817600	+	LINC01135|4|LINC01135|lncRNA|null|intron	1	400,	0,
chr1:58846735-58847135	+	LINC01135|5|LINC01135|lncRNA|null|intron	1	400,	0,
chr1:58858499-58858899	+	LINC01135|6|LINC01135|lncRNA|null|intron	1	400,	0,
chr1:58888557-58888957	-	LINC02777|1|LINC02777|lncRNA|null|intron	1	400,	0,
chr1:58894635-58895035	-	LINC02777|2|LINC02777|lncRNA|null|intron	1	400,	0,
chr1:58903843-58904243	-	LINC02777|3|LINC02777|lncRNA|null|intron	1	400,	0,
chr1:59034044-59034444	+	LINC01358|2|LINC01358|lncRNA|null|intron	1	400,	0,
chr1:59914220-59914620	-	CYP2J2|1|CYP2J2|coding|null|intron	1	400,	0,
chr1:61078861-61079261	+	NFIA|2|NFIA|coding|null|intron	1	400,	0,
chr1:61183767-61184167	+	NFIA|4|NFIA|coding|null|intron	1	400,	0,
chr1:61191718-61192118	+	NFIA|5|NFIA|coding|null|intron	1	400,	0,
chr1:61219200-61219600	+	NFIA|6|NFIA|coding|null|intron	1	400,	0,
chr1:61264307-61264707	+	NFIA|11|NFIA|coding|null|intron	1	400,	0,
chr1:61280921-61281321	+	NFIA|13|NFIA|coding|null|intron	1	400,	0,
chr1:61283250-61283650	+	NFIA|14|NFIA|coding|null|intron	1	400,	0,
chr1:61351828-61352228	+	NFIA|18|NFIA|coding|null|intron	1	400,	0,
chr1:61422140-61422540	+	NFIA|19|NFIA|coding|null|intron	1	400,	0,
chr1:61449374-61449774	+	NFIA|21|NFIA|coding|null|intron	1	400,	0,
chr1:61707796-61708196	-	TM2D1|2|TM2D1|coding|null|intron	1	400,	0,
chr1:61708402-61708802	-	TM2D1|3|TM2D1|coding|null|intron	1	400,	0,
chr1:61713985-61714385	-	TM2D1|5|TM2D1|coding|null|intron	1	400,	0,
chr1:61714388-61714788	-	TM2D1|6|TM2D1|coding|null|intron	1	400,	0,
chr1:61720212-61720612	-	TM2D1|7|TM2D1|coding|null|intron	1	400,	0,
chr1:61722905-61723305	-	TM2D1|8|TM2D1|coding|null|intron	1	400,	0,
chr1:61851772-61852172	+	PATJ|4|PATJ|coding|null|intron	1	400,	0,
chr1:61886480-61886880	+	PATJ|5|PATJ|coding|null|intron	1	400,	0,
chr1:61925017-61925417	+	PATJ|6|PATJ|coding|null|intron	1	400,	0,
chr1:61971482-61971882	+	PATJ|11|PATJ|coding|null|intron	1	400,	0,
chr1:61979313-61979713	+	PATJ|12|PATJ|coding|null|intron	1	400,	0,
chr1:62011372-62011772	+	PATJ|13|PATJ|coding|null|intron	1	400,	0,
chr1:62034099-62034499	+	PATJ|14|PATJ|coding|null|intron	1	400,	0,
chr1:62053853-62054253	+	PATJ|15|PATJ|coding|null|intron	1	400,	0,
chr1:62114994-62115394	+	PATJ|16|PATJ|coding|null|intron	1	400,	0,
chr1:62116028-62116428	+	PATJ|17|PATJ|coding|null|intron	1	400,	0,
chr1:62124896-62125296	+	PATJ|19|PATJ|coding|null|intron	1	400,	0,
chr1:62130196-62130596	+	PATJ|20|PATJ|coding|null|intron	1	400,	0,
chr1:62148784-62149184	+	PATJ|21|PATJ|coding|null|intron	1	400,	0,
chr1:62156562-62156962	+	PATJ|23|PATJ|coding|null|intron	1	400,	0,
chr1:62199152-62199552	+	L1TD1|1|L1TD1|coding|null|intron	1	400,	0,
chr1:62438459-62438859	+	USP1|1|USP1|coding|null|intron	1	400,	0,
chr1:62443911-62444311	+	USP1|2|USP1|coding|null|intron	1	400,	0,
chr1:62445982-62446382	+	USP1|3|USP1|coding|null|intron	1	400,	0,
chr1:62498042-62498442	-	DOCK7|4|DOCK7|coding|null|intron	1	400,	0,
chr1:62535846-62536246	-	DOCK7|5|DOCK7|coding|null|intron	1	400,	0,
chr1:62541099-62541499	-	DOCK7|6|DOCK7|coding|null|intron	1	400,	0,
chr1:62587851-62588251	-	DOCK7|8|DOCK7|coding|null|intron	1	400,	0,
chr1:62609951-62610351	-	DOCK7|9|DOCK7|coding|null|intron	1	400,	0,
chr1:62635755-62636155	-	DOCK7|11|DOCK7|coding|null|intron	1	400,	0,
chr1:62642275-62642675	-	DOCK7|14|DOCK7|coding|null|intron	1	400,	0,
chr1:62687167-62687567	-	DOCK7|16|DOCK7|coding|null|intron	1	400,	0,
chr1:62795498-62795898	+	ATG4C|1|ATG4C|coding|null|intron	1	400,	0,
chr1:62801617-62802017	+	ATG4C|2|ATG4C|coding|null|intron	1	400,	0,
chr1:62802128-62802528	+	ATG4C|3|ATG4C|coding|null|intron	1	400,	0,
chr1:62838438-62838838	+	ATG4C|4|ATG4C|coding|null|intron	1	400,	0,
chr1:63368408-63368808	+	ALG6|1|ALG6|coding|null|intron	1	400,	0,
chr1:63371950-63372350	+	ALG6|2|ALG6|coding|null|intron	1	400,	0,
chr1:63381507-63381907	+	ALG6|3|ALG6|coding|null|intron	1	400,	0,
chr1:63407477-63407877	+	ALG6|4|ALG6|coding|null|intron	1	400,	0,
chr1:63414679-63415079	+	ALG6|5|ALG6|coding|null|intron	1	400,	0,
chr1:63425439-63425839	+	ALG6|8|ALG6|coding|null|intron	1	400,	0,
chr1:63427029-63427429	+	ALG6|9|ALG6|coding|null|intron	1	400,	0,
chr1:63502493-63502893	-	ITGB3BP|3|ITGB3BP|coding|null|intron	1	400,	0,
chr1:63526725-63527125	+	EFCAB7|1|EFCAB7|coding|null|intron	1	400,	0,
chr1:63534822-63535222	+	EFCAB7|2|EFCAB7|coding|null|intron	1	400,	0,
chr1:63537151-63537551	+	EFCAB7|3|EFCAB7|coding|null|intron	1	400,	0,
chr1:63585439-63585839	-	ITGB3BP|4|ITGB3BP|coding|null|intron	1	400,	0,
chr1:63594444-63594844	+	PGM1|1|PGM1|coding|null|intron	1	400,	0,
chr1:64788190-64788590	+	RAVER2|1|RAVER2|coding|null|intron	1	400,	0,
chr1:64793867-64794267	+	RAVER2|2|RAVER2|coding|null|intron	1	400,	0,
chr1:64872902-64873302	-	JAK1|1|JAK1|coding|null|intron	1	400,	0,
chr1:64938982-64939382	-	JAK1|2|JAK1|coding|null|intron	1	400,	0,
chr1:64940298-64940698	-	JAK1|3|JAK1|coding|null|intron	1	400,	0,
chr1:64945695-64946095	-	JAK1|4|JAK1|coding|null|intron	1	400,	0,
chr1:64951801-64952201	-	JAK1|5|JAK1|coding|null|intron	1	400,	0,
chr1:64953802-64954202	-	JAK1|6|JAK1|coding|null|intron	1	400,	0,
chr1:64954863-64955263	-	JAK1|7|JAK1|coding|null|intron	1	400,	0,
chr1:64975060-64975460	-	LINC01359|1|LINC01359|lncRNA|null|intron	1	400,	0,
chr1:64993597-64993997	-	LINC01359|2|LINC01359|lncRNA|null|intron	1	400,	0,
chr1:65000686-65001086	-	LINC01359|3|LINC01359|lncRNA|null|intron	1	400,	0,
chr1:65157324-65157724	+	AK4|1|AK4|coding|null|intron	1	400,	0,
chr1:65255487-65255887	+	DNAJC6|1|DNAJC6|coding|null|intron	1	400,	0,
chr1:65318422-65318822	+	DNAJC6|4|DNAJC6|coding|null|intron	1	400,	0,
chr1:65357830-65358230	+	DNAJC6|5|DNAJC6|coding|null|intron	1	400,	0,
chr1:65425847-65426247	+	LEPROT|1|LEPROT|coding|null|intron	1	400,	0,
chr1:65426451-65426851	+	LEPROT|2|LEPROT|coding|null|intron	1	400,	0,
chr1:66333510-66333910	+	PDE4B|1|PDE4B|coding|null|intron	1	400,	0,
chr1:66338520-66338920	+	PDE4B|2|PDE4B|coding|null|intron	1	400,	0,
chr1:66369799-66370199	+	PDE4B|5|PDE4B|coding|null|intron	1	400,	0,
chr1:66926608-66927008	+	MIER1|1|MIER1|coding|null|intron	1	400,	0,
chr1:66931789-66932189	+	MIER1|2|MIER1|coding|null|intron	1	400,	0,
chr1:66941606-66942006	+	MIER1|4|MIER1|coding|null|intron	1	400,	0,
chr1:67014628-67015028	-	SLC35D1|1|SLC35D1|coding|null|intron	1	400,	0,
chr1:67024102-67024502	-	SLC35D1|3|SLC35D1|coding|null|intron	1	400,	0,
chr1:67027386-67027786	-	SLC35D1|4|SLC35D1|coding|null|intron	1	400,	0,
chr1:67035783-67036183	-	SLC35D1|6|SLC35D1|coding|null|intron	1	400,	0,
chr1:67039520-67039920	-	SLC35D1|8|SLC35D1|coding|null|intron	1	400,	0,
chr1:67039952-67040352	-	SLC35D1|9|SLC35D1|coding|null|intron	1	400,	0,
chr1:67167382-67167782	+	IL23R|1|IL23R|coding|null|intron	1	400,	0,
chr1:67170924-67171324	+	IL23R|2|IL23R|coding|null|intron	1	400,	0,
chr1:67197544-67197944	+	IL23R|3|IL23R|coding|null|intron	1	400,	0,
chr1:67220043-67220443	+	IL23R|4|IL23R|coding|null|intron	1	400,	0,
chr1:67231680-67232080	+	IL23R|5|IL23R|coding|null|intron	1	400,	0,
chr1:67257948-67258348	+	IL23R|6|IL23R|coding|null|intron	1	400,	0,
chr1:67339132-67339532	+	IL12RB2|5|IL12RB2|coding|null|intron	1	400,	0,
chr1:67356852-67357252	+	IL12RB2|6|IL12RB2|coding|null|intron	1	400,	0,
chr1:67357770-67358170	+	IL12RB2|7|IL12RB2|coding|null|intron	1	400,	0,
chr1:67358763-67359163	+	IL12RB2|8|IL12RB2|coding|null|intron	1	400,	0,
chr1:67366118-67366518	+	IL12RB2|9|IL12RB2|coding|null|intron	1	400,	0,
chr1:67367086-67367486	+	IL12RB2|10|IL12RB2|coding|null|intron	1	400,	0,
chr1:67378491-67378891	+	IL12RB2|11|IL12RB2|coding|null|intron	1	400,	0,
chr1:67381407-67381807	+	IL12RB2|12|IL12RB2|coding|null|intron	1	400,	0,
chr1:67385862-67386262	+	IL12RB2|13|IL12RB2|coding|null|intron	1	400,	0,
chr1:67428630-67429030	-	SERBP1|1|SERBP1|coding|null|intron	1	400,	0,
chr1:68182885-68183285	-	WLS|2|WLS|coding|null|intron	1	400,	0,
chr1:68192125-68192525	-	WLS|3|WLS|coding|null|intron	1	400,	0,
chr1:69687186-69687586	+	LRRC7|3|LRRC7|coding|null|intron	1	400,	0,
chr1:69691460-69691860	+	LRRC7|4|LRRC7|coding|null|intron	1	400,	0,
chr1:69724600-69725000	+	LRRC7|5|LRRC7|coding|null|intron	1	400,	0,
chr1:69733200-69733600	+	LRRC7|6|LRRC7|coding|null|intron	1	400,	0,
chr1:69877930-69878330	+	LRRC7|7|LRRC7|coding|null|intron	1	400,	0,
chr1:69881372-69881772	+	LRRC7|8|LRRC7|coding|null|intron	1	400,	0,
chr1:69882024-69882424	+	LRRC7|9|LRRC7|coding|null|intron	1	400,	0,
chr1:69978573-69978973	+	LRRC7|10|LRRC7|coding|null|intron	1	400,	0,
chr1:70146165-70146565	-	LRRC40|1|LRRC40|coding|null|intron	1	400,	0,
chr1:70172852-70173252	-	LRRC40|3|LRRC40|coding|null|intron	1	400,	0,
chr1:70176161-70176561	-	LRRC40|4|LRRC40|coding|null|intron	1	400,	0,
chr1:70177975-70178375	-	LRRC40|5|LRRC40|coding|null|intron	1	400,	0,
chr1:70183497-70183897	-	LRRC40|6|LRRC40|coding|null|intron	1	400,	0,
chr1:70225822-70226222	+	SRSF11|1|SRSF11|coding|null|intron	1	400,	0,
chr1:70241800-70242200	+	SRSF11|2|SRSF11|coding|null|intron	1	400,	0,
chr1:70267676-70268076	-	ANKRD13C|1|ANKRD13C|coding|null|intron	1	400,	0,
chr1:70279428-70279828	-	ANKRD13C|3|ANKRD13C|coding|null|intron	1	400,	0,
chr1:70290773-70291173	-	ANKRD13C|6|ANKRD13C|coding|null|intron	1	400,	0,
chr1:70304871-70305271	-	ANKRD13C|7|ANKRD13C|coding|null|intron	1	400,	0,
chr1:70352767-70353167	-	ANKRD13C|10|ANKRD13C|coding|null|intron	1	400,	0,
chr1:71067847-71068247	-	ZRANB2|1|ZRANB2|coding|null|intron	1	400,	0,
chr1:71068776-71069176	-	ZRANB2|2|ZRANB2|coding|null|intron	1	400,	0,
chr1:74195954-74196354	-	LRRIQ3|1|LRRIQ3|coding|null|intron	1	400,	0,
chr1:74196957-74197357	-	LRRIQ3|2|LRRIQ3|coding|null|intron	1	400,	0,
chr1:74202215-74202615	+	FPGT-TNNI3K|1|FPGT-TNNI3K|coding|null|intron	1	400,	0,
chr1:74202217-74202617	+	FPGT|1|FPGT|coding|null|intron	1	400,	0,
chr1:74207878-74208278	+	FPGT-TNNI3K|3|FPGT-TNNI3K|coding|null|intron	1	400,	0,
chr1:74221580-74221980	+	FPGT-TNNI3K|4|FPGT-TNNI3K|coding|null|intron	1	400,	0,
chr1:74265256-74265656	+	TNNI3K|1|TNNI3K|coding|null|intron	1	400,	0,
chr1:74286759-74287159	+	FPGT-TNNI3K|6|FPGT-TNNI3K|coding|null|intron	1	400,	0,
chr1:74286764-74287164	+	TNNI3K|2|TNNI3K|coding|null|intron	1	400,	0,
chr1:74288691-74289091	+	TNNI3K|3|TNNI3K|coding|null|intron	1	400,	0,
chr1:74288696-74289096	+	FPGT-TNNI3K|7|FPGT-TNNI3K|coding|null|intron	1	400,	0,
chr1:74307073-74307473	+	TNNI3K|4|TNNI3K|coding|null|intron	1	400,	0,
chr1:74718065-74718465	-	CRYZ|3|CRYZ|coding|null|intron	1	400,	0,
chr1:74729106-74729506	-	CRYZ|4|CRYZ|coding|null|intron	1	400,	0,
chr1:74734210-74734610	+	TYW3|1|TYW3|coding|null|intron	1	400,	0,
chr1:74736688-74737088	+	TYW3|2|TYW3|coding|null|intron	1	400,	0,
chr1:74745871-74746271	+	TYW3|4|TYW3|coding|null|intron	1	400,	0,
chr1:74747163-74747563	+	TYW3|5|TYW3|coding|null|intron	1	400,	0,
chr1:74759693-74760093	+	TYW3|6|TYW3|coding|null|intron	1	400,	0,
chr1:75212136-75212536	-	SLC44A5|1|SLC44A5|coding|null|intron	1	400,	0,
chr1:75267738-75268138	-	SLC44A5|3|SLC44A5|coding|null|intron	1	400,	0,
chr1:75321526-75321926	-	SLC44A5|4|SLC44A5|coding|null|intron	1	400,	0,
chr1:75363142-75363542	-	SLC44A5|6|SLC44A5|coding|null|intron	1	400,	0,
chr1:75364903-75365303	-	SLC44A5|7|SLC44A5|coding|null|intron	1	400,	0,
chr1:75735513-75735913	+	ACADM|2|ACADM|coding|null|intron	1	400,	0,
chr1:75736740-75737140	+	ACADM|3|ACADM|coding|null|intron	1	400,	0,
chr1:75744924-75745324	+	ACADM|5|ACADM|coding|null|intron	1	400,	0,
chr1:76080268-76080668	+	ST6GALNAC3|1|ST6GALNAC3|coding|null|intron	1	400,	0,
chr1:76080929-76081329	+	ST6GALNAC3|2|ST6GALNAC3|coding|null|intron	1	400,	0,
chr1:76092853-76093253	+	ST6GALNAC3|4|ST6GALNAC3|coding|null|intron	1	400,	0,
chr1:76116574-76116974	+	ST6GALNAC3|5|ST6GALNAC3|coding|null|intron	1	400,	0,
chr1:76271690-76272090	+	ST6GALNAC3|8|ST6GALNAC3|coding|null|intron	1	400,	0,
chr1:76521736-76522136	+	ST6GALNAC3|12|ST6GALNAC3|coding|null|intron	1	400,	0,
chr1:77107102-77107502	-	PIGK|3|PIGK|coding|null|intron	1	400,	0,
chr1:77108768-77109168	-	PIGK|4|PIGK|coding|null|intron	1	400,	0,
chr1:77117731-77118131	-	PIGK|5|PIGK|coding|null|intron	1	400,	0,
chr1:77118795-77119195	-	PIGK|6|PIGK|coding|null|intron	1	400,	0,
chr1:77126247-77126647	-	PIGK|7|PIGK|coding|null|intron	1	400,	0,
chr1:77140083-77140483	-	PIGK|8|PIGK|coding|null|intron	1	400,	0,
chr1:77148846-77149246	-	PIGK|9|PIGK|coding|null|intron	1	400,	0,
chr1:77157980-77158380	-	PIGK|10|PIGK|coding|null|intron	1	400,	0,
chr1:77179565-77179965	-	PIGK|12|PIGK|coding|null|intron	1	400,	0,
chr1:77189884-77190284	-	PIGK|13|PIGK|coding|null|intron	1	400,	0,
chr1:77193151-77193551	-	PIGK|14|PIGK|coding|null|intron	1	400,	0,
chr1:77204792-77205192	-	PIGK|15|PIGK|coding|null|intron	1	400,	0,
chr1:77209042-77209442	-	PIGK|16|PIGK|coding|null|intron	1	400,	0,
chr1:77211394-77211794	-	PIGK|17|PIGK|coding|null|intron	1	400,	0,
chr1:77298303-77298703	+	AK5|1|AK5|coding|null|intron	1	400,	0,
chr1:77393875-77394275	+	AK5|7|AK5|coding|null|intron	1	400,	0,
chr1:77400576-77400976	+	AK5|8|AK5|coding|null|intron	1	400,	0,
chr1:77418303-77418703	+	AK5|9|AK5|coding|null|intron	1	400,	0,
chr1:77419165-77419565	+	AK5|10|AK5|coding|null|intron	1	400,	0,
chr1:77426871-77427271	+	AK5|11|AK5|coding|null|intron	1	400,	0,
chr1:77427291-77427691	+	AK5|12|AK5|coding|null|intron	1	400,	0,
chr1:77429767-77430167	+	AK5|13|AK5|coding|null|intron	1	400,	0,
chr1:77495763-77496163	+	AK5|15|AK5|coding|null|intron	1	400,	0,
chr1:77504598-77504998	+	AK5|16|AK5|coding|null|intron	1	400,	0,
chr1:77505352-77505752	+	AK5|17|AK5|coding|null|intron	1	400,	0,
chr1:77570051-77570451	-	AC118549.1|2|AC118549.1|coding|null|intron	1	400,	0,
chr1:77602581-77602981	-	AC118549.1|5|AC118549.1|coding|null|intron	1	400,	0,
chr1:77604726-77605126	-	AC118549.1|6|AC118549.1|coding|null|intron	1	400,	0,
chr1:77639876-77640276	-	AC118549.1|8|AC118549.1|coding|null|intron	1	400,	0,
chr1:77667722-77668122	-	AC118549.1|9|AC118549.1|coding|null|intron	1	400,	0,
chr1:77698218-77698618	-	USP33|1|USP33|coding|null|intron	1	400,	0,
chr1:77738442-77738842	-	USP33|4|USP33|coding|null|intron	1	400,	0,
chr1:77791106-77791506	+	MIGA1|1|MIGA1|coding|null|intron	1	400,	0,
chr1:77801754-77802154	+	MIGA1|2|MIGA1|coding|null|intron	1	400,	0,
chr1:77802445-77802845	+	MIGA1|3|MIGA1|coding|null|intron	1	400,	0,
chr1:77809240-77809640	+	MIGA1|4|MIGA1|coding|null|intron	1	400,	0,
chr1:77818767-77819167	+	MIGA1|5|MIGA1|coding|null|intron	1	400,	0,
chr1:77843752-77844152	+	MIGA1|7|MIGA1|coding|null|intron	1	400,	0,
chr1:77862583-77862983	+	MIGA1|9|MIGA1|coding|null|intron	1	400,	0,
chr1:77873994-77874394	+	MIGA1|11|MIGA1|coding|null|intron	1	400,	0,
chr1:77904927-77905327	+	NEXN|1|NEXN|coding|null|intron	1	400,	0,
chr1:77910062-77910462	+	NEXN|2|NEXN|coding|null|intron	1	400,	0,
chr1:77931089-77931489	+	NEXN|4|NEXN|coding|null|intron	1	400,	0,
chr1:77974095-77974495	-	FUBP1|4|FUBP1|coding|null|intron	1	400,	0,
chr1:77976462-77976862	-	FUBP1|5|FUBP1|coding|null|intron	1	400,	0,
chr1:78007198-78007598	+	GIPC2|2|GIPC2|coding|null|intron	1	400,	0,
chr1:78007227-78007627	+	DNAJB4|2|DNAJB4|coding|null|intron	1	400,	0,
chr1:78013711-78014111	+	GIPC2|4|GIPC2|coding|null|intron	1	400,	0,
chr1:78013713-78014113	+	DNAJB4|4|DNAJB4|coding|null|intron	1	400,	0,
chr1:78018343-78018743	+	GIPC2|5|GIPC2|coding|null|intron	1	400,	0,
chr1:78019497-78019897	+	GIPC2|6|GIPC2|coding|null|intron	1	400,	0,
chr1:78633655-78634055	+	IFI44L|2|IFI44L|coding|null|intron	1	400,	0,
chr1:78634057-78634457	+	IFI44L|3|IFI44L|coding|null|intron	1	400,	0,
chr1:78651651-78652051	+	IFI44|1|IFI44|coding|null|intron	1	400,	0,
chr1:78657747-78658147	+	IFI44|3|IFI44|coding|null|intron	1	400,	0,
chr1:80582289-80582689	+	LINC01781|1|LINC01781|lncRNA|null|intron	1	400,	0,
chr1:83590567-83590967	-	LINC01725|1|LINC01725|lncRNA|null|intron	1	400,	0,
chr1:83669265-83669665	-	LINC01725|2|LINC01725|lncRNA|null|intron	1	400,	0,
chr1:83824448-83824848	-	LINC01725|3|LINC01725|lncRNA|null|intron	1	400,	0,
chr1:83858038-83858438	-	LINC01725|5|LINC01725|lncRNA|null|intron	1	400,	0,
chr1:84105131-84105531	+	PRKACB|1|PRKACB|coding|null|intron	1	400,	0,
chr1:84107989-84108389	+	PRKACB|2|PRKACB|coding|null|intron	1	400,	0,
chr1:84132506-84132906	+	PRKACB|5|PRKACB|coding|null|intron	1	400,	0,
chr1:84139338-84139738	+	PRKACB|6|PRKACB|coding|null|intron	1	400,	0,
chr1:84149898-84150298	+	PRKACB|7|PRKACB|coding|null|intron	1	400,	0,
chr1:84152831-84153231	+	PRKACB|8|PRKACB|coding|null|intron	1	400,	0,
chr1:84169233-84169633	+	PRKACB|9|PRKACB|coding|null|intron	1	400,	0,
chr1:84170900-84171300	+	PRKACB|10|PRKACB|coding|null|intron	1	400,	0,
chr1:84177799-84178199	+	PRKACB|11|PRKACB|coding|null|intron	1	400,	0,
chr1:84189119-84189519	+	PRKACB|12|PRKACB|coding|null|intron	1	400,	0,
chr1:84195571-84195971	+	PRKACB|14|PRKACB|coding|null|intron	1	400,	0,
chr1:84198415-84198815	+	PRKACB|15|PRKACB|coding|null|intron	1	400,	0,
chr1:84507627-84508027	+	SPATA1|1|SPATA1|coding|null|intron	1	400,	0,
chr1:84509265-84509665	+	SPATA1|2|SPATA1|coding|null|intron	1	400,	0,
chr1:84536862-84537262	-	AL359762.3|4|AL359762.3|lncRNA|null|intron	1	400,	0,
chr1:84546114-84546514	+	SPATA1|3|SPATA1|coding|null|intron	1	400,	0,
chr1:84561869-84562269	-	CTBS|1|CTBS|coding|null|intron	1	400,	0,
chr1:84562712-84563112	-	CTBS|2|CTBS|coding|null|intron	1	400,	0,
chr1:84572194-84572594	-	CTBS|3|CTBS|coding|null|intron	1	400,	0,
chr1:84575266-84575666	+	AL359762.1|1|AL359762.1|lncRNA|null|intron	1	400,	0,
chr1:84682480-84682880	-	SSX2IP|2|SSX2IP|coding|null|intron	1	400,	0,
chr1:84689218-84689618	-	SSX2IP|3|SSX2IP|coding|null|intron	1	400,	0,
chr1:84933125-84933525	-	MCOLN2|1|MCOLN2|coding|null|intron	1	400,	0,
chr1:84937059-84937459	-	MCOLN2|2|MCOLN2|coding|null|intron	1	400,	0,
chr1:84945681-84946081	-	MCOLN2|3|MCOLN2|coding|null|intron	1	400,	0,
chr1:84958091-84958491	-	MCOLN2|4|MCOLN2|coding|null|intron	1	400,	0,
chr1:84983223-84983623	-	MCOLN2|6|MCOLN2|coding|null|intron	1	400,	0,
chr1:84988170-84988570	-	MCOLN2|7|MCOLN2|coding|null|intron	1	400,	0,
chr1:84993786-84994186	-	MCOLN2|8|MCOLN2|coding|null|intron	1	400,	0,
chr1:84999809-85000209	+	WDR63|1|WDR63|coding|null|intron	1	400,	0,
chr1:85005542-85005942	+	WDR63|2|WDR63|coding|null|intron	1	400,	0,
chr1:85012262-85012662	+	WDR63|4|WDR63|coding|null|intron	1	400,	0,
chr1:85050718-85051118	+	WDR63|5|WDR63|coding|null|intron	1	400,	0,
chr1:85177531-85177931	-	SYDE2|1|SYDE2|coding|null|intron	1	400,	0,
chr1:85192435-85192835	-	SYDE2|3|SYDE2|coding|null|intron	1	400,	0,
chr1:85272380-85272780	-	BCL10|1|BCL10|coding|null|intron	1	400,	0,
chr1:85658194-85658594	-	ZNHIT6|1|ZNHIT6|coding|null|intron	1	400,	0,
chr1:85664234-85664634	-	ZNHIT6|2|ZNHIT6|coding|null|intron	1	400,	0,
chr1:85669566-85669966	-	ZNHIT6|3|ZNHIT6|coding|null|intron	1	400,	0,
chr1:85674266-85674666	-	ZNHIT6|4|ZNHIT6|coding|null|intron	1	400,	0,
chr1:85676380-85676780	-	ZNHIT6|5|ZNHIT6|coding|null|intron	1	400,	0,
chr1:85679538-85679938	-	ZNHIT6|6|ZNHIT6|coding|null|intron	1	400,	0,
chr1:85685911-85686311	-	ZNHIT6|7|ZNHIT6|coding|null|intron	1	400,	0,
chr1:85697003-85697403	-	ZNHIT6|8|ZNHIT6|coding|null|intron	1	400,	0,
chr1:85706721-85707121	-	ZNHIT6|9|ZNHIT6|coding|null|intron	1	400,	0,
chr1:86362251-86362651	-	ODF2L|1|ODF2L|coding|null|intron	1	400,	0,
chr1:86394805-86395205	-	ODF2L|2|ODF2L|coding|null|intron	1	400,	0,
chr1:86719656-86720056	+	SH3GLB1|1|SH3GLB1|coding|null|intron	1	400,	0,
chr1:86869702-86870102	-	SELENOF|1|SELENOF|coding|null|intron	1	400,	0,
chr1:86870909-86871309	-	SELENOF|2|SELENOF|coding|null|intron	1	400,	0,
chr1:86886409-86886809	-	SELENOF|3|SELENOF|coding|null|intron	1	400,	0,
chr1:86890636-86891036	-	SELENOF|4|SELENOF|coding|null|intron	1	400,	0,
chr1:86911760-86912160	-	SELENOF|6|SELENOF|coding|null|intron	1	400,	0,
chr1:86917860-86918260	+	HS2ST1|1|HS2ST1|coding|null|intron	1	400,	0,
chr1:86934589-86934989	+	HS2ST1|2|HS2ST1|coding|null|intron	1	400,	0,
chr1:86936573-86936973	+	HS2ST1|3|HS2ST1|coding|null|intron	1	400,	0,
chr1:86955629-86956029	+	HS2ST1|5|HS2ST1|coding|null|intron	1	400,	0,
chr1:86984617-86985017	+	HS2ST1|8|HS2ST1|coding|null|intron	1	400,	0,
chr1:86999740-87000140	+	HS2ST1|9|HS2ST1|coding|null|intron	1	400,	0,
chr1:87002262-87002662	+	HS2ST1|10|HS2ST1|coding|null|intron	1	400,	0,
chr1:87024141-87024541	+	HS2ST1|11|HS2ST1|coding|null|intron	1	400,	0,
chr1:87341628-87342028	+	LMO4|2|LMO4|coding|null|intron	1	400,	0,
chr1:88680932-88681332	-	PKN2-AS1|2|PKN2-AS1|lncRNA|null|intron	1	400,	0,
chr1:88684001-88684401	-	PKN2-AS1|3|PKN2-AS1|lncRNA|null|intron	1	400,	0,
chr1:88722442-88722842	+	PKN2|2|PKN2|coding|null|intron	1	400,	0,
chr1:88733796-88734196	+	PKN2|3|PKN2|coding|null|intron	1	400,	0,
chr1:88741404-88741804	+	PKN2|5|PKN2|coding|null|intron	1	400,	0,
chr1:88749055-88749455	+	PKN2|6|PKN2|coding|null|intron	1	400,	0,
chr1:88761257-88761657	+	PKN2|7|PKN2|coding|null|intron	1	400,	0,
chr1:88763247-88763647	+	PKN2|8|PKN2|coding|null|intron	1	400,	0,
chr1:88794008-88794408	+	PKN2|10|PKN2|coding|null|intron	1	400,	0,
chr1:88796981-88797381	+	PKN2|11|PKN2|coding|null|intron	1	400,	0,
chr1:88817375-88817775	+	PKN2|13|PKN2|coding|null|intron	1	400,	0,
chr1:88818292-88818692	+	PKN2|14|PKN2|coding|null|intron	1	400,	0,
chr1:88823373-88823773	+	PKN2|15|PKN2|coding|null|intron	1	400,	0,
chr1:88857645-88858045	-	GTF2B|2|GTF2B|coding|null|intron	1	400,	0,
chr1:88863507-88863907	-	GTF2B|3|GTF2B|coding|null|intron	1	400,	0,
chr1:88873153-88873553	-	GTF2B|4|GTF2B|coding|null|intron	1	400,	0,
chr1:88886804-88887204	-	GTF2B|7|GTF2B|coding|null|intron	1	400,	0,
chr1:88890024-88890424	-	GTF2B|8|GTF2B|coding|null|intron	1	400,	0,
chr1:88890828-88891228	-	GTF2B|9|GTF2B|coding|null|intron	1	400,	0,
chr1:88950468-88950868	-	KYAT3|1|KYAT3|coding|null|intron	1	400,	0,
chr1:88984176-88984576	-	KYAT3|4|KYAT3|coding|null|intron	1	400,	0,
chr1:88984176-88984576	-	RBMXL1|1|RBMXL1|coding|null|intron	1	400,	0,
chr1:88992070-88992470	-	KYAT3|5|KYAT3|coding|null|intron	1	400,	0,
chr1:88992075-88992475	-	RBMXL1|2|RBMXL1|coding|null|intron	1	400,	0,
chr1:89010106-89010506	-	GBP3|1|GBP3|coding|null|intron	1	400,	0,
chr1:89019298-89019698	-	GBP3|3|GBP3|coding|null|intron	1	400,	0,
chr1:89063481-89063881	-	GBP1|2|GBP1|coding|null|intron	1	400,	0,
chr1:89064620-89065020	-	GBP1|3|GBP1|coding|null|intron	1	400,	0,
chr1:89116440-89116840	-	GBP2|1|GBP2|coding|null|intron	1	400,	0,
chr1:89122468-89122868	-	GBP2|2|GBP2|coding|null|intron	1	400,	0,
chr1:89126510-89126910	-	GBP2|3|GBP2|coding|null|intron	1	400,	0,
chr1:89197973-89198373	-	GBP4|1|GBP4|coding|null|intron	1	400,	0,
chr1:89199478-89199878	+	AC099063.4|1|AC099063.4|lncRNA|null|intron	1	400,	0,
chr1:89525508-89525908	+	LRRC8B|1|LRRC8B|coding|null|intron	1	400,	0,
chr1:89541226-89541626	+	LRRC8B|3|LRRC8B|coding|null|intron	1	400,	0,
chr1:89567390-89567790	+	LRRC8B|5|LRRC8B|coding|null|intron	1	400,	0,
chr1:89572954-89573354	+	LRRC8B|6|LRRC8B|coding|null|intron	1	400,	0,
chr1:89597253-89597653	-	LRRC8C-DT|2|LRRC8C-DT|lncRNA|null|intron	1	400,	0,
chr1:89606799-89607199	-	LRRC8C-DT|3|LRRC8C-DT|lncRNA|null|intron	1	400,	0,
chr1:89608440-89608840	-	LRRC8C-DT|4|LRRC8C-DT|lncRNA|null|intron	1	400,	0,
chr1:89624175-89624575	-	LRRC8C-DT|5|LRRC8C-DT|lncRNA|null|intron	1	400,	0,
chr1:89645042-89645442	+	AC093423.3|1|AC093423.3|coding|null|intron	1	400,	0,
chr1:89645042-89645442	+	LRRC8C|1|LRRC8C|coding|null|intron	1	400,	0,
chr1:89674821-89675221	+	AC093423.3|5|AC093423.3|coding|null|intron	1	400,	0,
chr1:89674825-89675225	+	LRRC8C|5|LRRC8C|coding|null|intron	1	400,	0,
chr1:89678363-89678763	+	AC093423.3|7|AC093423.3|coding|null|intron	1	400,	0,
chr1:89678363-89678763	+	LRRC8C|7|LRRC8C|coding|null|intron	1	400,	0,
chr1:89685687-89686087	+	AC093423.3|8|AC093423.3|coding|null|intron	1	400,	0,
chr1:89687953-89688353	+	AC093423.3|9|AC093423.3|coding|null|intron	1	400,	0,
chr1:89687953-89688353	+	LRRC8C|9|LRRC8C|coding|null|intron	1	400,	0,
chr1:89701132-89701532	+	AC093423.3|10|AC093423.3|coding|null|intron	1	400,	0,
chr1:89701135-89701535	+	LRRC8C|10|LRRC8C|coding|null|intron	1	400,	0,
chr1:89702187-89702587	+	AC093423.3|11|AC093423.3|coding|null|intron	1	400,	0,
chr1:89702188-89702588	+	LRRC8C|11|LRRC8C|coding|null|intron	1	400,	0,
chr1:89823005-89823405	+	LRRC8D|1|LRRC8D|coding|null|intron	1	400,	0,
chr1:89869040-89869440	+	LRRC8D|4|LRRC8D|coding|null|intron	1	400,	0,
chr1:89870121-89870521	+	LRRC8D|5|LRRC8D|coding|null|intron	1	400,	0,
chr1:89889229-89889629	+	LRRC8D|7|LRRC8D|coding|null|intron	1	400,	0,
chr1:89909528-89909928	+	LRRC8D|8|LRRC8D|coding|null|intron	1	400,	0,
chr1:89928078-89928478	+	LRRC8D|9|LRRC8D|coding|null|intron	1	400,	0,
chr1:90016363-90016763	+	ZNF326|3|ZNF326|coding|null|intron	1	400,	0,
chr1:90017962-90018362	+	ZNF326|4|ZNF326|coding|null|intron	1	400,	0,
chr1:90928472-90928872	-	ZNF644|1|ZNF644|coding|null|intron	1	400,	0,
chr1:90975396-90975796	-	ZNF644|3|ZNF644|coding|null|intron	1	400,	0,
chr1:90981458-90981858	-	ZNF644|4|ZNF644|coding|null|intron	1	400,	0,
chr1:90987226-90987626	-	ZNF644|5|ZNF644|coding|null|intron	1	400,	0,
chr1:91010387-91010787	-	ZNF644|7|ZNF644|coding|null|intron	1	400,	0,
chr1:91502192-91502592	+	CDC7|1|CDC7|coding|null|intron	1	400,	0,
chr1:91518915-91519315	+	CDC7|3|CDC7|coding|null|intron	1	400,	0,
chr1:91740338-91740738	-	TGFBR3|3|TGFBR3|coding|null|intron	1	400,	0,
chr1:91780523-91780923	-	TGFBR3|6|TGFBR3|coding|null|intron	1	400,	0,
chr1:91802326-91802726	-	TGFBR3|8|TGFBR3|coding|null|intron	1	400,	0,
chr1:91838607-91839007	-	TGFBR3|11|TGFBR3|coding|null|intron	1	400,	0,
chr1:91855823-91856223	-	TGFBR3|12|TGFBR3|coding|null|intron	1	400,	0,
chr1:92081614-92082014	+	BTBD8|1|BTBD8|coding|null|intron	1	400,	0,
chr1:92106314-92106714	+	BTBD8|2|BTBD8|coding|null|intron	1	400,	0,
chr1:92133501-92133901	+	BTBD8|3|BTBD8|coding|null|intron	1	400,	0,
chr1:92151046-92151446	+	BTBD8|4|BTBD8|coding|null|intron	1	400,	0,
chr1:92158435-92158835	+	BTBD8|5|BTBD8|coding|null|intron	1	400,	0,
chr1:92163014-92163414	+	BTBD8|6|BTBD8|coding|null|intron	1	400,	0,
chr1:92249239-92249639	-	GLMN|1|GLMN|coding|null|intron	1	400,	0,
chr1:92259668-92260068	-	GLMN|4|GLMN|coding|null|intron	1	400,	0,
chr1:92260228-92260628	-	GLMN|5|GLMN|coding|null|intron	1	400,	0,
chr1:92301974-92302374	+	RPAP2|1|RPAP2|coding|null|intron	1	400,	0,
chr1:92305092-92305492	+	RPAP2|2|RPAP2|coding|null|intron	1	400,	0,
chr1:92314748-92315148	+	RPAP2|3|RPAP2|coding|null|intron	1	400,	0,
chr1:92478845-92479245	-	GFI1|1|GFI1|coding|null|intron	1	400,	0,
chr1:92540635-92541035	-	EVI5|3|EVI5|coding|null|intron	1	400,	0,
chr1:92561474-92561874	-	EVI5|8|EVI5|coding|null|intron	1	400,	0,
chr1:92609849-92610249	-	EVI5|9|EVI5|coding|null|intron	1	400,	0,
chr1:92627744-92628144	-	EVI5|10|EVI5|coding|null|intron	1	400,	0,
chr1:92728342-92728742	-	EVI5|14|EVI5|coding|null|intron	1	400,	0,
chr1:92733528-92733928	-	EVI5|15|EVI5|coding|null|intron	1	400,	0,
chr1:92734454-92734854	-	EVI5|16|EVI5|coding|null|intron	1	400,	0,
chr1:92755044-92755444	-	EVI5|17|EVI5|coding|null|intron	1	400,	0,
chr1:92959883-92960283	-	DIPK1A|4|DIPK1A|coding|null|intron	1	400,	0,
chr1:93082494-93082894	+	MTF2|1|MTF2|coding|null|intron	1	400,	0,
chr1:93086146-93086546	+	MTF2|2|MTF2|coding|null|intron	1	400,	0,
chr1:93087101-93087501	+	MTF2|3|MTF2|coding|null|intron	1	400,	0,
chr1:93095041-93095441	+	MTF2|5|MTF2|coding|null|intron	1	400,	0,
chr1:93104582-93104982	+	MTF2|6|MTF2|coding|null|intron	1	400,	0,
chr1:93106796-93107196	+	MTF2|7|MTF2|coding|null|intron	1	400,	0,
chr1:93122259-93122659	+	MTF2|8|MTF2|coding|null|intron	1	400,	0,
chr1:93128221-93128621	+	MTF2|9|MTF2|coding|null|intron	1	400,	0,
chr1:93174045-93174445	-	TMED5|2|TMED5|coding|null|intron	1	400,	0,
chr1:93203919-93204319	+	CCDC18|2|CCDC18|coding|null|intron	1	400,	0,
chr1:93225416-93225816	+	CCDC18|4|CCDC18|coding|null|intron	1	400,	0,
chr1:93311693-93312093	-	CCDC18-AS1|2|CCDC18-AS1|lncRNA|null|intron	1	400,	0,
chr1:93314342-93314742	-	CCDC18-AS1|4|CCDC18-AS1|lncRNA|null|intron	1	400,	0,
chr1:93331400-93331800	-	CCDC18-AS1|6|CCDC18-AS1|lncRNA|null|intron	1	400,	0,
chr1:93332207-93332607	-	CCDC18-AS1|7|CCDC18-AS1|lncRNA|null|intron	1	400,	0,
chr1:93344968-93345368	-	CCDC18-AS1|8|CCDC18-AS1|lncRNA|null|intron	1	400,	0,
chr1:93347811-93348211	+	DR1|1|DR1|coding|null|intron	1	400,	0,
chr1:93459155-93459555	+	FNBP1L|1|FNBP1L|coding|null|intron	1	400,	0,
chr1:93511480-93511880	+	FNBP1L|3|FNBP1L|coding|null|intron	1	400,	0,
chr1:93542111-93542511	+	FNBP1L|6|FNBP1L|coding|null|intron	1	400,	0,
chr1:93545501-93545901	+	FNBP1L|7|FNBP1L|coding|null|intron	1	400,	0,
chr1:93895907-93896307	-	GCLM|1|GCLM|coding|null|intron	1	400,	0,
chr1:93903447-93903847	-	GCLM|2|GCLM|coding|null|intron	1	400,	0,
chr1:94208429-94208829	-	ARHGAP29|1|ARHGAP29|coding|null|intron	1	400,	0,
chr1:94419239-94419639	+	ABCD3|1|ABCD3|coding|null|intron	1	400,	0,
chr1:94445678-94446078	+	ABCD3|3|ABCD3|coding|null|intron	1	400,	0,
chr1:94476879-94477279	+	ABCD3|5|ABCD3|coding|null|intron	1	400,	0,
chr1:94900822-94901222	-	CNN3|1|CNN3|coding|null|intron	1	400,	0,
chr1:94984905-94985305	-	ALG14|1|ALG14|coding|null|intron	1	400,	0,
chr1:94996684-94997084	-	ALG14|3|ALG14|coding|null|intron	1	400,	0,
chr1:94997799-94998199	-	ALG14|4|ALG14|coding|null|intron	1	400,	0,
chr1:95026485-95026885	-	ALG14|7|ALG14|coding|null|intron	1	400,	0,
chr1:95034759-95035159	-	ALG14|8|ALG14|coding|null|intron	1	400,	0,
chr1:95042974-95043374	-	ALG14|9|ALG14|coding|null|intron	1	400,	0,
chr1:95058839-95059239	-	ALG14|11|ALG14|coding|null|intron	1	400,	0,
chr1:95071593-95071993	-	ALG14|12|ALG14|coding|null|intron	1	400,	0,
chr1:95121783-95122183	+	TLCD4|1|TLCD4|coding|null|intron	1	400,	0,
chr1:95234560-95234960	+	TLCD4-RWDD3|1|TLCD4-RWDD3|coding|null|intron	1	400,	0,
chr1:95235504-95235904	+	TLCD4-RWDD3|2|TLCD4-RWDD3|coding|null|intron	1	400,	0,
chr1:95240860-95241260	+	TLCD4-RWDD3|3|TLCD4-RWDD3|coding|null|intron	1	400,	0,
chr1:96746340-96746740	+	PTBP2|2|PTBP2|coding|null|intron	1	400,	0,
chr1:96785584-96785984	+	PTBP2|5|PTBP2|coding|null|intron	1	400,	0,
chr1:96795932-96796332	+	PTBP2|6|PTBP2|coding|null|intron	1	400,	0,
chr1:96801516-96801916	+	PTBP2|8|PTBP2|coding|null|intron	1	400,	0,
chr1:97129040-97129440	-	DPYD|1|DPYD|coding|null|intron	1	400,	0,
chr1:97169503-97169903	-	DPYD|3|DPYD|coding|null|intron	1	400,	0,
chr1:97170642-97171042	-	DPYD|4|DPYD|coding|null|intron	1	400,	0,
chr1:97208169-97208569	-	DPYD|6|DPYD|coding|null|intron	1	400,	0,
chr1:97285661-97286061	-	DPYD|7|DPYD|coding|null|intron	1	400,	0,
chr1:97418260-97418660	-	DPYD|11|DPYD|coding|null|intron	1	400,	0,
chr1:97445686-97446086	-	DPYD|13|DPYD|coding|null|intron	1	400,	0,
chr1:97529698-97530098	-	DPYD|14|DPYD|coding|null|intron	1	400,	0,
chr1:97671912-97672312	-	DPYD|18|DPYD|coding|null|intron	1	400,	0,
chr1:97783349-97783749	-	DPYD|19|DPYD|coding|null|intron	1	400,	0,
chr1:97882282-97882682	-	DPYD|24|DPYD|coding|null|intron	1	400,	0,
chr1:99753336-99753736	-	FRRS1|2|FRRS1|coding|null|intron	1	400,	0,
chr1:99854290-99854690	+	AGL|2|AGL|coding|null|intron	1	400,	0,
chr1:99854861-99855261	+	AGL|3|AGL|coding|null|intron	1	400,	0,
chr1:99873948-99874348	+	AGL|4|AGL|coding|null|intron	1	400,	0,
chr1:99913764-99914164	+	AGL|6|AGL|coding|null|intron	1	400,	0,
chr1:99970760-99971160	+	SLC35A3|1|SLC35A3|coding|null|intron	1	400,	0,
chr1:99978195-99978595	+	SLC35A3|3|SLC35A3|coding|null|intron	1	400,	0,
chr1:100003062-100003462	+	SLC35A3|4|SLC35A3|coding|null|intron	1	400,	0,
chr1:100003065-100003465	+	AC118553.2|1|AC118553.2|coding|null|intron	1	400,	0,
chr1:100014660-100015060	+	SLC35A3|5|SLC35A3|coding|null|intron	1	400,	0,
chr1:100016381-100016781	+	SLC35A3|6|SLC35A3|coding|null|intron	1	400,	0,
chr1:100039165-100039565	+	AC118553.2|3|AC118553.2|coding|null|intron	1	400,	0,
chr1:100039168-100039568	+	MFSD14A|1|MFSD14A|coding|null|intron	1	400,	0,
chr1:100041577-100041977	+	AC118553.2|4|AC118553.2|coding|null|intron	1	400,	0,
chr1:100041577-100041977	+	MFSD14A|2|MFSD14A|coding|null|intron	1	400,	0,
chr1:100059116-100059516	-	AC093019.2|2|AC093019.2|lncRNA|null|intron	1	400,	0,
chr1:100071245-100071645	-	AC093019.2|3|AC093019.2|lncRNA|null|intron	1	400,	0,
chr1:100072524-100072924	-	AC093019.2|4|AC093019.2|lncRNA|null|intron	1	400,	0,
chr1:100090502-100090902	-	SASS6|2|SASS6|coding|null|intron	1	400,	0,
chr1:100122506-100122906	-	SASS6|3|SASS6|coding|null|intron	1	400,	0,
chr1:100133706-100134106	+	TRMT13|1|TRMT13|coding|null|intron	1	400,	0,
chr1:100135024-100135424	+	TRMT13|2|TRMT13|coding|null|intron	1	400,	0,
chr1:100146994-100147394	+	TRMT13|3|TRMT13|coding|null|intron	1	400,	0,
chr1:100270040-100270440	+	RTCA|1|RTCA|coding|null|intron	1	400,	0,
chr1:100279064-100279464	+	RTCA|3|RTCA|coding|null|intron	1	400,	0,
chr1:100283589-100283989	+	RTCA|4|RTCA|coding|null|intron	1	400,	0,
chr1:100356513-100356913	+	CDC14A|1|CDC14A|coding|null|intron	1	400,	0,
chr1:100385801-100386201	+	CDC14A|4|CDC14A|coding|null|intron	1	400,	0,
chr1:100406578-100406978	+	CDC14A|6|CDC14A|coding|null|intron	1	400,	0,
chr1:100485214-100485614	+	CDC14A|9|CDC14A|coding|null|intron	1	400,	0,
chr1:100487229-100487629	+	CDC14A|10|CDC14A|coding|null|intron	1	400,	0,
chr1:100887680-100888080	-	EXTL2|1|EXTL2|coding|null|intron	1	400,	0,
chr1:100897115-100897515	+	SLC30A7|1|SLC30A7|coding|null|intron	1	400,	0,
chr1:100898513-100898913	+	SLC30A7|2|SLC30A7|coding|null|intron	1	400,	0,
chr1:100924313-100924713	+	SLC30A7|4|SLC30A7|coding|null|intron	1	400,	0,
chr1:100939319-100939719	+	SLC30A7|5|SLC30A7|coding|null|intron	1	400,	0,
chr1:100944109-100944509	+	SLC30A7|6|SLC30A7|coding|null|intron	1	400,	0,
chr1:100966049-100966449	+	SLC30A7|7|SLC30A7|coding|null|intron	1	400,	0,
chr1:100967927-100968327	+	SLC30A7|8|SLC30A7|coding|null|intron	1	400,	0,
chr1:100994506-100994906	-	DPH5|1|DPH5|coding|null|intron	1	400,	0,
chr1:100999540-100999940	-	DPH5|2|DPH5|coding|null|intron	1	400,	0,
chr1:101011830-101012230	-	DPH5|3|DPH5|coding|null|intron	1	400,	0,
chr1:101012513-101012913	-	DPH5|4|DPH5|coding|null|intron	1	400,	0,
chr1:101022498-101022898	-	DPH5|6|DPH5|coding|null|intron	1	400,	0,
chr1:101029067-101029467	+	AC093157.1|1|AC093157.1|lncRNA|null|intron	1	400,	0,
chr1:101030520-101030920	+	AC093157.1|2|AC093157.1|lncRNA|null|intron	1	400,	0,
chr1:101031842-101032242	+	AC093157.1|3|AC093157.1|lncRNA|null|intron	1	400,	0,
chr1:101047168-101047568	+	AC093157.1|4|AC093157.1|lncRNA|null|intron	1	400,	0,
chr1:101062805-101063205	+	AC093157.1|6|AC093157.1|lncRNA|null|intron	1	400,	0,
chr1:101075910-101076310	+	AC093157.1|7|AC093157.1|lncRNA|null|intron	1	400,	0,
chr1:101326221-101326621	+	LINC01307|1|LINC01307|lncRNA|null|intron	1	400,	0,
chr1:103526651-103527051	+	RNPC3|1|RNPC3|coding|null|intron	1	400,	0,
chr1:103536888-103537288	+	RNPC3|3|RNPC3|coding|null|intron	1	400,	0,
chr1:103550282-103550682	+	RNPC3|4|RNPC3|coding|null|intron	1	400,	0,
chr1:103559280-103559680	+	AMY2B|3|AMY2B|coding|null|intron	1	400,	0,
chr1:107625229-107625629	-	VAV3|2|VAV3|coding|null|intron	1	400,	0,
chr1:107681618-107682018	-	VAV3|4|VAV3|coding|null|intron	1	400,	0,
chr1:107689484-107689884	-	VAV3|5|VAV3|coding|null|intron	1	400,	0,
chr1:107784210-107784610	-	VAV3|7|VAV3|coding|null|intron	1	400,	0,
chr1:107784956-107785356	-	VAV3|8|VAV3|coding|null|intron	1	400,	0,
chr1:107790656-107791056	-	VAV3|9|VAV3|coding|null|intron	1	400,	0,
chr1:107805812-107806212	-	VAV3|10|VAV3|coding|null|intron	1	400,	0,
chr1:107885240-107885640	-	VAV3|12|VAV3|coding|null|intron	1	400,	0,
chr1:107943166-107943566	-	VAV3|13|VAV3|coding|null|intron	1	400,	0,
chr1:107965737-107966137	+	VAV3-AS1|1|VAV3-AS1|lncRNA|null|intron	1	400,	0,
chr1:107966815-107967215	+	VAV3-AS1|2|VAV3-AS1|lncRNA|null|intron	1	400,	0,
chr1:107971824-107972224	+	VAV3-AS1|3|VAV3-AS1|lncRNA|null|intron	1	400,	0,
chr1:107978478-107978878	+	VAV3-AS1|5|VAV3-AS1|lncRNA|null|intron	1	400,	0,
chr1:107991981-107992381	+	VAV3-AS1|7|VAV3-AS1|lncRNA|null|intron	1	400,	0,
chr1:107992713-107993113	+	VAV3-AS1|8|VAV3-AS1|lncRNA|null|intron	1	400,	0,
chr1:108044438-108044838	+	LINC02785|1|LINC02785|lncRNA|null|intron	1	400,	0,
chr1:108060487-108060887	+	LINC02785|4|LINC02785|lncRNA|null|intron	1	400,	0,
chr1:108068657-108069057	+	LINC02785|5|LINC02785|lncRNA|null|intron	1	400,	0,
chr1:108138602-108139002	-	SLC25A24|1|SLC25A24|coding|null|intron	1	400,	0,
chr1:108154049-108154449	-	SLC25A24|3|SLC25A24|coding|null|intron	1	400,	0,
chr1:108166580-108166980	-	SLC25A24|4|SLC25A24|coding|null|intron	1	400,	0,
chr1:108194564-108194964	-	SLC25A24|6|SLC25A24|coding|null|intron	1	400,	0,
chr1:108195444-108195844	-	SLC25A24|7|SLC25A24|coding|null|intron	1	400,	0,
chr1:108564603-108565003	+	FAM102B|2|FAM102B|coding|null|intron	1	400,	0,
chr1:108573488-108573888	+	FAM102B|4|FAM102B|coding|null|intron	1	400,	0,
chr1:108591490-108591890	+	FAM102B|5|FAM102B|coding|null|intron	1	400,	0,
chr1:108598807-108599207	+	FAM102B|7|FAM102B|coding|null|intron	1	400,	0,
chr1:108604702-108605102	+	FAM102B|8|FAM102B|coding|null|intron	1	400,	0,
chr1:108615445-108615845	+	FAM102B|9|FAM102B|coding|null|intron	1	400,	0,
chr1:108621774-108622174	+	FAM102B|10|FAM102B|coding|null|intron	1	400,	0,
chr1:108658107-108658507	-	HENMT1|1|HENMT1|coding|null|intron	1	400,	0,
chr1:108659177-108659577	-	HENMT1|2|HENMT1|coding|null|intron	1	400,	0,
chr1:108660330-108660730	-	HENMT1|3|HENMT1|coding|null|intron	1	400,	0,
chr1:108747867-108748267	+	STXBP3|1|STXBP3|coding|null|intron	1	400,	0,
chr1:108897470-108897870	-	AKNAD1|1|AKNAD1|coding|null|intron	1	400,	0,
chr1:108900204-108900604	-	AKNAD1|2|AKNAD1|coding|null|intron	1	400,	0,
chr1:108906387-108906787	-	AKNAD1|3|AKNAD1|coding|null|intron	1	400,	0,
chr1:108908283-108908683	+	GPSM2|2|GPSM2|coding|null|intron	1	400,	0,
chr1:108911768-108912168	-	AKNAD1|4|AKNAD1|coding|null|intron	1	400,	0,
chr1:108914835-108915235	+	GPSM2|4|GPSM2|coding|null|intron	1	400,	0,
chr1:108917120-108917520	+	GPSM2|5|GPSM2|coding|null|intron	1	400,	0,
chr1:108927344-108927744	-	AKNAD1|6|AKNAD1|coding|null|intron	1	400,	0,
chr1:108928642-108929042	+	GPSM2|6|GPSM2|coding|null|intron	1	400,	0,
chr1:108936053-108936453	-	AKNAD1|8|AKNAD1|coding|null|intron	1	400,	0,
chr1:108936053-108936453	-	CLCC1|2|CLCC1|coding|null|intron	1	400,	0,
chr1:108941607-108942007	-	AKNAD1|10|AKNAD1|coding|null|intron	1	400,	0,
chr1:108941607-108942007	-	CLCC1|3|CLCC1|coding|null|intron	1	400,	0,
chr1:108951743-108952143	-	CLCC1|7|CLCC1|coding|null|intron	1	400,	0,
chr1:108962875-108963275	-	AKNAD1|14|AKNAD1|coding|null|intron	1	400,	0,
chr1:108962875-108963275	-	CLCC1|9|CLCC1|coding|null|intron	1	400,	0,
chr1:109006504-109006904	-	WDR47|1|WDR47|coding|null|intron	1	400,	0,
chr1:109022321-109022721	-	WDR47|4|WDR47|coding|null|intron	1	400,	0,
chr1:109031767-109032167	-	WDR47|6|WDR47|coding|null|intron	1	400,	0,
chr1:109035459-109035859	-	WDR47|7|WDR47|coding|null|intron	1	400,	0,
chr1:109039366-109039766	-	WDR47|8|WDR47|coding|null|intron	1	400,	0,
chr1:109040591-109040991	-	WDR47|9|WDR47|coding|null|intron	1	400,	0,
chr1:109075110-109075510	-	TAF13|1|TAF13|coding|null|intron	1	400,	0,
chr1:109090998-109091398	+	TMEM167B|1|TMEM167B|coding|null|intron	1	400,	0,
chr1:109117775-109118175	+	KIAA1324|1|KIAA1324|coding|null|intron	1	400,	0,
chr1:109141803-109142203	+	KIAA1324|2|KIAA1324|coding|null|intron	1	400,	0,
chr1:109180717-109181117	+	KIAA1324|5|KIAA1324|coding|null|intron	1	400,	0,
chr1:109182979-109183379	+	KIAA1324|6|KIAA1324|coding|null|intron	1	400,	0,
chr1:109185741-109186141	+	KIAA1324|7|KIAA1324|coding|null|intron	1	400,	0,
chr1:109217091-109217491	+	SARS1|1|SARS1|coding|null|intron	1	400,	0,
chr1:109315722-109316122	-	SORT1|1|SORT1|coding|null|intron	1	400,	0,
chr1:109335618-109336018	-	SORT1|4|SORT1|coding|null|intron	1	400,	0,
chr1:109365042-109365442	-	SORT1|6|SORT1|coding|null|intron	1	400,	0,
chr1:109388023-109388423	-	SORT1|7|SORT1|coding|null|intron	1	400,	0,
chr1:109409109-109409509	-	PSMA5|2|PSMA5|coding|null|intron	1	400,	0,
chr1:109484168-109484568	+	ATXN7L2|1|ATXN7L2|coding|null|intron	1	400,	0,
chr1:109551797-109552197	+	GNAI3|1|GNAI3|coding|null|intron	1	400,	0,
chr1:109558836-109559236	+	GNAI3|2|GNAI3|coding|null|intron	1	400,	0,
chr1:109564733-109565133	+	GNAI3|3|GNAI3|coding|null|intron	1	400,	0,
chr1:109572236-109572636	+	GNAI3|4|GNAI3|coding|null|intron	1	400,	0,
chr1:109576599-109576999	+	GNAI3|5|GNAI3|coding|null|intron	1	400,	0,
chr1:109577971-109578371	+	GNAI3|6|GNAI3|coding|null|intron	1	400,	0,
chr1:109624303-109624703	+	AMPD2|1|AMPD2|coding|null|intron	1	400,	0,
chr1:109913144-109913544	+	CSF1|1|CSF1|coding|null|intron	1	400,	0,
chr1:109989678-109990078	+	AHCYL1|1|AHCYL1|coding|null|intron	1	400,	0,
chr1:110009747-110010147	+	AHCYL1|4|AHCYL1|coding|null|intron	1	400,	0,
chr1:110037396-110037796	+	STRIP1|1|STRIP1|coding|null|intron	1	400,	0,
chr1:110046160-110046560	+	STRIP1|2|STRIP1|coding|null|intron	1	400,	0,
chr1:110343034-110343434	+	RBM15|1|RBM15|coding|null|intron	1	400,	0,
chr1:110357312-110357712	+	LAMTOR5-AS1|2|LAMTOR5-AS1|lncRNA|null|intron	1	400,	0,
chr1:110362124-110362524	+	LAMTOR5-AS1|3|LAMTOR5-AS1|lncRNA|null|intron	1	400,	0,
chr1:110363097-110363497	+	LAMTOR5-AS1|4|LAMTOR5-AS1|lncRNA|null|intron	1	400,	0,
chr1:110373630-110374030	-	SLC16A4|2|SLC16A4|coding|null|intron	1	400,	0,
chr1:110381282-110381682	+	LAMTOR5-AS1|7|LAMTOR5-AS1|lncRNA|null|intron	1	400,	0,
chr1:110403275-110403675	+	LAMTOR5-AS1|9|LAMTOR5-AS1|lncRNA|null|intron	1	400,	0,
chr1:110890231-110890631	+	CD53|1|CD53|coding|null|intron	1	400,	0,
chr1:110898034-110898434	+	CD53|2|CD53|coding|null|intron	1	400,	0,
chr1:110949379-110949779	-	LRIF1|2|LRIF1|coding|null|intron	1	400,	0,
chr1:110961760-110962160	-	LRIF1|3|LRIF1|coding|null|intron	1	400,	0,
chr1:110962776-110963176	-	LRIF1|4|LRIF1|coding|null|intron	1	400,	0,
chr1:111128086-111128486	-	DRAM2|1|DRAM2|coding|null|intron	1	400,	0,
chr1:111132650-111133050	-	DRAM2|2|DRAM2|coding|null|intron	1	400,	0,
chr1:111134498-111134898	-	DRAM2|3|DRAM2|coding|null|intron	1	400,	0,
chr1:111142442-111142842	+	CEPT1|1|CEPT1|coding|null|intron	1	400,	0,
chr1:111163264-111163664	+	CEPT1|2|CEPT1|coding|null|intron	1	400,	0,
chr1:111168047-111168447	+	CEPT1|4|CEPT1|coding|null|intron	1	400,	0,
chr1:111175407-111175807	+	CEPT1|5|CEPT1|coding|null|intron	1	400,	0,
chr1:111189814-111190214	-	DENND2D|2|DENND2D|coding|null|intron	1	400,	0,
chr1:111201858-111202258	+	CHI3L2|1|CHI3L2|coding|null|intron	1	400,	0,
chr1:111214523-111214923	+	CHI3L2|2|CHI3L2|coding|null|intron	1	400,	0,
chr1:111216853-111217253	+	CHI3L2|3|CHI3L2|coding|null|intron	1	400,	0,
chr1:111424242-111424642	-	OVGP1|1|OVGP1|coding|null|intron	1	400,	0,
chr1:111451770-111452170	+	ATP5PB|1|ATP5PB|coding|null|intron	1	400,	0,
chr1:111452211-111452611	+	ATP5PB|2|ATP5PB|coding|null|intron	1	400,	0,
chr1:111496673-111497073	-	TMIGD3|1|TMIGD3|coding|null|intron	1	400,	0,
chr1:111541899-111542299	-	TMIGD3|2|TMIGD3|coding|null|intron	1	400,	0,
chr1:111632576-111632976	+	RAP1A|1|RAP1A|coding|null|intron	1	400,	0,
chr1:111646073-111646473	+	RAP1A|2|RAP1A|coding|null|intron	1	400,	0,
chr1:111652498-111652898	+	RAP1A|3|RAP1A|coding|null|intron	1	400,	0,
chr1:111653196-111653596	+	RAP1A|4|RAP1A|coding|null|intron	1	400,	0,
chr1:111662059-111662459	+	RAP1A|7|RAP1A|coding|null|intron	1	400,	0,
chr1:111668685-111669085	+	RAP1A|9|RAP1A|coding|null|intron	1	400,	0,
chr1:111670183-111670583	+	RAP1A|10|RAP1A|coding|null|intron	1	400,	0,
chr1:111688055-111688455	-	INKA2|1|INKA2|coding|null|intron	1	400,	0,
chr1:111738360-111738760	-	INKA2|5|INKA2|coding|null|intron	1	400,	0,
chr1:111763205-111763605	+	DDX20|1|DDX20|coding|null|intron	1	400,	0,
chr1:111763775-111764175	+	DDX20|2|DDX20|coding|null|intron	1	400,	0,
chr1:111972122-111972522	-	KCND3|1|KCND3|coding|null|intron	1	400,	0,
chr1:112401940-112402340	+	CTTNBP2NL|1|CTTNBP2NL|coding|null|intron	1	400,	0,
chr1:112405675-112406075	+	CTTNBP2NL|2|CTTNBP2NL|coding|null|intron	1	400,	0,
chr1:112417567-112417967	+	CTTNBP2NL|3|CTTNBP2NL|coding|null|intron	1	400,	0,
chr1:112425200-112425600	+	CTTNBP2NL|5|CTTNBP2NL|coding|null|intron	1	400,	0,
chr1:112442243-112442643	+	CTTNBP2NL|6|CTTNBP2NL|coding|null|intron	1	400,	0,
chr1:112472074-112472474	+	WNT2B|1|WNT2B|coding|null|intron	1	400,	0,
chr1:112533265-112533665	-	ST7L|1|ST7L|coding|null|intron	1	400,	0,
chr1:112547536-112547936	-	ST7L|2|ST7L|coding|null|intron	1	400,	0,
chr1:112568301-112568701	-	ST7L|6|ST7L|coding|null|intron	1	400,	0,
chr1:112587012-112587412	-	ST7L|7|ST7L|coding|null|intron	1	400,	0,
chr1:112590885-112591285	-	ST7L|8|ST7L|coding|null|intron	1	400,	0,
chr1:112602692-112603092	-	ST7L|9|ST7L|coding|null|intron	1	400,	0,
chr1:112606630-112607030	-	ST7L|10|ST7L|coding|null|intron	1	400,	0,
chr1:112620910-112621310	+	CAPZA1|1|CAPZA1|coding|null|intron	1	400,	0,
chr1:112652139-112652539	+	CAPZA1|4|CAPZA1|coding|null|intron	1	400,	0,
chr1:112690769-112691169	+	MOV10|2|MOV10|coding|null|intron	1	400,	0,
chr1:112695692-112696092	+	MOV10|3|MOV10|coding|null|intron	1	400,	0,
chr1:112938837-112939237	-	SLC16A1|1|SLC16A1|coding|null|intron	1	400,	0,
chr1:112953119-112953519	-	SLC16A1|2|SLC16A1|coding|null|intron	1	400,	0,
chr1:112958121-112958521	+	SLC16A1-AS1|1|SLC16A1-AS1|lncRNA|null|intron	1	400,	0,
chr1:112959443-112959843	+	SLC16A1-AS1|3|SLC16A1-AS1|lncRNA|null|intron	1	400,	0,
chr1:112977995-112978395	+	SLC16A1-AS1|4|SLC16A1-AS1|lncRNA|null|intron	1	400,	0,
chr1:112982517-112982917	+	SLC16A1-AS1|5|SLC16A1-AS1|lncRNA|null|intron	1	400,	0,
chr1:112997060-112997460	-	AL390242.1|1|AL390242.1|lncRNA|null|intron	1	400,	0,
chr1:113011775-113012175	+	SLC16A1-AS1|7|SLC16A1-AS1|lncRNA|null|intron	1	400,	0,
chr1:113014802-113015202	-	LRIG2-DT|1|LRIG2-DT|lncRNA|null|intron	1	400,	0,
chr1:113018442-113018842	+	SLC16A1-AS1|8|SLC16A1-AS1|lncRNA|null|intron	1	400,	0,
chr1:113022592-113022992	-	LRIG2-DT|2|LRIG2-DT|lncRNA|null|intron	1	400,	0,
chr1:113024264-113024664	+	SLC16A1-AS1|10|SLC16A1-AS1|lncRNA|null|intron	1	400,	0,
chr1:113034932-113035332	+	SLC16A1-AS1|12|SLC16A1-AS1|lncRNA|null|intron	1	400,	0,
chr1:113035647-113036047	-	LRIG2-DT|3|LRIG2-DT|lncRNA|null|intron	1	400,	0,
chr1:113043144-113043544	+	SLC16A1-AS1|14|SLC16A1-AS1|lncRNA|null|intron	1	400,	0,
chr1:113061494-113061894	-	LRIG2-DT|4|LRIG2-DT|lncRNA|null|intron	1	400,	0,
chr1:113074142-113074542	+	LRIG2|1|LRIG2|coding|null|intron	1	400,	0,
chr1:113080438-113080838	+	LRIG2|3|LRIG2|coding|null|intron	1	400,	0,
chr1:113087546-113087946	+	LRIG2|4|LRIG2|coding|null|intron	1	400,	0,
chr1:113092637-113093037	+	LRIG2|5|LRIG2|coding|null|intron	1	400,	0,
chr1:113101645-113102045	+	LRIG2|6|LRIG2|coding|null|intron	1	400,	0,
chr1:113112861-113113261	+	LRIG2|7|LRIG2|coding|null|intron	1	400,	0,
chr1:113405129-113405529	+	MAGI3|1|MAGI3|coding|null|intron	1	400,	0,
chr1:113444676-113445076	+	MAGI3|3|MAGI3|coding|null|intron	1	400,	0,
chr1:113558120-113558520	+	MAGI3|6|MAGI3|coding|null|intron	1	400,	0,
chr1:113560072-113560472	+	MAGI3|7|MAGI3|coding|null|intron	1	400,	0,
chr1:113706829-113707229	-	PHTF1|1|PHTF1|coding|null|intron	1	400,	0,
chr1:113718976-113719376	-	PHTF1|3|PHTF1|coding|null|intron	1	400,	0,
chr1:113785093-113785493	-	RSBN1|1|RSBN1|coding|null|intron	1	400,	0,
chr1:113793635-113794035	-	RSBN1|2|RSBN1|coding|null|intron	1	400,	0,
chr1:113810223-113810623	-	RSBN1|3|RSBN1|coding|null|intron	1	400,	0,
chr1:113817930-113818330	-	PTPN22|1|PTPN22|coding|null|intron	1	400,	0,
chr1:113845168-113845568	-	PTPN22|3|PTPN22|coding|null|intron	1	400,	0,
chr1:113855149-113855549	+	AL137856.1|2|AL137856.1|lncRNA|null|intron	1	400,	0,
chr1:113868078-113868478	-	PTPN22|7|PTPN22|coding|null|intron	1	400,	0,
chr1:113903719-113904119	-	AP4B1|1|AP4B1|coding|null|intron	1	400,	0,
chr1:113931288-113931688	+	HIPK1|1|HIPK1|coding|null|intron	1	400,	0,
chr1:113938566-113938966	+	HIPK1|3|HIPK1|coding|null|intron	1	400,	0,
chr1:114414144-114414544	-	TRIM33|1|TRIM33|coding|null|intron	1	400,	0,
chr1:114431758-114432158	-	TRIM33|6|TRIM33|coding|null|intron	1	400,	0,
chr1:114460551-114460951	-	TRIM33|7|TRIM33|coding|null|intron	1	400,	0,
chr1:114471896-114472296	-	TRIM33|10|TRIM33|coding|null|intron	1	400,	0,
chr1:114489056-114489456	-	TRIM33|11|TRIM33|coding|null|intron	1	400,	0,
chr1:114493414-114493814	-	TRIM33|12|TRIM33|coding|null|intron	1	400,	0,
chr1:114504120-114504520	-	TRIM33|13|TRIM33|coding|null|intron	1	400,	0,
chr1:114509286-114509686	-	TRIM33|14|TRIM33|coding|null|intron	1	400,	0,
chr1:114575136-114575536	-	BCAS2|1|BCAS2|coding|null|intron	1	400,	0,
chr1:114579887-114580287	-	BCAS2|2|BCAS2|coding|null|intron	1	400,	0,
chr1:114667659-114668059	-	DENND2C|1|DENND2C|coding|null|intron	1	400,	0,
chr1:114668672-114669072	-	DENND2C|2|DENND2C|coding|null|intron	1	400,	0,
chr1:114713155-114713555	-	NRAS|1|NRAS|coding|null|intron	1	400,	0,
chr1:114715091-114715491	-	NRAS|3|NRAS|coding|null|intron	1	400,	0,
chr1:114738638-114739038	-	CSDE1|2|CSDE1|coding|null|intron	1	400,	0,
chr1:115073604-115074004	-	TSPAN2|2|TSPAN2|coding|null|intron	1	400,	0,
chr1:115086887-115087287	-	TSPAN2|3|TSPAN2|coding|null|intron	1	400,	0,
chr1:115664412-115664812	+	VANGL1|1|VANGL1|coding|null|intron	1	400,	0,
chr1:116012051-116012451	+	SLC22A15|1|SLC22A15|coding|null|intron	1	400,	0,
chr1:116017022-116017422	+	SLC22A15|2|SLC22A15|coding|null|intron	1	400,	0,
chr1:116022958-116023358	+	SLC22A15|4|SLC22A15|coding|null|intron	1	400,	0,
chr1:116026092-116026492	+	SLC22A15|5|SLC22A15|coding|null|intron	1	400,	0,
chr1:116037986-116038386	+	SLC22A15|6|SLC22A15|coding|null|intron	1	400,	0,
chr1:116042095-116042495	+	SLC22A15|7|SLC22A15|coding|null|intron	1	400,	0,
chr1:116043129-116043529	+	SLC22A15|8|SLC22A15|coding|null|intron	1	400,	0,
chr1:116047693-116048093	+	SLC22A15|9|SLC22A15|coding|null|intron	1	400,	0,
chr1:116059131-116059531	+	SLC22A15|11|SLC22A15|coding|null|intron	1	400,	0,
chr1:116374749-116375149	+	ATP1A1|1|ATP1A1|coding|null|intron	1	400,	0,
chr1:116381836-116382236	+	ATP1A1|3|ATP1A1|coding|null|intron	1	400,	0,
chr1:116404691-116405091	-	ATP1A1-AS1|1|ATP1A1-AS1|lncRNA|null|intron	1	400,	0,
chr1:116415582-116415982	-	ATP1A1-AS1|3|ATP1A1-AS1|lncRNA|null|intron	1	400,	0,
chr1:116497177-116497577	-	AL390066.2|1|AL390066.2|lncRNA|null|intron	1	400,	0,
chr1:116498315-116498715	-	AL390066.2|2|AL390066.2|lncRNA|null|intron	1	400,	0,
chr1:116519584-116519984	-	CD58|1|CD58|coding|null|intron	1	400,	0,
chr1:116569577-116569977	-	CD58|4|CD58|coding|null|intron	1	400,	0,
chr1:116656113-116656513	-	IGSF3|1|IGSF3|coding|null|intron	1	400,	0,
chr1:116759059-116759459	+	CD2|1|CD2|coding|null|intron	1	400,	0,
chr1:117034310-117034710	+	CD101|2|CD101|coding|null|intron	1	400,	0,
chr1:117057984-117058384	-	AL445231.1|1|AL445231.1|lncRNA|null|intron	1	400,	0,
chr1:117060878-117061278	+	TTF2|1|TTF2|coding|null|intron	1	400,	0,
chr1:117061636-117062036	+	TTF2|2|TTF2|coding|null|intron	1	400,	0,
chr1:117088225-117088625	+	TTF2|6|TTF2|coding|null|intron	1	400,	0,
chr1:117413033-117413433	+	MAN1A2|4|MAN1A2|coding|null|intron	1	400,	0,
chr1:117428109-117428509	+	MAN1A2|5|MAN1A2|coding|null|intron	1	400,	0,
chr1:117451612-117452012	+	MAN1A2|7|MAN1A2|coding|null|intron	1	400,	0,
chr1:117455128-117455528	+	MAN1A2|8|MAN1A2|coding|null|intron	1	400,	0,
chr1:117464589-117464989	+	MAN1A2|11|MAN1A2|coding|null|intron	1	400,	0,
chr1:117465294-117465694	+	MAN1A2|12|MAN1A2|coding|null|intron	1	400,	0,
chr1:117518166-117518566	+	MAN1A2|14|MAN1A2|coding|null|intron	1	400,	0,
chr1:117519070-117519470	+	MAN1A2|15|MAN1A2|coding|null|intron	1	400,	0,
chr1:117520233-117520633	+	MAN1A2|16|MAN1A2|coding|null|intron	1	400,	0,
chr1:117609026-117609426	+	TENT5C|2|TENT5C|coding|null|intron	1	400,	0,
chr1:117884209-117884609	-	GDAP2|1|GDAP2|coding|null|intron	1	400,	0,
chr1:117885154-117885554	-	GDAP2|2|GDAP2|coding|null|intron	1	400,	0,
chr1:117886116-117886516	-	GDAP2|3|GDAP2|coding|null|intron	1	400,	0,
chr1:117892555-117892955	-	GDAP2|5|GDAP2|coding|null|intron	1	400,	0,
chr1:117899911-117900311	-	GDAP2|6|GDAP2|coding|null|intron	1	400,	0,
chr1:117903003-117903403	-	GDAP2|8|GDAP2|coding|null|intron	1	400,	0,
chr1:117903939-117904339	-	GDAP2|9|GDAP2|coding|null|intron	1	400,	0,
chr1:117927175-117927575	-	GDAP2|11|GDAP2|coding|null|intron	1	400,	0,
chr1:117928051-117928451	-	GDAP2|12|GDAP2|coding|null|intron	1	400,	0,
chr1:117928511-117928911	-	GDAP2|13|GDAP2|coding|null|intron	1	400,	0,
chr1:117931624-117932024	+	WDR3|1|WDR3|coding|null|intron	1	400,	0,
chr1:117932689-117933089	+	WDR3|2|WDR3|coding|null|intron	1	400,	0,
chr1:117946596-117946996	+	WDR3|3|WDR3|coding|null|intron	1	400,	0,
chr1:117955418-117955818	+	WDR3|4|WDR3|coding|null|intron	1	400,	0,
chr1:119131443-119131843	-	WARS2|2|WARS2|coding|null|intron	1	400,	0,
chr1:119143127-119143527	+	WARS2-AS1|1|WARS2-AS1|lncRNA|null|intron	1	400,	0,
chr1:119144563-119144963	+	WARS2-AS1|2|WARS2-AS1|lncRNA|null|intron	1	400,	0,
chr1:119151057-119151457	+	WARS2-AS1|3|WARS2-AS1|lncRNA|null|intron	1	400,	0,
chr1:119165736-119166136	+	WARS2-AS1|4|WARS2-AS1|lncRNA|null|intron	1	400,	0,
chr1:119231665-119232065	+	WARS2-AS1|5|WARS2-AS1|lncRNA|null|intron	1	400,	0,
chr1:119250723-119251123	+	WARS2-AS1|6|WARS2-AS1|lncRNA|null|intron	1	400,	0,
chr1:119722363-119722763	+	PHGDH|1|PHGDH|coding|null|intron	1	400,	0,
chr1:119938642-119939042	-	NOTCH2|1|NOTCH2|coding|null|intron	1	400,	0,
chr1:120029318-120029718	-	NOTCH2|4|NOTCH2|coding|null|intron	1	400,	0,
chr1:120163876-120164276	-	SEC22B|1|SEC22B|coding|null|intron	1	400,	0,
chr1:120168309-120168709	-	SEC22B|2|SEC22B|coding|null|intron	1	400,	0,
chr1:120323059-120323459	-	AC244669.1|1|AC244669.1|others|null|intron	1	400,	0,
chr1:120333156-120333556	-	AC244669.1|2|AC244669.1|others|null|intron	1	400,	0,
chr1:120435521-120435921	+	NBPF8|2|NBPF8|others|null|intron	1	400,	0,
chr1:120437117-120437517	+	NBPF8|3|NBPF8|others|null|intron	1	400,	0,
chr1:120443461-120443861	+	NBPF8|4|NBPF8|others|null|intron	1	400,	0,
chr1:120448466-120448866	+	NBPF8|5|NBPF8|others|null|intron	1	400,	0,
chr1:120500484-120500884	-	AC241952.2|2|AC241952.2|others|null|intron	1	400,	0,
chr1:120556110-120556510	-	AC241952.2|4|AC241952.2|others|null|intron	1	400,	0,
chr1:120634190-120634590	-	AC241952.2|5|AC241952.2|others|null|intron	1	400,	0,
chr1:120663348-120663748	-	AC241952.2|7|AC241952.2|others|null|intron	1	400,	0,
chr1:120921698-120922098	+	LINC00623|1|LINC00623|lncRNA|null|intron	1	400,	0,
chr1:120933412-120933812	+	LINC00623|2|LINC00623|lncRNA|null|intron	1	400,	0,
chr1:121184615-121185015	-	FAM72B|1|FAM72B|coding|null|intron	1	400,	0,
chr1:121290769-121291169	+	SRGAP2C|3|SRGAP2C|coding|null|intron	1	400,	0,
chr1:121330801-121331201	+	SRGAP2C|5|SRGAP2C|coding|null|intron	1	400,	0,
chr1:121351937-121352337	+	SRGAP2C|6|SRGAP2C|coding|null|intron	1	400,	0,
chr1:121352761-121353161	+	SRGAP2C|7|SRGAP2C|coding|null|intron	1	400,	0,
chr1:121359433-121359833	+	SRGAP2C|8|SRGAP2C|coding|null|intron	1	400,	0,
chr1:121376762-121377162	+	SRGAP2C|10|SRGAP2C|coding|null|intron	1	400,	0,
chr1:121399959-121400359	+	LINC02798|1|LINC02798|lncRNA|null|intron	1	400,	0,
chr1:121400439-121400839	+	LINC02798|2|LINC02798|lncRNA|null|intron	1	400,	0,
chr1:121400925-121401325	+	LINC02798|3|LINC02798|lncRNA|null|intron	1	400,	0,
chr1:121429907-121430307	+	LINC02798|5|LINC02798|lncRNA|null|intron	1	400,	0,
chr1:121553852-121554252	+	EMBP1|2|EMBP1|others|null|intron	1	400,	0,
chr1:143905102-143905502	-	H3-2|2|H3-2|coding|null|intron	1	400,	0,
chr1:144440610-144441010	-	NBPF15|1|NBPF15|coding|null|intron	1	400,	0,
chr1:144911906-144912306	-	SRGAP2B|1|SRGAP2B|coding|null|intron	1	400,	0,
chr1:144920280-144920680	-	SRGAP2B|2|SRGAP2B|coding|null|intron	1	400,	0,
chr1:144928963-144929363	-	SRGAP2B|3|SRGAP2B|coding|null|intron	1	400,	0,
chr1:144929467-144929867	-	SRGAP2B|4|SRGAP2B|coding|null|intron	1	400,	0,
chr1:144948878-144949278	-	SRGAP2B|5|SRGAP2B|coding|null|intron	1	400,	0,
chr1:144950909-144951309	-	SRGAP2B|6|SRGAP2B|coding|null|intron	1	400,	0,
chr1:144971305-144971705	-	SRGAP2B|8|SRGAP2B|coding|null|intron	1	400,	0,
chr1:145024239-145024639	-	SRGAP2B|10|SRGAP2B|coding|null|intron	1	400,	0,
chr1:145084920-145085320	-	SRGAP2B|12|SRGAP2B|coding|null|intron	1	400,	0,
chr1:145626606-145627006	+	GPR89A|2|GPR89A|coding|null|intron	1	400,	0,
[truncated: 33,431 more rows]

## Sheet: 4k intronic PASs
Genomic annotation of intronic PASs called from the 4k PBMC scRNA-seq dataset from 10x Genomics.
Location	Strand	Information	Exon number	Length of each peak block (BED file format)	Start site of each peak block (BED file format)
chr1:98945-99345	-	AL627309.1|1|AL627309.1|lncRNA|null|intron	1	400,	0,
chr1:116209-116609	-	AL627309.1|2|AL627309.1|lncRNA|null|intron	1	400,	0,
chr1:123774-124174	-	AL627309.1|3|AL627309.1|lncRNA|null|intron	1	400,	0,
chr1:128498-128898	-	AL627309.1|4|AL627309.1|lncRNA|null|intron	1	400,	0,
chr1:194467-194867	-	WASH9P|1|WASH9P|others|null|intron	1	400,	0,
chr1:270617-271017	-	AP006222.1|1|AP006222.1|others|null|intron	1	400,	0,
chr1:271391-271791	-	AP006222.1|2|AP006222.1|others|null|intron	1	400,	0,
chr1:275493-275893	-	AP006222.1|3|AP006222.1|others|null|intron	1	400,	0,
chr1:280337-280737	-	AP006222.1|4|AP006222.1|others|null|intron	1	400,	0,
chr1:282199-282599	-	AP006222.1|5|AP006222.1|others|null|intron	1	400,	0,
chr1:509236-509636	-	AL732372.2|1|AL732372.2|others|null|intron	1	400,	0,
chr1:751909-752309	-	AL669831.1|1|AL669831.1|others|null|intron	1	400,	0,
chr1:777749-778149	-	AL669831.1|3|AL669831.1|others|null|intron	1	400,	0,
chr1:779504-779904	+	LINC01409|1|LINC01409|lncRNA|null|intron	1	400,	0,
chr1:790267-790667	+	LINC01409|2|LINC01409|lncRNA|null|intron	1	400,	0,
chr1:816595-816995	-	AL669831.4|3|AL669831.4|others|null|intron	1	400,	0,
chr1:828158-828558	+	LINC01128|1|LINC01128|lncRNA|null|intron	1	400,	0,
chr1:838543-838943	+	LINC01128|2|LINC01128|lncRNA|null|intron	1	400,	0,
chr1:861911-862311	+	AL669831.7|1|AL669831.7|lncRNA|null|intron	1	400,	0,
chr1:863030-863430	+	AL669831.7|2|AL669831.7|lncRNA|null|intron	1	400,	0,
chr1:928037-928437	+	SAMD11|1|SAMD11|coding|null|intron	1	400,	0,
chr1:1098609-1099009	-	C1orf159|2|C1orf159|coding|null|intron	1	400,	0,
chr1:1109472-1109872	-	C1orf159|3|C1orf159|coding|null|intron	1	400,	0,
chr1:1189354-1189754	+	TTLL10|1|TTLL10|coding|null|intron	1	400,	0,
chr1:1229227-1229627	-	SDF4|1|SDF4|coding|null|intron	1	400,	0,
chr1:1283275-1283675	+	SCNN1D|1|SCNN1D|coding|null|intron	1	400,	0,
chr1:1318039-1318439	-	INTS11|1|INTS11|coding|null|intron	1	400,	0,
chr1:1323407-1323807	-	INTS11|2|INTS11|coding|null|intron	1	400,	0,
chr1:1344534-1344934	-	DVL1|1|DVL1|coding|null|intron	1	400,	0,
chr1:1348252-1348652	-	DVL1|2|DVL1|coding|null|intron	1	400,	0,
chr1:1456404-1456804	+	ATAD3C|2|ATAD3C|coding|null|intron	1	400,	0,
chr1:1505478-1505878	+	AL645728.2|1|AL645728.2|others|null|intron	1	400,	0,
chr1:1530335-1530735	+	ATAD3A|2|ATAD3A|coding|null|intron	1	400,	0,
chr1:1531071-1531471	+	ATAD3A|3|ATAD3A|coding|null|intron	1	400,	0,
chr1:1556553-1556953	-	SSU72|1|SSU72|coding|null|intron	1	400,	0,
chr1:1572877-1573277	-	SSU72|2|SSU72|coding|null|intron	1	400,	0,
chr1:1573674-1574074	-	SSU72|3|SSU72|coding|null|intron	1	400,	0,
chr1:1647180-1647580	-	CDK11B|1|CDK11B|coding|null|intron	1	400,	0,
chr1:1659560-1659960	+	FO704657.1|1|FO704657.1|lncRNA|null|intron	1	400,	0,
chr1:1681230-1681630	-	SLC35E2B|4|SLC35E2B|coding|null|intron	1	400,	0,
chr1:1728104-1728504	+	AL031282.1|1|AL031282.1|others|null|intron	1	400,	0,
chr1:1761080-1761480	-	NADK|2|NADK|coding|null|intron	1	400,	0,
chr1:1940786-1941186	-	CFAP74|2|CFAP74|coding|null|intron	1	400,	0,
chr1:1966777-1967177	-	CFAP74|4|CFAP74|coding|null|intron	1	400,	0,
chr1:1976493-1976893	-	CFAP74|5|CFAP74|coding|null|intron	1	400,	0,
chr1:1987493-1987893	-	CFAP74|6|CFAP74|coding|null|intron	1	400,	0,
chr1:1992406-1992806	-	CFAP74|7|CFAP74|coding|null|intron	1	400,	0,
chr1:1994759-1995159	-	CFAP74|8|CFAP74|coding|null|intron	1	400,	0,
chr1:2061836-2062236	+	PRKCZ|1|PRKCZ|coding|null|intron	1	400,	0,
chr1:2098857-2099257	+	PRKCZ|5|PRKCZ|coding|null|intron	1	400,	0,
chr1:2114071-2114471	+	PRKCZ|7|PRKCZ|coding|null|intron	1	400,	0,
chr1:2134042-2134442	+	PRKCZ|8|PRKCZ|coding|null|intron	1	400,	0,
chr1:2139190-2139590	+	PRKCZ|9|PRKCZ|coding|null|intron	1	400,	0,
chr1:2149633-2150033	+	PRKCZ|10|PRKCZ|coding|null|intron	1	400,	0,
chr1:2182843-2183243	+	PRKCZ|12|PRKCZ|coding|null|intron	1	400,	0,
chr1:2204093-2204493	-	FAAP20|1|FAAP20|coding|null|intron	1	400,	0,
chr1:2246825-2247225	+	SKI|1|SKI|coding|null|intron	1	400,	0,
chr1:2325165-2325565	-	MORN1|1|MORN1|coding|null|intron	1	400,	0,
chr1:2365999-2366399	-	MORN1|4|MORN1|coding|null|intron	1	400,	0,
chr1:2392108-2392508	+	RER1|1|RER1|coding|null|intron	1	400,	0,
chr1:2433329-2433729	+	PLCH2|1|PLCH2|coding|null|intron	1	400,	0,
chr1:2441013-2441413	+	PLCH2|2|PLCH2|coding|null|intron	1	400,	0,
chr1:2487838-2488238	+	PLCH2|4|PLCH2|coding|null|intron	1	400,	0,
chr1:3082066-3082466	+	PRDM16|1|PRDM16|coding|null|intron	1	400,	0,
chr1:3204997-3205397	+	PRDM16|2|PRDM16|coding|null|intron	1	400,	0,
chr1:3256472-3256872	+	PRDM16|4|PRDM16|coding|null|intron	1	400,	0,
chr1:3335254-3335654	+	PRDM16|8|PRDM16|coding|null|intron	1	400,	0,
chr1:3661302-3661702	+	TP73|1|TP73|coding|null|intron	1	400,	0,
chr1:3667210-3667610	+	TP73|2|TP73|coding|null|intron	1	400,	0,
chr1:3667919-3668319	+	TP73|3|TP73|coding|null|intron	1	400,	0,
chr1:3679445-3679845	+	TP73|4|TP73|coding|null|intron	1	400,	0,
chr1:3792627-3793027	-	LRRC47|2|LRRC47|coding|null|intron	1	400,	0,
chr1:3840506-3840906	-	CEP104|2|CEP104|coding|null|intron	1	400,	0,
chr1:3876268-3876668	+	DFFB|2|DFFB|coding|null|intron	1	400,	0,
chr1:3897816-3898216	-	C1orf174|1|C1orf174|coding|null|intron	1	400,	0,
chr1:3900866-3901266	+	LINC01134|1|LINC01134|lncRNA|null|intron	1	400,	0,
chr1:3901313-3901713	+	LINC01134|2|LINC01134|lncRNA|null|intron	1	400,	0,
chr1:3902232-3902632	+	LINC01134|3|LINC01134|lncRNA|null|intron	1	400,	0,
chr1:4677220-4677620	+	AJAP1|1|AJAP1|coding|null|intron	1	400,	0,
chr1:4709812-4710212	+	AJAP1|2|AJAP1|coding|null|intron	1	400,	0,
chr1:4740137-4740537	+	AJAP1|4|AJAP1|coding|null|intron	1	400,	0,
chr1:4751711-4752111	+	AJAP1|7|AJAP1|coding|null|intron	1	400,	0,
chr1:4774623-4775023	+	AJAP1|8|AJAP1|coding|null|intron	1	400,	0,
chr1:5578349-5578749	-	AL365255.1|1|AL365255.1|lncRNA|null|intron	1	400,	0,
chr1:5600100-5600500	-	AL365255.1|2|AL365255.1|lncRNA|null|intron	1	400,	0,
chr1:5603552-5603952	-	AL365255.1|3|AL365255.1|lncRNA|null|intron	1	400,	0,
chr1:5609533-5609933	-	AL365255.1|4|AL365255.1|lncRNA|null|intron	1	400,	0,
chr1:5610465-5610865	-	AL365255.1|5|AL365255.1|lncRNA|null|intron	1	400,	0,
chr1:5612538-5612938	-	AL365255.1|6|AL365255.1|lncRNA|null|intron	1	400,	0,
chr1:5663937-5664337	-	AL365255.1|7|AL365255.1|lncRNA|null|intron	1	400,	0,
chr1:6032233-6032633	+	KCNAB2|3|KCNAB2|coding|null|intron	1	400,	0,
chr1:6118668-6119068	-	CHD5|3|CHD5|coding|null|intron	1	400,	0,
chr1:6123339-6123739	-	CHD5|4|CHD5|coding|null|intron	1	400,	0,
chr1:6154247-6154647	-	CHD5|5|CHD5|coding|null|intron	1	400,	0,
chr1:6172987-6173387	-	CHD5|6|CHD5|coding|null|intron	1	400,	0,
chr1:6216719-6217119	+	RNF207|1|RNF207|coding|null|intron	1	400,	0,
chr1:6232843-6233243	-	ICMT|1|ICMT|coding|null|intron	1	400,	0,
chr1:6289064-6289464	-	ACOT7|1|ACOT7|coding|null|intron	1	400,	0,
chr1:6296700-6297100	-	ACOT7|3|ACOT7|coding|null|intron	1	400,	0,
chr1:6303489-6303889	-	ACOT7|4|ACOT7|coding|null|intron	1	400,	0,
chr1:6325504-6325904	-	ACOT7|7|ACOT7|coding|null|intron	1	400,	0,
chr1:6379072-6379472	-	ACOT7|11|ACOT7|coding|null|intron	1	400,	0,
chr1:6392658-6393058	-	ACOT7|14|ACOT7|coding|null|intron	1	400,	0,
chr1:6476943-6477343	-	PLEKHG5|1|PLEKHG5|coding|null|intron	1	400,	0,
chr1:6487115-6487515	-	PLEKHG5|4|PLEKHG5|coding|null|intron	1	400,	0,
chr1:6489594-6489994	-	PLEKHG5|5|PLEKHG5|coding|null|intron	1	400,	0,
chr1:6531175-6531575	-	NOL9|1|NOL9|coding|null|intron	1	400,	0,
chr1:6533853-6534253	-	NOL9|2|NOL9|coding|null|intron	1	400,	0,
chr1:6546822-6547222	-	NOL9|4|NOL9|coding|null|intron	1	400,	0,
chr1:6600243-6600643	-	KLHL21|1|KLHL21|coding|null|intron	1	400,	0,
chr1:6612946-6613346	-	KLHL21|3|KLHL21|coding|null|intron	1	400,	0,
chr1:6793619-6794019	+	CAMTA1|1|CAMTA1|coding|null|intron	1	400,	0,
chr1:6800023-6800423	+	CAMTA1|2|CAMTA1|coding|null|intron	1	400,	0,
chr1:6801278-6801678	+	CAMTA1|3|CAMTA1|coding|null|intron	1	400,	0,
chr1:6817472-6817872	+	CAMTA1|5|CAMTA1|coding|null|intron	1	400,	0,
chr1:7785716-7786116	+	PER3|1|PER3|coding|null|intron	1	400,	0,
chr1:7992517-7992917	+	AL034417.5|1|AL034417.5|lncRNA|null|intron	1	400,	0,
chr1:8018736-8019136	-	ERRFI1|5|ERRFI1|coding|null|intron	1	400,	0,
chr1:8036432-8036832	+	AL034417.3|1|AL034417.3|lncRNA|null|intron	1	400,	0,
chr1:8045508-8045908	+	AL034417.3|2|AL034417.3|lncRNA|null|intron	1	400,	0,
chr1:8117055-8117455	+	AL034417.3|4|AL034417.3|lncRNA|null|intron	1	400,	0,
chr1:8318892-8319292	+	SLC45A1|1|SLC45A1|coding|null|intron	1	400,	0,
chr1:8326261-8326661	+	SLC45A1|2|SLC45A1|coding|null|intron	1	400,	0,
chr1:8327666-8328066	+	SLC45A1|3|SLC45A1|coding|null|intron	1	400,	0,
chr1:8340515-8340915	+	SLC45A1|4|SLC45A1|coding|null|intron	1	400,	0,
chr1:8398579-8398979	-	RERE|2|RERE|coding|null|intron	1	400,	0,
chr1:8406237-8406637	-	RERE|4|RERE|coding|null|intron	1	400,	0,
chr1:8446992-8447392	-	RERE|6|RERE|coding|null|intron	1	400,	0,
chr1:8690890-8691290	-	RERE|12|RERE|coding|null|intron	1	400,	0,
chr1:8698923-8699323	-	RERE|14|RERE|coding|null|intron	1	400,	0,
chr1:8816238-8816638	-	RERE|18|RERE|coding|null|intron	1	400,	0,
chr1:9061659-9062059	-	SLC2A5|3|SLC2A5|coding|null|intron	1	400,	0,
chr1:9126888-9127288	-	GPR157|1|GPR157|coding|null|intron	1	400,	0,
chr1:9235684-9236084	+	H6PD|1|H6PD|coding|null|intron	1	400,	0,
chr1:9237731-9238131	+	H6PD|3|H6PD|coding|null|intron	1	400,	0,
chr1:9246352-9246752	+	H6PD|5|H6PD|coding|null|intron	1	400,	0,
chr1:9293516-9293916	+	SPSB1|1|SPSB1|coding|null|intron	1	400,	0,
chr1:9294943-9295343	+	SPSB1|2|SPSB1|coding|null|intron	1	400,	0,
chr1:9313024-9313424	+	SPSB1|5|SPSB1|coding|null|intron	1	400,	0,
chr1:9335413-9335813	+	SPSB1|9|SPSB1|coding|null|intron	1	400,	0,
chr1:9428000-9428400	-	LINC02606|1|LINC02606|lncRNA|null|intron	1	400,	0,
chr1:9554671-9555071	+	SLC25A33|2|SLC25A33|coding|null|intron	1	400,	0,
chr1:9568057-9568457	+	SLC25A33|5|SLC25A33|coding|null|intron	1	400,	0,
chr1:9577080-9577480	+	SLC25A33|8|SLC25A33|coding|null|intron	1	400,	0,
chr1:9580309-9580709	+	SLC25A33|9|SLC25A33|coding|null|intron	1	400,	0,
chr1:9596365-9596765	+	TMEM201|1|TMEM201|coding|null|intron	1	400,	0,
chr1:9692332-9692732	+	PIK3CD|10|PIK3CD|coding|null|intron	1	400,	0,
chr1:9694816-9695216	+	PIK3CD|12|PIK3CD|coding|null|intron	1	400,	0,
chr1:9712485-9712885	+	PIK3CD|14|PIK3CD|coding|null|intron	1	400,	0,
chr1:9713012-9713412	+	PIK3CD|15|PIK3CD|coding|null|intron	1	400,	0,
chr1:9719105-9719505	+	PIK3CD|16|PIK3CD|coding|null|intron	1	400,	0,
chr1:9879907-9880307	-	CTNNBIP1|3|CTNNBIP1|coding|null|intron	1	400,	0,
chr1:9898922-9899322	-	CTNNBIP1|7|CTNNBIP1|coding|null|intron	1	400,	0,
chr1:9907162-9907562	-	CTNNBIP1|10|CTNNBIP1|coding|null|intron	1	400,	0,
chr1:9944866-9945266	+	NMNAT1|2|NMNAT1|coding|null|intron	1	400,	0,
chr1:10120122-10120522	+	UBE4B|7|UBE4B|coding|null|intron	1	400,	0,
chr1:10124736-10125136	+	UBE4B|9|UBE4B|coding|null|intron	1	400,	0,
chr1:10212345-10212745	+	KIF1B|1|KIF1B|coding|null|intron	1	400,	0,
chr1:10225611-10226011	+	KIF1B|2|KIF1B|coding|null|intron	1	400,	0,
chr1:10237609-10238009	+	KIF1B|4|KIF1B|coding|null|intron	1	400,	0,
chr1:10237611-10238011	+	KIF1B|5|KIF1B|coding|null|intron	1	400,	0,
chr1:10275826-10276226	+	KIF1B|10|KIF1B|coding|null|intron	1	400,	0,
chr1:10359646-10360046	+	KIF1B|16|KIF1B|coding|null|intron	1	400,	0,
chr1:10513700-10514100	+	PEX14|1|PEX14|coding|null|intron	1	400,	0,
chr1:10547841-10548241	+	PEX14|6|PEX14|coding|null|intron	1	400,	0,
chr1:10573789-10574189	+	PEX14|8|PEX14|coding|null|intron	1	400,	0,
chr1:10578906-10579306	+	PEX14|10|PEX14|coding|null|intron	1	400,	0,
chr1:10580337-10580737	+	PEX14|11|PEX14|coding|null|intron	1	400,	0,
chr1:10584954-10585354	+	PEX14|12|PEX14|coding|null|intron	1	400,	0,
chr1:10600346-10600746	+	PEX14|14|PEX14|coding|null|intron	1	400,	0,
chr1:10978912-10979312	-	C1orf127|2|C1orf127|coding|null|intron	1	400,	0,
chr1:11014577-11014977	+	AL109811.3|1|AL109811.3|coding|null|intron	1	400,	0,
chr1:11014577-11014977	+	TARDBP|1|TARDBP|coding|null|intron	1	400,	0,
chr1:11055369-11055769	-	SRM|1|SRM|coding|null|intron	1	400,	0,
chr1:11074556-11074956	-	EXOSC10|1|EXOSC10|coding|null|intron	1	400,	0,
chr1:11084499-11084899	-	EXOSC10|2|EXOSC10|coding|null|intron	1	400,	0,
chr1:11086609-11087009	-	EXOSC10|3|EXOSC10|coding|null|intron	1	400,	0,
chr1:11113594-11113994	-	MTOR|1|MTOR|coding|null|intron	1	400,	0,
chr1:11136494-11136894	-	MTOR|5|MTOR|coding|null|intron	1	400,	0,
chr1:11142472-11142872	-	MTOR|6|MTOR|coding|null|intron	1	400,	0,
chr1:11156009-11156409	-	MTOR|7|MTOR|coding|null|intron	1	400,	0,
chr1:11183294-11183694	-	MTOR|8|MTOR|coding|null|intron	1	400,	0,
chr1:11274820-11275220	+	UBIAD1|1|UBIAD1|coding|null|intron	1	400,	0,
chr1:11626777-11627177	+	AL031731.1|1|AL031731.1|lncRNA|null|intron	1	400,	0,
chr1:11627928-11628328	+	AL031731.1|2|AL031731.1|lncRNA|null|intron	1	400,	0,
chr1:11635089-11635489	+	AL031731.1|3|AL031731.1|lncRNA|null|intron	1	400,	0,
chr1:11641240-11641640	-	FBXO2|2|FBXO2|coding|null|intron	1	400,	0,
chr1:11656797-11657197	+	FBXO44|1|FBXO44|coding|null|intron	1	400,	0,
chr1:11692446-11692846	+	DRAXIN|1|DRAXIN|coding|null|intron	1	400,	0,
chr1:11736581-11736981	+	AGTRAP|1|AGTRAP|coding|null|intron	1	400,	0,
chr1:11738743-11739143	+	AGTRAP|2|AGTRAP|coding|null|intron	1	400,	0,
chr1:11743878-11744278	+	AGTRAP|3|AGTRAP|coding|null|intron	1	400,	0,
chr1:11763617-11764017	+	C1orf167|1|C1orf167|coding|null|intron	1	400,	0,
chr1:11780496-11780896	+	C1orf167|2|C1orf167|coding|null|intron	1	400,	0,
chr1:11783287-11783687	+	C1orf167|3|C1orf167|coding|null|intron	1	400,	0,
chr1:11785459-11785859	+	C1orf167|4|C1orf167|coding|null|intron	1	400,	0,
chr1:11798283-11798683	-	MTHFR|2|MTHFR|coding|null|intron	1	400,	0,
chr1:11935256-11935656	+	PLOD1|1|PLOD1|coding|null|intron	1	400,	0,
chr1:11935785-11936185	+	PLOD1|2|PLOD1|coding|null|intron	1	400,	0,
chr1:11948181-11948581	+	PLOD1|4|PLOD1|coding|null|intron	1	400,	0,
chr1:11956021-11956421	+	PLOD1|6|PLOD1|coding|null|intron	1	400,	0,
chr1:11958837-11959237	+	PLOD1|7|PLOD1|coding|null|intron	1	400,	0,
chr1:11986789-11987189	+	MFN2|1|MFN2|coding|null|intron	1	400,	0,
chr1:12020026-12020426	+	MIIP|1|MIIP|coding|null|intron	1	400,	0,
chr1:12025229-12025629	+	MIIP|3|MIIP|coding|null|intron	1	400,	0,
chr1:12127403-12127803	+	TNFRSF8|1|TNFRSF8|coding|null|intron	1	400,	0,
chr1:12137055-12137455	+	TNFRSF8|4|TNFRSF8|coding|null|intron	1	400,	0,
chr1:12167669-12168069	+	TNFRSF1B|1|TNFRSF1B|coding|null|intron	1	400,	0,
chr1:12189902-12190302	+	TNFRSF1B|4|TNFRSF1B|coding|null|intron	1	400,	0,
chr1:12195911-12196311	+	TNFRSF1B|5|TNFRSF1B|coding|null|intron	1	400,	0,
chr1:12350232-12350632	+	VPS13D|4|VPS13D|coding|null|intron	1	400,	0,
chr1:12422990-12423390	+	VPS13D|11|VPS13D|coding|null|intron	1	400,	0,
chr1:13732220-13732620	+	PRDM2|4|PRDM2|coding|null|intron	1	400,	0,
chr1:13749781-13750181	+	PRDM2|5|PRDM2|coding|null|intron	1	400,	0,
chr1:15155120-15155520	+	TMEM51|1|TMEM51|coding|null|intron	1	400,	0,
chr1:15165352-15165752	+	TMEM51|2|TMEM51|coding|null|intron	1	400,	0,
chr1:15166364-15166764	+	TMEM51|3|TMEM51|coding|null|intron	1	400,	0,
chr1:15172042-15172442	+	TMEM51|5|TMEM51|coding|null|intron	1	400,	0,
chr1:15173317-15173717	+	TMEM51|6|TMEM51|coding|null|intron	1	400,	0,
chr1:15174940-15175340	+	TMEM51|7|TMEM51|coding|null|intron	1	400,	0,
chr1:15208250-15208650	+	TMEM51|10|TMEM51|coding|null|intron	1	400,	0,
chr1:15347701-15348101	+	FHAD1|2|FHAD1|coding|null|intron	1	400,	0,
chr1:15351633-15352033	+	FHAD1|3|FHAD1|coding|null|intron	1	400,	0,
chr1:15408477-15408877	-	AL031283.1|2|AL031283.1|lncRNA|null|intron	1	400,	0,
chr1:15428117-15428517	+	EFHD2|1|EFHD2|coding|null|intron	1	400,	0,
chr1:15510245-15510645	-	CASP9|5|CASP9|coding|null|intron	1	400,	0,
chr1:15521884-15522284	-	CASP9|8|CASP9|coding|null|intron	1	400,	0,
chr1:15527881-15528281	+	DNAJC16|1|DNAJC16|coding|null|intron	1	400,	0,
chr1:15534325-15534725	+	DNAJC16|2|DNAJC16|coding|null|intron	1	400,	0,
chr1:15554860-15555260	+	DNAJC16|5|DNAJC16|coding|null|intron	1	400,	0,
chr1:15590803-15591203	-	AL121992.1|1|AL121992.1|lncRNA|null|intron	1	400,	0,
chr1:15597140-15597540	-	AL121992.1|3|AL121992.1|lncRNA|null|intron	1	400,	0,
chr1:15597930-15598330	-	AL121992.1|4|AL121992.1|lncRNA|null|intron	1	400,	0,
chr1:15634867-15635267	+	DDI2|2|DDI2|coding|null|intron	1	400,	0,
chr1:15730090-15730490	+	PLEKHM2|11|PLEKHM2|coding|null|intron	1	400,	0,
chr1:15837471-15837871	+	SPEN|1|SPEN|coding|null|intron	1	400,	0,
chr1:15845957-15846357	-	AL450998.2|4|AL450998.2|lncRNA|null|intron	1	400,	0,
chr1:15909777-15910177	+	SPEN|7|SPEN|coding|null|intron	1	400,	0,
chr1:15911591-15911991	+	SPEN|8|SPEN|coding|null|intron	1	400,	0,
chr1:15912122-15912522	+	SPEN|9|SPEN|coding|null|intron	1	400,	0,
chr1:16135841-16136241	-	EPHA2|1|EPHA2|coding|null|intron	1	400,	0,
chr1:16155310-16155710	-	EPHA2|2|EPHA2|coding|null|intron	1	400,	0,
chr1:16234554-16234954	-	CPLANE2|1|CPLANE2|coding|null|intron	1	400,	0,
chr1:16269830-16270230	-	FBXO42|4|FBXO42|coding|null|intron	1	400,	0,
chr1:16351436-16351836	-	FBXO42|11|FBXO42|coding|null|intron	1	400,	0,
chr1:16352836-16353236	+	SZRD1|1|SZRD1|coding|null|intron	1	400,	0,
chr1:16465753-16466153	+	LINC01772|1|LINC01772|lncRNA|null|intron	1	400,	0,
chr1:16466744-16467144	+	LINC01772|2|LINC01772|lncRNA|null|intron	1	400,	0,
chr1:16472523-16472923	-	CROCCP3|2|CROCCP3|others|null|intron	1	400,	0,
chr1:16497696-16498096	-	CROCCP3|5|CROCCP3|others|null|intron	1	400,	0,
chr1:16591032-16591432	-	NBPF1|1|NBPF1|coding|null|intron	1	400,	0,
chr1:16740765-16741165	+	CROCC|1|CROCC|coding|null|intron	1	400,	0,
chr1:16896372-16896772	+	CROCC|2|CROCC|coding|null|intron	1	400,	0,
chr1:16896990-16897390	+	CROCC|3|CROCC|coding|null|intron	1	400,	0,
chr1:16905349-16905749	+	CROCC|4|CROCC|coding|null|intron	1	400,	0,
chr1:16994236-16994636	-	ATP13A2|1|ATP13A2|coding|null|intron	1	400,	0,
chr1:16994845-16995245	-	ATP13A2|2|ATP13A2|coding|null|intron	1	400,	0,
chr1:17026374-17026774	-	SDHB|2|SDHB|coding|null|intron	1	400,	0,
chr1:17038290-17038690	-	SDHB|5|SDHB|coding|null|intron	1	400,	0,
chr1:17076621-17077021	-	PADI2|2|PADI2|coding|null|intron	1	400,	0,
chr1:17078105-17078505	-	PADI2|3|PADI2|coding|null|intron	1	400,	0,
chr1:17087551-17087951	-	PADI2|4|PADI2|coding|null|intron	1	400,	0,
chr1:17096209-17096609	-	PADI2|5|PADI2|coding|null|intron	1	400,	0,
chr1:17108111-17108511	-	PADI2|8|PADI2|coding|null|intron	1	400,	0,
chr1:17111051-17111451	-	PADI2|9|PADI2|coding|null|intron	1	400,	0,
chr1:17114898-17115298	-	PADI2|10|PADI2|coding|null|intron	1	400,	0,
chr1:17384971-17385371	+	PADI6|1|PADI6|coding|null|intron	1	400,	0,
chr1:17623455-17623855	+	ARHGEF10L|2|ARHGEF10L|coding|null|intron	1	400,	0,
chr1:17630767-17631167	+	ARHGEF10L|4|ARHGEF10L|coding|null|intron	1	400,	0,
chr1:17640407-17640807	+	ARHGEF10L|5|ARHGEF10L|coding|null|intron	1	400,	0,
chr1:17641209-17641609	+	ARHGEF10L|6|ARHGEF10L|coding|null|intron	1	400,	0,
chr1:17690590-17690990	+	ARHGEF10L|12|ARHGEF10L|coding|null|intron	1	400,	0,
chr1:18888128-18888528	-	ALDH4A1|1|ALDH4A1|coding|null|intron	1	400,	0,
chr1:18893656-18894056	-	ALDH4A1|2|ALDH4A1|coding|null|intron	1	400,	0,
chr1:18899984-18900384	-	ALDH4A1|4|ALDH4A1|coding|null|intron	1	400,	0,
chr1:18955133-18955533	-	IFFO2|5|IFFO2|coding|null|intron	1	400,	0,
chr1:19185542-19185942	-	UBR4|4|UBR4|coding|null|intron	1	400,	0,
chr1:19190572-19190972	-	UBR4|5|UBR4|coding|null|intron	1	400,	0,
chr1:19209427-19209827	-	UBR4|9|UBR4|coding|null|intron	1	400,	0,
chr1:19211326-19211726	+	EMC1-AS1|1|EMC1-AS1|lncRNA|null|intron	1	400,	0,
chr1:19212634-19213034	+	EMC1-AS1|2|EMC1-AS1|lncRNA|null|intron	1	400,	0,
chr1:19226655-19227055	-	EMC1|3|EMC1|coding|null|intron	1	400,	0,
chr1:19235311-19235711	+	EMC1-AS1|8|EMC1-AS1|lncRNA|null|intron	1	400,	0,
chr1:19241416-19241816	-	EMC1|4|EMC1|coding|null|intron	1	400,	0,
chr1:19241889-19242289	-	EMC1|5|EMC1|coding|null|intron	1	400,	0,
chr1:19248198-19248598	-	EMC1|6|EMC1|coding|null|intron	1	400,	0,
chr1:19250664-19251064	-	EMC1|7|EMC1|coding|null|intron	1	400,	0,
chr1:19252848-19253248	+	MRTO4|1|MRTO4|coding|null|intron	1	400,	0,
chr1:19319499-19319899	+	SLC66A1|2|SLC66A1|coding|null|intron	1	400,	0,
chr1:19323432-19323832	+	SLC66A1|3|SLC66A1|coding|null|intron	1	400,	0,
chr1:19724765-19725165	-	TMCO4|8|TMCO4|coding|null|intron	1	400,	0,
chr1:19760403-19760803	-	TMCO4|12|TMCO4|coding|null|intron	1	400,	0,
chr1:19775924-19776324	-	TMCO4|13|TMCO4|coding|null|intron	1	400,	0,
chr1:19778280-19778680	-	TMCO4|14|TMCO4|coding|null|intron	1	400,	0,
chr1:19785372-19785772	-	TMCO4|15|TMCO4|coding|null|intron	1	400,	0,
chr1:19882992-19883392	+	OTUD3|1|OTUD3|coding|null|intron	1	400,	0,
chr1:19888132-19888532	+	OTUD3|2|OTUD3|coding|null|intron	1	400,	0,
chr1:20166719-20167119	-	PLA2G2C|1|PLA2G2C|coding|null|intron	1	400,	0,
chr1:20186549-20186949	+	UBXN10|1|UBXN10|coding|null|intron	1	400,	0,
chr1:20187808-20188208	+	UBXN10|2|UBXN10|coding|null|intron	1	400,	0,
chr1:20189332-20189732	+	UBXN10|3|UBXN10|coding|null|intron	1	400,	0,
chr1:20294556-20294956	-	AL020998.1|1|AL020998.1|lncRNA|null|intron	1	400,	0,
chr1:20301287-20301687	-	AL020998.1|2|AL020998.1|lncRNA|null|intron	1	400,	0,
chr1:20589606-20590006	+	CDA|1|CDA|coding|null|intron	1	400,	0,
chr1:20590811-20591211	+	CDA|2|CDA|coding|null|intron	1	400,	0,
chr1:20599266-20599666	+	CDA|5|CDA|coding|null|intron	1	400,	0,
chr1:20612396-20612796	+	CDA|8|CDA|coding|null|intron	1	400,	0,
chr1:20635496-20635896	+	PINK1|1|PINK1|coding|null|intron	1	400,	0,
chr1:20690369-20690769	-	KIF17|2|KIF17|coding|null|intron	1	400,	0,
chr1:20712966-20713366	-	KIF17|3|KIF17|coding|null|intron	1	400,	0,
chr1:20855115-20855515	-	EIF4G3|1|EIF4G3|coding|null|intron	1	400,	0,
chr1:20919031-20919431	-	EIF4G3|3|EIF4G3|coding|null|intron	1	400,	0,
chr1:20999853-21000253	-	EIF4G3|8|EIF4G3|coding|null|intron	1	400,	0,
chr1:21113276-21113676	-	EIF4G3|16|EIF4G3|coding|null|intron	1	400,	0,
chr1:21114005-21114405	-	EIF4G3|17|EIF4G3|coding|null|intron	1	400,	0,
chr1:21294927-21295327	+	ECE1-AS1|1|ECE1-AS1|lncRNA|null|intron	1	400,	0,
chr1:21456488-21456888	+	NBPF3|2|NBPF3|coding|null|intron	1	400,	0,
chr1:21518470-21518870	+	ALPL|1|ALPL|coding|null|intron	1	400,	0,
chr1:21525593-21525993	+	ALPL|2|ALPL|coding|null|intron	1	400,	0,
chr1:21571319-21571719	+	ALPL|3|ALPL|coding|null|intron	1	400,	0,
chr1:21682422-21682822	-	USP48|1|USP48|coding|null|intron	1	400,	0,
chr1:21713094-21713494	-	USP48|5|USP48|coding|null|intron	1	400,	0,
chr1:21716114-21716514	-	USP48|6|USP48|coding|null|intron	1	400,	0,
chr1:21749785-21750185	-	USP48|8|USP48|coding|null|intron	1	400,	0,
chr1:21755109-21755509	-	USP48|9|USP48|coding|null|intron	1	400,	0,
chr1:21771447-21771847	-	USP48|11|USP48|coding|null|intron	1	400,	0,
chr1:21820257-21820657	+	LDLRAD2|2|LDLRAD2|coding|null|intron	1	400,	0,
chr1:21826212-21826612	-	HSPG2|1|HSPG2|coding|null|intron	1	400,	0,
chr1:21856123-21856523	-	HSPG2|2|HSPG2|coding|null|intron	1	400,	0,
chr1:21954807-21955207	-	AL590556.2|2|AL590556.2|others|null|intron	1	400,	0,
chr1:22040313-22040713	+	CDC42|1|CDC42|coding|null|intron	1	400,	0,
chr1:22049582-22049982	-	CDC42-AS1|2|CDC42-AS1|lncRNA|null|intron	1	400,	0,
chr1:22076414-22076814	+	CDC42|5|CDC42|coding|null|intron	1	400,	0,
chr1:22500079-22500479	+	ZBTB40|2|ZBTB40|coding|null|intron	1	400,	0,
chr1:22502531-22502931	+	ZBTB40|3|ZBTB40|coding|null|intron	1	400,	0,
chr1:22505266-22505666	+	ZBTB40|4|ZBTB40|coding|null|intron	1	400,	0,
chr1:22823910-22824310	+	EPHB2|5|EPHB2|coding|null|intron	1	400,	0,
chr1:22838557-22838957	+	EPHB2|7|EPHB2|coding|null|intron	1	400,	0,
chr1:22859391-22859791	+	EPHB2|9|EPHB2|coding|null|intron	1	400,	0,
chr1:22897765-22898165	+	EPHB2|10|EPHB2|coding|null|intron	1	400,	0,
chr1:23147722-23148122	-	LUZP1|5|LUZP1|coding|null|intron	1	400,	0,
chr1:23152890-23153290	-	LUZP1|6|LUZP1|coding|null|intron	1	400,	0,
chr1:23298052-23298452	+	AL109936.8|1|AL109936.8|lncRNA|null|intron	1	400,	0,
chr1:23300767-23301167	+	AL109936.8|3|AL109936.8|lncRNA|null|intron	1	400,	0,
chr1:23320041-23320441	-	HNRNPR|1|HNRNPR|coding|null|intron	1	400,	0,
chr1:23366086-23366486	-	ZNF436|3|ZNF436|coding|null|intron	1	400,	0,
chr1:23392840-23393240	-	TCEA3|1|TCEA3|coding|null|intron	1	400,	0,
chr1:23406575-23406975	-	TCEA3|3|TCEA3|coding|null|intron	1	400,	0,
chr1:23407950-23408350	-	TCEA3|4|TCEA3|coding|null|intron	1	400,	0,
chr1:23416469-23416869	-	TCEA3|7|TCEA3|coding|null|intron	1	400,	0,
chr1:23463614-23464014	-	ASAP3|3|ASAP3|coding|null|intron	1	400,	0,
chr1:23515693-23516093	-	E2F2|2|E2F2|coding|null|intron	1	400,	0,
chr1:23529031-23529431	-	E2F2|3|E2F2|coding|null|intron	1	400,	0,
chr1:23592880-23593280	-	AL450043.1|4|AL450043.1|lncRNA|null|intron	1	400,	0,
chr1:23677927-23678327	+	AL451000.1|3|AL451000.1|others|null|intron	1	400,	0,
chr1:23777451-23777851	-	ELOA-AS1|3|ELOA-AS1|lncRNA|null|intron	1	400,	0,
chr1:23780495-23780895	+	PITHD1|1|PITHD1|coding|null|intron	1	400,	0,
chr1:23852426-23852826	-	FUCA1|1|FUCA1|coding|null|intron	1	400,	0,
chr1:23858778-23859178	-	FUCA1|3|FUCA1|coding|null|intron	1	400,	0,
chr1:23889470-23889870	-	CNR2|2|CNR2|coding|null|intron	1	400,	0,
chr1:23898030-23898430	-	CNR2|3|CNR2|coding|null|intron	1	400,	0,
chr1:23901039-23901439	-	CNR2|5|CNR2|coding|null|intron	1	400,	0,
chr1:23979026-23979426	-	SRSF10|1|SRSF10|coding|null|intron	1	400,	0,
chr1:24370232-24370632	-	STPG1|3|STPG1|coding|null|intron	1	400,	0,
chr1:24383073-24383473	-	STPG1|4|STPG1|coding|null|intron	1	400,	0,
chr1:24403267-24403667	-	STPG1|5|STPG1|coding|null|intron	1	400,	0,
chr1:24462552-24462952	+	NIPAL3|5|NIPAL3|coding|null|intron	1	400,	0,
chr1:24504185-24504585	-	RCAN3AS|2|RCAN3AS|lncRNA|null|intron	1	400,	0,
chr1:24505886-24506286	+	RCAN3|1|RCAN3|coding|null|intron	1	400,	0,
chr1:24520456-24520856	+	RCAN3|3|RCAN3|coding|null|intron	1	400,	0,
chr1:24755341-24755741	+	CLIC4|5|CLIC4|coding|null|intron	1	400,	0,
chr1:25094224-25094624	-	AL050344.1|2|AL050344.1|lncRNA|null|intron	1	400,	0,
chr1:25293319-25293719	-	RSRP1|3|RSRP1|coding|null|intron	1	400,	0,
chr1:25302703-25303103	-	RSRP1|4|RSRP1|coding|null|intron	1	400,	0,
chr1:25332600-25333000	-	RSRP1|6|RSRP1|coding|null|intron	1	400,	0,
chr1:25339081-25339481	+	TMEM50A|1|TMEM50A|coding|null|intron	1	400,	0,
chr1:25340645-25341045	+	TMEM50A|2|TMEM50A|coding|null|intron	1	400,	0,
chr1:25343087-25343487	+	TMEM50A|3|TMEM50A|coding|null|intron	1	400,	0,
chr1:25546641-25547041	+	LDLRAP1|1|LDLRAP1|coding|null|intron	1	400,	0,
chr1:25547105-25547505	+	LDLRAP1|2|LDLRAP1|coding|null|intron	1	400,	0,
chr1:25679192-25679592	+	MAN1C1|6|MAN1C1|coding|null|intron	1	400,	0,
chr1:25692801-25693201	+	MAN1C1|9|MAN1C1|coding|null|intron	1	400,	0,
chr1:25704870-25705270	+	MAN1C1|11|MAN1C1|coding|null|intron	1	400,	0,
chr1:25745115-25745515	+	MAN1C1|14|MAN1C1|coding|null|intron	1	400,	0,
chr1:25801286-25801686	+	SELENON|1|SELENON|coding|null|intron	1	400,	0,
chr1:25811932-25812332	+	SELENON|3|SELENON|coding|null|intron	1	400,	0,
chr1:25841502-25841902	-	AUNIP|1|AUNIP|coding|null|intron	1	400,	0,
chr1:25851748-25852148	-	AUNIP|2|AUNIP|coding|null|intron	1	400,	0,
chr1:25853017-25853417	-	AUNIP|3|AUNIP|coding|null|intron	1	400,	0,
chr1:25977142-25977542	-	PAFAH2|1|PAFAH2|coding|null|intron	1	400,	0,
chr1:25981316-25981716	-	PAFAH2|3|PAFAH2|coding|null|intron	1	400,	0,
chr1:26052439-26052839	-	TRIM63|2|TRIM63|coding|null|intron	1	400,	0,
chr1:26056710-26057110	-	TRIM63|3|TRIM63|coding|null|intron	1	400,	0,
chr1:26065041-26065441	-	TRIM63|4|TRIM63|coding|null|intron	1	400,	0,
chr1:26198839-26199239	+	CATSPER4|1|CATSPER4|coding|null|intron	1	400,	0,
chr1:26212831-26213231	+	ZPLD2P|1|ZPLD2P|others|null|intron	1	400,	0,
chr1:26234612-26235012	+	CEP85|1|CEP85|coding|null|intron	1	400,	0,
chr1:26237447-26237847	+	CEP85|2|CEP85|coding|null|intron	1	400,	0,
chr1:26242169-26242569	+	CEP85|3|CEP85|coding|null|intron	1	400,	0,
chr1:26256115-26256515	+	CEP85|7|CEP85|coding|null|intron	1	400,	0,
chr1:26264183-26264583	+	CEP85|9|CEP85|coding|null|intron	1	400,	0,
chr1:26274216-26274616	+	CEP85|10|CEP85|coding|null|intron	1	400,	0,
chr1:26305790-26306190	-	UBXN11|2|UBXN11|coding|null|intron	1	400,	0,
chr1:26323246-26323646	-	CRYBG2|2|CRYBG2|coding|null|intron	1	400,	0,
chr1:26332580-26332980	-	CRYBG2|5|CRYBG2|coding|null|intron	1	400,	0,
chr1:26365553-26365953	-	ZNF683|1|ZNF683|coding|null|intron	1	400,	0,
chr1:26444352-26444752	+	DHDDS|3|DHDDS|coding|null|intron	1	400,	0,
chr1:26446775-26447175	+	DHDDS|4|DHDDS|coding|null|intron	1	400,	0,
chr1:26452424-26452824	+	DHDDS|5|DHDDS|coding|null|intron	1	400,	0,
chr1:26456964-26457364	+	DHDDS|6|DHDDS|coding|null|intron	1	400,	0,
chr1:26711608-26712008	+	ARID1A|3|ARID1A|coding|null|intron	1	400,	0,
chr1:26830697-26831097	+	ZDHHC18|1|ZDHHC18|coding|null|intron	1	400,	0,
chr1:26834994-26835394	+	ZDHHC18|2|ZDHHC18|coding|null|intron	1	400,	0,
chr1:26847767-26848167	+	ZDHHC18|5|ZDHHC18|coding|null|intron	1	400,	0,
chr1:26883027-26883427	-	GPN2|1|GPN2|coding|null|intron	1	400,	0,
chr1:26888022-26888422	-	GPN2|2|GPN2|coding|null|intron	1	400,	0,
chr1:26891995-26892395	-	GPATCH3|1|GPATCH3|coding|null|intron	1	400,	0,
chr1:26935444-26935844	+	NUDC|2|NUDC|coding|null|intron	1	400,	0,
chr1:26941911-26942311	+	NUDC|3|NUDC|coding|null|intron	1	400,	0,
chr1:26957796-26958196	-	KDF1|2|KDF1|coding|null|intron	1	400,	0,
chr1:27133214-27133614	-	SLC9A1|3|SLC9A1|coding|null|intron	1	400,	0,
chr1:27135629-27136029	-	SLC9A1|5|SLC9A1|coding|null|intron	1	400,	0,
chr1:27144016-27144416	-	SLC9A1|7|SLC9A1|coding|null|intron	1	400,	0,
chr1:27263914-27264314	+	WDTC1|6|WDTC1|coding|null|intron	1	400,	0,
chr1:27273902-27274302	+	WDTC1|7|WDTC1|coding|null|intron	1	400,	0,
chr1:27323397-27323797	+	TMEM222|1|TMEM222|coding|null|intron	1	400,	0,
chr1:27348331-27348731	+	SYTL1|2|SYTL1|coding|null|intron	1	400,	0,
chr1:27430510-27430910	-	WASF2|3|WASF2|coding|null|intron	1	400,	0,
chr1:27454695-27455095	-	WASF2|6|WASF2|coding|null|intron	1	400,	0,
chr1:27487774-27488174	-	WASF2|9|WASF2|coding|null|intron	1	400,	0,
chr1:27546335-27546735	-	AHDC1|2|AHDC1|coding|null|intron	1	400,	0,
chr1:27597869-27598269	-	AHDC1|4|AHDC1|coding|null|intron	1	400,	0,
chr1:27602699-27603099	-	AHDC1|5|AHDC1|coding|null|intron	1	400,	0,
chr1:27622489-27622889	-	FGR|1|FGR|coding|null|intron	1	400,	0,
chr1:27624212-27624612	-	FGR|2|FGR|coding|null|intron	1	400,	0,
chr1:27671694-27672094	+	AL445490.1|1|AL445490.1|lncRNA|null|intron	1	400,	0,
chr1:27698802-27699202	+	AL445490.1|3|AL445490.1|lncRNA|null|intron	1	400,	0,
chr1:27726772-27727172	+	FAM76A|1|FAM76A|coding|null|intron	1	400,	0,
chr1:27743399-27743799	+	FAM76A|3|FAM76A|coding|null|intron	1	400,	0,
chr1:27746164-27746564	+	FAM76A|4|FAM76A|coding|null|intron	1	400,	0,
chr1:27775664-27776064	+	STX12|2|STX12|coding|null|intron	1	400,	0,
chr1:27790552-27790952	+	STX12|3|STX12|coding|null|intron	1	400,	0,
chr1:27803212-27803612	+	STX12|4|STX12|coding|null|intron	1	400,	0,
chr1:27839675-27840075	+	PPP1R8|2|PPP1R8|coding|null|intron	1	400,	0,
chr1:27873136-27873536	+	THEMIS2|1|THEMIS2|coding|null|intron	1	400,	0,
chr1:27874236-27874636	+	THEMIS2|2|THEMIS2|coding|null|intron	1	400,	0,
chr1:27904539-27904939	-	RPA2|1|RPA2|coding|null|intron	1	400,	0,
chr1:27943510-27943910	+	SMPDL3B|1|SMPDL3B|coding|null|intron	1	400,	0,
chr1:27949587-27949987	+	SMPDL3B|3|SMPDL3B|coding|null|intron	1	400,	0,
chr1:27959135-27959535	-	AL512288.1|2|AL512288.1|lncRNA|null|intron	1	400,	0,
chr1:28008109-28008509	-	EYA3|4|EYA3|coding|null|intron	1	400,	0,
chr1:28010378-28010778	-	EYA3|5|EYA3|coding|null|intron	1	400,	0,
chr1:28047609-28048009	-	EYA3|10|EYA3|coding|null|intron	1	400,	0,
chr1:28078555-28078955	-	EYA3|13|EYA3|coding|null|intron	1	400,	0,
chr1:28086559-28086959	-	EYA3|15|EYA3|coding|null|intron	1	400,	0,
chr1:28275796-28276196	+	SESN2|5|SESN2|coding|null|intron	1	400,	0,
chr1:28278198-28278598	+	SESN2|6|SESN2|coding|null|intron	1	400,	0,
chr1:28411475-28411875	+	PHACTR4|4|PHACTR4|coding|null|intron	1	400,	0,
chr1:28448053-28448453	+	PHACTR4|6|PHACTR4|coding|null|intron	1	400,	0,
chr1:28453016-28453416	+	PHACTR4|7|PHACTR4|coding|null|intron	1	400,	0,
chr1:28618431-28618831	-	TAF12|3|TAF12|coding|null|intron	1	400,	0,
chr1:28638156-28638556	-	TAF12|6|TAF12|coding|null|intron	1	400,	0,
chr1:28675313-28675713	+	GMEB1|2|GMEB1|coding|null|intron	1	400,	0,
chr1:28690913-28691313	+	GMEB1|5|GMEB1|coding|null|intron	1	400,	0,
chr1:28693418-28693818	+	GMEB1|6|GMEB1|coding|null|intron	1	400,	0,
chr1:28934719-28935119	+	EPB41|1|EPB41|coding|null|intron	1	400,	0,
chr1:28935371-28935771	+	EPB41|2|EPB41|coding|null|intron	1	400,	0,
chr1:29016324-29016724	+	EPB41|9|EPB41|coding|null|intron	1	400,	0,
chr1:29066070-29066470	+	EPB41|13|EPB41|coding|null|intron	1	400,	0,
chr1:29067144-29067544	+	EPB41|14|EPB41|coding|null|intron	1	400,	0,
chr1:29089501-29089901	+	EPB41|16|EPB41|coding|null|intron	1	400,	0,
chr1:29200790-29201190	-	MECR|2|MECR|coding|null|intron	1	400,	0,
chr1:29229375-29229775	-	MECR|5|MECR|coding|null|intron	1	400,	0,
chr1:30732401-30732801	+	AL137857.1|1|AL137857.1|lncRNA|null|intron	1	400,	0,
chr1:30899058-30899458	-	SDC3|1|SDC3|coding|null|intron	1	400,	0,
chr1:30987369-30987769	-	PUM1|4|PUM1|coding|null|intron	1	400,	0,
chr1:31270081-31270481	-	SNRNP40|1|SNRNP40|coding|null|intron	1	400,	0,
chr1:31298531-31298931	+	ZCCHC17|1|ZCCHC17|coding|null|intron	1	400,	0,
chr1:31342590-31342990	+	ZCCHC17|5|ZCCHC17|coding|null|intron	1	400,	0,
chr1:31419491-31419891	+	SERINC2|1|SERINC2|coding|null|intron	1	400,	0,
chr1:31534178-31534578	+	LINC01226|2|LINC01226|lncRNA|null|intron	1	400,	0,
chr1:31642258-31642658	-	PEF1|2|PEF1|coding|null|intron	1	400,	0,
chr1:31645457-31645857	+	AC114488.2|1|AC114488.2|lncRNA|null|intron	1	400,	0,
chr1:31645457-31645857	+	PEF1-AS1|1|PEF1-AS1|lncRNA|null|intron	1	400,	0,
chr1:31755502-31755902	-	ADGRB2|1|ADGRB2|coding|null|intron	1	400,	0,
chr1:31804939-31805339	-	SPOCD1|1|SPOCD1|coding|null|intron	1	400,	0,
chr1:31806418-31806818	-	SPOCD1|2|SPOCD1|coding|null|intron	1	400,	0,
chr1:31922613-31923013	-	PTP4A2|1|PTP4A2|coding|null|intron	1	400,	0,
chr1:31923432-31923832	-	PTP4A2|2|PTP4A2|coding|null|intron	1	400,	0,
chr1:31929181-31929581	-	PTP4A2|3|PTP4A2|coding|null|intron	1	400,	0,
chr1:32074197-32074597	+	TMEM39B|1|TMEM39B|coding|null|intron	1	400,	0,
chr1:32100646-32101046	+	TMEM39B|3|TMEM39B|coding|null|intron	1	400,	0,
chr1:32152499-32152899	+	KPNA6|8|KPNA6|coding|null|intron	1	400,	0,
chr1:32166266-32166666	+	KPNA6|13|KPNA6|coding|null|intron	1	400,	0,
chr1:32219388-32219788	-	TMEM234|3|TMEM234|coding|null|intron	1	400,	0,
chr1:32220165-32220565	-	TMEM234|4|TMEM234|coding|null|intron	1	400,	0,
chr1:32251530-32251930	+	LCK|1|LCK|coding|null|intron	1	400,	0,
chr1:32292968-32293368	+	HDAC1|1|HDAC1|coding|null|intron	1	400,	0,
chr1:32303297-32303697	+	HDAC1|3|HDAC1|coding|null|intron	1	400,	0,
chr1:32359892-32360292	+	TSSK3|1|TSSK3|coding|null|intron	1	400,	0,
chr1:32360985-32361385	+	TSSK3|2|TSSK3|coding|null|intron	1	400,	0,
chr1:32379893-32380293	-	BSDC1|3|BSDC1|coding|null|intron	1	400,	0,
chr1:32391548-32391948	-	BSDC1|6|BSDC1|coding|null|intron	1	400,	0,
chr1:32499694-32500094	+	AL033529.1|2|AL033529.1|coding|null|intron	1	400,	0,
chr1:32530459-32530859	+	AL033529.1|3|AL033529.1|coding|null|intron	1	400,	0,
chr1:32551856-32552256	+	AL033529.1|6|AL033529.1|coding|null|intron	1	400,	0,
chr1:32551856-32552256	+	ZBTB8A|2|ZBTB8A|coding|null|intron	1	400,	0,
chr1:32553841-32554241	+	AL033529.1|7|AL033529.1|coding|null|intron	1	400,	0,
chr1:32553843-32554243	+	ZBTB8A|3|ZBTB8A|coding|null|intron	1	400,	0,
chr1:32565921-32566321	+	AL033529.1|9|AL033529.1|coding|null|intron	1	400,	0,
chr1:32565921-32566321	+	ZBTB8A|5|ZBTB8A|coding|null|intron	1	400,	0,
chr1:32586699-32587099	+	AL033529.1|11|AL033529.1|coding|null|intron	1	400,	0,
chr1:32586699-32587099	+	ZBTB8A|7|ZBTB8A|coding|null|intron	1	400,	0,
chr1:32596005-32596405	+	AL033529.1|12|AL033529.1|coding|null|intron	1	400,	0,
chr1:32754696-32755096	+	KIAA1522|3|KIAA1522|coding|null|intron	1	400,	0,
chr1:32755198-32755598	+	KIAA1522|4|KIAA1522|coding|null|intron	1	400,	0,
chr1:32819178-32819578	+	S100PBP|1|S100PBP|coding|null|intron	1	400,	0,
chr1:32830551-32830951	+	S100PBP|2|S100PBP|coding|null|intron	1	400,	0,
chr1:32939011-32939411	-	RNF19B|2|RNF19B|coding|null|intron	1	400,	0,
chr1:33015416-33015816	+	AL020995.1|5|AL020995.1|lncRNA|null|intron	1	400,	0,
chr1:33110217-33110617	+	AZIN2|2|AZIN2|coding|null|intron	1	400,	0,
chr1:33174354-33174754	-	TRIM62|6|TRIM62|coding|null|intron	1	400,	0,
chr1:33197960-33198360	+	AL662907.3|1|AL662907.3|lncRNA|null|intron	1	400,	0,
chr1:33198773-33199173	+	AL662907.3|2|AL662907.3|lncRNA|null|intron	1	400,	0,
chr1:33285680-33286080	+	ZNF362|2|ZNF362|coding|null|intron	1	400,	0,
chr1:33339817-33340217	-	PHC2|2|PHC2|coding|null|intron	1	400,	0,
chr1:33344605-33345005	-	PHC2|3|PHC2|coding|null|intron	1	400,	0,
chr1:33406344-33406744	-	PHC2|7|PHC2|coding|null|intron	1	400,	0,
chr1:33408648-33409048	-	PHC2|8|PHC2|coding|null|intron	1	400,	0,
chr1:33479971-33480371	+	ZSCAN20|1|ZSCAN20|coding|null|intron	1	400,	0,
chr1:33481024-33481424	+	ZSCAN20|2|ZSCAN20|coding|null|intron	1	400,	0,
chr1:33486835-33487235	+	ZSCAN20|3|ZSCAN20|coding|null|intron	1	400,	0,
chr1:33699934-33700334	-	CSMD2|4|CSMD2|coding|null|intron	1	400,	0,
chr1:33907083-33907483	-	CSMD2|6|CSMD2|coding|null|intron	1	400,	0,
chr1:34869445-34869845	-	DLGAP3|1|DLGAP3|coding|null|intron	1	400,	0,
chr1:34886898-34887298	-	DLGAP3|2|DLGAP3|coding|null|intron	1	400,	0,
chr1:34887406-34887806	-	DLGAP3|3|DLGAP3|coding|null|intron	1	400,	0,
chr1:34916709-34917109	-	DLGAP3|4|DLGAP3|coding|null|intron	1	400,	0,
chr1:35019673-35020073	-	AC114490.2|5|AC114490.2|coding|null|intron	1	400,	0,
chr1:35019673-35020073	-	ZMYM6|4|ZMYM6|coding|null|intron	1	400,	0,
chr1:35030783-35031183	-	AC114490.2|6|AC114490.2|coding|null|intron	1	400,	0,
chr1:35030783-35031183	-	ZMYM6|5|ZMYM6|coding|null|intron	1	400,	0,
chr1:35089964-35090364	+	ZMYM1|2|ZMYM1|coding|null|intron	1	400,	0,
chr1:35106251-35106651	+	ZMYM1|5|ZMYM1|coding|null|intron	1	400,	0,
chr1:35447098-35447498	-	KIAA0319L|1|KIAA0319L|coding|null|intron	1	400,	0,
chr1:35475242-35475642	-	KIAA0319L|5|KIAA0319L|coding|null|intron	1	400,	0,
chr1:35505008-35505408	-	KIAA0319L|8|KIAA0319L|coding|null|intron	1	400,	0,
chr1:35527811-35528211	-	KIAA0319L|9|KIAA0319L|coding|null|intron	1	400,	0,
chr1:35529315-35529715	-	KIAA0319L|10|KIAA0319L|coding|null|intron	1	400,	0,
chr1:35537340-35537740	-	KIAA0319L|12|KIAA0319L|coding|null|intron	1	400,	0,
chr1:35584938-35585338	+	TFAP2E|3|TFAP2E|coding|null|intron	1	400,	0,
chr1:35612265-35612665	-	PSMB2|1|PSMB2|coding|null|intron	1	400,	0,
chr1:35628613-35629013	-	PSMB2|4|PSMB2|coding|null|intron	1	400,	0,
chr1:35634747-35635147	-	PSMB2|5|PSMB2|coding|null|intron	1	400,	0,
chr1:35639403-35639803	-	PSMB2|6|PSMB2|coding|null|intron	1	400,	0,
chr1:35741718-35742118	+	AL354864.1|1|AL354864.1|lncRNA|null|intron	1	400,	0,
chr1:35766768-35767168	-	CLSPN|2|CLSPN|coding|null|intron	1	400,	0,
chr1:35817690-35818090	+	AGO4|2|AGO4|coding|null|intron	1	400,	0,
chr1:35818264-35818664	+	AGO4|3|AGO4|coding|null|intron	1	400,	0,
chr1:35835062-35835462	+	AGO4|8|AGO4|coding|null|intron	1	400,	0,
chr1:35852894-35853294	+	AGO4|9|AGO4|coding|null|intron	1	400,	0,
chr1:35887777-35888177	+	AGO1|1|AGO1|coding|null|intron	1	400,	0,
chr1:36089891-36090291	+	ADPRS|1|ADPRS|coding|null|intron	1	400,	0,
chr1:36106095-36106495	-	COL8A2|2|COL8A2|coding|null|intron	1	400,	0,
chr1:36111525-36111925	-	COL8A2|3|COL8A2|coding|null|intron	1	400,	0,
chr1:36112547-36112947	-	COL8A2|4|COL8A2|coding|null|intron	1	400,	0,
chr1:36154600-36155000	-	TRAPPC3|2|TRAPPC3|coding|null|intron	1	400,	0,
chr1:36163016-36163416	+	MAP7D1|1|MAP7D1|coding|null|intron	1	400,	0,
chr1:36164680-36165080	+	MAP7D1|2|MAP7D1|coding|null|intron	1	400,	0,
chr1:36225554-36225954	+	THRAP3|1|THRAP3|coding|null|intron	1	400,	0,
chr1:36227273-36227673	+	THRAP3|2|THRAP3|coding|null|intron	1	400,	0,
chr1:36235721-36236121	+	THRAP3|4|THRAP3|coding|null|intron	1	400,	0,
chr1:36287552-36287952	+	THRAP3|10|THRAP3|coding|null|intron	1	400,	0,
chr1:36360523-36360923	-	STK40|2|STK40|coding|null|intron	1	400,	0,
chr1:36381663-36382063	-	STK40|4|STK40|coding|null|intron	1	400,	0,
chr1:36436079-36436479	-	OSCP1|4|OSCP1|coding|null|intron	1	400,	0,
chr1:36436939-36437339	-	OSCP1|5|OSCP1|coding|null|intron	1	400,	0,
chr1:36444985-36445385	-	OSCP1|7|OSCP1|coding|null|intron	1	400,	0,
chr1:36449431-36449831	-	OSCP1|8|OSCP1|coding|null|intron	1	400,	0,
chr1:36463130-36463530	-	MRPS15|2|MRPS15|coding|null|intron	1	400,	0,
chr1:37464301-37464701	-	LINC01137|4|LINC01137|lncRNA|null|intron	1	400,	0,
chr1:37469751-37470151	-	LINC01137|5|LINC01137|lncRNA|null|intron	1	400,	0,
chr1:37473283-37473683	-	LINC01137|6|LINC01137|lncRNA|null|intron	1	400,	0,
chr1:37474836-37475236	+	ZC3H12A|1|ZC3H12A|coding|null|intron	1	400,	0,
chr1:37478652-37479052	+	ZC3H12A|2|ZC3H12A|coding|null|intron	1	400,	0,
chr1:37796958-37797358	+	MANEAL|1|MANEAL|coding|null|intron	1	400,	0,
chr1:37828301-37828701	-	MTF1|1|MTF1|coding|null|intron	1	400,	0,
chr1:37846222-37846622	-	MTF1|5|MTF1|coding|null|intron	1	400,	0,
chr1:37913712-37914112	-	INPP5B|3|INPP5B|coding|null|intron	1	400,	0,
chr1:37916383-37916783	-	INPP5B|4|INPP5B|coding|null|intron	1	400,	0,
chr1:37921467-37921867	-	INPP5B|5|INPP5B|coding|null|intron	1	400,	0,
chr1:38003302-38003702	-	FHL3|2|FHL3|coding|null|intron	1	400,	0,
chr1:38003895-38004295	-	FHL3|3|FHL3|coding|null|intron	1	400,	0,
chr1:38013196-38013596	+	UTP11|1|UTP11|coding|null|intron	1	400,	0,
chr1:38478403-38478803	+	LINC01685|1|LINC01685|lncRNA|null|intron	1	400,	0,
chr1:38854598-38854998	-	RRAGC|2|RRAGC|coding|null|intron	1	400,	0,
chr1:38860832-38861232	+	AL139260.1|1|AL139260.1|lncRNA|null|intron	1	400,	0,
chr1:38870283-38870683	+	AL139260.1|2|AL139260.1|lncRNA|null|intron	1	400,	0,
chr1:38871995-38872395	-	AL139260.2|4|AL139260.2|lncRNA|null|intron	1	400,	0,
chr1:38871995-38872395	-	AL139260.3|2|AL139260.3|coding|null|intron	1	400,	0,
chr1:38871995-38872395	-	MYCBP|3|MYCBP|coding|null|intron	1	400,	0,
chr1:38876284-38876684	+	AL139260.1|4|AL139260.1|lncRNA|null|intron	1	400,	0,
chr1:38907164-38907564	+	AL139260.1|5|AL139260.1|lncRNA|null|intron	1	400,	0,
chr1:38998347-38998747	+	AKIRIN1|2|AKIRIN1|coding|null|intron	1	400,	0,
chr1:39273828-39274228	+	MACF1|2|MACF1|coding|null|intron	1	400,	0,
chr1:39274541-39274941	+	MACF1|3|MACF1|coding|null|intron	1	400,	0,
chr1:39347458-39347858	+	MACF1|10|MACF1|coding|null|intron	1	400,	0,
chr1:39359461-39359861	+	MACF1|11|MACF1|coding|null|intron	1	400,	0,
chr1:39370793-39371193	+	MACF1|12|MACF1|coding|null|intron	1	400,	0,
chr1:39394244-39394644	+	MACF1|14|MACF1|coding|null|intron	1	400,	0,
chr1:39403785-39404185	+	MACF1|17|MACF1|coding|null|intron	1	400,	0,
chr1:39418129-39418529	+	MACF1|19|MACF1|coding|null|intron	1	400,	0,
chr1:39466990-39467390	+	MACF1|21|MACF1|coding|null|intron	1	400,	0,
chr1:39513004-39513404	+	BMP8A|3|BMP8A|coding|null|intron	1	400,	0,
chr1:39522606-39523006	-	PPIEL|1|PPIEL|others|null|intron	1	400,	0,
chr1:39533095-39533495	-	PPIEL|3|PPIEL|others|null|intron	1	400,	0,
chr1:39539935-39540335	-	PPIEL|4|PPIEL|others|null|intron	1	400,	0,
chr1:39546463-39546863	-	PPIEL|6|PPIEL|others|null|intron	1	400,	0,
chr1:39552139-39552539	-	PPIEL|7|PPIEL|others|null|intron	1	400,	0,
chr1:39565365-39565765	+	PABPC4-AS1|1|PABPC4-AS1|lncRNA|null|intron	1	400,	0,
chr1:39570395-39570795	-	PABPC4|1|PABPC4|coding|null|intron	1	400,	0,
chr1:39688542-39688942	-	HPCAL4|2|HPCAL4|coding|null|intron	1	400,	0,
chr1:39722852-39723252	+	PPIE|2|PPIE|coding|null|intron	1	400,	0,
chr1:39772831-39773231	-	BMP8B|1|BMP8B|coding|null|intron	1	400,	0,
chr1:39804720-39805120	-	LINC02811|2|LINC02811|lncRNA|null|intron	1	400,	0,
chr1:39815211-39815611	-	LINC02811|3|LINC02811|lncRNA|null|intron	1	400,	0,
chr1:40042438-40042838	+	CAP1|1|CAP1|coding|null|intron	1	400,	0,
chr1:40087264-40087664	-	PPT1|1|PPT1|coding|null|intron	1	400,	0,
chr1:40088348-40088748	-	PPT1|2|PPT1|coding|null|intron	1	400,	0,
chr1:40088894-40089294	-	PPT1|3|PPT1|coding|null|intron	1	400,	0,
chr1:40095661-40096061	-	PPT1|4|PPT1|coding|null|intron	1	400,	0,
chr1:40096237-40096637	-	PPT1|5|PPT1|coding|null|intron	1	400,	0,
chr1:40162717-40163117	+	RLF|1|RLF|coding|null|intron	1	400,	0,
chr1:40217375-40217775	+	RLF|14|RLF|coding|null|intron	1	400,	0,
chr1:40263936-40264336	+	ZMPSTE24|1|ZMPSTE24|coding|null|intron	1	400,	0,
chr1:40275234-40275634	+	ZMPSTE24|4|ZMPSTE24|coding|null|intron	1	400,	0,
chr1:40380468-40380868	+	SMAP2|2|SMAP2|coding|null|intron	1	400,	0,
chr1:40386223-40386623	+	SMAP2|3|SMAP2|coding|null|intron	1	400,	0,
chr1:40400260-40400660	+	SMAP2|6|SMAP2|coding|null|intron	1	400,	0,
chr1:40417782-40418182	+	SMAP2|7|SMAP2|coding|null|intron	1	400,	0,
chr1:40451250-40451650	+	ZFP69B|1|ZFP69B|coding|null|intron	1	400,	0,
chr1:40451761-40452161	+	ZFP69B|2|ZFP69B|coding|null|intron	1	400,	0,
chr1:40452477-40452877	+	ZFP69B|3|ZFP69B|coding|null|intron	1	400,	0,
chr1:40453535-40453935	+	ZFP69B|4|ZFP69B|coding|null|intron	1	400,	0,
chr1:40482114-40482514	+	ZFP69|1|ZFP69|coding|null|intron	1	400,	0,
chr1:40507147-40507547	-	AL603839.3|2|AL603839.3|lncRNA|null|intron	1	400,	0,
chr1:40509818-40510218	+	EXO5|1|EXO5|coding|null|intron	1	400,	0,
chr1:40635393-40635793	-	RIMS3|2|RIMS3|coding|null|intron	1	400,	0,
chr1:40647009-40647409	-	RIMS3|3|RIMS3|coding|null|intron	1	400,	0,
chr1:40657998-40658398	-	RIMS3|4|RIMS3|coding|null|intron	1	400,	0,
chr1:40714684-40715084	+	NFYC|5|NFYC|coding|null|intron	1	400,	0,
chr1:40736462-40736862	+	NFYC|6|NFYC|coding|null|intron	1	400,	0,
chr1:40750430-40750830	+	NFYC|9|NFYC|coding|null|intron	1	400,	0,
chr1:40767420-40767820	+	NFYC|11|NFYC|coding|null|intron	1	400,	0,
chr1:40796370-40796770	+	KCNQ4|1|KCNQ4|coding|null|intron	1	400,	0,
chr1:40833305-40833705	+	KCNQ4|4|KCNQ4|coding|null|intron	1	400,	0,
chr1:40989476-40989876	+	CTPS1|1|CTPS1|coding|null|intron	1	400,	0,
chr1:41040307-41040707	+	SLFNL1-AS1|3|SLFNL1-AS1|lncRNA|null|intron	1	400,	0,
chr1:41106699-41107099	-	SCMH1|9|SCMH1|coding|null|intron	1	400,	0,
chr1:41116027-41116427	-	SCMH1|10|SCMH1|coding|null|intron	1	400,	0,
chr1:41145111-41145511	-	SCMH1|14|SCMH1|coding|null|intron	1	400,	0,
chr1:41551771-41552171	-	HIVEP3|2|HIVEP3|coding|null|intron	1	400,	0,
chr1:41561658-41562058	-	HIVEP3|3|HIVEP3|coding|null|intron	1	400,	0,
chr1:41562659-41563059	-	HIVEP3|4|HIVEP3|coding|null|intron	1	400,	0,
chr1:41603033-41603433	-	HIVEP3|7|HIVEP3|coding|null|intron	1	400,	0,
chr1:41621513-41621913	-	HIVEP3|12|HIVEP3|coding|null|intron	1	400,	0,
chr1:41819399-41819799	-	HIVEP3|14|HIVEP3|coding|null|intron	1	400,	0,
chr1:41939229-41939629	-	HIVEP3|23|HIVEP3|coding|null|intron	1	400,	0,
chr1:41939908-41940308	-	HIVEP3|24|HIVEP3|coding|null|intron	1	400,	0,
chr1:42019539-42019939	-	HIVEP3|28|HIVEP3|coding|null|intron	1	400,	0,
chr1:42022999-42023399	-	HIVEP3|29|HIVEP3|coding|null|intron	1	400,	0,
chr1:42028181-42028581	-	HIVEP3|30|HIVEP3|coding|null|intron	1	400,	0,
chr1:42041818-42042218	+	AL158216.1|1|AL158216.1|lncRNA|null|intron	1	400,	0,
chr1:42042241-42042641	+	AL158216.1|2|AL158216.1|lncRNA|null|intron	1	400,	0,
chr1:42198220-42198620	-	FOXJ3|2|FOXJ3|coding|null|intron	1	400,	0,
chr1:42200437-42200837	-	FOXJ3|3|FOXJ3|coding|null|intron	1	400,	0,
chr1:42206840-42207240	-	FOXJ3|4|FOXJ3|coding|null|intron	1	400,	0,
chr1:42234120-42234520	-	FOXJ3|5|FOXJ3|coding|null|intron	1	400,	0,
chr1:42301523-42301923	-	FOXJ3|10|FOXJ3|coding|null|intron	1	400,	0,
chr1:42396007-42396407	+	RIMKLA|1|RIMKLA|coding|null|intron	1	400,	0,
chr1:42401144-42401544	+	RIMKLA|2|RIMKLA|coding|null|intron	1	400,	0,
chr1:42412842-42413242	+	RIMKLA|4|RIMKLA|coding|null|intron	1	400,	0,
chr1:42432342-42432742	-	ZMYND12|1|ZMYND12|coding|null|intron	1	400,	0,
chr1:42454997-42455397	-	ZMYND12|2|ZMYND12|coding|null|intron	1	400,	0,
chr1:42464671-42465071	+	CCDC30|1|CCDC30|coding|null|intron	1	400,	0,
chr1:42522334-42522734	+	CCDC30|5|CCDC30|coding|null|intron	1	400,	0,
chr1:42558792-42559192	+	CCDC30|6|CCDC30|coding|null|intron	1	400,	0,
chr1:42560766-42561166	+	CCDC30|7|CCDC30|coding|null|intron	1	400,	0,
chr1:42567303-42567703	+	CCDC30|8|CCDC30|coding|null|intron	1	400,	0,
chr1:42569788-42570188	+	CCDC30|10|CCDC30|coding|null|intron	1	400,	0,
chr1:42574750-42575150	+	CCDC30|11|CCDC30|coding|null|intron	1	400,	0,
chr1:42575300-42575700	+	CCDC30|12|CCDC30|coding|null|intron	1	400,	0,
chr1:42581587-42581987	+	CCDC30|13|CCDC30|coding|null|intron	1	400,	0,
chr1:42596335-42596735	+	CCDC30|15|CCDC30|coding|null|intron	1	400,	0,
chr1:42597029-42597429	+	CCDC30|16|CCDC30|coding|null|intron	1	400,	0,
chr1:42675640-42676040	+	PPIH|2|PPIH|coding|null|intron	1	400,	0,
chr1:42765460-42765860	-	P3H1|1|P3H1|coding|null|intron	1	400,	0,
chr1:42787117-42787517	+	TMEM269|1|TMEM269|coding|null|intron	1	400,	0,
chr1:42791152-42791552	+	TMEM269|2|TMEM269|coding|null|intron	1	400,	0,
chr1:42792232-42792632	+	TMEM269|4|TMEM269|coding|null|intron	1	400,	0,
chr1:42803477-42803877	+	TMEM269|6|TMEM269|coding|null|intron	1	400,	0,
chr1:42812082-42812482	-	SVBP|1|SVBP|coding|null|intron	1	400,	0,
chr1:42812612-42813012	-	SVBP|2|SVBP|coding|null|intron	1	400,	0,
chr1:42823469-42823869	+	ERMAP|2|ERMAP|coding|null|intron	1	400,	0,
chr1:42843711-42844111	-	AL512353.1|1|AL512353.1|lncRNA|null|intron	1	400,	0,
chr1:42845095-42845495	-	AL512353.1|2|AL512353.1|lncRNA|null|intron	1	400,	0,
chr1:42847232-42847632	+	ZNF691|1|ZNF691|coding|null|intron	1	400,	0,
chr1:42940605-42941005	-	SLC2A1|1|SLC2A1|coding|null|intron	1	400,	0,
chr1:42971237-42971637	+	SLC2A1-AS1|1|SLC2A1-AS1|lncRNA|null|intron	1	400,	0,
chr1:42981886-42982286	+	SLC2A1-AS1|2|SLC2A1-AS1|lncRNA|null|intron	1	400,	0,
chr1:43170226-43170626	-	EBNA1BP2|1|EBNA1BP2|coding|null|intron	1	400,	0,
chr1:43203944-43204344	-	EBNA1BP2|3|EBNA1BP2|coding|null|intron	1	400,	0,
chr1:43204381-43204781	-	EBNA1BP2|4|EBNA1BP2|coding|null|intron	1	400,	0,
chr1:43237273-43237673	-	EBNA1BP2|6|EBNA1BP2|coding|null|intron	1	400,	0,
chr1:43246798-43247198	+	CFAP57|3|CFAP57|coding|null|intron	1	400,	0,
chr1:43301487-43301887	+	TIE1|1|TIE1|coding|null|intron	1	400,	0,
chr1:43344729-43345129	+	MPL|1|MPL|coding|null|intron	1	400,	0,
chr1:43391375-43391775	+	SZT2|2|SZT2|coding|null|intron	1	400,	0,
chr1:43409000-43409400	+	SZT2|4|SZT2|coding|null|intron	1	400,	0,
chr1:43416902-43417302	+	SZT2|5|SZT2|coding|null|intron	1	400,	0,
chr1:43417904-43418304	+	SZT2|6|SZT2|coding|null|intron	1	400,	0,
chr1:43557299-43557699	+	PTPRF|3|PTPRF|coding|null|intron	1	400,	0,
chr1:43714893-43715293	+	AL451062.4|8|AL451062.4|coding|null|intron	1	400,	0,
chr1:43714893-43715293	+	ST3GAL3|2|ST3GAL3|coding|null|intron	1	400,	0,
chr1:43726639-43727039	-	AL451062.1|3|AL451062.1|lncRNA|null|intron	1	400,	0,
chr1:43740419-43740819	+	ST3GAL3|4|ST3GAL3|coding|null|intron	1	400,	0,
chr1:43764165-43764565	+	AL451062.4|13|AL451062.4|coding|null|intron	1	400,	0,
chr1:43764165-43764565	+	ST3GAL3|8|ST3GAL3|coding|null|intron	1	400,	0,
chr1:43767457-43767857	+	ST3GAL3|9|ST3GAL3|coding|null|intron	1	400,	0,
chr1:43796854-43797254	+	AL451062.4|15|AL451062.4|coding|null|intron	1	400,	0,
chr1:43796854-43797254	+	ST3GAL3|12|ST3GAL3|coding|null|intron	1	400,	0,
chr1:43832341-43832741	+	AL451062.4|16|AL451062.4|coding|null|intron	1	400,	0,
chr1:43832341-43832741	+	ST3GAL3|13|ST3GAL3|coding|null|intron	1	400,	0,
chr1:43866055-43866455	+	ST3GAL3|18|ST3GAL3|coding|null|intron	1	400,	0,
chr1:43874111-43874511	+	ST3GAL3|19|ST3GAL3|coding|null|intron	1	400,	0,
chr1:43888022-43888422	+	AL451062.4|21|AL451062.4|coding|null|intron	1	400,	0,
chr1:43888022-43888422	+	ST3GAL3|20|ST3GAL3|coding|null|intron	1	400,	0,
chr1:43959067-43959467	+	IPO13|2|IPO13|coding|null|intron	1	400,	0,
chr1:44030860-44031260	+	AL139220.2|1|AL139220.2|lncRNA|null|intron	1	400,	0,
chr1:44031635-44032035	+	AL139220.2|2|AL139220.2|lncRNA|null|intron	1	400,	0,
chr1:44033799-44034199	+	AL139220.2|3|AL139220.2|lncRNA|null|intron	1	400,	0,
chr1:44226843-44227243	-	ERI3|1|ERI3|coding|null|intron	1	400,	0,
chr1:44324446-44324846	-	ERI3|3|ERI3|coding|null|intron	1	400,	0,
chr1:44330159-44330559	-	ERI3|4|ERI3|coding|null|intron	1	400,	0,
chr1:44423746-44424146	+	RNF220|1|RNF220|coding|null|intron	1	400,	0,
chr1:44429227-44429627	+	RNF220|3|RNF220|coding|null|intron	1	400,	0,
chr1:44441153-44441553	+	RNF220|5|RNF220|coding|null|intron	1	400,	0,
chr1:44443671-44444071	+	RNF220|6|RNF220|coding|null|intron	1	400,	0,
chr1:44451992-44452392	+	RNF220|8|RNF220|coding|null|intron	1	400,	0,
chr1:44476001-44476401	+	RNF220|12|RNF220|coding|null|intron	1	400,	0,
chr1:44481323-44481723	+	RNF220|13|RNF220|coding|null|intron	1	400,	0,
chr1:44518955-44519355	+	RNF220|18|RNF220|coding|null|intron	1	400,	0,
chr1:44538661-44539061	+	RNF220|20|RNF220|coding|null|intron	1	400,	0,
chr1:44638498-44638898	+	RNF220|22|RNF220|coding|null|intron	1	400,	0,
chr1:44639787-44640187	-	TMEM53|1|TMEM53|coding|null|intron	1	400,	0,
chr1:44650725-44651125	-	TMEM53|2|TMEM53|coding|null|intron	1	400,	0,
chr1:44661211-44661611	-	TMEM53|4|TMEM53|coding|null|intron	1	400,	0,
chr1:44669893-44670293	-	TMEM53|6|TMEM53|coding|null|intron	1	400,	0,
chr1:44682361-44682761	+	ARMH1|1|ARMH1|coding|null|intron	1	400,	0,
chr1:44743408-44743808	+	KIF2C|2|KIF2C|coding|null|intron	1	400,	0,
chr1:44746957-44747357	+	KIF2C|3|KIF2C|coding|null|intron	1	400,	0,
chr1:44752629-44753029	+	KIF2C|4|KIF2C|coding|null|intron	1	400,	0,
chr1:44763548-44763948	+	KIF2C|5|KIF2C|coding|null|intron	1	400,	0,
chr1:44774525-44774925	-	AL592166.1|2|AL592166.1|lncRNA|null|intron	1	400,	0,
chr1:45114620-45115020	-	ZSWIM5|2|ZSWIM5|coding|null|intron	1	400,	0,
chr1:45158182-45158582	-	ZSWIM5|7|ZSWIM5|coding|null|intron	1	400,	0,
chr1:45176603-45177003	-	ZSWIM5|9|ZSWIM5|coding|null|intron	1	400,	0,
chr1:45186639-45187039	-	ZSWIM5|10|ZSWIM5|coding|null|intron	1	400,	0,
chr1:45199240-45199640	-	ZSWIM5|12|ZSWIM5|coding|null|intron	1	400,	0,
chr1:45203363-45203763	-	ZSWIM5|13|ZSWIM5|coding|null|intron	1	400,	0,
chr1:45283021-45283421	-	ZSWIM5|16|ZSWIM5|coding|null|intron	1	400,	0,
chr1:45296378-45296778	-	ZSWIM5|17|ZSWIM5|coding|null|intron	1	400,	0,
chr1:45376362-45376762	-	TESK2|5|TESK2|coding|null|intron	1	400,	0,
chr1:45490005-45490405	-	TESK2|16|TESK2|coding|null|intron	1	400,	0,
chr1:45637491-45637891	-	GPBP1L1|1|GPBP1L1|coding|null|intron	1	400,	0,
chr1:45695101-45695501	-	AL604028.1|2|AL604028.1|lncRNA|null|intron	1	400,	0,
chr1:45695101-45695501	-	IPP|1|IPP|coding|null|intron	1	400,	0,
chr1:45739906-45740306	-	IPP|3|IPP|coding|null|intron	1	400,	0,
chr1:45749620-45750020	-	IPP|5|IPP|coding|null|intron	1	400,	0,
chr1:45884159-45884559	+	MAST2|3|MAST2|coding|null|intron	1	400,	0,
chr1:45944958-45945358	+	MAST2|9|MAST2|coding|null|intron	1	400,	0,
chr1:45952181-45952581	+	MAST2|11|MAST2|coding|null|intron	1	400,	0,
chr1:45960123-45960523	+	MAST2|12|MAST2|coding|null|intron	1	400,	0,
chr1:46071248-46071648	-	P3R3URF-PIK3R3|2|P3R3URF-PIK3R3|coding|null|intron	1	400,	0,
chr1:46071248-46071648	-	PIK3R3|2|PIK3R3|coding|null|intron	1	400,	0,
chr1:46076020-46076420	-	PIK3R3|3|PIK3R3|coding|null|intron	1	400,	0,
chr1:46076021-46076421	-	P3R3URF-PIK3R3|3|P3R3URF-PIK3R3|coding|null|intron	1	400,	0,
chr1:46076884-46077284	-	PIK3R3|4|PIK3R3|coding|null|intron	1	400,	0,
chr1:46076885-46077285	-	P3R3URF-PIK3R3|4|P3R3URF-PIK3R3|coding|null|intron	1	400,	0,
chr1:46087572-46087972	-	P3R3URF-PIK3R3|5|P3R3URF-PIK3R3|coding|null|intron	1	400,	0,
chr1:46087572-46087972	-	PIK3R3|5|PIK3R3|coding|null|intron	1	400,	0,
chr1:46090268-46090668	-	P3R3URF-PIK3R3|6|P3R3URF-PIK3R3|coding|null|intron	1	400,	0,
chr1:46090268-46090668	-	PIK3R3|6|PIK3R3|coding|null|intron	1	400,	0,
chr1:46119615-46120015	-	P3R3URF-PIK3R3|8|P3R3URF-PIK3R3|coding|null|intron	1	400,	0,
chr1:46119615-46120015	-	PIK3R3|8|PIK3R3|coding|null|intron	1	400,	0,
chr1:46130491-46130891	-	P3R3URF-PIK3R3|9|P3R3URF-PIK3R3|coding|null|intron	1	400,	0,
chr1:46130491-46130891	-	PIK3R3|9|PIK3R3|coding|null|intron	1	400,	0,
chr1:46131082-46131482	-	P3R3URF-PIK3R3|10|P3R3URF-PIK3R3|coding|null|intron	1	400,	0,
chr1:46131084-46131484	-	PIK3R3|10|PIK3R3|coding|null|intron	1	400,	0,
chr1:46207384-46207784	-	POMGNT1|1|POMGNT1|coding|null|intron	1	400,	0,
chr1:46212798-46213198	-	POMGNT1|2|POMGNT1|coding|null|intron	1	400,	0,
chr1:46253253-46253653	+	RAD54L|2|RAD54L|coding|null|intron	1	400,	0,
chr1:46253979-46254379	+	RAD54L|3|RAD54L|coding|null|intron	1	400,	0,
chr1:46261728-46262128	+	RAD54L|4|RAD54L|coding|null|intron	1	400,	0,
chr1:46265043-46265443	+	RAD54L|5|RAD54L|coding|null|intron	1	400,	0,
chr1:46294081-46294481	-	LRRC41|2|LRRC41|coding|null|intron	1	400,	0,
chr1:46301282-46301682	-	LRRC41|3|LRRC41|coding|null|intron	1	400,	0,
chr1:46352137-46352537	+	NSUN4|3|NSUN4|coding|null|intron	1	400,	0,
chr1:46395512-46395912	+	FAAH|1|FAAH|coding|null|intron	1	400,	0,
chr1:46396291-46396691	+	FAAH|2|FAAH|coding|null|intron	1	400,	0,
chr1:46399352-46399752	+	FAAH|3|FAAH|coding|null|intron	1	400,	0,
chr1:46402328-46402728	+	FAAH|4|FAAH|coding|null|intron	1	400,	0,
chr1:46435442-46435842	+	FAAHP1|1|FAAHP1|others|null|intron	1	400,	0,
chr1:46446937-46447337	+	FAAHP1|3|FAAHP1|others|null|intron	1	400,	0,
chr1:46462204-46462604	+	FAAHP1|4|FAAHP1|others|null|intron	1	400,	0,
chr1:46476172-46476572	+	FAAHP1|6|FAAHP1|others|null|intron	1	400,	0,
chr1:46588258-46588658	-	MKNK1|4|MKNK1|coding|null|intron	1	400,	0,
chr1:46610361-46610761	-	MOB3C|1|MOB3C|coding|null|intron	1	400,	0,
chr1:46648654-46649054	-	ATPAF1|2|ATPAF1|coding|null|intron	1	400,	0,
chr1:46651009-46651409	-	ATPAF1|3|ATPAF1|coding|null|intron	1	400,	0,
chr1:46659960-46660360	-	ATPAF1|5|ATPAF1|coding|null|intron	1	400,	0,
chr1:46661225-46661625	-	ATPAF1|6|ATPAF1|coding|null|intron	1	400,	0,
chr1:46662787-46663187	-	ATPAF1|7|ATPAF1|coding|null|intron	1	400,	0,
chr1:46703072-46703472	-	EFCAB14|3|EFCAB14|coding|null|intron	1	400,	0,
chr1:46716460-46716860	-	EFCAB14|6|EFCAB14|coding|null|intron	1	400,	0,
chr1:47291457-47291857	-	STIL|3|STIL|coding|null|intron	1	400,	0,
chr1:47300659-47301059	-	STIL|5|STIL|coding|null|intron	1	400,	0,
chr1:47305707-47306107	-	STIL|7|STIL|coding|null|intron	1	400,	0,
chr1:48375490-48375890	-	SPATA6|2|SPATA6|coding|null|intron	1	400,	0,
chr1:48377026-48377426	-	SPATA6|3|SPATA6|coding|null|intron	1	400,	0,
chr1:48377434-48377834	-	SPATA6|4|SPATA6|coding|null|intron	1	400,	0,
chr1:48384551-48384951	-	SPATA6|5|SPATA6|coding|null|intron	1	400,	0,
chr1:48404331-48404731	-	SPATA6|7|SPATA6|coding|null|intron	1	400,	0,
chr1:48447030-48447430	-	SPATA6|9|SPATA6|coding|null|intron	1	400,	0,
chr1:48756650-48757050	-	BEND5|2|BEND5|coding|null|intron	1	400,	0,
chr1:48756656-48757056	-	AGBL4|4|AGBL4|coding|null|intron	1	400,	0,
chr1:48757298-48757698	-	BEND5|3|BEND5|coding|null|intron	1	400,	0,
chr1:48757299-48757699	-	AGBL4|5|AGBL4|coding|null|intron	1	400,	0,
chr1:48757954-48758354	-	AGBL4|6|AGBL4|coding|null|intron	1	400,	0,
chr1:48757960-48758360	-	BEND5|4|BEND5|coding|null|intron	1	400,	0,
chr1:48770220-48770620	-	BEND5|5|BEND5|coding|null|intron	1	400,	0,
chr1:50118588-50118988	+	ELAVL4|4|ELAVL4|coding|null|intron	1	400,	0,
chr1:50643214-50643614	-	FAF1|7|FAF1|coding|null|intron	1	400,	0,
chr1:50730517-50730917	-	FAF1|12|FAF1|coding|null|intron	1	400,	0,
chr1:50752694-50753094	-	FAF1|14|FAF1|coding|null|intron	1	400,	0,
chr1:50757775-50758175	-	FAF1|16|FAF1|coding|null|intron	1	400,	0,
chr1:50822756-50823156	-	FAF1|18|FAF1|coding|null|intron	1	400,	0,
chr1:50891082-50891482	-	FAF1|23|FAF1|coding|null|intron	1	400,	0,
chr1:50892884-50893284	-	FAF1|24|FAF1|coding|null|intron	1	400,	0,
chr1:50927853-50928253	-	FAF1|26|FAF1|coding|null|intron	1	400,	0,
chr1:51333894-51334294	-	TTC39A|3|TTC39A|coding|null|intron	1	400,	0,
chr1:51337391-51337791	-	TTC39A|4|TTC39A|coding|null|intron	1	400,	0,
chr1:51343819-51344219	-	TTC39A|6|TTC39A|coding|null|intron	1	400,	0,
chr1:51435196-51435596	-	EPS15|8|EPS15|coding|null|intron	1	400,	0,
chr1:51443651-51444051	-	EPS15|10|EPS15|coding|null|intron	1	400,	0,
chr1:51480517-51480917	-	EPS15|14|EPS15|coding|null|intron	1	400,	0,
chr1:51618112-51618512	+	OSBPL9|1|OSBPL9|coding|null|intron	1	400,	0,
chr1:51633218-51633618	+	OSBPL9|2|OSBPL9|coding|null|intron	1	400,	0,
chr1:51659127-51659527	+	OSBPL9|5|OSBPL9|coding|null|intron	1	400,	0,
chr1:51671303-51671703	+	OSBPL9|6|OSBPL9|coding|null|intron	1	400,	0,
chr1:51797782-51798182	-	NRDC|1|NRDC|coding|null|intron	1	400,	0,
chr1:51937470-51937870	-	RAB3B|3|RAB3B|coding|null|intron	1	400,	0,
chr1:51967489-51967889	-	RAB3B|4|RAB3B|coding|null|intron	1	400,	0,
chr1:51979222-51979622	-	RAB3B|5|RAB3B|coding|null|intron	1	400,	0,
chr1:51982372-51982772	-	RAB3B|6|RAB3B|coding|null|intron	1	400,	0,
chr1:52057393-52057793	+	BTF3L4|1|BTF3L4|coding|null|intron	1	400,	0,
chr1:52064247-52064647	+	BTF3L4|2|BTF3L4|coding|null|intron	1	400,	0,
chr1:52160388-52160788	+	ZFYVE9|1|ZFYVE9|coding|null|intron	1	400,	0,
chr1:52243923-52244323	+	ZFYVE9|3|ZFYVE9|coding|null|intron	1	400,	0,
chr1:52324961-52325361	+	ZFYVE9|12|ZFYVE9|coding|null|intron	1	400,	0,
chr1:52366044-52366444	+	AL513218.2|1|AL513218.2|lncRNA|null|intron	1	400,	0,
chr1:52381939-52382339	-	ORC1|1|ORC1|coding|null|intron	1	400,	0,
chr1:52398624-52399024	-	ORC1|4|ORC1|coding|null|intron	1	400,	0,
chr1:52400425-52400825	-	ORC1|5|ORC1|coding|null|intron	1	400,	0,
chr1:52406613-52407013	+	PRPF38A|1|PRPF38A|coding|null|intron	1	400,	0,
chr1:52407667-52408067	+	PRPF38A|2|PRPF38A|coding|null|intron	1	400,	0,
chr1:52638069-52638469	+	SHISAL2A|1|SHISAL2A|coding|null|intron	1	400,	0,
chr1:52643470-52643870	+	SHISAL2A|3|SHISAL2A|coding|null|intron	1	400,	0,
chr1:52655736-52656136	+	SHISAL2A|6|SHISAL2A|coding|null|intron	1	400,	0,
chr1:52691602-52692002	-	COA7|2|COA7|coding|null|intron	1	400,	0,
chr1:52748828-52749228	+	ZYG11B|2|ZYG11B|coding|null|intron	1	400,	0,
chr1:52785684-52786084	+	ZYG11B|4|ZYG11B|coding|null|intron	1	400,	0,
chr1:52799408-52799808	+	ZYG11B|6|ZYG11B|coding|null|intron	1	400,	0,
chr1:52873647-52874047	+	ZYG11A|2|ZYG11A|coding|null|intron	1	400,	0,
chr1:52917958-52918358	-	ECHDC2|2|ECHDC2|coding|null|intron	1	400,	0,
chr1:52920659-52921059	-	ECHDC2|3|ECHDC2|coding|null|intron	1	400,	0,
chr1:53000577-53000977	+	SCP2|5|SCP2|coding|null|intron	1	400,	0,
chr1:53005663-53006063	+	SCP2|7|SCP2|coding|null|intron	1	400,	0,
chr1:53035506-53035906	+	SCP2|11|SCP2|coding|null|intron	1	400,	0,
chr1:53040834-53041234	+	SCP2|12|SCP2|coding|null|intron	1	400,	0,
chr1:53197776-53198176	+	CPT2|1|CPT2|coding|null|intron	1	400,	0,
chr1:53329779-53330179	+	LINC01771|1|LINC01771|lncRNA|null|intron	1	400,	0,
chr1:53780034-53780434	-	NDC1|2|NDC1|coding|null|intron	1	400,	0,
chr1:53785942-53786342	-	NDC1|4|NDC1|coding|null|intron	1	400,	0,
chr1:53828577-53828977	-	NDC1|9|NDC1|coding|null|intron	1	400,	0,
chr1:53829545-53829945	-	NDC1|10|NDC1|coding|null|intron	1	400,	0,
chr1:53837201-53837601	-	NDC1|12|NDC1|coding|null|intron	1	400,	0,
chr1:53863924-53864324	-	YIPF1|1|YIPF1|coding|null|intron	1	400,	0,
chr1:53876341-53876741	-	YIPF1|4|YIPF1|coding|null|intron	1	400,	0,
chr1:53931889-53932289	-	HSPB11|1|HSPB11|coding|null|intron	1	400,	0,
chr1:53946640-53947040	+	LRRC42|1|LRRC42|coding|null|intron	1	400,	0,
chr1:53950951-53951351	+	LRRC42|2|LRRC42|coding|null|intron	1	400,	0,
chr1:53952727-53953127	+	LRRC42|3|LRRC42|coding|null|intron	1	400,	0,
chr1:53960862-53961262	+	LRRC42|4|LRRC42|coding|null|intron	1	400,	0,
chr1:53962429-53962829	+	LRRC42|5|LRRC42|coding|null|intron	1	400,	0,
chr1:54039804-54040204	-	TMEM59|1|TMEM59|coding|null|intron	1	400,	0,
chr1:54051007-54051407	-	TMEM59|5|TMEM59|coding|null|intron	1	400,	0,
chr1:54055021-54055421	+	TCEANC2|1|TCEANC2|coding|null|intron	1	400,	0,
chr1:54064864-54065264	+	TCEANC2|3|TCEANC2|coding|null|intron	1	400,	0,
chr1:54065891-54066291	+	TCEANC2|4|TCEANC2|coding|null|intron	1	400,	0,
chr1:54106409-54106809	+	TCEANC2|8|TCEANC2|coding|null|intron	1	400,	0,
chr1:54108269-54108669	+	TCEANC2|9|TCEANC2|coding|null|intron	1	400,	0,
chr1:54164155-54164555	-	AL357673.1|1|AL357673.1|coding|null|intron	1	400,	0,
chr1:54183077-54183477	-	AL357673.1|6|AL357673.1|coding|null|intron	1	400,	0,
chr1:54183077-54183477	-	CYB5RL|2|CYB5RL|coding|null|intron	1	400,	0,
chr1:54194280-54194680	+	MRPL37|1|MRPL37|coding|null|intron	1	400,	0,
chr1:54203007-54203407	+	MRPL37|3|MRPL37|coding|null|intron	1	400,	0,
chr1:54208080-54208480	+	MRPL37|4|MRPL37|coding|null|intron	1	400,	0,
chr1:54254805-54255205	-	SSBP3|5|SSBP3|coding|null|intron	1	400,	0,
chr1:54271768-54272168	-	SSBP3|6|SSBP3|coding|null|intron	1	400,	0,
chr1:54563850-54564250	+	ACOT11|4|ACOT11|coding|null|intron	1	400,	0,
chr1:54591475-54591875	+	ACOT11|7|ACOT11|coding|null|intron	1	400,	0,
chr1:54631663-54632063	+	ACOT11|10|ACOT11|coding|null|intron	1	400,	0,
chr1:54650743-54651143	+	MROH7-TTC4|3|MROH7-TTC4|coding|null|intron	1	400,	0,
chr1:54650748-54651148	+	MROH7|3|MROH7|coding|null|intron	1	400,	0,
chr1:54656959-54657359	+	MROH7|4|MROH7|coding|null|intron	1	400,	0,
chr1:54659722-54660122	+	MROH7|5|MROH7|coding|null|intron	1	400,	0,
chr1:54695911-54696311	+	MROH7|7|MROH7|coding|null|intron	1	400,	0,
chr1:54706731-54707131	+	MROH7|8|MROH7|coding|null|intron	1	400,	0,
chr1:54719366-54719766	+	MROH7-TTC4|5|MROH7-TTC4|coding|null|intron	1	400,	0,
chr1:54719366-54719766	+	TTC4|1|TTC4|coding|null|intron	1	400,	0,
chr1:54725290-54725690	+	MROH7-TTC4|6|MROH7-TTC4|coding|null|intron	1	400,	0,
chr1:54725290-54725690	+	TTC4|2|TTC4|coding|null|intron	1	400,	0,
chr1:54730977-54731377	+	MROH7-TTC4|7|MROH7-TTC4|coding|null|intron	1	400,	0,
chr1:54730977-54731377	+	TTC4|3|TTC4|coding|null|intron	1	400,	0,
chr1:54762364-54762764	-	PARS2|2|PARS2|coding|null|intron	1	400,	0,
chr1:54783439-54783839	-	TTC22|1|TTC22|coding|null|intron	1	400,	0,
chr1:54790807-54791207	-	TTC22|2|TTC22|coding|null|intron	1	400,	0,
chr1:54797785-54798185	-	TTC22|3|TTC22|coding|null|intron	1	400,	0,
chr1:54827699-54828099	+	LEXM|1|LEXM|coding|null|intron	1	400,	0,
chr1:54840624-54841024	+	LEXM|4|LEXM|coding|null|intron	1	400,	0,
chr1:54877225-54877625	-	DHCR24|2|DHCR24|coding|null|intron	1	400,	0,
chr1:54885197-54885597	-	DHCR24|3|DHCR24|coding|null|intron	1	400,	0,
chr1:55090448-55090848	-	USP24|2|USP24|coding|null|intron	1	400,	0,
chr1:55112383-55112783	-	USP24|4|USP24|coding|null|intron	1	400,	0,
chr1:55150346-55150746	-	USP24|7|USP24|coding|null|intron	1	400,	0,
chr1:55155952-55156352	-	USP24|8|USP24|coding|null|intron	1	400,	0,
chr1:55164386-55164786	-	USP24|9|USP24|coding|null|intron	1	400,	0,
chr1:55177514-55177914	-	USP24|12|USP24|coding|null|intron	1	400,	0,
chr1:55191589-55191989	-	USP24|13|USP24|coding|null|intron	1	400,	0,
chr1:55258619-55259019	+	MIR4422HG|3|MIR4422HG|lncRNA|null|intron	1	400,	0,
chr1:55274142-55274542	+	MIR4422HG|4|MIR4422HG|lncRNA|null|intron	1	400,	0,
chr1:55278171-55278571	+	MIR4422HG|5|MIR4422HG|lncRNA|null|intron	1	400,	0,
chr1:55293635-55294035	+	MIR4422HG|6|MIR4422HG|lncRNA|null|intron	1	400,	0,
chr1:55500243-55500643	+	AL603840.1|3|AL603840.1|lncRNA|null|intron	1	400,	0,
chr1:55562652-55563052	+	AL603840.1|4|AL603840.1|lncRNA|null|intron	1	400,	0,
chr1:55683872-55684272	+	AL603840.1|5|AL603840.1|lncRNA|null|intron	1	400,	0,
chr1:55806196-55806596	+	AL603840.1|6|AL603840.1|lncRNA|null|intron	1	400,	0,
chr1:56011600-56012000	+	AL603840.1|11|AL603840.1|lncRNA|null|intron	1	400,	0,
chr1:56012400-56012800	+	AL603840.1|12|AL603840.1|lncRNA|null|intron	1	400,	0,
chr1:56281135-56281535	-	AC119674.2|1|AC119674.2|coding|null|intron	1	400,	0,
chr1:56364206-56364606	-	AC119674.2|2|AC119674.2|coding|null|intron	1	400,	0,
chr1:56488421-56488821	-	AC119674.2|3|AC119674.2|coding|null|intron	1	400,	0,
chr1:58470174-58470574	-	OMA1|1|OMA1|coding|null|intron	1	400,	0,
chr1:58485606-58486006	-	OMA1|2|OMA1|coding|null|intron	1	400,	0,
chr1:58485612-58486012	-	DAB1|2|DAB1|coding|null|intron	1	400,	0,
chr1:58488038-58488438	-	OMA1|3|OMA1|coding|null|intron	1	400,	0,
chr1:58495444-58495844	-	OMA1|5|OMA1|coding|null|intron	1	400,	0,
chr1:58539552-58539952	-	DAB1|5|DAB1|coding|null|intron	1	400,	0,
chr1:58539552-58539952	-	OMA1|8|OMA1|coding|null|intron	1	400,	0,
chr1:58544847-58545247	-	DAB1|6|DAB1|coding|null|intron	1	400,	0,
chr1:58544894-58545294	-	OMA1|9|OMA1|coding|null|intron	1	400,	0,
chr1:58785504-58785904	+	LINC01135|1|LINC01135|lncRNA|null|intron	1	400,	0,
chr1:58786223-58786623	+	LINC01135|2|LINC01135|lncRNA|null|intron	1	400,	0,
chr1:58795811-58796211	+	LINC01135|3|LINC01135|lncRNA|null|intron	1	400,	0,
chr1:58808573-58808973	+	LINC01135|4|LINC01135|lncRNA|null|intron	1	400,	0,
chr1:58827239-58827639	+	LINC01135|6|LINC01135|lncRNA|null|intron	1	400,	0,
chr1:58888559-58888959	-	LINC02777|1|LINC02777|lncRNA|null|intron	1	400,	0,
chr1:58903160-58903560	-	LINC02777|3|LINC02777|lncRNA|null|intron	1	400,	0,
chr1:58963825-58964225	+	LINC01358|2|LINC01358|lncRNA|null|intron	1	400,	0,
chr1:59057771-59058171	+	LINC01358|7|LINC01358|lncRNA|null|intron	1	400,	0,
chr1:59064872-59065272	+	LINC01358|8|LINC01358|lncRNA|null|intron	1	400,	0,
chr1:59094101-59094501	+	LINC01358|9|LINC01358|lncRNA|null|intron	1	400,	0,
chr1:59099739-59100139	+	LINC01358|10|LINC01358|lncRNA|null|intron	1	400,	0,
chr1:59818472-59818872	+	HOOK1|1|HOOK1|coding|null|intron	1	400,	0,
chr1:59895583-59895983	-	CYP2J2|1|CYP2J2|coding|null|intron	1	400,	0,
chr1:59906351-59906751	-	CYP2J2|3|CYP2J2|coding|null|intron	1	400,	0,
chr1:59926065-59926465	-	CYP2J2|4|CYP2J2|coding|null|intron	1	400,	0,
chr1:60038708-60039108	-	C1orf87|1|C1orf87|coding|null|intron	1	400,	0,
chr1:60044000-60044400	-	C1orf87|2|C1orf87|coding|null|intron	1	400,	0,
chr1:61078847-61079247	+	NFIA|2|NFIA|coding|null|intron	1	400,	0,
chr1:61141766-61142166	+	NFIA|4|NFIA|coding|null|intron	1	400,	0,
chr1:61155174-61155574	+	NFIA|5|NFIA|coding|null|intron	1	400,	0,
chr1:61218186-61218586	+	NFIA|9|NFIA|coding|null|intron	1	400,	0,
chr1:61351848-61352248	+	NFIA|18|NFIA|coding|null|intron	1	400,	0,
chr1:61691190-61691590	-	TM2D1|1|TM2D1|coding|null|intron	1	400,	0,
chr1:61713970-61714370	-	TM2D1|3|TM2D1|coding|null|intron	1	400,	0,
chr1:61719074-61719474	-	TM2D1|4|TM2D1|coding|null|intron	1	400,	0,
chr1:61722937-61723337	-	TM2D1|6|TM2D1|coding|null|intron	1	400,	0,
chr1:61925021-61925421	+	PATJ|7|PATJ|coding|null|intron	1	400,	0,
chr1:61931005-61931405	+	PATJ|8|PATJ|coding|null|intron	1	400,	0,
chr1:62115088-62115488	+	PATJ|15|PATJ|coding|null|intron	1	400,	0,
chr1:62116001-62116401	+	PATJ|16|PATJ|coding|null|intron	1	400,	0,
chr1:62195015-62195415	+	L1TD1|1|L1TD1|coding|null|intron	1	400,	0,
chr1:62437599-62437999	+	USP1|1|USP1|coding|null|intron	1	400,	0,
chr1:62479703-62480103	-	DOCK7|3|DOCK7|coding|null|intron	1	400,	0,
chr1:62549496-62549896	-	DOCK7|7|DOCK7|coding|null|intron	1	400,	0,
chr1:62562210-62562610	-	DOCK7|11|DOCK7|coding|null|intron	1	400,	0,
chr1:62635770-62636170	-	DOCK7|12|DOCK7|coding|null|intron	1	400,	0,
chr1:62642085-62642485	-	DOCK7|14|DOCK7|coding|null|intron	1	400,	0,
chr1:62655518-62655918	-	DOCK7|15|DOCK7|coding|null|intron	1	400,	0,
chr1:62806204-62806604	+	ATG4C|6|ATG4C|coding|null|intron	1	400,	0,
chr1:62858257-62858657	+	ATG4C|9|ATG4C|coding|null|intron	1	400,	0,
chr1:62859096-62859496	+	ATG4C|10|ATG4C|coding|null|intron	1	400,	0,
chr1:63371868-63372268	+	ALG6|1|ALG6|coding|null|intron	1	400,	0,
chr1:63381258-63381658	+	ALG6|2|ALG6|coding|null|intron	1	400,	0,
chr1:63407478-63407878	+	ALG6|3|ALG6|coding|null|intron	1	400,	0,
chr1:63425416-63425816	+	ALG6|6|ALG6|coding|null|intron	1	400,	0,
chr1:63524347-63524747	+	EFCAB7|1|EFCAB7|coding|null|intron	1	400,	0,
chr1:63534841-63535241	+	EFCAB7|3|EFCAB7|coding|null|intron	1	400,	0,
chr1:63540536-63540936	+	EFCAB7|5|EFCAB7|coding|null|intron	1	400,	0,
chr1:63780573-63780973	+	ROR1|1|ROR1|coding|null|intron	1	400,	0,
chr1:63782759-63783159	+	ROR1|2|ROR1|coding|null|intron	1	400,	0,
chr1:63802457-63802857	+	ROR1|3|ROR1|coding|null|intron	1	400,	0,
chr1:63803639-63804039	+	ROR1|4|ROR1|coding|null|intron	1	400,	0,
chr1:63838221-63838621	+	ROR1|6|ROR1|coding|null|intron	1	400,	0,
chr1:63839126-63839526	+	ROR1|7|ROR1|coding|null|intron	1	400,	0,
chr1:63849132-63849532	+	ROR1|8|ROR1|coding|null|intron	1	400,	0,
chr1:63897991-63898391	+	ROR1|11|ROR1|coding|null|intron	1	400,	0,
chr1:63900093-63900493	+	ROR1|12|ROR1|coding|null|intron	1	400,	0,
chr1:63964141-63964541	+	ROR1|13|ROR1|coding|null|intron	1	400,	0,
chr1:64020135-64020535	+	ROR1|15|ROR1|coding|null|intron	1	400,	0,
chr1:64051083-64051483	+	ROR1|16|ROR1|coding|null|intron	1	400,	0,
chr1:64066952-64067352	+	ROR1|18|ROR1|coding|null|intron	1	400,	0,
chr1:64070477-64070877	+	ROR1|19|ROR1|coding|null|intron	1	400,	0,
chr1:64072591-64072991	+	ROR1|20|ROR1|coding|null|intron	1	400,	0,
chr1:64078275-64078675	+	ROR1|21|ROR1|coding|null|intron	1	400,	0,
chr1:64083243-64083643	+	ROR1|22|ROR1|coding|null|intron	1	400,	0,
chr1:64099151-64099551	+	ROR1|23|ROR1|coding|null|intron	1	400,	0,
chr1:64146065-64146465	+	ROR1|26|ROR1|coding|null|intron	1	400,	0,
chr1:64559195-64559595	+	CACHD1|5|CACHD1|coding|null|intron	1	400,	0,
chr1:64794041-64794441	+	RAVER2|4|RAVER2|coding|null|intron	1	400,	0,
chr1:64805475-64805875	+	RAVER2|5|RAVER2|coding|null|intron	1	400,	0,
chr1:64809112-64809512	+	RAVER2|6|RAVER2|coding|null|intron	1	400,	0,
chr1:64821714-64822114	+	RAVER2|7|RAVER2|coding|null|intron	1	400,	0,
chr1:64938996-64939396	-	JAK1|4|JAK1|coding|null|intron	1	400,	0,
chr1:64951820-64952220	-	JAK1|7|JAK1|coding|null|intron	1	400,	0,
chr1:64953823-64954223	-	JAK1|8|JAK1|coding|null|intron	1	400,	0,
chr1:64954891-64955291	-	JAK1|9|JAK1|coding|null|intron	1	400,	0,
chr1:64974949-64975349	-	LINC01359|1|LINC01359|lncRNA|null|intron	1	400,	0,
chr1:64975608-64976008	-	LINC01359|2|LINC01359|lncRNA|null|intron	1	400,	0,
chr1:64993609-64994009	-	LINC01359|5|LINC01359|lncRNA|null|intron	1	400,	0,
chr1:65149360-65149760	+	AK4|1|AK4|coding|null|intron	1	400,	0,
chr1:65170041-65170441	+	AK4|2|AK4|coding|null|intron	1	400,	0,
chr1:65211477-65211877	+	AK4|3|AK4|coding|null|intron	1	400,	0,
chr1:65255696-65256096	+	DNAJC6|1|DNAJC6|coding|null|intron	1	400,	0,
chr1:65256225-65256625	+	DNAJC6|2|DNAJC6|coding|null|intron	1	400,	0,
chr1:65261636-65262036	+	DNAJC6|3|DNAJC6|coding|null|intron	1	400,	0,
chr1:65277574-65277974	+	DNAJC6|5|DNAJC6|coding|null|intron	1	400,	0,
chr1:65318455-65318855	+	DNAJC6|8|DNAJC6|coding|null|intron	1	400,	0,
chr1:65336085-65336485	+	DNAJC6|10|DNAJC6|coding|null|intron	1	400,	0,
chr1:65356189-65356589	+	DNAJC6|12|DNAJC6|coding|null|intron	1	400,	0,
chr1:65361596-65361996	+	DNAJC6|13|DNAJC6|coding|null|intron	1	400,	0,
chr1:65367677-65368077	+	DNAJC6|14|DNAJC6|coding|null|intron	1	400,	0,
chr1:65378709-65379109	+	DNAJC6|15|DNAJC6|coding|null|intron	1	400,	0,
chr1:65411433-65411833	+	DNAJC6|16|DNAJC6|coding|null|intron	1	400,	0,
chr1:65426186-65426586	+	LEPROT|1|LEPROT|coding|null|intron	1	400,	0,
chr1:65712607-65713007	+	AL513493.1|1|AL513493.1|lncRNA|null|intron	1	400,	0,
chr1:66334634-66335034	+	PDE4B|2|PDE4B|coding|null|intron	1	400,	0,
chr1:66338474-66338874	+	PDE4B|3|PDE4B|coding|null|intron	1	400,	0,
chr1:66357025-66357425	+	PDE4B|5|PDE4B|coding|null|intron	1	400,	0,
chr1:66764164-66764564	+	TCTEX1D1|1|TCTEX1D1|coding|null|intron	1	400,	0,
chr1:66895557-66895957	-	WDR78|3|WDR78|coding|null|intron	1	400,	0,
chr1:66907193-66907593	-	WDR78|4|WDR78|coding|null|intron	1	400,	0,
chr1:66907854-66908254	-	WDR78|5|WDR78|coding|null|intron	1	400,	0,
chr1:66922270-66922670	-	WDR78|8|WDR78|coding|null|intron	1	400,	0,
chr1:66924169-66924569	-	WDR78|9|WDR78|coding|null|intron	1	400,	0,
chr1:66931668-66932068	+	MIER1|1|MIER1|coding|null|intron	1	400,	0,
chr1:66942309-66942709	+	MIER1|4|MIER1|coding|null|intron	1	400,	0,
chr1:67024080-67024480	-	SLC35D1|3|SLC35D1|coding|null|intron	1	400,	0,
chr1:67167336-67167736	+	IL23R|2|IL23R|coding|null|intron	1	400,	0,
chr1:67170279-67170679	+	IL23R|4|IL23R|coding|null|intron	1	400,	0,
chr1:67184175-67184575	+	IL23R|6|IL23R|coding|null|intron	1	400,	0,
chr1:67209296-67209696	+	IL23R|7|IL23R|coding|null|intron	1	400,	0,
chr1:67223879-67224279	+	IL23R|9|IL23R|coding|null|intron	1	400,	0,
chr1:67341181-67341581	+	IL12RB2|6|IL12RB2|coding|null|intron	1	400,	0,
chr1:67366108-67366508	+	IL12RB2|9|IL12RB2|coding|null|intron	1	400,	0,
chr1:68099689-68100089	-	WLS|1|WLS|coding|null|intron	1	400,	0,
chr1:68119224-68119624	-	WLS|2|WLS|coding|null|intron	1	400,	0,
chr1:68141108-68141508	-	WLS|5|WLS|coding|null|intron	1	400,	0,
chr1:68192199-68192599	-	WLS|9|WLS|coding|null|intron	1	400,	0,
chr1:68204494-68204894	-	WLS|10|WLS|coding|null|intron	1	400,	0,
chr1:68218211-68218611	-	WLS|11|WLS|coding|null|intron	1	400,	0,
chr1:69639506-69639906	+	LRRC7|2|LRRC7|coding|null|intron	1	400,	0,
chr1:69649486-69649886	+	LRRC7|3|LRRC7|coding|null|intron	1	400,	0,
chr1:69660124-69660524	+	LRRC7|5|LRRC7|coding|null|intron	1	400,	0,
chr1:69660556-69660956	+	LRRC7|6|LRRC7|coding|null|intron	1	400,	0,
chr1:69709932-69710332	+	LRRC7|9|LRRC7|coding|null|intron	1	400,	0,
chr1:69717426-69717826	+	LRRC7|10|LRRC7|coding|null|intron	1	400,	0,
chr1:69855979-69856379	+	LRRC7|12|LRRC7|coding|null|intron	1	400,	0,
chr1:69903363-69903763	+	LRRC7|14|LRRC7|coding|null|intron	1	400,	0,
chr1:69977706-69978106	+	LRRC7|16|LRRC7|coding|null|intron	1	400,	0,
chr1:70003074-70003474	+	LRRC7|17|LRRC7|coding|null|intron	1	400,	0,
chr1:70015722-70016122	+	LRRC7|18|LRRC7|coding|null|intron	1	400,	0,
chr1:70158645-70159045	-	LRRC40|3|LRRC40|coding|null|intron	1	400,	0,
chr1:70162099-70162499	-	LRRC40|4|LRRC40|coding|null|intron	1	400,	0,
chr1:70177977-70178377	-	LRRC40|7|LRRC40|coding|null|intron	1	400,	0,
chr1:70183533-70183933	-	LRRC40|8|LRRC40|coding|null|intron	1	400,	0,
chr1:70222198-70222598	+	SRSF11|2|SRSF11|coding|null|intron	1	400,	0,
chr1:70245636-70246036	+	SRSF11|5|SRSF11|coding|null|intron	1	400,	0,
chr1:70267675-70268075	-	ANKRD13C|1|ANKRD13C|coding|null|intron	1	400,	0,
chr1:70290722-70291122	-	ANKRD13C|7|ANKRD13C|coding|null|intron	1	400,	0,
chr1:70320778-70321178	-	ANKRD13C|10|ANKRD13C|coding|null|intron	1	400,	0,
chr1:70352804-70353204	-	ANKRD13C|12|ANKRD13C|coding|null|intron	1	400,	0,
chr1:70355383-70355783	+	HHLA3|1|HHLA3|coding|null|intron	1	400,	0,
chr1:70357333-70357733	+	HHLA3|3|HHLA3|coding|null|intron	1	400,	0,
chr1:70412055-70412455	+	CTH|1|CTH|coding|null|intron	1	400,	0,
chr1:71081979-71082379	+	ZRANB2-AS2|1|ZRANB2-AS2|lncRNA|null|intron	1	400,	0,
chr1:71112609-71113009	+	ZRANB2-AS2|4|ZRANB2-AS2|lncRNA|null|intron	1	400,	0,
chr1:71121995-71122395	+	ZRANB2-AS2|6|ZRANB2-AS2|lncRNA|null|intron	1	400,	0,
chr1:71132003-71132403	+	ZRANB2-AS2|8|ZRANB2-AS2|lncRNA|null|intron	1	400,	0,
chr1:71134973-71135373	+	ZRANB2-AS2|10|ZRANB2-AS2|lncRNA|null|intron	1	400,	0,
chr1:71138088-71138488	+	ZRANB2-AS2|11|ZRANB2-AS2|lncRNA|null|intron	1	400,	0,
chr1:71236687-71237087	+	ZRANB2-AS2|14|ZRANB2-AS2|lncRNA|null|intron	1	400,	0,
chr1:71261766-71262166	+	ZRANB2-AS2|15|ZRANB2-AS2|lncRNA|null|intron	1	400,	0,
chr1:71292014-71292414	+	ZRANB2-AS2|16|ZRANB2-AS2|lncRNA|null|intron	1	400,	0,
chr1:71296406-71296806	+	ZRANB2-AS2|17|ZRANB2-AS2|lncRNA|null|intron	1	400,	0,
chr1:71304644-71305044	+	ZRANB2-AS2|18|ZRANB2-AS2|lncRNA|null|intron	1	400,	0,
chr1:71311867-71312267	+	ZRANB2-AS2|19|ZRANB2-AS2|lncRNA|null|intron	1	400,	0,
chr1:72084506-72084906	-	NEGR1|4|NEGR1|coding|null|intron	1	400,	0,
chr1:72112414-72112814	-	NEGR1|5|NEGR1|coding|null|intron	1	400,	0,
chr1:72145792-72146192	-	NEGR1|6|NEGR1|coding|null|intron	1	400,	0,
chr1:72163422-72163822	-	NEGR1|7|NEGR1|coding|null|intron	1	400,	0,
chr1:72174973-72175373	-	NEGR1|9|NEGR1|coding|null|intron	1	400,	0,
chr1:72229659-72230059	-	NEGR1|13|NEGR1|coding|null|intron	1	400,	0,
chr1:72243996-72244396	-	NEGR1|14|NEGR1|coding|null|intron	1	400,	0,
chr1:72273850-72274250	-	NEGR1|17|NEGR1|coding|null|intron	1	400,	0,
chr1:72283810-72284210	+	AL513166.1|1|AL513166.1|lncRNA|null|intron	1	400,	0,
chr1:72286767-72287167	+	AL513166.1|2|AL513166.1|lncRNA|null|intron	1	400,	0,
chr1:72290218-72290618	+	AL513166.1|3|AL513166.1|lncRNA|null|intron	1	400,	0,
chr1:72348411-72348811	+	AL513166.1|7|AL513166.1|lncRNA|null|intron	1	400,	0,
chr1:72352362-72352762	+	AL513166.1|8|AL513166.1|lncRNA|null|intron	1	400,	0,
chr1:72357748-72358148	+	AL513166.1|9|AL513166.1|lncRNA|null|intron	1	400,	0,
chr1:72359937-72360337	+	AL513166.1|10|AL513166.1|lncRNA|null|intron	1	400,	0,
chr1:72361363-72361763	+	AL513166.1|11|AL513166.1|lncRNA|null|intron	1	400,	0,
chr1:72451113-72451513	+	AL513166.1|18|AL513166.1|lncRNA|null|intron	1	400,	0,
chr1:72470966-72471366	+	AL513166.1|19|AL513166.1|lncRNA|null|intron	1	400,	0,
chr1:72606318-72606718	+	AL513166.1|20|AL513166.1|lncRNA|null|intron	1	400,	0,
chr1:72618791-72619191	+	AL513166.1|21|AL513166.1|lncRNA|null|intron	1	400,	0,
chr1:74165622-74166022	-	LRRIQ3|1|LRRIQ3|coding|null|intron	1	400,	0,
chr1:74168423-74168823	-	LRRIQ3|2|LRRIQ3|coding|null|intron	1	400,	0,
chr1:74173427-74173827	-	LRRIQ3|3|LRRIQ3|coding|null|intron	1	400,	0,
chr1:74177110-74177510	-	LRRIQ3|4|LRRIQ3|coding|null|intron	1	400,	0,
chr1:74178165-74178565	-	LRRIQ3|5|LRRIQ3|coding|null|intron	1	400,	0,
chr1:74196266-74196666	-	LRRIQ3|6|LRRIQ3|coding|null|intron	1	400,	0,
chr1:74196709-74197109	-	LRRIQ3|7|LRRIQ3|coding|null|intron	1	400,	0,
chr1:74198655-74199055	+	FPGT-TNNI3K|1|FPGT-TNNI3K|coding|null|intron	1	400,	0,
chr1:74198662-74199062	+	FPGT|1|FPGT|coding|null|intron	1	400,	0,
chr1:74201665-74202065	+	FPGT-TNNI3K|2|FPGT-TNNI3K|coding|null|intron	1	400,	0,
chr1:74201670-74202070	+	FPGT|2|FPGT|coding|null|intron	1	400,	0,
chr1:74202197-74202597	+	FPGT|3|FPGT|coding|null|intron	1	400,	0,
chr1:74202197-74202597	+	FPGT-TNNI3K|3|FPGT-TNNI3K|coding|null|intron	1	400,	0,
chr1:74217806-74218206	+	FPGT|5|FPGT|coding|null|intron	1	400,	0,
chr1:74226570-74226970	+	FPGT|7|FPGT|coding|null|intron	1	400,	0,
chr1:74226570-74226970	+	FPGT-TNNI3K|6|FPGT-TNNI3K|coding|null|intron	1	400,	0,
chr1:74391337-74391737	+	FPGT-TNNI3K|7|FPGT-TNNI3K|coding|null|intron	1	400,	0,
chr1:74719651-74720051	-	CRYZ|1|CRYZ|coding|null|intron	1	400,	0,
chr1:74738961-74739361	+	TYW3|1|TYW3|coding|null|intron	1	400,	0,
chr1:74739395-74739795	+	TYW3|2|TYW3|coding|null|intron	1	400,	0,
chr1:74747142-74747542	+	TYW3|3|TYW3|coding|null|intron	1	400,	0,
chr1:74759707-74760107	+	TYW3|4|TYW3|coding|null|intron	1	400,	0,
chr1:75204049-75204449	-	SLC44A5|1|SLC44A5|coding|null|intron	1	400,	0,
chr1:75210853-75211253	-	SLC44A5|2|SLC44A5|coding|null|intron	1	400,	0,
chr1:75220018-75220418	-	SLC44A5|4|SLC44A5|coding|null|intron	1	400,	0,
chr1:75227069-75227469	-	SLC44A5|6|SLC44A5|coding|null|intron	1	400,	0,
chr1:75240020-75240420	-	SLC44A5|8|SLC44A5|coding|null|intron	1	400,	0,
chr1:75241244-75241644	-	SLC44A5|9|SLC44A5|coding|null|intron	1	400,	0,
chr1:75273376-75273776	-	SLC44A5|11|SLC44A5|coding|null|intron	1	400,	0,
chr1:75297667-75298067	-	SLC44A5|14|SLC44A5|coding|null|intron	1	400,	0,
chr1:75321665-75322065	-	SLC44A5|16|SLC44A5|coding|null|intron	1	400,	0,
chr1:75329703-75330103	-	SLC44A5|18|SLC44A5|coding|null|intron	1	400,	0,
chr1:75363417-75363817	-	SLC44A5|19|SLC44A5|coding|null|intron	1	400,	0,
chr1:75714633-75715033	-	AL137803.1|2|AL137803.1|others|null|intron	1	400,	0,
chr1:75723115-75723515	-	AL137803.1|3|AL137803.1|others|null|intron	1	400,	0,
chr1:75756959-75757359	+	ACADM|5|ACADM|coding|null|intron	1	400,	0,
chr1:75800767-75801167	+	MSH4|2|MSH4|coding|null|intron	1	400,	0,
chr1:75808074-75808474	+	MSH4|3|MSH4|coding|null|intron	1	400,	0,
chr1:75830100-75830500	+	MSH4|6|MSH4|coding|null|intron	1	400,	0,
chr1:75844349-75844749	+	MSH4|7|MSH4|coding|null|intron	1	400,	0,
chr1:75864849-75865249	+	MSH4|8|MSH4|coding|null|intron	1	400,	0,
chr1:75872009-75872409	+	MSH4|9|MSH4|coding|null|intron	1	400,	0,
chr1:75882309-75882709	+	MSH4|10|MSH4|coding|null|intron	1	400,	0,
chr1:76092818-76093218	+	ST6GALNAC3|2|ST6GALNAC3|coding|null|intron	1	400,	0,
chr1:76421328-76421728	+	ST6GALNAC3|7|ST6GALNAC3|coding|null|intron	1	400,	0,
chr1:77108792-77109192	-	PIGK|2|PIGK|coding|null|intron	1	400,	0,
chr1:77117723-77118123	-	PIGK|3|PIGK|coding|null|intron	1	400,	0,
chr1:77118317-77118717	-	PIGK|4|PIGK|coding|null|intron	1	400,	0,
chr1:77126205-77126605	-	PIGK|5|PIGK|coding|null|intron	1	400,	0,
chr1:77135625-77136025	-	PIGK|6|PIGK|coding|null|intron	1	400,	0,
chr1:77137603-77138003	-	PIGK|7|PIGK|coding|null|intron	1	400,	0,
chr1:77170202-77170602	-	PIGK|9|PIGK|coding|null|intron	1	400,	0,
chr1:77189921-77190321	-	PIGK|11|PIGK|coding|null|intron	1	400,	0,
chr1:77209030-77209430	-	PIGK|12|PIGK|coding|null|intron	1	400,	0,
chr1:77312075-77312475	+	AK5|2|AK5|coding|null|intron	1	400,	0,
chr1:77325466-77325866	+	AK5|3|AK5|coding|null|intron	1	400,	0,
chr1:77348681-77349081	+	AK5|4|AK5|coding|null|intron	1	400,	0,
chr1:77419091-77419491	+	AK5|8|AK5|coding|null|intron	1	400,	0,
chr1:77538018-77538418	+	AK5|19|AK5|coding|null|intron	1	400,	0,
chr1:77604738-77605138	-	AC118549.1|5|AC118549.1|coding|null|intron	1	400,	0,
chr1:77698196-77698596	-	USP33|1|USP33|coding|null|intron	1	400,	0,
chr1:77722728-77723128	-	USP33|5|USP33|coding|null|intron	1	400,	0,
chr1:77723827-77724227	-	USP33|6|USP33|coding|null|intron	1	400,	0,
chr1:77781566-77781966	+	MIGA1|1|MIGA1|coding|null|intron	1	400,	0,
chr1:77899301-77899701	+	NEXN|3|NEXN|coding|null|intron	1	400,	0,
chr1:77905673-77906073	+	NEXN|5|NEXN|coding|null|intron	1	400,	0,
chr1:77960817-77961217	-	FUBP1|4|FUBP1|coding|null|intron	1	400,	0,
chr1:77980617-77981017	+	DNAJB4|1|DNAJB4|coding|null|intron	1	400,	0,
chr1:77980617-77981017	+	GIPC2|1|GIPC2|coding|null|intron	1	400,	0,
chr1:78007193-78007593	+	GIPC2|2|GIPC2|coding|null|intron	1	400,	0,
chr1:78007195-78007595	+	DNAJB4|2|DNAJB4|coding|null|intron	1	400,	0,
chr1:78013711-78014111	+	GIPC2|4|GIPC2|coding|null|intron	1	400,	0,
chr1:78013712-78014112	+	DNAJB4|4|DNAJB4|coding|null|intron	1	400,	0,
chr1:78623557-78623957	+	IFI44L|2|IFI44L|coding|null|intron	1	400,	0,
chr1:78633550-78633950	+	IFI44L|3|IFI44L|coding|null|intron	1	400,	0,
chr1:78661403-78661803	+	IFI44|3|IFI44|coding|null|intron	1	400,	0,
chr1:80612120-80612520	+	LINC01781|1|LINC01781|lncRNA|null|intron	1	400,	0,
chr1:81311450-81311850	+	ADGRL2|1|ADGRL2|coding|null|intron	1	400,	0,
chr1:81428065-81428465	+	ADGRL2|3|ADGRL2|coding|null|intron	1	400,	0,
chr1:81523933-81524333	+	ADGRL2|4|ADGRL2|coding|null|intron	1	400,	0,
chr1:81624183-81624583	+	ADGRL2|5|ADGRL2|coding|null|intron	1	400,	0,
chr1:81724879-81725279	+	ADGRL2|7|ADGRL2|coding|null|intron	1	400,	0,
chr1:81763483-81763883	+	ADGRL2|8|ADGRL2|coding|null|intron	1	400,	0,
chr1:83672976-83673376	-	LINC01725|2|LINC01725|lncRNA|null|intron	1	400,	0,
chr1:83689197-83689597	-	LINC01725|3|LINC01725|lncRNA|null|intron	1	400,	0,
chr1:83720974-83721374	-	LINC01725|4|LINC01725|lncRNA|null|intron	1	400,	0,
chr1:83858035-83858435	-	LINC01725|9|LINC01725|lncRNA|null|intron	1	400,	0,
chr1:83880543-83880943	-	TTLL7|1|TTLL7|coding|null|intron	1	400,	0,
chr1:83990123-83990523	-	TTLL7|3|TTLL7|coding|null|intron	1	400,	0,
chr1:84147286-84147686	+	PRKACB|1|PRKACB|coding|null|intron	1	400,	0,
chr1:84154003-84154403	+	PRKACB|3|PRKACB|coding|null|intron	1	400,	0,
chr1:84169193-84169593	+	PRKACB|4|PRKACB|coding|null|intron	1	400,	0,
chr1:84170854-84171254	+	PRKACB|5|PRKACB|coding|null|intron	1	400,	0,
chr1:84209865-84210265	+	PRKACB|8|PRKACB|coding|null|intron	1	400,	0,
chr1:84212889-84213289	+	PRKACB|9|PRKACB|coding|null|intron	1	400,	0,
chr1:84326856-84327256	+	SAMD13|1|SAMD13|coding|null|intron	1	400,	0,
chr1:84331141-84331541	+	SAMD13|2|SAMD13|coding|null|intron	1	400,	0,
chr1:84511635-84512035	-	AL359762.3|1|AL359762.3|lncRNA|null|intron	1	400,	0,
chr1:84530037-84530437	-	AL359762.3|3|AL359762.3|lncRNA|null|intron	1	400,	0,
chr1:84540497-84540897	-	AL359762.3|5|AL359762.3|lncRNA|null|intron	1	400,	0,
chr1:84561911-84562311	-	CTBS|1|CTBS|coding|null|intron	1	400,	0,
chr1:84573458-84573858	-	CTBS|3|CTBS|coding|null|intron	1	400,	0,
chr1:84657588-84657988	-	SSX2IP|1|SSX2IP|coding|null|intron	1	400,	0,
chr1:84667653-84668053	-	SSX2IP|3|SSX2IP|coding|null|intron	1	400,	0,
chr1:84688062-84688462	-	SSX2IP|7|SSX2IP|coding|null|intron	1	400,	0,
chr1:84689247-84689647	-	SSX2IP|8|SSX2IP|coding|null|intron	1	400,	0,
chr1:84846660-84847060	-	LPAR3|3|LPAR3|coding|null|intron	1	400,	0,
chr1:84853714-84854114	-	LPAR3|4|LPAR3|coding|null|intron	1	400,	0,
chr1:84933103-84933503	-	MCOLN2|1|MCOLN2|coding|null|intron	1	400,	0,
chr1:84945762-84946162	-	MCOLN2|2|MCOLN2|coding|null|intron	1	400,	0,
chr1:84951175-84951575	-	MCOLN2|3|MCOLN2|coding|null|intron	1	400,	0,
chr1:84958085-84958485	-	MCOLN2|4|MCOLN2|coding|null|intron	1	400,	0,
chr1:84983273-84983673	-	MCOLN2|6|MCOLN2|coding|null|intron	1	400,	0,
chr1:84991087-84991487	-	MCOLN2|8|MCOLN2|coding|null|intron	1	400,	0,
chr1:84993786-84994186	-	MCOLN2|9|MCOLN2|coding|null|intron	1	400,	0,
chr1:85030948-85031348	-	MCOLN3|1|MCOLN3|coding|null|intron	1	400,	0,
chr1:85036029-85036429	-	MCOLN3|2|MCOLN3|coding|null|intron	1	400,	0,
chr1:85043189-85043589	-	MCOLN3|3|MCOLN3|coding|null|intron	1	400,	0,
chr1:85159868-85160268	-	SYDE2|1|SYDE2|coding|null|intron	1	400,	0,
chr1:85167652-85168052	-	SYDE2|3|SYDE2|coding|null|intron	1	400,	0,
chr1:85174270-85174670	-	SYDE2|4|SYDE2|coding|null|intron	1	400,	0,
chr1:85197785-85198185	-	SYDE2|5|SYDE2|coding|null|intron	1	400,	0,
chr1:85300025-85300425	+	AL078459.1|1|AL078459.1|lncRNA|null|intron	1	400,	0,
chr1:85333387-85333787	+	AL078459.1|5|AL078459.1|lncRNA|null|intron	1	400,	0,
chr1:85335548-85335948	+	AL078459.1|6|AL078459.1|lncRNA|null|intron	1	400,	0,
chr1:85341479-85341879	+	AL078459.1|9|AL078459.1|lncRNA|null|intron	1	400,	0,
chr1:85343981-85344381	+	AL078459.1|10|AL078459.1|lncRNA|null|intron	1	400,	0,
chr1:85362571-85362971	+	AL078459.1|11|AL078459.1|lncRNA|null|intron	1	400,	0,
chr1:85401536-85401936	+	AL078459.1|14|AL078459.1|lncRNA|null|intron	1	400,	0,
chr1:85664265-85664665	-	ZNHIT6|2|ZNHIT6|coding|null|intron	1	400,	0,
chr1:85665532-85665932	-	ZNHIT6|3|ZNHIT6|coding|null|intron	1	400,	0,
chr1:85705509-85705909	-	ZNHIT6|8|ZNHIT6|coding|null|intron	1	400,	0,
chr1:85774833-85775233	-	COL24A1|3|COL24A1|coding|null|intron	1	400,	0,
chr1:85777924-85778324	-	COL24A1|4|COL24A1|coding|null|intron	1	400,	0,
chr1:85784762-85785162	-	COL24A1|6|COL24A1|coding|null|intron	1	400,	0,
chr1:85858748-85859148	-	COL24A1|11|COL24A1|coding|null|intron	1	400,	0,
chr1:85861730-85862130	-	COL24A1|12|COL24A1|coding|null|intron	1	400,	0,
chr1:85881825-85882225	-	COL24A1|13|COL24A1|coding|null|intron	1	400,	0,
chr1:85889862-85890262	-	COL24A1|14|COL24A1|coding|null|intron	1	400,	0,
chr1:85896662-85897062	-	COL24A1|15|COL24A1|coding|null|intron	1	400,	0,
chr1:86136508-86136908	-	COL24A1|20|COL24A1|coding|null|intron	1	400,	0,
chr1:86289544-86289944	-	LINC02795|2|LINC02795|lncRNA|null|intron	1	400,	0,
chr1:86294631-86295031	-	LINC02795|3|LINC02795|lncRNA|null|intron	1	400,	0,
chr1:86295250-86295650	-	LINC02795|4|LINC02795|lncRNA|null|intron	1	400,	0,
chr1:86298157-86298557	-	LINC02795|6|LINC02795|lncRNA|null|intron	1	400,	0,
chr1:86302986-86303386	-	LINC02795|7|LINC02795|lncRNA|null|intron	1	400,	0,
chr1:86607478-86607878	-	CLCA4-AS1|1|CLCA4-AS1|lncRNA|null|intron	1	400,	0,
chr1:86686685-86687085	-	CLCA4-AS1|2|CLCA4-AS1|lncRNA|null|intron	1	400,	0,
chr1:86692260-86692660	-	CLCA4-AS1|4|CLCA4-AS1|lncRNA|null|intron	1	400,	0,
chr1:86869739-86870139	-	SELENOF|1|SELENOF|coding|null|intron	1	400,	0,
chr1:86881558-86881958	-	SELENOF|3|SELENOF|coding|null|intron	1	400,	0,
chr1:86901064-86901464	-	SELENOF|7|SELENOF|coding|null|intron	1	400,	0,
chr1:86915907-86916307	+	HS2ST1|1|HS2ST1|coding|null|intron	1	400,	0,
chr1:86995734-86996134	+	AC093155.3|1|AC093155.3|coding|null|intron	1	400,	0,
chr1:87081284-87081684	+	AC093155.3|6|AC093155.3|coding|null|intron	1	400,	0,
chr1:88633558-88633958	-	PKN2-AS1|2|PKN2-AS1|lncRNA|null|intron	1	400,	0,
chr1:88664959-88665359	-	PKN2-AS1|3|PKN2-AS1|lncRNA|null|intron	1	400,	0,
chr1:88674545-88674945	-	PKN2-AS1|4|PKN2-AS1|lncRNA|null|intron	1	400,	0,
chr1:88682630-88683030	-	PKN2-AS1|5|PKN2-AS1|lncRNA|null|intron	1	400,	0,
chr1:88683273-88683673	-	PKN2-AS1|6|PKN2-AS1|lncRNA|null|intron	1	400,	0,
chr1:88685292-88685692	+	PKN2|1|PKN2|coding|null|intron	1	400,	0,
chr1:88693304-88693704	+	PKN2|2|PKN2|coding|null|intron	1	400,	0,
chr1:88729604-88730004	+	PKN2|5|PKN2|coding|null|intron	1	400,	0,
chr1:88741387-88741787	+	PKN2|9|PKN2|coding|null|intron	1	400,	0,
chr1:88791062-88791462	+	PKN2|15|PKN2|coding|null|intron	1	400,	0,
chr1:88800993-88801393	+	PKN2|18|PKN2|coding|null|intron	1	400,	0,
chr1:88857673-88858073	-	GTF2B|2|GTF2B|coding|null|intron	1	400,	0,
chr1:88886820-88887220	-	GTF2B|8|GTF2B|coding|null|intron	1	400,	0,
chr1:88890032-88890432	-	GTF2B|9|GTF2B|coding|null|intron	1	400,	0,
chr1:89019314-89019714	-	GBP3|2|GBP3|coding|null|intron	1	400,	0,
chr1:89064587-89064987	-	GBP1|1|GBP1|coding|null|intron	1	400,	0,
chr1:89122864-89123264	-	GBP2|2|GBP2|coding|null|intron	1	400,	0,
chr1:89196546-89196946	-	GBP4|1|GBP4|coding|null|intron	1	400,	0,
chr1:89197385-89197785	-	GBP4|2|GBP4|coding|null|intron	1	400,	0,
chr1:89436826-89437226	-	AL596214.1|1|AL596214.1|lncRNA|null|intron	1	400,	0,
chr1:89443839-89444239	-	AL596214.1|2|AL596214.1|lncRNA|null|intron	1	400,	0,
chr1:89523763-89524163	-	AL596214.1|5|AL596214.1|lncRNA|null|intron	1	400,	0,
chr1:89525467-89525867	+	LRRC8B|1|LRRC8B|coding|null|intron	1	400,	0,
chr1:89543082-89543482	+	LRRC8B|3|LRRC8B|coding|null|intron	1	400,	0,
chr1:89581860-89582260	+	LRRC8B|6|LRRC8B|coding|null|intron	1	400,	0,
chr1:89596637-89597037	-	LRRC8C-DT|3|LRRC8C-DT|lncRNA|null|intron	1	400,	0,
chr1:89608650-89609050	-	LRRC8C-DT|5|LRRC8C-DT|lncRNA|null|intron	1	400,	0,
chr1:89614076-89614476	-	LRRC8C-DT|6|LRRC8C-DT|lncRNA|null|intron	1	400,	0,
chr1:89645028-89645428	+	AC093423.3|2|AC093423.3|coding|null|intron	1	400,	0,
chr1:89645028-89645428	+	LRRC8C|2|LRRC8C|coding|null|intron	1	400,	0,
chr1:89674792-89675192	+	AC093423.3|6|AC093423.3|coding|null|intron	1	400,	0,
chr1:89674792-89675192	+	LRRC8C|6|LRRC8C|coding|null|intron	1	400,	0,
chr1:89687945-89688345	+	AC093423.3|10|AC093423.3|coding|null|intron	1	400,	0,
chr1:89687945-89688345	+	LRRC8C|10|LRRC8C|coding|null|intron	1	400,	0,
chr1:89689234-89689634	+	AC093423.3|11|AC093423.3|coding|null|intron	1	400,	0,
chr1:89689234-89689634	+	LRRC8C|11|LRRC8C|coding|null|intron	1	400,	0,
chr1:89702177-89702577	+	AC093423.3|13|AC093423.3|coding|null|intron	1	400,	0,
chr1:89702177-89702577	+	LRRC8C|13|LRRC8C|coding|null|intron	1	400,	0,
chr1:89822976-89823376	+	LRRC8D|1|LRRC8D|coding|null|intron	1	400,	0,
chr1:89831295-89831695	+	LRRC8D|2|LRRC8D|coding|null|intron	1	400,	0,
chr1:89869019-89869419	+	LRRC8D|6|LRRC8D|coding|null|intron	1	400,	0,
chr1:89909524-89909924	+	LRRC8D|10|LRRC8D|coding|null|intron	1	400,	0,
chr1:89928089-89928489	+	LRRC8D|12|LRRC8D|coding|null|intron	1	400,	0,
chr1:90017743-90018143	+	ZNF326|2|ZNF326|coding|null|intron	1	400,	0,
chr1:91019561-91019961	-	ZNF644|7|ZNF644|coding|null|intron	1	400,	0,
chr1:91264172-91264572	-	HFM1|1|HFM1|coding|null|intron	1	400,	0,
chr1:91295738-91296138	-	HFM1|2|HFM1|coding|null|intron	1	400,	0,
chr1:91818171-91818571	-	TGFBR3|11|TGFBR3|coding|null|intron	1	400,	0,
chr1:91961925-91962325	+	BRDT|1|BRDT|coding|null|intron	1	400,	0,
chr1:91994387-91994787	+	BRDT|2|BRDT|coding|null|intron	1	400,	0,
chr1:92054077-92054477	+	EPHX4|1|EPHX4|coding|null|intron	1	400,	0,
chr1:92130642-92131042	+	BTBD8|4|BTBD8|coding|null|intron	1	400,	0,
chr1:92171896-92172296	+	BTBD8|10|BTBD8|coding|null|intron	1	400,	0,
chr1:92278694-92279094	-	GLMN|6|GLMN|coding|null|intron	1	400,	0,
chr1:92304374-92304774	+	RPAP2|1|RPAP2|coding|null|intron	1	400,	0,
chr1:92322151-92322551	+	RPAP2|5|RPAP2|coding|null|intron	1	400,	0,
chr1:92358532-92358932	+	RPAP2|9|RPAP2|coding|null|intron	1	400,	0,
chr1:92476790-92477190	-	GFI1|1|GFI1|coding|null|intron	1	400,	0,
chr1:92514316-92514716	-	EVI5|1|EVI5|coding|null|intron	1	400,	0,
chr1:92621325-92621725	-	EVI5|11|EVI5|coding|null|intron	1	400,	0,
chr1:92645373-92645773	-	EVI5|13|EVI5|coding|null|intron	1	400,	0,
chr1:92650699-92651099	-	EVI5|14|EVI5|coding|null|intron	1	400,	0,
chr1:92663746-92664146	-	EVI5|15|EVI5|coding|null|intron	1	400,	0,
chr1:92672537-92672937	-	EVI5|17|EVI5|coding|null|intron	1	400,	0,
chr1:93079616-93080016	+	MTF2|1|MTF2|coding|null|intron	1	400,	0,
chr1:93082441-93082841	+	MTF2|2|MTF2|coding|null|intron	1	400,	0,
chr1:93098904-93099304	+	MTF2|5|MTF2|coding|null|intron	1	400,	0,
chr1:93128211-93128611	+	MTF2|10|MTF2|coding|null|intron	1	400,	0,
chr1:93167497-93167897	-	TMED5|2|TMED5|coding|null|intron	1	400,	0,
chr1:93178559-93178959	-	TMED5|4|TMED5|coding|null|intron	1	400,	0,
chr1:93195936-93196336	+	CCDC18|1|CCDC18|coding|null|intron	1	400,	0,
chr1:93196816-93197216	+	CCDC18|2|CCDC18|coding|null|intron	1	400,	0,
chr1:93219514-93219914	+	CCDC18|4|CCDC18|coding|null|intron	1	400,	0,
chr1:93220056-93220456	+	CCDC18|5|CCDC18|coding|null|intron	1	400,	0,
chr1:93311705-93312105	-	CCDC18-AS1|2|CCDC18-AS1|lncRNA|null|intron	1	400,	0,
chr1:93314356-93314756	-	CCDC18-AS1|3|CCDC18-AS1|lncRNA|null|intron	1	400,	0,
chr1:93332240-93332640	-	CCDC18-AS1|6|CCDC18-AS1|lncRNA|null|intron	1	400,	0,
chr1:93497771-93498171	+	FNBP1L|7|FNBP1L|coding|null|intron	1	400,	0,
chr1:93500849-93501249	+	FNBP1L|8|FNBP1L|coding|null|intron	1	400,	0,
chr1:93510507-93510907	+	FNBP1L|10|FNBP1L|coding|null|intron	1	400,	0,
chr1:93528496-93528896	+	FNBP1L|12|FNBP1L|coding|null|intron	1	400,	0,
chr1:93564269-93564669	-	BCAR3|1|BCAR3|coding|null|intron	1	400,	0,
chr1:93654670-93655070	-	BCAR3|4|BCAR3|coding|null|intron	1	400,	0,
chr1:93778352-93778752	-	BCAR3|7|BCAR3|coding|null|intron	1	400,	0,
chr1:93780709-93781109	-	BCAR3|8|BCAR3|coding|null|intron	1	400,	0,
chr1:93783608-93784008	-	BCAR3|9|BCAR3|coding|null|intron	1	400,	0,
chr1:93789008-93789408	-	BCAR3|10|BCAR3|coding|null|intron	1	400,	0,
chr1:93819555-93819955	-	BCAR3|11|BCAR3|coding|null|intron	1	400,	0,
chr1:93846120-93846520	-	BCAR3|14|BCAR3|coding|null|intron	1	400,	0,
chr1:93908188-93908588	-	GCLM|4|GCLM|coding|null|intron	1	400,	0,
chr1:94168345-94168745	-	ARHGAP29|4|ARHGAP29|coding|null|intron	1	400,	0,
chr1:94196345-94196745	-	ARHGAP29|5|ARHGAP29|coding|null|intron	1	400,	0,
chr1:94198790-94199190	-	ARHGAP29|6|ARHGAP29|coding|null|intron	1	400,	0,
chr1:94213157-94213557	-	ARHGAP29|7|ARHGAP29|coding|null|intron	1	400,	0,
chr1:94222904-94223304	-	ARHGAP29|8|ARHGAP29|coding|null|intron	1	400,	0,
chr1:94256349-94256749	-	ARHGAP29|9|ARHGAP29|coding|null|intron	1	400,	0,
chr1:94419055-94419455	+	ABCD3|1|ABCD3|coding|null|intron	1	400,	0,
chr1:94453871-94454271	+	ABCD3|3|ABCD3|coding|null|intron	1	400,	0,
chr1:94459353-94459753	+	ABCD3|4|ABCD3|coding|null|intron	1	400,	0,
chr1:94479678-94480078	+	ABCD3|7|ABCD3|coding|null|intron	1	400,	0,
chr1:94858953-94859353	+	SLC44A3|2|SLC44A3|coding|null|intron	1	400,	0,
chr1:94879201-94879601	+	SLC44A3|3|SLC44A3|coding|null|intron	1	400,	0,
chr1:94910283-94910683	-	CNN3|2|CNN3|coding|null|intron	1	400,	0,
chr1:94923028-94923428	-	CNN3|3|CNN3|coding|null|intron	1	400,	0,
chr1:94923460-94923860	-	CNN3|4|CNN3|coding|null|intron	1	400,	0,
chr1:94924969-94925369	-	CNN3|5|CNN3|coding|null|intron	1	400,	0,
chr1:94928885-94929285	+	AC105942.1|1|AC105942.1|lncRNA|null|intron	1	400,	0,
chr1:94937043-94937443	+	AC105942.1|2|AC105942.1|lncRNA|null|intron	1	400,	0,
chr1:94996709-94997109	-	ALG14|2|ALG14|coding|null|intron	1	400,	0,
chr1:94999836-95000236	-	ALG14|4|ALG14|coding|null|intron	1	400,	0,
chr1:95021893-95022293	-	ALG14|6|ALG14|coding|null|intron	1	400,	0,
chr1:95035245-95035645	-	ALG14|7|ALG14|coding|null|intron	1	400,	0,
chr1:95043231-95043631	-	ALG14|8|ALG14|coding|null|intron	1	400,	0,
chr1:95059489-95059889	-	ALG14|11|ALG14|coding|null|intron	1	400,	0,
chr1:95064019-95064419	-	ALG14|12|ALG14|coding|null|intron	1	400,	0,
chr1:95071895-95072295	-	ALG14|13|ALG14|coding|null|intron	1	400,	0,
chr1:95138668-95139068	+	TLCD4|2|TLCD4|coding|null|intron	1	400,	0,
chr1:95138668-95139068	+	TLCD4-RWDD3|2|TLCD4-RWDD3|coding|null|intron	1	400,	0,
chr1:95158690-95159090	+	TLCD4|3|TLCD4|coding|null|intron	1	400,	0,
chr1:95168504-95168904	-	AC092802.2|1|AC092802.2|lncRNA|null|intron	1	400,	0,
chr1:95173162-95173562	-	AC092802.2|2|AC092802.2|lncRNA|null|intron	1	400,	0,
chr1:95178520-95178920	-	AC092802.2|3|AC092802.2|lncRNA|null|intron	1	400,	0,
chr1:95188005-95188405	-	AC092802.2|4|AC092802.2|lncRNA|null|intron	1	400,	0,
chr1:95213961-95214361	-	AC092802.2|5|AC092802.2|lncRNA|null|intron	1	400,	0,
chr1:95225427-95225827	-	AC092802.2|6|AC092802.2|lncRNA|null|intron	1	400,	0,
chr1:95233207-95233607	-	AC092802.2|8|AC092802.2|lncRNA|null|intron	1	400,	0,
chr1:96735282-96735682	+	PTBP2|1|PTBP2|coding|null|intron	1	400,	0,
chr1:96754134-96754534	+	PTBP2|5|PTBP2|coding|null|intron	1	400,	0,
chr1:96785533-96785933	+	PTBP2|8|PTBP2|coding|null|intron	1	400,	0,
chr1:96796509-96796909	+	PTBP2|10|PTBP2|coding|null|intron	1	400,	0,
chr1:97169559-97169959	-	DPYD|4|DPYD|coding|null|intron	1	400,	0,
chr1:97192059-97192459	-	DPYD|7|DPYD|coding|null|intron	1	400,	0,
chr1:97413480-97413880	-	DPYD-IT1|5|DPYD-IT1|lncRNA|null|intron	1	400,	0,
chr1:97529763-97530163	-	DPYD|14|DPYD|coding|null|intron	1	400,	0,
chr1:97532886-97533286	-	DPYD|15|DPYD|coding|null|intron	1	400,	0,
chr1:97665405-97665805	-	DPYD|20|DPYD|coding|null|intron	1	400,	0,
chr1:97671923-97672323	-	DPYD|21|DPYD|coding|null|intron	1	400,	0,
chr1:97718291-97718691	-	DPYD|22|DPYD|coding|null|intron	1	400,	0,
chr1:97783392-97783792	-	DPYD|24|DPYD|coding|null|intron	1	400,	0,
chr1:97882278-97882678	-	DPYD|29|DPYD|coding|null|intron	1	400,	0,
chr1:98694475-98694875	+	SNX7|2|SNX7|coding|null|intron	1	400,	0,
chr1:99709527-99709927	-	FRRS1|1|FRRS1|coding|null|intron	1	400,	0,
chr1:99745773-99746173	-	FRRS1|6|FRRS1|coding|null|intron	1	400,	0,
chr1:99753343-99753743	-	FRRS1|7|FRRS1|coding|null|intron	1	400,	0,
chr1:99764492-99764892	-	FRRS1|9|FRRS1|coding|null|intron	1	400,	0,
chr1:99853363-99853763	+	AGL|1|AGL|coding|null|intron	1	400,	0,
chr1:99871058-99871458	+	AGL|5|AGL|coding|null|intron	1	400,	0,
chr1:99873957-99874357	+	AGL|7|AGL|coding|null|intron	1	400,	0,
chr1:99995835-99996235	+	SLC35A3|3|SLC35A3|coding|null|intron	1	400,	0,
chr1:100009957-100010357	+	SLC35A3|5|SLC35A3|coding|null|intron	1	400,	0,
chr1:100039136-100039536	+	AC118553.2|2|AC118553.2|coding|null|intron	1	400,	0,
chr1:100039137-100039537	+	MFSD14A|1|MFSD14A|coding|null|intron	1	400,	0,
chr1:100086338-100086738	-	SASS6|1|SASS6|coding|null|intron	1	400,	0,
chr1:100110582-100110982	-	SASS6|3|SASS6|coding|null|intron	1	400,	0,
chr1:100221352-100221752	-	DBT|3|DBT|coding|null|intron	1	400,	0,
chr1:100230019-100230419	-	DBT|5|DBT|coding|null|intron	1	400,	0,
chr1:100248352-100248752	-	DBT|7|DBT|coding|null|intron	1	400,	0,
chr1:100361210-100361610	+	CDC14A|3|CDC14A|coding|null|intron	1	400,	0,
chr1:100404450-100404850	+	CDC14A|6|CDC14A|coding|null|intron	1	400,	0,
chr1:100428827-100429227	+	CDC14A|8|CDC14A|coding|null|intron	1	400,	0,
chr1:100485182-100485582	+	CDC14A|12|CDC14A|coding|null|intron	1	400,	0,
chr1:100487184-100487584	+	CDC14A|13|CDC14A|coding|null|intron	1	400,	0,
chr1:100720797-100721197	+	VCAM1|1|VCAM1|coding|null|intron	1	400,	0,
chr1:100881540-100881940	-	EXTL2|1|EXTL2|coding|null|intron	1	400,	0,
chr1:100892775-100893175	-	EXTL2|3|EXTL2|coding|null|intron	1	400,	0,
chr1:100894225-100894625	-	EXTL2|4|EXTL2|coding|null|intron	1	400,	0,
chr1:100927681-100928081	+	SLC30A7|3|SLC30A7|coding|null|intron	1	400,	0,
chr1:100994630-100995030	-	DPH5|1|DPH5|coding|null|intron	1	400,	0,
chr1:101020797-101021197	-	DPH5|4|DPH5|coding|null|intron	1	400,	0,
chr1:101024007-101024407	-	DPH5|5|DPH5|coding|null|intron	1	400,	0,
chr1:101029067-101029467	+	AC093157.1|1|AC093157.1|lncRNA|null|intron	1	400,	0,
chr1:101032151-101032551	+	AC093157.1|2|AC093157.1|lncRNA|null|intron	1	400,	0,
chr1:101048918-101049318	+	AC093157.1|3|AC093157.1|lncRNA|null|intron	1	400,	0,
chr1:101055245-101055645	+	AC093157.1|5|AC093157.1|lncRNA|null|intron	1	400,	0,
chr1:101073889-101074289	+	AC093157.1|7|AC093157.1|lncRNA|null|intron	1	400,	0,
chr1:101075999-101076399	+	AC093157.1|8|AC093157.1|lncRNA|null|intron	1	400,	0,
chr1:101331426-101331826	+	LINC01307|1|LINC01307|lncRNA|null|intron	1	400,	0,
chr1:103528409-103528809	+	RNPC3|2|RNPC3|coding|null|intron	1	400,	0,
chr1:103559241-103559641	+	AMY2B|3|AMY2B|coding|null|intron	1	400,	0,
chr1:104101919-104102319	+	AC092506.1|2|AC092506.1|others|null|intron	1	400,	0,
chr1:104102995-104103395	+	AC092506.1|3|AC092506.1|others|null|intron	1	400,	0,
chr1:104134301-104134701	+	AC092506.1|5|AC092506.1|others|null|intron	1	400,	0,
chr1:107156089-107156489	+	NTNG1|2|NTNG1|coding|null|intron	1	400,	0,
chr1:107254704-107255104	+	NTNG1|6|NTNG1|coding|null|intron	1	400,	0,
chr1:107261525-107261925	+	NTNG1|7|NTNG1|coding|null|intron	1	400,	0,
chr1:107343241-107343641	+	NTNG1|8|NTNG1|coding|null|intron	1	400,	0,
chr1:107433109-107433509	+	NTNG1|9|NTNG1|coding|null|intron	1	400,	0,
chr1:107664074-107664474	-	VAV3|5|VAV3|coding|null|intron	1	400,	0,
chr1:107681635-107682035	-	VAV3|8|VAV3|coding|null|intron	1	400,	0,
chr1:107700308-107700708	-	VAV3|12|VAV3|coding|null|intron	1	400,	0,
chr1:107769842-107770242	-	VAV3|15|VAV3|coding|null|intron	1	400,	0,
chr1:107784227-107784627	-	VAV3|18|VAV3|coding|null|intron	1	400,	0,
chr1:107885266-107885666	-	VAV3|21|VAV3|coding|null|intron	1	400,	0,
chr1:107892553-107892953	-	VAV3|22|VAV3|coding|null|intron	1	400,	0,
chr1:107943174-107943574	-	VAV3|24|VAV3|coding|null|intron	1	400,	0,
chr1:107971818-107972218	+	VAV3-AS1|2|VAV3-AS1|lncRNA|null|intron	1	400,	0,
chr1:108042284-108042684	+	LINC02785|1|LINC02785|lncRNA|null|intron	1	400,	0,
chr1:108063294-108063694	+	LINC02785|5|LINC02785|lncRNA|null|intron	1	400,	0,
chr1:108068633-108069033	+	LINC02785|6|LINC02785|lncRNA|null|intron	1	400,	0,
chr1:108070700-108071100	+	LINC02785|7|LINC02785|lncRNA|null|intron	1	400,	0,
chr1:108165665-108166065	-	SLC25A24|3|SLC25A24|coding|null|intron	1	400,	0,
chr1:108168748-108169148	-	SLC25A24|4|SLC25A24|coding|null|intron	1	400,	0,
chr1:108169958-108170358	-	SLC25A24|5|SLC25A24|coding|null|intron	1	400,	0,
chr1:108177154-108177554	-	SLC25A24|6|SLC25A24|coding|null|intron	1	400,	0,
chr1:108181034-108181434	-	SLC25A24|7|SLC25A24|coding|null|intron	1	400,	0,
chr1:108194624-108195024	-	SLC25A24|9|SLC25A24|coding|null|intron	1	400,	0,
chr1:108195431-108195831	-	SLC25A24|10|SLC25A24|coding|null|intron	1	400,	0,
chr1:108197225-108197625	-	SLC25A24|11|SLC25A24|coding|null|intron	1	400,	0,
chr1:108270576-108270976	-	AL359258.1|1|AL359258.1|lncRNA|null|intron	1	400,	0,
chr1:108272401-108272801	-	AL359258.1|2|AL359258.1|lncRNA|null|intron	1	400,	0,
chr1:108421608-108422008	+	AL390038.1|1|AL390038.1|lncRNA|null|intron	1	400,	0,
chr1:108423370-108423770	+	AL390038.1|2|AL390038.1|lncRNA|null|intron	1	400,	0,
chr1:108573482-108573882	+	FAM102B|3|FAM102B|coding|null|intron	1	400,	0,
chr1:108591464-108591864	+	FAM102B|4|FAM102B|coding|null|intron	1	400,	0,
chr1:108656797-108657197	-	HENMT1|1|HENMT1|coding|null|intron	1	400,	0,
chr1:108660265-108660665	-	HENMT1|3|HENMT1|coding|null|intron	1	400,	0,
chr1:108747839-108748239	+	STXBP3|1|STXBP3|coding|null|intron	1	400,	0,
chr1:108768771-108769171	+	STXBP3|2|STXBP3|coding|null|intron	1	400,	0,
chr1:108914832-108915232	+	GPSM2|4|GPSM2|coding|null|intron	1	400,	0,
chr1:108917060-108917460	+	GPSM2|5|GPSM2|coding|null|intron	1	400,	0,
chr1:108941648-108942048	-	CLCC1|3|CLCC1|coding|null|intron	1	400,	0,
chr1:108962907-108963307	-	CLCC1|8|CLCC1|coding|null|intron	1	400,	0,
chr1:109037862-109038262	-	WDR47|7|WDR47|coding|null|intron	1	400,	0,
chr1:109039436-109039836	-	WDR47|8|WDR47|coding|null|intron	1	400,	0,
chr1:109040635-109041035	-	WDR47|9|WDR47|coding|null|intron	1	400,	0,
chr1:109111697-109112097	-	C1orf194|2|C1orf194|coding|null|intron	1	400,	0,
chr1:109141776-109142176	+	KIAA1324|2|KIAA1324|coding|null|intron	1	400,	0,
chr1:109196912-109197312	+	KIAA1324|11|KIAA1324|coding|null|intron	1	400,	0,
chr1:109217017-109217417	+	SARS1|1|SARS1|coding|null|intron	1	400,	0,
chr1:109346923-109347323	-	SORT1|5|SORT1|coding|null|intron	1	400,	0,
chr1:109359673-109360073	-	SORT1|6|SORT1|coding|null|intron	1	400,	0,
chr1:109360476-109360876	-	SORT1|7|SORT1|coding|null|intron	1	400,	0,
chr1:109361182-109361582	-	SORT1|8|SORT1|coding|null|intron	1	400,	0,
chr1:109387634-109388034	-	SORT1|9|SORT1|coding|null|intron	1	400,	0,
chr1:109409156-109409556	-	PSMA5|2|PSMA5|coding|null|intron	1	400,	0,
chr1:109558044-109558444	+	GNAI3|1|GNAI3|coding|null|intron	1	400,	0,
chr1:109559277-109559677	+	GNAI3|3|GNAI3|coding|null|intron	1	400,	0,
chr1:109576515-109576915	+	GNAI3|6|GNAI3|coding|null|intron	1	400,	0,
chr1:109618707-109619107	-	GNAT2|2|GNAT2|coding|null|intron	1	400,	0,
chr1:109911659-109912059	+	CSF1|1|CSF1|coding|null|intron	1	400,	0,
chr1:109913457-109913857	+	CSF1|2|CSF1|coding|null|intron	1	400,	0,
chr1:109919592-109919992	+	CSF1|3|CSF1|coding|null|intron	1	400,	0,
chr1:109987647-109988047	+	AHCYL1|1|AHCYL1|coding|null|intron	1	400,	0,
chr1:109991894-109992294	+	AHCYL1|2|AHCYL1|coding|null|intron	1	400,	0,
chr1:109999817-110000217	+	AHCYL1|4|AHCYL1|coding|null|intron	1	400,	0,
chr1:110009690-110010090	+	AHCYL1|6|AHCYL1|coding|null|intron	1	400,	0,
chr1:110035555-110035955	+	STRIP1|1|STRIP1|coding|null|intron	1	400,	0,
chr1:110036089-110036489	+	STRIP1|2|STRIP1|coding|null|intron	1	400,	0,
chr1:110037372-110037772	+	STRIP1|3|STRIP1|coding|null|intron	1	400,	0,
chr1:110046099-110046499	+	STRIP1|4|STRIP1|coding|null|intron	1	400,	0,
chr1:110351279-110351679	+	LAMTOR5-AS1|1|LAMTOR5-AS1|lncRNA|null|intron	1	400,	0,
chr1:110375847-110376247	-	SLC16A4|3|SLC16A4|coding|null|intron	1	400,	0,
chr1:110379300-110379700	+	LAMTOR5-AS1|7|LAMTOR5-AS1|lncRNA|null|intron	1	400,	0,
chr1:110615376-110615776	-	KCNA2|1|KCNA2|coding|null|intron	1	400,	0,
chr1:110619706-110620106	-	KCNA2|2|KCNA2|coding|null|intron	1	400,	0,
chr1:110885164-110885564	+	CD53|1|CD53|coding|null|intron	1	400,	0,
chr1:110890173-110890573	+	CD53|2|CD53|coding|null|intron	1	400,	0,
chr1:110891669-110892069	+	CD53|3|CD53|coding|null|intron	1	400,	0,
chr1:110898031-110898431	+	CD53|4|CD53|coding|null|intron	1	400,	0,
chr1:110945781-110946181	+	AL360270.1|1|AL360270.1|lncRNA|null|intron	1	400,	0,
chr1:110962827-110963227	-	LRIF1|2|LRIF1|coding|null|intron	1	400,	0,
chr1:111134502-111134902	-	DRAM2|3|DRAM2|coding|null|intron	1	400,	0,
chr1:111175393-111175793	+	CEPT1|3|CEPT1|coding|null|intron	1	400,	0,
chr1:111176710-111177110	+	CEPT1|4|CEPT1|coding|null|intron	1	400,	0,
chr1:111189835-111190235	-	DENND2D|2|DENND2D|coding|null|intron	1	400,	0,
chr1:111201815-111202215	+	CHI3L2|1|CHI3L2|coding|null|intron	1	400,	0,
chr1:111223476-111223876	+	CHI3L2|3|CHI3L2|coding|null|intron	1	400,	0,
chr1:111224532-111224932	+	CHI3L2|4|CHI3L2|coding|null|intron	1	400,	0,
chr1:111231937-111232337	+	CHI3L2|5|CHI3L2|coding|null|intron	1	400,	0,
chr1:111424303-111424703	-	OVGP1|2|OVGP1|coding|null|intron	1	400,	0,
chr1:111427237-111427637	-	OVGP1|3|OVGP1|coding|null|intron	1	400,	0,
chr1:111452160-111452560	+	ATP5PB|2|ATP5PB|coding|null|intron	1	400,	0,
chr1:111652462-111652862	+	RAP1A|3|RAP1A|coding|null|intron	1	400,	0,
chr1:111653150-111653550	+	RAP1A|4|RAP1A|coding|null|intron	1	400,	0,
chr1:111670193-111670593	+	RAP1A|9|RAP1A|coding|null|intron	1	400,	0,
chr1:111688182-111688582	-	INKA2|1|INKA2|coding|null|intron	1	400,	0,
chr1:111698322-111698722	-	INKA2|3|INKA2|coding|null|intron	1	400,	0,
chr1:111698920-111699320	-	INKA2|4|INKA2|coding|null|intron	1	400,	0,
chr1:111740783-111741183	+	INKA2-AS1|1|INKA2-AS1|lncRNA|null|intron	1	400,	0,
chr1:111758665-111759065	+	DDX20|1|DDX20|coding|null|intron	1	400,	0,
chr1:111823266-111823666	-	KCND3|1|KCND3|coding|null|intron	1	400,	0,
chr1:111830722-111831122	-	KCND3|2|KCND3|coding|null|intron	1	400,	0,
chr1:112400427-112400827	+	CTTNBP2NL|2|CTTNBP2NL|coding|null|intron	1	400,	0,
chr1:112420819-112421219	+	CTTNBP2NL|6|CTTNBP2NL|coding|null|intron	1	400,	0,
chr1:112422038-112422438	+	CTTNBP2NL|7|CTTNBP2NL|coding|null|intron	1	400,	0,
chr1:112425132-112425532	+	CTTNBP2NL|9|CTTNBP2NL|coding|null|intron	1	400,	0,
chr1:112431548-112431948	+	CTTNBP2NL|11|CTTNBP2NL|coding|null|intron	1	400,	0,
chr1:112472749-112473149	+	WNT2B|1|WNT2B|coding|null|intron	1	400,	0,
chr1:112491199-112491599	+	WNT2B|6|WNT2B|coding|null|intron	1	400,	0,
chr1:112493248-112493648	+	WNT2B|7|WNT2B|coding|null|intron	1	400,	0,
chr1:112517687-112518087	+	WNT2B|10|WNT2B|coding|null|intron	1	400,	0,
chr1:112533827-112534227	-	ST7L|3|ST7L|coding|null|intron	1	400,	0,
chr1:112572672-112573072	-	ST7L|8|ST7L|coding|null|intron	1	400,	0,
chr1:112574087-112574487	-	ST7L|9|ST7L|coding|null|intron	1	400,	0,
chr1:112589373-112589773	-	ST7L|10|ST7L|coding|null|intron	1	400,	0,
chr1:112601140-112601540	-	ST7L|12|ST7L|coding|null|intron	1	400,	0,
chr1:112606668-112607068	-	ST7L|14|ST7L|coding|null|intron	1	400,	0,
chr1:112620883-112621283	+	CAPZA1|1|CAPZA1|coding|null|intron	1	400,	0,
chr1:112673492-112673892	+	MOV10|1|MOV10|coding|null|intron	1	400,	0,
chr1:112679854-112680254	+	MOV10|2|MOV10|coding|null|intron	1	400,	0,
chr1:112685281-112685681	+	MOV10|3|MOV10|coding|null|intron	1	400,	0,
chr1:112690732-112691132	+	MOV10|4|MOV10|coding|null|intron	1	400,	0,
chr1:112953616-112954016	-	SLC16A1|4|SLC16A1|coding|null|intron	1	400,	0,
chr1:113016086-113016486	-	LRIG2-DT|3|LRIG2-DT|lncRNA|null|intron	1	400,	0,
chr1:113028138-113028538	-	LRIG2-DT|5|LRIG2-DT|lncRNA|null|intron	1	400,	0,
chr1:113029724-113030124	+	SLC16A1-AS1|10|SLC16A1-AS1|lncRNA|null|intron	1	400,	0,
chr1:113034703-113035103	-	LRIG2-DT|7|LRIG2-DT|lncRNA|null|intron	1	400,	0,
chr1:113049714-113050114	-	LRIG2-DT|8|LRIG2-DT|lncRNA|null|intron	1	400,	0,
chr1:113074335-113074735	+	LRIG2|1|LRIG2|coding|null|intron	1	400,	0,
chr1:113081596-113081996	+	LRIG2|3|LRIG2|coding|null|intron	1	400,	0,
chr1:113087515-113087915	+	LRIG2|4|LRIG2|coding|null|intron	1	400,	0,
chr1:113123193-113123593	+	LRIG2|8|LRIG2|coding|null|intron	1	400,	0,
chr1:113444219-113444619	+	MAGI3|3|MAGI3|coding|null|intron	1	400,	0,
chr1:113444665-113445065	+	MAGI3|4|MAGI3|coding|null|intron	1	400,	0,
chr1:113457359-113457759	+	MAGI3|6|MAGI3|coding|null|intron	1	400,	0,
chr1:113549749-113550149	+	MAGI3|10|MAGI3|coding|null|intron	1	400,	0,
chr1:113558111-113558511	+	MAGI3|12|MAGI3|coding|null|intron	1	400,	0,
chr1:113719299-113719699	-	PHTF1|2|PHTF1|coding|null|intron	1	400,	0,
chr1:113743209-113743609	-	PHTF1|4|PHTF1|coding|null|intron	1	400,	0,
chr1:113748479-113748879	-	PHTF1|5|PHTF1|coding|null|intron	1	400,	0,
chr1:113810248-113810648	-	RSBN1|7|RSBN1|coding|null|intron	1	400,	0,
chr1:113842618-113843018	+	AL137856.1|2|AL137856.1|lncRNA|null|intron	1	400,	0,
chr1:113844752-113845152	-	PTPN22|1|PTPN22|coding|null|intron	1	400,	0,
chr1:113868083-113868483	-	PTPN22|5|PTPN22|coding|null|intron	1	400,	0,
chr1:113903080-113903480	-	AP4B1|1|AP4B1|coding|null|intron	1	400,	0,
chr1:113903798-113904198	-	AP4B1|2|AP4B1|coding|null|intron	1	400,	0,
chr1:114414175-114414575	-	TRIM33|3|TRIM33|coding|null|intron	1	400,	0,
chr1:114450946-114451346	-	TRIM33|6|TRIM33|coding|null|intron	1	400,	0,
chr1:114493404-114493804	-	TRIM33|8|TRIM33|coding|null|intron	1	400,	0,
chr1:114509301-114509701	-	TRIM33|11|TRIM33|coding|null|intron	1	400,	0,
chr1:114667665-114668065	-	DENND2C|1|DENND2C|coding|null|intron	1	400,	0,
chr1:114668677-114669077	-	DENND2C|2|DENND2C|coding|null|intron	1	400,	0,
chr1:114715038-114715438	-	NRAS|2|NRAS|coding|null|intron	1	400,	0,
chr1:114723017-114723417	-	CSDE1|1|CSDE1|coding|null|intron	1	400,	0,
chr1:114749224-114749624	-	CSDE1|5|CSDE1|coding|null|intron	1	400,	0,
chr1:115068725-115069125	-	TSPAN2|3|TSPAN2|coding|null|intron	1	400,	0,
chr1:115070323-115070723	-	TSPAN2|4|TSPAN2|coding|null|intron	1	400,	0,
chr1:115071568-115071968	-	TSPAN2|5|TSPAN2|coding|null|intron	1	400,	0,
chr1:115086643-115087043	-	TSPAN2|6|TSPAN2|coding|null|intron	1	400,	0,
chr1:115088281-115088681	-	TSPAN2|7|TSPAN2|coding|null|intron	1	400,	0,
chr1:115100869-115101269	+	LINC01765|2|LINC01765|lncRNA|null|intron	1	400,	0,
chr1:115981939-115982339	+	SLC22A15|1|SLC22A15|coding|null|intron	1	400,	0,
chr1:115987183-115987583	+	SLC22A15|3|SLC22A15|coding|null|intron	1	400,	0,
chr1:116037983-116038383	+	SLC22A15|9|SLC22A15|coding|null|intron	1	400,	0,
chr1:116047644-116048044	+	SLC22A15|11|SLC22A15|coding|null|intron	1	400,	0,
chr1:116052983-116053383	+	SLC22A15|12|SLC22A15|coding|null|intron	1	400,	0,
chr1:116374727-116375127	+	ATP1A1|1|ATP1A1|coding|null|intron	1	400,	0,
chr1:116404695-116405095	-	ATP1A1-AS1|1|ATP1A1-AS1|lncRNA|null|intron	1	400,	0,
chr1:116410286-116410686	-	ATP1A1-AS1|2|ATP1A1-AS1|lncRNA|null|intron	1	400,	0,
chr1:116417553-116417953	-	ATP1A1-AS1|5|ATP1A1-AS1|lncRNA|null|intron	1	400,	0,
chr1:116528295-116528695	-	CD58|2|CD58|coding|null|intron	1	400,	0,
chr1:116557644-116558044	-	CD58|5|CD58|coding|null|intron	1	400,	0,
chr1:116560558-116560958	-	CD58|6|CD58|coding|null|intron	1	400,	0,
chr1:116590341-116590741	-	IGSF3|1|IGSF3|coding|null|intron	1	400,	0,
chr1:116605325-116605725	-	IGSF3|2|IGSF3|coding|null|intron	1	400,	0,
chr1:116650159-116650559	-	IGSF3|3|IGSF3|coding|null|intron	1	400,	0,
chr1:116766471-116766871	+	CD2|1|CD2|coding|null|intron	1	400,	0,
chr1:116959612-116960012	+	PTGFRN|3|PTGFRN|coding|null|intron	1	400,	0,
chr1:116982720-116983120	+	PTGFRN|4|PTGFRN|coding|null|intron	1	400,	0,
chr1:117002079-117002479	+	CD101|1|CD101|coding|null|intron	1	400,	0,
chr1:117023933-117024333	+	CD101|2|CD101|coding|null|intron	1	400,	0,
chr1:117026420-117026820	+	CD101|3|CD101|coding|null|intron	1	400,	0,
chr1:117028710-117029110	+	CD101|4|CD101|coding|null|intron	1	400,	0,
chr1:117034333-117034733	+	CD101|5|CD101|coding|null|intron	1	400,	0,
chr1:117088214-117088614	+	TTF2|6|TTF2|coding|null|intron	1	400,	0,
chr1:117451630-117452030	+	MAN1A2|6|MAN1A2|coding|null|intron	1	400,	0,
chr1:117455154-117455554	+	MAN1A2|7|MAN1A2|coding|null|intron	1	400,	0,
chr1:117464536-117464936	+	MAN1A2|9|MAN1A2|coding|null|intron	1	400,	0,
chr1:117476939-117477339	+	MAN1A2|10|MAN1A2|coding|null|intron	1	400,	0,
chr1:117508642-117509042	+	MAN1A2|11|MAN1A2|coding|null|intron	1	400,	0,
chr1:117518081-117518481	+	MAN1A2|13|MAN1A2|coding|null|intron	1	400,	0,
chr1:117519000-117519400	+	MAN1A2|14|MAN1A2|coding|null|intron	1	400,	0,
chr1:117604981-117605381	-	AL157902.1|1|AL157902.1|lncRNA|null|intron	1	400,	0,
chr1:117885172-117885572	-	GDAP2|2|GDAP2|coding|null|intron	1	400,	0,
chr1:117886119-117886519	-	GDAP2|3|GDAP2|coding|null|intron	1	400,	0,
chr1:117891541-117891941	-	GDAP2|4|GDAP2|coding|null|intron	1	400,	0,
chr1:117902228-117902628	-	GDAP2|7|GDAP2|coding|null|intron	1	400,	0,
chr1:117907291-117907691	-	GDAP2|8|GDAP2|coding|null|intron	1	400,	0,
chr1:117926087-117926487	-	GDAP2|11|GDAP2|coding|null|intron	1	400,	0,
chr1:117928747-117929147	-	GDAP2|13|GDAP2|coding|null|intron	1	400,	0,
chr1:117930212-117930612	+	WDR3|1|WDR3|coding|null|intron	1	400,	0,
chr1:117956581-117956981	+	WDR3|5|WDR3|coding|null|intron	1	400,	0,
chr1:118023717-118024117	-	SPAG17|2|SPAG17|coding|null|intron	1	400,	0,
chr1:119038679-119039079	-	WARS2|2|WARS2|coding|null|intron	1	400,	0,
chr1:119110834-119111234	-	WARS2|4|WARS2|coding|null|intron	1	400,	0,
chr1:119151036-119151436	+	WARS2-AS1|3|WARS2-AS1|lncRNA|null|intron	1	400,	0,
chr1:119319386-119319786	-	AL359915.1|10|AL359915.1|lncRNA|null|intron	1	400,	0,
chr1:119377652-119378052	+	HAO2|1|HAO2|coding|null|intron	1	400,	0,
chr1:119633278-119633678	-	ZNF697|1|ZNF697|coding|null|intron	1	400,	0,
chr1:119639212-119639612	-	ZNF697|2|ZNF697|coding|null|intron	1	400,	0,
chr1:119645873-119646273	-	ZNF697|3|ZNF697|coding|null|intron	1	400,	0,
chr1:119942197-119942597	-	NOTCH2|3|NOTCH2|coding|null|intron	1	400,	0,
chr1:120168192-120168592	-	SEC22B|3|SEC22B|coding|null|intron	1	400,	0,
chr1:120175359-120175759	-	SEC22B|4|SEC22B|coding|null|intron	1	400,	0,
chr1:120293531-120293931	-	AC244669.1|1|AC244669.1|others|null|intron	1	400,	0,
chr1:120296184-120296584	-	AC244669.1|2|AC244669.1|others|null|intron	1	400,	0,
chr1:120323063-120323463	-	AC244669.1|3|AC244669.1|others|null|intron	1	400,	0,
chr1:120333154-120333554	-	AC244669.1|4|AC244669.1|others|null|intron	1	400,	0,
chr1:120427867-120428267	+	NBPF8|1|NBPF8|others|null|intron	1	400,	0,
chr1:120429730-120430130	+	NBPF8|2|NBPF8|others|null|intron	1	400,	0,
chr1:120435479-120435879	+	NBPF8|3|NBPF8|others|null|intron	1	400,	0,
chr1:120448464-120448864	+	NBPF8|5|NBPF8|others|null|intron	1	400,	0,
chr1:120455003-120455403	+	NBPF8|6|NBPF8|others|null|intron	1	400,	0,
chr1:120500516-120500916	-	AC241952.2|3|AC241952.2|others|null|intron	1	400,	0,
chr1:120552098-120552498	-	AC241952.2|6|AC241952.2|others|null|intron	1	400,	0,
chr1:120832473-120832873	+	NBPF26|4|NBPF26|coding|null|intron	1	400,	0,
chr1:120932222-120932622	+	LINC00623|2|LINC00623|lncRNA|null|intron	1	400,	0,
chr1:120933406-120933806	+	LINC00623|3|LINC00623|lncRNA|null|intron	1	400,	0,
chr1:120975634-120976034	+	AC241377.5|3|AC241377.5|others|null|intron	1	400,	0,
chr1:121184635-121185035	-	FAM72B|1|FAM72B|coding|null|intron	1	400,	0,
chr1:121290768-121291168	+	SRGAP2C|4|SRGAP2C|coding|null|intron	1	400,	0,
chr1:121330801-121331201	+	SRGAP2C|7|SRGAP2C|coding|null|intron	1	400,	0,
chr1:121350304-121350704	+	SRGAP2C|8|SRGAP2C|coding|null|intron	1	400,	0,
chr1:121359421-121359821	+	SRGAP2C|9|SRGAP2C|coding|null|intron	1	400,	0,
chr1:121375284-121375684	-	SRGAP2-AS1|2|SRGAP2-AS1|lncRNA|null|intron	1	400,	0,
chr1:121376761-121377161	+	SRGAP2C|11|SRGAP2C|coding|null|intron	1	400,	0,
chr1:121399995-121400395	+	LINC02798|1|LINC02798|lncRNA|null|intron	1	400,	0,
chr1:121400737-121401137	+	LINC02798|2|LINC02798|lncRNA|null|intron	1	400,	0,
chr1:121402319-121402719	+	LINC02798|3|LINC02798|lncRNA|null|intron	1	400,	0,
chr1:121413045-121413445	+	LINC02798|4|LINC02798|lncRNA|null|intron	1	400,	0,
chr1:121524301-121524701	+	EMBP1|2|EMBP1|others|null|intron	1	400,	0,
chr1:121540735-121541135	+	EMBP1|3|EMBP1|others|null|intron	1	400,	0,
chr1:121543322-121543722	+	EMBP1|4|EMBP1|others|null|intron	1	400,	0,
chr1:121543823-121544223	+	EMBP1|5|EMBP1|others|null|intron	1	400,	0,
chr1:121548145-121548545	+	EMBP1|6|EMBP1|others|null|intron	1	400,	0,
chr1:121553637-121554037	+	EMBP1|7|EMBP1|others|null|intron	1	400,	0,
chr1:121554502-121554902	+	EMBP1|8|EMBP1|others|null|intron	1	400,	0,
chr1:143790403-143790803	+	LINC02591|1|LINC02591|lncRNA|null|intron	1	400,	0,
chr1:143898272-143898672	-	H2BP2|1|H2BP2|others|null|intron	1	400,	0,
chr1:143898272-143898672	-	H3-2|1|H3-2|coding|null|intron	1	400,	0,
chr1:143900353-143900753	-	H2BP2|2|H2BP2|others|null|intron	1	400,	0,
chr1:143905096-143905496	-	H3-2|2|H3-2|coding|null|intron	1	400,	0,
chr1:143957442-143957842	-	FAM72C|1|FAM72C|coding|null|intron	1	400,	0,
chr1:144902877-144903277	-	SRGAP2B|1|SRGAP2B|coding|null|intron	1	400,	0,
chr1:144911923-144912323	-	SRGAP2B|2|SRGAP2B|coding|null|intron	1	400,	0,
chr1:144920272-144920672	-	SRGAP2B|4|SRGAP2B|coding|null|intron	1	400,	0,
chr1:144929326-144929726	-	SRGAP2B|5|SRGAP2B|coding|null|intron	1	400,	0,
chr1:144942423-144942823	-	SRGAP2B|6|SRGAP2B|coding|null|intron	1	400,	0,
chr1:144948878-144949278	-	SRGAP2B|7|SRGAP2B|coding|null|intron	1	400,	0,
chr1:144988967-144989367	-	SRGAP2B|9|SRGAP2B|coding|null|intron	1	400,	0,
chr1:145024313-145024713	-	SRGAP2B|11|SRGAP2B|coding|null|intron	1	400,	0,
chr1:145100881-145101281	+	FAM72D|1|FAM72D|coding|null|intron	1	400,	0,
chr1:145106402-145106802	+	FAM72D|3|FAM72D|coding|null|intron	1	400,	0,
chr1:145172232-145172632	-	LINC01145|1|LINC01145|others|null|intron	1	400,	0,
chr1:145182044-145182444	-	LINC01145|2|LINC01145|others|null|intron	1	400,	0,
chr1:145195273-145195673	-	LINC01145|4|LINC01145|others|null|intron	1	400,	0,
chr1:145196422-145196822	-	LINC01145|5|LINC01145|others|null|intron	1	400,	0,
chr1:145207065-145207465	-	LINC01145|7|LINC01145|others|null|intron	1	400,	0,
chr1:145404279-145404679	-	NBPF20|2|NBPF20|coding|null|intron	1	400,	0,
chr1:145684295-145684695	-	PDZK1|2|PDZK1|coding|null|intron	1	400,	0,
chr1:145731274-145731674	+	CD160|1|CD160|coding|null|intron	1	400,	0,
chr1:145732153-145732553	+	CD160|2|CD160|coding|null|intron	1	400,	0,
chr1:145774752-145775152	-	RNF115|2|RNF115|coding|null|intron	1	400,	0,
chr1:145799051-145799451	-	RNF115|6|RNF115|coding|null|intron	1	400,	0,
chr1:145816743-145817143	-	RNF115|7|RNF115|coding|null|intron	1	400,	0,
chr1:145836928-145837328	+	POLR3C|3|POLR3C|coding|null|intron	1	400,	0,
chr1:145841781-145842181	+	POLR3C|4|POLR3C|coding|null|intron	1	400,	0,
chr1:145875494-145875894	-	ANKRD35|2|ANKRD35|coding|null|intron	1	400,	0,
chr1:145907738-145908138	-	ITGA10|1|ITGA10|coding|null|intron	1	400,	0,
chr1:145921719-145922119	+	GNRHR2|1|GNRHR2|others|null|intron	1	400,	0,
chr1:145927895-145928295	+	LIX1L-AS1|1|LIX1L-AS1|lncRNA|null|intron	1	400,	0,
chr1:145927896-145928296	+	AC243547.3|1|AC243547.3|coding|null|intron	1	400,	0,
chr1:145941453-145941853	-	LIX1L|2|LIX1L|coding|null|intron	1	400,	0,
chr1:146054720-146055120	+	LINC01719|1|LINC01719|lncRNA|null|intron	1	400,	0,
chr1:146138798-146139198	-	NBPF10|1|NBPF10|coding|null|intron	1	400,	0,
chr1:146143754-146144154	-	NBPF10|3|NBPF10|coding|null|intron	1	400,	0,
chr1:146186325-146186725	-	NBPF10|5|NBPF10|coding|null|intron	1	400,	0,
chr1:146186325-146186725	-	NOTCH2NLA|2|NOTCH2NLA|coding|null|intron	1	400,	0,
chr1:146188678-146189078	-	NBPF10|6|NBPF10|coding|null|intron	1	400,	0,
chr1:146188678-146189078	-	NOTCH2NLA|3|NOTCH2NLA|coding|null|intron	1	400,	0,
chr1:146326957-146327357	-	SEC22B4P|1|SEC22B4P|others|null|intron	1	400,	0,
chr1:146327638-146328038	-	SEC22B4P|2|SEC22B4P|others|null|intron	1	400,	0,
chr1:146328373-146328773	-	SEC22B4P|3|SEC22B4P|others|null|intron	1	400,	0,
chr1:146335312-146335712	-	SEC22B4P|4|SEC22B4P|others|null|intron	1	400,	0,
chr1:146341213-146341613	-	SEC22B4P|5|SEC22B4P|others|null|intron	1	400,	0,
chr1:146342034-146342434	-	SEC22B4P|6|SEC22B4P|others|null|intron	1	400,	0,
chr1:146345048-146345448	-	SEC22B4P|7|SEC22B4P|others|null|intron	1	400,	0,
chr1:146349712-146350112	-	SEC22B4P|8|SEC22B4P|others|null|intron	1	400,	0,
chr1:146351404-146351804	-	SEC22B4P|9|SEC22B4P|others|null|intron	1	400,	0,
chr1:146355585-146355985	-	SEC22B4P|10|SEC22B4P|others|null|intron	1	400,	0,
chr1:146368845-146369245	-	SEC22B4P|12|SEC22B4P|others|null|intron	1	400,	0,
chr1:146375206-146375606	-	SEC22B4P|13|SEC22B4P|others|null|intron	1	400,	0,
chr1:146376184-146376584	-	SEC22B4P|14|SEC22B4P|others|null|intron	1	400,	0,
chr1:146377940-146378340	-	SEC22B4P|15|SEC22B4P|others|null|intron	1	400,	0,
chr1:146386563-146386963	-	SEC22B4P|16|SEC22B4P|others|null|intron	1	400,	0,
chr1:146939441-146939841	+	NBPF12|1|NBPF12|coding|null|intron	1	400,	0,
chr1:146940191-146940591	+	NBPF12|2|NBPF12|coding|null|intron	1	400,	0,
chr1:146958966-146959366	+	NBPF12|5|NBPF12|coding|null|intron	1	400,	0,
chr1:146960740-146961140	+	NBPF12|6|NBPF12|coding|null|intron	1	400,	0,
chr1:147170576-147170976	-	PRKAB2|1|PRKAB2|coding|null|intron	1	400,	0,
chr1:147185393-147185793	-	FMO5|1|FMO5|coding|null|intron	1	400,	0,
chr1:147210831-147211231	-	FMO5|4|FMO5|coding|null|intron	1	400,	0,
chr1:147262217-147262617	-	LINC00624|2|LINC00624|lncRNA|null|intron	1	400,	0,
chr1:147290176-147290576	-	LINC00624|4|LINC00624|lncRNA|null|intron	1	400,	0,
chr1:147542908-147543308	+	BCL9|1|BCL9|coding|null|intron	1	400,	0,
chr1:147552045-147552445	+	BCL9|3|BCL9|coding|null|intron	1	400,	0,
chr1:147569110-147569510	+	BCL9|5|BCL9|coding|null|intron	1	400,	0,
chr1:147607620-147608020	+	BCL9|6|BCL9|coding|null|intron	1	400,	0,
chr1:147633489-147633889	-	ACP6|1|ACP6|coding|null|intron	1	400,	0,
chr1:147657587-147657987	-	ACP6|2|ACP6|coding|null|intron	1	400,	0,
chr1:147668491-147668891	-	ACP6|3|ACP6|coding|null|intron	1	400,	0,
chr1:147929114-147929514	+	GPR89B|1|GPR89B|coding|null|intron	1	400,	0,
chr1:147939296-147939696	+	GPR89B|2|GPR89B|coding|null|intron	1	400,	0,
chr1:147953641-147954041	+	GPR89B|4|GPR89B|coding|null|intron	1	400,	0,
chr1:147959789-147960189	+	GPR89B|5|GPR89B|coding|null|intron	1	400,	0,
chr1:147962613-147963013	+	GPR89B|6|GPR89B|coding|null|intron	1	400,	0,
chr1:148018075-148018475	+	LINC02804|1|LINC02804|lncRNA|null|intron	1	400,	0,
chr1:148019244-148019644	+	LINC02804|2|LINC02804|lncRNA|null|intron	1	400,	0,
chr1:148126007-148126407	-	NBPF11|1|NBPF11|coding|null|intron	1	400,	0,
chr1:148127741-148128141	-	NBPF11|2|NBPF11|coding|null|intron	1	400,	0,
chr1:148245422-148245822	-	AC239809.3|3|AC239809.3|lncRNA|null|intron	1	400,	0,
chr1:148405809-148406209	+	AC245100.4|2|AC245100.4|others|null|intron	1	400,	0,
chr1:148417013-148417413	+	AC245100.4|3|AC245100.4|others|null|intron	1	400,	0,
chr1:148421716-148422116	-	LINC01138|5|LINC01138|lncRNA|null|intron	1	400,	0,
chr1:148440935-148441335	-	LINC01138|7|LINC01138|lncRNA|null|intron	1	400,	0,
chr1:148579681-148580081	-	NBPF14|1|NBPF14|coding|null|intron	1	400,	0,
chr1:148589708-148590108	-	NBPF14|2|NBPF14|coding|null|intron	1	400,	0,
chr1:148590185-148590585	-	NBPF14|3|NBPF14|coding|null|intron	1	400,	0,
chr1:148594659-148595059	-	NBPF14|4|NBPF14|coding|null|intron	1	400,	0,
chr1:148621733-148622133	-	NOTCH2NLB|1|NOTCH2NLB|coding|null|intron	1	400,	0,
chr1:148637034-148637434	-	NBPF14|6|NBPF14|coding|null|intron	1	400,	0,
chr1:148637034-148637434	-	NOTCH2NLB|3|NOTCH2NLB|coding|null|intron	1	400,	0,
chr1:148639394-148639794	-	NOTCH2NLB|5|NOTCH2NLB|coding|null|intron	1	400,	0,
chr1:148648480-148648880	-	NOTCH2NLB|6|NOTCH2NLB|coding|null|intron	1	400,	0,
chr1:148649486-148649886	-	NBPF14|7|NBPF14|coding|null|intron	1	400,	0,
chr1:148649486-148649886	-	NOTCH2NLB|7|NOTCH2NLB|coding|null|intron	1	400,	0,
chr1:148661425-148661825	-	NBPF14|8|NBPF14|coding|null|intron	1	400,	0,
chr1:148661425-148661825	-	NOTCH2NLB|9|NOTCH2NLB|coding|null|intron	1	400,	0,
chr1:148678367-148678767	-	NOTCH2NLB|10|NOTCH2NLB|coding|null|intron	1	400,	0,
chr1:148897235-148897635	+	PDE4DIP|4|PDE4DIP|coding|null|intron	1	400,	0,
chr1:148914229-148914629	+	PDE4DIP|5|PDE4DIP|coding|null|intron	1	400,	0,
chr1:148958433-148958833	+	PDE4DIP|7|PDE4DIP|coding|null|intron	1	400,	0,
chr1:148987530-148987930	+	PDE4DIP|8|PDE4DIP|coding|null|intron	1	400,	0,
chr1:148995420-148995820	+	PDE4DIP|9|PDE4DIP|coding|null|intron	1	400,	0,
chr1:149081138-149081538	-	NBPF9|2|NBPF9|coding|null|intron	1	400,	0,
chr1:149082897-149083297	-	NBPF9|3|NBPF9|coding|null|intron	1	400,	0,
chr1:149087914-149088314	-	NBPF9|4|NBPF9|coding|null|intron	1	400,	0,
chr1:149194552-149194952	+	AC245297.4|3|AC245297.4|lncRNA|null|intron	1	400,	0,
chr1:149215723-149216123	-	AC245297.1|2|AC245297.1|others|null|intron	1	400,	0,
chr1:149221865-149222265	+	AC245297.4|7|AC245297.4|lncRNA|null|intron	1	400,	0,
chr1:149232439-149232839	-	AC245297.1|3|AC245297.1|others|null|intron	1	400,	0,
chr1:149282319-149282719	-	AC245297.1|6|AC245297.1|others|null|intron	1	400,	0,
chr1:149392587-149392987	+	NOTCH2NLC|1|NOTCH2NLC|coding|null|intron	1	400,	0,
chr1:149421152-149421552	+	NOTCH2NLC|4|NOTCH2NLC|coding|null|intron	1	400,	0,
chr1:149422196-149422596	+	NOTCH2NLC|5|NOTCH2NLC|coding|null|intron	1	400,	0,
chr1:149431240-149431640	+	NOTCH2NLC|6|NOTCH2NLC|coding|null|intron	1	400,	0,
chr1:149433047-149433447	+	NOTCH2NLC|7|NOTCH2NLC|coding|null|intron	1	400,	0,
chr1:149433589-149433989	+	NOTCH2NLC|8|NOTCH2NLC|coding|null|intron	1	400,	0,
chr1:149476570-149476970	+	NBPF19|1|NBPF19|coding|null|intron	1	400,	0,
chr1:149484194-149484594	+	AC242842.3|2|AC242842.3|coding|null|intron	1	400,	0,
chr1:149484199-149484599	+	NBPF19|2|NBPF19|coding|null|intron	1	400,	0,
chr1:149627527-149627927	+	LINC00869|4|LINC00869|others|null|intron	1	400,	0,
chr1:149805844-149806244	-	H2BC18|4|H2BC18|coding|null|intron	1	400,	0,
chr1:149808439-149808839	-	H2BC18|5|H2BC18|coding|null|intron	1	400,	0,
chr1:149856649-149857049	-	H4C15|1|H4C15|coding|null|intron	1	400,	0,
chr1:149888223-149888623	+	BOLA1|1|BOLA1|coding|null|intron	1	400,	0,
chr1:149888915-149889315	+	BOLA1|2|BOLA1|coding|null|intron	1	400,	0,
chr1:149958304-149958704	-	OTUD7B|3|OTUD7B|coding|null|intron	1	400,	0,
chr1:149965050-149965450	-	OTUD7B|5|OTUD7B|coding|null|intron	1	400,	0,
chr1:149970280-149970680	-	OTUD7B|6|OTUD7B|coding|null|intron	1	400,	0,
chr1:150055256-150055656	-	AC244033.2|2|AC244033.2|lncRNA|null|intron	1	400,	0,
chr1:150059347-150059747	-	AC244033.2|3|AC244033.2|lncRNA|null|intron	1	400,	0,
chr1:150064362-150064762	-	AC244033.2|4|AC244033.2|lncRNA|null|intron	1	400,	0,
chr1:150065288-150065688	-	AC244033.2|5|AC244033.2|lncRNA|null|intron	1	400,	0,
chr1:150089457-150089857	+	VPS45|2|VPS45|coding|null|intron	1	400,	0,
chr1:150101742-150102142	+	VPS45|4|VPS45|coding|null|intron	1	400,	0,
chr1:150110769-150111169	+	VPS45|5|VPS45|coding|null|intron	1	400,	0,
chr1:150143233-150143633	+	VPS45|13|VPS45|coding|null|intron	1	400,	0,
chr1:150144114-150144514	+	VPS45|14|VPS45|coding|null|intron	1	400,	0,
chr1:150269639-150270039	+	C1orf54|1|C1orf54|coding|null|intron	1	400,	0,
chr1:150295394-150295794	+	MRPS21|2|MRPS21|coding|null|intron	1	400,	0,
chr1:150338847-150339247	+	PRPF3|2|PRPF3|coding|null|intron	1	400,	0,
chr1:150392503-150392903	+	RPRD2|3|RPRD2|coding|null|intron	1	400,	0,
chr1:150420444-150420844	+	RPRD2|6|RPRD2|coding|null|intron	1	400,	0,
chr1:150451607-150452007	+	RPRD2|9|RPRD2|coding|null|intron	1	400,	0,
chr1:150455132-150455532	+	RPRD2|10|RPRD2|coding|null|intron	1	400,	0,
chr1:150460665-150461065	+	RPRD2|11|RPRD2|coding|null|intron	1	400,	0,
chr1:150503540-150503940	+	TARS2|2|TARS2|coding|null|intron	1	400,	0,
chr1:150508415-150508815	+	ECM1|1|ECM1|coding|null|intron	1	400,	0,
chr1:150516940-150517340	+	FALEC|1|FALEC|lncRNA|null|intron	1	400,	0,
chr1:150555127-150555527	-	ADAMTSL4-AS2|3|ADAMTSL4-AS2|lncRNA|null|intron	1	400,	0,
chr1:150572420-150572820	-	ADAMTSL4-AS1|6|ADAMTSL4-AS1|lncRNA|null|intron	1	400,	0,
chr1:150628182-150628582	-	ENSA|3|ENSA|coding|null|intron	1	400,	0,
chr1:150662438-150662838	-	GOLPH3L|2|GOLPH3L|coding|null|intron	1	400,	0,
chr1:150666057-150666457	-	GOLPH3L|4|GOLPH3L|coding|null|intron	1	400,	0,
chr1:150695145-150695545	-	GOLPH3L|8|GOLPH3L|coding|null|intron	1	400,	0,
chr1:150713277-150713677	-	HORMAD1|2|HORMAD1|coding|null|intron	1	400,	0,
chr1:150718577-150718977	-	HORMAD1|3|HORMAD1|coding|null|intron	1	400,	0,
chr1:150719851-150720251	-	HORMAD1|4|HORMAD1|coding|null|intron	1	400,	0,
chr1:150751208-150751608	-	CTSS|1|CTSS|coding|null|intron	1	400,	0,
chr1:150804717-150805117	-	CTSK|4|CTSK|coding|null|intron	1	400,	0,
chr1:150837545-150837945	-	ARNT|3|ARNT|coding|null|intron	1	400,	0,
chr1:150838623-150839023	-	ARNT|4|ARNT|coding|null|intron	1	400,	0,
chr1:150856110-150856510	-	ARNT|7|ARNT|coding|null|intron	1	400,	0,
chr1:150857122-150857522	-	ARNT|8|ARNT|coding|null|intron	1	400,	0,
chr1:150876029-150876429	-	ARNT|9|ARNT|coding|null|intron	1	400,	0,
chr1:150943361-150943761	+	SETDB1|2|SETDB1|coding|null|intron	1	400,	0,
chr1:150951666-150952066	+	SETDB1|3|SETDB1|coding|null|intron	1	400,	0,
chr1:150987195-150987595	+	ANXA9|1|ANXA9|coding|null|intron	1	400,	0,
chr1:151007703-151008103	-	MINDY1|4|MINDY1|coding|null|intron	1	400,	0,
chr1:151008868-151009268	+	PRUNE1|1|PRUNE1|coding|null|intron	1	400,	0,
chr1:151009354-151009754	+	PRUNE1|2|PRUNE1|coding|null|intron	1	400,	0,
chr1:151011724-151012124	+	PRUNE1|3|PRUNE1|coding|null|intron	1	400,	0,
chr1:151023664-151024064	+	PRUNE1|5|PRUNE1|coding|null|intron	1	400,	0,
chr1:151026344-151026744	+	PRUNE1|6|PRUNE1|coding|null|intron	1	400,	0,
chr1:151061321-151061721	+	MLLT11|1|MLLT11|coding|null|intron	1	400,	0,
chr1:151088928-151089328	+	GABPB2|5|GABPB2|coding|null|intron	1	400,	0,
chr1:151164043-151164443	-	LYSMD1|2|LYSMD1|coding|null|intron	1	400,	0,
chr1:151182461-151182861	-	VPS72|1|VPS72|coding|null|intron	1	400,	0,
chr1:151188385-151188785	-	VPS72|2|VPS72|coding|null|intron	1	400,	0,
chr1:151199880-151200280	+	PIP5K1A|1|PIP5K1A|coding|null|intron	1	400,	0,
chr1:151221535-151221935	+	PIP5K1A|3|PIP5K1A|coding|null|intron	1	400,	0,
chr1:151282632-151283032	+	ZNF687|1|ZNF687|coding|null|intron	1	400,	0,
chr1:151283418-151283818	+	ZNF687|2|ZNF687|coding|null|intron	1	400,	0,
chr1:151409740-151410140	-	POGZ|1|POGZ|coding|null|intron	1	400,	0,
chr1:151430945-151431345	-	POGZ|3|POGZ|coding|null|intron	1	400,	0,
chr1:151445587-151445987	-	POGZ|6|POGZ|coding|null|intron	1	400,	0,
chr1:151453441-151453841	-	POGZ|9|POGZ|coding|null|intron	1	400,	0,
chr1:151530822-151531222	+	CGN|2|CGN|coding|null|intron	1	400,	0,
chr1:151533154-151533554	+	CGN|3|CGN|coding|null|intron	1	400,	0,
chr1:151542856-151543256	+	AL365436.2|1|AL365436.2|lncRNA|null|intron	1	400,	0,
chr1:151542856-151543256	+	TUFT1|1|TUFT1|coding|null|intron	1	400,	0,
chr1:151552777-151553177	+	AL365436.2|3|AL365436.2|lncRNA|null|intron	1	400,	0,
chr1:151552777-151553177	+	TUFT1|3|TUFT1|coding|null|intron	1	400,	0,
chr1:151667292-151667692	+	SNX27|6|SNX27|coding|null|intron	1	400,	0,
chr1:151772252-151772652	-	TDRKH|1|TDRKH|coding|null|intron	1	400,	0,
chr1:151788123-151788523	-	TDRKH|4|TDRKH|coding|null|intron	1	400,	0,
chr1:151946378-151946778	+	AL450992.4|1|AL450992.4|lncRNA|null|intron	1	400,	0,
chr1:151991588-151991988	-	S100A10|1|S100A10|coding|null|intron	1	400,	0,
chr1:152035849-152036249	+	AL450992.2|2|AL450992.2|lncRNA|null|intron	1	400,	0,
chr1:152189982-152190382	+	FLG-AS1|1|FLG-AS1|lncRNA|null|intron	1	400,	0,
chr1:152194884-152195284	+	FLG-AS1|2|FLG-AS1|lncRNA|null|intron	1	400,	0,
chr1:152210134-152210534	+	FLG-AS1|3|FLG-AS1|lncRNA|null|intron	1	400,	0,
chr1:152241072-152241472	+	FLG-AS1|4|FLG-AS1|lncRNA|null|intron	1	400,	0,
chr1:152285173-152285573	+	FLG-AS1|5|FLG-AS1|lncRNA|null|intron	1	400,	0,
chr1:153633424-153633824	-	AL162258.1|2|AL162258.1|lncRNA|null|intron	1	400,	0,
chr1:153633424-153633824	-	AL162258.2|2|AL162258.2|lncRNA|null|intron	1	400,	0,
chr1:153729290-153729690	+	INTS3|1|INTS3|coding|null|intron	1	400,	0,
chr1:153758728-153759128	+	INTS3|3|INTS3|coding|null|intron	1	400,	0,
chr1:153765562-153765962	+	INTS3|4|INTS3|coding|null|intron	1	400,	0,
chr1:153812593-153812993	-	GATAD2B|1|GATAD2B|coding|null|intron	1	400,	0,
chr1:153847766-153848166	-	GATAD2B|3|GATAD2B|coding|null|intron	1	400,	0,
chr1:153874575-153874975	-	GATAD2B|7|GATAD2B|coding|null|intron	1	400,	0,
chr1:153882439-153882839	-	GATAD2B|8|GATAD2B|coding|null|intron	1	400,	0,
chr1:153944603-153945003	-	DENND4B|3|DENND4B|coding|null|intron	1	400,	0,
chr1:153950101-153950501	-	CRTC2|1|CRTC2|coding|null|intron	1	400,	0,
chr1:153956874-153957274	-	CRTC2|2|CRTC2|coding|null|intron	1	400,	0,
chr1:153970046-153970446	+	CREB3L4|1|CREB3L4|coding|null|intron	1	400,	0,
chr1:154041339-154041739	-	NUP210L|7|NUP210L|coding|null|intron	1	400,	0,
chr1:154042660-154043060	-	NUP210L|8|NUP210L|coding|null|intron	1	400,	0,
chr1:154073970-154074370	-	NUP210L|9|NUP210L|coding|null|intron	1	400,	0,
chr1:154114631-154115031	-	NUP210L|10|NUP210L|coding|null|intron	1	400,	0,
chr1:154135106-154135506	-	NUP210L|11|NUP210L|coding|null|intron	1	400,	0,
chr1:154217672-154218072	-	C1orf43|2|C1orf43|coding|null|intron	1	400,	0,
chr1:154247009-154247409	+	UBAP2L|3|UBAP2L|coding|null|intron	1	400,	0,
chr1:154347672-154348072	+	ATP8B2|3|ATP8B2|coding|null|intron	1	400,	0,
chr1:154404250-154404650	-	IL6R-AS1|1|IL6R-AS1|lncRNA|null|intron	1	400,	0,
chr1:154406405-154406805	+	IL6R|1|IL6R|coding|null|intron	1	400,	0,
chr1:154407035-154407435	+	IL6R|2|IL6R|coding|null|intron	1	400,	0,
chr1:154426004-154426404	+	IL6R|4|IL6R|coding|null|intron	1	400,	0,
chr1:154557434-154557834	-	UBE2Q1|1|UBE2Q1|coding|null|intron	1	400,	0,
chr1:154606342-154606742	-	ADAR|2|ADAR|coding|null|intron	1	400,	0,
chr1:154624196-154624596	-	ADAR|5|ADAR|coding|null|intron	1	400,	0,
chr1:154626816-154627216	-	ADAR|7|ADAR|coding|null|intron	1	400,	0,
chr1:154955628-154956028	-	PBXIP1|3|PBXIP1|coding|null|intron	1	400,	0,
chr1:154972728-154973128	-	SHC1|1|SHC1|coding|null|intron	1	400,	0,
chr1:155004924-155005324	+	ZBTB7B|1|ZBTB7B|coding|null|intron	1	400,	0,
chr1:155020490-155020890	-	DCST2|1|DCST2|coding|null|intron	1	400,	0,
chr1:155022035-155022435	-	DCST2|2|DCST2|coding|null|intron	1	400,	0,
chr1:155027132-155027532	-	DCST2|3|DCST2|coding|null|intron	1	400,	0,
chr1:155031954-155032354	-	DCST2|4|DCST2|coding|null|intron	1	400,	0,
chr1:155081383-155081783	+	EFNA3|1|EFNA3|coding|null|intron	1	400,	0,
chr1:155132299-155132699	+	EFNA1|1|EFNA1|coding|null|intron	1	400,	0,
chr1:155192375-155192775	-	MUC1|1|MUC1|coding|null|intron	1	400,	0,
chr1:155195848-155196248	+	AC234582.1|1|AC234582.1|lncRNA|null|intron	1	400,	0,
chr1:155208344-155208744	-	THBS3|2|THBS3|coding|null|intron	1	400,	0,
chr1:155225224-155225624	-	GBAP1|1|GBAP1|others|null|intron	1	400,	0,
chr1:155226732-155227132	-	GBAP1|2|GBAP1|others|null|intron	1	400,	0,
chr1:155242597-155242997	-	GBA|1|GBA|coding|null|intron	1	400,	0,
chr1:155282947-155283347	+	HCN3|1|HCN3|coding|null|intron	1	400,	0,
chr1:155315905-155316305	+	FDPS|1|FDPS|coding|null|intron	1	400,	0,
chr1:155323669-155324069	-	RUSC1-AS1|2|RUSC1-AS1|lncRNA|null|intron	1	400,	0,
chr1:155345155-155345555	-	ASH1L|1|ASH1L|coding|null|intron	1	400,	0,
chr1:155368445-155368845	-	ASH1L|3|ASH1L|coding|null|intron	1	400,	0,
chr1:155386685-155387085	-	ASH1L|4|ASH1L|coding|null|intron	1	400,	0,
chr1:155392484-155392884	-	ASH1L|6|ASH1L|coding|null|intron	1	400,	0,
chr1:155426212-155426612	-	ASH1L|9|ASH1L|coding|null|intron	1	400,	0,
chr1:155448322-155448722	-	ASH1L|13|ASH1L|coding|null|intron	1	400,	0,
chr1:155526039-155526439	-	ASH1L|17|ASH1L|coding|null|intron	1	400,	0,
chr1:155538037-155538437	-	ASH1L|20|ASH1L|coding|null|intron	1	400,	0,
chr1:155539136-155539536	-	ASH1L|22|ASH1L|coding|null|intron	1	400,	0,
chr1:155631154-155631554	-	AL353807.5|1|AL353807.5|lncRNA|null|intron	1	400,	0,
chr1:155631886-155632286	-	AL353807.5|2|AL353807.5|lncRNA|null|intron	1	400,	0,
chr1:155689717-155690117	+	DAP3|1|DAP3|coding|null|intron	1	400,	0,
[truncated: 29,114 more rows]

## Sheet: 5k intronic PASs
Genomic annotation of intronic PASs called from the 5k PBMC scRNA-seq dataset from 10x Genomics.
Location	Strand	Information	Exon number	Length of each peak block (BED file format)	Start site of each peak block (BED file format)
chr1:98946-99346	-	AL627309.1|1|AL627309.1|lncRNA|null|intron	1	400,	0,
chr1:103928-104328	-	AL627309.1|2|AL627309.1|lncRNA|null|intron	1	400,	0,
chr1:116172-116572	-	AL627309.1|3|AL627309.1|lncRNA|null|intron	1	400,	0,
chr1:122673-123073	-	AL627309.1|4|AL627309.1|lncRNA|null|intron	1	400,	0,
chr1:128483-128883	-	AL627309.1|5|AL627309.1|lncRNA|null|intron	1	400,	0,
chr1:129483-129883	-	AL627309.1|6|AL627309.1|lncRNA|null|intron	1	400,	0,
chr1:191305-191705	-	WASH9P|1|WASH9P|others|null|intron	1	400,	0,
chr1:194481-194881	-	WASH9P|2|WASH9P|others|null|intron	1	400,	0,
chr1:270652-271052	-	AP006222.1|1|AP006222.1|others|null|intron	1	400,	0,
chr1:271377-271777	-	AP006222.1|2|AP006222.1|others|null|intron	1	400,	0,
chr1:279448-279848	-	AP006222.1|3|AP006222.1|others|null|intron	1	400,	0,
chr1:280268-280668	-	AP006222.1|4|AP006222.1|others|null|intron	1	400,	0,
chr1:282190-282590	-	AP006222.1|5|AP006222.1|others|null|intron	1	400,	0,
chr1:292051-292451	-	AP006222.1|6|AP006222.1|others|null|intron	1	400,	0,
chr1:295988-296388	-	AP006222.1|7|AP006222.1|others|null|intron	1	400,	0,
chr1:296777-297177	-	AP006222.1|8|AP006222.1|others|null|intron	1	400,	0,
chr1:629554-629954	-	AL669831.3|1|AL669831.3|others|null|intron	1	400,	0,
chr1:633827-634227	-	AL669831.3|2|AL669831.3|others|null|intron	1	400,	0,
chr1:777764-778164	-	AL669831.1|1|AL669831.1|others|null|intron	1	400,	0,
chr1:777764-778164	-	AL669831.3|3|AL669831.3|others|null|intron	1	400,	0,
chr1:779600-780000	+	LINC01409|1|LINC01409|lncRNA|null|intron	1	400,	0,
chr1:790288-790688	+	LINC01409|2|LINC01409|lncRNA|null|intron	1	400,	0,
chr1:803079-803479	+	LINC01409|4|LINC01409|lncRNA|null|intron	1	400,	0,
chr1:816601-817001	-	AL669831.4|3|AL669831.4|others|null|intron	1	400,	0,
chr1:824823-825223	-	AL669831.3|4|AL669831.3|others|null|intron	1	400,	0,
chr1:828173-828573	+	LINC01128|1|LINC01128|lncRNA|null|intron	1	400,	0,
chr1:838544-838944	+	LINC01128|2|LINC01128|lncRNA|null|intron	1	400,	0,
chr1:926377-926777	+	SAMD11|1|SAMD11|coding|null|intron	1	400,	0,
chr1:928049-928449	+	SAMD11|2|SAMD11|coding|null|intron	1	400,	0,
chr1:931686-932086	+	SAMD11|3|SAMD11|coding|null|intron	1	400,	0,
chr1:967608-968008	+	PLEKHN1|1|PLEKHN1|coding|null|intron	1	400,	0,
chr1:1001696-1002096	+	ISG15|1|ISG15|coding|null|intron	1	400,	0,
chr1:1020606-1021006	+	AGRN|1|AGRN|coding|null|intron	1	400,	0,
chr1:1021079-1021479	+	AGRN|2|AGRN|coding|null|intron	1	400,	0,
chr1:1030988-1031388	+	AGRN|3|AGRN|coding|null|intron	1	400,	0,
chr1:1033529-1033929	+	AGRN|4|AGRN|coding|null|intron	1	400,	0,
chr1:1037364-1037764	+	AGRN|5|AGRN|coding|null|intron	1	400,	0,
chr1:1038511-1038911	+	AGRN|6|AGRN|coding|null|intron	1	400,	0,
chr1:1060553-1060953	+	AL390719.1|1|AL390719.1|others|null|intron	1	400,	0,
chr1:1101714-1102114	+	AL390719.3|1|AL390719.3|lncRNA|null|intron	1	400,	0,
chr1:1109580-1109980	-	C1orf159|3|C1orf159|coding|null|intron	1	400,	0,
chr1:1186680-1187080	+	TTLL10|2|TTLL10|coding|null|intron	1	400,	0,
chr1:1188634-1189034	+	TTLL10|3|TTLL10|coding|null|intron	1	400,	0,
chr1:1193020-1193420	+	TTLL10|5|TTLL10|coding|null|intron	1	400,	0,
chr1:1229177-1229577	-	SDF4|1|SDF4|coding|null|intron	1	400,	0,
chr1:1279809-1280209	+	LINC01786|1|LINC01786|lncRNA|null|intron	1	400,	0,
chr1:1282368-1282768	+	SCNN1D|1|SCNN1D|coding|null|intron	1	400,	0,
chr1:1283303-1283703	+	SCNN1D|2|SCNN1D|coding|null|intron	1	400,	0,
chr1:1300781-1301181	-	ACAP3|1|ACAP3|coding|null|intron	1	400,	0,
chr1:1306658-1307058	-	ACAP3|2|ACAP3|coding|null|intron	1	400,	0,
chr1:1323398-1323798	-	INTS11|2|INTS11|coding|null|intron	1	400,	0,
chr1:1347535-1347935	-	DVL1|1|DVL1|coding|null|intron	1	400,	0,
chr1:1348275-1348675	-	DVL1|2|DVL1|coding|null|intron	1	400,	0,
chr1:1396719-1397119	-	CCNL2|1|CCNL2|coding|null|intron	1	400,	0,
chr1:1435920-1436320	+	VWA1|1|VWA1|coding|null|intron	1	400,	0,
chr1:1457268-1457668	+	ATAD3C|1|ATAD3C|coding|null|intron	1	400,	0,
chr1:1503693-1504093	+	AL645728.2|1|AL645728.2|others|null|intron	1	400,	0,
chr1:1505853-1506253	+	AL645728.2|2|AL645728.2|others|null|intron	1	400,	0,
chr1:1531409-1531809	+	ATAD3A|2|ATAD3A|coding|null|intron	1	400,	0,
chr1:1550372-1550772	-	SSU72|1|SSU72|coding|null|intron	1	400,	0,
chr1:1556551-1556951	-	SSU72|2|SSU72|coding|null|intron	1	400,	0,
chr1:1557460-1557860	-	SSU72|3|SSU72|coding|null|intron	1	400,	0,
chr1:1573505-1573905	-	SSU72|4|SSU72|coding|null|intron	1	400,	0,
chr1:1646268-1646668	-	CDK11B|1|CDK11B|coding|null|intron	1	400,	0,
chr1:1647170-1647570	-	CDK11B|2|CDK11B|coding|null|intron	1	400,	0,
chr1:1659666-1660066	+	FO704657.1|1|FO704657.1|lncRNA|null|intron	1	400,	0,
chr1:1667818-1668218	-	SLC35E2B|1|SLC35E2B|coding|null|intron	1	400,	0,
chr1:1706044-1706444	-	AL031282.2|1|AL031282.2|lncRNA|null|intron	1	400,	0,
chr1:1706044-1706444	-	CDK11A|1|CDK11A|coding|null|intron	1	400,	0,
chr1:1724953-1725353	+	AL031282.1|1|AL031282.1|others|null|intron	1	400,	0,
chr1:1760990-1761390	-	NADK|1|NADK|coding|null|intron	1	400,	0,
chr1:1779493-1779893	-	NADK|4|NADK|coding|null|intron	1	400,	0,
chr1:1829050-1829450	-	GNB1|2|GNB1|coding|null|intron	1	400,	0,
chr1:1884109-1884509	-	GNB1|9|GNB1|coding|null|intron	1	400,	0,
chr1:1966786-1967186	-	CFAP74|5|CFAP74|coding|null|intron	1	400,	0,
chr1:1976520-1976920	-	CFAP74|6|CFAP74|coding|null|intron	1	400,	0,
chr1:2001213-2001613	-	CFAP74|8|CFAP74|coding|null|intron	1	400,	0,
chr1:2139209-2139609	+	PRKCZ|5|PRKCZ|coding|null|intron	1	400,	0,
chr1:2140314-2140714	+	PRKCZ|6|PRKCZ|coding|null|intron	1	400,	0,
chr1:2182876-2183276	+	PRKCZ|9|PRKCZ|coding|null|intron	1	400,	0,
chr1:2183165-2183565	-	PRKCZ-AS1|1|PRKCZ-AS1|lncRNA|null|intron	1	400,	0,
chr1:2201886-2202286	-	FAAP20|2|FAAP20|coding|null|intron	1	400,	0,
chr1:2202426-2202826	-	FAAP20|3|FAAP20|coding|null|intron	1	400,	0,
chr1:2213473-2213873	+	AL590822.1|1|AL590822.1|lncRNA|null|intron	1	400,	0,
chr1:2234403-2234803	+	SKI|1|SKI|coding|null|intron	1	400,	0,
chr1:2238708-2239108	+	SKI|2|SKI|coding|null|intron	1	400,	0,
chr1:2246838-2247238	+	SKI|3|SKI|coding|null|intron	1	400,	0,
chr1:2392103-2392503	+	RER1|1|RER1|coding|null|intron	1	400,	0,
chr1:2427680-2428080	+	PLCH2|1|PLCH2|coding|null|intron	1	400,	0,
chr1:2429937-2430337	+	PLCH2|2|PLCH2|coding|null|intron	1	400,	0,
chr1:2433780-2434180	+	PLCH2|3|PLCH2|coding|null|intron	1	400,	0,
chr1:2446169-2446569	+	PLCH2|4|PLCH2|coding|null|intron	1	400,	0,
chr1:2488803-2489203	+	PLCH2|6|PLCH2|coding|null|intron	1	400,	0,
chr1:2523083-2523483	-	PANK4|1|PANK4|coding|null|intron	1	400,	0,
chr1:2523990-2524390	-	PANK4|2|PANK4|coding|null|intron	1	400,	0,
chr1:2581875-2582275	+	AL139246.3|1|AL139246.3|lncRNA|null|intron	1	400,	0,
chr1:2600241-2600641	-	MMEL1|1|MMEL1|coding|null|intron	1	400,	0,
chr1:2617927-2618327	-	MMEL1|2|MMEL1|coding|null|intron	1	400,	0,
chr1:2618432-2618832	-	MMEL1|3|MMEL1|coding|null|intron	1	400,	0,
chr1:2626171-2626571	-	MMEL1|4|MMEL1|coding|null|intron	1	400,	0,
chr1:2632387-2632787	-	MMEL1|5|MMEL1|coding|null|intron	1	400,	0,
chr1:2641963-2642363	-	TTC34|2|TTC34|coding|null|intron	1	400,	0,
chr1:2649640-2650040	-	TTC34|3|TTC34|coding|null|intron	1	400,	0,
chr1:3130779-3131179	+	PRDM16|1|PRDM16|coding|null|intron	1	400,	0,
chr1:3256470-3256870	+	PRDM16|2|PRDM16|coding|null|intron	1	400,	0,
chr1:3313893-3314293	+	PRDM16|6|PRDM16|coding|null|intron	1	400,	0,
chr1:3317409-3317809	+	PRDM16|7|PRDM16|coding|null|intron	1	400,	0,
chr1:3323923-3324323	+	PRDM16|8|PRDM16|coding|null|intron	1	400,	0,
chr1:3386033-3386433	+	PRDM16|9|PRDM16|coding|null|intron	1	400,	0,
chr1:3392686-3393086	+	PRDM16|10|PRDM16|coding|null|intron	1	400,	0,
chr1:3457420-3457820	+	ARHGEF16|1|ARHGEF16|coding|null|intron	1	400,	0,
chr1:3458696-3459096	+	ARHGEF16|2|ARHGEF16|coding|null|intron	1	400,	0,
chr1:3461521-3461921	+	ARHGEF16|3|ARHGEF16|coding|null|intron	1	400,	0,
chr1:3623785-3624185	-	AL513320.1|1|AL513320.1|lncRNA|null|intron	1	400,	0,
chr1:3653708-3654108	+	TP73|1|TP73|coding|null|intron	1	400,	0,
chr1:3667404-3667804	+	TP73|4|TP73|coding|null|intron	1	400,	0,
chr1:3728547-3728947	+	TP73|7|TP73|coding|null|intron	1	400,	0,
chr1:3744433-3744833	-	TP73-AS1|2|TP73-AS1|others|null|intron	1	400,	0,
chr1:3840231-3840631	-	CEP104|2|CEP104|coding|null|intron	1	400,	0,
chr1:3847706-3848106	-	CEP104|3|CEP104|coding|null|intron	1	400,	0,
chr1:3901837-3902237	+	LINC01134|1|LINC01134|lncRNA|null|intron	1	400,	0,
chr1:4673693-4674093	+	AJAP1|1|AJAP1|coding|null|intron	1	400,	0,
chr1:4736311-4736711	+	AJAP1|2|AJAP1|coding|null|intron	1	400,	0,
chr1:4740307-4740707	+	AJAP1|3|AJAP1|coding|null|intron	1	400,	0,
chr1:4742283-4742683	+	AJAP1|4|AJAP1|coding|null|intron	1	400,	0,
chr1:4748394-4748794	+	AJAP1|6|AJAP1|coding|null|intron	1	400,	0,
chr1:4774686-4775086	+	AJAP1|7|AJAP1|coding|null|intron	1	400,	0,
chr1:5573199-5573599	-	AL365255.1|1|AL365255.1|lncRNA|null|intron	1	400,	0,
chr1:5578345-5578745	-	AL365255.1|2|AL365255.1|lncRNA|null|intron	1	400,	0,
chr1:5603662-5604062	-	AL365255.1|3|AL365255.1|lncRNA|null|intron	1	400,	0,
chr1:5609895-5610295	-	AL365255.1|4|AL365255.1|lncRNA|null|intron	1	400,	0,
chr1:5610618-5611018	-	AL365255.1|5|AL365255.1|lncRNA|null|intron	1	400,	0,
chr1:5919284-5919684	-	NPHP4|1|NPHP4|coding|null|intron	1	400,	0,
chr1:5953095-5953495	-	NPHP4|3|NPHP4|coding|null|intron	1	400,	0,
chr1:6032229-6032629	+	KCNAB2|3|KCNAB2|coding|null|intron	1	400,	0,
chr1:6233831-6234231	-	ICMT|2|ICMT|coding|null|intron	1	400,	0,
chr1:6431280-6431680	+	ESPN|1|ESPN|coding|null|intron	1	400,	0,
chr1:6439474-6439874	+	ESPN|3|ESPN|coding|null|intron	1	400,	0,
chr1:6452598-6452998	+	ESPN|5|ESPN|coding|null|intron	1	400,	0,
chr1:6476354-6476754	-	PLEKHG5|1|PLEKHG5|coding|null|intron	1	400,	0,
chr1:6515049-6515449	-	PLEKHG5|5|PLEKHG5|coding|null|intron	1	400,	0,
chr1:6531172-6531572	-	NOL9|1|NOL9|coding|null|intron	1	400,	0,
chr1:6533854-6534254	-	NOL9|2|NOL9|coding|null|intron	1	400,	0,
chr1:6546802-6547202	-	NOL9|4|NOL9|coding|null|intron	1	400,	0,
chr1:6600192-6600592	-	KLHL21|1|KLHL21|coding|null|intron	1	400,	0,
chr1:6620494-6620894	+	PHF13|1|PHF13|coding|null|intron	1	400,	0,
chr1:6638712-6639112	-	DNAJC11|1|DNAJC11|coding|null|intron	1	400,	0,
chr1:6639480-6639880	-	DNAJC11|2|DNAJC11|coding|null|intron	1	400,	0,
chr1:6652422-6652822	-	DNAJC11|5|DNAJC11|coding|null|intron	1	400,	0,
chr1:6793638-6794038	+	CAMTA1|1|CAMTA1|coding|null|intron	1	400,	0,
chr1:6800027-6800427	+	CAMTA1|2|CAMTA1|coding|null|intron	1	400,	0,
chr1:6881588-6881988	+	CAMTA1|12|CAMTA1|coding|null|intron	1	400,	0,
chr1:6901732-6902132	+	CAMTA1|13|CAMTA1|coding|null|intron	1	400,	0,
chr1:7794120-7794520	+	PER3|1|PER3|coding|null|intron	1	400,	0,
chr1:7799257-7799657	+	PER3|3|PER3|coding|null|intron	1	400,	0,
chr1:7806287-7806687	+	PER3|4|PER3|coding|null|intron	1	400,	0,
chr1:7929932-7930332	-	TNFRSF9|5|TNFRSF9|coding|null|intron	1	400,	0,
chr1:7941545-7941945	-	TNFRSF9|6|TNFRSF9|coding|null|intron	1	400,	0,
chr1:7954529-7954929	+	PARK7|1|PARK7|coding|null|intron	1	400,	0,
chr1:7973348-7973748	+	PARK7|3|PARK7|coding|null|intron	1	400,	0,
chr1:7998816-7999216	+	AL034417.5|2|AL034417.5|lncRNA|null|intron	1	400,	0,
chr1:8009505-8009905	-	ERRFI1|1|ERRFI1|coding|null|intron	1	400,	0,
chr1:8024820-8025220	-	ERRFI1|4|ERRFI1|coding|null|intron	1	400,	0,
chr1:8032782-8033182	+	AL034417.3|1|AL034417.3|lncRNA|null|intron	1	400,	0,
chr1:8045126-8045526	+	AL034417.3|2|AL034417.3|lncRNA|null|intron	1	400,	0,
chr1:8047801-8048201	+	AL034417.3|3|AL034417.3|lncRNA|null|intron	1	400,	0,
chr1:8091958-8092358	+	AL034417.3|7|AL034417.3|lncRNA|null|intron	1	400,	0,
chr1:8098263-8098663	+	AL034417.3|9|AL034417.3|lncRNA|null|intron	1	400,	0,
chr1:8113994-8114394	+	AL034417.3|14|AL034417.3|lncRNA|null|intron	1	400,	0,
chr1:8455235-8455635	-	RERE|6|RERE|coding|null|intron	1	400,	0,
chr1:8552396-8552796	-	RERE|13|RERE|coding|null|intron	1	400,	0,
chr1:8776847-8777247	-	RERE|24|RERE|coding|null|intron	1	400,	0,
chr1:8959017-8959417	+	CA6|2|CA6|coding|null|intron	1	400,	0,
chr1:9046222-9046622	-	SLC2A5|2|SLC2A5|coding|null|intron	1	400,	0,
chr1:9059101-9059501	-	SLC2A5|4|SLC2A5|coding|null|intron	1	400,	0,
chr1:9063348-9063748	-	SLC2A5|6|SLC2A5|coding|null|intron	1	400,	0,
chr1:9075742-9076142	-	SLC2A5|8|SLC2A5|coding|null|intron	1	400,	0,
chr1:9077287-9077687	-	SLC2A5|9|SLC2A5|coding|null|intron	1	400,	0,
chr1:9126891-9127291	-	GPR157|3|GPR157|coding|null|intron	1	400,	0,
chr1:9235285-9235685	+	H6PD|1|H6PD|coding|null|intron	1	400,	0,
chr1:9293270-9293670	+	SPSB1|1|SPSB1|coding|null|intron	1	400,	0,
chr1:9297909-9298309	+	SPSB1|2|SPSB1|coding|null|intron	1	400,	0,
chr1:9310347-9310747	+	SPSB1|4|SPSB1|coding|null|intron	1	400,	0,
chr1:9428050-9428450	-	LINC02606|1|LINC02606|lncRNA|null|intron	1	400,	0,
chr1:9547110-9547510	+	SLC25A33|2|SLC25A33|coding|null|intron	1	400,	0,
chr1:9554671-9555071	+	SLC25A33|3|SLC25A33|coding|null|intron	1	400,	0,
chr1:9568074-9568474	+	SLC25A33|6|SLC25A33|coding|null|intron	1	400,	0,
chr1:9577104-9577504	+	SLC25A33|7|SLC25A33|coding|null|intron	1	400,	0,
chr1:9590522-9590922	+	TMEM201|1|TMEM201|coding|null|intron	1	400,	0,
chr1:9654538-9654938	+	PIK3CD|1|PIK3CD|coding|null|intron	1	400,	0,
chr1:9661851-9662251	-	AL691449.1|2|AL691449.1|others|null|intron	1	400,	0,
chr1:9673255-9673655	-	PIK3CD-AS2|2|PIK3CD-AS2|lncRNA|null|intron	1	400,	0,
chr1:9674329-9674729	+	PIK3CD|5|PIK3CD|coding|null|intron	1	400,	0,
chr1:9683309-9683709	-	PIK3CD-AS2|4|PIK3CD-AS2|lncRNA|null|intron	1	400,	0,
chr1:9684479-9684879	+	PIK3CD|8|PIK3CD|coding|null|intron	1	400,	0,
chr1:9719130-9719530	+	PIK3CD|14|PIK3CD|coding|null|intron	1	400,	0,
chr1:9725187-9725587	+	PIK3CD|15|PIK3CD|coding|null|intron	1	400,	0,
chr1:9762932-9763332	-	CLSTN1|4|CLSTN1|coding|null|intron	1	400,	0,
chr1:9785313-9785713	-	CLSTN1|6|CLSTN1|coding|null|intron	1	400,	0,
chr1:9879905-9880305	-	CTNNBIP1|3|CTNNBIP1|coding|null|intron	1	400,	0,
chr1:9894494-9894894	-	CTNNBIP1|5|CTNNBIP1|coding|null|intron	1	400,	0,
chr1:9943901-9944301	+	NMNAT1|1|NMNAT1|coding|null|intron	1	400,	0,
chr1:9944858-9945258	+	NMNAT1|2|NMNAT1|coding|null|intron	1	400,	0,
chr1:10037919-10038319	+	UBE4B|1|UBE4B|coding|null|intron	1	400,	0,
chr1:10120146-10120546	+	UBE4B|6|UBE4B|coding|null|intron	1	400,	0,
chr1:10124776-10125176	+	UBE4B|8|UBE4B|coding|null|intron	1	400,	0,
chr1:10213613-10214013	+	KIF1B|2|KIF1B|coding|null|intron	1	400,	0,
chr1:10219380-10219780	+	KIF1B|3|KIF1B|coding|null|intron	1	400,	0,
chr1:10237634-10238034	+	KIF1B|8|KIF1B|coding|null|intron	1	400,	0,
chr1:10326975-10327375	+	KIF1B|17|KIF1B|coding|null|intron	1	400,	0,
chr1:10343403-10343803	+	KIF1B|18|KIF1B|coding|null|intron	1	400,	0,
chr1:10351401-10351801	+	KIF1B|20|KIF1B|coding|null|intron	1	400,	0,
chr1:10359650-10360050	+	KIF1B|22|KIF1B|coding|null|intron	1	400,	0,
chr1:10447632-10448032	+	CENPS-CORT|2|CENPS-CORT|coding|null|intron	1	400,	0,
chr1:10469821-10470221	-	DFFA|4|DFFA|coding|null|intron	1	400,	0,
chr1:10497937-10498337	+	PEX14|1|PEX14|coding|null|intron	1	400,	0,
chr1:10506219-10506619	+	PEX14|3|PEX14|coding|null|intron	1	400,	0,
chr1:10513706-10514106	+	PEX14|4|PEX14|coding|null|intron	1	400,	0,
chr1:10523263-10523663	+	PEX14|5|PEX14|coding|null|intron	1	400,	0,
chr1:10547847-10548247	+	PEX14|9|PEX14|coding|null|intron	1	400,	0,
chr1:10573847-10574247	+	PEX14|11|PEX14|coding|null|intron	1	400,	0,
chr1:10574712-10575112	+	PEX14|12|PEX14|coding|null|intron	1	400,	0,
chr1:10578892-10579292	+	PEX14|13|PEX14|coding|null|intron	1	400,	0,
chr1:10614827-10615227	+	PEX14|20|PEX14|coding|null|intron	1	400,	0,
chr1:10619758-10620158	+	PEX14|21|PEX14|coding|null|intron	1	400,	0,
chr1:10950004-10950404	-	C1orf127|1|C1orf127|coding|null|intron	1	400,	0,
chr1:10979216-10979616	-	C1orf127|3|C1orf127|coding|null|intron	1	400,	0,
chr1:11074392-11074792	-	EXOSC10|1|EXOSC10|coding|null|intron	1	400,	0,
chr1:11084480-11084880	-	EXOSC10|3|EXOSC10|coding|null|intron	1	400,	0,
chr1:11092219-11092619	-	EXOSC10|5|EXOSC10|coding|null|intron	1	400,	0,
chr1:11113582-11113982	-	MTOR|2|MTOR|coding|null|intron	1	400,	0,
chr1:11142461-11142861	-	MTOR|8|MTOR|coding|null|intron	1	400,	0,
chr1:11155990-11156390	-	MTOR|9|MTOR|coding|null|intron	1	400,	0,
chr1:11173426-11173826	-	MTOR|10|MTOR|coding|null|intron	1	400,	0,
chr1:11180745-11181145	-	MTOR|12|MTOR|coding|null|intron	1	400,	0,
chr1:11252245-11252645	-	MTOR|19|MTOR|coding|null|intron	1	400,	0,
chr1:11274802-11275202	+	UBIAD1|1|UBIAD1|coding|null|intron	1	400,	0,
chr1:11480378-11480778	+	DISP3|1|DISP3|coding|null|intron	1	400,	0,
chr1:11491066-11491466	+	DISP3|2|DISP3|coding|null|intron	1	400,	0,
chr1:11491628-11492028	+	DISP3|3|DISP3|coding|null|intron	1	400,	0,
chr1:11508067-11508467	+	DISP3|5|DISP3|coding|null|intron	1	400,	0,
chr1:11631521-11631921	+	AL031731.1|1|AL031731.1|lncRNA|null|intron	1	400,	0,
chr1:11631936-11632336	+	AL031731.1|2|AL031731.1|lncRNA|null|intron	1	400,	0,
chr1:11641240-11641640	-	FBXO2|3|FBXO2|coding|null|intron	1	400,	0,
chr1:11695241-11695641	+	DRAXIN|1|DRAXIN|coding|null|intron	1	400,	0,
chr1:11713962-11714362	+	DRAXIN|4|DRAXIN|coding|null|intron	1	400,	0,
chr1:11736373-11736773	+	AGTRAP|1|AGTRAP|coding|null|intron	1	400,	0,
chr1:11737014-11737414	+	AGTRAP|2|AGTRAP|coding|null|intron	1	400,	0,
chr1:11743900-11744300	+	AGTRAP|3|AGTRAP|coding|null|intron	1	400,	0,
chr1:11764716-11765116	+	C1orf167|2|C1orf167|coding|null|intron	1	400,	0,
chr1:11786328-11786728	+	C1orf167|4|C1orf167|coding|null|intron	1	400,	0,
chr1:11798734-11799134	-	MTHFR|2|MTHFR|coding|null|intron	1	400,	0,
chr1:11831133-11831533	+	CLCN6|3|CLCN6|coding|null|intron	1	400,	0,
chr1:11935242-11935642	+	PLOD1|1|PLOD1|coding|null|intron	1	400,	0,
chr1:11945058-11945458	+	PLOD1|2|PLOD1|coding|null|intron	1	400,	0,
chr1:11948368-11948768	+	PLOD1|4|PLOD1|coding|null|intron	1	400,	0,
chr1:11955416-11955816	+	PLOD1|6|PLOD1|coding|null|intron	1	400,	0,
chr1:11980839-11981239	+	MFN2|1|MFN2|coding|null|intron	1	400,	0,
chr1:11981365-11981765	+	MFN2|2|MFN2|coding|null|intron	1	400,	0,
chr1:11995278-11995678	+	MFN2|4|MFN2|coding|null|intron	1	400,	0,
chr1:12127457-12127857	+	TNFRSF8|1|TNFRSF8|coding|null|intron	1	400,	0,
chr1:12133381-12133781	+	TNFRSF8|3|TNFRSF8|coding|null|intron	1	400,	0,
chr1:12195915-12196315	+	TNFRSF1B|4|TNFRSF1B|coding|null|intron	1	400,	0,
chr1:12350268-12350668	+	VPS13D|6|VPS13D|coding|null|intron	1	400,	0,
chr1:12387471-12387871	+	VPS13D|11|VPS13D|coding|null|intron	1	400,	0,
chr1:12422995-12423395	+	VPS13D|14|VPS13D|coding|null|intron	1	400,	0,
chr1:12589365-12589765	-	DHRS3|3|DHRS3|coding|null|intron	1	400,	0,
chr1:12608181-12608581	-	DHRS3|5|DHRS3|coding|null|intron	1	400,	0,
chr1:13476204-13476604	-	LRRC38|1|LRRC38|coding|null|intron	1	400,	0,
chr1:13486558-13486958	-	LRRC38|2|LRRC38|coding|null|intron	1	400,	0,
chr1:13493798-13494198	-	LRRC38|5|LRRC38|coding|null|intron	1	400,	0,
chr1:13503175-13503575	-	LRRC38|6|LRRC38|coding|null|intron	1	400,	0,
chr1:13506355-13506755	-	LRRC38|7|LRRC38|coding|null|intron	1	400,	0,
chr1:13594467-13594867	+	PDPN|1|PDPN|coding|null|intron	1	400,	0,
chr1:13749764-13750164	+	PRDM2|2|PRDM2|coding|null|intron	1	400,	0,
chr1:13900673-13901073	+	KAZN|1|KAZN|coding|null|intron	1	400,	0,
chr1:13943179-13943579	+	KAZN|6|KAZN|coding|null|intron	1	400,	0,
chr1:14197337-14197737	+	KAZN|12|KAZN|coding|null|intron	1	400,	0,
chr1:14225142-14225542	+	KAZN|13|KAZN|coding|null|intron	1	400,	0,
chr1:14225694-14226094	+	KAZN|14|KAZN|coding|null|intron	1	400,	0,
chr1:15125855-15126255	-	TMEM51-AS1|1|TMEM51-AS1|lncRNA|null|intron	1	400,	0,
chr1:15134565-15134965	-	TMEM51-AS1|3|TMEM51-AS1|lncRNA|null|intron	1	400,	0,
chr1:15137206-15137606	-	TMEM51-AS1|4|TMEM51-AS1|lncRNA|null|intron	1	400,	0,
chr1:15146606-15147006	-	TMEM51-AS1|5|TMEM51-AS1|lncRNA|null|intron	1	400,	0,
chr1:15150771-15151171	-	TMEM51-AS1|6|TMEM51-AS1|lncRNA|null|intron	1	400,	0,
chr1:15151889-15152289	-	TMEM51-AS1|7|TMEM51-AS1|lncRNA|null|intron	1	400,	0,
chr1:15166337-15166737	+	TMEM51|1|TMEM51|coding|null|intron	1	400,	0,
chr1:15173309-15173709	+	TMEM51|4|TMEM51|coding|null|intron	1	400,	0,
chr1:15248946-15249346	+	FHAD1|1|FHAD1|coding|null|intron	1	400,	0,
chr1:15261534-15261934	+	FHAD1|2|FHAD1|coding|null|intron	1	400,	0,
chr1:15301621-15302021	+	FHAD1|4|FHAD1|coding|null|intron	1	400,	0,
chr1:15317033-15317433	+	FHAD1|6|FHAD1|coding|null|intron	1	400,	0,
chr1:15339815-15340215	-	FHAD1-AS1|2|FHAD1-AS1|lncRNA|null|intron	1	400,	0,
chr1:15361660-15362060	+	FHAD1|10|FHAD1|coding|null|intron	1	400,	0,
chr1:15377280-15377680	+	FHAD1|11|FHAD1|coding|null|intron	1	400,	0,
chr1:15408313-15408713	-	AL031283.1|2|AL031283.1|lncRNA|null|intron	1	400,	0,
chr1:15428128-15428528	+	EFHD2|1|EFHD2|coding|null|intron	1	400,	0,
chr1:15440784-15441184	+	CTRC|2|CTRC|coding|null|intron	1	400,	0,
chr1:15498091-15498491	-	CASP9|2|CASP9|coding|null|intron	1	400,	0,
chr1:15508380-15508780	-	CASP9|5|CASP9|coding|null|intron	1	400,	0,
chr1:15511379-15511779	-	CASP9|7|CASP9|coding|null|intron	1	400,	0,
chr1:15533273-15533673	+	DNAJC16|3|DNAJC16|coding|null|intron	1	400,	0,
chr1:15534340-15534740	+	DNAJC16|4|DNAJC16|coding|null|intron	1	400,	0,
chr1:15580700-15581100	+	DNAJC16|9|DNAJC16|coding|null|intron	1	400,	0,
chr1:15618347-15618747	+	DDI2|1|DDI2|coding|null|intron	1	400,	0,
chr1:15837510-15837910	+	SPEN|1|SPEN|coding|null|intron	1	400,	0,
chr1:15838338-15838738	+	SPEN|2|SPEN|coding|null|intron	1	400,	0,
chr1:15845941-15846341	-	AL450998.2|2|AL450998.2|lncRNA|null|intron	1	400,	0,
chr1:15911600-15912000	+	SPEN|6|SPEN|coding|null|intron	1	400,	0,
chr1:15912126-15912526	+	SPEN|7|SPEN|coding|null|intron	1	400,	0,
chr1:16147857-16148257	-	EPHA2|1|EPHA2|coding|null|intron	1	400,	0,
chr1:16153550-16153950	-	EPHA2|2|EPHA2|coding|null|intron	1	400,	0,
chr1:16222929-16223329	-	ANO7L1|3|ANO7L1|others|null|intron	1	400,	0,
chr1:16223341-16223741	-	ANO7L1|4|ANO7L1|others|null|intron	1	400,	0,
chr1:16227246-16227646	-	ANO7L1|5|ANO7L1|others|null|intron	1	400,	0,
chr1:16234574-16234974	-	CPLANE2|1|CPLANE2|coding|null|intron	1	400,	0,
chr1:16260862-16261262	-	FBXO42|3|FBXO42|coding|null|intron	1	400,	0,
chr1:16269826-16270226	-	FBXO42|5|FBXO42|coding|null|intron	1	400,	0,
chr1:16281628-16282028	-	FBXO42|8|FBXO42|coding|null|intron	1	400,	0,
chr1:16336347-16336747	-	FBXO42|13|FBXO42|coding|null|intron	1	400,	0,
chr1:16351425-16351825	-	FBXO42|17|FBXO42|coding|null|intron	1	400,	0,
chr1:16352850-16353250	+	SZRD1|1|SZRD1|coding|null|intron	1	400,	0,
chr1:16466036-16466436	+	LINC01772|1|LINC01772|lncRNA|null|intron	1	400,	0,
chr1:16472508-16472908	-	CROCCP3|2|CROCCP3|others|null|intron	1	400,	0,
chr1:16473233-16473633	-	CROCCP3|3|CROCCP3|others|null|intron	1	400,	0,
chr1:16497702-16498102	-	CROCCP3|6|CROCCP3|others|null|intron	1	400,	0,
chr1:16578428-16578828	-	NBPF1|1|NBPF1|coding|null|intron	1	400,	0,
chr1:16584591-16584991	-	NBPF1|2|NBPF1|coding|null|intron	1	400,	0,
chr1:16591031-16591431	-	NBPF1|4|NBPF1|coding|null|intron	1	400,	0,
chr1:16596010-16596410	-	NBPF1|5|NBPF1|coding|null|intron	1	400,	0,
chr1:16596922-16597322	-	NBPF1|6|NBPF1|coding|null|intron	1	400,	0,
chr1:16740772-16741172	+	CROCC|1|CROCC|coding|null|intron	1	400,	0,
chr1:16740773-16741173	+	CROCCP4|1|CROCCP4|others|null|intron	1	400,	0,
chr1:16876455-16876855	+	BX284668.2|1|BX284668.2|lncRNA|null|intron	1	400,	0,
chr1:16881535-16881935	+	BX284668.2|3|BX284668.2|lncRNA|null|intron	1	400,	0,
chr1:16905360-16905760	+	CROCC|3|CROCC|coding|null|intron	1	400,	0,
chr1:16994248-16994648	-	ATP13A2|1|ATP13A2|coding|null|intron	1	400,	0,
chr1:17026357-17026757	-	SDHB|2|SDHB|coding|null|intron	1	400,	0,
chr1:17037272-17037672	-	SDHB|4|SDHB|coding|null|intron	1	400,	0,
chr1:17038273-17038673	-	SDHB|5|SDHB|coding|null|intron	1	400,	0,
chr1:17076497-17076897	-	PADI2|1|PADI2|coding|null|intron	1	400,	0,
chr1:17078103-17078503	-	PADI2|2|PADI2|coding|null|intron	1	400,	0,
chr1:17087496-17087896	-	PADI2|3|PADI2|coding|null|intron	1	400,	0,
chr1:17100221-17100621	-	PADI2|4|PADI2|coding|null|intron	1	400,	0,
chr1:17108044-17108444	-	PADI2|7|PADI2|coding|null|intron	1	400,	0,
chr1:17115914-17116314	-	PADI2|9|PADI2|coding|null|intron	1	400,	0,
chr1:17350667-17351067	+	PADI4|4|PADI4|coding|null|intron	1	400,	0,
chr1:17399210-17399610	+	PADI6|2|PADI6|coding|null|intron	1	400,	0,
chr1:17619841-17620241	+	ARHGEF10L|1|ARHGEF10L|coding|null|intron	1	400,	0,
chr1:17623445-17623845	+	ARHGEF10L|2|ARHGEF10L|coding|null|intron	1	400,	0,
chr1:17640400-17640800	+	ARHGEF10L|3|ARHGEF10L|coding|null|intron	1	400,	0,
chr1:17641638-17642038	+	ARHGEF10L|4|ARHGEF10L|coding|null|intron	1	400,	0,
chr1:17663206-17663606	+	ARHGEF10L|7|ARHGEF10L|coding|null|intron	1	400,	0,
chr1:17677922-17678322	+	ARHGEF10L|8|ARHGEF10L|coding|null|intron	1	400,	0,
chr1:17690642-17691042	+	ARHGEF10L|11|ARHGEF10L|coding|null|intron	1	400,	0,
chr1:18893695-18894095	-	ALDH4A1|1|ALDH4A1|coding|null|intron	1	400,	0,
chr1:18900113-18900513	-	ALDH4A1|3|ALDH4A1|coding|null|intron	1	400,	0,
chr1:18901864-18902264	-	ALDH4A1|4|ALDH4A1|coding|null|intron	1	400,	0,
chr1:18955136-18955536	-	IFFO2|5|IFFO2|coding|null|intron	1	400,	0,
chr1:19183291-19183691	-	UBR4|2|UBR4|coding|null|intron	1	400,	0,
chr1:19185542-19185942	-	UBR4|3|UBR4|coding|null|intron	1	400,	0,
chr1:19209413-19209813	-	UBR4|7|UBR4|coding|null|intron	1	400,	0,
chr1:19211326-19211726	+	EMC1-AS1|1|EMC1-AS1|lncRNA|null|intron	1	400,	0,
chr1:19221282-19221682	+	EMC1-AS1|3|EMC1-AS1|lncRNA|null|intron	1	400,	0,
chr1:19225508-19225908	-	EMC1|2|EMC1|coding|null|intron	1	400,	0,
chr1:19231790-19232190	-	EMC1|4|EMC1|coding|null|intron	1	400,	0,
chr1:19235349-19235749	+	EMC1-AS1|7|EMC1-AS1|lncRNA|null|intron	1	400,	0,
chr1:19252857-19253257	+	MRTO4|1|MRTO4|coding|null|intron	1	400,	0,
chr1:19319368-19319768	+	SLC66A1|2|SLC66A1|coding|null|intron	1	400,	0,
chr1:19357016-19357416	-	CAPZB|4|CAPZB|coding|null|intron	1	400,	0,
chr1:19358132-19358532	-	CAPZB|5|CAPZB|coding|null|intron	1	400,	0,
chr1:19391042-19391442	-	CAPZB|12|CAPZB|coding|null|intron	1	400,	0,
chr1:19453262-19453662	-	CAPZB|17|CAPZB|coding|null|intron	1	400,	0,
chr1:19673356-19673756	+	HTR6|1|HTR6|coding|null|intron	1	400,	0,
chr1:19673872-19674272	+	HTR6|2|HTR6|coding|null|intron	1	400,	0,
chr1:19685691-19686091	-	TMCO4|2|TMCO4|coding|null|intron	1	400,	0,
chr1:19710239-19710639	-	TMCO4|7|TMCO4|coding|null|intron	1	400,	0,
chr1:19724755-19725155	-	TMCO4|9|TMCO4|coding|null|intron	1	400,	0,
chr1:19732910-19733310	-	TMCO4|10|TMCO4|coding|null|intron	1	400,	0,
chr1:19743288-19743688	-	TMCO4|12|TMCO4|coding|null|intron	1	400,	0,
chr1:19752942-19753342	-	TMCO4|13|TMCO4|coding|null|intron	1	400,	0,
chr1:19760400-19760800	-	TMCO4|14|TMCO4|coding|null|intron	1	400,	0,
chr1:19771664-19772064	-	TMCO4|15|TMCO4|coding|null|intron	1	400,	0,
chr1:19775917-19776317	-	TMCO4|16|TMCO4|coding|null|intron	1	400,	0,
chr1:19785382-19785782	-	TMCO4|17|TMCO4|coding|null|intron	1	400,	0,
chr1:19883013-19883413	+	OTUD3|1|OTUD3|coding|null|intron	1	400,	0,
chr1:19883728-19884128	+	OTUD3|2|OTUD3|coding|null|intron	1	400,	0,
chr1:19898386-19898786	+	OTUD3|4|OTUD3|coding|null|intron	1	400,	0,
chr1:19905049-19905449	+	OTUD3|5|OTUD3|coding|null|intron	1	400,	0,
chr1:20115047-20115447	-	PLA2G2D|2|PLA2G2D|coding|null|intron	1	400,	0,
chr1:20155036-20155436	+	Z98257.1|1|Z98257.1|lncRNA|null|intron	1	400,	0,
chr1:20166697-20167097	-	PLA2G2C|1|PLA2G2C|coding|null|intron	1	400,	0,
chr1:20175889-20176289	-	PLA2G2C|3|PLA2G2C|coding|null|intron	1	400,	0,
chr1:20187804-20188204	+	UBXN10|1|UBXN10|coding|null|intron	1	400,	0,
chr1:20189363-20189763	+	UBXN10|2|UBXN10|coding|null|intron	1	400,	0,
chr1:20297951-20298351	-	AL020998.1|1|AL020998.1|lncRNA|null|intron	1	400,	0,
chr1:20299387-20299787	-	AL020998.1|2|AL020998.1|lncRNA|null|intron	1	400,	0,
chr1:20322263-20322663	-	AL020998.1|4|AL020998.1|lncRNA|null|intron	1	400,	0,
chr1:20507242-20507642	-	MUL1|1|MUL1|coding|null|intron	1	400,	0,
chr1:20599274-20599674	+	CDA|2|CDA|coding|null|intron	1	400,	0,
chr1:20605866-20606266	+	CDA|4|CDA|coding|null|intron	1	400,	0,
chr1:20633980-20634380	+	PINK1|1|PINK1|coding|null|intron	1	400,	0,
chr1:20635497-20635897	+	PINK1|2|PINK1|coding|null|intron	1	400,	0,
chr1:20666371-20666771	-	KIF17|1|KIF17|coding|null|intron	1	400,	0,
chr1:20673515-20673915	-	KIF17|2|KIF17|coding|null|intron	1	400,	0,
chr1:20714828-20715228	-	KIF17|5|KIF17|coding|null|intron	1	400,	0,
chr1:20919030-20919430	-	EIF4G3|4|EIF4G3|coding|null|intron	1	400,	0,
chr1:20955217-20955617	-	EIF4G3|7|EIF4G3|coding|null|intron	1	400,	0,
chr1:21001390-21001790	-	EIF4G3|8|EIF4G3|coding|null|intron	1	400,	0,
chr1:21004776-21005176	-	EIF4G3|10|EIF4G3|coding|null|intron	1	400,	0,
chr1:21114094-21114494	-	EIF4G3|19|EIF4G3|coding|null|intron	1	400,	0,
chr1:21239761-21240161	-	ECE1|4|ECE1|coding|null|intron	1	400,	0,
chr1:21294965-21295365	+	ECE1-AS1|1|ECE1-AS1|lncRNA|null|intron	1	400,	0,
chr1:21343804-21344204	-	ECE1|12|ECE1|coding|null|intron	1	400,	0,
chr1:21456709-21457109	+	NBPF3|2|NBPF3|coding|null|intron	1	400,	0,
chr1:21466267-21466667	+	NBPF3|4|NBPF3|coding|null|intron	1	400,	0,
chr1:21517672-21518072	+	ALPL|1|ALPL|coding|null|intron	1	400,	0,
chr1:21519447-21519847	+	ALPL|2|ALPL|coding|null|intron	1	400,	0,
chr1:21520241-21520641	+	ALPL|3|ALPL|coding|null|intron	1	400,	0,
chr1:21525561-21525961	+	ALPL|4|ALPL|coding|null|intron	1	400,	0,
chr1:21552115-21552515	+	ALPL|7|ALPL|coding|null|intron	1	400,	0,
chr1:21565487-21565887	+	ALPL|8|ALPL|coding|null|intron	1	400,	0,
chr1:21654677-21655077	-	RAP1GAP|3|RAP1GAP|coding|null|intron	1	400,	0,
chr1:21658875-21659275	-	RAP1GAP|4|RAP1GAP|coding|null|intron	1	400,	0,
chr1:21690498-21690898	-	USP48|3|USP48|coding|null|intron	1	400,	0,
chr1:21713087-21713487	-	USP48|5|USP48|coding|null|intron	1	400,	0,
chr1:21749754-21750154	-	USP48|6|USP48|coding|null|intron	1	400,	0,
chr1:21755085-21755485	-	USP48|7|USP48|coding|null|intron	1	400,	0,
chr1:21761417-21761817	-	USP48|8|USP48|coding|null|intron	1	400,	0,
chr1:21776633-21777033	-	USP48|9|USP48|coding|null|intron	1	400,	0,
chr1:21820203-21820603	+	LDLRAD2|1|LDLRAD2|coding|null|intron	1	400,	0,
chr1:21837305-21837705	-	HSPG2|1|HSPG2|coding|null|intron	1	400,	0,
chr1:21871236-21871636	-	HSPG2|4|HSPG2|coding|null|intron	1	400,	0,
chr1:21918053-21918453	-	HSPG2|7|HSPG2|coding|null|intron	1	400,	0,
chr1:21936557-21936957	-	HSPG2|10|HSPG2|coding|null|intron	1	400,	0,
chr1:21954161-21954561	-	AL590556.2|1|AL590556.2|others|null|intron	1	400,	0,
chr1:22040324-22040724	+	CDC42|3|CDC42|coding|null|intron	1	400,	0,
chr1:22049544-22049944	-	CDC42-AS1|2|CDC42-AS1|lncRNA|null|intron	1	400,	0,
chr1:22059975-22060375	+	CDC42|5|CDC42|coding|null|intron	1	400,	0,
chr1:22059975-22060375	+	CDC42-IT1|1|CDC42-IT1|lncRNA|null|intron	1	400,	0,
chr1:22076411-22076811	+	CDC42|10|CDC42|coding|null|intron	1	400,	0,
chr1:22079121-22079521	+	CDC42|11|CDC42|coding|null|intron	1	400,	0,
chr1:22149441-22149841	+	AL445253.1|1|AL445253.1|lncRNA|null|intron	1	400,	0,
chr1:22500103-22500503	+	ZBTB40|4|ZBTB40|coding|null|intron	1	400,	0,
chr1:22502534-22502934	+	ZBTB40|5|ZBTB40|coding|null|intron	1	400,	0,
chr1:22505516-22505916	+	ZBTB40|6|ZBTB40|coding|null|intron	1	400,	0,
chr1:22524920-22525320	+	ZBTB40|7|ZBTB40|coding|null|intron	1	400,	0,
chr1:22567282-22567682	+	EPHA8|1|EPHA8|coding|null|intron	1	400,	0,
chr1:22571648-22572048	+	EPHA8|2|EPHA8|coding|null|intron	1	400,	0,
chr1:22582814-22583214	+	EPHA8|3|EPHA8|coding|null|intron	1	400,	0,
chr1:22590968-22591368	+	EPHA8|4|EPHA8|coding|null|intron	1	400,	0,
chr1:22711299-22711699	+	EPHB2|1|EPHB2|coding|null|intron	1	400,	0,
chr1:22720754-22721154	+	EPHB2|2|EPHB2|coding|null|intron	1	400,	0,
chr1:22726731-22727131	+	EPHB2|3|EPHB2|coding|null|intron	1	400,	0,
chr1:22727449-22727849	+	EPHB2|4|EPHB2|coding|null|intron	1	400,	0,
chr1:22787170-22787570	+	EPHB2|9|EPHB2|coding|null|intron	1	400,	0,
chr1:22791338-22791738	+	EPHB2|10|EPHB2|coding|null|intron	1	400,	0,
chr1:22807759-22808159	+	EPHB2|11|EPHB2|coding|null|intron	1	400,	0,
chr1:22823903-22824303	+	EPHB2|13|EPHB2|coding|null|intron	1	400,	0,
chr1:22867318-22867718	+	EPHB2|15|EPHB2|coding|null|intron	1	400,	0,
chr1:22871672-22872072	+	EPHB2|16|EPHB2|coding|null|intron	1	400,	0,
chr1:22903791-22904191	+	EPHB2|17|EPHB2|coding|null|intron	1	400,	0,
chr1:23025710-23026110	+	KDM1A|1|KDM1A|coding|null|intron	1	400,	0,
chr1:23050719-23051119	+	KDM1A|5|KDM1A|coding|null|intron	1	400,	0,
chr1:23060267-23060667	+	KDM1A|6|KDM1A|coding|null|intron	1	400,	0,
chr1:23147725-23148125	-	LUZP1|8|LUZP1|coding|null|intron	1	400,	0,
chr1:23152912-23153312	-	LUZP1|9|LUZP1|coding|null|intron	1	400,	0,
chr1:23154817-23155217	-	LUZP1|10|LUZP1|coding|null|intron	1	400,	0,
chr1:23343616-23344016	-	HNRNPR|3|HNRNPR|coding|null|intron	1	400,	0,
chr1:23366058-23366458	-	ZNF436|2|ZNF436|coding|null|intron	1	400,	0,
chr1:23407952-23408352	-	TCEA3|3|TCEA3|coding|null|intron	1	400,	0,
chr1:23416424-23416824	-	TCEA3|6|TCEA3|coding|null|intron	1	400,	0,
chr1:23431953-23432353	-	ASAP3|1|ASAP3|coding|null|intron	1	400,	0,
chr1:23463628-23464028	-	ASAP3|4|ASAP3|coding|null|intron	1	400,	0,
chr1:23472699-23473099	-	ASAP3|5|ASAP3|coding|null|intron	1	400,	0,
chr1:23474593-23474993	-	ASAP3|7|ASAP3|coding|null|intron	1	400,	0,
chr1:23476825-23477225	-	ASAP3|8|ASAP3|coding|null|intron	1	400,	0,
chr1:23480441-23480841	-	ASAP3|9|ASAP3|coding|null|intron	1	400,	0,
chr1:23515691-23516091	-	E2F2|3|E2F2|coding|null|intron	1	400,	0,
chr1:23522137-23522537	-	E2F2|4|E2F2|coding|null|intron	1	400,	0,
chr1:23582454-23582854	-	AL450043.1|2|AL450043.1|lncRNA|null|intron	1	400,	0,
chr1:23780516-23780916	+	PITHD1|1|PITHD1|coding|null|intron	1	400,	0,
chr1:23824794-23825194	-	HMGCL|4|HMGCL|coding|null|intron	1	400,	0,
chr1:23858753-23859153	-	FUCA1|3|FUCA1|coding|null|intron	1	400,	0,
chr1:23889470-23889870	-	CNR2|4|CNR2|coding|null|intron	1	400,	0,
chr1:23898015-23898415	-	CNR2|5|CNR2|coding|null|intron	1	400,	0,
chr1:23910090-23910490	-	CNR2|8|CNR2|coding|null|intron	1	400,	0,
chr1:23979033-23979433	-	SRSF10|1|SRSF10|coding|null|intron	1	400,	0,
chr1:24068714-24069114	-	MYOM3|2|MYOM3|coding|null|intron	1	400,	0,
chr1:24077985-24078385	-	MYOM3|5|MYOM3|coding|null|intron	1	400,	0,
chr1:24093981-24094381	-	MYOM3|6|MYOM3|coding|null|intron	1	400,	0,
chr1:24099793-24100193	-	MYOM3|7|MYOM3|coding|null|intron	1	400,	0,
chr1:24162942-24163342	-	IFNLR1|1|IFNLR1|coding|null|intron	1	400,	0,
chr1:24383081-24383481	-	STPG1|3|STPG1|coding|null|intron	1	400,	0,
chr1:24406606-24407006	-	STPG1|4|STPG1|coding|null|intron	1	400,	0,
chr1:24413042-24413442	-	STPG1|6|STPG1|coding|null|intron	1	400,	0,
chr1:24434898-24435298	+	NIPAL3|2|NIPAL3|coding|null|intron	1	400,	0,
chr1:24451346-24451746	+	NIPAL3|3|NIPAL3|coding|null|intron	1	400,	0,
chr1:24462821-24463221	+	NIPAL3|6|NIPAL3|coding|null|intron	1	400,	0,
chr1:24506324-24506724	+	RCAN3|1|RCAN3|coding|null|intron	1	400,	0,
chr1:24520976-24521376	+	RCAN3|6|RCAN3|coding|null|intron	1	400,	0,
chr1:24746463-24746863	+	CLIC4|1|CLIC4|coding|null|intron	1	400,	0,
chr1:24783309-24783709	+	CLIC4|11|CLIC4|coding|null|intron	1	400,	0,
chr1:25048580-25048980	-	AL050344.1|1|AL050344.1|lncRNA|null|intron	1	400,	0,
chr1:25094226-25094626	-	AL050344.1|3|AL050344.1|lncRNA|null|intron	1	400,	0,
chr1:25099105-25099505	-	AL050344.1|4|AL050344.1|lncRNA|null|intron	1	400,	0,
chr1:25302709-25303109	-	RSRP1|2|RSRP1|coding|null|intron	1	400,	0,
chr1:25317913-25318313	+	RHD|3|RHD|coding|null|intron	1	400,	0,
chr1:25327050-25327450	+	RHD|5|RHD|coding|null|intron	1	400,	0,
chr1:25339109-25339509	+	TMEM50A|1|TMEM50A|coding|null|intron	1	400,	0,
chr1:25340680-25341080	+	TMEM50A|2|TMEM50A|coding|null|intron	1	400,	0,
chr1:25546648-25547048	+	LDLRAP1|1|LDLRAP1|coding|null|intron	1	400,	0,
chr1:25547107-25547507	+	LDLRAP1|2|LDLRAP1|coding|null|intron	1	400,	0,
chr1:25588905-25589305	+	AL606491.1|2|AL606491.1|lncRNA|null|intron	1	400,	0,
chr1:25704884-25705284	+	MAN1C1|12|MAN1C1|coding|null|intron	1	400,	0,
chr1:25716987-25717387	+	MAN1C1|14|MAN1C1|coding|null|intron	1	400,	0,
chr1:25745161-25745561	+	MAN1C1|17|MAN1C1|coding|null|intron	1	400,	0,
chr1:25801282-25801682	+	SELENON|1|SELENON|coding|null|intron	1	400,	0,
chr1:25804307-25804707	+	SELENON|2|SELENON|coding|null|intron	1	400,	0,
chr1:25811970-25812370	+	SELENON|3|SELENON|coding|null|intron	1	400,	0,
chr1:25850003-25850403	-	AUNIP|5|AUNIP|coding|null|intron	1	400,	0,
chr1:25866705-25867105	-	PAQR7|1|PAQR7|coding|null|intron	1	400,	0,
chr1:25887686-25888086	-	STMN1|2|STMN1|coding|null|intron	1	400,	0,
chr1:25981297-25981697	-	PAFAH2|2|PAFAH2|coding|null|intron	1	400,	0,
chr1:26053173-26053573	-	TRIM63|1|TRIM63|coding|null|intron	1	400,	0,
chr1:26056609-26057009	-	TRIM63|3|TRIM63|coding|null|intron	1	400,	0,
chr1:26064978-26065378	-	TRIM63|5|TRIM63|coding|null|intron	1	400,	0,
chr1:26120593-26120993	+	PDIK1L|3|PDIK1L|coding|null|intron	1	400,	0,
chr1:26234587-26234987	+	CEP85|1|CEP85|coding|null|intron	1	400,	0,
chr1:26240207-26240607	+	CEP85|2|CEP85|coding|null|intron	1	400,	0,
chr1:26260150-26260550	+	CEP85|6|CEP85|coding|null|intron	1	400,	0,
chr1:26261212-26261612	+	CEP85|7|CEP85|coding|null|intron	1	400,	0,
chr1:26264133-26264533	+	CEP85|8|CEP85|coding|null|intron	1	400,	0,
chr1:26273495-26273895	+	CEP85|10|CEP85|coding|null|intron	1	400,	0,
chr1:26299141-26299541	-	UBXN11|2|UBXN11|coding|null|intron	1	400,	0,
chr1:26305790-26306190	-	UBXN11|4|UBXN11|coding|null|intron	1	400,	0,
chr1:26316059-26316459	-	UBXN11|5|UBXN11|coding|null|intron	1	400,	0,
chr1:26323053-26323453	-	CRYBG2|2|CRYBG2|coding|null|intron	1	400,	0,
chr1:26365586-26365986	-	ZNF683|1|ZNF683|coding|null|intron	1	400,	0,
chr1:26439056-26439456	+	DHDDS|2|DHDDS|coding|null|intron	1	400,	0,
chr1:26444390-26444790	+	DHDDS|3|DHDDS|coding|null|intron	1	400,	0,
chr1:26832831-26833231	+	ZDHHC18|1|ZDHHC18|coding|null|intron	1	400,	0,
chr1:26841768-26842168	+	ZDHHC18|3|ZDHHC18|coding|null|intron	1	400,	0,
chr1:26847780-26848180	+	ZDHHC18|5|ZDHHC18|coding|null|intron	1	400,	0,
chr1:26883000-26883400	-	GPN2|1|GPN2|coding|null|intron	1	400,	0,
chr1:26888002-26888402	-	GPN2|3|GPN2|coding|null|intron	1	400,	0,
chr1:26889272-26889672	-	GPN2|4|GPN2|coding|null|intron	1	400,	0,
chr1:26900503-26900903	+	NUDC|1|NUDC|coding|null|intron	1	400,	0,
chr1:26935456-26935856	+	NUDC|4|NUDC|coding|null|intron	1	400,	0,
chr1:27133220-27133620	-	SLC9A1|3|SLC9A1|coding|null|intron	1	400,	0,
chr1:27243857-27244257	+	WDTC1|3|WDTC1|coding|null|intron	1	400,	0,
chr1:27252447-27252847	+	WDTC1|4|WDTC1|coding|null|intron	1	400,	0,
chr1:27273916-27274316	+	WDTC1|7|WDTC1|coding|null|intron	1	400,	0,
chr1:27323395-27323795	+	TMEM222|1|TMEM222|coding|null|intron	1	400,	0,
chr1:27330027-27330427	+	TMEM222|4|TMEM222|coding|null|intron	1	400,	0,
chr1:27348359-27348759	+	SYTL1|2|SYTL1|coding|null|intron	1	400,	0,
chr1:27426488-27426888	-	WASF2|1|WASF2|coding|null|intron	1	400,	0,
chr1:27430518-27430918	-	WASF2|3|WASF2|coding|null|intron	1	400,	0,
chr1:27481982-27482382	-	WASF2|8|WASF2|coding|null|intron	1	400,	0,
chr1:27488158-27488558	-	WASF2|9|WASF2|coding|null|intron	1	400,	0,
chr1:27489085-27489485	-	WASF2|10|WASF2|coding|null|intron	1	400,	0,
chr1:27546348-27546748	-	AHDC1|3|AHDC1|coding|null|intron	1	400,	0,
chr1:27556805-27557205	-	AHDC1|4|AHDC1|coding|null|intron	1	400,	0,
chr1:27557310-27557710	-	AHDC1|5|AHDC1|coding|null|intron	1	400,	0,
chr1:27584500-27584900	-	AHDC1|8|AHDC1|coding|null|intron	1	400,	0,
chr1:27597866-27598266	-	AHDC1|9|AHDC1|coding|null|intron	1	400,	0,
chr1:27622489-27622889	-	FGR|2|FGR|coding|null|intron	1	400,	0,
chr1:27624210-27624610	-	FGR|3|FGR|coding|null|intron	1	400,	0,
chr1:27671138-27671538	+	AL445490.1|1|AL445490.1|lncRNA|null|intron	1	400,	0,
chr1:27676221-27676621	+	AL445490.1|2|AL445490.1|lncRNA|null|intron	1	400,	0,
chr1:27726816-27727216	+	FAM76A|1|FAM76A|coding|null|intron	1	400,	0,
chr1:27743576-27743976	+	FAM76A|2|FAM76A|coding|null|intron	1	400,	0,
chr1:27752784-27753184	+	FAM76A|3|FAM76A|coding|null|intron	1	400,	0,
chr1:27775665-27776065	+	STX12|3|STX12|coding|null|intron	1	400,	0,
chr1:27790587-27790987	+	STX12|5|STX12|coding|null|intron	1	400,	0,
chr1:27803226-27803626	+	STX12|6|STX12|coding|null|intron	1	400,	0,
chr1:27839144-27839544	+	PPP1R8|2|PPP1R8|coding|null|intron	1	400,	0,
chr1:27841980-27842380	+	PPP1R8|3|PPP1R8|coding|null|intron	1	400,	0,
chr1:27874250-27874650	+	THEMIS2|1|THEMIS2|coding|null|intron	1	400,	0,
chr1:27943514-27943914	+	SMPDL3B|1|SMPDL3B|coding|null|intron	1	400,	0,
chr1:27959157-27959557	-	AL512288.1|2|AL512288.1|lncRNA|null|intron	1	400,	0,
chr1:27960706-27961106	+	XKR8|1|XKR8|coding|null|intron	1	400,	0,
chr1:28008089-28008489	-	EYA3|6|EYA3|coding|null|intron	1	400,	0,
chr1:28047605-28048005	-	EYA3|12|EYA3|coding|null|intron	1	400,	0,
chr1:28157753-28158153	-	PTAFR|1|PTAFR|coding|null|intron	1	400,	0,
chr1:28168101-28168501	-	PTAFR|4|PTAFR|coding|null|intron	1	400,	0,
chr1:28174912-28175312	-	PTAFR|5|PTAFR|coding|null|intron	1	400,	0,
chr1:28176078-28176478	-	PTAFR|6|PTAFR|coding|null|intron	1	400,	0,
chr1:28263972-28264372	+	SESN2|2|SESN2|coding|null|intron	1	400,	0,
chr1:28275794-28276194	+	SESN2|5|SESN2|coding|null|intron	1	400,	0,
chr1:28278224-28278624	+	SESN2|6|SESN2|coding|null|intron	1	400,	0,
chr1:28329373-28329773	+	MED18|1|MED18|coding|null|intron	1	400,	0,
chr1:28407743-28408143	+	PHACTR4|3|PHACTR4|coding|null|intron	1	400,	0,
chr1:28411480-28411880	+	PHACTR4|4|PHACTR4|coding|null|intron	1	400,	0,
chr1:28445513-28445913	+	PHACTR4|6|PHACTR4|coding|null|intron	1	400,	0,
chr1:28448025-28448425	+	PHACTR4|7|PHACTR4|coding|null|intron	1	400,	0,
chr1:28470670-28471070	+	PHACTR4|9|PHACTR4|coding|null|intron	1	400,	0,
chr1:28515348-28515748	+	RCC1|2|RCC1|coding|null|intron	1	400,	0,
chr1:28597294-28597694	-	TAF12|1|TAF12|coding|null|intron	1	400,	0,
chr1:28669142-28669542	+	GMEB1|1|GMEB1|coding|null|intron	1	400,	0,
chr1:28675313-28675713	+	GMEB1|2|GMEB1|coding|null|intron	1	400,	0,
chr1:28686274-28686674	+	GMEB1|5|GMEB1|coding|null|intron	1	400,	0,
chr1:28687005-28687405	+	GMEB1|6|GMEB1|coding|null|intron	1	400,	0,
chr1:28693417-28693817	+	GMEB1|7|GMEB1|coding|null|intron	1	400,	0,
chr1:28824354-28824754	+	OPRD1|1|OPRD1|coding|null|intron	1	400,	0,
chr1:28836251-28836651	+	OPRD1|2|OPRD1|coding|null|intron	1	400,	0,
chr1:28851822-28852222	+	OPRD1|4|OPRD1|coding|null|intron	1	400,	0,
chr1:28934738-28935138	+	EPB41|1|EPB41|coding|null|intron	1	400,	0,
chr1:28935375-28935775	+	EPB41|2|EPB41|coding|null|intron	1	400,	0,
chr1:29016333-29016733	+	EPB41|12|EPB41|coding|null|intron	1	400,	0,
chr1:29066070-29066470	+	EPB41|14|EPB41|coding|null|intron	1	400,	0,
chr1:29067147-29067547	+	EPB41|15|EPB41|coding|null|intron	1	400,	0,
chr1:29089517-29089917	+	EPB41|17|EPB41|coding|null|intron	1	400,	0,
chr1:29167382-29167782	-	SRSF4|1|SRSF4|coding|null|intron	1	400,	0,
chr1:29222237-29222637	-	MECR|4|MECR|coding|null|intron	1	400,	0,
chr1:29229177-29229577	-	MECR|6|MECR|coding|null|intron	1	400,	0,
chr1:29237926-29238326	+	PTPRU|1|PTPRU|coding|null|intron	1	400,	0,
chr1:29246537-29246937	+	PTPRU|2|PTPRU|coding|null|intron	1	400,	0,
chr1:29248649-29249049	+	PTPRU|3|PTPRU|coding|null|intron	1	400,	0,
chr1:30732399-30732799	+	AL137857.1|1|AL137857.1|lncRNA|null|intron	1	400,	0,
chr1:30887046-30887446	-	SDC3|1|SDC3|coding|null|intron	1	400,	0,
chr1:30888734-30889134	-	SDC3|2|SDC3|coding|null|intron	1	400,	0,
chr1:30889996-30890396	-	SDC3|3|SDC3|coding|null|intron	1	400,	0,
chr1:30893306-30893706	-	SDC3|4|SDC3|coding|null|intron	1	400,	0,
chr1:30939112-30939512	-	PUM1|1|PUM1|coding|null|intron	1	400,	0,
chr1:30973731-30974131	-	PUM1|5|PUM1|coding|null|intron	1	400,	0,
chr1:31015636-31016036	-	PUM1|11|PUM1|coding|null|intron	1	400,	0,
chr1:31052384-31052784	-	PUM1|17|PUM1|coding|null|intron	1	400,	0,
chr1:31291347-31291747	-	SNRNP40|4|SNRNP40|coding|null|intron	1	400,	0,
chr1:31298589-31298989	+	ZCCHC17|1|ZCCHC17|coding|null|intron	1	400,	0,
chr1:31308742-31309142	+	ZCCHC17|3|ZCCHC17|coding|null|intron	1	400,	0,
chr1:31314075-31314475	+	ZCCHC17|4|ZCCHC17|coding|null|intron	1	400,	0,
chr1:31369995-31370395	-	FABP3|3|FABP3|coding|null|intron	1	400,	0,
chr1:31416724-31417124	+	SERINC2|1|SERINC2|coding|null|intron	1	400,	0,
chr1:31419537-31419937	+	SERINC2|2|SERINC2|coding|null|intron	1	400,	0,
chr1:31429952-31430352	+	SERINC2|4|SERINC2|coding|null|intron	1	400,	0,
chr1:31432112-31432512	+	SERINC2|5|SERINC2|coding|null|intron	1	400,	0,
chr1:31510212-31510612	+	LINC01226|1|LINC01226|lncRNA|null|intron	1	400,	0,
chr1:31512539-31512939	+	LINC01226|2|LINC01226|lncRNA|null|intron	1	400,	0,
chr1:31514884-31515284	+	LINC01226|3|LINC01226|lncRNA|null|intron	1	400,	0,
chr1:31533587-31533987	+	LINC01226|4|LINC01226|lncRNA|null|intron	1	400,	0,
chr1:31536719-31537119	+	LINC01226|5|LINC01226|lncRNA|null|intron	1	400,	0,
chr1:31552812-31553212	+	LINC01226|7|LINC01226|lncRNA|null|intron	1	400,	0,
chr1:31565720-31566120	+	LINC01226|8|LINC01226|lncRNA|null|intron	1	400,	0,
chr1:31566609-31567009	+	LINC01226|9|LINC01226|lncRNA|null|intron	1	400,	0,
chr1:31574251-31574651	+	LINC01226|11|LINC01226|lncRNA|null|intron	1	400,	0,
chr1:31640739-31641139	-	PEF1|1|PEF1|coding|null|intron	1	400,	0,
chr1:31642235-31642635	-	PEF1|2|PEF1|coding|null|intron	1	400,	0,
chr1:31645418-31645818	+	AC114488.2|1|AC114488.2|lncRNA|null|intron	1	400,	0,
chr1:31645418-31645818	+	PEF1-AS1|1|PEF1-AS1|lncRNA|null|intron	1	400,	0,
chr1:31751978-31752378	-	ADGRB2|1|ADGRB2|coding|null|intron	1	400,	0,
chr1:31753940-31754340	-	ADGRB2|2|ADGRB2|coding|null|intron	1	400,	0,
chr1:31922624-31923024	-	PTP4A2|1|PTP4A2|coding|null|intron	1	400,	0,
chr1:31923493-31923893	-	PTP4A2|2|PTP4A2|coding|null|intron	1	400,	0,
chr1:31929186-31929586	-	PTP4A2|3|PTP4A2|coding|null|intron	1	400,	0,
chr1:31932975-31933375	-	PTP4A2|4|PTP4A2|coding|null|intron	1	400,	0,
chr1:32023383-32023783	+	KHDRBS1|2|KHDRBS1|coding|null|intron	1	400,	0,
chr1:32051975-32052375	+	KHDRBS1|5|KHDRBS1|coding|null|intron	1	400,	0,
chr1:32074217-32074617	+	TMEM39B|1|TMEM39B|coding|null|intron	1	400,	0,
chr1:32078146-32078546	+	TMEM39B|2|TMEM39B|coding|null|intron	1	400,	0,
chr1:32109151-32109551	+	KPNA6|1|KPNA6|coding|null|intron	1	400,	0,
chr1:32219396-32219796	-	TMEM234|2|TMEM234|coding|null|intron	1	400,	0,
chr1:32220178-32220578	-	TMEM234|3|TMEM234|coding|null|intron	1	400,	0,
chr1:32251502-32251902	+	LCK|1|LCK|coding|null|intron	1	400,	0,
chr1:32292958-32293358	+	HDAC1|1|HDAC1|coding|null|intron	1	400,	0,
chr1:32352056-32352456	+	TSSK3|1|TSSK3|coding|null|intron	1	400,	0,
chr1:32373528-32373928	-	BSDC1|2|BSDC1|coding|null|intron	1	400,	0,
chr1:32379299-32379699	-	BSDC1|3|BSDC1|coding|null|intron	1	400,	0,
chr1:32387421-32387821	-	BSDC1|4|BSDC1|coding|null|intron	1	400,	0,
chr1:32391540-32391940	-	BSDC1|6|BSDC1|coding|null|intron	1	400,	0,
chr1:32466690-32467090	+	ZBTB8B|1|ZBTB8B|coding|null|intron	1	400,	0,
chr1:32468545-32468945	+	ZBTB8B|2|ZBTB8B|coding|null|intron	1	400,	0,
chr1:32547283-32547683	+	ZBTB8A|2|ZBTB8A|coding|null|intron	1	400,	0,
chr1:32549493-32549893	+	ZBTB8A|3|ZBTB8A|coding|null|intron	1	400,	0,
chr1:32553590-32553990	+	ZBTB8A|4|ZBTB8A|coding|null|intron	1	400,	0,
chr1:32562489-32562889	+	ZBTB8A|5|ZBTB8A|coding|null|intron	1	400,	0,
chr1:32567607-32568007	+	ZBTB8A|7|ZBTB8A|coding|null|intron	1	400,	0,
chr1:32583383-32583783	+	ZBTB8A|9|ZBTB8A|coding|null|intron	1	400,	0,
chr1:32586139-32586539	+	ZBTB8A|10|ZBTB8A|coding|null|intron	1	400,	0,
chr1:32586660-32587060	+	ZBTB8A|11|ZBTB8A|coding|null|intron	1	400,	0,
chr1:32593799-32594199	+	ZBTB8A|12|ZBTB8A|coding|null|intron	1	400,	0,
chr1:32594416-32594816	+	ZBTB8A|13|ZBTB8A|coding|null|intron	1	400,	0,
chr1:32689838-32690238	-	SYNC|4|SYNC|coding|null|intron	1	400,	0,
chr1:32745197-32745597	+	KIAA1522|2|KIAA1522|coding|null|intron	1	400,	0,
chr1:32755321-32755721	+	KIAA1522|4|KIAA1522|coding|null|intron	1	400,	0,
chr1:32809390-32809790	-	YARS1|6|YARS1|coding|null|intron	1	400,	0,
chr1:32816607-32817007	-	YARS1|7|YARS1|coding|null|intron	1	400,	0,
chr1:32819188-32819588	+	S100PBP|1|S100PBP|coding|null|intron	1	400,	0,
chr1:32851317-32851717	+	S100PBP|6|S100PBP|coding|null|intron	1	400,	0,
chr1:32865853-32866253	-	FNDC5|2|FNDC5|coding|null|intron	1	400,	0,
chr1:32938989-32939389	-	RNF19B|2|RNF19B|coding|null|intron	1	400,	0,
chr1:33035936-33036336	-	AK2|3|AK2|coding|null|intron	1	400,	0,
chr1:33087380-33087780	+	AZIN2|2|AZIN2|coding|null|intron	1	400,	0,
chr1:33099970-33100370	+	AZIN2|3|AZIN2|coding|null|intron	1	400,	0,
chr1:33110295-33110695	+	AZIN2|4|AZIN2|coding|null|intron	1	400,	0,
chr1:33174342-33174742	-	TRIM62|6|TRIM62|coding|null|intron	1	400,	0,
chr1:33198614-33199014	+	AL662907.3|1|AL662907.3|lncRNA|null|intron	1	400,	0,
chr1:33284369-33284769	+	ZNF362|3|ZNF362|coding|null|intron	1	400,	0,
chr1:33285684-33286084	+	ZNF362|4|ZNF362|coding|null|intron	1	400,	0,
chr1:33353570-33353970	-	PHC2|4|PHC2|coding|null|intron	1	400,	0,
chr1:33403104-33403504	-	PHC2|6|PHC2|coding|null|intron	1	400,	0,
chr1:33405162-33405562	-	PHC2|7|PHC2|coding|null|intron	1	400,	0,
chr1:33408623-33409023	-	PHC2|8|PHC2|coding|null|intron	1	400,	0,
chr1:33411559-33411959	-	PHC2|9|PHC2|coding|null|intron	1	400,	0,
chr1:33427980-33428380	-	PHC2|10|PHC2|coding|null|intron	1	400,	0,
chr1:33481055-33481455	+	ZSCAN20|1|ZSCAN20|coding|null|intron	1	400,	0,
chr1:33486884-33487284	+	ZSCAN20|3|ZSCAN20|coding|null|intron	1	400,	0,
chr1:34875509-34875909	-	DLGAP3|1|DLGAP3|coding|null|intron	1	400,	0,
chr1:34879115-34879515	-	DLGAP3|2|DLGAP3|coding|null|intron	1	400,	0,
chr1:34883085-34883485	-	DLGAP3|3|DLGAP3|coding|null|intron	1	400,	0,
chr1:34899012-34899412	-	DLGAP3|5|DLGAP3|coding|null|intron	1	400,	0,
chr1:34916721-34917121	-	DLGAP3|7|DLGAP3|coding|null|intron	1	400,	0,
chr1:34926261-34926661	-	DLGAP3|9|DLGAP3|coding|null|intron	1	400,	0,
chr1:35019673-35020073	-	AC114490.2|7|AC114490.2|coding|null|intron	1	400,	0,
chr1:35019673-35020073	-	ZMYM6|5|ZMYM6|coding|null|intron	1	400,	0,
chr1:35030831-35031231	-	AC114490.2|8|AC114490.2|coding|null|intron	1	400,	0,
chr1:35030831-35031231	-	ZMYM6|6|ZMYM6|coding|null|intron	1	400,	0,
chr1:35090145-35090545	+	ZMYM1|2|ZMYM1|coding|null|intron	1	400,	0,
chr1:35447091-35447491	-	KIAA0319L|1|KIAA0319L|coding|null|intron	1	400,	0,
chr1:35504164-35504564	-	KIAA0319L|9|KIAA0319L|coding|null|intron	1	400,	0,
chr1:35520067-35520467	-	KIAA0319L|11|KIAA0319L|coding|null|intron	1	400,	0,
chr1:35527815-35528215	-	KIAA0319L|12|KIAA0319L|coding|null|intron	1	400,	0,
chr1:35537337-35537737	-	KIAA0319L|14|KIAA0319L|coding|null|intron	1	400,	0,
chr1:35550652-35551052	-	KIAA0319L|16|KIAA0319L|coding|null|intron	1	400,	0,
chr1:35612266-35612666	-	PSMB2|1|PSMB2|coding|null|intron	1	400,	0,
chr1:35639288-35639688	-	PSMB2|4|PSMB2|coding|null|intron	1	400,	0,
chr1:35640158-35640558	-	PSMB2|5|PSMB2|coding|null|intron	1	400,	0,
chr1:35750360-35750760	-	CLSPN|3|CLSPN|coding|null|intron	1	400,	0,
chr1:35817694-35818094	+	AGO4|2|AGO4|coding|null|intron	1	400,	0,
chr1:35818263-35818663	+	AGO4|3|AGO4|coding|null|intron	1	400,	0,
chr1:35830987-35831387	+	AGO4|4|AGO4|coding|null|intron	1	400,	0,
chr1:35887848-35888248	+	AGO1|2|AGO1|coding|null|intron	1	400,	0,
chr1:35897360-35897760	+	AGO1|3|AGO1|coding|null|intron	1	400,	0,
chr1:35900541-35900941	+	AGO1|4|AGO1|coding|null|intron	1	400,	0,
chr1:35947697-35948097	+	AGO3|2|AGO3|coding|null|intron	1	400,	0,
chr1:36089906-36090306	+	ADPRS|1|ADPRS|coding|null|intron	1	400,	0,
chr1:36105844-36106244	-	COL8A2|2|COL8A2|coding|null|intron	1	400,	0,
chr1:36112115-36112515	-	COL8A2|3|COL8A2|coding|null|intron	1	400,	0,
chr1:36149892-36150292	-	TRAPPC3|2|TRAPPC3|coding|null|intron	1	400,	0,
chr1:36156517-36156917	+	MAP7D1|1|MAP7D1|coding|null|intron	1	400,	0,
chr1:36164672-36165072	+	MAP7D1|2|MAP7D1|coding|null|intron	1	400,	0,
chr1:36227317-36227717	+	THRAP3|1|THRAP3|coding|null|intron	1	400,	0,
chr1:36235731-36236131	+	THRAP3|2|THRAP3|coding|null|intron	1	400,	0,
chr1:36243996-36244396	+	THRAP3|5|THRAP3|coding|null|intron	1	400,	0,
chr1:36273544-36273944	+	THRAP3|8|THRAP3|coding|null|intron	1	400,	0,
chr1:36316195-36316595	+	SH3D21|2|SH3D21|coding|null|intron	1	400,	0,
chr1:36318322-36318722	+	SH3D21|3|SH3D21|coding|null|intron	1	400,	0,
chr1:36325048-36325448	+	SH3D21|4|SH3D21|coding|null|intron	1	400,	0,
chr1:36416231-36416631	-	OSCP1|1|OSCP1|coding|null|intron	1	400,	0,
chr1:36425740-36426140	-	OSCP1|2|OSCP1|coding|null|intron	1	400,	0,
chr1:36449378-36449778	-	OSCP1|7|OSCP1|coding|null|intron	1	400,	0,
chr1:36462981-36463381	-	MRPS15|1|MRPS15|coding|null|intron	1	400,	0,
chr1:37469758-37470158	-	LINC01137|6|LINC01137|lncRNA|null|intron	1	400,	0,
chr1:37473252-37473652	-	LINC01137|7|LINC01137|lncRNA|null|intron	1	400,	0,
chr1:37474807-37475207	+	ZC3H12A|1|ZC3H12A|coding|null|intron	1	400,	0,
chr1:37500466-37500866	-	MEAF6|1|MEAF6|coding|null|intron	1	400,	0,
chr1:37581630-37582030	-	GNL2|1|GNL2|coding|null|intron	1	400,	0,
chr1:37589435-37589835	-	GNL2|2|GNL2|coding|null|intron	1	400,	0,
chr1:37740304-37740704	-	EPHA10|2|EPHA10|coding|null|intron	1	400,	0,
chr1:37746079-37746479	-	EPHA10|3|EPHA10|coding|null|intron	1	400,	0,
chr1:37751850-37752250	-	EPHA10|5|EPHA10|coding|null|intron	1	400,	0,
chr1:37821490-37821890	-	MTF1|1|MTF1|coding|null|intron	1	400,	0,
chr1:37826579-37826979	-	MTF1|2|MTF1|coding|null|intron	1	400,	0,
chr1:37843279-37843679	-	MTF1|7|MTF1|coding|null|intron	1	400,	0,
chr1:37845478-37845878	-	MTF1|8|MTF1|coding|null|intron	1	400,	0,
chr1:37879170-37879570	-	INPP5B|2|INPP5B|coding|null|intron	1	400,	0,
chr1:37884337-37884737	-	INPP5B|3|INPP5B|coding|null|intron	1	400,	0,
chr1:37911439-37911839	-	INPP5B|8|INPP5B|coding|null|intron	1	400,	0,
chr1:37915731-37916131	-	INPP5B|9|INPP5B|coding|null|intron	1	400,	0,
chr1:37921471-37921871	-	INPP5B|10|INPP5B|coding|null|intron	1	400,	0,
chr1:38004636-38005036	-	FHL3|3|FHL3|coding|null|intron	1	400,	0,
chr1:38013310-38013710	+	UTP11|1|UTP11|coding|null|intron	1	400,	0,
chr1:38477434-38477834	+	LINC01685|1|LINC01685|lncRNA|null|intron	1	400,	0,
chr1:38478415-38478815	+	LINC01685|2|LINC01685|lncRNA|null|intron	1	400,	0,
chr1:38860825-38861225	+	AL139260.1|1|AL139260.1|lncRNA|null|intron	1	400,	0,
chr1:38880966-38881366	+	AL139260.1|4|AL139260.1|lncRNA|null|intron	1	400,	0,
chr1:38882768-38883168	+	AL139260.1|5|AL139260.1|lncRNA|null|intron	1	400,	0,
chr1:38889254-38889654	-	RHBDL2|2|RHBDL2|coding|null|intron	1	400,	0,
chr1:38894655-38895055	-	RHBDL2|4|RHBDL2|coding|null|intron	1	400,	0,
chr1:38895429-38895829	+	AL139260.1|7|AL139260.1|lncRNA|null|intron	1	400,	0,
chr1:38900352-38900752	+	AL139260.1|8|AL139260.1|lncRNA|null|intron	1	400,	0,
chr1:38902171-38902571	-	RHBDL2|5|RHBDL2|coding|null|intron	1	400,	0,
chr1:38905221-38905621	-	RHBDL2|6|RHBDL2|coding|null|intron	1	400,	0,
chr1:38912954-38913354	-	RHBDL2|8|RHBDL2|coding|null|intron	1	400,	0,
chr1:38928388-38928788	-	RHBDL2|10|RHBDL2|coding|null|intron	1	400,	0,
chr1:39233045-39233445	-	AL442071.2|1|AL442071.2|lncRNA|null|intron	1	400,	0,
chr1:39233671-39234071	-	AL442071.2|2|AL442071.2|lncRNA|null|intron	1	400,	0,
chr1:39236773-39237173	-	AL442071.2|3|AL442071.2|lncRNA|null|intron	1	400,	0,
chr1:39338880-39339280	+	MACF1|5|MACF1|coding|null|intron	1	400,	0,
chr1:39390590-39390990	+	MACF1|9|MACF1|coding|null|intron	1	400,	0,
chr1:39393451-39393851	+	MACF1|10|MACF1|coding|null|intron	1	400,	0,
chr1:39394242-39394642	+	MACF1|11|MACF1|coding|null|intron	1	400,	0,
chr1:39395956-39396356	+	MACF1|12|MACF1|coding|null|intron	1	400,	0,
chr1:39483766-39484166	+	MACF1|23|MACF1|coding|null|intron	1	400,	0,
chr1:39493884-39494284	+	BMP8A|1|BMP8A|coding|null|intron	1	400,	0,
chr1:39502964-39503364	+	BMP8A|3|BMP8A|coding|null|intron	1	400,	0,
chr1:39507892-39508292	+	BMP8A|4|BMP8A|coding|null|intron	1	400,	0,
chr1:39512986-39513386	+	BMP8A|5|BMP8A|coding|null|intron	1	400,	0,
chr1:39522607-39523007	-	PPIEL|1|PPIEL|others|null|intron	1	400,	0,
chr1:39524392-39524792	+	BMP8A|6|BMP8A|coding|null|intron	1	400,	0,
chr1:39539891-39540291	-	PPIEL|3|PPIEL|others|null|intron	1	400,	0,
chr1:39551054-39551454	-	PPIEL|4|PPIEL|others|null|intron	1	400,	0,
chr1:39552075-39552475	-	PPIEL|5|PPIEL|others|null|intron	1	400,	0,
chr1:39565243-39565643	+	PABPC4-AS1|1|PABPC4-AS1|lncRNA|null|intron	1	400,	0,
chr1:39570411-39570811	-	PABPC4|1|PABPC4|coding|null|intron	1	400,	0,
chr1:39571496-39571896	+	PABPC4-AS1|3|PABPC4-AS1|lncRNA|null|intron	1	400,	0,
chr1:39574944-39575344	-	PABPC4|2|PABPC4|coding|null|intron	1	400,	0,
chr1:39628791-39629191	-	HEYL|2|HEYL|coding|null|intron	1	400,	0,
chr1:39634068-39634468	-	HEYL|3|HEYL|coding|null|intron	1	400,	0,
chr1:39636211-39636611	-	HEYL|4|HEYL|coding|null|intron	1	400,	0,
chr1:39688354-39688754	-	HPCAL4|2|HPCAL4|coding|null|intron	1	400,	0,
chr1:39693733-39694133	+	PPIE|1|PPIE|coding|null|intron	1	400,	0,
chr1:39739312-39739712	+	PPIE|2|PPIE|coding|null|intron	1	400,	0,
chr1:39762123-39762523	-	BMP8B|1|BMP8B|coding|null|intron	1	400,	0,
chr1:39763174-39763574	+	PPIE|3|PPIE|coding|null|intron	1	400,	0,
chr1:39772835-39773235	-	BMP8B|3|BMP8B|coding|null|intron	1	400,	0,
chr1:39782922-39783322	-	BMP8B|4|BMP8B|coding|null|intron	1	400,	0,
chr1:39783478-39783878	-	BMP8B|5|BMP8B|coding|null|intron	1	400,	0,
chr1:39848410-39848810	-	TRIT1|1|TRIT1|coding|null|intron	1	400,	0,
chr1:39856699-39857099	-	TRIT1|4|TRIT1|coding|null|intron	1	400,	0,
chr1:39882219-39882619	-	TRIT1|8|TRIT1|coding|null|intron	1	400,	0,
chr1:39961295-39961695	+	MFSD2A|2|MFSD2A|coding|null|intron	1	400,	0,
chr1:40041518-40041918	+	CAP1|1|CAP1|coding|null|intron	1	400,	0,
chr1:40042607-40043007	+	CAP1|2|CAP1|coding|null|intron	1	400,	0,
chr1:40053696-40054096	+	CAP1|4|CAP1|coding|null|intron	1	400,	0,
chr1:40065566-40065966	+	CAP1|6|CAP1|coding|null|intron	1	400,	0,
chr1:40087244-40087644	-	PPT1|2|PPT1|coding|null|intron	1	400,	0,
chr1:40095628-40096028	-	PPT1|4|PPT1|coding|null|intron	1	400,	0,
chr1:40096236-40096636	-	PPT1|5|PPT1|coding|null|intron	1	400,	0,
chr1:40162721-40163121	+	RLF|1|RLF|coding|null|intron	1	400,	0,
chr1:40166638-40167038	+	RLF|2|RLF|coding|null|intron	1	400,	0,
chr1:40181046-40181446	+	RLF|6|RLF|coding|null|intron	1	400,	0,
chr1:40215171-40215571	+	RLF|12|RLF|coding|null|intron	1	400,	0,
chr1:40216122-40216522	+	RLF|13|RLF|coding|null|intron	1	400,	0,
chr1:40217388-40217788	+	RLF|14|RLF|coding|null|intron	1	400,	0,
chr1:40246772-40247172	+	TMCO2|1|TMCO2|coding|null|intron	1	400,	0,
chr1:40258463-40258863	+	ZMPSTE24|1|ZMPSTE24|coding|null|intron	1	400,	0,
chr1:40263946-40264346	+	ZMPSTE24|2|ZMPSTE24|coding|null|intron	1	400,	0,
chr1:40283145-40283545	+	ZMPSTE24|5|ZMPSTE24|coding|null|intron	1	400,	0,
chr1:40374239-40374639	+	SMAP2|2|SMAP2|coding|null|intron	1	400,	0,
chr1:40380477-40380877	+	SMAP2|3|SMAP2|coding|null|intron	1	400,	0,
chr1:40386253-40386653	+	SMAP2|4|SMAP2|coding|null|intron	1	400,	0,
chr1:40390269-40390669	+	SMAP2|5|SMAP2|coding|null|intron	1	400,	0,
chr1:40400283-40400683	+	SMAP2|8|SMAP2|coding|null|intron	1	400,	0,
chr1:40417594-40417994	+	SMAP2|9|SMAP2|coding|null|intron	1	400,	0,
chr1:40452231-40452631	+	ZFP69B|1|ZFP69B|coding|null|intron	1	400,	0,
chr1:40453495-40453895	+	ZFP69B|2|ZFP69B|coding|null|intron	1	400,	0,
chr1:40460623-40461023	+	ZFP69B|3|ZFP69B|coding|null|intron	1	400,	0,
chr1:40482082-40482482	+	ZFP69|1|ZFP69|coding|null|intron	1	400,	0,
chr1:40510849-40511249	+	EXO5|1|EXO5|coding|null|intron	1	400,	0,
chr1:40539136-40539536	+	ZNF684|3|ZNF684|coding|null|intron	1	400,	0,
chr1:40627206-40627606	-	RIMS3|1|RIMS3|coding|null|intron	1	400,	0,
chr1:40633256-40633656	-	RIMS3|3|RIMS3|coding|null|intron	1	400,	0,
chr1:40635407-40635807	-	RIMS3|4|RIMS3|coding|null|intron	1	400,	0,
chr1:40636478-40636878	-	RIMS3|5|RIMS3|coding|null|intron	1	400,	0,
chr1:40643082-40643482	-	RIMS3|6|RIMS3|coding|null|intron	1	400,	0,
chr1:40658025-40658425	-	RIMS3|8|RIMS3|coding|null|intron	1	400,	0,
chr1:40664907-40665307	-	RIMS3|10|RIMS3|coding|null|intron	1	400,	0,
chr1:40714708-40715108	+	NFYC|6|NFYC|coding|null|intron	1	400,	0,
chr1:40722506-40722906	+	NFYC|7|NFYC|coding|null|intron	1	400,	0,
chr1:40767570-40767970	+	NFYC|12|NFYC|coding|null|intron	1	400,	0,
chr1:40989517-40989917	+	CTPS1|1|CTPS1|coding|null|intron	1	400,	0,
chr1:41040466-41040866	+	SLFNL1-AS1|3|SLFNL1-AS1|lncRNA|null|intron	1	400,	0,
chr1:41047361-41047761	-	SCMH1|3|SCMH1|coding|null|intron	1	400,	0,
chr1:41106691-41107091	-	SCMH1|8|SCMH1|coding|null|intron	1	400,	0,
chr1:41130931-41131331	-	SCMH1|9|SCMH1|coding|null|intron	1	400,	0,
chr1:41245863-41246263	+	AC093151.7|1|AC093151.7|lncRNA|null|intron	1	400,	0,
chr1:41248837-41249237	+	AC093151.7|2|AC093151.7|lncRNA|null|intron	1	400,	0,
chr1:41252752-41253152	+	AC093151.7|3|AC093151.7|lncRNA|null|intron	1	400,	0,
chr1:41254608-41255008	+	AC093151.7|4|AC093151.7|lncRNA|null|intron	1	400,	0,
chr1:41274197-41274597	+	AC093151.7|7|AC093151.7|lncRNA|null|intron	1	400,	0,
chr1:41304203-41304603	+	AC093151.7|8|AC093151.7|lncRNA|null|intron	1	400,	0,
chr1:41319149-41319549	+	AC093151.7|9|AC093151.7|lncRNA|null|intron	1	400,	0,
chr1:41326700-41327100	+	AC093151.7|11|AC093151.7|lncRNA|null|intron	1	400,	0,
chr1:41332501-41332901	+	AC093151.7|12|AC093151.7|lncRNA|null|intron	1	400,	0,
chr1:41333867-41334267	+	AC093151.7|13|AC093151.7|lncRNA|null|intron	1	400,	0,
chr1:41362536-41362936	+	FOXO6|1|FOXO6|coding|null|intron	1	400,	0,
chr1:41363837-41364237	+	FOXO6|2|FOXO6|coding|null|intron	1	400,	0,
chr1:41375084-41375484	+	FOXO6|4|FOXO6|coding|null|intron	1	400,	0,
chr1:41378709-41379109	+	FOXO6|5|FOXO6|coding|null|intron	1	400,	0,
chr1:41554200-41554600	-	HIVEP3|2|HIVEP3|coding|null|intron	1	400,	0,
chr1:41561661-41562061	-	HIVEP3|3|HIVEP3|coding|null|intron	1	400,	0,
chr1:41562651-41563051	-	HIVEP3|4|HIVEP3|coding|null|intron	1	400,	0,
chr1:41566899-41567299	-	HIVEP3|6|HIVEP3|coding|null|intron	1	400,	0,
chr1:41603039-41603439	-	HIVEP3|8|HIVEP3|coding|null|intron	1	400,	0,
chr1:42198222-42198622	-	FOXJ3|2|FOXJ3|coding|null|intron	1	400,	0,
chr1:42200449-42200849	-	FOXJ3|3|FOXJ3|coding|null|intron	1	400,	0,
chr1:42206835-42207235	-	FOXJ3|4|FOXJ3|coding|null|intron	1	400,	0,
chr1:42234093-42234493	-	FOXJ3|5|FOXJ3|coding|null|intron	1	400,	0,
chr1:42251851-42252251	-	FOXJ3|8|FOXJ3|coding|null|intron	1	400,	0,
chr1:42271812-42272212	-	FOXJ3|11|FOXJ3|coding|null|intron	1	400,	0,
chr1:42382388-42382788	+	RIMKLA|1|RIMKLA|coding|null|intron	1	400,	0,
chr1:42386488-42386888	+	RIMKLA|2|RIMKLA|coding|null|intron	1	400,	0,
chr1:42387490-42387890	+	RIMKLA|3|RIMKLA|coding|null|intron	1	400,	0,
chr1:42391393-42391793	+	RIMKLA|4|RIMKLA|coding|null|intron	1	400,	0,
chr1:42455321-42455721	-	ZMYND12|2|ZMYND12|coding|null|intron	1	400,	0,
chr1:42532923-42533323	+	CCDC30|4|CCDC30|coding|null|intron	1	400,	0,
chr1:42548196-42548596	+	CCDC30|8|CCDC30|coding|null|intron	1	400,	0,
chr1:42559843-42560243	+	CCDC30|9|CCDC30|coding|null|intron	1	400,	0,
chr1:42596750-42597150	+	CCDC30|13|CCDC30|coding|null|intron	1	400,	0,
chr1:42606713-42607113	+	CCDC30|15|CCDC30|coding|null|intron	1	400,	0,
chr1:42638198-42638598	+	CCDC30|20|CCDC30|coding|null|intron	1	400,	0,
chr1:42675661-42676061	+	PPIH|2|PPIH|coding|null|intron	1	400,	0,
chr1:42679721-42680121	+	AC098484.2|1|AC098484.2|lncRNA|null|intron	1	400,	0,
chr1:42680137-42680537	+	AC098484.2|2|AC098484.2|lncRNA|null|intron	1	400,	0,
chr1:42736827-42737227	-	CLDN19|2|CLDN19|coding|null|intron	1	400,	0,
chr1:42768551-42768951	+	AC098484.3|1|AC098484.3|coding|null|intron	1	400,	0,
chr1:42768551-42768951	+	C1orf50|1|C1orf50|coding|null|intron	1	400,	0,
chr1:42785701-42786101	+	TMEM269|1|TMEM269|coding|null|intron	1	400,	0,
chr1:42787118-42787518	+	TMEM269|2|TMEM269|coding|null|intron	1	400,	0,
chr1:42791659-42792059	+	AC098484.3|5|AC098484.3|coding|null|intron	1	400,	0,
chr1:42791659-42792059	+	TMEM269|4|TMEM269|coding|null|intron	1	400,	0,
chr1:42797632-42798032	+	TMEM269|5|TMEM269|coding|null|intron	1	400,	0,
chr1:42818084-42818484	+	ERMAP|1|ERMAP|coding|null|intron	1	400,	0,
chr1:42823819-42824219	+	ERMAP|2|ERMAP|coding|null|intron	1	400,	0,
chr1:42844935-42845335	-	AL512353.1|2|AL512353.1|lncRNA|null|intron	1	400,	0,
chr1:42845642-42846042	-	AL512353.1|3|AL512353.1|lncRNA|null|intron	1	400,	0,
chr1:42940138-42940538	-	SLC2A1|1|SLC2A1|coding|null|intron	1	400,	0,
chr1:42940607-42941007	-	SLC2A1|2|SLC2A1|coding|null|intron	1	400,	0,
chr1:42945854-42946254	-	SLC2A1|3|SLC2A1|coding|null|intron	1	400,	0,
chr1:42954549-42954949	-	SLC2A1|4|SLC2A1|coding|null|intron	1	400,	0,
chr1:42957212-42957612	-	SLC2A1|5|SLC2A1|coding|null|intron	1	400,	0,
chr1:42981878-42982278	+	SLC2A1-AS1|3|SLC2A1-AS1|lncRNA|null|intron	1	400,	0,
chr1:42992676-42993076	+	SLC2A1-AS1|4|SLC2A1-AS1|lncRNA|null|intron	1	400,	0,
chr1:43170172-43170572	-	EBNA1BP2|1|EBNA1BP2|coding|null|intron	1	400,	0,
chr1:43310582-43310982	+	TIE1|1|TIE1|coding|null|intron	1	400,	0,
chr1:43391397-43391797	+	SZT2|2|SZT2|coding|null|intron	1	400,	0,
chr1:43417917-43418317	+	SZT2|3|SZT2|coding|null|intron	1	400,	0,
chr1:43423608-43424008	+	SZT2|4|SZT2|coding|null|intron	1	400,	0,
chr1:43444828-43445228	+	SZT2|5|SZT2|coding|null|intron	1	400,	0,
chr1:43549502-43549902	+	PTPRF|2|PTPRF|coding|null|intron	1	400,	0,
chr1:43567758-43568158	+	PTPRF|5|PTPRF|coding|null|intron	1	400,	0,
chr1:43589371-43589771	+	PTPRF|6|PTPRF|coding|null|intron	1	400,	0,
chr1:43593534-43593934	+	PTPRF|7|PTPRF|coding|null|intron	1	400,	0,
chr1:43595190-43595590	+	PTPRF|8|PTPRF|coding|null|intron	1	400,	0,
chr1:43615596-43615996	+	PTPRF|9|PTPRF|coding|null|intron	1	400,	0,
chr1:43650792-43651192	+	AL451062.4|1|AL451062.4|coding|null|intron	1	400,	0,
chr1:43650792-43651192	+	KDM4A|1|KDM4A|coding|null|intron	1	400,	0,
chr1:43694406-43694806	-	KDM4A-AS1|2|KDM4A-AS1|lncRNA|null|intron	1	400,	0,
chr1:43740456-43740856	+	ST3GAL3|4|ST3GAL3|coding|null|intron	1	400,	0,
chr1:43755750-43756150	+	AL451062.4|10|AL451062.4|coding|null|intron	1	400,	0,
chr1:43755750-43756150	+	ST3GAL3|7|ST3GAL3|coding|null|intron	1	400,	0,
chr1:43796866-43797266	+	ST3GAL3|11|ST3GAL3|coding|null|intron	1	400,	0,
chr1:43857044-43857444	+	AL451062.4|15|AL451062.4|coding|null|intron	1	400,	0,
chr1:43857044-43857444	+	ST3GAL3|16|ST3GAL3|coding|null|intron	1	400,	0,
chr1:43866232-43866632	+	AL451062.4|19|AL451062.4|coding|null|intron	1	400,	0,
chr1:43866232-43866632	+	ST3GAL3|20|ST3GAL3|coding|null|intron	1	400,	0,
chr1:43873405-43873805	+	AL451062.4|20|AL451062.4|coding|null|intron	1	400,	0,
chr1:43873405-43873805	+	ST3GAL3|21|ST3GAL3|coding|null|intron	1	400,	0,
chr1:43874052-43874452	+	AL451062.4|21|AL451062.4|coding|null|intron	1	400,	0,
chr1:43874052-43874452	+	ST3GAL3|22|ST3GAL3|coding|null|intron	1	400,	0,
chr1:43888162-43888562	+	AL451062.4|22|AL451062.4|coding|null|intron	1	400,	0,
chr1:43888162-43888562	+	ST3GAL3|23|ST3GAL3|coding|null|intron	1	400,	0,
chr1:43888776-43889176	+	AL451062.4|23|AL451062.4|coding|null|intron	1	400,	0,
chr1:43888776-43889176	+	ST3GAL3|24|ST3GAL3|coding|null|intron	1	400,	0,
chr1:43924950-43925350	+	ST3GAL3|26|ST3GAL3|coding|null|intron	1	400,	0,
chr1:43959075-43959475	+	IPO13|2|IPO13|coding|null|intron	1	400,	0,
chr1:43983254-43983654	+	B4GALT2|1|B4GALT2|coding|null|intron	1	400,	0,
chr1:43992931-43993331	+	CCDC24|1|CCDC24|coding|null|intron	1	400,	0,
chr1:44030927-44031327	+	AL139220.2|1|AL139220.2|lncRNA|null|intron	1	400,	0,
chr1:44276731-44277131	-	ERI3|2|ERI3|coding|null|intron	1	400,	0,
chr1:44299363-44299763	-	ERI3|3|ERI3|coding|null|intron	1	400,	0,
chr1:44330143-44330543	-	ERI3|6|ERI3|coding|null|intron	1	400,	0,
chr1:44350418-44350818	-	ERI3|9|ERI3|coding|null|intron	1	400,	0,
chr1:44406924-44407324	+	RNF220|1|RNF220|coding|null|intron	1	400,	0,
chr1:44434502-44434902	+	RNF220|4|RNF220|coding|null|intron	1	400,	0,
chr1:44435568-44435968	+	RNF220|5|RNF220|coding|null|intron	1	400,	0,
chr1:44437914-44438314	+	RNF220|6|RNF220|coding|null|intron	1	400,	0,
chr1:44452055-44452455	+	RNF220|7|RNF220|coding|null|intron	1	400,	0,
chr1:44457916-44458316	+	RNF220|8|RNF220|coding|null|intron	1	400,	0,
chr1:44474342-44474742	+	RNF220|10|RNF220|coding|null|intron	1	400,	0,
chr1:44475669-44476069	+	RNF220|11|RNF220|coding|null|intron	1	400,	0,
chr1:44493859-44494259	+	RNF220|13|RNF220|coding|null|intron	1	400,	0,
chr1:44505682-44506082	+	RNF220|15|RNF220|coding|null|intron	1	400,	0,
chr1:44517717-44518117	+	RNF220|17|RNF220|coding|null|intron	1	400,	0,
chr1:44520095-44520495	+	RNF220|19|RNF220|coding|null|intron	1	400,	0,
chr1:44639725-44640125	-	TMEM53|1|TMEM53|coding|null|intron	1	400,	0,
chr1:44650755-44651155	-	TMEM53|2|TMEM53|coding|null|intron	1	400,	0,
chr1:44651266-44651666	-	TMEM53|3|TMEM53|coding|null|intron	1	400,	0,
chr1:44666818-44667218	-	TMEM53|5|TMEM53|coding|null|intron	1	400,	0,
chr1:44746946-44747346	+	KIF2C|2|KIF2C|coding|null|intron	1	400,	0,
chr1:44749547-44749947	+	KIF2C|4|KIF2C|coding|null|intron	1	400,	0,
chr1:44756269-44756669	+	KIF2C|5|KIF2C|coding|null|intron	1	400,	0,
chr1:44774819-44775219	-	AL592166.1|1|AL592166.1|lncRNA|null|intron	1	400,	0,
chr1:44865561-44865961	-	EIF2B3|4|EIF2B3|coding|null|intron	1	400,	0,
chr1:44870628-44871028	-	EIF2B3|5|EIF2B3|coding|null|intron	1	400,	0,
chr1:44873922-44874322	-	EIF2B3|6|EIF2B3|coding|null|intron	1	400,	0,
chr1:44885872-44886272	-	EIF2B3|8|EIF2B3|coding|null|intron	1	400,	0,
chr1:44910828-44911228	-	EIF2B3|12|EIF2B3|coding|null|intron	1	400,	0,
chr1:45121075-45121475	-	ZSWIM5|1|ZSWIM5|coding|null|intron	1	400,	0,
chr1:45176254-45176654	-	ZSWIM5|7|ZSWIM5|coding|null|intron	1	400,	0,
chr1:45195854-45196254	-	ZSWIM5|9|ZSWIM5|coding|null|intron	1	400,	0,
chr1:45363697-45364097	-	TESK2|2|TESK2|coding|null|intron	1	400,	0,
chr1:45489249-45489649	-	AL451136.1|6|AL451136.1|coding|null|intron	1	400,	0,
chr1:45489249-45489649	-	TESK2|17|TESK2|coding|null|intron	1	400,	0,
chr1:45521141-45521541	-	PRDX1|1|PRDX1|coding|null|intron	1	400,	0,
chr1:45637476-45637876	-	GPBP1L1|1|GPBP1L1|coding|null|intron	1	400,	0,
chr1:45638474-45638874	-	GPBP1L1|2|GPBP1L1|coding|null|intron	1	400,	0,
chr1:45695126-45695526	-	AL604028.1|1|AL604028.1|lncRNA|null|intron	1	400,	0,
chr1:45749618-45750018	-	IPP|3|IPP|coding|null|intron	1	400,	0,
chr1:45814099-45814499	+	MAST2|1|MAST2|coding|null|intron	1	400,	0,
chr1:45816675-45817075	+	MAST2|2|MAST2|coding|null|intron	1	400,	0,
chr1:45884170-45884570	+	MAST2|6|MAST2|coding|null|intron	1	400,	0,
chr1:45897749-45898149	+	MAST2|9|MAST2|coding|null|intron	1	400,	0,
chr1:45919026-45919426	+	MAST2|12|MAST2|coding|null|intron	1	400,	0,
chr1:45944964-45945364	+	MAST2|16|MAST2|coding|null|intron	1	400,	0,
chr1:45951225-45951625	+	MAST2|18|MAST2|coding|null|intron	1	400,	0,
chr1:45952149-45952549	+	MAST2|19|MAST2|coding|null|intron	1	400,	0,
chr1:45960133-45960533	+	MAST2|20|MAST2|coding|null|intron	1	400,	0,
chr1:46013335-46013735	+	MAST2|25|MAST2|coding|null|intron	1	400,	0,
chr1:46080035-46080435	-	P3R3URF-PIK3R3|2|P3R3URF-PIK3R3|coding|null|intron	1	400,	0,
chr1:46080035-46080435	-	PIK3R3|2|PIK3R3|coding|null|intron	1	400,	0,
chr1:46090348-46090748	-	P3R3URF-PIK3R3|3|P3R3URF-PIK3R3|coding|null|intron	1	400,	0,
chr1:46090348-46090748	-	PIK3R3|3|PIK3R3|coding|null|intron	1	400,	0,
chr1:46098648-46099048	-	P3R3URF-PIK3R3|4|P3R3URF-PIK3R3|coding|null|intron	1	400,	0,
chr1:46098648-46099048	-	PIK3R3|4|PIK3R3|coding|null|intron	1	400,	0,
chr1:46101906-46102306	-	P3R3URF-PIK3R3|5|P3R3URF-PIK3R3|coding|null|intron	1	400,	0,
chr1:46101906-46102306	-	PIK3R3|5|PIK3R3|coding|null|intron	1	400,	0,
chr1:46129415-46129815	-	P3R3URF-PIK3R3|11|P3R3URF-PIK3R3|coding|null|intron	1	400,	0,
chr1:46129415-46129815	-	PIK3R3|11|PIK3R3|coding|null|intron	1	400,	0,
chr1:46131092-46131492	-	PIK3R3|12|PIK3R3|coding|null|intron	1	400,	0,
chr1:46131094-46131494	-	P3R3URF-PIK3R3|12|P3R3URF-PIK3R3|coding|null|intron	1	400,	0,
chr1:46204835-46205235	+	LURAP1|1|LURAP1|coding|null|intron	1	400,	0,
chr1:46208442-46208842	+	LURAP1|2|LURAP1|coding|null|intron	1	400,	0,
chr1:46214055-46214455	+	LURAP1|3|LURAP1|coding|null|intron	1	400,	0,
chr1:46215460-46215860	+	LURAP1|4|LURAP1|coding|null|intron	1	400,	0,
chr1:46263579-46263979	+	RAD54L|3|RAD54L|coding|null|intron	1	400,	0,
chr1:46265015-46265415	+	RAD54L|4|RAD54L|coding|null|intron	1	400,	0,
chr1:46276341-46276741	-	LRRC41|1|LRRC41|coding|null|intron	1	400,	0,
chr1:46294073-46294473	-	LRRC41|4|LRRC41|coding|null|intron	1	400,	0,
chr1:46301267-46301667	-	LRRC41|6|LRRC41|coding|null|intron	1	400,	0,
chr1:46301981-46302381	-	LRRC41|7|LRRC41|coding|null|intron	1	400,	0,
chr1:46302583-46302983	-	LRRC41|8|LRRC41|coding|null|intron	1	400,	0,
chr1:46352133-46352533	+	NSUN4|2|NSUN4|coding|null|intron	1	400,	0,
chr1:46435487-46435887	+	FAAHP1|1|FAAHP1|others|null|intron	1	400,	0,
chr1:46439706-46440106	+	FAAHP1|3|FAAHP1|others|null|intron	1	400,	0,
chr1:46462213-46462613	+	FAAHP1|4|FAAHP1|others|null|intron	1	400,	0,
chr1:46588203-46588603	-	MKNK1|5|MKNK1|coding|null|intron	1	400,	0,
chr1:46610385-46610785	-	MOB3C|1|MOB3C|coding|null|intron	1	400,	0,
chr1:46670816-46671216	+	TEX38|1|TEX38|coding|null|intron	1	400,	0,
chr1:46693664-46694064	-	EFCAB14|2|EFCAB14|coding|null|intron	1	400,	0,
chr1:46708899-46709299	-	EFCAB14|7|EFCAB14|coding|null|intron	1	400,	0,
chr1:46791576-46791976	+	CYP4B1|1|CYP4B1|coding|null|intron	1	400,	0,
chr1:46796602-46797002	+	CYP4B1|2|CYP4B1|coding|null|intron	1	400,	0,
chr1:47230240-47230640	-	TAL1|2|TAL1|coding|null|intron	1	400,	0,
chr1:47291557-47291957	-	STIL|3|STIL|coding|null|intron	1	400,	0,
chr1:47342139-47342539	+	CMPK1|2|CMPK1|coding|null|intron	1	400,	0,
chr1:47345035-47345435	+	CMPK1|3|CMPK1|coding|null|intron	1	400,	0,
chr1:47350385-47350785	+	CMPK1|4|CMPK1|coding|null|intron	1	400,	0,
chr1:47365287-47365687	+	CMPK1|5|CMPK1|coding|null|intron	1	400,	0,
chr1:47395003-47395403	-	LINC01389|4|LINC01389|lncRNA|null|intron	1	400,	0,
chr1:47400739-47401139	-	LINC01389|6|LINC01389|lncRNA|null|intron	1	400,	0,
chr1:48302165-48302565	-	SPATA6|1|SPATA6|coding|null|intron	1	400,	0,
chr1:48304959-48305359	-	SPATA6|2|SPATA6|coding|null|intron	1	400,	0,
chr1:48307730-48308130	-	SPATA6|3|SPATA6|coding|null|intron	1	400,	0,
chr1:48323884-48324284	-	SPATA6|4|SPATA6|coding|null|intron	1	400,	0,
chr1:48356463-48356863	-	SPATA6|6|SPATA6|coding|null|intron	1	400,	0,
chr1:48368520-48368920	-	SPATA6|8|SPATA6|coding|null|intron	1	400,	0,
chr1:48404093-48404493	-	SPATA6|11|SPATA6|coding|null|intron	1	400,	0,
chr1:48427029-48427429	-	SPATA6|13|SPATA6|coding|null|intron	1	400,	0,
chr1:48747893-48748293	-	BEND5|2|BEND5|coding|null|intron	1	400,	0,
chr1:48756643-48757043	-	AGBL4|5|AGBL4|coding|null|intron	1	400,	0,
chr1:48756647-48757047	-	BEND5|3|BEND5|coding|null|intron	1	400,	0,
chr1:48757299-48757699	-	AGBL4|6|AGBL4|coding|null|intron	1	400,	0,
chr1:48757306-48757706	-	BEND5|4|BEND5|coding|null|intron	1	400,	0,
chr1:48770214-48770614	-	BEND5|5|BEND5|coding|null|intron	1	400,	0,
chr1:50049893-50050293	+	ELAVL4|1|ELAVL4|coding|null|intron	1	400,	0,
chr1:50109985-50110385	+	ELAVL4|3|ELAVL4|coding|null|intron	1	400,	0,
chr1:50604505-50604905	-	FAF1|3|FAF1|coding|null|intron	1	400,	0,
chr1:50643190-50643590	-	FAF1|9|FAF1|coding|null|intron	1	400,	0,
chr1:50730449-50730849	-	FAF1|12|FAF1|coding|null|intron	1	400,	0,
chr1:50752678-50753078	-	FAF1|16|FAF1|coding|null|intron	1	400,	0,
chr1:50757771-50758171	-	FAF1|17|FAF1|coding|null|intron	1	400,	0,
chr1:50836151-50836551	-	FAF1|20|FAF1|coding|null|intron	1	400,	0,
chr1:50891063-50891463	-	FAF1|22|FAF1|coding|null|intron	1	400,	0,
chr1:50892872-50893272	-	FAF1|23|FAF1|coding|null|intron	1	400,	0,
chr1:50927879-50928279	-	FAF1|25|FAF1|coding|null|intron	1	400,	0,
chr1:50961046-50961446	+	CDKN2C|1|CDKN2C|coding|null|intron	1	400,	0,
chr1:50966380-50966780	+	CDKN2C|2|CDKN2C|coding|null|intron	1	400,	0,
chr1:51224882-51225282	-	LINC01562|1|LINC01562|lncRNA|null|intron	1	400,	0,
chr1:51232884-51233284	-	LINC01562|2|LINC01562|lncRNA|null|intron	1	400,	0,
chr1:51234294-51234694	-	LINC01562|3|LINC01562|lncRNA|null|intron	1	400,	0,
chr1:51264812-51265212	+	RNF11|5|RNF11|coding|null|intron	1	400,	0,
chr1:51331807-51332207	+	TTC39A-AS1|1|TTC39A-AS1|lncRNA|null|intron	1	400,	0,
chr1:51343758-51344158	-	TTC39A|10|TTC39A|coding|null|intron	1	400,	0,
chr1:51434669-51435069	-	EPS15|9|EPS15|coding|null|intron	1	400,	0,
chr1:51435183-51435583	-	EPS15|10|EPS15|coding|null|intron	1	400,	0,
chr1:51443623-51444023	-	EPS15|12|EPS15|coding|null|intron	1	400,	0,
chr1:51462576-51462976	+	AC104170.1|1|AC104170.1|lncRNA|null|intron	1	400,	0,
chr1:51476565-51476965	-	EPS15|16|EPS15|coding|null|intron	1	400,	0,
chr1:51518961-51519361	+	EPS15-AS1|1|EPS15-AS1|lncRNA|null|intron	1	400,	0,
chr1:51530598-51530998	+	EPS15-AS1|2|EPS15-AS1|lncRNA|null|intron	1	400,	0,
chr1:51547106-51547506	+	EPS15-AS1|5|EPS15-AS1|lncRNA|null|intron	1	400,	0,
chr1:51557713-51558113	+	EPS15-AS1|7|EPS15-AS1|lncRNA|null|intron	1	400,	0,
chr1:51618124-51618524	+	OSBPL9|1|OSBPL9|coding|null|intron	1	400,	0,
chr1:51633214-51633614	+	OSBPL9|3|OSBPL9|coding|null|intron	1	400,	0,
chr1:51638345-51638745	+	OSBPL9|4|OSBPL9|coding|null|intron	1	400,	0,
chr1:51659142-51659542	+	OSBPL9|7|OSBPL9|coding|null|intron	1	400,	0,
chr1:51696798-51697198	+	OSBPL9|10|OSBPL9|coding|null|intron	1	400,	0,
chr1:51797782-51798182	-	NRDC|1|NRDC|coding|null|intron	1	400,	0,
chr1:51971262-51971662	-	RAB3B|4|RAB3B|coding|null|intron	1	400,	0,
chr1:51979238-51979638	-	RAB3B|5|RAB3B|coding|null|intron	1	400,	0,
chr1:51986279-51986679	-	RAB3B|6|RAB3B|coding|null|intron	1	400,	0,
chr1:51987881-51988281	-	RAB3B|7|RAB3B|coding|null|intron	1	400,	0,
chr1:52056809-52057209	+	BTF3L4|1|BTF3L4|coding|null|intron	1	400,	0,
chr1:52160415-52160815	+	ZFYVE9|1|ZFYVE9|coding|null|intron	1	400,	0,
chr1:52243831-52244231	+	ZFYVE9|5|ZFYVE9|coding|null|intron	1	400,	0,
chr1:52244909-52245309	+	ZFYVE9|6|ZFYVE9|coding|null|intron	1	400,	0,
chr1:52255238-52255638	+	ZFYVE9|7|ZFYVE9|coding|null|intron	1	400,	0,
chr1:52309092-52309492	+	ZFYVE9|14|ZFYVE9|coding|null|intron	1	400,	0,
chr1:52326347-52326747	+	ZFYVE9|18|ZFYVE9|coding|null|intron	1	400,	0,
chr1:52365889-52366289	+	AL513218.2|1|AL513218.2|lncRNA|null|intron	1	400,	0,
chr1:52381947-52382347	-	ORC1|1|ORC1|coding|null|intron	1	400,	0,
chr1:52382552-52382952	-	ORC1|2|ORC1|coding|null|intron	1	400,	0,
chr1:52392103-52392503	-	ORC1|3|ORC1|coding|null|intron	1	400,	0,
chr1:52398781-52399181	-	ORC1|4|ORC1|coding|null|intron	1	400,	0,
chr1:52400398-52400798	-	ORC1|5|ORC1|coding|null|intron	1	400,	0,
chr1:52407693-52408093	+	PRPF38A|1|PRPF38A|coding|null|intron	1	400,	0,
chr1:52444288-52444688	-	TUT4|3|TUT4|coding|null|intron	1	400,	0,
chr1:52457207-52457607	-	TUT4|4|TUT4|coding|null|intron	1	400,	0,
chr1:52506475-52506875	-	TUT4|8|TUT4|coding|null|intron	1	400,	0,
chr1:52535231-52535631	-	TUT4|11|TUT4|coding|null|intron	1	400,	0,
chr1:52638047-52638447	+	SHISAL2A|1|SHISAL2A|coding|null|intron	1	400,	0,
chr1:52643479-52643879	+	SHISAL2A|3|SHISAL2A|coding|null|intron	1	400,	0,
chr1:52655747-52656147	+	SHISAL2A|6|SHISAL2A|coding|null|intron	1	400,	0,
chr1:52735115-52735515	+	ZYG11B|2|ZYG11B|coding|null|intron	1	400,	0,
chr1:52740942-52741342	+	ZYG11B|3|ZYG11B|coding|null|intron	1	400,	0,
chr1:52748841-52749241	+	ZYG11B|6|ZYG11B|coding|null|intron	1	400,	0,
chr1:52785743-52786143	+	ZYG11B|7|ZYG11B|coding|null|intron	1	400,	0,
chr1:52799394-52799794	+	ZYG11B|9|ZYG11B|coding|null|intron	1	400,	0,
chr1:52843244-52843644	+	ZYG11A|1|ZYG11A|coding|null|intron	1	400,	0,
chr1:52844777-52845177	+	ZYG11A|2|ZYG11A|coding|null|intron	1	400,	0,
chr1:52873664-52874064	+	ZYG11A|7|ZYG11A|coding|null|intron	1	400,	0,
chr1:52875678-52876078	+	ZYG11A|8|ZYG11A|coding|null|intron	1	400,	0,
chr1:52878617-52879017	+	ZYG11A|9|ZYG11A|coding|null|intron	1	400,	0,
chr1:52917964-52918364	-	ECHDC2|1|ECHDC2|coding|null|intron	1	400,	0,
chr1:52919889-52920289	-	ECHDC2|2|ECHDC2|coding|null|intron	1	400,	0,
chr1:52989412-52989812	+	SCP2|1|SCP2|coding|null|intron	1	400,	0,
chr1:53000567-53000967	+	SCP2|4|SCP2|coding|null|intron	1	400,	0,
chr1:53005689-53006089	+	SCP2|6|SCP2|coding|null|intron	1	400,	0,
chr1:53035467-53035867	+	SCP2|9|SCP2|coding|null|intron	1	400,	0,
chr1:53041647-53042047	+	SCP2|12|SCP2|coding|null|intron	1	400,	0,
chr1:53064759-53065159	+	PODN|1|PODN|coding|null|intron	1	400,	0,
chr1:53071659-53072059	+	PODN|2|PODN|coding|null|intron	1	400,	0,
chr1:53118624-53119024	-	SLC1A7|1|SLC1A7|coding|null|intron	1	400,	0,
chr1:53136958-53137358	-	SLC1A7|3|SLC1A7|coding|null|intron	1	400,	0,
chr1:53258674-53259074	-	LRP8|1|LRP8|coding|null|intron	1	400,	0,
chr1:53259087-53259487	-	LRP8|2|LRP8|coding|null|intron	1	400,	0,
chr1:53325301-53325701	-	LRP8|8|LRP8|coding|null|intron	1	400,	0,
chr1:53329795-53330195	+	LINC01771|1|LINC01771|lncRNA|null|intron	1	400,	0,
chr1:53785927-53786327	-	NDC1|4|NDC1|coding|null|intron	1	400,	0,
chr1:53791920-53792320	-	NDC1|5|NDC1|coding|null|intron	1	400,	0,
chr1:53797625-53798025	-	NDC1|6|NDC1|coding|null|intron	1	400,	0,
chr1:53804745-53805145	-	NDC1|8|NDC1|coding|null|intron	1	400,	0,
chr1:53828609-53829009	-	NDC1|9|NDC1|coding|null|intron	1	400,	0,
chr1:53836628-53837028	-	NDC1|11|NDC1|coding|null|intron	1	400,	0,
chr1:53837678-53838078	-	NDC1|12|NDC1|coding|null|intron	1	400,	0,
chr1:53863711-53864111	-	YIPF1|1|YIPF1|coding|null|intron	1	400,	0,
chr1:53865768-53866168	-	YIPF1|2|YIPF1|coding|null|intron	1	400,	0,
chr1:53900058-53900458	+	DIO1|2|DIO1|coding|null|intron	1	400,	0,
chr1:53943607-53944007	-	HSPB11|3|HSPB11|coding|null|intron	1	400,	0,
chr1:53946680-53947080	+	LRRC42|1|LRRC42|coding|null|intron	1	400,	0,
chr1:53953836-53954236	+	LRRC42|2|LRRC42|coding|null|intron	1	400,	0,
chr1:53955794-53956194	+	LRRC42|3|LRRC42|coding|null|intron	1	400,	0,
chr1:53961061-53961461	+	LRRC42|4|LRRC42|coding|null|intron	1	400,	0,
chr1:54037381-54037781	-	TMEM59|1|TMEM59|coding|null|intron	1	400,	0,
chr1:54039806-54040206	-	TMEM59|2|TMEM59|coding|null|intron	1	400,	0,
chr1:54051008-54051408	-	TMEM59|6|TMEM59|coding|null|intron	1	400,	0,
chr1:54055033-54055433	+	TCEANC2|1|TCEANC2|coding|null|intron	1	400,	0,
chr1:54108238-54108638	+	TCEANC2|6|TCEANC2|coding|null|intron	1	400,	0,
chr1:54164124-54164524	-	AL357673.1|1|AL357673.1|coding|null|intron	1	400,	0,
chr1:54182890-54183290	-	AL357673.1|5|AL357673.1|coding|null|intron	1	400,	0,
chr1:54182890-54183290	-	CYB5RL|2|CYB5RL|coding|null|intron	1	400,	0,
chr1:54203024-54203424	+	MRPL37|1|MRPL37|coding|null|intron	1	400,	0,
chr1:54231692-54232092	-	SSBP3|1|SSBP3|coding|null|intron	1	400,	0,
chr1:54271768-54272168	-	SSBP3|6|SSBP3|coding|null|intron	1	400,	0,
chr1:54372935-54373335	-	SSBP3|11|SSBP3|coding|null|intron	1	400,	0,
chr1:54545081-54545481	+	ACOT11|1|ACOT11|coding|null|intron	1	400,	0,
chr1:54553852-54554252	+	ACOT11|2|ACOT11|coding|null|intron	1	400,	0,
chr1:54563860-54564260	+	ACOT11|3|ACOT11|coding|null|intron	1	400,	0,
chr1:54578487-54578887	+	ACOT11|6|ACOT11|coding|null|intron	1	400,	0,
chr1:54595097-54595497	+	ACOT11|7|ACOT11|coding|null|intron	1	400,	0,
chr1:54600329-54600729	+	ACOT11|8|ACOT11|coding|null|intron	1	400,	0,
chr1:54611030-54611430	+	ACOT11|9|ACOT11|coding|null|intron	1	400,	0,
chr1:54613009-54613409	+	ACOT11|10|ACOT11|coding|null|intron	1	400,	0,
chr1:54620330-54620730	+	ACOT11|11|ACOT11|coding|null|intron	1	400,	0,
chr1:54621077-54621477	+	ACOT11|12|ACOT11|coding|null|intron	1	400,	0,
chr1:54650717-54651117	+	MROH7-TTC4|3|MROH7-TTC4|coding|null|intron	1	400,	0,
chr1:54726691-54727091	+	MROH7-TTC4|5|MROH7-TTC4|coding|null|intron	1	400,	0,
chr1:54726691-54727091	+	TTC4|1|TTC4|coding|null|intron	1	400,	0,
chr1:54762746-54763146	-	PARS2|3|PARS2|coding|null|intron	1	400,	0,
chr1:54763278-54763678	-	PARS2|4|PARS2|coding|null|intron	1	400,	0,
chr1:54790805-54791205	-	TTC22|1|TTC22|coding|null|intron	1	400,	0,
chr1:54797755-54798155	-	TTC22|3|TTC22|coding|null|intron	1	400,	0,
chr1:54827745-54828145	+	LEXM|1|LEXM|coding|null|intron	1	400,	0,
chr1:54831368-54831768	+	LEXM|2|LEXM|coding|null|intron	1	400,	0,
chr1:54832322-54832722	+	LEXM|3|LEXM|coding|null|intron	1	400,	0,
chr1:54859775-54860175	-	DHCR24|1|DHCR24|coding|null|intron	1	400,	0,
chr1:54861619-54862019	-	DHCR24|2|DHCR24|coding|null|intron	1	400,	0,
chr1:54862022-54862422	-	DHCR24|3|DHCR24|coding|null|intron	1	400,	0,
chr1:54870813-54871213	-	DHCR24|4|DHCR24|coding|null|intron	1	400,	0,
chr1:54873377-54873777	-	DHCR24|5|DHCR24|coding|null|intron	1	400,	0,
chr1:54881176-54881576	-	DHCR24|6|DHCR24|coding|null|intron	1	400,	0,
chr1:54982976-54983376	+	TMEM61|1|TMEM61|coding|null|intron	1	400,	0,
chr1:55088884-55089284	-	USP24|1|USP24|coding|null|intron	1	400,	0,
chr1:55090438-55090838	-	USP24|2|USP24|coding|null|intron	1	400,	0,
chr1:55105292-55105692	-	USP24|3|USP24|coding|null|intron	1	400,	0,
chr1:55108995-55109395	-	USP24|4|USP24|coding|null|intron	1	400,	0,
chr1:55113061-55113461	-	USP24|6|USP24|coding|null|intron	1	400,	0,
chr1:55128078-55128478	-	USP24|7|USP24|coding|null|intron	1	400,	0,
chr1:55150309-55150709	-	USP24|9|USP24|coding|null|intron	1	400,	0,
chr1:55167019-55167419	-	USP24|11|USP24|coding|null|intron	1	400,	0,
chr1:55209245-55209645	-	USP24|16|USP24|coding|null|intron	1	400,	0,
chr1:55432399-55432799	+	AL603840.1|1|AL603840.1|lncRNA|null|intron	1	400,	0,
chr1:55454017-55454417	+	AL603840.1|5|AL603840.1|lncRNA|null|intron	1	400,	0,
chr1:55500224-55500624	+	AL603840.1|6|AL603840.1|lncRNA|null|intron	1	400,	0,
chr1:55762301-55762701	+	AL603840.1|8|AL603840.1|lncRNA|null|intron	1	400,	0,
chr1:55828628-55829028	+	AL603840.1|10|AL603840.1|lncRNA|null|intron	1	400,	0,
chr1:55841462-55841862	+	AL603840.1|11|AL603840.1|lncRNA|null|intron	1	400,	0,
chr1:55884408-55884808	+	AL603840.1|12|AL603840.1|lncRNA|null|intron	1	400,	0,
chr1:55935553-55935953	+	AL603840.1|13|AL603840.1|lncRNA|null|intron	1	400,	0,
chr1:56011596-56011996	+	AL603840.1|15|AL603840.1|lncRNA|null|intron	1	400,	0,
chr1:56482162-56482562	-	AC119674.2|1|AC119674.2|coding|null|intron	1	400,	0,
chr1:56646383-56646783	+	PRKAA2|1|PRKAA2|coding|null|intron	1	400,	0,
chr1:56657248-56657648	+	PRKAA2|4|PRKAA2|coding|null|intron	1	400,	0,
chr1:56657821-56658221	+	PRKAA2|5|PRKAA2|coding|null|intron	1	400,	0,
chr1:56659138-56659538	+	PRKAA2|6|PRKAA2|coding|null|intron	1	400,	0,
chr1:56682718-56683118	+	PRKAA2|8|PRKAA2|coding|null|intron	1	400,	0,
chr1:56685187-56685587	+	PRKAA2|9|PRKAA2|coding|null|intron	1	400,	0,
chr1:56689317-56689717	+	PRKAA2|10|PRKAA2|coding|null|intron	1	400,	0,
chr1:58470149-58470549	-	OMA1|2|OMA1|coding|null|intron	1	400,	0,
chr1:58485581-58485981	-	DAB1|2|DAB1|coding|null|intron	1	400,	0,
chr1:58485586-58485986	-	OMA1|4|OMA1|coding|null|intron	1	400,	0,
chr1:58488055-58488455	-	OMA1|5|OMA1|coding|null|intron	1	400,	0,
chr1:58504937-58505337	-	OMA1|8|OMA1|coding|null|intron	1	400,	0,
chr1:58530837-58531237	-	OMA1|10|OMA1|coding|null|intron	1	400,	0,
chr1:58539543-58539943	-	DAB1|6|DAB1|coding|null|intron	1	400,	0,
chr1:58539546-58539946	-	OMA1|11|OMA1|coding|null|intron	1	400,	0,
chr1:58544837-58545237	-	DAB1|7|DAB1|coding|null|intron	1	400,	0,
chr1:58544901-58545301	-	OMA1|12|OMA1|coding|null|intron	1	400,	0,
chr1:58728044-58728444	+	AL136985.3|1|AL136985.3|lncRNA|null|intron	1	400,	0,
chr1:58785731-58786131	+	LINC01135|1|LINC01135|lncRNA|null|intron	1	400,	0,
chr1:58786249-58786649	+	LINC01135|2|LINC01135|lncRNA|null|intron	1	400,	0,
chr1:58809343-58809743	+	LINC01135|3|LINC01135|lncRNA|null|intron	1	400,	0,
chr1:58817209-58817609	+	LINC01135|4|LINC01135|lncRNA|null|intron	1	400,	0,
chr1:58888554-58888954	-	LINC02777|1|LINC02777|lncRNA|null|intron	1	400,	0,
chr1:58903106-58903506	-	LINC02777|3|LINC02777|lncRNA|null|intron	1	400,	0,
chr1:58969239-58969639	+	LINC01358|1|LINC01358|lncRNA|null|intron	1	400,	0,
chr1:58994175-58994575	+	LINC01358|2|LINC01358|lncRNA|null|intron	1	400,	0,
chr1:59021963-59022363	+	LINC01358|4|LINC01358|lncRNA|null|intron	1	400,	0,
chr1:59040832-59041232	+	LINC01358|6|LINC01358|lncRNA|null|intron	1	400,	0,
chr1:59055494-59055894	+	LINC01358|8|LINC01358|lncRNA|null|intron	1	400,	0,
chr1:59057633-59058033	+	LINC01358|9|LINC01358|lncRNA|null|intron	1	400,	0,
chr1:59094402-59094802	+	LINC01358|12|LINC01358|lncRNA|null|intron	1	400,	0,
chr1:59099709-59100109	+	LINC01358|13|LINC01358|lncRNA|null|intron	1	400,	0,
chr1:59175316-59175716	-	AC093425.1|1|AC093425.1|lncRNA|null|intron	1	400,	0,
chr1:59197296-59197696	-	AC093425.1|2|AC093425.1|lncRNA|null|intron	1	400,	0,
chr1:59276027-59276427	-	AC093425.1|3|AC093425.1|lncRNA|null|intron	1	400,	0,
chr1:59288787-59289187	-	AC093425.1|5|AC093425.1|lncRNA|null|intron	1	400,	0,
chr1:59815826-59816226	+	HOOK1|1|HOOK1|coding|null|intron	1	400,	0,
chr1:59822886-59823286	+	HOOK1|2|HOOK1|coding|null|intron	1	400,	0,
chr1:59839837-59840237	+	HOOK1|5|HOOK1|coding|null|intron	1	400,	0,
chr1:59863259-59863659	+	HOOK1|6|HOOK1|coding|null|intron	1	400,	0,
chr1:59902397-59902797	-	CYP2J2|1|CYP2J2|coding|null|intron	1	400,	0,
chr1:59906373-59906773	-	CYP2J2|2|CYP2J2|coding|null|intron	1	400,	0,
chr1:59913885-59914285	-	CYP2J2|3|CYP2J2|coding|null|intron	1	400,	0,
chr1:59915401-59915801	-	CYP2J2|4|CYP2J2|coding|null|intron	1	400,	0,
chr1:59919274-59919674	-	CYP2J2|5|CYP2J2|coding|null|intron	1	400,	0,
chr1:61078781-61079181	+	NFIA|2|NFIA|coding|null|intron	1	400,	0,
chr1:61141775-61142175	+	NFIA|4|NFIA|coding|null|intron	1	400,	0,
chr1:61155364-61155764	+	NFIA|5|NFIA|coding|null|intron	1	400,	0,
chr1:61189258-61189658	+	NFIA|9|NFIA|coding|null|intron	1	400,	0,
chr1:61218193-61218593	+	NFIA|14|NFIA|coding|null|intron	1	400,	0,
chr1:61249459-61249859	+	NFIA|20|NFIA|coding|null|intron	1	400,	0,
chr1:61691169-61691569	-	TM2D1|1|TM2D1|coding|null|intron	1	400,	0,
chr1:61704422-61704822	-	TM2D1|3|TM2D1|coding|null|intron	1	400,	0,
chr1:61719052-61719452	-	TM2D1|5|TM2D1|coding|null|intron	1	400,	0,
chr1:61830836-61831236	+	PATJ|2|PATJ|coding|null|intron	1	400,	0,
chr1:61843356-61843756	+	PATJ|4|PATJ|coding|null|intron	1	400,	0,
chr1:61925018-61925418	+	PATJ|6|PATJ|coding|null|intron	1	400,	0,
chr1:61938145-61938545	+	PATJ|8|PATJ|coding|null|intron	1	400,	0,
chr1:62115094-62115494	+	PATJ|17|PATJ|coding|null|intron	1	400,	0,
chr1:62116017-62116417	+	PATJ|18|PATJ|coding|null|intron	1	400,	0,
chr1:62130155-62130555	+	PATJ|20|PATJ|coding|null|intron	1	400,	0,
chr1:62199143-62199543	+	L1TD1|1|L1TD1|coding|null|intron	1	400,	0,
chr1:62200869-62201269	+	L1TD1|2|L1TD1|coding|null|intron	1	400,	0,
chr1:62204858-62205258	+	L1TD1|3|L1TD1|coding|null|intron	1	400,	0,
chr1:62442616-62443016	+	USP1|1|USP1|coding|null|intron	1	400,	0,
chr1:62479723-62480123	-	DOCK7|3|DOCK7|coding|null|intron	1	400,	0,
chr1:62511686-62512086	-	DOCK7|5|DOCK7|coding|null|intron	1	400,	0,
chr1:62530564-62530964	-	DOCK7|6|DOCK7|coding|null|intron	1	400,	0,
chr1:62557047-62557447	-	DOCK7|10|DOCK7|coding|null|intron	1	400,	0,
chr1:62606577-62606977	-	DOCK7|14|DOCK7|coding|null|intron	1	400,	0,
chr1:62635769-62636169	-	DOCK7|15|DOCK7|coding|null|intron	1	400,	0,
chr1:62806192-62806592	+	ATG4C|7|ATG4C|coding|null|intron	1	400,	0,
chr1:62843673-62844073	+	ATG4C|10|ATG4C|coding|null|intron	1	400,	0,
chr1:62851378-62851778	+	ATG4C|11|ATG4C|coding|null|intron	1	400,	0,
chr1:62858271-62858671	+	ATG4C|12|ATG4C|coding|null|intron	1	400,	0,
chr1:62859077-62859477	+	ATG4C|13|ATG4C|coding|null|intron	1	400,	0,
chr1:63407601-63408001	+	ALG6|2|ALG6|coding|null|intron	1	400,	0,
chr1:63425449-63425849	+	ALG6|4|ALG6|coding|null|intron	1	400,	0,
chr1:63458882-63459282	-	ITGB3BP|3|ITGB3BP|coding|null|intron	1	400,	0,
chr1:63461450-63461850	-	ITGB3BP|4|ITGB3BP|coding|null|intron	1	400,	0,
chr1:63465404-63465804	-	ITGB3BP|5|ITGB3BP|coding|null|intron	1	400,	0,
chr1:63502492-63502892	-	ITGB3BP|9|ITGB3BP|coding|null|intron	1	400,	0,
chr1:63524510-63524910	+	EFCAB7|1|EFCAB7|coding|null|intron	1	400,	0,
chr1:63525934-63526334	+	EFCAB7|2|EFCAB7|coding|null|intron	1	400,	0,
chr1:63540521-63540921	+	EFCAB7|5|EFCAB7|coding|null|intron	1	400,	0,
chr1:63571327-63571727	+	EFCAB7|11|EFCAB7|coding|null|intron	1	400,	0,
chr1:63592791-63593191	-	ITGB3BP|10|ITGB3BP|coding|null|intron	1	400,	0,
chr1:63779217-63779617	+	ROR1|1|ROR1|coding|null|intron	1	400,	0,
chr1:63780541-63780941	+	ROR1|2|ROR1|coding|null|intron	1	400,	0,
chr1:63838232-63838632	+	ROR1|3|ROR1|coding|null|intron	1	400,	0,
chr1:63841910-63842310	+	ROR1|4|ROR1|coding|null|intron	1	400,	0,
chr1:63898160-63898560	+	ROR1|7|ROR1|coding|null|intron	1	400,	0,
chr1:63900104-63900504	+	ROR1|8|ROR1|coding|null|intron	1	400,	0,
chr1:63906458-63906858	+	ROR1|9|ROR1|coding|null|intron	1	400,	0,
chr1:63917233-63917633	+	ROR1|11|ROR1|coding|null|intron	1	400,	0,
chr1:64051069-64051469	+	ROR1|14|ROR1|coding|null|intron	1	400,	0,
chr1:64059367-64059767	+	ROR1|15|ROR1|coding|null|intron	1	400,	0,
chr1:64087332-64087732	+	ROR1|16|ROR1|coding|null|intron	1	400,	0,
chr1:64099194-64099594	+	ROR1|17|ROR1|coding|null|intron	1	400,	0,
chr1:64474702-64475102	+	CACHD1|1|CACHD1|coding|null|intron	1	400,	0,
chr1:64477084-64477484	+	CACHD1|2|CACHD1|coding|null|intron	1	400,	0,
chr1:64491727-64492127	+	CACHD1|5|CACHD1|coding|null|intron	1	400,	0,
chr1:64530522-64530922	+	CACHD1|10|CACHD1|coding|null|intron	1	400,	0,
chr1:64559293-64559693	+	CACHD1|13|CACHD1|coding|null|intron	1	400,	0,
chr1:64576127-64576527	+	CACHD1|14|CACHD1|coding|null|intron	1	400,	0,
chr1:64612965-64613365	+	CACHD1|15|CACHD1|coding|null|intron	1	400,	0,
chr1:64685492-64685892	+	CACHD1|25|CACHD1|coding|null|intron	1	400,	0,
chr1:64792841-64793241	+	RAVER2|1|RAVER2|coding|null|intron	1	400,	0,
chr1:64805907-64806307	+	RAVER2|2|RAVER2|coding|null|intron	1	400,	0,
chr1:64927353-64927753	-	JAK1|2|JAK1|coding|null|intron	1	400,	0,
chr1:64938976-64939376	-	JAK1|4|JAK1|coding|null|intron	1	400,	0,
chr1:64951797-64952197	-	JAK1|7|JAK1|coding|null|intron	1	400,	0,
chr1:64953826-64954226	-	JAK1|8|JAK1|coding|null|intron	1	400,	0,
chr1:64954879-64955279	-	JAK1|9|JAK1|coding|null|intron	1	400,	0,
chr1:64963319-64963719	-	JAK1|10|JAK1|coding|null|intron	1	400,	0,
chr1:64974863-64975263	-	LINC01359|1|LINC01359|lncRNA|null|intron	1	400,	0,
chr1:64982733-64983133	-	LINC01359|3|LINC01359|lncRNA|null|intron	1	400,	0,
chr1:64993611-64994011	-	LINC01359|4|LINC01359|lncRNA|null|intron	1	400,	0,
chr1:65057940-65058340	-	JAK1|11|JAK1|coding|null|intron	1	400,	0,
chr1:65149198-65149598	+	AK4|1|AK4|coding|null|intron	1	400,	0,
chr1:65153235-65153635	+	AK4|2|AK4|coding|null|intron	1	400,	0,
chr1:65159609-65160009	+	AK4|4|AK4|coding|null|intron	1	400,	0,
chr1:65169811-65170211	+	AK4|8|AK4|coding|null|intron	1	400,	0,
chr1:65177661-65178061	+	AK4|9|AK4|coding|null|intron	1	400,	0,
chr1:65182183-65182583	+	AK4|10|AK4|coding|null|intron	1	400,	0,
chr1:65193699-65194099	+	AK4|11|AK4|coding|null|intron	1	400,	0,
chr1:65197946-65198346	+	AK4|12|AK4|coding|null|intron	1	400,	0,
chr1:65201916-65202316	+	AK4|13|AK4|coding|null|intron	1	400,	0,
chr1:65219848-65220248	+	AK4|14|AK4|coding|null|intron	1	400,	0,
chr1:65254697-65255097	+	DNAJC6|1|DNAJC6|coding|null|intron	1	400,	0,
chr1:65255476-65255876	+	DNAJC6|2|DNAJC6|coding|null|intron	1	400,	0,
chr1:65256160-65256560	+	DNAJC6|3|DNAJC6|coding|null|intron	1	400,	0,
chr1:65261652-65262052	+	DNAJC6|4|DNAJC6|coding|null|intron	1	400,	0,
chr1:65318476-65318876	+	DNAJC6|9|DNAJC6|coding|null|intron	1	400,	0,
chr1:65361601-65362001	+	DNAJC6|12|DNAJC6|coding|null|intron	1	400,	0,
chr1:65423009-65423409	+	LEPROT|1|LEPROT|coding|null|intron	1	400,	0,
chr1:65487162-65487562	+	AC119800.1|1|AC119800.1|lncRNA|null|intron	1	400,	0,
chr1:65487937-65488337	+	AC119800.1|2|AC119800.1|lncRNA|null|intron	1	400,	0,
chr1:65706107-65706507	+	AL513493.1|1|AL513493.1|lncRNA|null|intron	1	400,	0,
chr1:65707200-65707600	+	AL513493.1|2|AL513493.1|lncRNA|null|intron	1	400,	0,
chr1:66338490-66338890	+	PDE4B|2|PDE4B|coding|null|intron	1	400,	0,
chr1:66357031-66357431	+	PDE4B|4|PDE4B|coding|null|intron	1	400,	0,
chr1:66675476-66675876	-	AL139147.1|1|AL139147.1|lncRNA|null|intron	1	400,	0,
chr1:66752700-66753100	+	TCTEX1D1|1|TCTEX1D1|coding|null|intron	1	400,	0,
chr1:66757425-66757825	+	TCTEX1D1|2|TCTEX1D1|coding|null|intron	1	400,	0,
chr1:66759193-66759593	+	TCTEX1D1|3|TCTEX1D1|coding|null|intron	1	400,	0,
chr1:66771110-66771510	+	TCTEX1D1|5|TCTEX1D1|coding|null|intron	1	400,	0,
chr1:66773906-66774306	+	TCTEX1D1|6|TCTEX1D1|coding|null|intron	1	400,	0,
chr1:66901401-66901801	-	WDR78|1|WDR78|coding|null|intron	1	400,	0,
chr1:66901967-66902367	-	WDR78|2|WDR78|coding|null|intron	1	400,	0,
chr1:66913133-66913533	-	WDR78|4|WDR78|coding|null|intron	1	400,	0,
chr1:66924166-66924566	-	WDR78|6|WDR78|coding|null|intron	1	400,	0,
chr1:66931778-66932178	+	MIER1|1|MIER1|coding|null|intron	1	400,	0,
chr1:67027427-67027827	-	SLC35D1|2|SLC35D1|coding|null|intron	1	400,	0,
chr1:67028885-67029285	-	SLC35D1|3|SLC35D1|coding|null|intron	1	400,	0,
chr1:67167370-67167770	+	IL23R|1|IL23R|coding|null|intron	1	400,	0,
chr1:67173404-67173804	+	IL23R|2|IL23R|coding|null|intron	1	400,	0,
chr1:67183728-67184128	+	IL23R|3|IL23R|coding|null|intron	1	400,	0,
chr1:67187683-67188083	+	IL23R|4|IL23R|coding|null|intron	1	400,	0,
chr1:67188136-67188536	+	IL23R|5|IL23R|coding|null|intron	1	400,	0,
chr1:67195280-67195680	+	IL23R|7|IL23R|coding|null|intron	1	400,	0,
chr1:67196279-67196679	+	IL23R|8|IL23R|coding|null|intron	1	400,	0,
chr1:67201074-67201474	+	IL23R|9|IL23R|coding|null|intron	1	400,	0,
chr1:67231618-67232018	+	IL23R|11|IL23R|coding|null|intron	1	400,	0,
chr1:67247849-67248249	+	IL23R|13|IL23R|coding|null|intron	1	400,	0,
chr1:67341145-67341545	+	IL12RB2|5|IL12RB2|coding|null|intron	1	400,	0,
chr1:67366124-67366524	+	IL12RB2|7|IL12RB2|coding|null|intron	1	400,	0,
chr1:67367151-67367551	+	IL12RB2|8|IL12RB2|coding|null|intron	1	400,	0,
chr1:67391421-67391821	+	IL12RB2|13|IL12RB2|coding|null|intron	1	400,	0,
chr1:67392353-67392753	+	IL12RB2|14|IL12RB2|coding|null|intron	1	400,	0,
chr1:67734966-67735366	-	GNG12|1|GNG12|coding|null|intron	1	400,	0,
chr1:67735876-67736276	-	GNG12|2|GNG12|coding|null|intron	1	400,	0,
chr1:67747055-67747455	-	GNG12|3|GNG12|coding|null|intron	1	400,	0,
chr1:67757785-67758185	-	GNG12|4|GNG12|coding|null|intron	1	400,	0,
chr1:67817716-67818116	-	GNG12|7|GNG12|coding|null|intron	1	400,	0,
chr1:67829919-67830319	-	GNG12|9|GNG12|coding|null|intron	1	400,	0,
chr1:67831440-67831840	-	GNG12|10|GNG12|coding|null|intron	1	400,	0,
chr1:68119039-68119439	-	WLS|2|WLS|coding|null|intron	1	400,	0,
chr1:68135287-68135687	-	WLS|4|WLS|coding|null|intron	1	400,	0,
chr1:68141065-68141465	-	WLS|5|WLS|coding|null|intron	1	400,	0,
chr1:68182807-68183207	-	WLS|10|WLS|coding|null|intron	1	400,	0,
chr1:68192143-68192543	-	WLS|11|WLS|coding|null|intron	1	400,	0,
chr1:68204308-68204708	-	WLS|12|WLS|coding|null|intron	1	400,	0,
chr1:68221075-68221475	-	WLS|14|WLS|coding|null|intron	1	400,	0,
chr1:68490115-68490515	-	DEPDC1|1|DEPDC1|coding|null|intron	1	400,	0,
chr1:68495140-68495540	-	DEPDC1|2|DEPDC1|coding|null|intron	1	400,	0,
chr1:69569566-69569966	+	LRRC7|1|LRRC7|coding|null|intron	1	400,	0,
chr1:69679552-69679952	+	LRRC7|5|LRRC7|coding|null|intron	1	400,	0,
chr1:69686284-69686684	+	LRRC7|6|LRRC7|coding|null|intron	1	400,	0,
chr1:69717440-69717840	+	LRRC7|8|LRRC7|coding|null|intron	1	400,	0,
chr1:69851086-69851486	+	LRRC7|10|LRRC7|coding|null|intron	1	400,	0,
chr1:69857760-69858160	+	LRRC7|11|LRRC7|coding|null|intron	1	400,	0,
chr1:69951661-69952061	+	LRRC7|14|LRRC7|coding|null|intron	1	400,	0,
chr1:69972258-69972658	+	LRRC7|15|LRRC7|coding|null|intron	1	400,	0,
chr1:70002528-70002928	+	LRRC7|16|LRRC7|coding|null|intron	1	400,	0,
chr1:70026343-70026743	+	LRRC7|18|LRRC7|coding|null|intron	1	400,	0,
chr1:70047510-70047910	+	LRRC7|22|LRRC7|coding|null|intron	1	400,	0,
chr1:70116206-70116606	+	LRRC7|23|LRRC7|coding|null|intron	1	400,	0,
chr1:70162101-70162501	-	LRRC40|3|LRRC40|coding|null|intron	1	400,	0,
chr1:70172858-70173258	-	LRRC40|5|LRRC40|coding|null|intron	1	400,	0,
chr1:70183559-70183959	-	LRRC40|6|LRRC40|coding|null|intron	1	400,	0,
chr1:70192216-70192616	-	LRRC40|7|LRRC40|coding|null|intron	1	400,	0,
chr1:70220181-70220581	-	AL353771.1|4|AL353771.1|lncRNA|null|intron	1	400,	0,
chr1:70222215-70222615	+	SRSF11|2|SRSF11|coding|null|intron	1	400,	0,
chr1:70267660-70268060	-	ANKRD13C|2|ANKRD13C|coding|null|intron	1	400,	0,
chr1:70290720-70291120	-	ANKRD13C|7|ANKRD13C|coding|null|intron	1	400,	0,
chr1:70345960-70346360	-	ANKRD13C|13|ANKRD13C|coding|null|intron	1	400,	0,
chr1:70351387-70351787	-	ANKRD13C|14|ANKRD13C|coding|null|intron	1	400,	0,
chr1:70352884-70353284	-	ANKRD13C|15|ANKRD13C|coding|null|intron	1	400,	0,
chr1:70412218-70412618	+	CTH|1|CTH|coding|null|intron	1	400,	0,
chr1:71083178-71083578	+	ZRANB2-AS2|1|ZRANB2-AS2|lncRNA|null|intron	1	400,	0,
chr1:71095736-71096136	+	ZRANB2-AS2|3|ZRANB2-AS2|lncRNA|null|intron	1	400,	0,
chr1:71130314-71130714	+	ZRANB2-AS2|6|ZRANB2-AS2|lncRNA|null|intron	1	400,	0,
chr1:71131209-71131609	+	ZRANB2-AS2|7|ZRANB2-AS2|lncRNA|null|intron	1	400,	0,
chr1:71132005-71132405	+	ZRANB2-AS2|8|ZRANB2-AS2|lncRNA|null|intron	1	400,	0,
chr1:71133490-71133890	+	ZRANB2-AS2|9|ZRANB2-AS2|lncRNA|null|intron	1	400,	0,
chr1:71139642-71140042	+	ZRANB2-AS2|10|ZRANB2-AS2|lncRNA|null|intron	1	400,	0,
chr1:71149282-71149682	+	ZRANB2-AS2|11|ZRANB2-AS2|lncRNA|null|intron	1	400,	0,
chr1:71151222-71151622	+	ZRANB2-AS2|12|ZRANB2-AS2|lncRNA|null|intron	1	400,	0,
chr1:71161681-71162081	+	ZRANB2-AS2|13|ZRANB2-AS2|lncRNA|null|intron	1	400,	0,
chr1:71169845-71170245	+	ZRANB2-AS2|14|ZRANB2-AS2|lncRNA|null|intron	1	400,	0,
chr1:71581662-71582062	-	NEGR1|1|NEGR1|coding|null|intron	1	400,	0,
chr1:72083334-72083734	-	NEGR1|2|NEGR1|coding|null|intron	1	400,	0,
chr1:72174968-72175368	-	NEGR1|6|NEGR1|coding|null|intron	1	400,	0,
chr1:72273859-72274259	-	NEGR1|13|NEGR1|coding|null|intron	1	400,	0,
chr1:72283498-72283898	+	AL513166.1|1|AL513166.1|lncRNA|null|intron	1	400,	0,
chr1:72283981-72284381	+	AL513166.1|2|AL513166.1|lncRNA|null|intron	1	400,	0,
chr1:72284954-72285354	+	AL513166.1|3|AL513166.1|lncRNA|null|intron	1	400,	0,
chr1:72290240-72290640	+	AL513166.1|4|AL513166.1|lncRNA|null|intron	1	400,	0,
chr1:72300248-72300648	+	AL513166.1|6|AL513166.1|lncRNA|null|intron	1	400,	0,
chr1:72333263-72333663	+	AL513166.1|7|AL513166.1|lncRNA|null|intron	1	400,	0,
chr1:72347621-72348021	+	AL513166.1|8|AL513166.1|lncRNA|null|intron	1	400,	0,
chr1:72348490-72348890	+	AL513166.1|9|AL513166.1|lncRNA|null|intron	1	400,	0,
chr1:72357603-72358003	+	AL513166.1|10|AL513166.1|lncRNA|null|intron	1	400,	0,
chr1:72358641-72359041	+	AL513166.1|11|AL513166.1|lncRNA|null|intron	1	400,	0,
chr1:72359616-72360016	+	AL513166.1|12|AL513166.1|lncRNA|null|intron	1	400,	0,
chr1:72361228-72361628	+	AL513166.1|13|AL513166.1|lncRNA|null|intron	1	400,	0,
chr1:72383515-72383915	+	AL513166.1|14|AL513166.1|lncRNA|null|intron	1	400,	0,
chr1:72392023-72392423	+	AL513166.1|16|AL513166.1|lncRNA|null|intron	1	400,	0,
chr1:72454433-72454833	+	AL513166.1|20|AL513166.1|lncRNA|null|intron	1	400,	0,
chr1:72456123-72456523	+	AL513166.1|21|AL513166.1|lncRNA|null|intron	1	400,	0,
chr1:72590859-72591259	+	AL513166.1|22|AL513166.1|lncRNA|null|intron	1	400,	0,
chr1:72604168-72604568	+	AL513166.1|24|AL513166.1|lncRNA|null|intron	1	400,	0,
chr1:72626298-72626698	+	AL513166.1|25|AL513166.1|lncRNA|null|intron	1	400,	0,
chr1:74197047-74197447	-	LRRIQ3|3|LRRIQ3|coding|null|intron	1	400,	0,
chr1:74198436-74198836	+	FPGT-TNNI3K|1|FPGT-TNNI3K|coding|null|intron	1	400,	0,
chr1:74198444-74198844	+	FPGT|1|FPGT|coding|null|intron	1	400,	0,
chr1:74202201-74202601	+	FPGT|2|FPGT|coding|null|intron	1	400,	0,
chr1:74202203-74202603	+	FPGT-TNNI3K|2|FPGT-TNNI3K|coding|null|intron	1	400,	0,
chr1:74213165-74213565	+	FPGT|4|FPGT|coding|null|intron	1	400,	0,
chr1:74226553-74226953	+	FPGT|6|FPGT|coding|null|intron	1	400,	0,
chr1:74226553-74226953	+	FPGT-TNNI3K|5|FPGT-TNNI3K|coding|null|intron	1	400,	0,
chr1:74262204-74262604	+	TNNI3K|1|TNNI3K|coding|null|intron	1	400,	0,
chr1:74308265-74308665	+	TNNI3K|4|TNNI3K|coding|null|intron	1	400,	0,
chr1:74343445-74343845	+	TNNI3K|6|TNNI3K|coding|null|intron	1	400,	0,
chr1:74394736-74395136	+	TNNI3K|8|TNNI3K|coding|null|intron	1	400,	0,
chr1:74500423-74500823	+	TNNI3K|9|TNNI3K|coding|null|intron	1	400,	0,
chr1:74500429-74500829	+	FPGT-TNNI3K|6|FPGT-TNNI3K|coding|null|intron	1	400,	0,
chr1:74578722-74579122	-	ERICH3|1|ERICH3|coding|null|intron	1	400,	0,
chr1:74611424-74611824	-	ERICH3|2|ERICH3|coding|null|intron	1	400,	0,
chr1:74651647-74652047	-	ERICH3|3|ERICH3|coding|null|intron	1	400,	0,
chr1:74715877-74716277	-	CRYZ|1|CRYZ|coding|null|intron	1	400,	0,
chr1:74717256-74717656	-	CRYZ|2|CRYZ|coding|null|intron	1	400,	0,
chr1:74719650-74720050	-	CRYZ|3|CRYZ|coding|null|intron	1	400,	0,
chr1:74738990-74739390	+	TYW3|1|TYW3|coding|null|intron	1	400,	0,
chr1:75756975-75757375	+	ACADM|6|ACADM|coding|null|intron	1	400,	0,
chr1:76075152-76075552	+	ST6GALNAC3|1|ST6GALNAC3|coding|null|intron	1	400,	0,
chr1:76092842-76093242	+	ST6GALNAC3|5|ST6GALNAC3|coding|null|intron	1	400,	0,
chr1:76116551-76116951	+	ST6GALNAC3|7|ST6GALNAC3|coding|null|intron	1	400,	0,
chr1:76123022-76123422	+	ST6GALNAC3|8|ST6GALNAC3|coding|null|intron	1	400,	0,
chr1:76222250-76222650	+	ST6GALNAC3|11|ST6GALNAC3|coding|null|intron	1	400,	0,
chr1:76427141-76427541	+	ST6GALNAC3|15|ST6GALNAC3|coding|null|intron	1	400,	0,
chr1:76459210-76459610	+	ST6GALNAC3|17|ST6GALNAC3|coding|null|intron	1	400,	0,
chr1:76461872-76462272	+	ST6GALNAC3|18|ST6GALNAC3|coding|null|intron	1	400,	0,
chr1:76474813-76475213	+	ST6GALNAC3|20|ST6GALNAC3|coding|null|intron	1	400,	0,
chr1:76476752-76477152	+	ST6GALNAC3|21|ST6GALNAC3|coding|null|intron	1	400,	0,
chr1:76492008-76492408	+	ST6GALNAC3|22|ST6GALNAC3|coding|null|intron	1	400,	0,
chr1:76518638-76519038	+	ST6GALNAC3|24|ST6GALNAC3|coding|null|intron	1	400,	0,
chr1:77106941-77107341	-	PIGK|2|PIGK|coding|null|intron	1	400,	0,
chr1:77107951-77108351	-	PIGK|3|PIGK|coding|null|intron	1	400,	0,
chr1:77108788-77109188	-	PIGK|4|PIGK|coding|null|intron	1	400,	0,
chr1:77115412-77115812	-	PIGK|5|PIGK|coding|null|intron	1	400,	0,
chr1:77117755-77118155	-	PIGK|6|PIGK|coding|null|intron	1	400,	0,
chr1:77118228-77118628	-	PIGK|7|PIGK|coding|null|intron	1	400,	0,
chr1:77126195-77126595	-	PIGK|8|PIGK|coding|null|intron	1	400,	0,
chr1:77130017-77130417	-	PIGK|9|PIGK|coding|null|intron	1	400,	0,
chr1:77132317-77132717	-	PIGK|10|PIGK|coding|null|intron	1	400,	0,
chr1:77135654-77136054	-	PIGK|11|PIGK|coding|null|intron	1	400,	0,
chr1:77137570-77137970	-	PIGK|12|PIGK|coding|null|intron	1	400,	0,
chr1:77158054-77158454	-	PIGK|15|PIGK|coding|null|intron	1	400,	0,
chr1:77169593-77169993	-	PIGK|16|PIGK|coding|null|intron	1	400,	0,
chr1:77170180-77170580	-	PIGK|17|PIGK|coding|null|intron	1	400,	0,
chr1:77189921-77190321	-	PIGK|19|PIGK|coding|null|intron	1	400,	0,
chr1:77308861-77309261	+	AK5|2|AK5|coding|null|intron	1	400,	0,
chr1:77346475-77346875	-	AC095030.1|2|AC095030.1|lncRNA|null|intron	1	400,	0,
chr1:77358894-77359294	+	AK5|4|AK5|coding|null|intron	1	400,	0,
chr1:77419118-77419518	+	AK5|11|AK5|coding|null|intron	1	400,	0,
chr1:77435520-77435920	-	AC093575.1|2|AC093575.1|lncRNA|null|intron	1	400,	0,
chr1:77508503-77508903	+	AK5|20|AK5|coding|null|intron	1	400,	0,
chr1:77510148-77510548	+	AK5|21|AK5|coding|null|intron	1	400,	0,
chr1:77589417-77589817	-	AC118549.1|6|AC118549.1|coding|null|intron	1	400,	0,
chr1:77591315-77591715	-	AC118549.1|7|AC118549.1|coding|null|intron	1	400,	0,
chr1:77604721-77605121	-	AC118549.1|9|AC118549.1|coding|null|intron	1	400,	0,
chr1:77663734-77664134	-	AC118549.1|12|AC118549.1|coding|null|intron	1	400,	0,
chr1:77698215-77698615	-	USP33|1|USP33|coding|null|intron	1	400,	0,
chr1:77715169-77715569	-	USP33|4|USP33|coding|null|intron	1	400,	0,
chr1:77780466-77780866	+	MIGA1|1|MIGA1|coding|null|intron	1	400,	0,
chr1:77792166-77792566	+	MIGA1|3|MIGA1|coding|null|intron	1	400,	0,
chr1:77809226-77809626	+	MIGA1|5|MIGA1|coding|null|intron	1	400,	0,
chr1:77815954-77816354	+	MIGA1|6|MIGA1|coding|null|intron	1	400,	0,
chr1:77862590-77862990	+	MIGA1|11|MIGA1|coding|null|intron	1	400,	0,
chr1:77871145-77871545	+	MIGA1|12|MIGA1|coding|null|intron	1	400,	0,
chr1:77883668-77884068	-	NEXN-AS1|2|NEXN-AS1|lncRNA|null|intron	1	400,	0,
chr1:77899294-77899694	+	NEXN|4|NEXN|coding|null|intron	1	400,	0,
chr1:77902863-77903263	+	NEXN|5|NEXN|coding|null|intron	1	400,	0,
chr1:77904921-77905321	+	NEXN|6|NEXN|coding|null|intron	1	400,	0,
chr1:78007204-78007604	+	DNAJB4|1|DNAJB4|coding|null|intron	1	400,	0,
chr1:78007207-78007607	+	GIPC2|1|GIPC2|coding|null|intron	1	400,	0,
chr1:78013701-78014101	+	DNAJB4|3|DNAJB4|coding|null|intron	1	400,	0,
chr1:78013701-78014101	+	GIPC2|3|GIPC2|coding|null|intron	1	400,	0,
chr1:78018342-78018742	+	GIPC2|4|GIPC2|coding|null|intron	1	400,	0,
chr1:78496269-78496669	+	PTGFR|2|PTGFR|coding|null|intron	1	400,	0,
chr1:78531089-78531489	+	PTGFR|4|PTGFR|coding|null|intron	1	400,	0,
chr1:78634100-78634500	+	IFI44L|2|IFI44L|coding|null|intron	1	400,	0,
chr1:78651652-78652052	+	IFI44|1|IFI44|coding|null|intron	1	400,	0,
chr1:80550486-80550886	+	LINC01781|1|LINC01781|lncRNA|null|intron	1	400,	0,
chr1:81428072-81428472	+	ADGRL2|3|ADGRL2|coding|null|intron	1	400,	0,
chr1:81479119-81479519	+	ADGRL2|4|ADGRL2|coding|null|intron	1	400,	0,
chr1:81523978-81524378	+	ADGRL2|6|ADGRL2|coding|null|intron	1	400,	0,
chr1:81541616-81542016	+	ADGRL2|7|ADGRL2|coding|null|intron	1	400,	0,
chr1:81622240-81622640	+	ADGRL2|8|ADGRL2|coding|null|intron	1	400,	0,
chr1:81624137-81624537	+	ADGRL2|9|ADGRL2|coding|null|intron	1	400,	0,
chr1:81675575-81675975	+	ADGRL2|11|ADGRL2|coding|null|intron	1	400,	0,
chr1:81705785-81706185	+	ADGRL2|12|ADGRL2|coding|null|intron	1	400,	0,
chr1:81763587-81763987	+	ADGRL2|14|ADGRL2|coding|null|intron	1	400,	0,
chr1:81766483-81766883	+	ADGRL2|15|ADGRL2|coding|null|intron	1	400,	0,
chr1:81909851-81910251	+	ADGRL2|17|ADGRL2|coding|null|intron	1	400,	0,
chr1:82980880-82981280	-	LINC01361|2|LINC01361|lncRNA|null|intron	1	400,	0,
chr1:82985441-82985841	-	LINC01361|3|LINC01361|lncRNA|null|intron	1	400,	0,
chr1:83590627-83591027	-	LINC01725|1|LINC01725|lncRNA|null|intron	1	400,	0,
chr1:83672979-83673379	-	LINC01725|3|LINC01725|lncRNA|null|intron	1	400,	0,
chr1:83720966-83721366	-	LINC01725|5|LINC01725|lncRNA|null|intron	1	400,	0,
chr1:83730246-83730646	-	LINC01725|7|LINC01725|lncRNA|null|intron	1	400,	0,
chr1:83811766-83812166	-	LINC01725|8|LINC01725|lncRNA|null|intron	1	400,	0,
chr1:83848647-83849047	-	LINC01725|9|LINC01725|lncRNA|null|intron	1	400,	0,
chr1:83877771-83878171	-	TTLL7|1|TTLL7|coding|null|intron	1	400,	0,
chr1:83956274-83956674	-	TTLL7|3|TTLL7|coding|null|intron	1	400,	0,
chr1:84107983-84108383	+	PRKACB|1|PRKACB|coding|null|intron	1	400,	0,
chr1:84132421-84132821	+	PRKACB|2|PRKACB|coding|null|intron	1	400,	0,
chr1:84154828-84155228	+	PRKACB|4|PRKACB|coding|null|intron	1	400,	0,
chr1:84169220-84169620	+	PRKACB|5|PRKACB|coding|null|intron	1	400,	0,
chr1:84170857-84171257	+	PRKACB|6|PRKACB|coding|null|intron	1	400,	0,
chr1:84177365-84177765	+	PRKACB|7|PRKACB|coding|null|intron	1	400,	0,
chr1:84185568-84185968	+	PRKACB|8|PRKACB|coding|null|intron	1	400,	0,
chr1:84209871-84210271	+	PRKACB|12|PRKACB|coding|null|intron	1	400,	0,
chr1:84212919-84213319	+	PRKACB|13|PRKACB|coding|null|intron	1	400,	0,
chr1:84217253-84217653	+	PRKACB|14|PRKACB|coding|null|intron	1	400,	0,
chr1:84326834-84327234	+	SAMD13|3|SAMD13|coding|null|intron	1	400,	0,
chr1:84339240-84339640	+	SAMD13|4|SAMD13|coding|null|intron	1	400,	0,
chr1:84342598-84342998	+	SAMD13|5|SAMD13|coding|null|intron	1	400,	0,
chr1:84507485-84507885	+	SPATA1|1|SPATA1|coding|null|intron	1	400,	0,
chr1:84509377-84509777	+	SPATA1|2|SPATA1|coding|null|intron	1	400,	0,
chr1:84536647-84537047	+	SPATA1|3|SPATA1|coding|null|intron	1	400,	0,
chr1:84540452-84540852	-	AL359762.3|5|AL359762.3|lncRNA|null|intron	1	400,	0,
chr1:84562755-84563155	-	CTBS|1|CTBS|coding|null|intron	1	400,	0,
chr1:84573428-84573828	-	CTBS|3|CTBS|coding|null|intron	1	400,	0,
chr1:84575284-84575684	+	AL359762.1|1|AL359762.1|lncRNA|null|intron	1	400,	0,
chr1:84689207-84689607	-	SSX2IP|5|SSX2IP|coding|null|intron	1	400,	0,
chr1:84826867-84827267	-	LPAR3|2|LPAR3|coding|null|intron	1	400,	0,
chr1:84828686-84829086	-	LPAR3|4|LPAR3|coding|null|intron	1	400,	0,
chr1:84933080-84933480	-	MCOLN2|1|MCOLN2|coding|null|intron	1	400,	0,
chr1:84933768-84934168	-	MCOLN2|2|MCOLN2|coding|null|intron	1	400,	0,
chr1:84945713-84946113	-	MCOLN2|3|MCOLN2|coding|null|intron	1	400,	0,
chr1:84946284-84946684	-	MCOLN2|4|MCOLN2|coding|null|intron	1	400,	0,
chr1:84951143-84951543	-	MCOLN2|5|MCOLN2|coding|null|intron	1	400,	0,
chr1:84958078-84958478	-	MCOLN2|6|MCOLN2|coding|null|intron	1	400,	0,
chr1:84983266-84983666	-	MCOLN2|8|MCOLN2|coding|null|intron	1	400,	0,
chr1:84991109-84991509	-	MCOLN2|11|MCOLN2|coding|null|intron	1	400,	0,
chr1:84993798-84994198	-	MCOLN2|12|MCOLN2|coding|null|intron	1	400,	0,
chr1:84995855-84996255	-	MCOLN2|13|MCOLN2|coding|null|intron	1	400,	0,
chr1:84996338-84996738	-	MCOLN2|14|MCOLN2|coding|null|intron	1	400,	0,
chr1:84999760-85000160	+	WDR63|1|WDR63|coding|null|intron	1	400,	0,
chr1:85015770-85016170	+	WDR63|4|WDR63|coding|null|intron	1	400,	0,
chr1:85026793-85027193	-	MCOLN3|2|MCOLN3|coding|null|intron	1	400,	0,
chr1:85030911-85031311	+	WDR63|5|WDR63|coding|null|intron	1	400,	0,
chr1:85036266-85036666	-	MCOLN3|3|MCOLN3|coding|null|intron	1	400,	0,
chr1:85041541-85041941	-	MCOLN3|4|MCOLN3|coding|null|intron	1	400,	0,
chr1:85043385-85043785	-	MCOLN3|5|MCOLN3|coding|null|intron	1	400,	0,
chr1:85174202-85174602	-	SYDE2|2|SYDE2|coding|null|intron	1	400,	0,
chr1:85189311-85189711	-	SYDE2|3|SYDE2|coding|null|intron	1	400,	0,
chr1:85197649-85198049	-	SYDE2|4|SYDE2|coding|null|intron	1	400,	0,
chr1:85273269-85273669	-	BCL10|2|BCL10|coding|null|intron	1	400,	0,
chr1:85274371-85274771	-	BCL10|3|BCL10|coding|null|intron	1	400,	0,
chr1:85292009-85292409	+	AL078459.1|1|AL078459.1|lncRNA|null|intron	1	400,	0,
chr1:85300034-85300434	+	AL078459.1|2|AL078459.1|lncRNA|null|intron	1	400,	0,
chr1:85302586-85302986	+	AL078459.1|3|AL078459.1|lncRNA|null|intron	1	400,	0,
chr1:85325244-85325644	+	AL078459.1|7|AL078459.1|lncRNA|null|intron	1	400,	0,
chr1:85335603-85336003	+	AL078459.1|8|AL078459.1|lncRNA|null|intron	1	400,	0,
chr1:85335835-85336235	-	DDAH1|1|DDAH1|coding|null|intron	1	400,	0,
chr1:85343890-85344290	+	AL078459.1|11|AL078459.1|lncRNA|null|intron	1	400,	0,
chr1:85358293-85358693	+	AL078459.1|12|AL078459.1|lncRNA|null|intron	1	400,	0,
chr1:85365765-85366165	+	AL078459.1|13|AL078459.1|lncRNA|null|intron	1	400,	0,
[truncated: 40,131 more rows]

## Sheet: 6k intronic PASs
Genomic annotation of intronic PASs called from the 6k PBMC scRNA-seq dataset from 10x Genomics.
[truncated: 47,529 more rows]

[truncated: 2 more sheets: 8k intronic PASs, 10k intronic PASs]
