# Supplementary material for: SCAPTURE: a deep learning-embedded pipeline that captures polyadenylation information from 3′ tag-based RNA-seq of single cells
Source: Genome Biol. 2021 Aug 10;22:221. doi: 10.1186/s13059-021-02437-5 (PMC8353616; doi:10.1186/s13059-021-02437-5)
Supplement: Supplementary file 7 — Additional file 7: Table S6. List of PASs identified by Sierra in six PBMC scRNA-seq datasets from 10x Genomics. Sierra-identified exonic and intronic PASs in each PBMC dataset were individually listed. (Related Fig. 3d and S6C). [file 13059_2021_2437_MOESM7_ESM.xlsx]

## Sheet: 3k exonic PASs
Genomic annotation of exonic PASs called from the 3k PBMC scRNA-seq dataset from 10x Genomics.
Location	Gene	strand	Exon number	Length of each peak block (BED file format)	Start site of each peak block (BED file format)
chr20:50934867-50935147	DPM1	-	1	280,	0,
chr1:169853015-169853483	SCYL3	-	1	468,	0,
chr7:92398837-92399419	ANKIB1	+	1	582,	0,
chr7:92112153-92112450	CYP51A1	-	1	297,	0,
chr1:27612235-27612691	FGR	-	1	456,	0,
chr1:24465945-24466401	NIPAL3	+	1	456,	0,
chr1:24472549-24472976	NIPAL3	+	1	427,	0,
chr6:143495411-143497433	FUCA2	-	2	435,44,	0,1978,
chrX:65512582-65512843	LAS1L	-	1	261,	0,
chrY:2740864-2741309	CD99	+	1	445,	0,
chr11:64269830-64270122	BAD	-	1	292,	0,
chr4:17607562-17607972	LAP3	+	1	410,	0,
chr12:8940361-8940616	M6PR	-	1	255,	0,
chr12:8941347-8941851	M6PR	-	1	504,	0,
chr12:8942906-8943410	M6PR	-	1	504,	0,
chr7:150804359-150805118	TMEM176A	+	2	112,291,	0,468,
chr17:38921356-38921770	LASP1	+	1	414,	0,
chr17:38916414-38916942	LASP1	+	1	528,	0,
chr7:1815793-1816073	MAD1L1	-	1	280,	0,
chr17:48122337-48122829	SNX11	+	1	492,	0,
chr3:129555175-129555668	PLXND1	-	1	493,	0,
chr2:37248782-37249208	NDUFAF7	+	1	426,	0,
chr2:37242545-37243055	NDUFAF7	+	1	510,	0,
chr3:50118565-50119009	RBM5	+	1	444,	0,
chr3:50092154-50092616	RBM5	+	1	462,	0,
chr2:201136034-201141657	CFLAR	+	3	72,81,283,	0,4323,5340,
chr3:50104875-50105349	RBM5	+	1	474,	0,
chr3:50101795-50102221	RBM5	+	1	426,	0,
chr2:201163758-201164394	CFLAR	+	1	636,	0,
chr2:201171264-201171786	CFLAR	+	1	522,	0,
chr7:8113683-8128004	ICA1	-	2	360,131,	0,14190,
chr2:201136208-201136646	CFLAR	+	1	438,	0,
chr2:201140440-201140899	CFLAR	+	1	459,	0,
chr2:201219637-201220177	CASP10	+	1	540,	0,
chr1:33012960-33014572	AK2	-	2	441,50,	0,1562,
chr1:33009841-33010357	AK2	-	1	516,	0,
chr1:33008836-33009268	AK2	-	1	432,	0,
chr4:15848358-15849264	CD38	+	1	906,	0,
chr7:127591293-127591700	ARF5	+	1	407,	0,
chr17:28347119-28347581	POLDIP2	-	1	462,	0,
chr17:28347699-28348215	POLDIP2	-	1	516,	0,
chr17:28346633-28346937	POLDIP2	-	1	304,	0,
chr1:23083281-23083689	KDM1A	+	1	408,	0,
chr12:2803555-2803993	FKBP4	+	1	438,	0,
chr12:2801193-2803396	FKBP4	+	2	162,245,	0,1958,
chr3:50075169-50077321	RBM6	+	2	160,313,	0,1839,
chr12:21468910-21469166	RECQL	-	1	256,	0,
chr3:50092154-50092616	RBM6	+	1	462,	0,
chr12:21469314-21469800	RECQL	-	1	486,	0,
chr3:50058528-50058960	RBM6	+	1	432,	0,
chr16:23581014-23582351	NDUFAB1	-	2	158,75,	0,1262,
chr7:26668661-26669063	SKAP2	-	1	402,	0,
chr7:26667068-26667309	SKAP2	-	1	241,	0,
chr9:35104112-35104413	FAM214B	-	1	301,	0,
chr7:26669050-26669494	SKAP2	-	1	444,	0,
chrX:11118577-11121945	HCCS	+	3	42,85,333,	0,2330,3035,
chrX:11122700-11123086	HCCS	+	1	386,	0,
chr17:7225342-7225614	DVL2	-	1	272,	0,
chr4:109684578-109687775	MCUB	+	3	67,115,260,	0,673,2937,
chr4:109688209-109688719	MCUB	+	1	510,	0,
chr2:75701741-75702179	GCFC2	-	1	438,	0,
chr7:102473413-102474510	POLR2J	-	2	270,149,	0,948,
chr19:2353528-2353990	SPPL2B	+	1	462,	0,
chr16:57428484-57428958	CIAPIN1	-	1	474,	0,
chrX:119470935-119471367	SLC25A5	+	1	432,	0,
chr16:20796366-20797213	ACSM3	+	2	122,327,	0,520,
chr2:74425097-74425755	WDR54	+	3	139,73,185,	0,320,473,
chr7:87359668-87360100	CROT	+	1	432,	0,
chr12:47663222-47667080	RPAP3	-	2	367,100,	0,3758,
chrX:11775354-11775772	MSL3	+	1	418,	0,
chr16:3726549-3727293	CREBBP	-	1	744,	0,
chr7:75888511-75888926	RHBDD2	+	1	415,	0,
chr13:77005198-77005660	FBXL3	-	1	462,	0,
chr13:77097501-77097939	MYCBP2	-	1	438,	0,
chr6:82214262-82214718	IBTK	-	1	456,	0,
chr13:77044657-77044944	MYCBP2	-	1	287,	0,
chr16:19502346-19502820	GDE1	-	1	474,	0,
chr16:19502926-19503406	GDE1	-	1	480,	0,
chr16:19501693-19502304	GDE1	-	1	611,	0,
chr16:19502089-19502311	GDE1	-	1	222,	0,
chrX:120430768-120441864	LAMP2	-	2	693,134,	0,10962,
chrX:120431363-120441781	LAMP2	-	2	98,51,	0,10367,
chr2:75665860-75666088	GCFC2	-	1	228,	0,
chr16:30522792-30523185	ITGAL	+	1	393,	0,
chr17:45263119-45263425	MAP3K14	-	1	306,	0,
chrX:120436421-120436919	LAMP2	-	1	498,	0,
chr17:50555450-50555852	SPATA20	+	1	402,	0,
chr7:105077380-105090186	KMT2E	+	4	52,116,108,177,	0,1466,4308,12629,
chr11:3360304-3371092	ZNF195	-	2	260,117,	0,10671,
chr19:18589596-18592336	REX1BD	+	3	86,78,228,	0,1258,2512,
chr7:105063437-105074818	KMT2E	+	4	142,79,57,175,	0,3290,10182,11206,
chr17:35726034-35726413	AP2B1	+	1	379,	0,
chr7:105090217-105091340	KMT2E	+	2	55,124,	0,999,
chr7:105113661-105114147	KMT2E	+	1	486,	0,
chr7:141653479-141654061	AGK	+	1	582,	0,
chr7:39690358-39706419	RALA	+	3	231,173,296,	0,6327,15765,
chr7:39707712-39708120	RALA	+	1	408,	0,
chr17:44372180-44372409	ITGA2B	-	1	229,	0,
chr16:3291062-3291518	ZNF263	+	1	456,	0,
chr7:87907984-87908428	DBF4	+	1	444,	0,
chr7:87887947-87904553	DBF4	+	6	111,35,44,127,113,261,	0,8527,9347,12274,12817,16345,
chr7:30496621-30496881	GGCT	-	1	260,	0,
chr17:50110655-50111135	PDK2	+	1	480,	0,
chr17:14208284-14208710	COX10	+	1	426,	0,
chr11:68028879-68029282	ALDH3B1	+	1	403,	0,
chr11:68028194-68028764	ALDH3B1	+	1	570,	0,
chr7:38725517-38725919	VPS41	-	1	402,	0,
chrX:7900598-7912107	PNPLA4	-	3	218,151,79,	0,1391,11430,
chr7:140084746-140085216	KDM7A	-	1	470,	0,
chr19:17943556-17943991	CCDC124	+	1	435,	0,
chr17:12992330-12992780	ELAC2	-	1	450,	0,
chr19:39385774-39386254	PAF1	-	1	480,	0,
chr12:1788285-1788674	ADIPOR2	+	1	389,	0,
chr19:45162928-45163931	TRAPPC6A	-	2	294,15,	0,988,
chr6:16145175-16146892	MYLIP	+	2	141,230,	0,1487,
chr6:16147840-16148248	MYLIP	+	1	408,	0,
chr17:2676558-2681981	PAFAH1B1	+	3	47,155,252,	0,3606,5171,
chr17:2685225-2685615	PAFAH1B1	+	1	390,	0,
chr17:63928740-63929020	CD79B	-	1	280,	0,
chr16:784974-785244	RPUSD1	-	1	270,	0,
chr17:9913794-9914280	GAS7	-	1	486,	0,
chr17:9910609-9911031	GAS7	-	1	422,	0,
chr1:1702660-1703197	CDK11A	-	2	338,117,	0,420,
chr19:41586429-41586844	CEACAM21	+	1	415,	0,
chr19:3777970-3778250	MATK	-	1	280,	0,
chr16:1349240-1349471	TSR3	-	1	231,	0,
chr7:112457938-112458358	IFRD1	+	1	420,	0,
chr7:112475805-112476243	IFRD1	+	1	438,	0,
chr7:112475352-112475784	IFRD1	+	1	432,	0,
chr7:112456840-112457266	IFRD1	+	1	426,	0,
chr7:106090503-106090780	SYPL1	-	1	277,	0,
chr7:106091616-106093112	SYPL1	-	2	322,163,	0,1333,
chr1:1751232-1751534	NADK	-	1	302,	0,
chr1:1752454-1752898	NADK	-	1	444,	0,
chr16:188969-189319	LUC7L	-	1	350,	0,
chr17:63432304-63432541	CYB561	-	1	237,	0,
chr6:170535120-170535384	PSMB1	-	1	264,	0,
chr19:45090509-45090989	MARK4	+	1	480,	0,
chr19:45146906-45147326	MARK4	+	1	420,	0,
chr6:15520684-15521128	JARID2	+	1	444,	0,
chr1:6634168-6634405	DNAJC11	-	1	237,	0,
chr12:106991364-106991639	CRY1	-	1	275,	0,
chr17:40019097-40019373	MED24	-	1	276,	0,
chr12:16364004-16364472	MGST1	+	1	468,	0,
chrX:154329943-154330350	TKTL1	+	1	407,	0,
chr3:48599002-48600064	UQCRC1	-	3	189,74,1,	0,633,1061,
chr19:4358045-4360086	MPND	+	3	126,91,170,	0,1118,1871,
chr3:42594574-42595066	SS18L2	+	1	492,	0,
chr12:6820401-6820799	CD4	+	1	398,	0,
chr8:133458846-133459302	ST3GAL1	-	1	456,	0,
chr6:142219210-142219654	VTA1	+	1	444,	0,
chr6:142218655-142219159	VTA1	+	1	504,	0,
chr6:142220353-142220905	VTA1	+	1	552,	0,
chr1:23751457-23751913	ELOA	+	1	456,	0,
chr1:23759498-23759978	ELOA	+	1	480,	0,
chr3:169975629-169982911	SEC62	+	3	86,104,204,	0,1317,7078,
chr3:169993725-169994271	SEC62	+	1	546,	0,
chr3:169993462-169993810	SEC62	+	1	348,	0,
chr17:32369924-32370482	ZNF207	+	1	558,	0,
chr17:32369592-32369988	ZNF207	+	1	396,	0,
chr17:32380554-32381022	ZNF207	+	1	468,	0,
chr19:3750772-3751444	APBA3	-	3	324,139,10,	0,417,662,
chr16:3069136-3069622	IL32	+	1	486,	0,
chr12:4612666-4613952	DYRK4	+	2	51,440,	0,846,
chr17:16028402-16028858	TTC19	+	1	456,	0,
chr7:73477001-73477475	BAZ1B	-	1	474,	0,
chr7:73477748-73478228	BAZ1B	-	1	480,	0,
chr16:3223189-3223639	ZNF200	-	1	450,	0,
chr6:36366150-36366582	ETV7	-	1	432,	0,
chr8:56073027-56074126	RPS20	-	3	244,72,66,	0,668,1033,
chr1:114717201-114717741	CSDE1	-	1	540,	0,
chr1:114717920-114718779	CSDE1	-	2	295,166,	0,693,
chr7:38230174-38230671	STARD3NL	+	1	497,	0,
chr7:38230057-38230291	STARD3NL	+	1	234,	0,
chr3:52492665-52493068	NISCH	+	1	403,	0,
chr3:52481518-52482010	NISCH	+	1	492,	0,
chr6:142751469-142751781	HIVEP2	-	1	312,	0,
chr19:49806866-49807143	FUZ	-	1	277,	0,
chr1:209777442-209779672	TRAF3IP3	+	3	44,61,241,	0,669,1989,
chr1:209781311-209782320	TRAF3IP3	+	2	146,264,	0,745,
chr7:5725340-5739356	RNF216	-	4	97,163,101,80,	0,4092,5375,13936,
chr7:5621143-5621605	RNF216	-	1	462,	0,
chr7:5622592-5623066	RNF216	-	1	474,	0,
chr6:13621498-13621869	RANBP9	-	1	371,	0,
chr12:6531559-6531955	NCAPD2	+	1	396,	0,
chr17:51288125-51297936	UTP18	+	4	77,141,37,154,	0,5778,8840,9657,
chr1:171796563-171797013	EEF1AKNMT	+	1	450,	0,
chr12:6237869-6238271	CD9	+	1	402,	0,
chr19:35904401-35907225	TYROBP	-	2	232,7,	0,2817,
chr1:23795145-23795539	LYPLA2	+	1	394,	0,
chr3:52523914-52524495	STAB1	+	3	102,112,195,	0,186,386,
chr19:35716620-35717038	ZBTB32	+	1	418,	0,
chr19:43646095-43652441	PLAUR	-	2	452,216,	0,6130,
chr19:43661359-43661821	PLAUR	-	1	462,	0,
chr17:58205441-58205684	MKS1	-	1	243,	0,
chr19:43648515-43648983	PLAUR	-	1	468,	0,
chrX:101349447-101349694	BTK	-	1	247,	0,
chr19:811847-812327	PTBP1	+	1	480,	0,
chr12:53711074-53711518	CALCOCO1	-	1	444,	0,
chr12:6539467-6539923	IFFO1	-	1	456,	0,
chr3:43718412-43718856	ABHD5	+	1	444,	0,
chr3:43699374-43699764	ABHD5	+	1	390,	0,
chrX:149502624-149503074	IDS	-	1	450,	0,
chrX:149487031-149496532	IDS	-	3	281,125,186,	0,3283,9315,
chrX:149478727-149479171	IDS	-	1	444,	0,
chrX:149482428-149482986	IDS	-	1	558,	0,
chrX:149479411-149479945	IDS	-	1	534,	0,
chr17:51169920-51171744	NME1-NME2	+	2	128,257,	0,1567,
chr14:93228835-93229215	UBR7	+	1	380,	0,
chr19:39980370-39981497	PSMC4	+	3	83,54,305,	0,292,822,
chr16:21179568-21180024	TMEM159	+	1	456,	0,
chr16:21180251-21180616	TMEM159	+	1	365,	0,
chr17:44319625-44319918	SLC25A39	-	1	293,	0,
chr19:15380050-15380345	AKAP8L	-	1	295,	0,
chr16:29847240-29848039	MVP	+	2	144,277,	0,522,
chr6:111661211-111661727	FYN	-	1	516,	0,
chr5:141984858-141988096	RNF14	+	2	74,363,	0,2875,
chr5:141988795-141989239	RNF14	+	1	444,	0,
chr6:111660332-111660547	FYN	-	1	215,	0,
chr4:1744583-1745176	TACC3	+	3	40,119,228,	0,129,365,
chr6:83196151-83196589	RWDD2A	+	1	438,	0,
chr19:46390416-46390932	PPP5C	+	1	516,	0,
chr1:149928651-149928901	MTMR11	-	1	250,	0,
chr5:139330042-139330486	MATR3	+	1	444,	0,
chr5:139329323-139329863	MATR3	+	1	540,	0,
chr12:12974870-12975148	HEBP1	-	1	278,	0,
chrX:48689345-48691427	WAS	+	2	88,320,	0,1762,
chr19:45409579-45416862	ERCC1	-	4	145,67,98,41,	0,4098,5282,7242,
chr19:45407334-45407584	ERCC1	-	1	250,	0,
chr19:45413369-45413675	ERCC1	-	1	306,	0,
chr7:151378054-151378449	NUB1	+	1	395,	0,
chr11:65211590-65212006	CAPN1	+	1	416,	0,
chr7:44383528-44383978	NUDCD3	-	1	450,	0,
chr7:151376672-151377340	NUB1	+	2	138,293,	0,375,
chr7:151355818-151367093	NUB1	+	4	131,93,105,154,	0,310,4323,11121,
chr19:45413920-45414064	ERCC1	-	1	144,	0,
chr7:151360961-151361267	NUB1	+	1	306,	0,
chr2:32812554-32821051	TTC27	+	3	60,99,235,	0,4903,8262,
chr10:254201-254637	ZMYND11	+	1	436,	0,
chr14:60879761-60968683	MNAT1	+	2	73,124,	0,88798,
chr8:143437659-143437916	ZC3H3	-	1	257,	0,
chr6:53267398-53267663	ELOVL5	-	1	265,	0,
chr6:53294037-53294487	ELOVL5	-	1	450,	0,
chr2:65074864-65075296	CEP68	+	1	432,	0,
chr12:42159943-42160447	YAF2	-	1	504,	0,
chr12:42159121-42159997	YAF2	-	1	876,	0,
chr12:42159026-42159398	YAF2	-	1	372,	0,
chr12:42161550-42238349	YAF2	-	3	214,124,194,	0,76049,76605,
chr4:6621997-6622471	MAN2B2	+	1	474,	0,
chr19:35346976-35347361	CD22	+	1	385,	0,
chr2:200853009-200853385	CLK1	-	1	376,	0,
chr6:2833419-2833905	SERPINB1	-	1	486,	0,
chr6:2832966-2833416	SERPINB1	-	1	450,	0,
chr6:2832332-2832590	SERPINB1	-	1	258,	0,
chr2:118993180-118994660	MARCO	+	2	119,273,	0,1207,
chr3:52694488-52694749	GLT8D1	-	1	261,	0,
chr2:63605977-63607197	MDH1	+	2	50,335,	0,885,
chr10:112430220-112430700	ZDHHC6	-	1	480,	0,
chr11:73662409-73662819	PLEKHB1	+	1	410,	0,
chr11:94419776-94430022	MRE11	-	2	404,111,	0,10135,
chr10:45445711-45446119	ALOX5	+	1	408,	0,
chr5:150401574-150402036	CD74	-	1	462,	0,
chr1:93888355-93888895	GCLM	-	1	540,	0,
chr2:206123823-206126572	NDUFS1	-	2	452,33,	0,2716,
chr12:120575843-120576945	RNF10	+	2	106,355,	0,747,
chr11:61019986-61020377	CD6	+	1	391,	0,
chr4:42087120-42087594	SLC30A9	+	1	474,	0,
chr11:102337334-102337808	BIRC3	+	1	474,	0,
chr12:16036903-16037329	DERA	+	1	426,	0,
chrX:136210959-136211359	FHL1	+	1	400,	0,
chr1:150159237-150159687	PLEKHO1	+	1	450,	0,
chr3:52212299-52214327	ALAS1	+	2	120,307,	0,1721,
chr22:17735250-17738228	BID	-	2	340,211,	0,2767,
chr22:17734138-17734392	BID	-	1	254,	0,
chrX:154401697-154402147	DNASE1L1	-	1	450,	0,
chr22:50523123-50523519	NCAPH2	+	1	396,	0,
chr6:35321363-35321771	DEF6	+	1	408,	0,
chr1:193096403-193097696	GLRX2	-	2	355,112,	0,1181,
chr12:95300782-95301238	VEZT	+	1	456,	0,
chr20:35948089-35950370	PHF20	+	1	2281,	0,
chr6:122432565-122433021	HSF2	+	1	456,	0,
chr14:91378568-91379042	CCDC88C	-	1	474,	0,
chr18:9537208-9537652	RALBP1	+	1	444,	0,
chr11:35221679-35229538	CD44	+	2	52,409,	0,7450,
chr11:35229635-35230091	CD44	+	1	456,	0,
chr11:35231991-35232402	CD44	+	1	411,	0,
chr11:35186842-35187346	CD44	+	1	504,	0,
chr11:35189705-35190293	CD44	+	1	588,	0,
chr11:35176839-35177319	CD44	+	1	480,	0,
chr12:15903070-15903478	STRAP	+	1	408,	0,
chr12:15890625-15891141	STRAP	+	1	516,	0,
chr1:32176185-32176563	KPNA6	+	1	378,	0,
chr1:32172774-32173206	KPNA6	+	1	432,	0,
chr1:32175041-32176151	KPNA6	+	1	1110,	0,
chr6:138792938-138793319	CCDC28A	+	1	381,	0,
chr1:160754422-160754821	SLAMF7	+	1	399,	0,
chr15:64137627-64138053	SNX1	+	1	426,	0,
chr20:44942130-44942560	TOMM34	-	1	430,	0,
chr2:218387752-218389052	SLC11A1	+	2	202,403,	0,897,
chr6:42693126-42693504	UBR2	+	1	378,	0,
chr2:3188925-3189283	EIPR1	-	1	358,	0,
chr2:218394882-218395440	SLC11A1	+	1	558,	0,
chr2:218395359-218395929	SLC11A1	+	1	570,	0,
chr2:218396501-218396894	SLC11A1	+	1	393,	0,
chr2:3213791-3214301	EIPR1	-	1	510,	0,
chr6:42689541-42691341	UBR2	+	2	128,309,	0,1491,
chr2:58159478-58159920	VRK2	+	1	442,	0,
chr20:51003656-51003951	KCNG1	-	1	295,	0,
chr10:17236335-17237593	VIM	+	2	43,363,	0,895,
chr17:5308702-5336575	RABEP1	+	4	119,202,159,87,	0,23247,26482,27786,
chr11:47268475-47268895	NR1H3	+	1	420,	0,
chr5:177609861-177610330	B4GALT7	+	1	469,	0,
chr6:136258507-136258987	BCLAF1	-	1	480,	0,
chr6:136269328-136275851	BCLAF1	-	4	283,83,104,319,	0,2667,3754,6204,
chr6:26414814-26415208	BTN3A1	+	1	394,	0,
chr20:56518493-56518937	RTF2	+	1	444,	0,
chr6:136260701-136268496	BCLAF1	-	3	413,211,334,	0,564,7461,
chr1:24899511-24899862	RUNX3	-	1	351,	0,
chr1:24900995-24901451	RUNX3	-	1	456,	0,
chr10:89014719-89015157	FAS	+	1	438,	0,
chr10:89015410-89015842	FAS	+	1	432,	0,
chr6:133987103-133987541	TBPL1	+	1	438,	0,
chr1:12208822-12209228	TNFRSF1B	+	1	406,	0,
chr1:12207489-12207981	TNFRSF1B	+	1	492,	0,
chr11:494512-494885	RNH1	-	2	265,2,	0,371,
chr6:33572547-33572817	BAK1	-	1	270,	0,
chrX:150987095-150988008	HMGB3	+	2	206,231,	0,682,
chr2:70295975-70296243	FAM136A	-	1	268,	0,
chr2:70297136-70300997	FAM136A	-	2	340,157,	0,3704,
chr14:69461995-69462390	SLC39A9	+	1	395,	0,
chr19:5917252-5917873	RANBP3	-	2	400,79,	0,542,
chr19:5916139-5916394	RANBP3	-	1	255,	0,
chr6:49492662-49493107	CENPQ	+	1	445,	0,
chr14:61550567-61550976	PRKCH	+	1	409,	0,
chr4:39320429-39327570	RFC1	-	4	239,86,76,46,	0,858,6134,7095,
chr4:39327644-39351423	RFC1	-	4	111,121,74,75,	0,14701,17757,23704,
chr7:151238403-151238827	CHPF2	+	1	424,	0,
chr14:61795002-61795800	SNAPC1	+	1	798,	0,
chr15:68187669-68188107	PIAS1	+	1	438,	0,
chr15:29117322-29117766	APBA2	+	1	444,	0,
chr19:42090968-42091508	POU2F2	-	1	540,	0,
chr19:42090169-42090613	POU2F2	-	1	444,	0,
chr19:42086110-42086404	POU2F2	-	1	294,	0,
chr19:42087053-42087527	POU2F2	-	1	474,	0,
chr19:42088466-42088910	POU2F2	-	1	444,	0,
chr19:42092961-42093471	POU2F2	-	1	510,	0,
chr19:42087550-42088024	POU2F2	-	1	474,	0,
chr19:42093423-42093855	POU2F2	-	1	432,	0,
chr19:42089703-42090183	POU2F2	-	1	480,	0,
chr9:99982397-100006580	ERP44	-	3	315,101,74,	0,2570,24109,
chr9:99982104-99982422	ERP44	-	1	318,	0,
chr6:143485079-143489454	PEX3	+	2	168,311,	0,4064,
chr4:39341549-39341981	RFC1	-	1	432,	0,
chr17:21314797-21315232	MAP2K3	+	1	435,	0,
chr17:44352699-44353106	GRN	+	1	407,	0,
chr8:58583508-58583768	NSMAF	-	1	260,	0,
chr2:218098-218536	SH3YL1	-	1	438,	0,
chr2:218558-219050	SH3YL1	-	1	492,	0,
chr19:7561168-7561764	PNPLA6	+	2	148,276,	0,320,
chr5:172968534-172969771	RPL26L1	+	2	64,358,	0,879,
chr22:50525752-50526119	TYMP	-	2	165,118,	0,249,
chr19:13773864-13774282	MRI1	+	1	418,	0,
chr4:67606515-67606953	STAP1	+	1	438,	0,
chr6:107870693-107871155	SEC63	-	1	462,	0,
chr4:177431497-177433353	AGA	-	2	310,139,	0,1717,
chr4:177430774-177431042	AGA	-	1	268,	0,
chr16:67884112-67884499	EDC4	+	1	387,	0,
chr6:161166027-161166495	AGPAT4	-	1	468,	0,
chr6:166929446-166934146	RNASET2	-	3	344,73,55,	0,1598,4645,
chr17:78852977-78853330	TIMP2	-	1	353,	0,
chr1:156806243-156806503	SH2D2A	-	1	260,	0,
chr17:3661122-3661608	CTNS	+	1	486,	0,
chr5:863684-864152	BRD9	-	1	468,	0,
chr3:194642036-194646320	LSG1	-	3	210,172,156,	0,2537,4128,
chr4:25278682-25279162	PI4K2B	+	1	480,	0,
chr5:163518655-163519354	MAT2B	+	1	699,	0,
chr11:47821334-47821772	NUP160	-	1	438,	0,
chr11:47839426-47839900	NUP160	-	1	474,	0,
chr6:155257604-155285213	TFB1M	-	3	303,126,55,	0,2669,27554,
chr8:24335692-24336166	ADAM28	+	1	474,	0,
chr5:55422840-55425028	MTREX	+	2	141,308,	0,1880,
chr1:109237726-109238182	SARS1	+	1	456,	0,
chrX:14008596-14009064	GEMIN8	-	1	468,	0,
chr7:151213448-151213922	ABCF2	-	1	474,	0,
chr3:51948450-51948867	PARP3	+	1	417,	0,
chr2:98589763-98590213	INPP4A	+	1	450,	0,
chr8:53715564-53743597	ATP6V1H	-	2	459,20,	0,28013,
chr8:53755710-53756820	ATP6V1H	-	1	1110,	0,
chr11:93812026-93812440	MED17	+	1	414,	0,
chr3:27385896-27391860	SLC4A7	-	3	126,172,120,	0,4035,5844,
chr14:90033101-90043407	TDP1	+	2	112,337,	0,9969,
chr14:90044364-90044764	TDP1	+	1	400,	0,
chr1:6633165-6633621	THAP3	+	1	456,	0,
chr2:84906051-84906671	TMSB10	+	2	65,282,	0,338,
chr13:20690994-20691414	IFT88	+	1	420,	0,
chr16:75577475-75577881	GABARAPL2	+	1	406,	0,
chr19:46838136-46838497	AP2S1	-	1	361,	0,
chr2:85394753-85395613	CAPG	-	2	204,75,	0,785,
chr10:74119508-74120246	VCL	+	1	738,	0,
chr5:170248005-170248485	LCP2	-	1	480,	0,
chr7:127373938-127374472	ZNF800	-	1	534,	0,
chr7:127371668-127373688	ZNF800	-	2	145,346,	0,1674,
chr5:170247453-170248035	LCP2	-	1	582,	0,
chr5:170248458-170248908	LCP2	-	1	450,	0,
chr1:244408494-244408759	ADSS2	-	1	265,	0,
chr1:244408834-244409218	ADSS2	-	1	384,	0,
chr1:244409457-244411490	ADSS2	-	2	180,203,	0,1830,
chr5:134582802-134583230	JADE2	+	1	428,	0,
chr5:134579061-134579589	JADE2	+	1	528,	0,
chrX:13768061-13769292	OFD1	+	3	162,66,226,	0,657,1005,
chr3:100324840-100325251	TBC1D23	+	1	411,	0,
chr3:131013875-131014168	ASTE1	-	1	293,	0,
chr4:57030257-57031158	POLR2B	+	2	141,259,	0,642,
chr2:224473842-224474316	CUL3	-	1	474,	0,
chr10:11330889-11331345	CELF2	+	1	456,	0,
chr10:11333151-11333601	CELF2	+	1	450,	0,
chr10:11329400-11329904	CELF2	+	1	504,	0,
chr4:36065968-36066388	ARAP2	-	1	420,	0,
chr5:6599239-6599494	NSUN2	-	1	255,	0,
chr12:57768501-57769035	METTL1	-	1	534,	0,
chr10:11336084-11336675	CELF2	+	1	591,	0,
chr1:186313757-186317574	TPR	-	3	268,94,92,	0,872,3725,
chr16:11967684-11968068	TNFRSF17	+	1	384,	0,
chr4:13568738-13569050	BOD1L1	-	1	312,	0,
chrX:17753279-17753729	SCML1	+	1	450,	0,
chr5:176383938-176384189	NOP16	-	1	251,	0,
chr1:7781019-7781432	VAMP3	+	1	413,	0,
chr7:74231600-74232056	RFC2	-	1	456,	0,
chr16:67546409-67546788	RIPOR1	+	1	379,	0,
chr19:49865988-49866432	PNKP	-	1	444,	0,
chr19:49861143-49861858	PNKP	-	4	221,60,86,86,	0,306,465,629,
chr19:49868982-49869450	PNKP	-	1	468,	0,
chr9:93565285-93565729	FAM120A	+	1	444,	0,
chr5:83580910-83581402	VCAN	+	1	492,	0,
chr9:93565744-93566112	FAM120A	+	1	368,	0,
chr5:83512167-83537204	VCAN	+	2	228,197,	0,24840,
chr5:83581895-83582303	VCAN	+	1	408,	0,
chr17:7235201-7235705	PHF23	-	1	504,	0,
chr8:73653602-73673239	STAU2	-	2	293,132,	0,19505,
chrX:10139354-10141663	WWC3	+	2	185,228,	0,2081,
chrX:10144075-10144474	WWC3	+	1	399,	0,
chr16:56943483-56943945	HERPUD1	+	1	462,	0,
chr16:56936652-56937078	HERPUD1	+	1	426,	0,
chr2:85342025-85342487	RETSAT	-	1	462,	0,
chr5:176658658-176659054	TSPAN17	+	1	396,	0,
chr15:78546690-78549262	PSMA4	+	2	7,472,	0,2100,
chr6:156935462-156937202	ARID1B	+	1	1740,	0,
chr6:156936436-156936640	ARID1B	+	1	204,	0,
chr6:156943081-156943537	ARID1B	+	1	456,	0,
chr12:123154200-123154620	MPHOSPH9	-	1	420,	0,
chr12:123209601-123210297	MPHOSPH9	-	1	696,	0,
chr6:42206807-42207064	MRPS10	-	1	257,	0,
chr6:42207126-42207756	MRPS10	-	1	630,	0,
chr6:42207332-42212722	MRPS10	-	4	1039,88,107,941,	0,1526,3156,4449,
chr5:138934088-138935034	CTNNA1	+	1	946,	0,
chr5:138934827-138935025	CTNNA1	+	1	198,	0,
chr14:59504326-59504764	JKAMP	+	1	438,	0,
chrX:49299198-49301461	PPP1R3F	+	2	236,110,	0,2153,
chrX:13773936-13774386	GPM6B	-	1	450,	0,
chr6:13790719-13801338	MCUR1	-	6	144,113,52,70,40,50,	0,1159,3175,8114,9622,10569,
chr9:136850027-136851027	PHPT1	+	2	109,272,	0,728,
chr1:39840990-39841458	TRIT1	-	1	468,	0,
chr19:18929201-18929479	HOMER3	-	1	278,	0,
chr9:125236177-125236651	HSPA5	-	1	474,	0,
chr5:153991690-153992164	FAM114A2	-	1	474,	0,
chr11:113797874-113798471	USP28	-	1	597,	0,
chr5:113532992-113539201	YTHDC2	+	4	52,101,155,127,	0,1313,2650,6082,
chr1:114774047-114776507	SIKE1	-	2	324,161,	0,2299,
chr6:15522807-15523079	DTNBP1	-	1	272,	0,
chr6:15523538-15523970	DTNBP1	-	1	432,	0,
chr10:97356623-97357109	RRP12	-	1	486,	0,
chr16:88643289-88643549	CYBA	-	1	260,	0,
chr1:19303965-19304236	AKR7A2	-	1	271,	0,
chr3:47851511-47851937	MAP4	-	1	426,	0,
chr3:47850690-47850962	MAP4	-	1	272,	0,
chr14:57289655-57290135	AP5M1	+	1	480,	0,
chr14:57289153-57289555	AP5M1	+	1	402,	0,
chr4:25418111-25418498	ANAPC4	+	1	387,	0,
chr5:157390644-157393289	CYFIP2	+	2	23,456,	0,2189,
chr5:157395204-157395595	CYFIP2	+	1	391,	0,
chr16:12573840-12574287	SNX29	+	1	447,	0,
chr5:157302712-157304528	CYFIP2	+	2	177,290,	0,1526,
chr1:19258280-19259434	MRTO4	+	2	272,753,	0,401,
chr1:19258974-19259526	MRTO4	+	1	552,	0,
chr1:241593533-241594019	OPN3	-	1	486,	0,
chr1:241593142-241593580	OPN3	-	1	438,	0,
chr2:135724847-135725270	R3HDM1	+	1	423,	0,
chr11:2848594-2849068	KCNQ1	+	1	474,	0,
chr12:79773714-79774254	PPP1R12A	-	1	540,	0,
chr1:235131634-235131940	ARID4B	-	1	306,	0,
chr1:243305689-243306145	SDCCAG8	+	1	456,	0,
chr1:243304664-243305385	SDCCAG8	+	2	112,373,	0,348,
chr1:243499708-243500091	SDCCAG8	+	1	383,	0,
chr5:1317752-1318212	CLPTM1L	-	1	460,	0,
chr1:53851719-53851987	YIPF1	-	1	268,	0,
chr1:235134594-235135650	ARID4B	-	1	1056,	0,
chr1:234391313-234391596	TARBP1	-	1	283,	0,
chr12:10699089-10699407	YBX3	-	1	318,	0,
chr2:202295676-202303547	NOP58	+	6	160,133,60,132,135,161,	0,1703,2169,4558,7245,7710,
chr1:9270941-9271337	H6PD	+	1	396,	0,
chr2:202303015-202303661	NOP58	+	2	41,275,	0,371,
chr1:16395992-16396418	SZRD1	+	1	426,	0,
chr1:16395189-16395669	SZRD1	+	1	480,	0,
chr1:16397746-16398145	SZRD1	+	1	399,	0,
chr1:26797905-26798409	PIGV	+	1	504,	0,
chr15:40731193-40731667	RAD51	+	1	474,	0,
chr1:179354197-179354707	SOAT1	+	1	510,	0,
chr1:179354919-179355429	SOAT1	+	1	510,	0,
chr2:37106430-37107042	EIF2AK2	-	1	612,	0,
chr14:89161116-89161932	FOXN3	-	1	816,	0,
chr12:51060020-51060424	LETMD1	+	1	404,	0,
chr1:23787842-23788232	PITHD1	+	1	390,	0,
chr11:32105127-32105601	RCN1	+	1	474,	0,
chr14:89156114-89156594	FOXN3	-	1	480,	0,
chr19:50416966-50418018	POLD1	+	3	130,96,176,	0,206,876,
chr11:6211345-6211626	FAM160A2	-	1	281,	0,
chr5:74718940-74721355	HEXB	+	4	30,89,103,237,	0,1488,1703,2178,
chr19:55452985-55453248	ISOC2	-	1	263,	0,
chr6:138406034-138413219	HEBP2	+	2	116,339,	0,6846,
chr4:169729470-169729697	HPF1	-	1	227,	0,
chr14:64226053-64226433	SYNE2	+	1	380,	0,
chr2:159803355-159803637	LY75	-	1	282,	0,
chr4:151670792-151671230	GATB	-	1	438,	0,
chr3:182921258-182921629	ATP11B	+	1	371,	0,
chr11:43391831-43396984	TTC17	+	2	120,275,	0,4878,
chr11:43446116-43446614	TTC17	+	1	498,	0,
chr11:43491962-43493968	TTC17	+	2	200,195,	0,1811,
chr16:22333288-22334710	POLR3E	+	1	1422,	0,
chr11:43494506-43494933	TTC17	+	1	427,	0,
chr22:47173685-47174147	TBC1D22A	+	1	462,	0,
chr5:175959536-175959776	THOC3	-	1	240,	0,
chr22:47037172-47037784	TBC1D22A	+	1	612,	0,
chr22:47175316-47175699	TBC1D22A	+	1	383,	0,
chr4:165342651-165343164	MSMO1	+	1	513,	0,
chr12:47782722-47783039	HDAC7	-	1	317,	0,
chr12:47792972-47793398	HDAC7	-	1	426,	0,
chr6:111558871-111559351	TRAF3IP2	-	1	480,	0,
chr19:17218360-17219829	USE1	+	3	30,173,198,	0,853,1271,
chr19:17217464-17217974	USE1	+	1	510,	0,
chr11:73396229-73396727	RELT	+	1	498,	0,
chr12:131798989-131799737	SFSWAP	+	2	119,314,	0,434,
chr10:5765223-5765478	GDI2	-	1	255,	0,
chr10:68761051-68771486	CCAR1	+	3	140,190,280,	0,4837,10155,
chr10:68755443-68761101	CCAR1	+	3	92,82,94,	0,1851,5564,
chr20:45898411-45898820	CTSA	+	1	409,	0,
chr1:36136570-36136845	TRAPPC3	-	1	275,	0,
chr1:36136970-36137912	TRAPPC3	-	2	351,116,	0,826,
chr12:56271699-56271950	CS	-	1	251,	0,
chr6:149591015-149591748	GINM1	+	1	733,	0,
chr6:149582327-149591123	GINM1	+	2	275,396,	0,8400,
chr6:149590987-149591395	GINM1	+	1	408,	0,
chr1:111766864-111767362	DDX20	+	1	498,	0,
chr1:203743691-203744081	ATP2B4	+	1	390,	0,
chr19:3578688-3579088	HMG20B	+	1	400,	0,
chr6:149411125-149411613	TAB2	+	1	488,	0,
chr7:148800624-148801104	CUL1	+	1	480,	0,
chr19:55674303-55674715	U2AF2	+	1	412,	0,
chr9:122890095-122890569	RC3H2	-	1	474,	0,
chr7:140017711-140020325	TBXAS1	+	2	121,300,	0,2314,
chr10:100981315-100986903	MRPL43	-	3	227,61,154,	0,2440,5434,
chr10:100986218-100986656	MRPL43	-	1	438,	0,
chr16:75599022-75599556	ADAT1	-	1	534,	0,
chr9:120903905-120904337	TRAF1	-	1	432,	0,
chr12:7930709-7931435	SLC2A3	-	1	726,	0,
chr12:7919230-7919442	SLC2A3	-	1	212,	0,
chr7:152162727-152163183	KMT2C	-	1	456,	0,
chr1:16972573-16972964	CROCC	+	1	391,	0,
chr7:152134922-152135223	KMT2C	-	1	301,	0,
chr20:46366050-46366284	ELMO2	-	1	234,	0,
chr1:212364430-212364856	PACC1	-	1	426,	0,
chr20:62813589-62814000	OGFR	+	1	411,	0,
chr2:42708824-42709286	MTA3	+	1	462,	0,
chr16:2949437-2949875	FLYWCH1	+	1	438,	0,
chr12:96278520-96278928	CDK17	-	1	408,	0,
chr12:50100269-50100707	SMARCD1	+	1	438,	0,
chr2:201287309-201287711	CASP8	+	1	402,	0,
chr19:18990888-18991124	SUGP2	-	1	236,	0,
chr2:69903150-69904858	MXD1	+	3	94,170,346,	0,1104,1362,
chr2:69904803-69905325	MXD1	+	1	522,	0,
chr2:69938254-69942945	MXD1	+	2	84,304,	0,4387,
chr5:32354350-32354639	ZFR	-	1	289,	0,
chr15:83016423-83016680	BTBD1	-	1	257,	0,
chr1:43363398-43363691	ELOVL1	-	1	293,	0,
chr10:86435256-86435491	WAPL	-	1	235,	0,
chr10:86436938-86437406	WAPL	-	1	468,	0,
chr6:106185852-106186332	ATG5	-	1	480,	0,
chr19:19176842-19177304	BORCS8-MEF2B	-	1	462,	0,
chr19:19145569-19145815	BORCS8-MEF2B	-	1	246,	0,
chr12:908972-909512	WNK1	+	1	540,	0,
chr12:910856-911452	WNK1	+	1	596,	0,
chr3:128071283-128071683	SEC61A1	+	1	400,	0,
chr1:109593123-109593567	GNAI3	+	1	444,	0,
chr1:109592360-109592864	GNAI3	+	1	504,	0,
chr1:109593914-109594442	GNAI3	+	1	528,	0,
chr1:31259568-31260010	SNRNP40	-	1	442,	0,
chr5:97162883-97167473	RIOK2	-	3	341,95,6,	0,2168,4584,
chr19:2100988-2101261	AP3D1	-	1	273,	0,
chr10:95605941-95606240	ALDH18A1	-	1	299,	0,
chr1:203853714-203854200	ZC3H11A	+	1	486,	0,
chr1:203829438-203830187	ZC3H11A	+	3	215,115,64,	0,342,685,
chr1:203797287-203797761	ZC3H11A	+	1	474,	0,
chrY:12920087-12920478	DDX3Y	+	1	391,	0,
chrY:12917274-12918495	DDX3Y	+	2	267,452,	0,769,
chrY:12918328-12918556	DDX3Y	+	1	228,	0,
chr18:79754094-79754510	CTDP1	+	1	416,	0,
chr7:140023749-140023995	PARP12	-	1	246,	0,
chr2:238446258-238447056	ASB1	+	1	798,	0,
chr7:43866558-43866826	MRPS24	-	1	268,	0,
chr16:8642074-8646329	METTL22	+	3	132,101,221,	0,389,4034,
chr16:8644491-8644809	METTL22	+	1	318,	0,
chr3:38122639-38123119	ACAA1	-	1	480,	0,
chr19:3163375-3163749	GNA15	+	1	374,	0,
chr19:39397384-39397828	MED29	+	1	444,	0,
chr12:53041814-53042209	EIF4B	+	1	395,	0,
chr12:53038383-53040388	EIF4B	+	4	27,104,71,245,	0,855,1247,1760,
chr12:27755898-27756295	MRPS35	+	1	397,	0,
chr12:27737515-27755610	MRPS35	+	2	92,429,	0,17666,
chr1:42701971-42702403	YBX1	+	1	432,	0,
chr1:42700676-42701144	YBX1	+	1	468,	0,
chr6:166364919-166365177	MPC1	-	1	258,	0,
chr18:20949852-20950326	ROCK1	-	1	474,	0,
chr19:55695361-55695835	EPN1	+	1	474,	0,
chr4:2515464-2515908	RNF4	+	1	444,	0,
chr1:43705037-43705518	KDM4A	+	1	481,	0,
chr4:37952409-37952901	TBC1D1	+	1	492,	0,
chr4:38137247-38137673	TBC1D1	+	1	426,	0,
chr4:37951969-37952461	TBC1D1	+	1	492,	0,
chr17:60447206-60447692	APPBP2	-	1	486,	0,
chr7:128955086-128957327	TNPO3	-	2	298,103,	0,2138,
chr7:128954180-128954537	TNPO3	-	1	357,	0,
chr16:1809037-1816937	HAGH	-	3	344,78,44,	0,717,7856,
chr5:57262687-57263149	GPBP1	+	1	462,	0,
chr5:57263164-57263686	GPBP1	+	1	522,	0,
chr19:48637946-48639318	CA11	-	3	197,164,13,	0,942,1359,
chr19:19198198-19201869	RFXANK	+	4	33,65,79,220,	0,459,956,3451,
chr11:2317413-2318204	TSPAN32	+	2	111,341,	0,450,
chr1:70144805-70145069	LRRC40	-	1	264,	0,
chr5:470456-471002	SLC9A3	-	1	546,	0,
chr7:139565704-139566118	HIPK2	-	1	414,	0,
chr19:1038653-1039068	CNN2	+	1	415,	0,
chr19:1037879-1038359	CNN2	+	1	480,	0,
chr2:20032650-20032917	LAPTM4A	-	1	267,	0,
chr1:111241416-111243440	CHI3L2	+	3	26,138,223,	0,811,1801,
chr6:126038892-126039330	TRMT11	+	1	438,	0,
chrX:150764559-150764973	MTMR1	+	1	414,	0,
chr6:35295604-35295985	ZNF76	+	1	381,	0,
chr10:124397303-124397556	OAT	-	1	253,	0,
chr6:34877709-34878171	TAF11	-	1	462,	0,
chr12:26973559-26974045	TM7SF3	-	1	486,	0,
chr12:26973138-26973600	TM7SF3	-	1	462,	0,
chr12:55953347-55954027	DGKA	+	2	62,342,	0,338,
chr10:3135789-3136869	PFKP	+	2	48,419,	0,661,
chr13:98019715-98021915	IPO5	+	3	93,140,179,	0,1277,2021,
chr13:98022101-98022533	IPO5	+	1	432,	0,
chr19:44759665-44760044	BCL3	+	1	379,	0,
chr3:120596456-120602399	NDUFB4	+	3	82,145,191,	0,4655,5752,
chr19:19623655-19623944	LPAR2	-	1	289,	0,
chr10:3779001-3779457	KLF6	-	1	456,	0,
chr12:6328757-6329017	TNFRSF1A	-	1	260,	0,
chr6:83959964-83960534	CYB5R4	+	1	570,	0,
chr15:73983132-73983618	STOML1	-	1	486,	0,
chr6:37332586-37332970	TBC1D22B	+	1	384,	0,
chr2:189795726-189818134	PMS1	+	3	224,101,117,	0,9926,22291,
chr7:40069660-40070122	CDK13	+	1	462,	0,
chr17:59840206-59840638	VMP1	+	1	432,	0,
chr17:59764978-59774026	VMP1	+	2	159,272,	0,8776,
chr1:220147645-220148041	IARS2	+	1	396,	0,
chr19:7962221-7962671	ELAVL1	-	1	450,	0,
chr19:7963337-7963829	ELAVL1	-	1	492,	0,
chr16:2039815-2040188	NTHL1	-	2	231,55,	0,318,
chr15:52120866-52121328	GNB5	-	1	462,	0,
chr15:52121732-52122164	GNB5	-	1	432,	0,
chr15:52122163-52122589	GNB5	-	1	426,	0,
chr3:49359342-49359996	RHOA	-	1	654,	0,
chr16:67100679-67101058	CBFB	+	1	379,	0,
chr16:67100020-67100446	CBFB	+	1	426,	0,
chr10:14518557-14518846	FAM107B	-	1	289,	0,
chr10:14519394-14519952	FAM107B	-	1	558,	0,
chr10:14519185-14519443	FAM107B	-	1	258,	0,
chr10:14521948-14553422	FAM107B	-	3	70,182,100,	0,8384,31374,
chr9:108868584-108869034	ELP1	-	1	450,	0,
chr17:42565770-42566277	COASY	+	2	34,371,	0,136,
chrX:153785766-153786250	IDH3G	-	2	206,38,	0,446,
chrX:49113407-49113649	GPKOW	-	1	242,	0,
chr1:212361470-212361853	PPP2R5A	+	1	383,	0,
chr16:75627670-75628690	KARS1	-	2	322,121,	0,899,
chr19:10467486-10467984	PDE4A	+	1	498,	0,
chr17:2384073-2384616	MNT	-	1	543,	0,
chr2:47075711-47076137	TTC7A	+	1	426,	0,
chr17:12143351-12143795	MAP2K4	+	1	444,	0,
chrX:48922147-48922609	OTUD5	-	1	462,	0,
chrX:48922584-48922992	OTUD5	-	1	408,	0,
chr17:12141566-12141980	MAP2K4	+	1	414,	0,
chr19:38878555-38878867	SIRT2	-	1	312,	0,
chr16:58113592-58113846	CFAP20	-	1	254,	0,
chr10:6427143-6427438	PRKCQ	-	1	295,	0,
chr1:40771213-40771603	NFYC	+	1	390,	0,
chr1:40770720-40771182	NFYC	+	1	462,	0,
chr2:45388680-45388980	SRBD1	-	1	300,	0,
chr16:20735298-20735952	THUMPD1	-	1	654,	0,
chr16:20733606-20734062	THUMPD1	-	1	456,	0,
chr1:6100786-6101193	KCNAB2	+	1	407,	0,
chr6:30061968-30064909	ZNRD1	+	3	48,108,236,	0,256,2705,
chr7:100221084-100221488	STAG3	+	1	404,	0,
chr7:100214000-100214432	STAG3	+	1	432,	0,
chr1:91796852-91797320	TGFBR3	-	1	468,	0,
chr5:129113641-129114028	ISOC1	+	1	387,	0,
chr5:129106852-129113311	ISOC1	+	2	209,456,	0,6003,
chr5:55424854-55425182	PLPP1	-	1	328,	0,
chr1:160544075-160544627	CD84	-	1	552,	0,
chr1:160545927-160546431	CD84	-	1	504,	0,
chr1:160541095-160541386	CD84	-	1	291,	0,
chr15:72199029-72199300	PKM	-	1	271,	0,
chr2:230466318-230498491	SP100	+	8	35,94,52,82,55,52,43,30,	0,802,2725,3697,7066,8076,28098,32143,
chr2:230545199-230545606	SP100	+	1	407,	0,
chr10:1039968-1040418	IDI1	-	1	450,	0,
chr2:230515086-230515698	SP100	+	1	612,	0,
chr2:230470099-230470617	SP100	+	1	518,	0,
chr15:55317086-55317602	RAB27A	-	1	516,	0,
chr15:55205274-55205736	RAB27A	-	1	462,	0,
chr15:55202966-55203205	RAB27A	-	1	239,	0,
chr12:9695967-9696645	CLEC2D	+	1	678,	0,
chr12:9694709-9695201	CLEC2D	+	1	492,	0,
chr15:55203479-55204085	RAB27A	-	1	606,	0,
chr15:55203957-55204293	RAB27A	-	1	336,	0,
chr12:9697137-9697629	CLEC2D	+	1	492,	0,
chr16:4796968-4797227	ROGDI	-	1	259,	0,
chr2:101004147-101006480	RPL31	+	3	135,111,130,	0,1812,2203,
chr14:92839413-92839947	GOLGA5	+	1	534,	0,
chr3:141925771-141926251	ATP1B3	+	1	480,	0,
chr3:50329782-50330036	RASSF1	-	1	254,	0,
chr11:17330096-17331604	NUCB2	+	3	200,80,192,	0,806,1316,
chr11:17311115-17312216	NUCB2	+	3	167,57,188,	0,757,913,
chr19:1576612-1577074	MBD3	-	1	462,	0,
chrX:49028726-49028984	TFE3	-	1	258,	0,
chr1:218330693-218331833	RRP15	+	1	1140,	0,
chrX:24531535-24539546	PDK3	+	3	234,138,412,	0,2394,7599,
chr17:2300084-2300522	SMG6	-	1	438,	0,
chr3:126437601-126437839	ZXDC	-	1	238,	0,
chr8:70573376-70573838	TRAM1	-	1	462,	0,
chr8:70574715-70583728	TRAM1	-	3	289,159,78,	0,8449,8935,
chr8:70574392-70574776	TRAM1	-	1	384,	0,
chr7:97852071-97852527	ASNS	-	1	456,	0,
chr17:19675476-19675758	ALDH3A2	+	1	282,	0,
chr5:62385977-62386469	KIF2A	+	1	492,	0,
chr5:62347921-62355486	KIF2A	+	5	245,53,64,99,327,	0,2145,4667,5354,7238,
chr17:19671811-19672021	ALDH3A2	+	1	210,	0,
chr3:50317790-50318093	HYAL2	-	1	303,	0,
chr5:62390619-62391087	KIF2A	+	1	468,	0,
chr3:48688003-48688292	IP6K2	-	1	289,	0,
chr3:48693275-48694073	IP6K2	-	1	798,	0,
chr1:93876344-93876782	DNTTIP2	-	1	438,	0,
chr3:48693841-48694111	IP6K2	-	1	270,	0,
chr1:93869712-93872199	DNTTIP2	-	3	231,108,127,	0,971,2360,
chrX:53377943-53378363	SMC1A	-	1	420,	0,
chr19:48615328-48616166	RPL18	-	3	118,68,87,	0,549,751,
chr1:2184976-2185395	PRKCZ	+	1	419,	0,
chr2:53818422-53818819	ERLEC1	+	1	397,	0,
chr2:53814479-53818300	ERLEC1	+	3	140,74,402,	0,381,3419,
chrX:48485910-48486360	FTSJ1	+	1	450,	0,
chr4:10074339-10074845	WDR1	-	1	506,	0,
chr4:10075087-10077357	WDR1	-	2	396,53,	0,2217,
chr1:205718251-205719557	NUCKS1	-	2	227,30,	0,1276,
chr12:26905181-26905454	INTS13	-	1	273,	0,
chr4:148072371-148072776	ARHGAP10	+	1	405,	0,
chr7:73697690-73698242	BUD23	+	2	3,410,	0,142,
chrX:44523639-44524280	FUNDC1	-	1	641,	0,
chrX:154436098-154436516	ATP6AP1	+	1	418,	0,
chr16:68226520-68226952	NFATC3	+	1	432,	0,
chr16:68228821-68229259	NFATC3	+	1	438,	0,
chr17:43013820-43014456	IFI35	+	2	61,348,	0,288,
chr19:19119543-19120029	TMEM161A	-	1	486,	0,
chr16:68191771-68192281	NFATC3	+	1	510,	0,
chrX:154506159-154506459	FAM3A	-	1	300,	0,
chr6:170576908-170578966	PDCD2	-	2	808,109,	0,1949,
chr6:170581672-170582140	PDCD2	-	1	468,	0,
chr6:170577438-170580132	PDCD2	-	3	278,112,130,	0,1419,2564,
chr6:170578498-170578726	PDCD2	-	1	228,	0,
chr17:5474231-5474681	DERL2	-	1	450,	0,
chr11:64934086-64934475	PPP2R5B	+	1	389,	0,
chr3:196049217-196049715	TFRC	-	1	498,	0,
chr17:75574814-75575209	LLGL2	+	1	395,	0,
chr22:17137511-17137798	HDHD5	-	1	287,	0,
chr19:14091688-14091943	PRKACA	-	1	255,	0,
chr4:99868309-99868735	DAPP1	+	1	426,	0,
chr4:99869788-99870190	DAPP1	+	1	402,	0,
chr2:127638381-127638754	LIMS2	-	1	373,	0,
chr3:149964904-149965147	PFN2	-	1	243,	0,
chr12:284263-284749	KDM5A	-	1	486,	0,
chr14:57206634-57207330	EXOC5	-	1	696,	0,
chr16:46956263-46956893	DNAJA2	-	1	630,	0,
chr19:994041-994610	WDR18	+	2	46,397,	0,172,
chr16:46956702-46957182	DNAJA2	-	1	480,	0,
chr5:132891782-132892202	AFF4	-	1	420,	0,
chr16:46967492-46971487	DNAJA2	-	3	153,79,138,	0,592,3857,
chrX:53431258-53431537	HSD17B10	-	1	279,	0,
chr17:76718366-76718864	JMJD6	-	1	498,	0,
chr17:68421220-68421682	WIPI1	-	1	462,	0,
chr22:19450571-19456896	UFD1	-	5	172,80,87,46,43,	0,4178,5109,6016,6282,
chr12:132840302-132840716	CHFR	-	1	414,	0,
chr3:3148215-3149205	TRNT1	+	1	990,	0,
chr8:42170790-42171234	AP3M2	+	1	444,	0,
chr5:171909974-171910586	FBXW11	-	1	612,	0,
chr5:171868191-171868635	FBXW11	-	1	444,	0,
chr2:218662916-218663443	BCS1L	+	2	83,309,	0,218,
chr3:113629164-113629578	SIDT1	+	1	414,	0,
chr2:196989100-196989550	ANKRD44	-	1	450,	0,
chr5:150396440-150398474	TCOF1	+	2	401,120,	0,1914,
chr5:150399916-150400308	TCOF1	+	1	392,	0,
chr2:196994443-196994959	ANKRD44	-	1	516,	0,
chr6:154158556-154159294	IPCEF1	-	1	738,	0,
chr6:154154496-154155083	IPCEF1	-	1	587,	0,
chr2:196986610-196987072	ANKRD44	-	1	462,	0,
chr8:42369848-42371808	POLB	+	2	139,245,	0,1715,
chr2:105893897-105894274	NCK2	+	1	377,	0,
chr1:17697456-17697874	ARHGEF10L	+	1	418,	0,
chr15:60497134-60501094	RORA	-	3	484,111,135,	0,2758,3825,
chr5:254466-256738	SDHA	+	2	39,404,	0,1868,
chr1:44850702-44875678	EIF2B3	-	4	300,102,147,60,	0,7002,23976,24916,
chr2:186500228-186504216	ZC3H15	+	4	64,151,90,184,	0,1045,2268,3804,
chr2:186508960-186509361	ZC3H15	+	1	401,	0,
chr3:185292614-185293142	MAP3K13	+	1	528,	0,
chr3:185291831-185292389	MAP3K13	+	1	558,	0,
chr3:185291575-185291887	MAP3K13	+	1	312,	0,
chr6:166585530-166585902	RPS6KA2	-	1	372,	0,
chr6:166858043-166858258	RPS6KA2	-	1	215,	0,
chr6:166585984-166586404	RPS6KA2	-	1	420,	0,
chr11:77616087-77616549	CLNS1A	-	1	462,	0,
chr17:3923870-3924150	ATP2A3	-	1	280,	0,
chr9:105390019-105390493	SLC44A1	+	1	474,	0,
chr2:74214680-74215454	MTHFD2	+	1	774,	0,
chr2:74214283-74215123	MTHFD2	+	1	840,	0,
chr11:63909161-63909635	MARK2	+	1	474,	0,
chr11:63910654-63911019	MARK2	+	1	365,	0,
chr17:4004445-4004692	ZZEF1	-	1	247,	0,
chr19:647526-648185	RNF126	-	1	659,	0,
chr19:647900-648164	RNF126	-	1	264,	0,
chr17:7224786-7225266	ACADVL	+	2	97,309,	0,171,
chr10:58369211-58369655	UBE2D1	+	1	444,	0,
chr10:58370340-58370751	UBE2D1	+	1	411,	0,
chr9:35736866-35737118	GBA2	-	1	252,	0,
chr16:15724720-15725188	NDE1	+	1	468,	0,
chr18:74158402-74158876	TIMM21	+	1	474,	0,
chr3:197193787-197194477	DLG1	-	1	690,	0,
chr14:92063908-92082558	ATXN3	-	4	505,117,95,258,	0,7027,17057,18392,
chr14:92092658-92094016	ATXN3	-	2	659,270,	0,1088,
chrX:154450023-154450654	FAM50A	+	3	75,109,230,	0,186,401,
chr12:102074117-102076840	NUP37	-	3	349,92,43,	0,884,2680,
chr3:45007421-45011537	EXOSC7	+	2	153,302,	0,3814,
chr14:67677336-67677786	RDH11	-	1	450,	0,
chr14:67676800-67677157	RDH11	-	1	357,	0,
chr9:100450830-100451298	MSANTD3	+	1	468,	0,
chr2:98725865-98726351	MGAT4A	-	1	486,	0,
chr18:57549418-57549958	FECH	-	1	540,	0,
chr12:108522549-108523107	SART3	-	1	558,	0,
chr2:98625427-98636648	MGAT4A	-	4	164,111,65,131,	0,296,9795,11090,
chr2:130375018-130375405	PTPN18	+	1	387,	0,
chr2:130374206-130374608	PTPN18	+	1	402,	0,
chr17:7350082-7351477	ACAP1	+	3	154,48,182,	0,868,1213,
chr11:114449877-114450279	REXO2	+	1	402,	0,
chr11:114444499-114447973	REXO2	+	3	152,107,147,	0,1480,3327,
chr11:114441743-114442217	REXO2	+	1	474,	0,
chr3:187078153-187078553	ST6GAL1	+	1	400,	0,
chr10:103088062-103088560	NT5C2	-	1	498,	0,
chr1:173785119-173785935	KLHL20	+	1	816,	0,
chr19:16234939-16235425	AP1M1	+	1	486,	0,
chr19:16209224-16209662	AP1M1	+	1	438,	0,
chr19:1435306-1435687	DAZAP1	+	1	381,	0,
chr19:1434780-1435398	DAZAP1	+	1	618,	0,
chr16:1771890-1772191	MRPS34	-	1	301,	0,
chr22:50217206-50217616	SELENOO	+	1	410,	0,
chr19:7646312-7647873	STXBP2	+	4	31,84,156,148,	0,850,1042,1413,
chr2:97756333-97756597	TMEM131	-	1	264,	0,
chr17:28749680-28750154	TRAF4	+	1	474,	0,
chr5:172043555-172044005	STK10	-	1	450,	0,
chr11:18480257-18481696	TSG101	-	2	377,66,	0,1373,
chr17:40627652-40628114	SMARCE1	-	1	462,	0,
chr17:40628641-40630866	SMARCE1	-	2	351,152,	0,2073,
chr10:96520902-96521400	TM9SF3	-	1	498,	0,
chr3:128813682-128814168	RAB7A	+	1	486,	0,
chr3:128814402-128814798	RAB7A	+	1	396,	0,
chr3:128814158-128814380	RAB7A	+	1	222,	0,
chr15:65446598-65447054	DPP8	-	1	456,	0,
chr14:68874143-68874819	ACTN1	-	1	676,	0,
chr14:68874675-68875041	ACTN1	-	1	366,	0,
chr7:100574011-100574303	LRCH4	-	1	292,	0,
chr17:35132032-35132446	NLE1	-	1	414,	0,
chr3:37048982-37050846	MLH1	+	2	34,360,	0,1504,
chr12:110039026-110039500	ANKRD13A	+	1	474,	0,
chr12:110018380-110025865	ANKRD13A	+	4	107,188,65,123,	0,759,5666,7362,
chrX:48560813-48561275	TBC1D25	+	1	462,	0,
chr17:47745720-47746122	TBX21	+	1	402,	0,
chr19:4657470-4657950	MYDGF	-	1	480,	0,
chr13:112886478-112887168	ATP11A	+	1	690,	0,
chr19:7913352-7913790	MAP2K7	+	1	438,	0,
chr19:7914057-7914478	MAP2K7	+	1	421,	0,
chr12:100224028-100224496	ACTR6	+	1	468,	0,
chr1:161677606-161678116	FCGR2B	+	1	510,	0,
chr10:102401986-102402524	NFKB2	+	2	172,269,	0,269,
chr22:46293600-46294008	TTC38	+	1	408,	0,
chr14:103502883-103503441	MARK3	+	1	558,	0,
chr14:103503455-103503831	MARK3	+	1	376,	0,
chr10:21670644-21673758	MLLT10	+	2	59,408,	0,2706,
chr10:21556758-21557268	MLLT10	+	1	510,	0,
chr10:21595308-21617246	MLLT10	+	4	131,102,92,134,	0,17040,19523,21804,
chr10:21743252-21743630	MLLT10	+	1	378,	0,
chr4:128872874-128873312	JADE1	+	1	438,	0,
chr18:42067397-42081493	PIK3C3	+	2	115,370,	0,13726,
chr11:64740815-64742128	RASGRP2	-	3	263,61,118,	0,624,1195,
chr11:64726911-64727339	RASGRP2	-	2	219,43,	0,385,
chr17:39904595-39904867	GSDMB	-	1	272,	0,
chr8:18028768-18029230	PCM1	+	1	462,	0,
chr8:18025295-18027821	PCM1	+	3	157,113,184,	0,249,2342,
chr7:107613268-107621952	BCAP29	+	2	163,322,	0,8362,
chr2:28412566-28413034	FOSL2	+	1	468,	0,
chr2:28416223-28416817	FOSL2	+	1	594,	0,
chr7:107620101-107620545	BCAP29	+	1	444,	0,
chr16:46679010-46681481	VPS35	-	3	145,181,104,	0,1661,2367,
chr16:46660167-46660653	VPS35	-	1	486,	0,
chr17:46757056-46757464	NSF	+	1	408,	0,
chr3:12583301-12583713	MKRN2	+	1	412,	0,
chr1:8861000-8861263	ENO1	-	1	263,	0,
chr20:24958937-24959928	CST7	+	2	106,293,	0,698,
chrX:78961385-78962171	P2RY10	+	1	786,	0,
chrX:78963310-78963727	P2RY10	+	1	417,	0,
chr15:55355253-55355648	PIGB	+	1	395,	0,
chr11:86277947-86278799	EED	+	2	43,400,	0,452,
chr12:109110602-109110992	UNG	+	1	390,	0,
chr2:143703485-143768352	ARHGAP15	+	2	38,363,	0,64504,
chr18:214520-214798	THOC1	-	1	278,	0,
chr8:80036538-80036994	TPD52	-	1	456,	0,
chr8:80037002-80037470	TPD52	-	1	468,	0,
chr8:80037634-80038072	TPD52	-	1	438,	0,
chr7:43953174-43953630	UBE2D4	+	1	456,	0,
chr7:43955734-43956136	UBE2D4	+	1	402,	0,
chr15:65570091-65576416	HACD3	+	4	111,105,130,113,	0,1457,2144,6212,
chr15:65577969-65578349	HACD3	+	1	380,	0,
chr22:19036282-19036528	DGCR2	-	1	246,	0,
chr19:42295393-42295797	CIC	+	1	404,	0,
chr17:78106076-78106652	TNRC6C	+	1	576,	0,
chr17:78105650-78106136	TNRC6C	+	1	486,	0,
chr17:78106540-78106906	TNRC6C	+	1	366,	0,
chr2:216119138-216127624	XRCC5	+	4	26,190,113,88,	0,2924,6779,8398,
chr12:98601229-98601766	SLC25A3	+	2	51,398,	0,139,
chr2:216192724-216205498	XRCC5	+	4	10,66,73,310,	0,2195,11598,12464,
chr2:216205887-216206303	XRCC5	+	1	416,	0,
chr1:202331657-202333010	UBE2T	-	2	302,0,	0,1353,
chr6:112070687-112071197	TUBE1	-	1	510,	0,
chr22:50767501-50767750	RABL2B	-	1	249,	0,
chr19:4174109-4174361	SIRT6	-	1	252,	0,
chr11:114408474-114408978	RBM7	+	1	504,	0,
chr11:114407552-114408020	RBM7	+	1	468,	0,
chr7:88206216-88209461	SRI	-	3	287,57,122,	0,2291,3123,
chr7:88205115-88205386	SRI	-	1	271,	0,
chr1:63659834-63660245	PGM1	+	1	411,	0,
chr8:80974135-80974579	PAG1	-	1	444,	0,
chr7:135361795-135362088	CNOT4	-	1	293,	0,
chr8:80967810-80968110	PAG1	-	1	300,	0,
chr8:80972063-80972531	PAG1	-	1	468,	0,
chr8:100702868-100703294	PABPC1	-	1	426,	0,
chr8:100703274-100705102	PABPC1	-	3	84,92,176,	0,1023,1652,
chr19:10486125-10486394	KEAP1	-	1	269,	0,
chrX:119454068-119454478	SLC25A43	+	1	410,	0,
chr16:27460540-27461038	GTF3C1	-	1	498,	0,
chr1:22092543-22093011	CDC42	+	1	468,	0,
chr1:22086603-22091885	CDC42	+	2	262,457,	0,4825,
chr1:22092008-22092482	CDC42	+	1	474,	0,
chr1:22086654-22086768	CDC42	+	1	114,	0,
chr1:22089849-22090167	CDC42	+	1	318,	0,
chr14:73219999-73220467	PSEN1	+	1	468,	0,
chr19:41386374-41386633	EXOSC5	-	1	259,	0,
chr14:101836198-101836600	PPP2R5C	+	1	402,	0,
chr14:101906411-101912722	PPP2R5C	+	3	117,100,321,	0,3178,5990,
chr14:101824060-101824570	PPP2R5C	+	1	510,	0,
chr14:101927064-101927989	PPP2R5C	+	1	925,	0,
chr9:2804105-2807900	PUM3	-	2	357,86,	0,3709,
chr2:101891613-101892027	MAP4K4	+	1	414,	0,
chr2:101891120-101891546	MAP4K4	+	1	426,	0,
chr20:33623292-33624510	CBFA2T2	+	1	1218,	0,
chrX:47571505-47571920	ARAF	+	1	415,	0,
chrX:47565544-47566078	ARAF	+	1	534,	0,
chr7:120956575-120957055	ING3	+	1	480,	0,
chr12:56595845-56596355	BAZ2A	-	1	510,	0,
chr7:120975282-120975714	ING3	+	1	432,	0,
chr7:120970747-120974929	ING3	+	3	132,37,201,	0,2458,3981,
chr7:151238907-151239742	SMARCD3	-	3	248,100,118,	0,489,717,
chr5:88720779-88721205	MEF2C	-	1	426,	0,
chr18:50947473-50947959	ME2	+	1	486,	0,
chr1:161756773-161757217	DUSP12	+	1	444,	0,
chr19:10333776-10334019	ICAM3	-	1	243,	0,
chr10:70152361-70157870	SAR1A	-	3	230,130,106,	0,1477,5403,
chr10:70150151-70150607	SAR1A	-	1	456,	0,
chr1:53921499-53930104	HSPB11	-	4	267,42,67,65,	0,2405,6873,8540,
chr2:12742366-12742734	TRIB2	+	1	368,	0,
chr2:12723357-12724884	TRIB2	+	2	194,255,	0,1272,
chr19:41906738-41907508	ARHGEF1	+	2	64,403,	0,367,
chr1:1786704-1787387	GNB1	-	2	348,65,	0,618,
chr8:11831614-11839184	FDFT1	+	2	55,796,	0,6774,
chr8:11831616-11838574	FDFT1	+	2	53,186,	0,6772,
chr8:11839021-11839297	FDFT1	+	1	276,	0,
chr2:201480329-201480846	STRADB	+	1	517,	0,
chr3:119826583-119863595	GSK3B	-	3	271,97,176,	0,16672,36836,
chr3:25597905-25598326	TOP2B	-	1	421,	0,
chr2:15630045-15631111	DDX1	+	2	64,335,	0,731,
chr7:5527148-5527380	ACTB	-	1	232,	0,
chrX:79360384-79360657	ITM2A	-	1	273,	0,
chrX:79360923-79361513	ITM2A	-	2	253,184,	0,406,
chr1:77711625-77715874	USP33	-	4	229,80,168,132,	0,1575,2989,4117,
chr1:11975153-11975538	PLOD1	+	1	385,	0,
chr10:100486646-100486930	SEC31B	-	1	284,	0,
chr5:37726829-37752750	WDR70	+	2	215,264,	0,25657,
chr2:135840381-135840849	MCM6	-	1	468,	0,
chr10:26501027-26536081	APBB1IP	+	6	83,76,158,120,85,7,	0,2170,10720,12512,32412,35047,
chr10:26567397-26567803	APBB1IP	+	1	406,	0,
chr9:86287733-86287990	TUT7	-	1	257,	0,
chr3:158666354-158669012	LXN	-	3	389,61,16,	0,658,2642,
chr1:40422926-40423326	SMAP2	+	1	400,	0,
chr13:72998818-73016256	PIBF1	+	2	176,387,	0,17051,
chr6:89636601-89637159	LYRM2	-	1	558,	0,
chr6:89636075-89636537	LYRM2	-	1	462,	0,
chr1:40416826-40422192	SMAP2	+	2	269,216,	0,5150,
chr1:236208481-236208991	GPR137B	+	1	510,	0,
chr6:89637065-89637389	LYRM2	-	1	324,	0,
chr17:3673165-3673621	P2RX5	-	1	456,	0,
chr3:98579446-98579970	CPOX	-	1	524,	0,
chr2:233471681-233472104	DGKD	+	1	423,	0,
chr5:41730065-41730307	OXCT1	-	1	242,	0,
chr16:50796457-50796973	CYLD	+	1	516,	0,
chr16:50800779-50801935	CYLD	+	2	92,180,	0,976,
chr16:50798225-50798651	CYLD	+	1	426,	0,
chr19:57780203-57780671	ZNF586	+	1	468,	0,
chr20:46349493-46350513	SLC35C2	-	1	1020,	0,
chr20:46350157-46350301	SLC35C2	-	1	144,	0,
chr5:134147284-134148544	TCF7	+	1	1260,	0,
chr1:39752914-39763914	PPIE	+	2	137,225,	0,10775,
chr5:134147611-134147857	TCF7	+	1	246,	0,
chr5:134146378-134146804	TCF7	+	1	426,	0,
chr9:2193196-2193624	SMARCA2	+	1	428,	0,
chr9:2040008-2040440	SMARCA2	+	1	432,	0,
chr11:85957595-85958093	PICALM	-	1	498,	0,
chr11:86011820-86012288	PICALM	-	1	468,	0,
chr1:39753304-39753760	PPIE	+	1	456,	0,
chr12:2888616-2889072	TULP3	+	1	456,	0,
chr12:2889058-2889526	TULP3	+	1	468,	0,
chr19:40765000-40765389	SNRPA	+	1	389,	0,
chr1:198756764-198757346	PTPRC	+	1	582,	0,
chr1:198756212-198756734	PTPRC	+	1	522,	0,
chr1:198756733-198756781	PTPRC	+	1	48,	0,
chr11:67585197-67586656	GSTP1	+	3	43,106,267,	0,907,1192,
chr8:42405490-42405937	VDAC3	+	1	447,	0,
chr11:130109565-130121786	APLP2	+	4	36,122,111,172,	0,973,11141,12049,
chr11:130144404-130144811	APLP2	+	1	407,	0,
chr11:130143314-130143914	APLP2	+	1	600,	0,
chr1:32197913-32198285	TXLNA	+	1	372,	0,
chr14:102084842-102085991	HSP90AA1	-	3	155,132,233,	0,456,916,
chr14:102080990-102081452	HSP90AA1	-	1	462,	0,
chr14:102083079-102083743	HSP90AA1	-	2	222,197,	0,467,
chr19:19792603-19793161	ZNF506	-	1	558,	0,
chrX:119584034-119584490	UBE2A	+	1	456,	0,
chrX:119581527-119583438	UBE2A	+	3	68,87,311,	0,1061,1600,
chr1:1216908-1217173	SDF4	-	1	265,	0,
chr3:127692073-127695163	MGLL	-	2	249,188,	0,2902,
chr2:26190804-26191278	HADHA	-	1	474,	0,
chr2:26214972-26230397	HADHA	-	2	202,205,	0,15220,
chr1:46607645-46608131	MKNK1	-	1	486,	0,
chr1:46557408-46557697	MKNK1	-	1	289,	0,
chr3:169786421-169786877	MYNN	+	1	456,	0,
chr3:169783434-169784958	MYNN	+	2	125,336,	0,1188,
chr4:39774885-39778706	UBE2K	+	3	47,127,346,	0,2797,3475,
chr9:134909523-134909985	FCN1	-	1	462,	0,
chr5:39107087-39108279	FYB1	-	2	377,48,	0,1144,
chr5:39119516-39134361	FYB1	-	6	117,65,24,65,21,153,	0,2820,4737,8225,11074,14692,
chr5:39202062-39202542	FYB1	-	1	480,	0,
chr5:39105252-39105500	FYB1	-	1	248,	0,
chr5:39125923-39126169	FYB1	-	1	246,	0,
chr8:86561008-86561494	CPNE3	+	1	486,	0,
chr7:134442356-134442607	AKR1B1	-	1	251,	0,
chr18:59330883-59331598	LMAN1	-	2	245,180,	0,535,
chr3:132675287-132676730	UBA5	+	4	95,74,105,287,	0,318,530,1156,
chr3:132676777-132677257	UBA5	+	1	480,	0,
chr6:132460474-132468497	STX7	-	3	375,81,94,	0,3519,7929,
chr6:132459037-132460555	STX7	-	1	1518,	0,
chr3:132677378-132677834	UBA5	+	1	456,	0,
chr6:132457861-132458305	STX7	-	1	444,	0,
chr6:132459513-132459621	STX7	-	1	108,	0,
chr1:51355170-51355632	EPS15	-	1	462,	0,
chr6:132461045-132461999	STX7	-	1	954,	0,
chr9:33038579-33039269	DNAJA1	+	1	690,	0,
chr9:33039515-33039907	DNAJA1	+	1	392,	0,
chr9:33039157-33039301	DNAJA1	+	1	144,	0,
chr11:108146293-108147603	ACAT1	+	2	65,333,	0,977,
chr7:6023744-6024230	EIF2AK1	-	1	486,	0,
chr11:1276564-1277020	TOLLIP	-	1	456,	0,
chr11:1274371-1274633	TOLLIP	-	1	262,	0,
chr11:1275592-1276054	TOLLIP	-	1	462,	0,
chr6:108986437-108986673	SESN1	-	1	236,	0,
chr2:200823417-200823909	BZW1	+	1	492,	0,
chr2:200822168-200822690	BZW1	+	1	522,	0,
chr2:200819940-200822229	BZW1	+	3	179,121,82,	0,1243,2207,
chr1:211374401-211374946	TRAF5	+	1	545,	0,
chr2:200823287-200823419	BZW1	+	1	132,	0,
chr19:58393118-58394806	RPS5	+	4	66,127,97,124,	0,241,1379,1564,
chr1:100390715-100391165	CDC14A	+	1	450,	0,
chr18:5392381-5392658	EPB41L3	-	1	277,	0,
chr1:100519882-100520277	CDC14A	+	1	395,	0,
chr4:56963350-56963641	NOA1	-	1	291,	0,
chr19:42297033-42297325	PAFAH1B3	-	1	292,	0,
chr3:149961733-149962139	RNF13	+	1	406,	0,
chr3:149960967-149961405	RNF13	+	1	438,	0,
chr19:48956303-48961798	BAX	+	3	29,103,266,	0,4507,5229,
chr20:36528219-36528637	DLGAP4	+	1	418,	0,
chr20:36525857-36527204	DLGAP4	+	2	148,391,	0,956,
chr17:19770829-19771041	ULK2	-	1	212,	0,
chr19:10831494-10831974	DNM2	+	1	480,	0,
chr12:14786414-14786870	WBP11	-	1	456,	0,
chr12:14786868-14787048	WBP11	-	1	180,	0,
chr4:74097040-74097281	CXCL2	-	1	241,	0,
chr13:60567518-60573878	TDRD3	+	2	131,262,	0,6098,
chr6:80343730-80346270	BCKDHB	+	2	81,295,	0,2245,
chr4:2929673-2930076	ADD1	+	1	403,	0,
chr19:58498267-58498729	SLC27A5	-	1	462,	0,
chr19:7619525-7619956	XAB2	-	3	121,108,10,	0,222,421,
chr11:44619969-44620358	CD82	+	1	389,	0,
chr11:44619302-44619878	CD82	+	1	576,	0,
chr17:3714628-3714894	ITGAE	-	1	266,	0,
chr5:176905005-176905347	UIMC1	-	1	342,	0,
chr5:176968354-176968774	UIMC1	-	1	420,	0,
chr20:58910743-58911192	GNAS	+	1	449,	0,
chr6:105277656-105278136	PREP	-	1	480,	0,
chr7:100399299-100400096	PILRA	+	3	40,30,311,	0,282,486,
chr4:56919683-56930482	REST	+	2	186,641,	0,10158,
chr19:58480843-58481230	ZNF446	+	1	387,	0,
chr12:71786129-71786723	RAB21	+	1	594,	0,
chr2:119965432-119977272	PTPN4	+	3	212,134,288,	0,2405,11552,
chr2:119915565-119916165	PTPN4	+	1	600,	0,
chr2:119977224-119977434	PTPN4	+	1	210,	0,
chr1:40293641-40294180	ZMPSTE24	+	1	539,	0,
chr16:30739740-30740178	SRCAP	+	1	438,	0,
chr16:27364382-27364778	IL4R	+	1	396,	0,
chr2:233295253-233295674	ATG16L1	+	1	421,	0,
chr16:27345594-27346014	IL4R	+	1	420,	0,
chr2:24768138-24768558	NCOA1	+	1	420,	0,
chr3:98506403-98517188	CLDND1	-	2	343,136,	0,10649,
chr3:98500706-98501192	CLDND1	-	1	486,	0,
chr2:24770069-24770663	NCOA1	+	1	594,	0,
chr2:171748024-171748420	DYNC1I2	+	1	396,	0,
chr13:94574054-94574302	TGDS	-	1	248,	0,
chr2:171692691-171725762	DYNC1I2	+	4	202,89,114,144,	0,14596,22637,32927,
chr1:32231172-32231604	EIF3I	+	1	432,	0,
chr9:33347983-33348715	NFX1	+	1	732,	0,
chr5:72905304-72908982	TNPO1	+	2	140,273,	0,3405,
chr13:44940942-44943536	NUFIP1	-	2	379,94,	0,2500,
chr1:108134761-108135211	SLC25A24	-	1	450,	0,
chr3:98515413-98515881	CLDND1	-	1	468,	0,
chr12:120498085-120498493	DYNLL1	+	1	408,	0,
chr7:26373916-26374383	SNX10	+	1	467,	0,
chr20:21229010-21246622	KIZ	+	4	104,95,42,143,	0,3724,15235,17469,
chr1:19338775-19339125	CAPZB	-	1	350,	0,
chr1:19338983-19344648	CAPZB	-	2	633,290,	0,5375,
chr1:19339545-19344454	CAPZB	-	2	71,96,	0,4813,
chr19:57719751-57720026	ZNF671	-	1	275,	0,
chr16:15060033-15060322	RRN3	-	1	289,	0,
chr12:123597770-123598184	TMED2	+	1	414,	0,
chr20:13782561-13783125	ESF1	-	1	564,	0,
chr3:87249872-87253987	CHMP2B	+	3	104,105,275,	0,3532,3840,
chr3:87253965-87254223	CHMP2B	+	1	258,	0,
chr3:87255110-87255548	CHMP2B	+	1	438,	0,
chr3:87254529-87254973	CHMP2B	+	1	444,	0,
chr4:139695165-139704319	MGST2	+	3	101,80,303,	0,8290,8851,
chr6:108042741-108043257	OSTM1	-	1	516,	0,
chr11:113733187-113733457	ZW10	-	1	270,	0,
chr3:183015218-183015462	MCCC1	-	1	244,	0,
chr9:33110605-33111049	B4GALT1	-	1	444,	0,
chr16:31190798-31191605	FUS	+	3	43,146,206,	0,165,601,
chr12:4352780-4353236	TIGAR	+	1	456,	0,
chr1:227732180-227732720	JMJD4	-	1	540,	0,
chr1:227731175-227731625	JMJD4	-	1	450,	0,
chr1:51789191-51789628	NRDC	-	2	241,60,	0,377,
chr7:100872624-100873454	TRIP6	+	2	119,282,	0,548,
chr2:55236595-55237360	MTIF2	-	2	224,72,	0,693,
chr5:69364675-69365155	AK6	-	1	480,	0,
chr5:69351653-69352157	AK6	-	1	504,	0,
chr7:74229442-74229834	LAT2	+	1	392,	0,
chr5:154957158-154967037	MRPL22	+	3	53,68,351,	0,2822,9528,
chr19:48875671-48876058	PPP1R15A	+	1	387,	0,
chr19:48873696-48874452	PPP1R15A	+	1	756,	0,
chr2:61477849-61478279	XPO1	-	1	430,	0,
chr14:52004182-52004758	RTRAF	+	2	59,396,	0,180,
chr2:61522542-61537669	XPO1	-	4	140,100,130,107,	0,3878,11230,15020,
chr2:61524906-61525326	XPO1	-	1	420,	0,
chr10:13318931-13322944	SEPHS1	-	2	424,109,	0,3904,
chr17:28553383-28553609	PIGS	-	1	226,	0,
chr2:230238274-230239146	SP140	+	2	106,385,	0,487,
chr2:230312825-230313215	SP140	+	1	390,	0,
chr8:41930726-41931146	KAT6A	-	1	420,	0,
chr8:41929479-41929744	KAT6A	-	1	265,	0,
chr17:62448531-62448993	METTL2A	+	1	462,	0,
chr11:111786240-111809795	ALG9	-	2	279,152,	0,23403,
chr16:29804816-29805384	KIF22	+	3	209,58,121,	0,299,447,
chr16:4511249-4511723	CDIP1	-	1	474,	0,
chr14:76207173-76207557	GPATCH2L	+	1	384,	0,
chr11:77842527-77872417	AAMDC	+	3	100,94,242,	0,27195,29648,
chr12:6747996-6748258	MLF2	-	1	262,	0,
chr3:12734574-12737743	TMEM40	-	5	218,61,73,70,36,	0,981,2004,2190,3133,
chr1:192579545-192580024	RGS1	+	1	479,	0,
chr17:44191805-44192083	ATXN7L3	-	1	278,	0,
chr2:117832009-117832377	DDX18	+	1	368,	0,
chr2:117830376-117831264	DDX18	+	1	888,	0,
chr12:66248234-66248696	IRAK3	+	1	462,	0,
chr20:3686970-3687238	SIGLEC1	-	1	268,	0,
chr7:100888098-100888664	SRRT	+	3	44,125,190,	0,159,376,
chr3:186585396-186585800	DNAJB11	+	1	404,	0,
chr3:51968450-51968918	PCBP4	-	1	468,	0,
chr3:186583878-186585423	DNAJB11	+	3	97,158,79,	0,552,1466,
chr3:51957454-51957704	PCBP4	-	1	250,	0,
chr19:57191825-57195014	ZNF264	+	3	120,125,245,	0,2050,2944,
chr19:46719511-46719769	STRN4	-	1	258,	0,
chr12:132768914-132769132	GOLGA3	-	1	218,	0,
chr2:96184859-96185143	STARD7	-	1	284,	0,
chr17:63831323-63832026	PSMC5	+	4	101,109,85,110,	0,183,401,593,
chr16:70252298-70252754	AARS1	-	1	456,	0,
chr12:133204768-133205188	ZNF268	+	1	420,	0,
chr4:55904609-55905086	EXOC1	+	1	477,	0,
chr12:29340953-29343283	ERGIC2	-	3	264,81,163,	0,781,2167,
chr12:29340678-29341008	ERGIC2	-	1	330,	0,
chr4:2833881-2834361	SH3BP2	+	1	480,	0,
chr4:2836648-2837092	SH3BP2	+	1	444,	0,
chr4:2840682-2841098	SH3BP2	+	1	416,	0,
chr11:33708696-33709332	CD59	-	1	636,	0,
chr11:33709365-33709845	CD59	-	1	480,	0,
chr11:33709934-33710384	CD59	-	1	450,	0,
chr5:78477898-78478330	SCAMP1	+	1	432,	0,
chr11:66068172-66068951	SF3B2	+	2	160,277,	0,502,
chr3:101594049-101594465	PCNP	+	1	416,	0,
chr3:101592521-101593127	PCNP	+	1	606,	0,
chr3:101593056-101593542	PCNP	+	1	486,	0,
chr6:161116977-161117385	MAP3K4	+	1	408,	0,
chr4:25747433-25747695	SEL1L3	-	1	262,	0,
chr17:44011188-44011440	TMEM101	-	1	252,	0,
chr17:44011718-44012186	TMEM101	-	1	468,	0,
chr19:54155284-54155681	CNOT3	+	1	397,	0,
chr2:196137069-196137561	STK17B	-	1	492,	0,
chr2:196133600-196134092	STK17B	-	1	492,	0,
chr19:16517894-16518095	CHERP	-	1	201,	0,
chr17:4959226-4959486	SPAG7	-	1	260,	0,
chr5:141939745-141940219	DELE1	+	1	474,	0,
chr9:33281103-33281583	CHMP5	+	1	480,	0,
chr13:110878540-110878829	ANKRD10	-	1	289,	0,
chr9:33280813-33281143	CHMP5	+	1	330,	0,
chr13:110892629-110893103	ANKRD10	-	1	474,	0,
chr20:1629152-1629404	SIRPG	-	1	252,	0,
chr20:6034477-6037452	CRLS1	+	2	77,378,	0,2597,
chr20:6037631-6038099	CRLS1	+	1	468,	0,
chr12:112405190-112405935	RPL6	-	2	185,82,	0,663,
chr20:5099798-5100248	TMEM230	-	1	450,	0,
chr12:117038923-117039188	TESC	-	1	265,	0,
chr14:31100112-31100385	HECTD1	-	1	273,	0,
chr5:150690792-150691037	RBM22	-	1	245,	0,
chr12:113298759-113299068	SLC8B1	-	1	309,	0,
chr12:121308245-121309749	ANAPC5	-	2	445,48,	0,1456,
chr20:21389432-21389825	XRN2	+	1	393,	0,
chr20:13389392-13389694	TASP1	-	1	302,	0,
chr14:24239643-24239903	TINF2	-	1	260,	0,
chr12:121429096-121429559	KDM2B	-	1	463,	0,
chr12:121493810-121494278	KDM2B	-	1	468,	0,
chr17:35009058-35009508	RFFL	-	1	450,	0,
chr15:42532419-42533253	SNAP23	+	1	834,	0,
chrX:53533164-53534156	HUWE1	-	2	246,149,	0,843,
chr20:5937784-5938240	TRMT6	-	1	456,	0,
chr15:42532468-42532654	SNAP23	+	1	186,	0,
chr22:19968625-19969081	COMT	+	1	456,	0,
chrX:70165924-70166324	IGBP1	+	1	400,	0,
chr12:112022594-112023044	ERP29	+	1	450,	0,
chr12:120196699-120197392	RPLP0	-	2	234,70,	0,623,
chr12:54241555-54246227	CBX5	-	2	349,112,	0,4560,
chr12:54230942-54231189	CBX5	-	1	247,	0,
chr19:58472989-58473511	ZNF324	+	1	522,	0,
chr14:94050857-94051313	DDX24	-	1	456,	0,
chr11:118602522-118603020	ARCN1	+	1	498,	0,
chr4:68313280-68313694	YTHDC1	-	1	414,	0,
chr19:35026064-35026471	GRAMD1A	+	1	407,	0,
chr19:35010212-35010734	GRAMD1A	+	1	522,	0,
chr19:40629426-40629818	LTBP4	+	1	392,	0,
chr9:98080932-98083077	NANS	+	2	149,231,	0,1914,
chr12:53307456-53307703	AAAS	-	1	247,	0,
chr10:96191628-96196990	BLNK	-	2	463,82,	0,5280,
chr16:30092314-30092608	YPEL3	-	1	294,	0,
chr16:30093722-30094178	YPEL3	-	1	456,	0,
chr12:120127202-120127589	GCN1	-	1	387,	0,
chr19:6413813-6414215	KHSRP	-	1	402,	0,
chr9:127738317-127738565	SH2D3C	-	1	248,	0,
chr20:31944908-31945370	PDRG1	-	1	462,	0,
chr2:26134953-26135463	RAB10	+	1	510,	0,
chr2:26137016-26137454	RAB10	+	1	438,	0,
chr12:118145203-118145584	PEBP1	+	1	381,	0,
chr12:118144760-118145216	PEBP1	+	1	456,	0,
chr10:122992396-122992840	IKZF5	-	1	444,	0,
chr19:34685984-34686397	ZNF302	+	1	413,	0,
chr19:34683811-34684201	ZNF302	+	1	390,	0,
chr6:52453229-52453673	EFHC1	+	1	444,	0,
chr6:52405405-52405915	EFHC1	+	1	510,	0,
chr16:57460876-57461270	COQ9	+	1	394,	0,
chr6:52686182-52686588	TMEM14A	+	1	406,	0,
chr6:52684095-52686192	TMEM14A	+	2	69,182,	0,1915,
chr19:19629476-19629745	GMIP	-	1	269,	0,
chr12:8097383-8097833	NECAP1	+	1	450,	0,
chr12:6777446-6778455	LAG3	+	3	59,129,211,	0,345,798,
chr1:86742283-86743779	SH3GLB1	+	2	152,651,	0,845,
chr14:99511071-99511611	CCNK	+	1	540,	0,
chr7:140702850-140706708	NDUFB2	+	3	159,102,145,	0,2010,3713,
chr7:140694724-140695168	NDUFB2	+	1	444,	0,
chr1:86743736-86744234	SH3GLB1	+	1	498,	0,
chr1:86747774-86748184	SH3GLB1	+	1	410,	0,
chr20:17942139-17947619	SNX5	-	3	267,84,133,	0,971,5347,
chr20:17941597-17941843	SNX5	-	1	246,	0,
chr20:17967617-17968097	SNX5	-	1	480,	0,
chr19:10286225-10286615	ICAM1	+	1	390,	0,
chr1:20499448-20499708	MUL1	-	1	260,	0,
chr10:27538134-27538572	RAB18	+	1	438,	0,
chr19:58561931-58562168	MZF1	-	1	237,	0,
chr10:27539358-27539928	RAB18	+	1	570,	0,
chr10:27538752-27539244	RAB18	+	1	492,	0,
chr12:69353834-69354234	LYZ	+	1	400,	0,
chr15:64963022-64963279	SPG21	-	1	257,	0,
chr19:18151287-18151692	MAST3	+	1	405,	0,
chrX:153929856-153930870	ARHGAP4	-	2	366,107,	0,907,
chrX:153907367-153907649	ARHGAP4	-	1	282,	0,
chr19:8262025-8262421	CERS4	+	1	396,	0,
chrX:153911147-153911825	ARHGAP4	-	1	678,	0,
chr16:1362861-1363432	GNPTG	+	2	44,435,	0,136,
chr1:39560816-39561076	PABPC4	-	1	260,	0,
chr1:39569789-39570071	PABPC4	-	1	282,	0,
chr9:92031083-92031545	SPTLC1	-	1	462,	0,
chr16:24824350-24824908	TNRC6A	+	1	558,	0,
chr19:2426505-2426979	TIMM13	-	1	474,	0,
chr16:74451939-74453261	GLG1	-	2	191,90,	0,1232,
chr16:74459765-74460479	GLG1	-	1	714,	0,
chr1:26945564-26946446	NUDC	+	2	121,316,	0,566,
chr19:14565095-14565980	TECR	+	4	27,87,44,236,	0,107,523,649,
chr16:4257186-4257402	TFAP4	-	1	216,	0,
chrX:77681881-77682757	ATRX	-	1	876,	0,
chr12:76353277-76353697	OSBPL8	-	1	420,	0,
chrX:77506893-77507289	ATRX	-	1	396,	0,
chrX:77681847-77682081	ATRX	-	1	234,	0,
chr18:56602768-56614524	TXNL1	-	3	287,103,100,	0,8225,11656,
chrX:77682865-77683345	ATRX	-	1	480,	0,
chrX:77664547-77681805	ATRX	-	3	230,71,285,	0,11679,16973,
chr22:20953183-20953747	CRKL	+	1	564,	0,
chr19:2037465-2037782	MKNK2	-	1	317,	0,
chr19:2037853-2038009	MKNK2	-	1	156,	0,
chr1:241497669-241502517	FH	-	3	300,152,74,	0,2768,4774,
chr19:49480377-49486231	FLT3LG	+	3	98,67,216,	0,175,5638,
chr22:17688989-17702462	BCL2L13	+	2	152,219,	0,13254,
chr22:17728721-17729255	BCL2L13	+	1	534,	0,
chr22:20881082-20888075	SNAP29	+	3	51,97,396,	0,2389,6597,
chr19:7533481-7534009	MCOLN1	+	2	171,250,	0,278,
chr18:12985323-12985779	SEH1L	+	1	456,	0,
chr14:22946228-22946500	HAUS4	-	1	272,	0,
chr14:22951418-22952513	HAUS4	-	2	270,185,	0,910,
chr22:17696106-17696250	BCL2L13	+	1	144,	0,
chr22:30334102-30334576	SF3A1	-	1	474,	0,
chr22:30333660-30334110	SF3A1	-	1	450,	0,
chr22:30342704-30345220	SF3A1	-	2	174,287,	0,2229,
chr12:112917566-112918004	OAS1	+	1	438,	0,
chr12:112919518-112919974	OAS1	+	1	456,	0,
chr22:21700775-21703461	YPEL1	-	2	442,91,	0,2595,
chr22:21700478-21700820	YPEL1	-	1	342,	0,
chr22:21697536-21697795	YPEL1	-	1	259,	0,
chr7:76505581-76505995	DTX2	+	1	414,	0,
chr22:21957025-21957294	TOP3B	-	1	269,	0,
chr3:32482694-32483138	CMTM6	-	1	444,	0,
chr3:32481312-32481569	CMTM6	-	1	257,	0,
chr3:32483093-32483693	CMTM6	-	1	600,	0,
chr1:46188682-46188969	POMGNT1	-	1	287,	0,
chr7:107919143-107920235	DLD	+	1	1092,	0,
chr22:26491848-26492334	TFIP11	-	1	486,	0,
chr7:107919844-107919976	DLD	+	1	132,	0,
chr22:19175581-19175856	SLC25A1	-	1	275,	0,
chr14:30719352-30735850	SCFD1	+	5	24,32,64,67,264,	0,2532,3142,15438,16234,
chr3:133589876-133590261	CDV3	+	1	385,	0,
chr14:30700257-30700731	SCFD1	+	1	474,	0,
chr3:133586468-133587337	CDV3	+	2	253,178,	0,691,
chr19:35166234-35169881	FXYD5	+	2	90,315,	0,3332,
chr22:37959356-37967854	POLR2F	+	3	119,70,229,	0,7743,8269,
chr11:62624826-62625121	GANAB	-	1	295,	0,
chr22:42160013-42160404	TCF20	-	1	391,	0,
chr7:130018287-130018548	ZC3HC1	-	1	261,	0,
chr22:37678487-37679802	LGALS1	+	2	166,199,	0,1116,
chr5:62388483-62389035	DIMT1	-	1	552,	0,
chr3:112362439-112362812	CD200	+	1	373,	0,
chr14:64486749-64487265	ZBTB25	-	1	516,	0,
chr17:18209552-18209954	ALKBH5	+	1	402,	0,
chr22:32498433-32498829	FBXO7	+	1	396,	0,
chr22:45185230-45185674	NUP50	+	1	444,	0,
chr22:45187051-45187459	NUP50	+	1	408,	0,
chr22:42618754-42619228	CYB5R3	-	1	474,	0,
chr16:367329-367797	MRPL28	-	1	468,	0,
chr19:40447765-40451397	BLVRB	-	2	280,33,	0,3599,
chr3:42547969-42548216	SEC22C	-	1	247,	0,
chr14:24138252-24138967	PSME1	+	4	10,53,85,231,	0,93,222,484,
chr15:80137968-80138393	ZFAND6	+	1	425,	0,
chr7:141006128-141006554	MRPS33	-	1	426,	0,
chr14:21210492-21210948	HNRNPC	-	1	456,	0,
chr5:138187650-138187905	CDC23	-	1	255,	0,
chr14:21210915-21211305	HNRNPC	-	1	390,	0,
chr14:20446993-20447687	OSGEP	-	3	285,97,72,	0,429,622,
chr14:21211764-21231144	HNRNPC	-	4	158,156,46,147,	0,1196,18555,19233,
chr22:43132795-43133287	MCAT	-	1	492,	0,
chr22:39130740-39131154	CBX7	-	1	414,	0,
chr14:21351476-21351762	SUPT16H	-	1	286,	0,
chr22:39431496-39431928	TAB1	+	1	432,	0,
chr1:119743805-119744226	PHGDH	+	1	421,	0,
chr22:36281280-36281530	MYH9	-	1	250,	0,
chr22:36281645-36282005	MYH9	-	1	360,	0,
chr17:75827225-75827492	UNC13D	-	1	267,	0,
chr15:50560237-50560681	TRPM7	-	1	444,	0,
chr22:28757088-28757515	HSCB	+	1	427,	0,
chr22:28745829-28757152	HSCB	+	3	178,46,74,	0,5412,11249,
chr14:21487583-21489265	TOX4	+	3	109,259,92,	0,1007,1590,
chr14:21496591-21497029	TOX4	+	1	438,	0,
chr22:17179238-17179706	ADA2	-	1	468,	0,
chr22:40409716-40410130	SGSM3	+	1	414,	0,
chr19:12796747-12799932	HOOK2	-	2	418,73,	0,3112,
chr6:158765741-158766049	EZR	-	1	308,	0,
chr22:38733185-38733635	GTPBP1	+	1	450,	0,
chr6:158766102-158766522	EZR	-	1	420,	0,
chr6:158766470-158766974	EZR	-	1	504,	0,
chr22:45341566-45341955	FAM118A	+	1	389,	0,
chr9:129094794-129095058	CRAT	-	1	264,	0,
chr22:38778508-38778761	DNAL4	-	1	253,	0,
chr8:26657712-26658178	DPYSL2	+	1	466,	0,
chr22:29327740-29328286	AP1B1	-	1	546,	0,
chr22:29554757-29555207	THOC5	-	1	450,	0,
chr22:29508246-29511300	THOC5	-	2	273,194,	0,2860,
chr12:56160021-56161639	MYL6	+	3	126,76,252,	0,222,1366,
chr2:47482816-47483284	MSH2	+	1	468,	0,
chr22:46684410-46684689	CERK	-	1	279,	0,
chr22:29788609-29788851	ASCC2	-	1	242,	0,
chr9:120816285-120816765	PSMD5	-	1	480,	0,
chr9:98199011-98199267	TBC1D2	-	1	256,	0,
chr6:127288712-127288983	ECHDC1	-	1	271,	0,
chr14:45115814-45118118	FKBP3	-	2	437,90,	0,2214,
chr6:127289685-127290213	ECHDC1	-	1	528,	0,
chr14:45121439-45129991	FKBP3	-	2	180,197,	0,8355,
chr22:36758202-36762945	IFT27	-	2	206,41,	0,4702,
chr14:52727592-52728054	PSMC6	+	1	462,	0,
chr10:28619560-28620016	WAC	+	1	456,	0,
chr10:28620133-28620613	WAC	+	1	480,	0,
chr10:28620599-28621031	WAC	+	1	432,	0,
chr5:56895449-56896152	MAP3K1	+	1	703,	0,
chr22:37062964-37063390	KCTD17	+	1	426,	0,
chr9:122392925-122393345	PTGS1	+	1	420,	0,
chr14:77672997-77673417	ALKBH1	-	1	420,	0,
chr1:6264269-6264512	ACOT7	-	1	243,	0,
chr10:100232298-100232662	CWF19L1	-	1	364,	0,
chr17:76778342-76778786	MFSD11	+	1	444,	0,
chr17:76778867-76779347	MFSD11	+	1	480,	0,
chr17:76738143-76738605	MFSD11	+	1	462,	0,
chr22:49773283-49773540	BRD1	-	1	257,	0,
chr16:1788794-1789186	NUBP2	+	1	392,	0,
chr10:50133123-50133509	WASHC2A	+	1	386,	0,
chr6:35870411-35886825	SRPK1	-	5	82,24,164,105,101,	0,523,2152,3822,16313,
chr19:1242493-1244825	ATP5F1D	+	4	115,87,124,88,	0,1604,1822,2244,
chr19:1244441-1244735	ATP5F1D	+	1	294,	0,
chr14:24439766-24440038	SDR39U1	-	1	272,	0,
chr9:105775429-105775867	TMEM38B	+	1	438,	0,
chr10:68341775-68342328	HNRNPH3	+	2	75,350,	0,203,
chr10:68342786-68343191	HNRNPH3	+	1	405,	0,
chr9:105774707-105775439	TMEM38B	+	1	732,	0,
chr6:44446636-44447104	CDC5L	+	1	468,	0,
chr14:35273660-35274134	PRORP	+	1	474,	0,
chr14:35270493-35273710	PRORP	+	2	102,275,	0,2942,
chr19:18070534-18070924	IL12RB1	-	1	390,	0,
chr19:18058995-18059386	IL12RB1	-	1	391,	0,
chr14:24189149-24189448	TM9SF1	-	1	299,	0,
chr10:38359717-38360179	HSD17B7P2	+	1	462,	0,
chr19:617221-617780	POLRMT	-	4	101,60,84,3,	0,198,349,556,
chr14:67589119-67589953	PIGH	-	1	834,	0,
chr14:67589708-67589930	PIGH	-	1	222,	0,
chr20:34928432-34928701	GSS	-	1	269,	0,
chr10:35211432-35212008	CREM	+	1	576,	0,
chr19:17227953-17229219	OCEL1	+	3	51,52,210,	0,303,1056,
chr10:35179441-35179927	CREM	+	1	486,	0,
chr10:35211912-35212512	CREM	+	1	600,	0,
chr10:35207044-35207500	CREM	+	1	456,	0,
chr19:38328511-38329087	KCNK6	+	1	576,	0,
chr6:35573585-35573892	FKBP5	-	1	307,	0,
chr6:35586789-35597334	FKBP5	-	3	327,89,86,	0,4341,10459,
chr14:77717599-77717880	SNW1	-	1	281,	0,
chr14:77731024-77737090	SNW1	-	5	104,115,64,68,119,	0,1461,3923,4913,5947,
chr19:10832372-10832840	TMED1	-	1	468,	0,
chr19:541671-542092	CDC34	+	1	421,	0,
chr10:69507273-69507666	TSPAN15	+	1	393,	0,
chr6:35574083-35574527	FKBP5	-	1	444,	0,
chr22:30291990-30292257	TBC1D10A	-	1	267,	0,
chr19:2099174-2099593	IZUMO4	+	1	419,	0,
chr22:21697495-21697963	PPIL2	+	1	468,	0,
chr6:44253473-44253888	HSP90AB1	+	1	415,	0,
chr22:20112246-20112708	TRMT2A	-	1	462,	0,
chr19:2477827-2478259	GADD45B	+	1	432,	0,
chr22:21919425-21919697	PPM1F	-	1	272,	0,
chr14:23025806-23026250	PSMB5	-	1	444,	0,
chr14:23033275-23033629	PSMB5	-	1	354,	0,
chr20:63930939-63931874	DNAJC5	+	2	82,409,	0,526,
chr20:63935647-63936031	DNAJC5	+	1	384,	0,
chr20:63934879-63935347	DNAJC5	+	1	468,	0,
chr9:27060519-27062930	IFT74	+	2	131,312,	0,2099,
chr19:8488738-8489114	HNRNPM	+	1	376,	0,
chr14:24123630-24124086	DCAF11	+	1	456,	0,
chr14:24124843-24125242	DCAF11	+	1	399,	0,
chr20:62136733-62139979	PSMA7	-	5	215,61,118,121,198,	0,631,1438,2342,3048,
chr14:39031919-39032182	SEC23A	-	1	263,	0,
chr14:39092761-39095997	SEC23A	-	2	482,99,	0,3137,
chr22:20441519-20441816	KLHL22	-	1	297,	0,
chr19:17212892-17213360	MYO9B	+	1	468,	0,
chr22:23833656-23834580	SMARCB1	+	2	46,439,	0,485,
chr22:37653812-37656051	SH3BP1	+	2	60,125,	0,2114,
chr22:37655612-37655924	SH3BP1	+	1	312,	0,
chr19:48966287-48966879	FTL	+	2	118,296,	0,296,
chr20:46128960-46129806	CD40	+	1	846,	0,
chr20:46128964-46129120	CD40	+	1	156,	0,
chr22:30262829-30263116	OSM	-	1	287,	0,
chr22:24568011-24572195	SNRPD3	+	2	164,279,	0,3905,
chr16:30887728-30892713	BCL7C	-	3	261,84,127,	0,1132,4858,
chr17:78424150-78424708	PGS1	+	1	558,	0,
chr22:37774134-37774566	TRIOBP	+	1	432,	0,
chr22:37773718-37774150	TRIOBP	+	1	432,	0,
chr16:56476735-56477191	OGFOD1	+	1	456,	0,
chr16:56477197-56477521	OGFOD1	+	1	324,	0,
chrY:7379226-7379694	PRKY	+	1	468,	0,
chr20:5189801-5190497	CDS2	+	2	36,395,	0,301,
chr20:5192277-5192721	CDS2	+	1	444,	0,
chrY:7381133-7381548	PRKY	+	1	415,	0,
chr22:21768994-21772967	MAPK1	-	2	325,94,	0,3879,
chr22:21760261-21760765	MAPK1	-	1	504,	0,
chr22:21762535-21762967	MAPK1	-	1	432,	0,
chr22:25728892-25729294	GRK3	+	1	402,	0,
chr2:69864892-69879032	GMCL1	+	4	82,144,86,123,	0,4827,6853,14017,
chr22:41938737-41939070	CENPM	-	1	333,	0,
chr2:69880390-69880936	GMCL1	+	1	546,	0,
chr20:36651766-36652053	NDRG3	-	1	287,	0,
chr2:69880955-69881384	GMCL1	+	1	429,	0,
chr22:19133879-19134341	ESS2	-	1	462,	0,
chr9:21862443-21863061	MTAP	+	1	618,	0,
chr9:21861776-21862772	MTAP	+	1	996,	0,
chr22:26452020-26452518	HPS4	-	1	498,	0,
chr20:20036065-20037500	CRNKL1	-	2	296,177,	0,1258,
chr22:37633154-37633564	GGA1	+	1	410,	0,
chr20:50890297-50890747	ADNP	-	1	450,	0,
chr11:563622-564025	RASSF7	+	1	403,	0,
chr22:38685543-38685938	JOSD1	-	1	395,	0,
chr22:37570248-37570664	LGALS2	-	2	163,88,	0,328,
chr1:63436811-63437255	ALG6	+	1	444,	0,
chr20:2658523-2658757	IDH3B	-	1	234,	0,
chr20:58994720-58995133	NELFCD	+	1	413,	0,
chr22:26491537-26492005	SRRD	+	1	468,	0,
chr22:20122360-20127355	RANBP1	+	4	60,127,64,400,	0,2948,3943,4595,
chr20:35115364-35115628	EDEM2	-	1	264,	0,
chr22:37691169-37693545	Z83844.1	+	2	254,213,	0,2163,
chr20:38091972-38092416	RPRD1B	+	1	444,	0,
chr20:38059480-38059912	RPRD1B	+	1	432,	0,
chr22:38734725-38735016	SUN2	-	1	291,	0,
chr22:38778453-38778903	SUN2	-	1	450,	0,
chr22:37830855-37831143	ANKRD54	-	1	288,	0,
chr22:43039526-43046505	TTLL1	-	2	378,95,	0,6884,
chr22:38673467-38673854	CBY1	+	1	387,	0,
chr20:3753508-3753756	C20orf27	-	1	248,	0,
chr22:38075280-38075701	PICK1	+	1	421,	0,
chr22:42583721-42583992	POLDIP3	-	1	271,	0,
chr22:35393814-35394207	HMOX1	+	1	393,	0,
chr22:23971365-23973865	DDT	-	2	257,97,	0,2403,
chr20:397145-397559	TRIB3	+	1	414,	0,
chr20:1443457-1443925	NSFL1C	-	1	468,	0,
chr20:1442162-1442431	NSFL1C	-	1	269,	0,
chr22:37878055-37888692	EIF3L	+	3	115,79,266,	0,8710,10371,
chr22:43166622-43166860	TTLL12	-	1	238,	0,
chr12:111889955-111893594	MAPKAPK5	+	2	188,627,	0,3012,
chr22:30576625-30576900	PES1	-	1	275,	0,
chr22:39376087-39377986	SYNGR1	+	2	109,388,	0,1511,
chr22:50502949-50503215	LMF2	-	1	266,	0,
chr22:37314933-37315341	CYTH4	+	1	408,	0,
chr12:120210439-120210696	PXN	-	1	257,	0,
chr20:32850018-32850405	MAPRE1	+	1	387,	0,
chr20:32848779-32849253	MAPRE1	+	1	474,	0,
chr18:2916994-2917266	LPIN2	-	1	272,	0,
chr22:28794555-28794842	XBP1	-	1	287,	0,
chr22:28795008-28795524	XBP1	-	1	516,	0,
chr22:40323125-40323935	TNRC6B	+	1	810,	0,
chr22:40325612-40326044	TNRC6B	+	1	432,	0,
chr20:33707503-33707941	PXMP4	-	1	438,	0,
chr22:40332278-40332710	TNRC6B	+	1	432,	0,
chr22:31281594-31281942	PIK3IP1	-	1	348,	0,
chr22:50624962-50625430	ARSA	-	1	468,	0,
chr18:48950965-48951379	SMAD7	-	1	414,	0,
chr12:111644038-111644482	BRAP	-	1	444,	0,
chr20:38771793-38772261	ACTR5	+	1	468,	0,
chr22:50443898-50444448	PPP6R2	+	2	218,249,	0,301,
chr22:50444697-50445090	PPP6R2	+	1	393,	0,
chr22:35265036-35265672	HMGXB4	+	1	636,	0,
chr20:45810894-45811427	DNTTIP1	+	2	45,370,	0,163,
chr22:29259872-29260126	RHBDD3	-	1	254,	0,
chr22:35423296-35424571	MCM5	+	2	44,417,	0,858,
chrX:109544308-109544690	NXT2	+	1	382,	0,
chr22:50578959-50579210	CHKB	-	1	251,	0,
chrX:110196337-110196805	AMMECR1	-	1	468,	0,
chr22:38684104-38684530	TOMM22	+	1	426,	0,
chr22:43162821-43163242	TSPO	+	1	421,	0,
chrX:124372773-124373205	STAG2	+	1	432,	0,
chrX:124371291-124371801	STAG2	+	1	510,	0,
chrX:124372128-124372572	STAG2	+	1	444,	0,
chrX:124102107-124102581	STAG2	+	1	474,	0,
chrX:124100502-124100922	STAG2	+	1	420,	0,
chr14:96527981-96532760	PAPOLA	+	4	24,110,88,249,	0,3494,4350,4530,
chr14:96566718-96567111	PAPOLA	+	1	393,	0,
chr14:96534477-96534951	PAPOLA	+	1	474,	0,
chr14:96533025-96533481	PAPOLA	+	1	456,	0,
chr22:29730956-29731225	ZMAT5	-	1	269,	0,
chr14:96531587-96531778	PAPOLA	+	1	191,	0,
chr4:1339725-1340147	MAEA	+	1	422,	0,
chr22:39970964-39971444	GRAP2	+	1	480,	0,
chr22:39972869-39973433	GRAP2	+	1	564,	0,
chr22:39964275-39964815	GRAP2	+	1	540,	0,
chrX:49174688-49175168	PLP2	+	1	480,	0,
chr22:35347583-35347992	TOM1	+	1	409,	0,
chr22:35322989-35323415	TOM1	+	1	426,	0,
chr22:30027370-30027982	MTMR3	+	1	612,	0,
chr22:39103630-39104067	APOBEC3H	+	1	437,	0,
chr18:2784535-2784991	SMCHD1	+	1	456,	0,
chr18:2701904-2702348	SMCHD1	+	1	444,	0,
chr18:2728524-2729010	SMCHD1	+	1	486,	0,
chr22:36940034-36940439	CSF2RB	+	1	405,	0,
chr22:43989200-43996596	SAMM50	+	3	56,140,258,	0,1065,7138,
chr1:21727780-21728260	USP48	-	1	480,	0,
chr22:39515761-39516211	MIEF1	+	1	450,	0,
chr22:36467205-36467877	TXN2	-	1	672,	0,
chrX:154421326-154421726	TAZ	+	1	400,	0,
chrX:154414145-154415315	TAZ	+	1	1170,	0,
chr22:40826060-40826528	ST13	-	1	468,	0,
chr22:46356930-46357340	TRMU	+	1	410,	0,
chr22:40826489-40829694	ST13	-	3	176,132,68,	0,607,3137,
chr22:40824535-40825045	ST13	-	1	510,	0,
chr22:40825075-40825531	ST13	-	1	456,	0,
chrX:150766336-150766608	CD99L2	-	1	272,	0,
chr22:45195681-45196455	KIAA0930	-	1	774,	0,
chr22:41459717-41459971	PHF5A	-	1	254,	0,
chr18:23482725-23483211	RIOK3	+	1	486,	0,
chr17:5514090-5514570	NLRP1	-	1	480,	0,
chr22:37125843-37126100	IL2RB	-	1	257,	0,
chr17:5499427-5499691	NLRP1	-	1	264,	0,
chrX:9719057-9719921	TBL1X	+	1	864,	0,
chr22:41528519-41528989	ACO2	+	1	470,	0,
chr14:22900589-22901201	RBM23	-	1	612,	0,
chr14:50108632-50108903	VCPKMT	-	1	271,	0,
chr14:35085467-35085757	PPP2R3C	-	1	290,	0,
chr14:35098232-35098814	PPP2R3C	-	1	582,	0,
chr14:24606480-24606743	GZMH	-	1	263,	0,
chrX:103216812-103217246	BEX4	+	1	434,	0,
chr14:54538217-54538667	CGRRF1	+	1	450,	0,
chr14:77469071-77469472	AHSA1	+	1	401,	0,
chr14:58408572-58409142	TIMM9	-	1	570,	0,
chr14:54417782-54420218	CDKN3	+	2	168,226,	0,2210,
chr14:24159849-24160660	RNF31	+	3	110,167,140,	0,390,671,
chr13:111305345-111305737	ARHGEF7	+	1	392,	0,
chr14:39136432-39136930	GEMIN2	+	1	498,	0,
chr14:77511927-77512431	SPTLC2	-	1	504,	0,
chr14:58263693-58272012	PSMA3	+	5	76,45,66,63,161,	0,3781,6725,7241,8158,
chr14:69380128-69380370	ERH	-	1	242,	0,
chr14:60292965-60293415	PPM1A	+	1	450,	0,
chr14:95086228-95086481	DICER1	-	1	253,	0,
chr14:95090399-95091344	DICER1	-	3	263,74,141,	0,635,804,
chr12:92802596-92811476	EEA1	-	3	137,138,197,	0,6421,8683,
chr1:217619890-217620346	GPATCH2	-	1	456,	0,
chr22:45293226-45295874	UPK3A	+	2	86,314,	0,2334,
chrX:136511942-136512346	HTATSF1	+	1	404,	0,
chr14:92939730-92940294	ITPK1	-	1	564,	0,
chr3:37052925-37053471	LRRFIP2	-	1	546,	0,
chr3:37053628-37054564	LRRFIP2	-	2	332,153,	0,783,
chr16:67870856-67871432	NUTF2	+	1	576,	0,
chr14:69771606-69772005	SRSF5	+	1	399,	0,
chr14:69768576-69771095	SRSF5	+	5	97,97,68,72,100,	0,222,606,1891,2419,
chr14:69771337-69771631	SRSF5	+	1	294,	0,
chr14:69770183-69770465	SRSF5	+	1	282,	0,
chr22:41600801-41603344	DESI1	-	2	388,85,	0,2458,
chr14:61747860-61748259	HIF1A	+	1	399,	0,
chr16:57253220-57253635	ARL2BP	+	1	415,	0,
chr16:57252445-57253081	ARL2BP	+	1	636,	0,
chr14:96386826-96387288	GSKIP	+	1	462,	0,
chr14:95709960-95710428	TCL1A	-	1	468,	0,
chr14:24438011-24438455	KHNYN	+	1	444,	0,
chr14:24440946-24441444	KHNYN	+	1	498,	0,
chr14:103733264-103733668	ZFYVE21	+	1	404,	0,
chr16:57471631-57472009	POLR2C	+	1	378,	0,
chr16:57471332-57471650	POLR2C	+	1	318,	0,
chr16:57463527-57464025	POLR2C	+	1	498,	0,
chr14:100278074-100278680	YY1	+	1	606,	0,
chr14:100276584-100277798	YY1	+	2	63,380,	0,834,
chr14:100280657-100281107	YY1	+	1	450,	0,
chr14:100277792-100278170	YY1	+	1	378,	0,
chr16:1770286-1770648	NME3	-	1	362,	0,
chr14:96860623-96881773	VRK1	+	3	111,89,596,	0,15407,20554,
chr14:96856085-96876097	VRK1	+	4	164,57,177,67,	0,443,4472,19945,
chrX:75304208-75304658	UPRT	+	1	450,	0,
chr14:102348221-102348695	CINP	-	1	474,	0,
chr16:70480568-70480840	COG4	-	1	272,	0,
chr14:23058564-23058854	ACIN1	-	1	290,	0,
chr19:12675717-12676071	DHPS	-	2	215,54,	0,300,
chr14:35312976-35317493	PSMA6	+	3	82,93,244,	0,1385,4273,
chr14:92703807-92704086	LGMN	-	1	279,	0,
chr14:24238845-24239242	GMPR2	+	1	397,	0,
chr16:2055448-2055970	TSC2	+	1	522,	0,
chr16:2088200-2088765	TSC2	+	2	124,319,	0,246,
chr14:24143362-24144221	PSME2	-	4	126,85,53,29,	0,223,613,830,
chr14:35401513-35401743	NFKBIA	-	1	230,	0,
chr14:35401898-35402682	NFKBIA	-	2	161,288,	0,496,
chr14:103340900-103341446	EIF5	+	1	546,	0,
chr14:103342780-103343248	EIF5	+	1	468,	0,
chr20:35302566-35302906	UQCC1	-	1	340,	0,
chrX:72186489-72197600	PIN4	+	3	44,118,232,	0,10296,10879,
chr14:39181653-39182289	PNN	+	1	636,	0,
chr20:25300146-25300602	ABHD12	-	1	456,	0,
chr14:39179090-39180845	PNN	+	3	155,137,342,	0,234,1413,
chr16:729760-730025	CIAO3	-	1	265,	0,
chr14:39177429-39178442	PNN	+	3	54,93,601,	0,164,412,
chr16:1510075-1510457	TELO2	+	1	382,	0,
chr20:36612413-36612947	SLA2	-	1	534,	0,
chr6:43671303-43671823	MRPS18A	-	1	520,	0,
chr20:35002404-35002681	TRPC4AP	-	1	277,	0,
chr16:682356-682806	STUB1	+	1	450,	0,
chr20:54215111-54219662	PFDN4	+	2	328,643,	0,3908,
chr14:91457971-91458565	PPP4R3A	-	1	594,	0,
chr14:91457611-91457863	PPP4R3A	-	1	252,	0,
chr6:33696165-33696574	ITPR3	+	1	409,	0,
chr20:58995185-58995438	CTSZ	-	1	253,	0,
chr20:47210386-47210878	ZMYND8	-	1	492,	0,
chr14:23325752-23326185	PABPN1	+	1	433,	0,
chr14:23323385-23325421	PABPN1	+	4	97,86,150,174,	0,580,753,1862,
chr22:39312882-39313682	RPL3	-	3	101,118,48,	0,309,752,
chr14:23324932-23325245	PABPN1	+	1	313,	0,
chr20:43642527-43647289	IFT52	+	2	96,353,	0,4409,
chr16:2771880-2777062	ELOB	-	3	221,104,69,	0,3571,5113,
chr20:63289402-63289790	ARFGAP1	+	1	388,	0,
chr20:36612045-36612557	RAB5IF	+	1	512,	0,
chr13:46342900-46343380	RUBCNL	-	1	480,	0,
chr10:114431113-114431394	ABLIM1	-	1	281,	0,
chr16:14650196-14650646	BFAR	+	1	450,	0,
chr16:14649784-14650198	BFAR	+	1	414,	0,
chr16:14668341-14669007	BFAR	+	1	666,	0,
chr16:14668895-14669236	BFAR	+	1	341,	0,
chr10:114435356-114435842	ABLIM1	-	1	486,	0,
chr13:49259398-49267857	CDADC1	+	2	124,367,	0,8092,
chr20:4780023-4780271	RASSF2	-	1	248,	0,
chr22:36877625-36878017	NCF4	+	1	392,	0,
chr10:70111867-70112282	MACROH2A2	+	1	415,	0,
chr20:59033145-59033408	PRELID3B	-	1	263,	0,
chr20:59034233-59034671	PRELID3B	-	1	438,	0,
chr20:59034759-59036578	PRELID3B	-	2	366,107,	0,1712,
chr20:64031904-64033100	PRPF6	+	2	139,259,	0,937,
chr14:24103746-24104190	PCK2	+	1	444,	0,
chr20:31569139-31569631	HM13	+	1	492,	0,
chr20:31541075-31541579	HM13	+	1	504,	0,
chr22:40964039-40972715	RBX1	+	3	77,84,239,	0,3760,8437,
chr19:38380935-38383558	PSMD8	+	3	63,110,305,	0,1182,2318,
chr19:38383537-38383824	PSMD8	+	1	287,	0,
chr19:38382405-38383035	PSMD8	+	1	630,	0,
chr20:62800175-62800679	MRGBP	+	1	504,	0,
chr15:67201614-67202064	AAGAB	-	1	450,	0,
chr13:41470467-41470871	RGCC	+	1	404,	0,
chr20:62904926-62905436	DIDO1	-	1	510,	0,
chr14:24179693-24180257	REC8	+	3	32,105,247,	0,107,317,
chr22:41528755-41529259	POLR3H	-	1	504,	0,
chr13:44433469-44433913	TSC22D1	-	1	444,	0,
chr20:45947602-45948023	PCIF1	+	1	421,	0,
chr20:3805725-3806121	CDC25B	+	1	396,	0,
chr20:3933035-3933503	RNF24	-	1	468,	0,
chr19:1271566-1274880	CIRBP	+	4	65,69,132,231,	0,415,2741,3083,
chr19:1272784-1273234	CIRBP	+	1	450,	0,
chr20:482641-483103	CSNK2A1	-	1	462,	0,
chr20:481074-481464	CSNK2A1	-	1	390,	0,
chr20:483720-486506	CSNK2A1	-	2	355,130,	0,2656,
chr14:24630954-24631890	GZMB	-	2	259,32,	0,904,
chr16:30188339-30189076	CORO1A	+	2	236,216,	0,521,
chr15:40087890-40088161	BMF	-	1	271,	0,
chr20:1564326-1564782	SIRPB1	-	1	456,	0,
chr19:8438612-8439017	MARCHF2	+	1	405,	0,
chr20:36890229-36890724	SAMHD1	-	1	495,	0,
chr20:36892607-36893099	SAMHD1	-	1	492,	0,
chr20:36934601-36935081	SAMHD1	-	1	480,	0,
chr20:36890598-36890778	SAMHD1	-	1	180,	0,
chr20:36890836-36891274	SAMHD1	-	1	438,	0,
chr20:36891647-36892109	SAMHD1	-	1	462,	0,
chr20:45079557-45080021	STK4	+	1	464,	0,
chr16:56841725-56844811	NUP93	+	2	107,312,	0,2774,
chr20:45078666-45079098	STK4	+	1	432,	0,
chr20:32101454-32101856	HCK	+	1	402,	0,
chr20:32054123-32054513	HCK	+	1	390,	0,
chr19:1088099-1088555	POLR2E	-	1	456,	0,
chr14:54426875-54427325	CNIH1	-	1	450,	0,
chr8:37843807-37844311	BRF2	-	1	504,	0,
chr20:63891137-63891545	TPD52L2	+	1	408,	0,
chr20:33853969-33854366	CHMP4B	+	1	397,	0,
chr20:33853421-33853913	CHMP4B	+	1	492,	0,
chr14:67651068-67656446	VTI1B	-	3	412,60,30,	0,2369,5348,
chr16:67662376-67662778	PARD6A	+	1	402,	0,
chr20:62200759-62201239	MTG2	+	1	480,	0,
chr22:20587224-20587632	MED15	+	1	408,	0,
chr20:34559946-34560345	MAP1LC3A	+	1	399,	0,
chr20:33358839-33359087	CDK5RAP1	-	1	248,	0,
chr14:60144731-60149515	DHRS7	-	2	281,162,	0,4622,
chr8:97852209-97852635	LAPTM4B	+	1	426,	0,
chr16:80975725-80976223	CMC2	-	1	498,	0,
chr22:24178245-24178628	CABIN1	+	1	383,	0,
chr14:69714745-69715144	SUSD6	+	1	399,	0,
chr20:13808805-13817300	NDUFAF5	+	4	96,82,81,182,	0,7658,8070,8313,
chr20:34280268-34280551	AHCY	-	1	283,	0,
chr14:64454815-64460056	MTHFD1	+	3	59,92,297,	0,3399,4944,
chr18:211538-212174	USP14	+	1	636,	0,
chr18:212181-212691	USP14	+	1	510,	0,
chrX:100838194-100840932	CSTF2	+	2	169,218,	0,2520,
chr8:78714941-78717973	ZC2HC1A	+	2	386,645,	0,2387,
chr14:90270308-90272667	PSMC1	+	2	43,394,	0,1965,
chr14:20311368-20311638	CCNB1IP1	-	1	270,	0,
chr8:125021878-125022283	SQLE	+	1	405,	0,
chrX:108078517-108078961	VSIG1	+	1	444,	0,
chr14:35029140-35029567	SRP54	+	1	427,	0,
chrX:48604251-48605237	WDR13	+	2	138,389,	0,597,
chr22:37469063-37469305	MFNG	-	1	242,	0,
chr8:23294773-23296279	R3HCC1	+	2	90,312,	0,1194,
chr16:88715338-88715601	PIEZO1	-	1	263,	0,
chr22:19440826-19441282	HIRA	-	1	456,	0,
chr22:19330698-19330934	HIRA	-	1	236,	0,
chr22:19441418-19447450	HIRA	-	2	275,72,	0,5960,
chrX:12823835-12824222	PRPS2	+	1	387,	0,
chr20:37316855-37317260	MANBAL	+	1	405,	0,
chr18:3255790-3256236	MYL12A	+	1	446,	0,
chr14:24138959-24139391	EMC9	-	2	236,31,	0,401,
chr16:23466541-23467009	GGA2	-	1	468,	0,
chr16:23466034-23466580	GGA2	-	1	546,	0,
chr19:12646511-12647270	MAN2B1	-	2	220,37,	0,722,
chr22:31325804-31326048	PATZ1	-	1	244,	0,
chr14:24265538-24266471	RABGGTA	-	2	224,41,	0,892,
chrX:49249679-49250520	CCDC22	+	2	45,372,	0,469,
chr16:29810761-29811164	MAZ	+	1	403,	0,
chr19:38815422-38815690	ECH1	-	1	268,	0,
chr19:49108212-49108605	SNRNP70	+	1	393,	0,
chr22:41674750-41675194	SNU13	-	1	444,	0,
chr22:41673933-41674193	SNU13	-	1	260,	0,
chr20:25297594-25298012	PYGB	+	1	418,	0,
chrX:153935269-153940116	RENBP	-	3	134,86,14,	0,220,4833,
chr18:32068786-32069248	RNF125	+	1	462,	0,
chr15:80180988-80186409	FAH	+	2	170,279,	0,5142,
chr20:24962925-24963216	APMAP	-	1	291,	0,
chrX:78125883-78126321	PGK1	+	1	438,	0,
chrX:78126457-78126979	PGK1	+	1	522,	0,
chr22:38483438-38483698	DDX17	-	1	260,	0,
chr19:12810334-12813640	RNASEH2A	+	3	69,122,312,	0,2749,2994,
chr18:2538115-2538505	METTL4	-	1	390,	0,
chrX:119244060-119244466	PGRMC1	+	1	406,	0,
chr20:51386957-51387207	NFATC2	-	1	250,	0,
chr20:51387845-51388271	NFATC2	-	1	426,	0,
chr19:13104902-13105331	TRMT1	-	2	178,64,	0,365,
chr22:32387582-32387845	RTCB	-	1	263,	0,
chr15:51447711-51448148	DMXL2	-	1	437,	0,
chrX:21994435-21994837	SMS	+	1	402,	0,
chr18:13764144-13764558	RNMT	+	1	414,	0,
chr20:56403664-56404468	CSTF1	+	1	804,	0,
chrX:48520430-48520814	PORCN	+	1	384,	0,
chr22:50446751-50447189	SBF1	-	1	438,	0,
chrX:48708613-48709016	SUV39H1	+	1	403,	0,
chr19:49906775-49907225	IL4I1	-	1	450,	0,
chr19:49907491-49907977	IL4I1	-	1	486,	0,
chr19:49889654-49889911	IL4I1	-	1	257,	0,
chrX:47229618-47229997	CDK16	+	1	379,	0,
chr22:42869712-42870162	PACSIN2	-	1	450,	0,
chr8:27285685-27286141	TRIM35	-	1	456,	0,
chrX:108154271-108154671	ATG4A	+	1	400,	0,
chrX:108153776-108154274	ATG4A	+	1	498,	0,
chr20:59026195-59026654	TUBB1	+	1	459,	0,
chr22:43129302-43129712	BIK	+	1	410,	0,
chr19:54637126-54637528	LILRB1	+	1	402,	0,
chr19:54636674-54637172	LILRB1	+	1	498,	0,
chrX:48577923-48578325	RBM3	+	1	402,	0,
chrX:134887632-134887900	MOSPD1	-	1	268,	0,
chr19:14119512-14119775	ASF1B	-	1	263,	0,
chrX:123911825-123912281	XIAP	+	1	456,	0,
chr8:89953242-89958868	NBN	-	3	448,271,143,	0,2041,5483,
chrX:16844586-16845042	RBBP7	-	1	456,	0,
chr8:89935363-89946221	NBN	-	4	248,48,112,81,	0,1663,7890,10777,
chr19:15451624-15451897	RASAL3	-	1	273,	0,
chr13:76995856-76996378	CLN5	+	1	522,	0,
chr13:77002119-77002581	CLN5	+	1	462,	0,
chr13:77000936-77001386	CLN5	+	1	450,	0,
chrX:48903180-48903448	SLC35A2	-	1	268,	0,
chrX:48903554-48904016	SLC35A2	-	1	462,	0,
chrX:76177812-76178250	PBDC1	+	1	438,	0,
chr22:36510855-36511606	EIF3D	-	2	144,103,	0,648,
chr16:30114105-30114389	MAPK3	-	1	284,	0,
chr20:36549433-36549883	MYL9	+	1	450,	0,
chrX:46881968-46882358	RP2	+	1	390,	0,
chr19:11574660-11574924	ACP5	-	1	264,	0,
chrX:130372965-130373361	SLC25A14	+	1	396,	0,
chr16:67828157-67828513	CENPT	-	2	232,39,	0,317,
chrX:136660045-136660390	CD40LG	+	1	345,	0,
chrX:136659349-136659793	CD40LG	+	1	444,	0,
chr13:40729228-40749257	MRPS31	-	2	372,119,	0,19910,
chr22:40770005-40770503	SLC25A17	-	1	498,	0,
chr16:71859680-71859935	ZNF821	-	1	255,	0,
chr22:41230856-41231271	L3MBTL2	+	1	415,	0,
chr8:30679389-30681080	GSR	-	2	279,176,	0,1515,
chr19:41618971-41619295	CEACAM4	-	1	324,	0,
chrX:154381147-154381523	EMD	+	1	376,	0,
chr16:4690527-4690974	MGRN1	+	1	447,	0,
chr16:87707731-87708504	KLHDC4	-	2	343,154,	0,619,
chr22:41576900-41577162	PMM1	-	1	262,	0,
chrX:154483717-154484288	UBL4A	-	1	571,	0,
chr19:43766533-43766807	KCNN4	-	1	274,	0,
chrX:154484126-154484318	UBL4A	-	1	192,	0,
chr16:48356116-48356560	LONP2	+	1	444,	0,
chr16:48353030-48353594	LONP2	+	1	564,	0,
chr20:34560542-34560809	PIGU	-	1	267,	0,
chr16:74305236-74305866	PSMD7	+	1	630,	0,
chr16:74305896-74306288	PSMD7	+	1	392,	0,
chr19:38836388-38836760	HNRNPL	-	1	372,	0,
chr14:22920525-22920773	PRMT5	-	1	248,	0,
chr18:80046002-80046440	RBFA	+	1	438,	0,
chr16:68301001-68301433	SLC7A6OS	-	1	432,	0,
chr16:68300575-68300977	SLC7A6OS	-	1	402,	0,
chr19:44992927-44993341	CLPTM1	+	1	414,	0,
chr16:69463403-69463883	CYB5B	+	1	480,	0,
chr16:69462778-69463228	CYB5B	+	1	450,	0,
chr14:50905166-50908325	PYGL	-	2	389,54,	0,3105,
chr16:287440-287730	AXIN1	-	1	290,	0,
chr16:70687439-70687666	VAC14	-	1	227,	0,
chr19:7472079-7472484	ARHGEF18	+	1	405,	0,
chr16:5024844-5025147	NAGPA	-	1	303,	0,
chr18:9254315-9254777	ANKRD12	+	1	462,	0,
chr18:9254808-9255372	ANKRD12	+	1	564,	0,
chr18:9255256-9255874	ANKRD12	+	1	618,	0,
chr18:9255523-9256945	ANKRD12	+	1	1422,	0,
chr18:9255790-9256234	ANKRD12	+	1	444,	0,
chr14:67337935-67338523	ATP6V1D	-	1	588,	0,
chr14:67338539-67349237	ATP6V1D	-	6	222,77,65,102,43,200,	0,1901,4833,7229,8870,10498,
chrX:101626060-101626534	ARMCX3	+	1	474,	0,
chrX:101627459-101627843	ARMCX3	+	1	384,	0,
chr16:83915758-83916238	MLYCD	+	1	480,	0,
chr16:1445260-1445758	CLCN7	-	1	498,	0,
chr19:13144058-13144327	STX10	-	1	269,	0,
chr14:77331091-77331577	GSTZ1	+	1	486,	0,
chr16:10767930-10769351	NUBP1	+	2	101,304,	0,1117,
chr14:92688594-92688994	RIN3	+	1	400,	0,
chrX:111688413-111688851	ALG13	+	1	438,	0,
chrX:111684885-111688209	ALG13	+	2	217,322,	0,3002,
chr16:11872617-11873079	GSPT1	-	1	462,	0,
chr16:84565596-84565851	COTL1	-	1	255,	0,
chr13:49701159-49701669	KPNA3	-	1	510,	0,
chr13:49699320-49699571	KPNA3	-	1	251,	0,
chr13:51767993-51768258	DHRS12	-	1	265,	0,
chr16:58518700-58519156	SETD6	+	1	456,	0,
chr16:58521863-58522253	SETD6	+	1	390,	0,
chrX:153929856-153930870	NAA10	-	2	366,107,	0,907,
chr19:49835861-49837057	MED25	+	3	83,179,210,	0,365,986,
chr16:67154185-67154474	TRADD	-	1	289,	0,
chr16:68301390-68301823	SLC7A6	+	1	433,	0,
chr14:88612563-88613049	ZC3H14	+	1	486,	0,
chr14:88609661-88611929	ZC3H14	+	3	141,105,184,	0,1173,2084,
chr19:55132732-55137207	TNNT1	-	4	227,39,89,104,	0,1155,1334,4371,
chr16:20924618-20925006	LYRM1	+	1	388,	0,
chr16:3022625-3022892	HCFC1R1	-	1	267,	0,
chrX:48902398-48903143	PQBP1	+	3	118,62,215,	0,334,530,
chr19:15353467-15353917	AKAP8	-	1	450,	0,
chr19:15354552-15355026	AKAP8	-	1	474,	0,
chr16:31039589-31040229	STX4	+	3	61,94,317,	0,134,323,
chr16:31034474-31034954	STX4	+	1	480,	0,
chr14:90942821-90943223	RPS6KA5	-	1	402,	0,
chr14:90870790-90871210	RPS6KA5	-	1	420,	0,
chr14:90871448-90871898	RPS6KA5	-	1	450,	0,
chrX:77826364-77826635	MAGT1	-	1	271,	0,
chrX:77827396-77827864	MAGT1	-	1	468,	0,
chr16:67657512-67657851	ACD	-	2	171,89,	0,250,
chr16:23570455-23570911	UBFD1	+	1	456,	0,
chr16:23574033-23574389	UBFD1	+	1	356,	0,
chr16:400211-400787	NME4	+	1	576,	0,
chr19:41861148-41871476	RPS19	+	4	63,182,53,125,	0,7883,8551,10203,
chr19:29615305-29615875	POP4	+	1	570,	0,
chr16:729323-729785	HAGHL	+	1	462,	0,
chr16:4509393-4509976	HMOX2	+	2	144,347,	0,236,
chr16:4509951-4510347	HMOX2	+	1	396,	0,
chr15:63141651-63142061	LACTB	+	1	410,	0,
chr19:17278940-17279402	BABAM1	+	1	462,	0,
chr19:39834458-39834807	FBL	-	2	103,139,	0,210,
chr16:29665127-29665583	QPRT	+	1	456,	0,
chr16:29670468-29670930	QPRT	+	1	462,	0,
chr16:1324941-1325421	UBE2I	+	1	480,	0,
chr16:29670121-29670517	QPRT	+	1	396,	0,
chr16:1326617-1327018	UBE2I	+	1	401,	0,
chr14:20457391-20457772	APEX1	+	1	381,	0,
chr19:4037641-4038157	PIAS4	+	1	516,	0,
chr19:4039013-4039386	PIAS4	+	1	373,	0,
chr16:3408969-3409364	ZNF174	+	1	395,	0,
[truncated: 9,686 more rows]

## Sheet: 4k exonic PASs
Genomic annotation of exonic PASs called from the 4k PBMC scRNA-seq dataset from 10x Genomics.
Location	Gene	strand	Exon number	Length of each peak block (BED file format)	Start site of each peak block (BED file format)
chr20:50934867-50935188	DPM1	-	1	321,	0,
chr1:169853050-169853512	SCYL3	-	1	462,	0,
chr6:53497341-53497830	GCLC	-	1	489,	0,
chr6:143495466-143495874	FUCA2	-	1	408,	0,
chr1:169851844-169853100	C1orf112	+	2	91,310,	0,946,
chr1:27612255-27612705	FGR	-	1	450,	0,
chr6:53498059-53498701	GCLC	-	1	642,	0,
chr1:24472571-24472976	NIPAL3	+	1	405,	0,
chr1:24465924-24466338	NIPAL3	+	1	414,	0,
chr1:24471154-24471610	NIPAL3	+	1	456,	0,
chr7:92112153-92112420	CYP51A1	-	1	267,	0,
chr6:46139747-46140215	ENPP4	+	1	468,	0,
chr7:92398889-92399345	ANKIB1	+	1	456,	0,
chr7:92400914-92401383	ANKIB1	+	1	469,	0,
chr7:92200008-92200404	KRIT1	-	1	396,	0,
chr7:92200342-92200858	KRIT1	-	1	516,	0,
chr12:8940361-8940669	M6PR	-	1	308,	0,
chr4:17607569-17607972	LAP3	+	1	403,	0,
chr12:8941204-8942014	M6PR	-	1	810,	0,
chr12:8941123-8941369	M6PR	-	1	246,	0,
chrX:65512582-65512900	LAS1L	-	1	318,	0,
chrX:65518143-65523688	LAS1L	-	2	321,128,	0,5417,
chr17:38921381-38921770	LASP1	+	1	389,	0,
chr17:38916163-38917003	LASP1	+	1	840,	0,
chrX:2740865-2741309	CD99	+	1	444,	0,
chr3:50118570-50118966	RBM5	+	1	396,	0,
chr3:50092154-50092574	RBM5	+	1	420,	0,
chr3:50104895-50105315	RBM5	+	1	420,	0,
chr3:50101558-50102536	RBM5	+	1	978,	0,
chr11:64269830-64270119	BAD	-	1	289,	0,
chr3:50093007-50093517	RBM5	+	1	510,	0,
chr2:37248727-37249225	NDUFAF7	+	1	498,	0,
chr2:37242516-37243050	NDUFAF7	+	1	534,	0,
chr2:37247465-37248469	NDUFAF7	+	2	163,334,	0,670,
chr3:129555175-129555559	PLXND1	-	1	384,	0,
chr17:48122332-48122770	SNX11	+	1	438,	0,
chr4:15840333-15849108	CD38	+	2	204,569,	0,8206,
chr4:15852843-15853232	CD38	+	1	389,	0,
chr7:1815793-1816080	MAD1L1	-	1	287,	0,
chrY:2740865-2741309	CD99	+	1	444,	0,
chr7:93358609-93359047	VPS50	+	1	438,	0,
chr1:33008865-33009285	AK2	-	1	420,	0,
chr1:33010740-33014522	AK2	-	3	92,194,0,	0,2467,3782,
chr1:33009868-33010354	AK2	-	1	486,	0,
chr7:127591312-127591700	ARF5	+	1	388,	0,
chr2:201185721-201196219	CASP10	+	4	402,92,134,377,	0,1985,7263,10121,
chr2:201219669-201220101	CASP10	+	1	432,	0,
chr2:201200343-201200751	CASP10	+	1	408,	0,
chr7:8113769-8127994	ICA1	-	2	274,121,	0,14104,
chr7:150804355-150805118	TMEM176A	+	2	116,291,	0,472,
chr16:90004871-90005159	DBNDD1	-	1	288,	0,
chr17:28397759-28398197	SARM1	+	1	438,	0,
chr3:50075217-50077237	RBM6	+	2	112,229,	0,1791,
chr3:50092154-50092574	RBM6	+	1	420,	0,
chr3:50058493-50058931	RBM6	+	1	438,	0,
chr7:26668667-26669087	SKAP2	-	1	420,	0,
chr7:26667068-26667341	SKAP2	-	1	273,	0,
chr7:26668057-26668465	SKAP2	-	1	408,	0,
chr7:26669074-26669494	SKAP2	-	1	420,	0,
chr2:201135998-201141639	CFLAR	+	3	108,81,265,	0,4359,5376,
chr3:50059604-50061641	RBM6	+	4	141,41,80,179,	0,1352,1536,1858,
chr2:201160930-201164327	CFLAR	+	2	11,492,	0,2905,
chr2:201171289-201171745	CFLAR	+	1	456,	0,
chr2:201167104-201167584	CFLAR	+	1	480,	0,
chr7:96208496-96208946	SLC25A13	-	1	450,	0,
chr2:201172291-201172705	CFLAR	+	1	414,	0,
chr2:201160506-201163849	CFLAR	+	2	435,14,	0,3329,
chr2:201167604-201168492	CFLAR	+	1	888,	0,
chr12:2803522-2803978	FKBP4	+	1	456,	0,
chr12:2801177-2803362	FKBP4	+	2	178,211,	0,1974,
chr2:201168578-201169262	CFLAR	+	1	684,	0,
chr3:50093007-50093517	RBM6	+	1	510,	0,
chr1:23083290-23083689	KDM1A	+	1	399,	0,
chr2:201139439-201139907	CFLAR	+	1	468,	0,
chr2:201140453-201140867	CFLAR	+	1	414,	0,
chr16:23581014-23585359	NDUFAB1	-	3	158,98,23,	0,1262,4322,
chrX:11118577-11121897	HCCS	+	3	42,85,285,	0,2330,3035,
chrX:11122664-11123086	HCCS	+	1	422,	0,
chr17:47143839-47156952	CDC27	-	4	142,111,113,39,	0,7967,10833,13074,
chr17:47120351-47120897	CDC27	-	1	546,	0,
chr17:28347155-28347587	POLDIP2	-	1	432,	0,
chr17:28347748-28348216	POLDIP2	-	1	468,	0,
chr7:102473428-102474531	POLR2J	-	2	255,170,	0,933,
chr9:35104112-35104485	FAM214B	-	1	373,	0,
chr4:109684573-109687716	MCUB	+	3	72,115,201,	0,678,2942,
chr4:109688190-109688719	MCUB	+	1	529,	0,
chr16:57428530-57428962	CIAPIN1	-	1	432,	0,
chr16:57428187-57428407	CIAPIN1	-	1	220,	0,
chr12:21468910-21469187	RECQL	-	1	277,	0,
chr12:21469355-21469793	RECQL	-	1	438,	0,
chr12:21470010-21471719	RECQL	-	3	335,128,291,	0,959,1418,
chr2:75664245-75670370	GCFC2	-	3	537,123,232,	0,1684,5893,
chr2:75701795-75702173	GCFC2	-	1	378,	0,
chr3:50061749-50061960	RBM6	+	1	211,	0,
chr2:75665999-75670216	GCFC2	-	2	53,78,	0,4139,
chr11:3359032-3359566	ZNF195	-	1	534,	0,
chr17:35004257-35005037	LIG3	+	1	780,	0,
chr11:3360339-3371091	ZNF195	-	2	225,116,	0,10636,
chr19:18867826-18868230	UPF1	+	1	404,	0,
chr7:107161037-107161559	PRKAR2B	+	1	522,	0,
chr17:44372180-44374373	ITGA2B	-	2	242,19,	0,2174,
chrX:119470917-119471331	SLC25A5	+	1	414,	0,
chr16:20796337-20797190	ACSM3	+	2	151,304,	0,549,
chr12:47663293-47667067	RPAP3	-	2	296,87,	0,3687,
chr17:48026167-48026437	COPZ2	-	1	270,	0,
chr7:75888509-75888926	RHBDD2	+	1	417,	0,
chr13:77005249-77005639	FBXL3	-	1	390,	0,
chr13:77006085-77006871	FBXL3	-	1	786,	0,
chrX:11775370-11775760	MSL3	+	1	390,	0,
chrX:24213849-24214557	ZFX	+	1	708,	0,
chrX:11759732-11761606	MSL3	+	4	142,94,99,106,	0,671,1105,1768,
chrX:11759939-11760401	MSL3	+	1	462,	0,
chr2:74425094-74425755	WDR54	+	3	142,73,185,	0,323,476,
chr17:47807372-47807649	OSBPL7	-	1	277,	0,
chr16:3726564-3727332	CREBBP	-	1	768,	0,
chr7:140084769-140085279	KDM7A	-	1	510,	0,
chr7:140090204-140090612	KDM7A	-	1	408,	0,
chr17:35726003-35726413	AP2B1	+	1	410,	0,
chr17:35723675-35724107	AP2B1	+	1	432,	0,
chr13:77097542-77097932	MYCBP2	-	1	390,	0,
chr16:30522745-30523185	ITGAL	+	1	440,	0,
chr13:77044657-77044960	MYCBP2	-	1	303,	0,
chr13:77045052-77045394	MYCBP2	-	1	342,	0,
chr16:30475172-30475682	ITGAL	+	1	510,	0,
chr16:30522543-30522759	ITGAL	+	1	216,	0,
chr16:30505245-30505977	ITGAL	+	1	732,	0,
chr16:19502400-19502808	GDE1	-	1	408,	0,
chr16:19501693-19501970	GDE1	-	1	277,	0,
chr16:19502968-19503406	GDE1	-	1	438,	0,
chr16:19502121-19502343	GDE1	-	1	222,	0,
chr7:105077379-105090125	KMT2E	+	4	53,116,108,116,	0,1467,4309,12630,
chr7:105063423-105074792	KMT2E	+	4	156,79,57,149,	0,3304,10196,11220,
chr7:105081712-105091725	KMT2E	+	3	84,263,509,	0,8297,9504,
chr7:105113681-105114107	KMT2E	+	1	426,	0,
chr7:105091377-105091677	KMT2E	+	1	300,	0,
chr7:39686748-39706344	RALA	+	4	32,207,173,221,	0,3634,9937,19375,
chr7:105075940-105077170	KMT2E	+	2	140,207,	0,1023,
chr7:39707728-39708120	RALA	+	1	392,	0,
chr19:18589594-18592336	REX1BD	+	3	88,78,228,	0,1260,2514,
chr7:141653477-141653939	AGK	+	1	462,	0,
chr17:7225342-7225659	DVL2	-	1	317,	0,
chr7:77940209-77940861	PHTF2	+	2	92,333,	0,319,
chr7:87907960-87908386	DBF4	+	1	426,	0,
chr7:77956801-77957269	PHTF2	+	1	468,	0,
chr7:87887349-87904540	DBF4	+	7	48,75,35,44,127,113,248,	0,634,9125,9945,12872,13415,16943,
chr7:87907467-87907911	DBF4	+	1	444,	0,
chr7:87878118-87888040	DBF4	+	5	106,178,49,68,57,	0,6861,8726,9211,9865,
chr7:77920313-77929306	PHTF2	+	3	151,154,197,	0,2310,8796,
chr17:14208302-14208680	COX10	+	1	378,	0,
chr17:14076887-14077361	COX10	+	1	474,	0,
chr19:39385813-39386275	PAF1	-	1	462,	0,
chrX:7900630-7921759	PNPLA4	-	4	186,151,64,46,	0,1359,11398,21083,
chr13:77097939-77098311	MYCBP2	-	1	372,	0,
chr12:1788279-1788674	ADIPOR2	+	1	395,	0,
chr12:1783967-1786246	ADIPOR2	+	2	105,302,	0,1977,
chr11:68028875-68029282	ALDH3B1	+	1	407,	0,
chr11:68028144-68028762	ALDH3B1	+	1	618,	0,
chr17:5461936-5462602	DHX33	-	1	666,	0,
chr17:5440917-5441210	DHX33	-	1	293,	0,
chr17:5442268-5442682	DHX33	-	1	414,	0,
chr17:45263119-45263429	MAP3K14	-	1	310,	0,
chr17:2676540-2681951	PAFAH1B1	+	3	65,155,222,	0,3624,5189,
chr17:2593959-2666132	PAFAH1B1	+	4	46,220,83,116,	0,44140,71413,72057,
chr17:2685195-2685615	PAFAH1B1	+	1	420,	0,
chr19:3594732-3595182	TBXA2R	-	1	450,	0,
chr17:9913850-9914276	GAS7	-	1	426,	0,
chr17:9910609-9911008	GAS7	-	1	399,	0,
chr17:50555257-50555852	SPATA20	+	2	54,360,	0,235,
chr19:2353515-2353953	SPPL2B	+	1	438,	0,
chr19:2341537-2341933	SPPL2B	+	1	396,	0,
chr19:2342013-2342595	SPPL2B	+	1	582,	0,
chr17:12992388-12992790	ELAC2	-	1	402,	0,
chr16:2821317-2821731	PRSS21	+	1	414,	0,
chr7:30496621-30496925	GGCT	-	1	304,	0,
chr6:82214288-82214720	IBTK	-	1	432,	0,
chr6:82170203-82170635	IBTK	-	1	432,	0,
chr6:82217974-82223538	IBTK	-	3	162,122,98,	0,2616,5466,
chr6:82200578-82202710	IBTK	-	3	129,59,182,	0,844,1950,
chr17:50110632-50111106	PDK2	+	1	474,	0,
chr17:28639238-28640765	KIAA0100	-	4	221,66,123,205,	0,337,663,1322,
chr17:9915495-9915963	GAS7	-	1	468,	0,
chr19:17943563-17943991	CCDC124	+	1	428,	0,
chr7:38725548-38725926	VPS41	-	1	378,	0,
chr7:38772462-38795550	VPS41	-	5	174,128,96,65,85,	0,1653,4217,17339,23003,
chr7:38722974-38723244	VPS41	-	1	270,	0,
chrX:120430661-120442045	LAMP2	-	2	800,315,	0,11069,
chrX:120430937-120431063	LAMP2	-	1	126,	0,
chr19:45162928-45163933	TRAPPC6A	-	2	294,17,	0,988,
chrX:120436459-120436897	LAMP2	-	1	438,	0,
chr16:1349240-1349525	TSR3	-	1	285,	0,
chr16:784974-785311	RPUSD1	-	1	337,	0,
chr16:188969-190000	LUC7L	-	2	369,32,	0,999,
chr16:205979-227496	LUC7L	-	4	167,109,97,254,	0,2099,14670,21263,
chr16:189482-189938	LUC7L	-	1	456,	0,
chr6:16145185-16146854	MYLIP	+	2	131,192,	0,1477,
chr6:16147824-16148248	MYLIP	+	1	424,	0,
chr16:3291057-3291477	ZNF263	+	1	420,	0,
chr16:3286454-3286904	ZNF263	+	1	450,	0,
chr1:1751232-1751533	NADK	-	1	301,	0,
chr1:1752482-1752914	NADK	-	1	432,	0,
chr1:54779712-54779980	TTC22	-	1	268,	0,
chr7:112457922-112458318	IFRD1	+	1	396,	0,
chr7:112475788-112476214	IFRD1	+	1	426,	0,
chr7:112456831-112457239	IFRD1	+	1	408,	0,
chr7:112472731-112475756	IFRD1	+	2	129,326,	0,2699,
chr17:63928740-63929020	CD79B	-	1	280,	0,
chr17:63432304-63432593	CYB561	-	1	289,	0,
chr17:63433002-63433590	CYB561	-	1	588,	0,
chr17:50965612-50966050	SPAG9	-	1	438,	0,
chr12:106991364-106991655	CRY1	-	1	291,	0,
chr7:106090503-106090798	SYPL1	-	1	295,	0,
chr7:106091681-106093099	SYPL1	-	2	257,150,	0,1268,
chr19:45090493-45090955	MARK4	+	1	462,	0,
chr19:45146885-45147293	MARK4	+	1	408,	0,
chr17:40019097-40019345	MED24	-	1	248,	0,
chr19:4357531-4360086	MPND	+	4	53,88,91,170,	0,552,1632,2385,
chr19:45181388-45181826	MARK4	+	1	438,	0,
chr19:45303277-45303709	MARK4	+	1	432,	0,
chr16:2088708-2088986	PKD1	-	1	278,	0,
chr12:16364004-16364424	MGST1	+	1	420,	0,
chr7:157268854-157269370	UBE3C	+	1	516,	0,
chr19:41586447-41586844	CEACAM21	+	1	397,	0,
chrX:154329941-154330350	TKTL1	+	1	409,	0,
chr3:48599002-48600071	UQCRC1	-	3	189,74,8,	0,633,1061,
chr19:3777970-3778277	MATK	-	1	307,	0,
chr12:4612665-4613909	DYRK4	+	2	52,397,	0,847,
chr7:73477037-73477457	BAZ1B	-	1	420,	0,
chr7:73477783-73478239	BAZ1B	-	1	456,	0,
chr7:73440406-73440712	BAZ1B	-	1	306,	0,
chr16:583703-584109	PIGQ	+	1	406,	0,
chr7:73478208-73478562	BAZ1B	-	1	354,	0,
chr16:577198-577588	PIGQ	+	1	390,	0,
chr16:569078-569546	PIGQ	+	1	468,	0,
chr6:111373554-111374076	REV3L	-	1	522,	0,
chr6:111374687-111375149	REV3L	-	1	462,	0,
chr6:111381264-111381498	REV3L	-	1	234,	0,
chr7:38230271-38230671	STARD3NL	+	1	400,	0,
chr7:38230074-38230236	STARD3NL	+	1	162,	0,
chr6:142219198-142219630	VTA1	+	1	432,	0,
chr6:142218677-142219091	VTA1	+	1	414,	0,
chr6:142220342-142220846	VTA1	+	1	504,	0,
chr3:52492630-52493068	NISCH	+	1	438,	0,
chr3:52481515-52481929	NISCH	+	1	414,	0,
chr12:6820405-6820799	CD4	+	1	394,	0,
chr2:36980902-36981448	HEATR5B	-	1	546,	0,
chr6:142751469-142751745	HIVEP2	-	1	276,	0,
chr17:32369906-32370440	ZNF207	+	1	534,	0,
chr17:32380550-32380970	ZNF207	+	1	420,	0,
chr17:32369575-32369959	ZNF207	+	1	384,	0,
chr6:142752232-142752706	HIVEP2	-	1	474,	0,
chr17:32377371-32377803	ZNF207	+	1	432,	0,
chr1:23751425-23751887	ELOA	+	1	462,	0,
chr8:56073038-56074161	RPS20	-	3	233,72,101,	0,657,1022,
chr6:170535120-170537253	PSMB1	-	2	284,19,	0,2114,
chr12:6913829-6914241	LRRC23	+	1	412,	0,
chr16:3223227-3223647	ZNF200	-	1	420,	0,
chr19:3750856-3751491	APBA3	-	3	240,139,57,	0,333,578,
chr1:27761254-27762136	FAM76A	+	1	882,	0,
chr17:51288144-51297936	UTP18	+	4	58,141,37,154,	0,5759,8821,9638,
chr1:27762735-27763122	FAM76A	+	1	387,	0,
chr1:27761263-27761545	FAM76A	+	1	282,	0,
chr1:23795138-23795539	LYPLA2	+	1	401,	0,
chr6:13621498-13621884	RANBP9	-	1	386,	0,
chr17:58205441-58205742	MKS1	-	1	301,	0,
chr17:16028413-16028827	TTC19	+	1	414,	0,
chr14:93287544-93288012	BTBD7	-	1	468,	0,
chr19:43659917-43661135	PLAUR	-	1	1218,	0,
chr19:43646095-43652464	PLAUR	-	2	452,239,	0,6130,
chr14:93239433-93239871	BTBD7	-	1	438,	0,
chr14:93241283-93241751	BTBD7	-	1	468,	0,
chr17:16001855-16003977	TTC19	+	3	169,37,146,	0,938,1976,
chr19:43648560-43648986	PLAUR	-	1	426,	0,
chr8:133458906-133459296	ST3GAL1	-	1	390,	0,
chr8:133454848-133455132	ST3GAL1	-	1	284,	0,
chr8:133456047-133456461	ST3GAL1	-	1	414,	0,
chr12:6237881-6238271	CD9	+	1	390,	0,
chr19:811828-812327	PTBP1	+	1	499,	0,
chr19:15422054-15422540	WIZ	-	1	486,	0,
chr3:52523904-52524495	STAB1	+	3	112,112,195,	0,196,396,
chr9:123104471-123104866	RABGAP1	+	1	395,	0,
chr3:169966745-169982933	SEC62	+	4	112,107,104,226,	0,8863,10201,15962,
chr3:169993778-169994168	SEC62	+	1	390,	0,
chr3:169993493-169993739	SEC62	+	1	246,	0,
chr3:169987989-169993142	SEC62	+	2	369,548,	0,4605,
chrX:101349447-101349769	BTK	-	1	322,	0,
chr6:15520685-15521075	JARID2	+	1	390,	0,
chr6:15521605-15522042	JARID2	+	1	437,	0,
chr6:15521225-15521651	JARID2	+	1	426,	0,
chr16:21179570-21179978	TMEM159	+	1	408,	0,
chr16:21180218-21180616	TMEM159	+	1	398,	0,
chrY:19705340-19705886	KDM5D	-	1	546,	0,
chr12:6531552-6531955	NCAPD2	+	1	403,	0,
chr7:5725357-5739379	RNF216	-	4	80,163,101,103,	0,4075,5358,13919,
chr19:35904401-35907461	TYROBP	-	3	232,42,15,	0,2817,3045,
chr7:5621180-5621612	RNF216	-	1	432,	0,
chr7:5620047-5620394	RNF216	-	1	347,	0,
chr7:5641029-5652582	RNF216	-	2	346,169,	0,11384,
chr3:42594608-42595010	SS18L2	+	1	402,	0,
chr14:76786161-76786587	ANGEL1	-	1	426,	0,
chr14:76787246-76787624	ANGEL1	-	1	378,	0,
chr19:49806866-49807189	FUZ	-	1	323,	0,
chr14:93219316-93227161	UBR7	+	4	44,161,60,218,	0,933,2997,7627,
chr14:93228806-93229215	UBR7	+	1	409,	0,
chr4:1744554-1745176	TACC3	+	3	69,119,228,	0,158,394,
chr14:50466533-50476298	MAP4K5	-	5	111,130,71,41,39,	0,2118,8544,9595,9726,
chr14:50418501-50418827	MAP4K5	-	1	326,	0,
chr3:43699347-43699761	ABHD5	+	1	414,	0,
chr3:43718390-43718816	ABHD5	+	1	426,	0,
chr3:43721146-43721584	ABHD5	+	1	438,	0,
chr3:43719326-43719830	ABHD5	+	1	504,	0,
chr19:35716619-35717038	ZBTB32	+	1	419,	0,
chr1:149928651-149928945	MTMR11	-	1	294,	0,
chr7:151378026-151378449	NUB1	+	1	423,	0,
chr7:151355861-151367064	NUB1	+	4	88,93,105,125,	0,267,4280,11078,
chr7:151345444-151355901	NUB1	+	5	21,166,57,69,133,	0,3629,5980,7368,10324,
chr16:3069133-3069565	IL32	+	1	432,	0,
chr7:151349235-151352857	NUB1	+	3	4,57,45,	0,2189,3577,
chr7:151376605-151377315	NUB1	+	2	205,268,	0,442,
chr17:51168302-51171744	NME1-NME2	+	3	40,111,257,	0,1635,3185,
chr17:51161654-51162062	NME1-NME2	+	1	408,	0,
chr12:53711110-53711554	CALCOCO1	-	1	444,	0,
chr5:139330013-139330457	MATR3	+	1	444,	0,
chr7:151360959-151361229	NUB1	+	1	270,	0,
chr5:139326024-139329955	MATR3	+	2	259,610,	0,3321,
chr16:29847231-29848039	MVP	+	2	153,277,	0,531,
chr17:44319625-44319948	SLC25A39	-	1	323,	0,
chr16:29821882-29822530	MVP	+	1	648,	0,
chr19:15380050-15380381	AKAP8L	-	1	331,	0,
chr19:15400915-15401610	AKAP8L	-	2	127,460,	0,235,
chr1:114717272-114717722	CSDE1	-	1	450,	0,
chr1:114717972-114719629	CSDE1	-	3	243,131,50,	0,641,1607,
chr1:114716913-114717143	CSDE1	-	1	230,	0,
chr8:143437659-143437955	ZC3H3	-	1	296,	0,
chr8:28753278-28753716	EXTL3	+	1	438,	0,
chr5:141984834-141988060	RNF14	+	2	98,327,	0,2899,
chr5:141988792-141989188	RNF14	+	1	396,	0,
chr4:70788821-70793962	RUFY3	+	3	151,96,177,	0,674,4964,
chr4:70808102-70808619	RUFY3	+	1	517,	0,
chr4:70806764-70807364	RUFY3	+	1	600,	0,
chr4:70791514-70791928	RUFY3	+	1	414,	0,
chr12:42160017-42160443	YAF2	-	1	426,	0,
chr12:42161614-42238349	YAF2	-	3	150,124,194,	0,75985,76541,
chr12:42159055-42160099	YAF2	-	1	1044,	0,
chr12:42159022-42159448	YAF2	-	1	426,	0,
chr1:209780579-209782320	TRAF3IP3	+	3	26,112,264,	0,766,1477,
chr12:12974870-12975165	HEBP1	-	1	295,	0,
chr11:65211584-65212006	CAPN1	+	1	422,	0,
chr1:209777452-209779646	TRAF3IP3	+	3	34,61,215,	0,659,1979,
chr2:32812559-32821051	TTC27	+	3	55,99,235,	0,4898,8257,
chr19:46390427-46390871	PPP5C	+	1	444,	0,
chr1:171796546-171796978	EEF1AKNMT	+	1	432,	0,
chr1:171797336-171797720	EEF1AKNMT	+	1	384,	0,
chr19:45409612-45416865	ERCC1	-	4	112,67,98,44,	0,4065,5249,7209,
chr19:45407334-45407608	ERCC1	-	1	274,	0,
chr19:45413433-45413675	ERCC1	-	1	242,	0,
chr19:45413921-45414065	ERCC1	-	1	144,	0,
chr12:6539509-6539953	IFFO1	-	1	444,	0,
chr2:109819388-109819814	RGPD5	+	1	426,	0,
chr6:53267398-53267672	ELOVL5	-	1	274,	0,
chr2:109837775-109838003	RGPD5	+	1	228,	0,
chr6:53294047-53294527	ELOVL5	-	1	480,	0,
chrX:149502644-149503100	IDS	-	1	456,	0,
chrX:149487103-149490542	IDS	-	2	209,228,	0,3211,
chrX:149478716-149479208	IDS	-	1	492,	0,
chr19:39980363-39981448	PSMC4	+	3	90,54,256,	0,299,829,
chrX:149481860-149483192	IDS	-	1	1332,	0,
chrX:149496270-149496498	IDS	-	1	228,	0,
chrX:149479364-149479970	IDS	-	1	606,	0,
chrX:149482632-149482884	IDS	-	1	252,	0,
chr14:60968066-60968557	MNAT1	+	1	491,	0,
chr3:52694488-52694786	GLT8D1	-	1	298,	0,
chr4:6621998-6622430	MAN2B2	+	1	432,	0,
chr6:83196138-83196552	RWDD2A	+	1	414,	0,
chr2:200853009-200853444	CLK1	-	1	435,	0,
chr6:111661255-111661759	FYN	-	1	504,	0,
chr10:124986065-124986479	ZRANB1	+	1	414,	0,
chr10:124942849-124943269	ZRANB1	+	1	420,	0,
chr6:111660332-111660631	FYN	-	1	299,	0,
chr2:32157222-32157637	SPAST	+	1	415,	0,
chr2:32098756-32114875	SPAST	+	2	134,237,	0,15882,
chr11:94419776-94430040	MRE11	-	2	404,129,	0,10135,
chr2:63605953-63607197	MDH1	+	2	74,335,	0,909,
chr11:94415570-94415903	MRE11	-	1	333,	0,
chr10:253807-254637	ZMYND11	+	1	830,	0,
chr10:254027-254189	ZMYND11	+	1	162,	0,
chr2:206123834-206126748	NDUFS1	-	3	441,71,38,	0,2705,2876,
chrX:48689349-48691427	WAS	+	2	84,320,	0,1758,
chr17:51177425-51177709	MBTD1	-	1	284,	0,
chr17:51191267-51191669	MBTD1	-	1	402,	0,
chr12:16036893-16037295	DERA	+	1	402,	0,
chr15:34856469-34856967	AQR	-	1	498,	0,
chr15:34904365-34906783	AQR	-	2	139,238,	0,2180,
chr22:50523139-50523457	NCAPH2	+	1	318,	0,
chr3:131001550-131002084	ATP2C1	+	1	534,	0,
chr12:120575831-120576915	RNF10	+	2	118,325,	0,759,
chrX:154401737-154402199	DNASE1L1	-	1	462,	0,
chr12:120577171-120577588	RNF10	+	1	417,	0,
chr6:96553650-96554046	UFL1	+	1	396,	0,
chr6:96554837-96555276	UFL1	+	1	439,	0,
chr7:44383566-44383998	NUDCD3	-	1	432,	0,
chr2:177539004-177539484	AGPS	+	1	480,	0,
chr3:52212299-52214327	ALAS1	+	2	120,307,	0,1721,
chr10:99711835-99712255	COX15	-	1	420,	0,
chr10:99714080-99714596	COX15	-	1	516,	0,
chr10:99713409-99713985	COX15	-	1	576,	0,
chr11:65297214-65297628	POLA2	+	1	414,	0,
chr11:35221680-35229491	CD44	+	2	51,362,	0,7449,
chr11:35231998-35232402	CD44	+	1	404,	0,
chr11:35229625-35230039	CD44	+	1	414,	0,
chr11:35186854-35187292	CD44	+	1	438,	0,
chr11:35176810-35177272	CD44	+	1	462,	0,
chr6:35321380-35321771	DEF6	+	1	391,	0,
chr2:118993181-118994660	MARCO	+	2	118,273,	0,1206,
chr14:91378626-91379052	CCDC88C	-	1	426,	0,
chr14:91271323-91271626	CCDC88C	-	1	303,	0,
chr6:122432576-122432972	HSF2	+	1	396,	0,
chr14:91285633-91289220	CCDC88C	-	2	202,115,	0,3472,
chr14:91278919-91279303	CCDC88C	-	1	384,	0,
chr1:35566372-35566786	NCDN	+	1	414,	0,
chr6:2833481-2833907	SERPINB1	-	1	426,	0,
chr1:32176153-32176563	KPNA6	+	1	410,	0,
chr6:2833004-2833418	SERPINB1	-	1	414,	0,
chr1:32175079-32176051	KPNA6	+	1	972,	0,
chr6:2832332-2832626	SERPINB1	-	1	294,	0,
chr1:32172780-32173176	KPNA6	+	1	396,	0,
chr17:50360751-50361171	XYLT2	+	1	420,	0,
chr11:73662424-73662819	PLEKHB1	+	1	395,	0,
chr11:17088249-17088681	PIK3C2A	-	1	432,	0,
chr11:17141281-17141713	PIK3C2A	-	1	432,	0,
chr11:17086552-17086978	PIK3C2A	-	1	426,	0,
chr1:160754422-160754821	SLAMF7	+	1	399,	0,
chr1:160749966-160753638	SLAMF7	+	4	126,118,61,532,	0,338,2220,3140,
chr2:218394732-218395364	SLC11A1	+	2	52,439,	0,193,
chr2:218387759-218389035	SLC11A1	+	2	195,386,	0,890,
chr2:218396470-218396894	SLC11A1	+	1	424,	0,
chr2:218395343-218395877	SLC11A1	+	1	534,	0,
chr14:102339124-102342370	ZNF839	+	2	98,267,	0,2979,
chrX:48458537-48458840	SLC38A5	-	1	303,	0,
chrX:119538149-119538375	CXorf56	-	1	226,	0,
chrX:119538809-119539349	CXorf56	-	1	540,	0,
chr1:24899511-24899883	RUNX3	-	1	372,	0,
chr1:24901025-24901457	RUNX3	-	1	432,	0,
chr10:112430292-112430688	ZDHHC6	-	1	396,	0,
chr11:102337364-102337736	BIRC3	+	1	372,	0,
chr13:42299943-42300357	AKAP11	+	1	414,	0,
chr13:42322870-42323261	AKAP11	+	1	391,	0,
chr13:42302620-42303022	AKAP11	+	1	402,	0,
chr2:65074860-65075256	CEP68	+	1	396,	0,
chr2:65084131-65084533	CEP68	+	1	402,	0,
chr2:65086581-65087004	CEP68	+	1	423,	0,
chr1:150159202-150159652	PLEKHO1	+	1	450,	0,
chrX:136210948-136211359	FHL1	+	1	411,	0,
chr1:93888414-93888876	GCLM	-	1	462,	0,
chr1:93887473-93887893	GCLM	-	1	420,	0,
chr11:3087114-3087918	OSBPL5	-	1	804,	0,
chr11:3094879-3095269	OSBPL5	-	1	390,	0,
chr11:123431020-123435756	GRAMD1B	+	2	145,322,	0,4414,
chr11:123627372-123627774	GRAMD1B	+	1	402,	0,
chr19:35346957-35347361	CD22	+	1	404,	0,
chr19:35336063-35337017	CD22	+	1	954,	0,
chr6:137197485-137197781	IFNGR1	-	1	296,	0,
chr6:137203189-137204532	IFNGR1	-	2	495,200,	0,1143,
chr6:137205789-137206287	IFNGR1	-	1	498,	0,
chr1:193096438-193097701	GLRX2	-	2	320,117,	0,1146,
chr10:45445735-45446113	ALOX5	+	1	378,	0,
chr20:35842546-35863192	PHF20	+	4	197,83,78,179,	0,4804,15756,20467,
chr20:35949612-35950122	PHF20	+	1	510,	0,
chr15:64137593-64138037	SNX1	+	1	444,	0,
chr20:35950097-35950361	PHF20	+	1	264,	0,
chr15:64143802-64144282	SNX1	+	1	480,	0,
chr9:99982446-100006587	ERP44	-	3	266,101,81,	0,2521,24060,
chr9:99982035-99982503	ERP44	-	1	468,	0,
chr6:42689517-42691305	UBR2	+	2	152,273,	0,1515,
chr17:5308722-5338054	RABEP1	+	4	99,202,159,35,	0,23227,26462,29297,
chr13:23730189-23756571	MIPEP	-	2	255,26,	0,26356,
chr6:42693086-42693504	UBR2	+	1	418,	0,
chr17:5383323-5383737	RABEP1	+	1	414,	0,
chr17:5385405-5385837	RABEP1	+	1	432,	0,
chr11:61019972-61020377	CD6	+	1	405,	0,
chr2:58159449-58159905	VRK2	+	1	456,	0,
chr6:89367858-89372520	RRAGD	-	2	348,83,	0,4579,
chr12:95300751-95301201	VEZT	+	1	450,	0,
chr2:58084842-58085466	VRK2	+	1	624,	0,
chr2:58131783-58146427	VRK2	+	4	144,57,165,111,	0,3358,7883,14533,
chr17:5336415-5336649	RABEP1	+	1	234,	0,
chr12:95300241-95300655	VEZT	+	1	414,	0,
chr12:95263522-95263966	VEZT	+	1	444,	0,
chr4:42087124-42087544	SLC30A9	+	1	420,	0,
chr4:42018042-42023403	SLC30A9	+	4	127,98,91,101,	0,2374,4796,5260,
chr6:107870744-107871158	SEC63	-	1	414,	0,
chr6:107869819-107870155	SEC63	-	1	336,	0,
chr6:107871374-107871920	SEC63	-	1	546,	0,
chr3:119417335-119417743	ARHGAP31	+	1	408,	0,
chr5:150401625-150402045	CD74	-	1	420,	0,
chr22:17735323-17738211	BID	-	2	267,194,	0,2694,
chr22:17734138-17734449	BID	-	1	311,	0,
chr6:136260527-136260971	BCLAF1	-	1	444,	0,
chr16:5083627-5085088	ALG1	+	2	129,338,	0,1123,
chr6:136261272-136267220	BCLAF1	-	2	204,191,	0,5757,
chr16:5084982-5085534	ALG1	+	1	552,	0,
chr6:136269302-136275951	BCLAF1	-	4	309,83,104,419,	0,2693,3780,6230,
chr6:136258564-136258996	BCLAF1	-	1	432,	0,
chr6:136269315-136269597	BCLAF1	-	1	282,	0,
chr6:136268057-136268393	BCLAF1	-	1	336,	0,
chr10:17236320-17237593	VIM	+	2	58,363,	0,910,
chr10:17235248-17236326	VIM	+	3	140,42,32,	0,598,1046,
chr14:54784456-54789154	SAMD4A	+	2	163,238,	0,4460,
chr6:136256847-136257267	BCLAF1	-	1	420,	0,
chr6:136261003-136261159	BCLAF1	-	1	156,	0,
chr17:42522141-42522611	ATP6V0A1	+	1	470,	0,
chr6:161166081-161166477	AGPAT4	-	1	396,	0,
chr6:33572547-33572879	BAK1	-	1	332,	0,
chr2:3188925-3189314	EIPR1	-	1	389,	0,
chr2:3213843-3214281	EIPR1	-	1	438,	0,
chr6:161136038-161136518	AGPAT4	-	1	480,	0,
chr6:26414814-26415208	BTN3A1	+	1	394,	0,
chr18:9537220-9537616	RALBP1	+	1	396,	0,
chr8:100257060-100257353	RNF19A	-	1	293,	0,
chr8:100257908-100258286	RNF19A	-	1	378,	0,
chr1:156806243-156806548	SH2D2A	-	1	305,	0,
chr19:5917286-5917883	RANBP3	-	2	366,89,	0,508,
chr19:5916139-5916421	RANBP3	-	1	282,	0,
chr7:151238407-151238827	CHPF2	+	1	420,	0,
chr11:47268253-47268868	NR1H3	+	2	101,318,	0,297,
chr8:52622458-52622755	RB1CC1	-	1	297,	0,
chr8:52684876-52687013	RB1CC1	-	2	643,160,	0,1977,
chr8:52622891-52623275	RB1CC1	-	1	384,	0,
chr15:29117308-29117740	APBA2	+	1	432,	0,
chr10:89015398-89015794	FAS	+	1	396,	0,
chr10:89014661-89015165	FAS	+	1	504,	0,
chr15:29117924-29118315	APBA2	+	1	391,	0,
chr14:65742690-65743176	FUT8	+	1	486,	0,
chr1:12208820-12209228	TNFRSF1B	+	1	408,	0,
chr1:12207460-12207940	TNFRSF1B	+	1	480,	0,
chr14:61550585-61550976	PRKCH	+	1	391,	0,
chr20:52151274-52151700	ZFP64	-	1	426,	0,
chr11:47821369-47821777	NUP160	-	1	408,	0,
chr14:69461977-69462390	SLC39A9	+	1	413,	0,
chr8:2145011-2145515	MYOM2	+	1	504,	0,
chr11:47839474-47839930	NUP160	-	1	456,	0,
chr11:47778087-47778583	NUP160	-	1	496,	0,
chr12:15903059-15903478	STRAP	+	1	419,	0,
chr4:67593280-67607337	STAP1	+	3	75,92,143,	0,13016,13914,
chr12:15895454-15895898	STRAP	+	1	444,	0,
chr1:109237706-109238174	SARS1	+	1	468,	0,
chr5:172968515-172969761	RPL26L1	+	2	83,348,	0,898,
chr2:70295975-70296272	FAM136A	-	1	297,	0,
chr2:70297123-70301026	FAM136A	-	2	353,186,	0,3717,
chr6:138792930-138793319	CCDC28A	+	1	389,	0,
chr20:56518477-56518909	RTF2	+	1	432,	0,
chr7:151213494-151213908	ABCF2	-	1	414,	0,
chr4:177431526-177434423	AGA	-	3	281,132,41,	0,1688,2856,
chr4:177430774-177431040	AGA	-	1	266,	0,
chr4:67606897-67607192	STAP1	+	1	295,	0,
chr14:58304885-58318826	ARID4A	+	4	123,89,78,115,	0,1137,13657,13826,
chr20:44942140-44942590	TOMM34	-	1	450,	0,
chr3:27385932-27394582	SLC4A7	-	4	90,172,67,64,	0,3999,5808,8586,
chr19:42090987-42091533	POU2F2	-	1	546,	0,
chr3:27372721-27373042	SLC4A7	-	1	321,	0,
chr19:42090210-42090624	POU2F2	-	1	414,	0,
chr4:39327646-39351473	RFC1	-	4	109,121,74,125,	0,14699,17755,23702,
chr19:42087611-42087995	POU2F2	-	1	384,	0,
chr4:39320244-39345455	RFC1	-	7	424,86,76,76,231,121,54,	0,1043,3096,6319,7280,22101,25157,
chr4:39366249-39366375	RFC1	-	1	126,	0,
chr19:42089785-42090151	POU2F2	-	1	366,	0,
chr4:39287456-39287735	RFC1	-	1	279,	0,
chr19:42087064-42087562	POU2F2	-	1	498,	0,
chr4:39288143-39288719	RFC1	-	1	576,	0,
chr19:42088489-42088945	POU2F2	-	1	456,	0,
chr19:42086110-42086474	POU2F2	-	1	364,	0,
chr11:494512-494915	RNH1	-	2	265,32,	0,371,
chr19:42093466-42093892	POU2F2	-	1	426,	0,
chr20:51003656-51003962	KCNG1	-	1	306,	0,
chr19:42088065-42088515	POU2F2	-	1	450,	0,
chr4:39341571-39341985	RFC1	-	1	414,	0,
chr17:3661133-3661547	CTNS	+	1	414,	0,
chr16:75577502-75577881	GABARAPL2	+	1	379,	0,
chr1:77564442-77564982	AC118549.1	-	1	540,	0,
chr1:70147764-70148124	LRRC7	+	1	360,	0,
chr19:13773874-13774282	MRI1	+	1	408,	0,
chr17:44352695-44353106	GRN	+	1	411,	0,
chr3:194640791-194641104	LSG1	-	1	313,	0,
chr3:194641972-194648934	LSG1	-	4	274,172,78,253,	0,2601,4192,6709,
chr1:244408808-244409258	ADSS2	-	1	450,	0,
chr1:244409492-244411531	ADSS2	-	2	145,244,	0,1795,
chr17:21314830-21315232	MAP2K3	+	1	402,	0,
chr16:67884111-67884499	EDC4	+	1	388,	0,
chr5:177609864-177610330	B4GALT7	+	1	466,	0,
chr5:177604311-177605253	B4GALT7	+	2	229,208,	0,734,
chr1:16246840-16247123	FBXO42	-	1	283,	0,
chr1:16250455-16251139	FBXO42	-	1	684,	0,
chr14:88438058-88438484	SPATA7	+	1	426,	0,
chr2:218118-218568	SH3YL1	-	1	450,	0,
chr2:218620-219058	SH3YL1	-	1	438,	0,
chr2:232887-247798	SH3YL1	-	3	341,111,260,	0,1273,14651,
chr6:133987080-133987524	TBPL1	+	1	444,	0,
chr5:163518637-163519354	MAT2B	+	1	717,	0,
chr5:6599239-6599501	NSUN2	-	1	262,	0,
chr5:163519259-163519331	MAT2B	+	1	72,	0,
chr8:24335645-24336215	ADAM28	+	1	570,	0,
chr8:24300036-24310358	ADAM28	+	3	40,75,195,	0,9858,10127,
chr22:50525752-50526109	TYMP	-	2	165,108,	0,249,
chr8:24354344-24354956	ADAM28	+	1	612,	0,
chrX:150986092-150987967	HMGB3	+	3	97,173,190,	0,1036,1685,
chr19:7561145-7561764	PNPLA6	+	2	171,276,	0,343,
chr6:49492609-49493107	CENPQ	+	1	498,	0,
chr4:13568738-13569091	BOD1L1	-	1	353,	0,
chr5:55416107-55424999	MTREX	+	3	24,103,279,	0,6771,8613,
chr4:13614328-13614808	BOD1L1	-	1	480,	0,
chr5:55425167-55425579	MTREX	+	1	412,	0,
chr4:13604701-13614082	BOD1L1	-	6	382,71,137,110,165,570,	0,2416,3829,4594,6233,8811,
chr6:166929504-166934156	RNASET2	-	3	286,73,65,	0,1540,4587,
chr12:122472707-122473595	ZCCHC8	-	1	888,	0,
chr4:67618693-67619125	UBA6	-	1	432,	0,
chr4:67616789-67617191	UBA6	-	1	402,	0,
chr5:169604366-169604778	SPDL1	+	1	412,	0,
chr15:68187653-68188079	PIAS1	+	1	426,	0,
chr15:68189252-68189822	PIAS1	+	1	570,	0,
chr15:68191049-68191481	PIAS1	+	1	432,	0,
chrX:14008640-14009078	GEMIN8	-	1	438,	0,
chr1:6633145-6633589	THAP3	+	1	444,	0,
chr15:68190372-68190768	PIAS1	+	1	396,	0,
chr17:78852977-78853257	TIMP2	-	1	280,	0,
chr17:78855527-78855911	TIMP2	-	1	384,	0,
chr17:78853394-78853574	TIMP2	-	1	180,	0,
chr15:68086519-68086915	PIAS1	+	1	396,	0,
chr8:53715638-53743641	ATP6V1H	-	2	385,64,	0,27939,
chr8:53756110-53756746	ATP6V1H	-	1	636,	0,
chr14:90033104-90043350	TDP1	+	2	109,280,	0,9966,
chr14:90044364-90044764	TDP1	+	1	400,	0,
chr6:143479132-143489377	PEX3	+	3	65,95,234,	0,6020,10011,
chr6:143489579-143490053	PEX3	+	1	474,	0,
chr2:85394753-85398052	CAPG	-	3	204,87,32,	0,785,3267,
chr5:863720-864140	BRD9	-	1	420,	0,
chr19:49866019-49866445	PNKP	-	1	426,	0,
chr19:49861174-49861871	PNKP	-	4	190,60,86,99,	0,275,434,598,
chr19:49869019-49869463	PNKP	-	1	444,	0,
chr5:134579088-134579484	JADE2	+	1	396,	0,
chr5:134582831-134583230	JADE2	+	1	399,	0,
chr6:155257401-155285472	TFB1M	-	3	680,126,314,	0,2872,27757,
chr6:117560269-117560648	GOPC	-	1	379,	0,
chr8:58583508-58583817	NSMAF	-	1	309,	0,
chr17:7235029-7235869	PHF23	-	1	840,	0,
chr8:58585321-58585753	NSMAF	-	1	432,	0,
chr8:58631268-58635567	NSMAF	-	4	277,35,66,99,	0,3921,4037,4200,
chr5:170248057-170248477	LCP2	-	1	420,	0,
chr5:170247469-170248057	LCP2	-	1	588,	0,
chr7:127373956-127374490	ZNF800	-	1	534,	0,
chr7:127374566-127374974	ZNF800	-	1	408,	0,
chr5:170248499-170248919	LCP2	-	1	420,	0,
chr7:127371701-127373697	ZNF800	-	2	112,355,	0,1641,
chr7:127370324-127370756	ZNF800	-	1	432,	0,
chr5:170246233-170246669	LCP2	-	1	436,	0,
chr7:127370060-127370312	ZNF800	-	1	252,	0,
chr2:85342089-85342485	RETSAT	-	1	396,	0,
chr5:137937960-137938186	FAM13B	-	1	226,	0,
chr3:182943353-182943791	DCUN1D1	-	1	438,	0,
chr3:182942305-182942827	DCUN1D1	-	1	522,	0,
chr3:182944660-182945152	DCUN1D1	-	1	492,	0,
chr2:98589753-98590185	INPP4A	+	1	432,	0,
chr2:98590392-98590830	INPP4A	+	1	438,	0,
chrX:18892623-18893427	PHKA2	-	1	804,	0,
chr4:25278662-25279142	PI4K2B	+	1	480,	0,
chr10:1131758-1132184	WDR37	+	1	426,	0,
chr5:138934301-138934739	CTNNA1	+	1	438,	0,
chr5:138934742-138934988	CTNNA1	+	1	246,	0,
chr10:11330888-11331314	CELF2	+	1	426,	0,
chr13:20690986-20691370	IFT88	+	1	384,	0,
chr10:11333139-11333559	CELF2	+	1	420,	0,
chrX:13773963-13774383	GPM6B	-	1	420,	0,
chr10:11329399-11329849	CELF2	+	1	450,	0,
chr10:11321117-11321531	CELF2	+	1	414,	0,
chr15:52581317-52581625	FAM214A	-	1	308,	0,
chr4:36228881-36229301	ARAP2	-	1	420,	0,
chr4:36065912-36066482	ARAP2	-	1	570,	0,
chr11:78215293-78215729	GAB2	-	1	436,	0,
chr3:51948278-51948867	PARP3	+	1	589,	0,
chr19:46838136-46838508	AP2S1	-	1	372,	0,
chrX:17753267-17753681	SCML1	+	1	414,	0,
chrX:17754587-17754988	SCML1	+	1	401,	0,
chr11:93811997-93812417	MED17	+	1	420,	0,
chr12:4487735-4488083	C12orf4	-	1	348,	0,
chr12:4489223-4490746	C12orf4	-	2	675,224,	0,1299,
chr10:11333979-11334387	CELF2	+	1	408,	0,
chr11:113797877-113798597	USP28	-	1	720,	0,
chr10:11333553-11333901	CELF2	+	1	348,	0,
chr10:11336068-11336626	CELF2	+	1	558,	0,
chr10:11332333-11332753	CELF2	+	1	420,	0,
chr10:11331345-11331555	CELF2	+	1	210,	0,
chr5:176383938-176384249	NOP16	-	1	311,	0,
chr3:131013875-131014147	ASTE1	-	1	272,	0,
chr3:131014237-131016438	ASTE1	-	2	149,294,	0,1907,
chr3:131023680-131024028	ASTE1	-	1	348,	0,
chr1:7781042-7781432	VAMP3	+	1	390,	0,
chr1:7777087-7780322	VAMP3	+	3	230,50,696,	0,1031,2539,
chr1:7780042-7780342	VAMP3	+	1	300,	0,
chrX:13760904-13767432	OFD1	+	4	306,99,109,305,	0,1440,2841,6223,
chr2:84906019-84906671	TMSB10	+	2	97,282,	0,370,
chrX:13768031-13769298	OFD1	+	3	192,66,232,	0,687,1035,
chr16:12573796-12574287	SNX29	+	1	491,	0,
chr5:60874449-60887578	ERCC8	-	2	233,138,	0,12991,
chr7:74231647-74232079	RFC2	-	1	432,	0,
chr2:224473884-224474322	CUL3	-	1	438,	0,
chr7:18668456-18668858	HDAC9	+	1	402,	0,
chr2:224513466-224514836	CUL3	-	2	171,224,	0,1146,
chr10:74119514-74120210	VCL	+	1	696,	0,
chr10:74070681-74072921	VCL	+	3	138,107,191,	0,294,2049,
chr16:12526951-12527359	SNX29	+	1	408,	0,
chr10:74114238-74118250	VCL	+	3	148,103,227,	0,557,3785,
chr4:57030253-57031158	POLR2B	+	2	145,259,	0,646,
chrX:49281400-49301461	PPP1R3F	+	4	60,81,158,110,	0,581,17876,19951,
chr3:100324846-100325248	TBC1D23	+	1	402,	0,
chr1:186313817-186317580	TPR	-	3	208,94,98,	0,812,3665,
chr3:100315978-100323805	TBC1D23	+	4	208,134,193,218,	0,3091,4799,7609,
chr16:56943488-56943890	HERPUD1	+	1	402,	0,
chr16:56936644-56937034	HERPUD1	+	1	390,	0,
chr16:56939832-56940354	HERPUD1	+	1	522,	0,
chr6:13790722-13801371	MCUR1	-	6	141,113,52,70,40,83,	0,1156,3172,8111,9619,10566,
chr6:13790539-13790713	MCUR1	-	1	174,	0,
chr6:13801303-13807066	MCUR1	-	3	85,102,141,	0,940,5622,
chr12:123209717-123214803	MPHOSPH9	-	2	444,59,	0,5027,
chr12:123194477-123202738	MPHOSPH9	-	4	123,86,154,114,	0,3770,7687,8147,
chr12:123154219-123154645	MPHOSPH9	-	1	426,	0,
chr12:123152320-123152634	MPHOSPH9	-	1	314,	0,
chr2:135724865-135725270	R3HDM1	+	1	405,	0,
chr12:123159469-123159883	MPHOSPH9	-	1	414,	0,
chr16:11967677-11968068	TNFRSF17	+	1	391,	0,
chrX:10138874-10141630	WWC3	+	3	61,126,195,	0,539,2561,
chrX:10144084-10144474	WWC3	+	1	390,	0,
chr5:83580883-83581411	VCAN	+	1	528,	0,
chr5:83581922-83582303	VCAN	+	1	381,	0,
chr5:83512163-83537194	VCAN	+	2	232,187,	0,24844,
chr12:57768532-57769066	METTL1	-	1	534,	0,
chr5:83581495-83581897	VCAN	+	1	402,	0,
chr5:83580104-83581010	VCAN	+	1	906,	0,
chr9:93565719-93566112	FAM120A	+	1	393,	0,
chr9:93565273-93565693	FAM120A	+	1	420,	0,
chr5:176658649-176659054	TSPAN17	+	1	405,	0,
chr9:93564333-93564783	FAM120A	+	1	450,	0,
chr5:14509826-14510228	TRIO	+	1	402,	0,
chr6:42206807-42207086	MRPS10	-	1	279,	0,
chr6:42207162-42207768	MRPS10	-	1	606,	0,
chr6:42207515-42210574	MRPS10	-	3	856,88,86,	0,1343,2973,
chr6:42207627-42207975	MRPS10	-	1	348,	0,
chr1:7844803-7845177	PER3	+	1	374,	0,
chr16:67546377-67546788	RIPOR1	+	1	411,	0,
chr1:7847596-7850915	UTS2	-	3	285,42,103,	0,2044,3216,
chr1:40300489-40300841	COL9A2	-	1	352,	0,
chr1:19328875-19329300	SLC66A1	+	1	425,	0,
chr9:136850004-136851027	PHPT1	+	2	132,272,	0,751,
chr5:1317764-1318250	CLPTM1L	-	1	486,	0,
chr6:156935923-156936391	ARID1B	+	1	468,	0,
chr6:156936380-156936614	ARID1B	+	1	234,	0,
chr6:156943101-156943479	ARID1B	+	1	378,	0,
chr6:157208649-157209351	ARID1B	+	1	702,	0,
chr6:156942194-156942632	ARID1B	+	1	438,	0,
chr6:157210303-157210735	ARID1B	+	1	432,	0,
chr16:88643289-88646125	CYBA	-	2	281,9,	0,2827,
chr14:59504320-59504722	JKAMP	+	1	402,	0,
chr14:59503771-59504143	JKAMP	+	1	372,	0,
chr8:73551986-73582845	STAU2	-	2	332,75,	0,30784,
chr1:10306389-10306755	KIF1B	+	1	366,	0,
chr8:73617366-73688668	STAU2	-	3	84,134,14,	0,55741,71288,
chr8:73739821-73740223	STAU2	-	1	402,	0,
chr8:73550568-73551042	STAU2	-	1	474,	0,
chr4:158905282-158905702	FNIP2	+	1	420,	0,
chr1:114773498-114773882	SIKE1	-	1	384,	0,
chr4:158907661-158908050	FNIP2	+	1	389,	0,
chr1:114773705-114780685	SIKE1	-	4	666,112,141,236,	0,2641,5437,6744,
chr7:26185892-26186318	NFE2L3	+	1	426,	0,
chr1:19258317-19259357	MRTO4	+	2	235,676,	0,364,
chr19:18929201-18929503	HOMER3	-	1	302,	0,
chr5:180235774-180236200	MAPK9	-	1	426,	0,
chr1:19259044-19259422	MRTO4	+	1	378,	0,
chr5:153991739-153992147	FAM114A2	-	1	408,	0,
chr5:153992483-153992903	FAM114A2	-	1	420,	0,
chr14:57289642-57290104	AP5M1	+	1	462,	0,
chr14:57289099-57289579	AP5M1	+	1	480,	0,
chr11:2848569-2849037	KCNQ1	+	1	468,	0,
chr3:138654025-138654397	PIK3CB	-	1	372,	0,
chr8:73653683-73653977	STAU2	-	1	294,	0,
chr1:243305707-243306085	SDCCAG8	+	1	378,	0,
chr1:243304678-243305315	SDCCAG8	+	2	98,303,	0,334,
chr1:243489059-243500091	SDCCAG8	+	2	80,335,	0,10697,
chr14:89161028-89162078	FOXN3	-	1	1050,	0,
chr6:15522807-15523102	DTNBP1	-	1	295,	0,
chr1:243306067-243306511	SDCCAG8	+	1	444,	0,
chr6:15615291-15637864	DTNBP1	-	3	107,131,120,	0,12052,22453,
chr6:15523570-15523984	DTNBP1	-	1	414,	0,
chr14:89156178-89156562	FOXN3	-	1	384,	0,
chr14:89161208-89161346	FOXN3	-	1	138,	0,
chr10:97365304-97365910	RRP12	-	1	606,	0,
chr10:97356671-97357121	RRP12	-	1	450,	0,
chr1:19303965-19304278	AKR7A2	-	1	313,	0,
chr14:89161861-89161999	FOXN3	-	1	138,	0,
chr3:47851534-47851972	MAP4	-	1	438,	0,
chr3:47850690-47851004	MAP4	-	1	314,	0,
chr12:79773811-79774237	PPP1R12A	-	1	426,	0,
chr4:25417690-25418498	ANAPC4	+	2	48,343,	0,465,
chr1:235131634-235131982	ARID4B	-	1	348,	0,
chr8:102204502-102205021	RRM2B	-	1	519,	0,
chr1:235154881-235161138	ARID4B	-	3	230,135,245,	0,5630,6012,
chr5:157390628-157393237	CYFIP2	+	2	39,404,	0,2205,
chr5:157395199-157395595	CYFIP2	+	1	396,	0,
chr1:235166877-235167309	ARID4B	-	1	432,	0,
chr1:235161136-235161298	ARID4B	-	1	162,	0,
chr5:157302721-157304465	CYFIP2	+	2	168,227,	0,1517,
chr1:235135765-235137965	ARID4B	-	3	4,38,88,	0,269,2112,
chr1:241593594-241594008	OPN3	-	1	414,	0,
chr1:241635897-241640168	OPN3	-	2	175,286,	0,3985,
chr1:241593165-241593585	OPN3	-	1	420,	0,
chr1:241628838-241629252	OPN3	-	1	414,	0,
chr1:235134896-235135650	ARID4B	-	1	754,	0,
chr1:12511636-12512047	VPS13D	+	1	411,	0,
chr15:78546648-78549244	PSMA4	+	2	49,454,	0,2142,
chr2:20248691-20249060	PUM2	-	1	369,	0,
chr1:16397758-16398145	SZRD1	+	1	387,	0,
chr1:16395959-16396397	SZRD1	+	1	438,	0,
chr1:16395190-16395634	SZRD1	+	1	444,	0,
chr2:20249711-20250305	PUM2	-	1	594,	0,
chr1:12509961-12510387	VPS13D	+	1	426,	0,
chr1:179354094-179354730	SOAT1	+	1	636,	0,
chr1:179354911-179355361	SOAT1	+	1	450,	0,
chr1:179358276-179358680	SOAT1	+	1	404,	0,
chr1:53851719-53852031	YIPF1	-	1	312,	0,
chr1:9270950-9271337	H6PD	+	1	387,	0,
chr1:53852117-53860249	YIPF1	-	3	152,49,193,	0,2884,7939,
chr1:9267862-9268252	H6PD	+	1	390,	0,
chr1:179355651-179356101	SOAT1	+	1	450,	0,
chr1:39841039-39841447	TRIT1	-	1	408,	0,
chr17:78795628-78796054	USP36	-	1	426,	0,
chr17:78787381-78787752	USP36	-	1	371,	0,
chr1:234391313-234391683	TARBP1	-	1	370,	0,
chr2:202292699-202303540	NOP58	+	6	203,133,60,132,135,154,	0,4680,5146,7535,10222,10687,
chr2:202303007-202303642	NOP58	+	2	49,256,	0,379,
chr4:169729470-169731748	HPF1	-	2	238,44,	0,2234,
chr9:125236222-125236642	HSPA5	-	1	420,	0,
chr5:72359788-72360226	PTCD2	+	1	438,	0,
chr2:159803355-159803647	LY75	-	1	292,	0,
chr12:10699089-10699447	YBX3	-	1	358,	0,
chr12:10699473-10704221	YBX3	-	4	180,98,173,170,	0,1781,2487,4578,
chr6:111558913-111559327	TRAF3IP2	-	1	414,	0,
chr5:113532980-113539165	YTHDC2	+	4	64,101,155,91,	0,1325,2662,6094,
chr12:51060017-51060424	LETMD1	+	1	407,	0,
chr5:113548900-113553814	YTHDC2	+	3	119,177,224,	0,4281,4690,
chr2:37106505-37107027	EIF2AK2	-	1	522,	0,
chr5:113594845-113595285	YTHDC2	+	1	440,	0,
chr2:37099210-37099500	EIF2AK2	-	1	290,	0,
chr1:26797848-26798430	PIGV	+	1	582,	0,
chr11:6211345-6211623	FAM160A2	-	1	278,	0,
chr11:6216561-6216969	FAM160A2	-	1	408,	0,
chr10:5765223-5765496	GDI2	-	1	273,	0,
chr1:23787843-23788232	PITHD1	+	1	389,	0,
chr16:27630979-27631639	KIAA0556	+	1	660,	0,
chr14:64052589-64053003	SYNE2	+	1	414,	0,
chr14:64226037-64226433	SYNE2	+	1	396,	0,
chr14:64073970-64076169	SYNE2	+	2	165,224,	0,1975,
chr6:138406026-138413175	HEBP2	+	2	124,295,	0,6854,
chr14:64022633-64025116	SYNE2	+	3	229,201,204,	0,1624,2279,
chr14:63954485-63976701	SYNE2	+	5	429,99,100,136,138,	0,7040,9414,13224,22078,
chr14:63998166-63999136	SYNE2	+	2	161,222,	0,748,
chr14:64081372-64087919	SYNE2	+	2	207,248,	0,6299,
chr4:17632079-17632475	FAM184B	-	1	396,	0,
chr14:63960500-63960878	SYNE2	+	1	378,	0,
chr1:203743647-203744081	ATP2B4	+	1	434,	0,
chr1:53767695-53772417	NDC1	-	2	337,88,	0,4634,
chr22:47173701-47174091	TBC1D22A	+	1	390,	0,
chr22:46793663-46878815	TBC1D22A	+	3	177,175,162,	0,3781,84990,
chr19:50416638-50418018	POLD1	+	4	84,51,96,176,	0,407,534,1204,
chr22:47037075-47037645	TBC1D22A	+	1	570,	0,
chr22:46894655-46974507	TBC1D22A	+	3	190,113,217,	0,17419,79635,
chr22:47175275-47175699	TBC1D22A	+	1	424,	0,
chr22:46997559-47037221	TBC1D22A	+	2	149,150,	0,39512,
chr11:43391851-43396938	TTC17	+	2	100,229,	0,4858,
chr4:151670814-151671276	GATB	-	1	462,	0,
chr11:43446121-43446577	TTC17	+	1	456,	0,
chr11:43494538-43494933	TTC17	+	1	395,	0,
chr11:43370158-43370560	TTC17	+	1	402,	0,
chr11:43490273-43493959	TTC17	+	3	84,142,186,	0,1747,3500,
chr3:182902336-182902738	ATP11B	+	1	402,	0,
chr3:182921238-182921629	ATP11B	+	1	391,	0,
chr3:182914287-182914731	ATP11B	+	1	444,	0,
chr7:140017693-140020311	TBXAS1	+	2	139,286,	0,2332,
chr3:182918674-182919076	ATP11B	+	1	402,	0,
chr19:55452985-55453391	ISOC2	-	1	406,	0,
chr3:182836237-182837270	ATP11B	+	2	232,199,	0,834,
chr12:47782722-47783062	HDAC7	-	1	340,	0,
chr12:47792993-47793413	HDAC7	-	1	420,	0,
chr19:17218354-17219829	USE1	+	3	36,173,198,	0,859,1277,
chr19:17217456-17217948	USE1	+	1	492,	0,
chr14:87932990-87933410	GALC	-	1	420,	0,
chr19:17218392-17218856	USE1	+	1	464,	0,
chr14:87963315-87965681	GALC	-	2	195,176,	0,2190,
chr6:149582218-149591332	GINM1	+	2	384,605,	0,8509,
chr6:149590867-149591599	GINM1	+	1	732,	0,
chr12:131711081-131725888	SFSWAP	+	5	365,121,130,84,483,	0,2990,3741,8373,14324,
chr6:149591445-149591745	GINM1	+	1	300,	0,
chr12:131764577-131778186	SFSWAP	+	3	108,189,121,	0,1541,13488,
chr12:131799003-131799737	SFSWAP	+	2	105,314,	0,420,
chr12:131725450-131725570	SFSWAP	+	1	120,	0,
chr16:22333552-22334128	POLR3E	+	1	576,	0,
chr11:77661755-77662175	RSF1	-	1	420,	0,
chr16:22334025-22334487	POLR3E	+	1	462,	0,
chr16:1363205-1363490	UNKL	-	1	285,	0,
chr16:1396409-1397315	UNKL	-	1	906,	0,
chr12:56271699-56271978	CS	-	1	279,	0,
chr16:1364913-1365591	UNKL	-	1	678,	0,
chr16:1398332-1398830	UNKL	-	1	498,	0,
chr9:122844556-122844795	RC3H2	-	1	239,	0,
chr9:122890151-122890595	RC3H2	-	1	444,	0,
chr11:73396235-73396673	RELT	+	1	438,	0,
chr11:73396672-73396984	RELT	+	1	312,	0,
chr11:73397055-73397474	RELT	+	1	419,	0,
chr9:122874519-122874915	RC3H2	-	1	396,	0,
chr9:122853792-122854293	RC3H2	-	2	293,108,	0,393,
chr12:7931310-7933032	SLC2A3	-	1	1722,	0,
chr12:7930696-7931530	SLC2A3	-	1	834,	0,
chr12:7919230-7919571	SLC2A3	-	1	341,	0,
chr17:28954901-28955188	SEZ6	-	1	287,	0,
chr20:45898411-45898820	CTSA	+	1	409,	0,
chr1:36304969-36305347	THRAP3	+	1	378,	0,
chr6:149411126-149411613	TAB2	+	1	487,	0,
chr20:62813601-62814000	OGFR	+	1	399,	0,
chr1:111766849-111767281	DDX20	+	1	432,	0,
chr1:111762330-111766120	DDX20	+	3	451,100,383,	0,576,3407,
chr6:149410543-149411113	TAB2	+	1	570,	0,
chr1:210590143-210590551	HHAT	+	1	408,	0,
chr19:55674290-55674715	U2AF2	+	1	425,	0,
chr11:32933118-32933562	QSER1	+	1	444,	0,
chr3:179765625-179784227	USP13	+	3	222,83,179,	0,16114,18423,
chr19:3578682-3579088	HMG20B	+	1	406,	0,
chr19:3575520-3575958	HMG20B	+	1	438,	0,
chr10:68761015-68773011	CCAR1	+	4	176,190,238,23,	0,4873,10191,11973,
chr10:68755460-68761076	CCAR1	+	3	75,82,69,	0,1834,5547,
chr10:68789825-68791597	CCAR1	+	2	89,390,	0,1382,
chr11:32105152-32105542	RCN1	+	1	390,	0,
chr10:68786549-68788348	CCAR1	+	3	142,119,205,	0,1378,1594,
chr10:68791652-68792102	CCAR1	+	1	450,	0,
chr10:100981371-100986887	MRPL43	-	3	171,61,138,	0,2384,5378,
chr10:68792118-68792310	CCAR1	+	1	192,	0,
chr10:100986259-100986661	MRPL43	-	1	402,	0,
chr10:68756299-68756569	CCAR1	+	1	270,	0,
chr14:77933539-77933977	ADCK1	+	1	438,	0,
chr7:148800615-148801083	CUL1	+	1	468,	0,
chr9:120903926-120904376	TRAF1	-	1	450,	0,
chr5:74718943-74721298	HEXB	+	4	27,89,103,180,	0,1485,1700,2175,
chr10:86435256-86435547	WAPL	-	1	291,	0,
chr10:86436976-86437408	WAPL	-	1	432,	0,
chr8:119730774-119731045	TAF2	-	1	271,	0,
chr12:50175788-50176054	LIMA1	-	1	266,	0,
chr16:75599007-75599673	ADAT1	-	1	666,	0,
chr1:16972577-16972964	CROCC	+	1	387,	0,
chr1:212364459-212364879	PACC1	-	1	420,	0,
chr20:46366050-46366359	ELMO2	-	1	309,	0,
chr19:18990888-18991141	SUGP2	-	1	253,	0,
chr19:18994251-18994635	SUGP2	-	1	384,	0,
chr16:2949403-2949829	FLYWCH1	+	1	426,	0,
chr19:19000845-19001637	SUGP2	-	1	792,	0,
chr6:106185901-106186321	ATG5	-	1	420,	0,
chr19:2997639-3000650	TLE2	-	2	315,3,	0,3008,
chr6:106279677-106308572	ATG5	-	3	145,77,208,	0,13351,28687,
chr2:42707976-42709258	MTA3	+	2	77,384,	0,898,
chr6:106184474-106184882	ATG5	-	1	408,	0,
chr19:47702892-47703277	BICRA	+	1	385,	0,
chr3:128071276-128071683	SEC61A1	+	1	407,	0,
chr12:96278523-96278967	CDK17	-	1	444,	0,
chr5:97162914-97167498	RIOK2	-	3	310,95,31,	0,2137,4553,
chr5:175959538-175959772	THOC3	-	1	234,	0,
chr5:175960547-175961467	THOC3	-	2	603,194,	0,726,
chr5:176006541-176007057	THOC3	-	1	516,	0,
chr5:175917873-175918113	THOC3	-	1	240,	0,
chr5:175959810-175960200	THOC3	-	1	390,	0,
chr12:8055129-8055507	FOXJ2	+	1	378,	0,
chr2:69903181-69904934	MXD1	+	3	63,170,422,	0,1073,1331,
chr2:69904843-69905239	MXD1	+	1	396,	0,
chr2:69938265-69942933	MXD1	+	2	73,292,	0,4376,
chr4:165342636-165343158	MSMO1	+	1	522,	0,
chr2:69904426-69904510	MXD1	+	1	84,	0,
chr2:69940260-69940656	MXD1	+	1	396,	0,
chr1:109593126-109593522	GNAI3	+	1	396,	0,
chr1:109592359-109592821	GNAI3	+	1	462,	0,
chr12:50100263-50100683	SMARCD1	+	1	420,	0,
chr1:109593929-109594391	GNAI3	+	1	462,	0,
chr1:109595417-109595867	GNAI3	+	1	450,	0,
chr2:201287323-201287711	CASP8	+	1	388,	0,
chr19:48627966-48630717	SPHK2	+	3	102,114,283,	0,196,2468,
chr2:201271372-201277148	CASP8	+	5	248,137,43,63,321,	0,1266,1526,3517,5455,
chr10:95605941-95606230	ALDH18A1	-	1	289,	0,
chr2:201286806-201287304	CASP8	+	1	498,	0,
chr19:48630019-48630397	SPHK2	+	1	378,	0,
chr12:62592770-62593406	MON2	+	1	636,	0,
chr1:43363398-43363675	ELOVL1	-	1	277,	0,
chr18:79754091-79754510	CTDP1	+	1	419,	0,
chr1:36136570-36136853	TRAPPC3	-	1	283,	0,
chr1:36137019-36137907	TRAPPC3	-	2	302,111,	0,777,
chr7:43866558-43866871	MRPS24	-	1	313,	0,
chr14:96281246-96281654	ATG2B	-	1	408,	0,
chr19:19176889-19177309	BORCS8-MEF2B	-	1	420,	0,
chr19:19145569-19145847	BORCS8-MEF2B	-	1	278,	0,
chrY:12920094-12920478	DDX3Y	+	1	384,	0,
chr3:38122688-38123120	ACAA1	-	1	432,	0,
chrY:12917383-12918298	DDX3Y	+	2	158,255,	0,660,
chrY:12918313-12918541	DDX3Y	+	1	228,	0,
chr12:908994-909432	WNK1	+	1	438,	0,
chr12:826947-861308	WNK1	+	5	314,156,87,218,295,	0,3056,30214,32298,34066,
chr12:910843-911452	WNK1	+	1	609,	0,
chr3:123161286-123162113	PDIA5	+	2	168,233,	0,594,
chr12:909459-909633	WNK1	+	1	174,	0,
chr19:39393543-39397807	MED29	+	2	93,350,	0,3914,
chr19:39400158-39400578	MED29	+	1	420,	0,
chr19:39398857-39399685	MED29	+	1	828,	0,
chr12:910849-911017	WNK1	+	1	168,	0,
chr12:27755910-27756295	MRPS35	+	1	385,	0,
chr12:27716395-27755737	MRPS35	+	6	62,59,138,108,68,556,	0,3413,7652,19052,21144,38786,
chr12:27716314-27755224	MRPS35	+	6	143,59,138,108,68,43,	0,3494,7733,19133,21225,38867,
chr19:2100988-2101312	AP3D1	-	1	324,	0,
chr2:238444544-238447023	ASB1	+	2	182,639,	0,1840,
chr2:238451853-238452250	ASB1	+	1	397,	0,
chr16:8642096-8646297	METTL22	+	3	110,101,189,	0,367,4012,
chr16:8644472-8644808	METTL22	+	1	336,	0,
chr3:98783188-98783578	ST3GAL6	+	1	390,	0,
chr3:98793953-98794415	ST3GAL6	+	1	462,	0,
chr3:98791875-98794001	ST3GAL6	+	2	117,326,	0,1800,
chr1:117939432-117941297	WDR3	+	3	139,112,173,	0,1395,1692,
chr1:117959665-117960085	WDR3	+	1	420,	0,
chr1:31259648-31260080	SNRNP40	-	1	432,	0,
chr17:60447267-60447675	APPBP2	-	1	408,	0,
chr17:60445458-60445860	APPBP2	-	1	402,	0,
chr19:19198193-19201869	RFXANK	+	4	38,65,79,220,	0,464,961,3456,
chr19:48637946-48639371	CA11	-	3	197,164,66,	0,942,1359,
chr3:195863364-195863659	TNK2	-	1	295,	0,
chr4:2515445-2515883	RNF4	+	1	438,	0,
chr1:15928180-15928624	SPEN	+	1	444,	0,
chr1:15930627-15931035	SPEN	+	1	408,	0,
chr1:15930346-15930604	SPEN	+	1	258,	0,
chr1:42701018-42702379	YBX1	+	2	27,398,	0,963,
chr1:42696871-42701999	YBX1	+	4	72,81,264,18,	0,309,3910,5110,
chrX:150764522-150764942	MTMR1	+	1	420,	0,
chr1:42696685-42696865	YBX1	+	1	180,	0,
chr7:152202981-152220625	KMT2C	-	4	82,118,127,102,	0,2125,4319,17542,
chr7:152162762-152163188	KMT2C	-	1	426,	0,
chr19:1038656-1039068	CNN2	+	1	412,	0,
chr19:1037907-1038303	CNN2	+	1	396,	0,
chr7:152176975-152177533	KMT2C	-	1	558,	0,
chr7:152135430-152135994	KMT2C	-	1	564,	0,
chr7:152134922-152135551	KMT2C	-	1	629,	0,
chr15:41503637-41504059	LTK	-	1	422,	0,
chr1:111241394-111243440	CHI3L2	+	3	48,138,223,	0,833,1823,
chr1:43705063-43705518	KDM4A	+	1	455,	0,
chr1:43694102-43694534	KDM4A	+	1	432,	0,
chr7:128955106-128957329	TNPO3	-	2	278,105,	0,2118,
chr7:152158419-152159097	KMT2C	-	1	678,	0,
chr7:128954180-128954540	TNPO3	-	1	360,	0,
chr7:152223924-152224374	KMT2C	-	1	450,	0,
chr6:35295580-35295985	ZNF76	+	1	405,	0,
chr12:53041813-53042209	EIF4B	+	1	396,	0,
chr12:53039202-53040350	EIF4B	+	3	140,71,207,	0,428,941,
chr12:53027837-53033995	EIF4B	+	3	81,172,189,	0,178,5969,
chr12:53037308-53037692	EIF4B	+	1	384,	0,
chr11:47354860-47355159	SPI1	-	1	299,	0,
chr12:26973618-26974050	TM7SF3	-	1	432,	0,
chr12:26973173-26973623	TM7SF3	-	1	450,	0,
chr12:26971579-26971838	TM7SF3	-	1	259,	0,
chr18:20949882-20950326	ROCK1	-	1	444,	0,
chr1:88833314-88833800	PKN2	+	1	486,	0,
chr19:55695359-55695803	EPN1	+	1	444,	0,
chr1:88835458-88835932	PKN2	+	1	474,	0,
chr1:70144805-70145074	LRRC40	-	1	269,	0,
chr1:70145232-70145646	LRRC40	-	1	414,	0,
chr19:19623655-19623945	LPAR2	-	1	290,	0,
chr5:32354350-32354620	ZFR	-	1	270,	0,
chr4:38137245-38137641	TBC1D1	+	1	396,	0,
chr4:37952403-37952841	TBC1D1	+	1	438,	0,
chr4:37951971-37952421	TBC1D1	+	1	450,	0,
chr16:1809075-1816951	HAGH	-	3	306,78,58,	0,679,7818,
chr4:38138778-38139168	TBC1D1	+	1	390,	0,
chr8:67197640-67198066	ARFGEF1	-	1	426,	0,
chr10:124397303-124397583	OAT	-	1	280,	0,
chr2:189791871-189818113	PMS1	+	4	69,181,101,96,	0,3898,13781,26146,
chr2:189854468-189854978	PMS1	+	1	510,	0,
chr17:60069694-60072368	HEATR6	-	3	153,100,153,	0,1012,2521,
chr12:55953342-55954027	DGKA	+	2	67,342,	0,343,
chr12:55939380-55939788	DGKA	+	1	408,	0,
chr6:106108712-106109090	PRDM1	+	1	378,	0,
chr5:470456-470999	SLC9A3	-	1	543,	0,
chr5:470912-471164	SLC9A3	-	1	252,	0,
chr16:2039815-2040193	NTHL1	-	2	231,60,	0,318,
chr11:2317413-2318177	TSPAN32	+	2	111,314,	0,450,
chr2:20032650-20032955	LAPTM4A	-	1	305,	0,
chr3:120596421-120602358	NDUFB4	+	3	117,145,150,	0,4690,5787,
chr6:52500544-52500952	TRAM2	-	1	408,	0,
chr6:52497408-52497710	TRAM2	-	1	302,	0,
chr6:126038876-126039308	TRMT11	+	1	432,	0,
chr6:125998150-125999578	TRMT11	+	3	164,133,121,	0,400,1307,
chr7:139565727-139566123	HIPK2	-	1	396,	0,
chr7:139561570-139561844	HIPK2	-	1	274,	0,
chr10:3135788-3136808	PFKP	+	2	49,358,	0,662,
chr16:75627721-75628705	KARS1	-	2	271,136,	0,848,
chr5:67166875-67167259	MAST4	+	1	384,	0,
chr7:40069675-40070083	CDK13	+	1	408,	0,
chr5:128189247-128189677	SLC12A2	+	1	430,	0,
chr7:40067714-40068092	CDK13	+	1	378,	0,
chr7:39987951-39999634	CDK13	+	3	306,169,273,	0,9543,11410,
chr7:40095156-40095552	CDK13	+	1	396,	0,
chr7:39987490-39999377	CDK13	+	3	767,169,16,	0,10004,11871,
chr7:40070103-40070373	CDK13	+	1	270,	0,
chr12:6328757-6329057	TNFRSF1A	-	1	300,	0,
chr17:12143310-12143802	MAP2K4	+	1	492,	0,
chr17:12141543-12141975	MAP2K4	+	1	432,	0,
chr6:83959928-83960504	CYB5R4	+	1	576,	0,
chr1:203853704-203854154	ZC3H11A	+	1	450,	0,
chr1:203797278-203797716	ZC3H11A	+	1	438,	0,
chr1:203828370-203830190	ZC3H11A	+	4	51,202,115,67,	0,1081,1410,1753,
chr1:203837945-203847441	ZC3H11A	+	3	118,67,257,	0,2361,9239,
chr6:34877764-34878166	TAF11	-	1	402,	0,
chr19:7962252-7962678	ELAVL1	-	1	426,	0,
chr19:7963404-7963818	ELAVL1	-	1	414,	0,
chr10:6427143-6427491	PRKCQ	-	1	348,	0,
chr19:7973153-7973819	ELAVL1	-	1	666,	0,
chr5:67168512-67168920	MAST4	+	1	408,	0,
chr1:220147621-220148041	IARS2	+	1	420,	0,
chr19:44759661-44760044	BCL3	+	1	383,	0,
chr7:140023749-140024037	PARP12	-	1	288,	0,
chr13:98022100-98022496	IPO5	+	1	396,	0,
chr13:98019685-98021909	IPO5	+	3	123,140,173,	0,1307,2051,
chr13:98022681-98023119	IPO5	+	1	438,	0,
chr16:67100659-67101058	CBFB	+	1	399,	0,
chr16:67066750-67067248	CBFB	+	1	498,	0,
chr16:67099978-67100464	CBFB	+	1	486,	0,
chr1:212361460-212361853	PPP2R5A	+	1	393,	0,
chr3:101649425-101649839	ZBTB11	-	1	414,	0,
chr10:3779022-3779478	KLF6	-	1	456,	0,
chr10:3776518-3776974	KLF6	-	1	456,	0,
chr10:3776977-3777313	KLF6	-	1	336,	0,
chr17:42565785-42566277	COASY	+	2	19,371,	0,121,
chr19:3163338-3163749	GNA15	+	1	411,	0,
chr15:52120908-52121340	GNB5	-	1	432,	0,
chr6:37332542-37332970	TBC1D22B	+	1	428,	0,
chr15:52121607-52122249	GNB5	-	1	642,	0,
chr16:20735321-20735999	THUMPD1	-	1	678,	0,
chr15:52122211-52122595	GNB5	-	1	384,	0,
chr15:73983205-73983637	STOML1	-	1	432,	0,
chr16:20737030-20737872	THUMPD1	-	2	255,164,	0,678,
chr16:20733645-20734071	THUMPD1	-	1	426,	0,
chr16:20735828-20736404	THUMPD1	-	1	576,	0,
chr10:104002549-104003077	SLK	+	1	528,	0,
chr6:166364919-166365188	MPC1	-	1	269,	0,
chrX:49113407-49113683	GPKOW	-	1	276,	0,
chr10:104028828-104029233	SLK	+	1	405,	0,
chr10:104027143-104027671	SLK	+	1	528,	0,
chr9:108868615-108869047	ELP1	-	1	432,	0,
chr12:50748263-50748657	DIP2B	+	1	394,	0,
chr7:100221082-100221488	STAG3	+	1	406,	0,
chr14:56647554-56648178	TMEM260	+	1	624,	0,
chr2:47073622-47074120	TTC7A	+	1	498,	0,
chr2:47075700-47076137	TTC7A	+	1	437,	0,
chr8:134477788-134478072	ZFAT	-	1	284,	0,
chr1:160545995-160546415	CD84	-	1	420,	0,
chr1:160544161-160544569	CD84	-	1	408,	0,
chr1:160545684-160545966	CD84	-	1	282,	0,
chr5:55424854-55425241	PLPP1	-	1	387,	0,
chr1:160541095-160541431	CD84	-	1	336,	0,
chr10:14518557-14518838	FAM107B	-	1	281,	0,
chr10:14521965-14604351	FAM107B	-	3	53,182,111,	0,8367,82275,
chr5:55474921-55475371	PLPP1	-	1	450,	0,
chr10:14519487-14519931	FAM107B	-	1	444,	0,
chr10:14519215-14519485	FAM107B	-	1	270,	0,
chr17:2384073-2384719	MNT	-	1	646,	0,
chr3:49359145-49359425	RHOA	-	1	280,	0,
chr3:49359516-49359924	RHOA	-	1	408,	0,
chr14:92839407-92839947	GOLGA5	+	1	540,	0,
chr19:38878555-38878838	SIRT2	-	1	283,	0,
chr19:38883137-38883701	SIRT2	-	1	564,	0,
chrX:153785766-153786360	IDH3G	-	3	206,59,5,	0,446,589,
chr15:72199029-72199313	PKM	-	1	284,	0,
chr2:230466309-230498500	SP100	+	8	44,94,52,82,55,52,43,39,	0,811,2734,3706,7075,8085,28107,32152,
chr2:230545202-230545606	SP100	+	1	404,	0,
chr2:230514896-230515796	SP100	+	1	900,	0,
chr2:230515608-230516052	SP100	+	1	444,	0,
chr2:230543154-230544150	SP100	+	1	996,	0,
chr2:230543188-230543458	SP100	+	1	270,	0,
chr2:230507429-230508371	SP100	+	1	942,	0,
chr5:150557815-150558211	NDST1	+	1	396,	0,
chr5:57175936-57176362	GPBP1	+	1	426,	0,
chr5:57262696-57263104	GPBP1	+	1	408,	0,
chr15:71826031-71826409	MYO9A	-	1	378,	0,
chr5:57263171-57263627	GPBP1	+	1	456,	0,
chr16:58113592-58113883	CFAP20	-	1	291,	0,
chr1:6100790-6101193	KCNAB2	+	1	403,	0,
chr1:6096544-6097429	KCNAB2	+	2	211,160,	0,725,
chrX:48922170-48922632	OTUD5	-	1	462,	0,
chrX:48922640-48923233	OTUD5	-	2	269,96,	0,497,
chr8:70573436-70573820	TRAM1	-	1	384,	0,
chr8:70574707-70583846	TRAM1	-	3	297,159,196,	0,8457,8943,
chr17:43523932-43524316	DHX8	+	1	384,	0,
chr17:43483865-43491390	DHX8	+	4	319,84,71,225,	0,5584,6526,7300,
chr1:91796884-91797316	TGFBR3	-	1	432,	0,
chr8:70574281-70574875	TRAM1	-	1	594,	0,
chr1:91680343-91680647	TGFBR3	-	1	304,	0,
chr19:10469235-10469630	PDE4A	+	1	395,	0,
chr1:91682426-91682834	TGFBR3	-	1	408,	0,
chr2:230470099-230470593	SP100	+	1	494,	0,
chr1:91785762-91786188	TGFBR3	-	1	426,	0,
chr1:91715974-91716424	TGFBR3	-	1	450,	0,
chr16:4796968-4797273	ROGDI	-	1	305,	0,
chr1:40771197-40771603	NFYC	+	1	406,	0,
chr1:40770704-40771136	NFYC	+	1	432,	0,
chr15:55317144-55317636	RAB27A	-	1	492,	0,
chr2:45388680-45388994	SRBD1	-	1	314,	0,
chr15:55205319-55223935	RAB27A	-	2	385,46,	0,18570,
chr15:55202966-55203257	RAB27A	-	1	291,	0,
chr1:92508696-92508948	EVI5	-	1	252,	0,
chr15:55203894-55204350	RAB27A	-	1	456,	0,
chr15:55203569-55203917	RAB27A	-	1	348,	0,
chr15:55317615-55319113	RAB27A	-	2	251,206,	0,1292,
chr6:30061937-30064909	ZNRD1	+	3	79,108,236,	0,287,2736,
chr3:50329782-50330077	RASSF1	-	1	295,	0,
chr5:129113625-129114028	ISOC1	+	1	403,	0,
chr5:129112754-129113318	ISOC1	+	1	564,	0,
chrX:49028726-49029013	TFE3	-	1	287,	0,
chr1:93876355-93876811	DNTTIP2	-	1	456,	0,
chr1:93869747-93872246	DNTTIP2	-	3	196,108,174,	0,936,2325,
chr1:93876818-93877370	DNTTIP2	-	1	552,	0,
chr11:17330102-17331556	NUCB2	+	3	194,80,144,	0,800,1310,
chr11:17311649-17312387	NUCB2	+	1	738,	0,
chr17:59840190-59840616	VMP1	+	1	426,	0,
chr10:1040001-1040457	IDI1	-	1	456,	0,
chr17:59841474-59841900	VMP1	+	1	426,	0,
chr17:59765017-59773975	VMP1	+	2	120,221,	0,8737,
chr17:59839849-59840215	VMP1	+	1	366,	0,
chr17:59841886-59842255	VMP1	+	1	369,	0,
chr17:59840614-59841190	VMP1	+	1	576,	0,
chr1:2184979-2185395	PRKCZ	+	1	416,	0,
chr1:229441609-229449267	NUP133	-	3	430,87,141,	0,3305,7517,
chr17:2300074-2300578	SMG6	-	1	504,	0,
chr1:229441282-229441690	NUP133	-	1	408,	0,
chr17:2059839-2060131	SMG6	-	1	292,	0,
chr5:62306420-62357882	KIF2A	+	8	115,93,118,53,64,99,94,191,	0,40710,41628,43646,46168,46855,48739,51271,
chr5:62389095-62389491	KIF2A	+	1	396,	0,
chr5:62385954-62386428	KIF2A	+	1	474,	0,
chr5:62390592-62391054	KIF2A	+	1	462,	0,
chr5:62386757-62387237	KIF2A	+	1	480,	0,
chr5:62388021-62389203	KIF2A	+	1	1182,	0,
chr5:62306425-62306497	KIF2A	+	1	72,	0,
chr5:62355242-62357757	KIF2A	+	2	11,66,	0,2449,
chr3:126437601-126437876	ZXDC	-	1	275,	0,
chr3:126461063-126461531	ZXDC	-	1	468,	0,
chr12:9696270-9696510	CLEC2D	+	1	240,	0,
chr12:9694643-9695147	CLEC2D	+	1	504,	0,
chr7:97852102-97853120	ASNS	-	2	365,60,	0,958,
chr16:58159826-58160300	CSNK2A2	-	1	474,	0,
chr16:58159602-58159830	CSNK2A2	-	1	228,	0,
chr3:141925790-141926192	ATP1B3	+	1	402,	0,
chr17:43013830-43014456	IFI35	+	2	51,348,	0,278,
chr1:218332487-218332883	RRP15	+	1	396,	0,
chr1:218330852-218331752	RRP15	+	1	900,	0,
chr1:218330924-218331152	RRP15	+	1	228,	0,
chr2:101002734-101006453	RPL31	+	4	73,124,111,103,	0,1424,3225,3616,
chrX:109641316-109641730	ACSL4	-	1	414,	0,
chrX:24540458-24540854	PDK3	+	1	396,	0,
chrX:24531595-24539474	PDK3	+	3	174,138,340,	0,2334,7539,
chrX:24539444-24539846	PDK3	+	1	402,	0,
chrX:24550078-24550466	PDK3	+	1	388,	0,
chr4:10074339-10074818	WDR1	-	1	479,	0,
chr4:10075138-10077354	WDR1	-	2	345,50,	0,2166,
chr3:50317790-50318100	HYAL2	-	1	310,	0,
chr19:1576642-1577098	MBD3	-	1	456,	0,
chr7:73694048-73698287	BUD23	+	3	1,88,455,	0,3557,3784,
chrX:48973720-48974028	GRIPAP1	-	1	308,	0,
chrX:48990603-48997429	GRIPAP1	-	4	128,183,149,179,	0,323,2825,6647,
chr15:99715998-99716460	MEF2A	+	1	462,	0,
chr7:73693977-73697622	BUD23	+	2	72,17,	0,3628,
chr7:73683877-73684699	BUD23	+	1	822,	0,
chr15:99712940-99713444	MEF2A	+	1	504,	0,
chr1:205717268-205717976	NUCKS1	-	1	708,	0,
chr15:99713728-99714262	MEF2A	+	1	534,	0,
chr1:205713128-205713674	NUCKS1	-	1	546,	0,
chr2:53864859-53865249	PSME4	-	1	390,	0,
chr15:99713428-99713770	MEF2A	+	1	342,	0,
chr3:48688003-48688307	IP6K2	-	1	304,	0,
chr3:48692990-48695357	IP6K2	-	2	188,267,	0,2100,
chr6:170576906-170580092	PDCD2	-	3	810,112,90,	0,1951,3096,
chr6:170577476-170580146	PDCD2	-	3	240,112,144,	0,1381,2526,
chr6:170581719-170582151	PDCD2	-	1	432,	0,
chr6:170583374-170583752	PDCD2	-	1	378,	0,
chr6:170575547-170576015	PDCD2	-	1	468,	0,
chr3:48693405-48693897	IP6K2	-	1	492,	0,
chrX:44523639-44524327	FUNDC1	-	1	688,	0,
chr6:170578515-170578725	PDCD2	-	1	210,	0,
chr16:46956012-46957428	DNAJA2	-	1	1416,	0,
chr16:46967502-46971539	DNAJA2	-	3	143,79,190,	0,582,3847,
chr16:46955362-46955600	DNAJA2	-	1	238,	0,
chr14:67746522-67746906	ZFYVE26	-	1	384,	0,
chr16:46957015-46957159	DNAJA2	-	1	144,	0,
chr2:53818389-53818819	ERLEC1	+	1	430,	0,
chr2:53814756-53818295	ERLEC1	+	2	178,397,	0,3142,
chr3:196049260-196049668	TFRC	-	1	408,	0,
chr17:19675501-19675699	ALDH3A2	+	1	198,	0,
chr4:148072394-148072776	ARHGAP10	+	1	382,	0,
chr17:19671737-19673256	ALDH3A2	+	2	218,105,	0,1414,
chr17:19676993-19677677	ALDH3A2	+	1	684,	0,
chr4:99868283-99868721	DAPP1	+	1	438,	0,
chr4:99869708-99870190	DAPP1	+	1	482,	0,
chr4:99869139-99869679	DAPP1	+	1	540,	0,
chrX:53431258-53431550	HSD17B10	-	1	292,	0,
chrX:53413054-53415230	SMC1A	-	4	83,202,111,249,	0,178,1704,1927,
chrX:53377968-53378358	SMC1A	-	1	390,	0,
chr3:3130284-3130692	TRNT1	+	1	408,	0,
chr3:3148442-3149078	TRNT1	+	1	636,	0,
chr3:3148174-3148600	TRNT1	+	1	426,	0,
chr17:68421253-68421691	WIPI1	-	1	438,	0,
chrX:48485881-48486337	FTSJ1	+	1	456,	0,
chr3:113629153-113629578	SIDT1	+	1	425,	0,
chr22:17137511-17137806	HDHD5	-	1	295,	0,
chr19:48615328-48616197	RPL18	-	3	118,68,118,	0,549,751,
chr15:60497279-60502780	RORA	-	4	339,111,109,20,	0,2613,3680,5481,
chr16:68226479-68226929	NFATC3	+	1	450,	0,
chr16:68191748-68192264	NFATC3	+	1	516,	0,
chr5:150396381-150396951	TCOF1	+	1	570,	0,
chr16:68228802-68229259	NFATC3	+	1	457,	0,
chr5:150399884-150400308	TCOF1	+	1	424,	0,
chrX:153351182-153351602	ZNF275	+	1	420,	0,
chr15:60488284-60488580	RORA	-	1	296,	0,
chr2:105893877-105894274	NCK2	+	1	397,	0,
chr15:60493567-60494341	RORA	-	1	774,	0,
chr11:64934075-64934475	PPP2R5B	+	1	400,	0,
chr12:26905181-26905470	INTS13	-	1	289,	0,
chr17:5474268-5474694	DERL2	-	1	426,	0,
chr17:5471254-5471529	DERL2	-	1	275,	0,
chr15:52065727-52066339	MAPK6	+	1	612,	0,
chr15:85138745-85139145	PDE8A	+	1	400,	0,
chr12:124777593-124778055	SCARB1	-	1	462,	0,
chr3:149964904-149965184	PFN2	-	1	280,	0,
chr14:57219277-57229881	EXOC5	-	3	164,107,147,	0,3031,10457,
chr14:57206709-57207327	EXOC5	-	1	618,	0,
chr22:19450616-19456911	UFD1	-	5	127,80,87,46,58,	0,4133,5064,5971,6237,
chr17:76718427-76718853	JMJD6	-	1	426,	0,
chr19:19119598-19120024	TMEM161A	-	1	426,	0,
chr3:185285542-185291908	MAP3K13	+	2	100,295,	0,6071,
chr3:185292595-185293105	MAP3K13	+	1	510,	0,
chr3:185291932-185292280	MAP3K13	+	1	348,	0,
chr8:42170798-42171206	AP3M2	+	1	408,	0,
chr19:1065061-1065572	ABCA7	+	2	109,302,	0,209,
chr19:1057349-1057775	ABCA7	+	1	426,	0,
chr8:42169017-42169539	AP3M2	+	1	522,	0,
chr8:42369849-42371808	POLB	+	2	138,245,	0,1714,
chr6:166585516-166585894	RPS6KA2	-	1	378,	0,
chr6:166585825-166586521	RPS6KA2	-	1	696,	0,
chr2:121337776-121338135	CLASP1	-	1	359,	0,
chr19:1107637-1107939	SBNO2	-	1	302,	0,
chr7:17850799-17873682	SNX13	-	3	164,82,154,	0,17608,22729,
chr9:105383233-105438549	SLC44A1	+	3	125,79,268,	0,2189,55048,
chr17:4004445-4004762	ZZEF1	-	1	317,	0,
chr14:81472892-81473300	SEL1L	-	1	408,	0,
chr14:81476479-81476917	SEL1L	-	1	438,	0,
chr9:105390019-105390445	SLC44A1	+	1	426,	0,
chr19:994025-994570	WDR18	+	2	62,357,	0,188,
chr19:647526-648212	RNF126	-	1	686,	0,
chr19:647920-648178	RNF126	-	1	258,	0,
chr12:284628-285060	KDM5A	-	1	432,	0,
chr12:284377-284611	KDM5A	-	1	234,	0,
chr1:44941506-44981045	EIF2B3	-	3	158,144,24,	0,36809,39515,
chr19:1609290-1609581	TCF3	-	1	291,	0,
chr9:35736866-35737189	GBA2	-	1	323,	0,
chr8:144393229-144393585	CPSF1	-	2	135,133,	0,223,
chrX:154436114-154436516	ATP6AP1	+	1	402,	0,
chr1:45343883-45344169	TESK2	-	1	286,	0,
chr12:102074175-102076832	NUP37	-	3	291,92,35,	0,826,2622,
chr3:185643721-185644273	IGF2BP2	-	1	552,	0,
chrX:154506159-154506489	FAM3A	-	1	330,	0,
chr7:24799872-24800346	OSBPL3	-	1	474,	0,
chr19:14091688-14092006	PRKACA	-	1	318,	0,
chr10:38121823-38122261	ZNF37A	+	1	438,	0,
chr10:38120779-38121229	ZNF37A	+	1	450,	0,
chr10:38120011-38120461	ZNF37A	+	1	450,	0,
chr2:196989144-196989558	ANKRD44	-	1	414,	0,
chr2:196986648-196987050	ANKRD44	-	1	402,	0,
chr2:127638381-127638786	LIMS2	-	1	405,	0,
chr2:196994430-196994970	ANKRD44	-	1	540,	0,
chr2:197099627-197121455	ANKRD44	-	3	302,77,123,	0,11139,21705,
chr2:218662915-218663443	BCS1L	+	2	84,309,	0,219,
chr1:44850848-44851070	EIF2B3	-	1	222,	0,
chr17:17812067-17812499	SREBF1	-	1	432,	0,
chr2:97756333-97756604	TMEM131	-	1	271,	0,
chr5:132891786-132892242	AFF4	-	1	456,	0,
chr5:132875395-132875695	AFF4	-	1	300,	0,
chr6:154158696-154159446	IPCEF1	-	1	750,	0,
chr6:154158084-154158480	IPCEF1	-	1	396,	0,
chr11:63909148-63909598	MARK2	+	1	450,	0,
chr11:63910619-63911019	MARK2	+	1	400,	0,
chr2:98725922-98726336	MGAT4A	-	1	414,	0,
chr2:98625471-98636656	MGAT4A	-	4	120,111,65,139,	0,252,9751,11046,
chr2:98619894-98620308	MGAT4A	-	1	414,	0,
chr2:98619106-98619513	MGAT4A	-	1	407,	0,
chr12:132840298-132840796	CHFR	-	1	498,	0,
chr2:196989574-196990348	ANKRD44	-	1	774,	0,
chr12:132840915-132841341	CHFR	-	1	426,	0,
chr17:7224687-7225266	ACADVL	+	3	26,74,309,	0,122,270,
chr14:76782623-76783015	VASH1	+	1	392,	0,
chr14:76773236-76773632	VASH1	+	1	396,	0,
chr12:89590240-89590918	ATP2B1	-	1	678,	0,
chr12:89589766-89590192	ATP2B1	-	1	426,	0,
chr5:171868244-171868628	FBXW11	-	1	384,	0,
chr5:171861556-171862120	FBXW11	-	1	564,	0,
chr12:89588049-89588309	ATP2B1	-	1	260,	0,
chr5:172006509-172006701	FBXW11	-	1	192,	0,
chr6:154154496-154155221	IPCEF1	-	1	725,	0,
chr16:15724734-15725136	NDE1	+	1	402,	0,
chr6:154158720-154158852	IPCEF1	-	1	132,	0,
chr19:1435273-1435687	DAZAP1	+	1	414,	0,
chr16:15725962-15726353	NDE1	+	1	391,	0,
chr19:1434705-1435401	DAZAP1	+	1	696,	0,
chr19:1434738-1434846	DAZAP1	+	1	108,	0,
chr3:128814397-128814798	RAB7A	+	1	401,	0,
chr3:128813699-128814125	RAB7A	+	1	426,	0,
chr3:128814175-128814319	RAB7A	+	1	144,	0,
chr3:128807484-128813554	RAB7A	+	2	186,227,	0,5843,
chr3:127622034-127622436	MCM2	+	1	402,	0,
chr2:171557740-171558129	CYBRD1	+	1	389,	0,
chr1:17697464-17697874	ARHGEF10L	+	1	410,	0,
chr14:68874143-68874822	ACTN1	-	1	679,	0,
chr14:68874696-68877133	ACTN1	-	2	320,51,	0,2386,
chr1:169921326-169921661	KIFAP3	-	1	335,	0,
chr5:254440-256712	SDHA	+	2	65,378,	0,1894,
chr5:225191-225623	SDHA	+	1	432,	0,
chr1:20806448-20806958	EIF4G3	-	1	510,	0,
chr1:20806926-20810746	EIF4G3	-	2	573,8,	0,3812,
chrX:154450009-154450654	FAM50A	+	3	89,109,230,	0,200,415,
chr14:67677360-67677828	RDH11	-	1	468,	0,
chr14:67676800-67677194	RDH11	-	1	394,	0,
chr3:37048972-37050846	MLH1	+	2	44,360,	0,1514,
chr3:36993783-36994659	MLH1	+	1	876,	0,
chr2:186500204-186504192	ZC3H15	+	4	88,151,90,160,	0,1069,2292,3828,
chr2:186508963-186509361	ZC3H15	+	1	398,	0,
chr2:130375030-130375405	PTPN18	+	1	375,	0,
chr2:130374156-130374630	PTPN18	+	1	474,	0,
chr2:130370016-130370454	PTPN18	+	1	438,	0,
chr12:110018375-110024206	ANKRD13A	+	3	112,188,160,	0,764,5671,
chr11:77616135-77616549	CLNS1A	-	1	414,	0,
chr16:89707134-89707422	VPS9D1	-	1	288,	0,
chr3:187078152-187078553	ST6GAL1	+	1	401,	0,
chr12:110039023-110039455	ANKRD13A	+	1	432,	0,
chr10:12165022-12165388	SEC61A2	+	1	366,	0,
chr17:3923870-3924194	ATP2A3	-	1	324,	0,
chr2:74214555-74215485	MTHFD2	+	1	930,	0,
chr2:74214343-74214571	MTHFD2	+	1	228,	0,
chr2:74211754-74214267	MTHFD2	+	2	111,188,	0,2325,
chr19:7913346-7913754	MAP2K7	+	1	408,	0,
chr19:7914091-7914478	MAP2K7	+	1	387,	0,
chr16:1771890-1772211	MRPS34	-	1	321,	0,
chr1:161677565-161678075	FCGR2B	+	1	510,	0,
chr1:161678263-161678654	FCGR2B	+	1	391,	0,
chr4:48498105-48498483	FRYL	-	1	378,	0,
chr10:102402018-102402524	NFKB2	+	2	140,269,	0,237,
chr4:48497493-48497997	FRYL	-	1	504,	0,
chr11:18480290-18481705	TSG101	-	2	344,75,	0,1340,
chr4:48499244-48499682	FRYL	-	1	438,	0,
chr14:92064265-92082357	ATXN3	-	4	148,117,95,57,	0,6670,16700,18035,
chr14:92092857-92096328	ATXN3	-	2	460,235,	0,3236,
chr14:92060748-92061138	ATXN3	-	1	390,	0,
chr14:92058531-92058927	ATXN3	-	1	396,	0,
chr19:43543311-43543682	XRCC1	-	2	193,70,	0,301,
chr15:65446621-65451040	DPP8	-	2	384,41,	0,4378,
chr15:65442463-65442750	DPP8	-	1	287,	0,
chr5:172043599-172044019	STK10	-	1	420,	0,
chr11:95768953-95769214	FAM76B	-	1	261,	0,
chr11:95787363-95789565	FAM76B	-	3	314,63,173,	0,1136,2029,
chr5:172042079-172042347	STK10	-	1	268,	0,
chr10:58369196-58369622	UBE2D1	+	1	426,	0,
chr10:58370330-58370751	UBE2D1	+	1	421,	0,
chr9:100451334-100451711	MSANTD3	+	1	377,	0,
chr9:100450858-100451224	MSANTD3	+	1	366,	0,
chr5:172043089-172043533	STK10	-	1	444,	0,
chr18:74158266-74158834	TIMM21	+	2	9,458,	0,110,
chr18:57549449-57549971	FECH	-	1	522,	0,
chr4:128872864-128873260	JADE1	+	1	396,	0,
chr4:128874098-128874482	JADE1	+	1	384,	0,
chr4:128874572-128875224	JADE1	+	1	652,	0,
chr4:128863457-128864207	JADE1	+	1	750,	0,
chr1:186671791-186672169	PTGS2	-	1	378,	0,
chr20:24958930-24959928	CST7	+	2	113,293,	0,705,
chr3:197193893-197194457	DLG1	-	1	564,	0,
chr3:197138274-197149848	DLG1	-	4	116,123,49,105,	0,1866,4444,11469,
chr3:172186912-172187296	FNDC3B	+	1	384,	0,
chr3:172400278-172400734	FNDC3B	+	1	456,	0,
chr17:7350063-7351477	ACAP1	+	3	173,48,182,	0,887,1232,
chr17:35132047-35132479	NLE1	-	1	432,	0,
chr17:46757069-46757464	NSF	+	1	395,	0,
chr3:45007411-45011497	EXOSC7	+	2	163,262,	0,3824,
chr19:16234947-16235367	AP1M1	+	1	420,	0,
chr11:86277932-86278760	EED	+	2	58,361,	0,467,
chr19:16209222-16209630	AP1M1	+	1	408,	0,
chr19:16244602-16244830	AP1M1	+	1	228,	0,
chr2:71433204-71435065	ZNF638	+	2	78,323,	0,1538,
chr17:47745734-47746122	TBX21	+	1	388,	0,
chr5:55256229-55259945	DHX29	-	2	310,97,	0,3619,
chr2:71426847-71427303	ZNF638	+	1	456,	0,
chr7:100400826-100401195	ZCWPW1	-	1	369,	0,
chr12:108530174-108536579	SART3	-	5	135,75,111,108,65,	0,1030,2048,5185,6340,
chr22:50217203-50217616	SELENOO	+	1	413,	0,
chr12:108522610-108523120	SART3	-	1	510,	0,
chr15:65577949-65578349	HACD3	+	1	400,	0,
chr17:3812087-3812627	NCBP3	-	1	540,	0,
chr17:3814280-3816321	NCBP3	-	2	202,205,	0,1836,
chr3:47413041-47413435	PTPN23	+	1	394,	0,
chr17:3806739-3807159	NCBP3	-	1	420,	0,
chr17:3811428-3812244	NCBP3	-	1	816,	0,
chr17:78106133-78106601	TNRC6C	+	1	468,	0,
chr17:78105577-78106189	TNRC6C	+	1	612,	0,
chr17:78107088-78107466	TNRC6C	+	1	378,	0,
chr17:78106614-78106818	TNRC6C	+	1	204,	0,
chr17:40627704-40628112	SMARCE1	-	1	408,	0,
chr17:40628670-40630913	SMARCE1	-	2	322,199,	0,2044,
chr17:40636411-40645685	SMARCE1	-	4	114,79,103,109,	0,1081,6044,9165,
chr17:40628105-40628465	SMARCE1	-	1	360,	0,
chr14:103502843-103503401	MARK3	+	1	558,	0,
chr17:40631538-40631748	SMARCE1	-	1	210,	0,
chr14:103503422-103503831	MARK3	+	1	409,	0,
chr11:114449887-114450279	REXO2	+	1	392,	0,
chr11:114444491-114447947	REXO2	+	3	160,107,121,	0,1488,3335,
chr11:114441756-114442176	REXO2	+	1	420,	0,
chr2:169095785-169096167	DHRS9	+	1	382,	0,
chr2:178465608-178465980	FKBP7	-	1	372,	0,
chr10:103088062-103088578	NT5C2	-	1	516,	0,
chr1:173784876-173786004	KLHL20	+	1	1128,	0,
chr1:173785156-173785306	KLHL20	+	1	150,	0,
chr6:112070710-112071136	TUBE1	-	1	426,	0,
chr6:112076251-112079801	TUBE1	-	2	257,168,	0,3382,
chr19:1815248-1815568	REXO1	-	1	320,	0,
chr13:32296230-32296644	FRY	+	1	414,	0,
chrX:48560825-48561221	TBC1D25	+	1	396,	0,
chr7:88206268-88209447	SRI	-	3	235,57,108,	0,2239,3071,
chr7:88205115-88205410	SRI	-	1	295,	0,
chr19:42401514-42401905	LIPE	-	1	391,	0,
chr19:7647152-7647873	STXBP2	+	3	94,156,148,	0,202,573,
chr17:28749664-28750108	TRAF4	+	1	444,	0,
chr13:112886580-112887168	ATP11A	+	1	588,	0,
chr13:112855963-112856365	ATP11A	+	1	402,	0,
chr7:5606231-5606655	FSCN1	+	1	424,	0,
chr1:63659850-63660245	PGM1	+	1	395,	0,
chr22:46679354-46679790	GRAMD4	+	1	436,	0,
chr1:8861000-8861309	ENO1	-	1	309,	0,
chr7:107583856-107600472	BCAP29	+	4	125,149,134,75,	0,10099,12011,16541,
chr7:107600436-107621887	BCAP29	+	3	68,99,257,	0,12896,21194,
chr19:10486125-10486446	KEAP1	-	1	321,	0,
chr7:107619035-107619455	BCAP29	+	1	420,	0,
chr11:64726911-64727355	RASGRP2	-	2	219,59,	0,385,
chr11:64740844-64742127	RASGRP2	-	3	234,61,117,	0,595,1166,
chr19:4657521-4657959	MYDGF	-	1	438,	0,
chr7:87834422-87835388	SLC25A40	-	1	966,	0,
chr7:87835984-87836929	SLC25A40	-	2	376,199,	0,746,
chr7:87834543-87834753	SLC25A40	-	1	210,	0,
chr3:12583327-12583713	MKRN2	+	1	386,	0,
chr12:100224023-100224455	ACTR6	+	1	432,	0,
chr2:182778116-182778548	DNAJC10	+	1	432,	0,
chr12:100204860-100212397	ACTR6	+	6	196,67,122,134,55,141,	0,816,2803,5213,5435,7396,
chr2:182758786-182777715	DNAJC10	+	5	103,146,118,103,594,	0,374,3896,16530,18335,
chr2:182752278-182752746	DNAJC10	+	1	468,	0,
chr2:182758812-182775326	DNAJC10	+	4	77,146,118,10,	0,348,3870,16504,
chr2:182739833-182740211	DNAJC10	+	1	378,	0,
chr12:98601214-98601727	SLC25A3	+	2	66,359,	0,154,
chr22:46293596-46294008	TTC38	+	1	412,	0,
chr16:46679043-46681478	VPS35	-	3	112,181,101,	0,1628,2334,
chr16:46660215-46660647	VPS35	-	1	432,	0,
chr16:46659672-46660068	VPS35	-	1	396,	0,
chr12:56595890-56596400	BAZ2A	-	1	510,	0,
chr12:56606179-56610163	BAZ2A	-	4	132,99,209,49,	0,454,3557,3935,
chr12:56598372-56598762	BAZ2A	-	1	390,	0,
chr12:109110580-109110992	UNG	+	1	412,	0,
chr14:73219981-73220437	PSEN1	+	1	456,	0,
chr14:73223310-73223691	PSEN1	+	1	381,	0,
chr8:80036574-80036976	TPD52	-	1	402,	0,
chr8:80037070-80037442	TPD52	-	1	372,	0,
chr8:80037648-80038104	TPD52	-	1	456,	0,
chr2:28412536-28413004	FOSL2	+	1	468,	0,
chr2:28416281-28416773	FOSL2	+	1	492,	0,
chr2:28416948-28417308	FOSL2	+	1	360,	0,
chr10:96520941-96521391	TM9SF3	-	1	450,	0,
chr15:55354934-55355648	PIGB	+	2	43,362,	0,352,
chr11:626331-626613	SCT	-	1	282,	0,
chr19:10333776-10334167	ICAM3	-	2	282,7,	0,384,
chr7:100574011-100575711	LRCH4	-	2	344,6,	0,1694,
chr22:19036282-19036564	DGCR2	-	1	282,	0,
chr1:202331657-202333066	UBE2T	-	2	302,56,	0,1353,
chr5:88720816-88721218	MEF2C	-	1	402,	0,
chr5:88722488-88722908	MEF2C	-	1	420,	0,
chr5:88718229-88718637	MEF2C	-	1	408,	0,
chr5:88720330-88720756	MEF2C	-	1	426,	0,
chr5:88721600-88722026	MEF2C	-	1	426,	0,
chr19:41906735-41907463	ARHGEF1	+	2	67,358,	0,370,
chr19:4174109-4174378	SIRT6	-	1	269,	0,
chrX:119454065-119454478	SLC25A43	+	1	413,	0,
chr6:158030503-158030935	SYNJ2	+	1	432,	0,
chr2:143703507-143768352	ARHGAP15	+	2	16,363,	0,64482,
chr3:25597917-25598361	TOP2B	-	1	444,	0,
chr18:42067391-42081421	PIK3C3	+	2	121,298,	0,13732,
chr18:42049595-42049967	PIK3C3	+	1	372,	0,
chr11:77022489-77022879	ACER3	+	1	390,	0,
chr1:77695987-77696309	USP33	-	1	322,	0,
chr11:77023654-77024158	ACER3	+	1	504,	0,
chr1:77711658-77715889	USP33	-	4	196,80,168,147,	0,1542,2956,4084,
chr8:100702884-100703328	PABPC1	-	1	444,	0,
chr8:100703288-100705661	PABPC1	-	4	70,92,129,72,	0,1009,1638,2301,
chr10:21670618-21673732	MLLT10	+	2	85,382,	0,2732,
chr10:21595311-21617201	MLLT10	+	4	128,102,92,89,	0,17037,19520,21801,
chr10:21556801-21557191	MLLT10	+	1	390,	0,
chr5:37724967-37752709	WDR70	+	3	82,161,223,	0,1916,27519,
chr10:21743247-21743630	MLLT10	+	1	383,	0,
chr10:26501010-26533497	APBB1IP	+	5	100,76,158,120,58,	0,2187,10737,12529,32429,
chr10:26567409-26567803	APBB1IP	+	1	394,	0,
chr8:18014718-18027831	PCM1	+	4	121,91,113,194,	0,10643,10826,12919,
chr8:18028778-18029162	PCM1	+	1	384,	0,
chr8:17953117-17955731	PCM1	+	2	68,261,	0,2353,
chr8:18029521-18029944	PCM1	+	1	423,	0,
chr14:101901415-101912887	PPP2R5C	+	4	473,126,100,486,	0,4987,8174,10986,
chr14:101927219-101927855	PPP2R5C	+	1	636,	0,
chr14:101766145-101766781	PPP2R5C	+	1	636,	0,
chr14:101901744-101906419	PPP2R5C	+	2	144,17,	0,4658,
chr14:101926922-101927378	PPP2R5C	+	1	456,	0,
chr1:22092513-22092981	CDC42	+	1	468,	0,
chr1:22086518-22091824	CDC42	+	2	347,396,	0,4910,
chr1:22092013-22092439	CDC42	+	1	426,	0,
chr14:101927796-101927940	PPP2R5C	+	1	144,	0,
chrX:78961424-78962042	P2RY10	+	1	618,	0,
chrX:78963306-78963727	P2RY10	+	1	421,	0,
chr1:236208508-236208934	GPR137B	+	1	426,	0,
chr2:101891558-101892032	MAP4K4	+	1	474,	0,
chr2:101888859-101891516	MAP4K4	+	2	75,350,	0,2307,
chr2:101892398-101892818	MAP4K4	+	1	420,	0,
chr2:101894293-101894689	MAP4K4	+	1	396,	0,
chr7:5527148-5527447	ACTB	-	1	299,	0,
chr11:114407538-114407982	RBM7	+	1	444,	0,
chr11:114408465-114408933	RBM7	+	1	468,	0,
chr11:114409747-114410383	RBM7	+	1	636,	0,
chr18:214520-214800	THOC1	-	1	280,	0,
chr20:33623325-33624369	CBFA2T2	+	1	1044,	0,
chr7:120975280-120975676	ING3	+	1	396,	0,
chr10:100486646-100486954	SEC31B	-	1	308,	0,
chr7:120974860-120975286	ING3	+	1	426,	0,
chr7:120970711-120974899	ING3	+	3	168,37,171,	0,2494,4017,
chr20:33649628-33650036	CBFA2T2	+	1	408,	0,
chr7:120955795-120957517	ING3	+	1	1722,	0,
chr12:2888615-2889023	TULP3	+	1	408,	0,
chr12:2889027-2889483	TULP3	+	1	456,	0,
chr7:43955733-43956135	UBE2D4	+	1	402,	0,
chr7:43953147-43953579	UBE2D4	+	1	432,	0,
chr2:135840420-135840834	MCM6	-	1	414,	0,
chr18:247778-254411	THOC1	-	3	178,72,138,	0,4761,6495,
chr2:12742315-12742734	TRIB2	+	1	419,	0,
chr2:12723357-12724836	TRIB2	+	2	194,207,	0,1272,
chr2:12740806-12741400	TRIB2	+	1	594,	0,
chr8:80974156-80974588	PAG1	-	1	432,	0,
chr8:80967810-80968101	PAG1	-	1	291,	0,
chr8:80970079-80970571	PAG1	-	1	492,	0,
chr8:80972089-80972521	PAG1	-	1	432,	0,
chr8:80971218-80971716	PAG1	-	1	498,	0,
chr6:89636654-89637122	LYRM2	-	1	468,	0,
chr6:89636103-89636535	LYRM2	-	1	432,	0,
chr8:80974781-80975189	PAG1	-	1	408,	0,
chr6:89637097-89637834	LYRM2	-	2	255,92,	0,645,
chr2:216119110-216127602	XRCC5	+	4	54,190,113,66,	0,2952,6807,8426,
chr2:216194912-216205442	XRCC5	+	3	73,73,254,	0,9410,10276,
chr6:89635857-89636097	LYRM2	-	1	240,	0,
chr2:216205892-216206294	XRCC5	+	1	402,	0,
chr8:42405498-42405918	VDAC3	+	1	420,	0,
chr2:216112912-216122104	XRCC5	+	5	216,182,47,121,42,	0,3747,4834,6131,9150,
chr19:42295407-42295797	CIC	+	1	390,	0,
chr1:1216908-1217242	SDF4	-	1	334,	0,
chr17:3673204-3673636	P2RX5	-	1	432,	0,
chr17:3672199-3672431	P2RX5	-	1	232,	0,
chrX:132379456-132386791	MBNL3	-	4	220,93,34,130,	0,2722,5207,7205,
chr5:41730065-41730360	OXCT1	-	1	295,	0,
chr10:70150200-70150596	SAR1A	-	1	396,	0,
chr10:70152397-70157900	SAR1A	-	3	194,130,136,	0,1441,5367,
chr10:70149572-70149950	SAR1A	-	1	378,	0,
chr5:41731533-41739555	OXCT1	-	2	236,165,	0,7857,
chr10:70152117-70152435	SAR1A	-	1	318,	0,
chr2:233471696-233472104	DGKD	+	1	408,	0,
chr22:50767501-50767789	RABL2B	-	1	288,	0,
chr2:233462313-233464364	DGKD	+	3	145,91,200,	0,330,1851,
chr2:233469625-233470051	DGKD	+	1	426,	0,
chr2:233459671-233460061	DGKD	+	1	390,	0,
chr16:27460601-27461051	GTF3C1	-	1	450,	0,
chr1:46557408-46557688	MKNK1	-	1	280,	0,
chr1:46607706-46608114	MKNK1	-	1	408,	0,
chr1:46574718-46594332	MKNK1	-	5	301,78,96,100,219,	0,1857,5812,8510,19395,
chr6:130839347-130839579	EPB41L2	-	1	232,	0,
chr8:11838589-11838985	FDFT1	+	1	396,	0,
chr8:11831593-11838575	FDFT1	+	2	76,187,	0,6795,
chr8:11839020-11839278	FDFT1	+	1	258,	0,
chr8:11803400-11803898	FDFT1	+	1	498,	0,
chr19:41386374-41386656	EXOSC5	-	1	282,	0,
chr19:57780181-57780631	ZNF586	+	1	450,	0,
chr2:15630019-15631111	DDX1	+	2	90,335,	0,757,
chr1:39752915-39763906	PPIE	+	2	136,217,	0,10774,
chr9:2804146-2807917	PUM3	-	2	316,103,	0,3668,
chr7:135361795-135362055	CNOT4	-	1	260,	0,
chr7:135386161-135386575	CNOT4	-	1	414,	0,
chr7:135384206-135384830	CNOT4	-	1	624,	0,
chr1:39753296-39753716	PPIE	+	1	420,	0,
chr2:151464730-151465876	RIF1	+	1	1146,	0,
chr2:151463595-151464051	RIF1	+	1	456,	0,
chrX:47571474-47571920	ARAF	+	1	446,	0,
chrX:47565602-47565986	ARAF	+	1	384,	0,
chr2:151464720-151465236	RIF1	+	1	516,	0,
chr11:130144389-130144811	APLP2	+	1	422,	0,
chr11:130109555-130121770	APLP2	+	4	46,122,111,156,	0,983,11151,12059,
chr11:130143312-130143864	APLP2	+	1	552,	0,
chr6:132459151-132460519	STX7	-	1	1368,	0,
chr6:132460481-132470022	STX7	-	4	368,81,71,71,	0,3512,7922,9470,
chr6:132457789-132458401	STX7	-	1	612,	0,
chr6:132459568-132459688	STX7	-	1	120,	0,
chr6:132447780-132448380	STX7	-	1	600,	0,
chr6:132460359-132460557	STX7	-	1	198,	0,
chr6:132451129-132451489	STX7	-	1	360,	0,
chr6:132461165-132461999	STX7	-	1	834,	0,
chr3:98579446-98579871	CPOX	-	1	425,	0,
chr19:40763626-40765389	SNRPA	+	2	48,381,	0,1382,
chr3:169786391-169786853	MYNN	+	1	462,	0,
chr3:169774386-169779079	MYNN	+	2	174,311,	0,4382,
chr3:169782526-169785010	MYNN	+	3	116,82,388,	0,951,2096,
chr11:85957629-85958085	PICALM	-	1	456,	0,
chr11:86011848-86012286	PICALM	-	1	438,	0,
chr5:134147547-134148027	TCF7	+	1	480,	0,
chr1:161753230-161757181	DUSP12	+	2	30,395,	0,3556,
chr5:134148032-134148188	TCF7	+	1	156,	0,
chr5:134146286-134146874	TCF7	+	1	588,	0,
chr5:134142637-134143155	TCF7	+	2	245,162,	0,356,
chr5:134147325-134147553	TCF7	+	1	228,	0,
chr11:86012283-86022537	PICALM	-	3	108,92,170,	0,2587,10084,
chrX:119584020-119584440	UBE2A	+	1	420,	0,
chr11:85957175-85957475	PICALM	-	1	300,	0,
chrX:119581521-119583402	UBE2A	+	3	74,87,275,	0,1067,1606,
chr6:108986437-108986729	SESN1	-	1	292,	0,
chr8:86560986-86561498	CPNE3	+	1	512,	0,
chr1:53921549-53930106	HSPB11	-	4	217,42,67,67,	0,2355,6823,8490,
chr1:53916574-53916850	HSPB11	-	1	276,	0,
chr18:46844685-46845105	PIAS2	-	1	420,	0,
chr18:46808838-46809240	PIAS2	-	1	402,	0,
chr18:46812014-46812446	PIAS2	-	1	432,	0,
chr2:201480387-201480846	STRADB	+	1	459,	0,
chr20:36528208-36528637	DLGAP4	+	1	429,	0,
chr20:36525792-36527241	DLGAP4	+	2	213,428,	0,1021,
chr4:40117815-40118109	N4BP2	+	1	294,	0,
chr4:39774892-39778641	UBE2K	+	3	40,127,281,	0,2790,3468,
chr4:39782363-39782783	UBE2K	+	1	420,	0,
chr9:33037024-33039164	DNAJA1	+	2	90,479,	0,1661,
chr9:33039504-33039907	DNAJA1	+	1	403,	0,
chr9:33039133-33039259	DNAJA1	+	1	126,	0,
chr4:39779066-39780074	UBE2K	+	1	1008,	0,
chr4:39779606-39780056	UBE2K	+	1	450,	0,
chr1:1785285-1785583	GNB1	-	1	298,	0,
chr1:1786732-1787445	GNB1	-	2	320,123,	0,590,
chr1:1785819-1786209	GNB1	-	1	390,	0,
chr7:6023786-6024248	EIF2AK1	-	1	462,	0,
chr7:6042867-6046224	EIF2AK1	-	3	125,98,153,	0,1695,3204,
chr7:6046900-6054695	EIF2AK1	-	4	190,36,132,149,	0,1907,3012,7646,
chrX:79360384-79360646	ITM2A	-	1	262,	0,
chrX:79360952-79361524	ITM2A	-	2	224,195,	0,377,
chr1:198756708-198757362	PTPRC	+	1	654,	0,
chr4:74097040-74097335	CXCL2	-	1	295,	0,
chr1:198692450-198693428	PTPRC	+	1	978,	0,
chr1:198756228-198756702	PTPRC	+	1	474,	0,
chr7:151238948-151239747	SMARCD3	-	3	207,100,123,	0,448,676,
chr1:198692601-198692757	PTPRC	+	1	156,	0,
chr18:50947467-50947911	ME2	+	1	444,	0,
chr11:95834061-95834499	MTMR2	-	1	438,	0,
chr9:86287733-86288112	TUT7	-	1	379,	0,
chr9:86323468-86323960	TUT7	-	1	492,	0,
chr9:86344600-86344996	TUT7	-	1	396,	0,
chr19:19798747-19799179	ZNF506	-	1	432,	0,
chr3:158666380-158667092	LXN	-	2	363,80,	0,632,
chr19:19792640-19793138	ZNF506	-	1	498,	0,
chr19:19785839-19786254	ZNF506	-	1	415,	0,
chr16:56983259-56983845	CETP	+	2	151,253,	0,333,
chr3:119826671-119863563	GSK3B	-	3	183,97,144,	0,16584,36748,
chr3:120093471-120093897	GSK3B	-	1	426,	0,
chr11:1276618-1277008	TOLLIP	-	1	390,	0,
chr11:1274371-1274662	TOLLIP	-	1	291,	0,
chr13:72973672-73016191	PIBF1	+	3	2,172,322,	0,25150,42197,
chr4:2929683-2930076	ADD1	+	1	393,	0,
chr4:2928086-2928452	ADD1	+	1	366,	0,
chr20:46349545-46350457	SLC35C2	-	1	912,	0,
chr20:46350218-46350320	SLC35C2	-	1	102,	0,
chr1:100390721-100391129	CDC14A	+	1	408,	0,
chr4:2894513-2894795	ADD1	+	1	282,	0,
chr1:100519823-100520277	CDC14A	+	1	454,	0,
chr1:100484255-100484783	CDC14A	+	1	528,	0,
chr9:2193180-2193624	SMARCA2	+	1	444,	0,
chr9:2040006-2040420	SMARCA2	+	1	414,	0,
chr9:2045608-2046070	SMARCA2	+	1	462,	0,
chr6:83128949-83129387	DOP1A	+	1	438,	0,
chr5:72905326-72908932	TNPO1	+	2	118,223,	0,3383,
chr20:58910716-58911192	GNAS	+	1	476,	0,
chr5:72913982-72914432	TNPO1	+	1	450,	0,
chr5:39107111-39108297	FYB1	-	2	353,66,	0,1120,
chr5:39119547-39134356	FYB1	-	6	86,65,24,65,21,148,	0,2789,4706,8194,11043,14661,
chr5:39105252-39105513	FYB1	-	1	261,	0,
chr5:39202074-39202566	FYB1	-	1	492,	0,
chr5:39106321-39106759	FYB1	-	1	438,	0,
chr1:11975133-11975538	PLOD1	+	1	405,	0,
chr5:39125918-39126188	FYB1	-	1	270,	0,
chr2:119915509-119916283	PTPN4	+	1	774,	0,
chr13:32775496-32775922	PDS5B	+	1	426,	0,
chr2:119965437-119977235	PTPN4	+	3	207,134,251,	0,2400,11547,
chr2:119977171-119977423	PTPN4	+	1	252,	0,
chr2:119932358-119938051	PTPN4	+	3	190,157,269,	0,2442,5424,
chr16:50796407-50796953	CYLD	+	1	546,	0,
chr16:50798208-50798628	CYLD	+	1	420,	0,
chr16:50800799-50801904	CYLD	+	2	72,149,	0,956,
chr16:50800203-50800647	CYLD	+	1	444,	0,
chr14:102084894-102085977	HSP90AA1	-	3	103,132,219,	0,404,864,
chr14:102081022-102081460	HSP90AA1	-	1	438,	0,
chr14:102083093-102083751	HSP90AA1	-	2	208,205,	0,453,
chr16:50801541-50801753	CYLD	+	1	212,	0,
chr13:44940997-44943537	NUFIP1	-	2	324,95,	0,2445,
chr1:113765301-113765727	RSBN1	-	1	426,	0,
chr1:113764636-113765020	RSBN1	-	1	384,	0,
chr2:134953490-134954000	CCNT2	+	1	510,	0,
chr19:57719751-57720035	ZNF671	-	1	284,	0,
chr1:211374346-211374946	TRAF5	+	1	600,	0,
chr3:127692123-127695141	MGLL	-	2	199,166,	0,2852,
chr1:40422920-40423326	SMAP2	+	1	406,	0,
chr1:40416830-40422142	SMAP2	+	2	265,166,	0,5146,
chr3:132675311-132676634	UBA5	+	4	71,74,105,191,	0,294,506,1132,
chr3:132676789-132677215	UBA5	+	1	426,	0,
chr3:132677340-132677820	UBA5	+	1	480,	0,
chr3:87249876-87253955	CHMP2B	+	3	100,105,243,	0,3528,3836,
chr3:87253964-87254180	CHMP2B	+	1	216,	0,
chr3:87255095-87255533	CHMP2B	+	1	438,	0,
chr3:87254497-87254947	CHMP2B	+	1	450,	0,
chr18:59327823-59328108	LMAN1	-	1	285,	0,
chr18:59330917-59331620	LMAN1	-	2	211,202,	0,501,
chr12:125142916-125143333	AACS	+	1	417,	0,
chr12:108782693-108783083	SSH1	-	1	390,	0,
chr15:66336790-66337246	TIPIN	-	1	456,	0,
chr12:120498086-120498493	DYNLL1	+	1	407,	0,
chr2:200823372-200823900	BZW1	+	1	528,	0,
chr11:108146285-108147603	ACAT1	+	2	73,333,	0,985,
chr2:200822188-200822626	BZW1	+	1	438,	0,
chr2:200826928-200827338	BZW1	+	1	410,	0,
chr5:69364720-69365152	AK6	-	1	432,	0,
chr5:69351706-69352150	AK6	-	1	444,	0,
chr20:16379100-16379640	KIF16B	-	1	540,	0,
chr20:16272104-16272353	KIF16B	-	1	249,	0,
chr11:67585204-67586656	GSTP1	+	3	36,106,267,	0,900,1185,
chr6:80343710-80346270	BCKDHB	+	2	101,295,	0,2265,
chr16:31190794-31191605	FUS	+	3	47,146,206,	0,169,605,
chr1:32197885-32198285	TXLNA	+	1	400,	0,
chr19:42297033-42297349	PAFAH1B3	-	1	316,	0,
chr17:3714628-3714911	ITGAE	-	1	283,	0,
chrX:55758391-55758774	RRAGB	+	1	383,	0,
chr2:26190849-26191281	HADHA	-	1	432,	0,
chr2:26214979-26232300	HADHA	-	3	195,101,140,	0,15213,17181,
chr2:26234192-26237070	HADHA	-	2	162,215,	0,2663,
chr19:10831486-10831942	DNM2	+	1	456,	0,
chr19:58480820-58481230	ZNF446	+	1	410,	0,
chr14:76207117-76207537	GPATCH2L	+	1	420,	0,
chr14:76171841-76174166	GPATCH2L	+	2	177,620,	0,1705,
chr14:76211998-76212400	GPATCH2L	+	1	402,	0,
chr9:134909566-134909992	FCN1	-	1	426,	0,
chr1:40293649-40294180	ZMPSTE24	+	1	531,	0,
chr1:192579519-192580024	RGS1	+	1	505,	0,
chr16:3142380-3142804	ZNF213	+	1	424,	0,
chr2:223875323-223875731	WDFY1	-	1	408,	0,
chr12:71786173-71786689	RAB21	+	1	516,	0,
chr12:71786962-71787532	RAB21	+	1	570,	0,
chr2:223877306-223877756	WDFY1	-	1	450,	0,
chr19:7619525-7620013	XAB2	-	3	121,108,67,	0,222,421,
chr19:58393129-58394806	RPS5	+	4	55,127,97,124,	0,230,1368,1553,
chr7:134442356-134442642	AKR1B1	-	1	286,	0,
chr4:56963350-56963655	NOA1	-	1	305,	0,
chr2:24768060-24768500	NCOA1	+	2	74,279,	0,161,
chr2:24770046-24770634	NCOA1	+	1	588,	0,
chr3:149960954-149961362	RNF13	+	1	408,	0,
chr3:149961734-149962139	RNF13	+	1	405,	0,
chr3:149961452-149961728	RNF13	+	1	276,	0,
chr3:149911831-149960915	RNF13	+	4	251,92,79,175,	0,9303,48225,48909,
chr2:24707216-24707768	NCOA1	+	1	552,	0,
chr16:30739725-30740145	SRCAP	+	1	420,	0,
chr1:51355219-51355645	EPS15	-	1	426,	0,
chr12:14786448-14786910	WBP11	-	1	462,	0,
chr16:27364368-27364778	IL4R	+	1	410,	0,
chr12:14803360-14803486	WBP11	-	1	126,	0,
chr12:14791212-14791650	WBP11	-	1	438,	0,
chr16:27345201-27345609	IL4R	+	1	408,	0,
chr12:14786928-14787102	WBP11	-	1	174,	0,
chr16:27344784-27345126	IL4R	+	1	342,	0,
chr3:98506446-98517189	CLDND1	-	2	300,137,	0,10606,
chr3:98500779-98501169	CLDND1	-	1	390,	0,
chr3:98520149-98521169	CLDND1	-	1	1020,	0,
chr3:98518330-98518972	CLDND1	-	1	642,	0,
chr3:98515464-98515896	CLDND1	-	1	432,	0,
chr2:171748023-171748419	DYNC1I2	+	1	396,	0,
chr2:171692730-171725717	DYNC1I2	+	4	163,89,114,99,	0,14557,22598,32888,
chr11:44619950-44620358	CD82	+	1	408,	0,
chr11:44619279-44619837	CD82	+	1	558,	0,
chr2:171745755-171748012	DYNC1I2	+	2	171,236,	0,2021,
chr5:62628154-62628582	IPO11	+	1	428,	0,
chr6:105277698-105278118	PREP	-	1	420,	0,
chr6:108042795-108043239	OSTM1	-	1	444,	0,
chr1:51448017-51465397	EPS15	-	4	117,58,124,136,	0,13074,15656,17244,
chr1:51354263-51354852	EPS15	-	1	589,	0,
chr13:60535207-60573878	TDRD3	+	3	25,124,262,	0,32318,38409,
chr13:60528409-60528835	TDRD3	+	1	426,	0,
chr7:100399277-100400096	PILRA	+	3	62,30,311,	0,304,508,
chr1:227732153-227732777	JMJD4	-	1	624,	0,
chr1:227731197-227731653	JMJD4	-	1	456,	0,
chr1:19338775-19339147	CAPZB	-	1	372,	0,
chr1:19339072-19344599	CAPZB	-	2	544,241,	0,5286,
chr3:186585409-186585800	DNAJB11	+	1	391,	0,
chr3:186583866-186585411	DNAJB11	+	3	109,158,67,	0,564,1478,
chr1:19339593-19344460	CAPZB	-	2	23,102,	0,4765,
chr1:19356535-19357614	CAPZB	-	2	215,192,	0,887,
chr12:132768914-132769243	GOLGA3	-	1	329,	0,
chr12:132771001-132771475	GOLGA3	-	1	474,	0,
chr7:100888073-100888664	SRRT	+	3	69,125,190,	0,184,401,
chr7:100883959-100884640	SRRT	+	2	279,272,	0,409,
chr7:100882227-100882641	SRRT	+	1	414,	0,
chr2:233295301-233295674	ATG16L1	+	1	373,	0,
chr16:70252298-70252775	AARS1	-	1	477,	0,
chr3:183015218-183015510	MCCC1	-	1	292,	0,
chr17:63831328-63832026	PSMC5	+	4	96,109,85,110,	0,178,396,588,
chr19:58498308-58498840	SLC27A5	-	2	382,55,	0,477,
chrX:16844126-16844519	TXLNG	+	1	393,	0,
chr4:55904640-55905036	EXOC1	+	1	396,	0,
chr9:33348010-33348604	NFX1	+	1	594,	0,
chr9:33370778-33371157	NFX1	+	1	379,	0,
chr12:4352770-4353214	TIGAR	+	1	444,	0,
chr4:8366454-8367216	ACOX3	-	1	762,	0,
chr4:2833861-2834329	SH3BP2	+	1	468,	0,
chr4:2836636-2837062	SH3BP2	+	1	426,	0,
chr4:2840680-2841098	SH3BP2	+	1	418,	0,
chr4:2839845-2840241	SH3BP2	+	1	396,	0,
chr7:26373956-26374328	SNX10	+	1	372,	0,
chr7:26373506-26373920	SNX10	+	1	414,	0,
chr5:154957162-154967005	MRPL22	+	3	49,68,319,	0,2818,9524,
chr19:48960777-48961798	BAX	+	2	136,266,	0,755,
chr11:66068002-66068938	SF3B2	+	3	42,184,264,	0,146,672,
chr4:56919742-56930331	REST	+	2	127,490,	0,10099,
chr4:56935447-56935861	REST	+	1	414,	0,
chr12:123597782-123598148	TMED2	+	1	366,	0,
chr2:61477869-61478295	XPO1	-	1	426,	0,
chr5:176905005-176905346	UIMC1	-	1	341,	0,
chr2:61522534-61537727	XPO1	-	4	148,100,130,165,	0,3886,11238,15028,
chr5:176968396-176968792	UIMC1	-	1	396,	0,
chr11:113733187-113733456	ZW10	-	1	269,	0,
chr1:51789191-51790540	NRDC	-	3	241,88,7,	0,377,1342,
chr2:61482035-61482467	XPO1	-	1	432,	0,
chr2:61482601-61483045	XPO1	-	1	444,	0,
chr1:32231160-32231604	EIF3I	+	1	444,	0,
chr2:61524954-61525332	XPO1	-	1	378,	0,
chr17:44011188-44011487	TMEM101	-	1	299,	0,
chr17:44011752-44012172	TMEM101	-	1	420,	0,
chr7:100872633-100873454	TRIP6	+	2	110,282,	0,539,
chr8:41930749-41931157	KAT6A	-	1	408,	0,
chr8:41974203-41974725	KAT6A	-	1	522,	0,
chr8:41978639-41987607	KAT6A	-	4	137,80,114,152,	0,2207,3200,8816,
chr8:42047525-42048029	KAT6A	-	1	504,	0,
chr20:34713018-34713439	TP53INP2	+	1	421,	0,
chr8:41929479-41929751	KAT6A	-	1	272,	0,
chr14:31169292-31173250	HECTD1	-	4	175,97,75,94,	0,2569,2754,3864,
chr14:31100112-31100413	HECTD1	-	1	301,	0,
chr16:55529928-55549342	LPCAT2	+	7	18,59,57,33,53,81,65,	0,1986,2896,4515,7650,15807,19349,
chr16:55586285-55586666	LPCAT2	+	1	381,	0,
chr16:55584789-55585215	LPCAT2	+	1	426,	0,
chr14:31122845-31123277	HECTD1	-	1	432,	0,
chr19:54155266-54155681	CNOT3	+	1	415,	0,
chr16:55541766-55541994	LPCAT2	+	1	228,	0,
chr13:72758956-72759436	DIS3	-	1	480,	0,
chr2:27243385-27243805	CAD	+	1	420,	0,
chr13:72757310-72757898	DIS3	-	1	588,	0,
chr4:2937933-2938429	NOP14	-	1	496,	0,
chr2:230238280-230239110	SP140	+	2	100,349,	0,481,
chr2:230312818-230313215	SP140	+	1	397,	0,
chr14:52004187-52004709	RTRAF	+	2	54,347,	0,175,
chr13:110878540-110878831	ANKRD10	-	1	291,	0,
chr13:110892646-110893120	ANKRD10	-	1	474,	0,
chr12:27800310-27800706	KLHL42	+	1	396,	0,
chr12:27802656-27803040	KLHL42	+	1	384,	0,
chr12:27797762-27798206	KLHL42	+	1	444,	0,
chr19:57191829-57194982	ZNF264	+	3	116,125,213,	0,2046,2940,
chr19:57218777-57219155	ZNF264	+	1	378,	0,
chr19:57222461-57222846	ZNF264	+	1	385,	0,
chr17:62447702-62448943	METTL2A	+	2	63,368,	0,873,
chr17:35009102-35009492	RFFL	-	1	390,	0,
chr20:6034499-6037396	CRLS1	+	2	55,322,	0,2575,
chr20:6037644-6038058	CRLS1	+	1	414,	0,
chr16:29804817-29805384	KIF22	+	3	208,58,121,	0,298,446,
chr22:19968582-19969038	COMT	+	1	456,	0,
chr2:96184859-96185156	STARD7	-	1	297,	0,
chr1:108134793-108135231	SLC25A24	-	1	438,	0,
chr1:108154522-108200661	SLC25A24	-	6	612,157,110,86,125,705,	0,2940,6660,27419,31306,45434,
chrX:48824555-48824982	HDAC6	+	1	427,	0,
chr13:94574054-94574344	TGDS	-	1	290,	0,
chr20:21389438-21389825	XRN2	+	1	387,	0,
chr2:27059117-27059549	AGBL5	+	1	432,	0,
chr12:54230942-54231241	CBX5	-	1	299,	0,
[truncated: 16,637 more rows]

## Sheet: 5k exonic PASs
Genomic annotation of exonic PASs called from the 5k PBMC scRNA-seq dataset from 10x Genomics.
Location	Gene	strand	Exon number	Length of each peak block (BED file format)	Start site of each peak block (BED file format)
chr6:143495461-143495857	FUCA2	-	1	396,	0,
chr1:169853059-169853473	SCYL3	-	1	414,	0,
chr1:169851037-169851439	SCYL3	-	1	402,	0,
chr20:50934867-50935139	DPM1	-	1	272,	0,
chr1:27612262-27612682	FGR	-	1	420,	0,
chr6:53497341-53497818	GCLC	-	1	477,	0,
chr6:53498074-53498626	GCLC	-	1	552,	0,
chr1:24472532-24472976	NIPAL3	+	1	444,	0,
chr1:24471176-24471602	NIPAL3	+	1	426,	0,
chr6:41099592-41099976	NFYA	+	1	384,	0,
chr1:24465946-24466336	NIPAL3	+	1	390,	0,
chrX:65512582-65512853	LAS1L	-	1	271,	0,
chrX:65518156-65523701	LAS1L	-	2	308,141,	0,5404,
chr4:17607597-17607972	LAP3	+	1	375,	0,
chr4:17581678-17583620	LAP3	+	3	135,104,137,	0,610,1805,
chr7:92112153-92112396	CYP51A1	-	1	243,	0,
chr11:64269830-64270096	BAD	-	1	266,	0,
chrX:2740870-2741309	CD99	+	1	439,	0,
chr7:92200314-92200836	KRIT1	-	1	522,	0,
chr7:92398928-92399354	ANKIB1	+	1	426,	0,
chr7:92200035-92200323	KRIT1	-	1	288,	0,
chr7:92400866-92401383	ANKIB1	+	1	517,	0,
chr12:924954-925560	RAD52	-	1	606,	0,
chr17:48122352-48122766	SNX11	+	1	414,	0,
chr17:38921384-38921770	LASP1	+	1	386,	0,
chr7:1815793-1816060	MAD1L1	-	1	267,	0,
chr17:38916288-38916984	LASP1	+	1	696,	0,
chr17:38915749-38916217	LASP1	+	1	468,	0,
chr17:38916258-38916438	LASP1	+	1	180,	0,
chr12:8940361-8940668	M6PR	-	1	307,	0,
chr12:8941406-8941838	M6PR	-	1	432,	0,
chr2:201219679-201220117	CASP10	+	1	438,	0,
chr2:201184470-201202493	CASP10	+	5	1653,92,134,105,2050,	0,3236,8514,11372,15973,
chr2:201221306-201221684	CASP10	+	1	378,	0,
chr7:8113746-8127983	ICA1	-	2	297,110,	0,14127,
chr2:37248706-37249234	NDUFAF7	+	1	528,	0,
chr2:37247497-37248453	NDUFAF7	+	2	131,318,	0,638,
chr2:37242510-37243056	NDUFAF7	+	1	546,	0,
chr3:50118580-50118982	RBM5	+	1	402,	0,
chr3:50092157-50092589	RBM5	+	1	432,	0,
chr3:50099179-50100013	RBM5	+	1	834,	0,
chr3:50102080-50102464	RBM5	+	1	384,	0,
chr3:50093039-50093513	RBM5	+	1	474,	0,
chr3:50104947-50105295	RBM5	+	1	348,	0,
chr3:50101835-50102039	RBM5	+	1	204,	0,
chr3:50104082-50104520	RBM5	+	1	438,	0,
chr3:50093613-50093997	RBM5	+	1	384,	0,
chr17:28397777-28398185	SARM1	+	1	408,	0,
chr7:127591321-127591700	ARF5	+	1	379,	0,
chr3:129555175-129555553	PLXND1	-	1	378,	0,
chr12:2803551-2803971	FKBP4	+	1	420,	0,
chr1:33010747-33013385	AK2	-	2	85,178,	0,2460,
chr12:2801174-2803371	FKBP4	+	2	181,220,	0,1977,
chr1:33008858-33009266	AK2	-	1	408,	0,
chr1:33009869-33010331	AK2	-	1	462,	0,
chr17:3860315-3860614	CAMKK1	-	1	299,	0,
chr1:23083301-23083689	KDM1A	+	1	388,	0,
chr4:15852866-15853232	CD38	+	1	366,	0,
chr4:15848353-15849103	CD38	+	1	750,	0,
chr4:15849921-15850323	CD38	+	1	402,	0,
chrY:2740873-2741309	CD99	+	1	436,	0,
chr7:93358634-93359060	VPS50	+	1	426,	0,
chr7:93272642-93291904	VPS50	+	3	90,139,201,	0,3523,19061,
chr16:23581014-23582361	NDUFAB1	-	2	158,85,	0,1262,
chr19:35788437-35788822	ARHGAP33	+	1	385,	0,
chr7:95583499-95583760	PDK4	-	1	261,	0,
chr7:95584340-95584742	PDK4	-	1	402,	0,
chr7:150804378-150805118	TMEM176A	+	2	93,291,	0,449,
chr3:50075204-50077266	RBM6	+	2	125,258,	0,1804,
chr3:50058530-50058920	RBM6	+	1	390,	0,
chr3:50059621-50061616	RBM6	+	4	124,41,80,154,	0,1335,1519,1841,
chr3:50092157-50092589	RBM6	+	1	432,	0,
chrX:11118606-11121896	HCCS	+	3	13,85,284,	0,2301,3006,
chrX:11122677-11123086	HCCS	+	1	409,	0,
chr3:50099179-50100013	RBM6	+	1	834,	0,
chr7:96208478-96208970	SLC25A13	-	1	492,	0,
chr7:96208928-96321986	SLC25A13	-	4	48,141,52,44,	0,68268,87970,113014,
chr3:50093039-50093513	RBM6	+	1	474,	0,
chr17:47143841-47156948	CDC27	-	4	140,111,113,35,	0,7965,10831,13072,
chr3:50093613-50093997	RBM6	+	1	384,	0,
chr17:47120275-47120917	CDC27	-	1	642,	0,
chr2:201160924-201164339	CFLAR	+	2	17,504,	0,2911,
chr3:50064807-50066643	RBM6	+	2	318,401,	0,1435,
chr2:201136007-201141648	CFLAR	+	3	99,81,274,	0,4350,5367,
chr2:201171285-201171729	CFLAR	+	1	444,	0,
chr2:201167049-201167649	CFLAR	+	1	600,	0,
chr2:201169301-201169847	CFLAR	+	1	546,	0,
chr2:201167692-201168412	CFLAR	+	1	720,	0,
chr2:201172301-201172703	CFLAR	+	1	402,	0,
chr2:201166403-201166823	CFLAR	+	1	420,	0,
chr2:201160494-201163909	CFLAR	+	2	447,74,	0,3341,
chr2:201168528-201169314	CFLAR	+	1	786,	0,
chr7:26668682-26669048	SKAP2	-	1	366,	0,
chr4:109684584-109687727	MCUB	+	3	61,115,212,	0,667,2931,
chr4:109688226-109688719	MCUB	+	1	493,	0,
chr7:26667068-26667321	SKAP2	-	1	253,	0,
chr7:102473441-102474514	POLR2J	-	2	242,153,	0,920,
chr7:26669090-26669456	SKAP2	-	1	366,	0,
chr2:201139431-201139947	CFLAR	+	1	516,	0,
chr7:26668071-26668425	SKAP2	-	1	354,	0,
chr9:35104112-35104482	FAM214B	-	1	370,	0,
chr2:201140472-201140874	CFLAR	+	1	402,	0,
chr2:75664262-75666194	GCFC2	-	2	520,265,	0,1667,
chr16:20796385-20797178	ACSM3	+	2	103,292,	0,501,
chr17:28347157-28347571	POLDIP2	-	1	414,	0,
chr17:28347752-28348202	POLDIP2	-	1	450,	0,
chr16:57428526-57428940	CIAPIN1	-	1	414,	0,
chrX:119470942-119471332	SLC25A5	+	1	390,	0,
chr11:3360294-3371112	ZNF195	-	2	270,137,	0,10681,
chr11:3359028-3359526	ZNF195	-	1	498,	0,
chr17:35009206-35009602	LIG3	+	1	396,	0,
chr17:35004105-35005377	LIG3	+	1	1272,	0,
chr12:21468910-21469173	RECQL	-	1	263,	0,
chr12:21469373-21469763	RECQL	-	1	390,	0,
chr3:50061749-50061960	RBM6	+	1	211,	0,
chr12:21470082-21471719	RECQL	-	3	263,128,291,	0,887,1346,
chr19:18867839-18868230	UPF1	+	1	391,	0,
chr19:18865567-18866614	UPF1	+	3	210,121,93,	0,477,954,
chr12:47663259-47667057	RPAP3	-	2	330,77,	0,3721,
chr17:44372180-44374379	ITGA2B	-	2	242,25,	0,2174,
chr16:3726617-3727295	CREBBP	-	1	678,	0,
chr16:3725054-3725360	CREBBP	-	1	306,	0,
chr7:87399386-87399794	CROT	+	1	408,	0,
chrX:24213945-24214563	ZFX	+	1	618,	0,
chr17:7225342-7225610	DVL2	-	1	268,	0,
chr17:48026167-48026425	COPZ2	-	1	258,	0,
chrX:11775372-11775768	MSL3	+	1	396,	0,
chrX:11759735-11760992	MSL3	+	3	139,94,155,	0,668,1102,
chrX:11759231-11759645	MSL3	+	1	414,	0,
chrX:11761143-11761563	MSL3	+	1	420,	0,
chr13:77005241-77005631	FBXL3	-	1	390,	0,
chr17:5441917-5442265	DHX33	-	1	348,	0,
chr2:74425109-74425755	WDR54	+	3	127,73,185,	0,308,461,
chr17:5461919-5462597	DHX33	-	1	678,	0,
chr17:5440917-5441251	DHX33	-	1	334,	0,
chr16:19502405-19502783	GDE1	-	1	378,	0,
chr16:19501693-19501952	GDE1	-	1	259,	0,
chr16:19502973-19503381	GDE1	-	1	408,	0,
chr16:19502090-19502324	GDE1	-	1	234,	0,
chr19:2353540-2353948	SPPL2B	+	1	408,	0,
chr17:58301228-58301479	TSPOAP1	-	1	251,	0,
chr19:2342094-2342532	SPPL2B	+	1	438,	0,
chr19:2341557-2341941	SPPL2B	+	1	384,	0,
chr19:2354423-2354825	SPPL2B	+	1	402,	0,
chr7:105077387-105090139	KMT2E	+	4	45,116,108,130,	0,1459,4301,12622,
chr7:105063450-105074777	KMT2E	+	4	129,79,57,134,	0,3277,10169,11193,
chr7:105113686-105114130	KMT2E	+	1	444,	0,
chr7:105078926-105091904	KMT2E	+	4	36,108,263,688,	0,2762,11083,12290,
chr7:105091403-105091679	KMT2E	+	1	276,	0,
chr7:140084746-140085243	KDM7A	-	1	497,	0,
chr13:77097542-77097908	MYCBP2	-	1	366,	0,
chr13:77044657-77045218	MYCBP2	-	1	561,	0,
chr13:77045018-77045378	MYCBP2	-	1	360,	0,
chr7:140090201-140090603	KDM7A	-	1	402,	0,
chr7:75888527-75888926	RHBDD2	+	1	399,	0,
chr7:39686763-39706335	RALA	+	4	17,207,173,212,	0,3619,9922,19360,
chr7:39707745-39708120	RALA	+	1	375,	0,
chr6:82214254-82214722	IBTK	-	1	468,	0,
chr6:82170221-82170599	IBTK	-	1	378,	0,
chr7:105076048-105077128	KMT2E	+	2	32,165,	0,915,
chr7:105113057-105113507	KMT2E	+	1	450,	0,
chr16:30522744-30523185	ITGAL	+	1	441,	0,
chr16:30522591-30522741	ITGAL	+	1	150,	0,
chr16:30505766-30506774	ITGAL	+	1	1008,	0,
chr13:77097933-77098287	MYCBP2	-	1	354,	0,
chr19:39385821-39386253	PAF1	-	1	432,	0,
chr19:39386538-39388624	PAF1	-	2	260,285,	0,1801,
chr7:141653499-141653967	AGK	+	1	468,	0,
chr17:14208311-14208689	COX10	+	1	378,	0,
chr17:47807372-47807643	OSBPL7	-	1	271,	0,
chr12:1788302-1788674	ADIPOR2	+	1	372,	0,
chr12:1784000-1786243	ADIPOR2	+	2	72,299,	0,1944,
chr19:18589610-18592336	REX1BD	+	3	72,78,228,	0,1244,2498,
chrX:120430701-120442019	LAMP2	-	2	760,289,	0,11029,
chrX:120430946-120431060	LAMP2	-	1	114,	0,
chr7:87907953-87908415	DBF4	+	1	462,	0,
chr7:87877988-87896483	DBF4	+	6	144,178,49,68,75,9,	0,6991,8856,9341,9995,18486,
chr7:87887368-87904559	DBF4	+	7	29,75,35,44,127,113,267,	0,615,9106,9926,12853,13396,16924,
chr7:87907511-87907883	DBF4	+	1	372,	0,
chr17:45263119-45263386	MAP3K14	-	1	267,	0,
chrX:7900633-7912112	PNPLA4	-	3	183,151,84,	0,1356,11395,
chr17:35726029-35726413	AP2B1	+	1	384,	0,
chr17:50110661-50111087	PDK2	+	1	426,	0,
chr17:35723713-35724091	AP2B1	+	1	378,	0,
chr16:3021989-3022383	TNFRSF12A	+	1	394,	0,
chr17:50555283-50555852	SPATA20	+	2	28,360,	0,209,
chr17:2676552-2681951	PAFAH1B1	+	3	53,155,222,	0,3612,5177,
chr17:2593954-2666139	PAFAH1B1	+	4	51,220,83,123,	0,44145,71418,72062,
chr17:2685222-2685615	PAFAH1B1	+	1	393,	0,
chrX:120436465-120436867	LAMP2	-	1	402,	0,
chr11:68028893-68029282	ALDH3B1	+	1	389,	0,
chr11:68028251-68028713	ALDH3B1	+	1	462,	0,
chr19:17943592-17943991	CCDC124	+	1	399,	0,
chr7:30496621-30496877	GGCT	-	1	256,	0,
chr7:77956814-77957288	PHTF2	+	1	474,	0,
chr19:3594772-3595144	TBXA2R	-	1	372,	0,
chr7:77922554-77929347	PHTF2	+	2	223,238,	0,6555,
chr7:38725548-38725920	VPS41	-	1	372,	0,
chr7:38772314-38796866	VPS41	-	6	322,128,96,65,145,121,	0,1801,4365,17487,23151,24431,
chr7:38724618-38724996	VPS41	-	1	378,	0,
chr16:3291063-3291483	ZNF263	+	1	420,	0,
chr19:45162928-45163210	TRAPPC6A	-	1	282,	0,
chr17:12992384-12992768	ELAC2	-	1	384,	0,
chr16:784974-785296	RPUSD1	-	1	322,	0,
chr16:2821326-2821710	PRSS21	+	1	384,	0,
chr6:16145223-16146844	MYLIP	+	2	93,182,	0,1439,
chr6:16147855-16148248	MYLIP	+	1	393,	0,
chrX:2903972-2904237	ARSD	-	1	265,	0,
chrX:2904912-2905326	ARSD	-	1	414,	0,
chr17:28614446-28614685	KIAA0100	-	1	239,	0,
chr17:28639260-28640703	KIAA0100	-	4	199,66,123,143,	0,315,641,1300,
chr1:54779712-54779964	TTC22	-	1	252,	0,
chr17:63928740-63929009	CD79B	-	1	269,	0,
chr7:112457953-112458319	IFRD1	+	1	366,	0,
chr7:112456862-112457234	IFRD1	+	1	372,	0,
chr7:112475808-112476216	IFRD1	+	1	408,	0,
chr7:112475355-112475745	IFRD1	+	1	390,	0,
chr16:1349240-1349507	TSR3	-	1	267,	0,
chr17:9913840-9914248	GAS7	-	1	408,	0,
chr17:9910609-9911022	GAS7	-	1	413,	0,
chr17:9911052-9911310	GAS7	-	1	258,	0,
chr16:3060338-3060726	MMP25	+	1	388,	0,
chr17:9915504-9915948	GAS7	-	1	444,	0,
chr19:45090517-45090949	MARK4	+	1	432,	0,
chr19:45146897-45147305	MARK4	+	1	408,	0,
chr7:106090503-106090768	SYPL1	-	1	265,	0,
chr7:106091678-106093084	SYPL1	-	2	260,135,	0,1271,
chr16:188969-189994	LUC7L	-	2	369,26,	0,999,
chr16:205922-227487	LUC7L	-	4	224,109,97,245,	0,2156,14727,21320,
chr12:16364030-16364426	MGST1	+	1	396,	0,
chr8:56073046-56074139	RPS20	-	3	225,72,79,	0,649,1014,
chr1:1751232-1751510	NADK	-	1	278,	0,
chr16:192476-192962	LUC7L	-	1	486,	0,
chr1:1752481-1752913	NADK	-	1	432,	0,
chr16:227375-228017	LUC7L	-	1	642,	0,
chr19:41586462-41586844	CEACAM21	+	1	382,	0,
chr16:189469-189931	LUC7L	-	1	462,	0,
chr19:45181420-45181816	MARK4	+	1	396,	0,
chr19:3777970-3778256	MATK	-	1	286,	0,
chr1:27761450-27762056	FAM76A	+	1	606,	0,
chr1:27762735-27763122	FAM76A	+	1	387,	0,
chr1:27761274-27761562	FAM76A	+	1	288,	0,
chr17:50965629-50966013	SPAG9	-	1	384,	0,
chr17:63432304-63432565	CYB561	-	1	261,	0,
chr17:63433054-63433468	CYB561	-	1	414,	0,
chr17:50962174-50962405	SPAG9	-	1	231,	0,
chr6:111373563-111374013	REV3L	-	1	450,	0,
chr6:111374701-111375139	REV3L	-	1	438,	0,
chrX:154329964-154330350	TKTL1	+	1	386,	0,
chr12:106991364-106991612	CRY1	-	1	248,	0,
chr8:23017936-23018428	RHOBTB2	+	1	492,	0,
chr8:23019809-23020199	RHOBTB2	+	1	390,	0,
chr1:6634168-6634433	DNAJC11	-	1	265,	0,
chr6:15520689-15521079	JARID2	+	1	390,	0,
chr6:142219225-142219633	VTA1	+	1	408,	0,
chr6:142218685-142219117	VTA1	+	1	432,	0,
chr16:583710-584109	PIGQ	+	1	399,	0,
chr16:577198-577594	PIGQ	+	1	396,	0,
chr6:142220375-142220825	VTA1	+	1	450,	0,
chr16:569114-569510	PIGQ	+	1	396,	0,
chr12:6531544-6531955	NCAPD2	+	1	411,	0,
chr6:15521597-15522042	JARID2	+	1	445,	0,
chr17:40019097-40019339	MED24	-	1	242,	0,
chr6:15521253-15521637	JARID2	+	1	384,	0,
chr1:23506438-23506682	E2F2	-	1	244,	0,
chr7:73477039-73477441	BAZ1B	-	1	402,	0,
chr7:73477787-73478219	BAZ1B	-	1	432,	0,
chr7:73440406-73440694	BAZ1B	-	1	288,	0,
chr7:73441478-73441940	BAZ1B	-	1	462,	0,
chr6:170535120-170535403	PSMB1	-	1	283,	0,
chr17:32369923-32370451	ZNF207	+	1	528,	0,
chr17:32380572-32380974	ZNF207	+	1	402,	0,
chr17:32369598-32369952	ZNF207	+	1	354,	0,
chr1:41027200-41027448	SCMH1	-	1	248,	0,
chr3:48599002-48599708	UQCRC1	-	2	189,73,	0,633,
chr17:32377405-32377789	ZNF207	+	1	384,	0,
chr7:38229798-38230671	STARD3NL	+	1	873,	0,
chr17:32381488-32381886	ZNF207	+	1	398,	0,
chr17:32380977-32381559	ZNF207	+	1	582,	0,
chr17:32372940-32373324	ZNF207	+	1	384,	0,
chr17:32371671-32372433	ZNF207	+	1	762,	0,
chr7:6161776-6162056	CYTH3	-	1	280,	0,
chr3:42594623-42595007	SS18L2	+	1	384,	0,
chr17:51169924-51171744	NME1-NME2	+	2	124,257,	0,1563,
chr17:51161667-51162051	NME1-NME2	+	1	384,	0,
chr7:38230098-38230254	STARD3NL	+	1	156,	0,
chr16:3223231-3223621	ZNF200	-	1	390,	0,
chr8:133458886-133459300	ST3GAL1	-	1	414,	0,
chr8:133454848-133455097	ST3GAL1	-	1	249,	0,
chr8:133456042-133456432	ST3GAL1	-	1	390,	0,
chr19:15380050-15380330	AKAP8L	-	1	280,	0,
chr19:15401079-15401577	AKAP8L	-	1	498,	0,
chr3:52492670-52493068	NISCH	+	1	398,	0,
chr3:52481531-52481927	NISCH	+	1	396,	0,
chr12:6820416-6820799	CD4	+	1	383,	0,
chr3:169966798-169982914	SEC62	+	4	59,107,104,207,	0,8810,10148,15909,
chr3:45548475-45548853	LARS2	+	1	378,	0,
chr3:169993773-169994187	SEC62	+	1	414,	0,
chr3:169993493-169993763	SEC62	+	1	270,	0,
chr14:93239466-93239826	BTBD7	-	1	360,	0,
chr14:93241205-93241781	BTBD7	-	1	576,	0,
chr14:93287537-93288005	BTBD7	-	1	468,	0,
chr19:46390449-46390869	PPP5C	+	1	420,	0,
chr12:6913850-6914240	LRRC23	+	1	390,	0,
chr19:4357552-4360086	MPND	+	4	32,88,91,170,	0,531,1611,2364,
chr16:3069160-3069538	IL32	+	1	378,	0,
chr19:13096525-13097017	NFIX	+	1	492,	0,
chr1:23751466-23751874	ELOA	+	1	408,	0,
chr6:36366174-36366594	ETV7	-	1	420,	0,
chr16:2088708-2088984	PKD1	-	1	276,	0,
chr1:114717981-114719614	CSDE1	-	3	234,131,35,	0,632,1598,
chr1:114717255-114717741	CSDE1	-	1	486,	0,
chr1:114716913-114717151	CSDE1	-	1	238,	0,
chr1:23795148-23795539	LYPLA2	+	1	391,	0,
chr19:3750843-3751454	APBA3	-	3	253,139,20,	0,346,591,
chr7:157268543-157269370	UBE3C	+	1	827,	0,
chr7:5621187-5621577	RNF216	-	1	390,	0,
chr7:5725361-5739383	RNF216	-	4	76,163,101,107,	0,4071,5354,13915,
chr7:5620047-5620357	RNF216	-	1	310,	0,
chr17:58205441-58205727	MKS1	-	1	286,	0,
chr7:157268755-157268959	UBE3C	+	1	204,	0,
chr19:49806866-49807154	FUZ	-	1	288,	0,
chr7:5622640-5623036	RNF216	-	1	396,	0,
chr1:209777460-209779642	TRAF3IP3	+	3	26,61,211,	0,651,1971,
chr1:209781338-209782320	TRAF3IP3	+	2	119,264,	0,718,
chr17:16028424-16028826	TTC19	+	1	402,	0,
chr19:811854-812327	PTBP1	+	1	473,	0,
chr17:16001835-16006579	TTC19	+	5	189,37,55,60,105,	0,958,1996,2366,4639,
chr19:811116-811542	PTBP1	+	1	426,	0,
chr17:16044619-16045009	TTC19	+	1	390,	0,
chr12:4613500-4613896	DYRK4	+	1	396,	0,
chr1:171796564-171796978	EEF1AKNMT	+	1	414,	0,
chr1:171797340-171797730	EEF1AKNMT	+	1	390,	0,
chr9:123104049-123104409	RABGAP1	+	1	360,	0,
chr9:123104480-123104866	RABGAP1	+	1	386,	0,
chr19:15422051-15422519	WIZ	-	1	468,	0,
chr6:13621498-13621826	RANBP9	-	1	328,	0,
chr12:6539501-6539933	IFFO1	-	1	432,	0,
chr16:21179593-21179971	TMEM159	+	1	378,	0,
chr16:21180219-21180616	TMEM159	+	1	397,	0,
chr6:142751469-142751720	HIVEP2	-	1	251,	0,
chr12:6237906-6238271	CD9	+	1	365,	0,
chrX:149502648-149503074	IDS	-	1	426,	0,
chrX:149478742-149479150	IDS	-	1	408,	0,
chrX:149487094-149490539	IDS	-	2	218,225,	0,3220,
chr6:142752204-142752714	HIVEP2	-	1	510,	0,
chrX:149479366-149479936	IDS	-	1	570,	0,
chr12:53711105-53711507	CALCOCO1	-	1	402,	0,
chrX:149481897-149483103	IDS	-	1	1206,	0,
chrX:149496277-149496493	IDS	-	1	216,	0,
chr19:35904401-35907256	TYROBP	-	2	232,38,	0,2817,
chrX:149482642-149482858	IDS	-	1	216,	0,
chr3:52523927-52524495	STAB1	+	3	89,112,195,	0,173,373,
chr17:44319625-44319923	SLC25A39	-	1	298,	0,
chr14:50466538-50476285	MAP4K5	-	5	106,130,71,41,26,	0,2113,8539,9590,9721,
chr14:50418859-50419435	MAP4K5	-	1	576,	0,
chr14:50418501-50418784	MAP4K5	-	1	283,	0,
chrX:49174802-49175059	PRICKLE3	-	1	257,	0,
chr5:141988797-141989217	RNF14	+	1	420,	0,
chr5:141984853-141988073	RNF14	+	2	79,340,	0,2880,
chr14:93228844-93229215	UBR7	+	1	371,	0,
chr14:93219204-93227229	UBR7	+	4	156,161,60,286,	0,1045,3109,7739,
chrX:101349447-101349718	BTK	-	1	271,	0,
chr19:39980381-39981454	PSMC4	+	3	72,54,262,	0,281,811,
chr19:45413638-45413788	ERCC1	-	1	150,	0,
chr17:51288166-51297936	UTP18	+	4	36,141,37,154,	0,5737,8799,9616,
chr6:111661266-111661758	FYN	-	1	492,	0,
chr7:151378049-151378449	NUB1	+	1	400,	0,
chr6:83196137-83196569	RWDD2A	+	1	432,	0,
chr7:151355873-151367064	NUB1	+	4	76,93,105,125,	0,255,4268,11066,
chr7:151349119-151355879	NUB1	+	4	120,57,69,111,	0,2305,3693,6649,
chr7:151376604-151377302	NUB1	+	2	206,255,	0,443,
chr7:151360988-151361210	NUB1	+	1	222,	0,
chr16:29847260-29848039	MVP	+	2	124,277,	0,502,
chr16:29821871-29822429	MVP	+	1	558,	0,
chr6:53267398-53267649	ELOVL5	-	1	251,	0,
chr6:53294065-53294479	ELOVL5	-	1	414,	0,
chr6:111660332-111660583	FYN	-	1	251,	0,
chr19:43648556-43648970	PLAUR	-	1	414,	0,
chr6:96553667-96554033	UFL1	+	1	366,	0,
chr6:96554869-96555276	UFL1	+	1	407,	0,
chr19:43659856-43661206	PLAUR	-	1	1350,	0,
chr19:43651416-43651884	PLAUR	-	1	468,	0,
chr19:43646095-43646718	PLAUR	-	1	623,	0,
chr12:31104414-31104799	DDX11	+	1	385,	0,
chr4:6622027-6622429	MAN2B2	+	1	402,	0,
chr10:99714072-99714552	COX15	-	1	480,	0,
chr10:99711833-99712235	COX15	-	1	402,	0,
chr10:99713469-99713943	COX15	-	1	474,	0,
chr10:99715847-99716549	COX15	-	1	702,	0,
chr8:143437659-143437922	ZC3H3	-	1	263,	0,
chrX:48689363-48691427	WAS	+	2	70,320,	0,1744,
chr3:43699375-43699753	ABHD5	+	1	378,	0,
chr2:39249266-39249500	MAP4K3	-	1	234,	0,
chr3:43721190-43721580	ABHD5	+	1	390,	0,
chr3:43718428-43718824	ABHD5	+	1	396,	0,
chr3:43719350-43719854	ABHD5	+	1	504,	0,
chr3:43720433-43721051	ABHD5	+	1	618,	0,
chr2:200853009-200853387	CLK1	-	1	378,	0,
chr3:43721930-43722410	ABHD5	+	1	480,	0,
chr3:43721035-43721101	ABHD5	+	1	66,	0,
chr12:42161628-42238349	YAF2	-	3	136,124,194,	0,75971,76527,
chr12:42159999-42160425	YAF2	-	1	426,	0,
chr12:42158949-42159525	YAF2	-	1	576,	0,
chr17:51191280-51191628	MBTD1	-	1	348,	0,
chr17:51177425-51177677	MBTD1	-	1	252,	0,
chrY:19705357-19705861	KDM5D	-	1	504,	0,
chr2:63605980-63607197	MDH1	+	2	47,335,	0,882,
chr8:28753288-28753714	EXTL3	+	1	426,	0,
chr7:44383579-44383963	NUDCD3	-	1	384,	0,
chr11:17088227-17088701	PIK3C2A	-	1	474,	0,
chr11:17086549-17086957	PIK3C2A	-	1	408,	0,
chr11:17141274-17141676	PIK3C2A	-	1	402,	0,
chrX:48458537-48458792	SLC38A5	-	1	255,	0,
chr2:65084159-65084519	CEP68	+	1	360,	0,
chr2:65074869-65075259	CEP68	+	1	390,	0,
chr2:65086619-65087004	CEP68	+	1	385,	0,
chr14:76786185-76786545	ANGEL1	-	1	360,	0,
chr12:12974870-12975142	HEBP1	-	1	272,	0,
chrX:119538149-119538369	CXorf56	-	1	220,	0,
chr5:150401626-150402028	CD74	-	1	402,	0,
chr19:35346986-35347361	CD22	+	1	375,	0,
chr11:65211601-65212006	CAPN1	+	1	405,	0,
chr19:35336126-35336888	CD22	+	1	762,	0,
chr4:1744582-1745176	TACC3	+	3	41,119,228,	0,130,366,
chr4:1738668-1739418	TACC3	+	1	750,	0,
chr14:54784465-54789127	SAMD4A	+	2	154,211,	0,4451,
chrX:154401734-154402202	DNASE1L1	-	1	468,	0,
chr3:52694488-52694738	GLT8D1	-	1	250,	0,
chr10:254261-254637	ZMYND11	+	1	376,	0,
chr10:45445741-45446119	ALOX5	+	1	378,	0,
chr10:254044-254218	ZMYND11	+	1	174,	0,
chr6:2833468-2833894	SERPINB1	-	1	426,	0,
chr6:2833011-2833395	SERPINB1	-	1	384,	0,
chr6:2832332-2832588	SERPINB1	-	1	256,	0,
chr1:149928651-149928902	MTMR11	-	1	251,	0,
chrX:136210986-136211359	FHL1	+	1	373,	0,
chr11:65297229-65297637	POLA2	+	1	408,	0,
chr11:123627379-123627769	GRAMD1B	+	1	390,	0,
chr10:112430278-112430680	ZDHHC6	-	1	402,	0,
chr5:139330029-139330461	MATR3	+	1	432,	0,
chr5:139325790-139330063	MATR3	+	2	493,718,	0,3555,
chr10:124986079-124986469	ZRANB1	+	1	390,	0,
chr10:124942852-124943284	ZRANB1	+	1	432,	0,
chr8:52622871-52623261	RB1CC1	-	1	390,	0,
chr8:52623276-52623540	RB1CC1	-	1	264,	0,
chr14:91271323-91271570	CCDC88C	-	1	247,	0,
chr8:52622458-52622719	RB1CC1	-	1	261,	0,
chr14:91378621-91379035	CCDC88C	-	1	414,	0,
chr13:42322897-42323261	AKAP11	+	1	364,	0,
chr13:42299978-42300356	AKAP11	+	1	378,	0,
chr14:91285632-91285944	CCDC88C	-	1	312,	0,
chr14:91278916-91279300	CCDC88C	-	1	384,	0,
chr11:94418392-94418794	MRE11	-	1	402,	0,
chr11:94419799-94435855	MRE11	-	3	381,74,23,	0,10112,16033,
chr11:94415570-94415865	MRE11	-	1	295,	0,
chr1:193096441-193097674	GLRX2	-	2	317,90,	0,1143,
chr11:61019979-61020377	CD6	+	1	398,	0,
chr1:93888373-93888907	GCLM	-	1	534,	0,
chr3:131001511-131002111	ATP2C1	+	1	600,	0,
chr1:93887017-93887401	GCLM	-	1	384,	0,
chr1:93887450-93887906	GCLM	-	1	456,	0,
chr4:70788836-70793935	RUFY3	+	3	136,96,150,	0,659,4949,
chr4:70808158-70808619	RUFY3	+	1	461,	0,
chr4:70806435-70806975	RUFY3	+	1	540,	0,
chr4:70806875-70807307	RUFY3	+	1	432,	0,
chr17:50360783-50361149	XYLT2	+	1	366,	0,
chr4:70791541-70791907	RUFY3	+	1	366,	0,
chr15:34856400-34857012	AQR	-	1	612,	0,
chr15:34855554-34855914	AQR	-	1	360,	0,
chr15:34853264-34853630	AQR	-	1	366,	0,
chr4:42087140-42087554	SLC30A9	+	1	414,	0,
chr4:42020356-42023015	SLC30A9	+	2	158,177,	0,2482,
chr12:15903102-15903478	STRAP	+	1	376,	0,
chr2:177539043-177539463	AGPS	+	1	420,	0,
chr12:15895481-15895877	STRAP	+	1	396,	0,
chr2:177521199-177538328	AGPS	+	3	168,56,254,	0,2549,16875,
chr6:42693127-42693504	UBR2	+	1	377,	0,
chr6:42689537-42691313	UBR2	+	2	132,281,	0,1495,
chr2:32812578-32821051	TTC27	+	3	36,99,235,	0,4879,8238,
chr20:63695860-63696280	RTEL1-TNFRSF6B	+	1	420,	0,
chr6:138792960-138793319	CCDC28A	+	1	359,	0,
chr2:218394904-218395372	SLC11A1	+	1	468,	0,
chr2:218387750-218389020	SLC11A1	+	2	204,371,	0,899,
chr2:218396502-218396894	SLC11A1	+	1	392,	0,
chr2:218395393-218395831	SLC11A1	+	1	438,	0,
chr22:17735316-17738198	BID	-	2	274,181,	0,2701,
chr12:120575857-120576911	RNF10	+	2	92,321,	0,733,
chr22:17734138-17734389	BID	-	1	251,	0,
chr12:120577204-120577588	RNF10	+	1	384,	0,
chr2:118993192-118994660	MARCO	+	2	107,273,	0,1195,
chr12:120571162-120575852	RNF10	+	3	128,56,60,	0,4469,4630,
chr13:23730189-23730427	MIPEP	-	1	238,	0,
chr1:35566400-35566784	NCDN	+	1	384,	0,
chr3:52212312-52214327	ALAS1	+	2	107,307,	0,1708,
chr20:44942130-44942567	TOMM34	-	1	437,	0,
chr12:95300792-95301206	VEZT	+	1	414,	0,
chr12:95300264-95300642	VEZT	+	1	378,	0,
chr11:73662438-73662819	PLEKHB1	+	1	381,	0,
chr11:47268279-47268852	NR1H3	+	2	75,302,	0,271,
chr20:51003656-51003959	KCNG1	-	1	303,	0,
chr18:9537227-9537617	RALBP1	+	1	390,	0,
chr18:9537727-9538114	RALBP1	+	1	387,	0,
chr8:41655313-41655691	ANK1	-	1	378,	0,
chr10:89014729-89015131	FAS	+	1	402,	0,
chr10:89015411-89015819	FAS	+	1	408,	0,
chr6:35321387-35321771	DEF6	+	1	384,	0,
chr5:177609879-177610330	B4GALT7	+	1	451,	0,
chr1:24901027-24901435	RUNX3	-	1	408,	0,
chr14:102339120-102342396	ZNF839	+	2	102,293,	0,2983,
chr1:24899511-24899849	RUNX3	-	1	338,	0,
chr6:122432579-122432987	HSF2	+	1	408,	0,
chr20:52151258-52151684	ZFP64	-	1	426,	0,
chr2:3188925-3189304	EIPR1	-	1	379,	0,
chr2:3213852-3214254	EIPR1	-	1	402,	0,
chr14:60968148-60968557	MNAT1	+	1	409,	0,
chr6:133987107-133987515	TBPL1	+	1	408,	0,
chr11:3087317-3087791	OSBPL5	-	1	474,	0,
chr11:102337358-102337754	BIRC3	+	1	396,	0,
chr1:32176187-32176563	KPNA6	+	1	376,	0,
chr1:32172797-32173181	KPNA6	+	1	384,	0,
chr1:32175122-32176076	KPNA6	+	1	954,	0,
chr14:61550601-61550976	PRKCH	+	1	375,	0,
chr11:102338957-102339347	BIRC3	+	1	390,	0,
chrX:150986049-150987996	HMGB3	+	3	140,173,219,	0,1079,1728,
chr1:32162311-32163355	KPNA6	+	1	1044,	0,
chr1:32171014-32171464	KPNA6	+	1	450,	0,
chr14:65742732-65743176	FUT8	+	1	444,	0,
chr2:32157256-32157637	SPAST	+	1	381,	0,
chr20:56518503-56518893	RTF2	+	1	390,	0,
chr2:32089531-32114907	SPAST	+	3	73,94,269,	0,9265,25107,
chr6:49492627-49493107	CENPQ	+	1	480,	0,
chr1:160754439-160754821	SLAMF7	+	1	382,	0,
chr1:150159232-150159640	PLEKHO1	+	1	408,	0,
chr12:122472797-122473367	ZCCHC8	-	1	570,	0,
chr2:58159499-58159889	VRK2	+	1	390,	0,
chr11:494512-494775	RNH1	-	1	263,	0,
chr2:58084879-58085407	VRK2	+	1	528,	0,
chr9:99982448-100006565	ERP44	-	3	264,101,59,	0,2519,24058,
chr9:99981986-99982520	ERP44	-	1	534,	0,
chr20:35949685-35950063	PHF20	+	1	378,	0,
chr2:206123693-206126943	NDUFS1	-	3	582,71,233,	0,2846,3017,
chr2:206140626-206155894	NDUFS1	-	2	82,109,	0,15159,
chr20:35950097-35950355	PHF20	+	1	258,	0,
chr15:68187650-68188094	PIAS1	+	1	444,	0,
chr2:206115549-206115945	NDUFS1	-	1	396,	0,
chr15:68190397-68190757	PIAS1	+	1	360,	0,
chr6:136261305-136268284	BCLAF1	-	2	171,122,	0,6857,
chr6:136258550-136258970	BCLAF1	-	1	420,	0,
chr6:136269153-136276006	BCLAF1	-	4	458,83,104,474,	0,2842,3929,6379,
chr20:35847277-35858457	PHF20	+	2	156,155,	0,11025,
chr6:136260502-136260988	BCLAF1	-	1	486,	0,
chr15:68191072-68191504	PIAS1	+	1	432,	0,
chr15:68189216-68189870	PIAS1	+	1	654,	0,
chr12:16036908-16037298	DERA	+	1	390,	0,
chr19:42091034-42091532	POU2F2	-	1	498,	0,
chr19:42090208-42090604	POU2F2	-	1	396,	0,
chr19:42088490-42088922	POU2F2	-	1	432,	0,
chr19:42087609-42087981	POU2F2	-	1	372,	0,
chr19:42089777-42090161	POU2F2	-	1	384,	0,
chr19:42087074-42087554	POU2F2	-	1	480,	0,
chr19:42086110-42086439	POU2F2	-	1	329,	0,
chr19:42089445-42089733	POU2F2	-	1	288,	0,
chr19:42088044-42088488	POU2F2	-	1	444,	0,
chr19:42093457-42093883	POU2F2	-	1	426,	0,
chr6:89367867-89372523	RRAGD	-	2	339,86,	0,4570,
chr6:136269269-136269599	BCLAF1	-	1	330,	0,
chr6:136277895-136278159	BCLAF1	-	1	264,	0,
chr6:136256818-136257250	BCLAF1	-	1	432,	0,
chr6:136266954-136267188	BCLAF1	-	1	234,	0,
chr6:107870735-107871149	SEC63	-	1	414,	0,
chr22:50525752-50526105	TYMP	-	2	165,104,	0,249,
chr6:107869797-107870157	SEC63	-	1	360,	0,
chr6:143485125-143489368	PEX3	+	2	122,225,	0,4018,
chr6:143489609-143490053	PEX3	+	1	444,	0,
chr6:107871393-107871849	SEC63	-	1	456,	0,
chr22:50523150-50523450	NCAPH2	+	1	300,	0,
chr6:33572547-33572829	BAK1	-	1	282,	0,
chr17:44352717-44353106	GRN	+	1	389,	0,
chr8:58583508-58583755	NSMAF	-	1	247,	0,
chr8:58585340-58585712	NSMAF	-	1	372,	0,
chr8:58631313-58631625	NSMAF	-	1	312,	0,
chr19:5917295-5917820	RANBP3	-	2	357,26,	0,499,
chr19:5916139-5916417	RANBP3	-	1	278,	0,
chr19:7561172-7561764	PNPLA6	+	2	144,276,	0,316,
chr6:166929500-166934146	RNASET2	-	3	290,73,55,	0,1544,4591,
chr2:70295975-70296222	FAM136A	-	1	247,	0,
chr2:70297078-70301059	FAM136A	-	2	398,219,	0,3762,
chr11:35221701-35229488	CD44	+	2	30,359,	0,7428,
chr11:35232021-35232402	CD44	+	1	381,	0,
chr11:35229644-35230046	CD44	+	1	402,	0,
chr7:151238435-151238827	CHPF2	+	1	392,	0,
chr6:161136056-161136464	AGPAT4	-	1	408,	0,
chr11:35186890-35187286	CD44	+	1	396,	0,
chr4:67618698-67619076	UBA6	-	1	378,	0,
chr4:67616774-67617182	UBA6	-	1	408,	0,
chr4:67617242-67617716	UBA6	-	1	474,	0,
chr11:35189700-35190222	CD44	+	1	522,	0,
chr10:17236351-17237593	VIM	+	2	27,363,	0,879,
chr4:39327652-39351443	RFC1	-	4	103,121,74,95,	0,14693,17749,23696,
chr10:17235261-17236339	VIM	+	3	127,42,45,	0,585,1033,
chr4:39320354-39327628	RFC1	-	5	314,86,76,76,104,	0,933,2986,6209,7170,
chr4:39287456-39287722	RFC1	-	1	266,	0,
chr4:39366254-39366375	RFC1	-	1	121,	0,
chr4:39288169-39288637	RFC1	-	1	468,	0,
chr4:39289806-39291784	RFC1	-	2	232,145,	0,1833,
chr15:29117328-29117736	APBA2	+	1	408,	0,
chr15:29117935-29118315	APBA2	+	1	380,	0,
chr4:25278714-25279116	PI4K2B	+	1	402,	0,
chr1:156806243-156806524	SH2D2A	-	1	281,	0,
chr6:137197485-137197733	IFNGR1	-	1	248,	0,
chr6:137203278-137203848	IFNGR1	-	1	570,	0,
chr6:137204229-137204559	IFNGR1	-	1	330,	0,
chr5:863715-864129	BRD9	-	1	414,	0,
chr6:26414830-26415208	BTN3A1	+	1	378,	0,
chr11:47821372-47821744	NUP160	-	1	372,	0,
chr11:47778087-47778601	NUP160	-	1	514,	0,
chr15:64137628-64138036	SNX1	+	1	408,	0,
chr11:47839455-47839917	NUP160	-	1	462,	0,
chr4:39341557-39341971	RFC1	-	1	414,	0,
chr15:64143865-64144261	SNX1	+	1	396,	0,
chr6:155257588-155285281	TFB1M	-	3	319,126,123,	0,2685,27570,
chr1:12208845-12209228	TNFRSF1B	+	1	383,	0,
chr1:12207506-12207926	TNFRSF1B	+	1	420,	0,
chr4:67606984-67607337	STAP1	+	1	353,	0,
chr1:12208608-12208824	TNFRSF1B	+	1	216,	0,
chr4:67606516-67606918	STAP1	+	1	402,	0,
chr1:109237742-109238168	SARS1	+	1	426,	0,
chr14:69462015-69462390	SLC39A9	+	1	375,	0,
chr19:13773898-13774282	MRI1	+	1	384,	0,
chr1:77564463-77564913	AC118549.1	-	1	450,	0,
chr19:13772364-13772976	MRI1	+	1	612,	0,
chr3:51948472-51948867	PARP3	+	1	395,	0,
chr17:5385427-5385829	RABEP1	+	1	402,	0,
chr17:5384360-5384774	RABEP1	+	1	414,	0,
chr7:151213498-151213888	ABCF2	-	1	390,	0,
chr11:93812016-93812436	MED17	+	1	420,	0,
chr16:67884111-67884499	EDC4	+	1	388,	0,
chr1:16246840-16247091	FBXO42	-	1	251,	0,
chr1:16250360-16251164	FBXO42	-	1	804,	0,
chr5:137937960-137938179	FAM13B	-	1	219,	0,
chr3:27385928-27394560	SLC4A7	-	4	94,172,67,42,	0,4003,5812,8590,
chr3:27372721-27372993	SLC4A7	-	1	272,	0,
chr3:27373460-27373862	SLC4A7	-	1	402,	0,
chr5:137938509-137939043	FAM13B	-	1	534,	0,
chr5:163518654-163519354	MAT2B	+	1	700,	0,
chr14:58303636-58304086	ARID4A	+	1	450,	0,
chr5:163519253-163519343	MAT2B	+	1	90,	0,
chr14:58372544-58372952	ARID4A	+	1	408,	0,
chr14:58304829-58318956	ARID4A	+	4	179,89,78,245,	0,1193,13713,13882,
chr14:58373157-58373887	ARID4A	+	1	730,	0,
chr3:119417355-119417733	ARHGAP31	+	1	378,	0,
chr2:84906031-84906671	TMSB10	+	2	85,282,	0,358,
chr6:43037617-43037912	CUL7	-	1	295,	0,
chr5:55422882-55424992	MTREX	+	2	99,272,	0,1838,
chr5:55425193-55425579	MTREX	+	1	386,	0,
chr13:20690983-20691397	IFT88	+	1	414,	0,
chr10:74119534-74120200	VCL	+	1	666,	0,
chr10:74070707-74072917	VCL	+	3	112,107,187,	0,268,2023,
chr10:74114213-74118273	VCL	+	3	173,103,250,	0,582,3810,
chrX:13768038-13769299	OFD1	+	3	185,66,233,	0,680,1028,
chrX:13760906-13767434	OFD1	+	4	304,99,109,307,	0,1438,2839,6221,
chr16:5083659-5085072	ALG1	+	2	97,322,	0,1091,
chr14:90033121-90043355	TDP1	+	2	92,285,	0,9949,
chr14:90044386-90044764	TDP1	+	1	378,	0,
chr11:78215293-78215610	GAB2	-	1	317,	0,
chr3:100324867-100325251	TBC1D23	+	1	384,	0,
chr3:100316078-100323767	TBC1D23	+	4	108,134,193,180,	0,2991,4699,7509,
chr17:42522186-42522600	ATP6V0A1	+	1	414,	0,
chr4:57030273-57031158	POLR2B	+	2	125,259,	0,626,
chr5:170248053-170248461	LCP2	-	1	408,	0,
chr3:131013875-131014139	ASTE1	-	1	264,	0,
chr5:170248484-170248898	LCP2	-	1	414,	0,
chr3:131023677-131024043	ASTE1	-	1	366,	0,
chr5:170247452-170248076	LCP2	-	1	624,	0,
chr3:131014240-131016405	ASTE1	-	2	146,261,	0,1904,
chr5:170246233-170246604	LCP2	-	1	371,	0,
chr1:6633178-6633574	THAP3	+	1	396,	0,
chr8:100257060-100257296	RNF19A	-	1	236,	0,
chr16:75577508-75577881	GABARAPL2	+	1	373,	0,
chr1:244408815-244409229	ADSS2	-	1	414,	0,
chr2:85394753-85398021	CAPG	-	3	204,87,1,	0,785,3267,
chr1:70147783-70148119	LRRC7	+	1	336,	0,
chr12:57768564-57769008	METTL1	-	1	444,	0,
chr2:224473882-224474314	CUL3	-	1	432,	0,
chr5:14509844-14510228	TRIO	+	1	384,	0,
chr2:224513463-224514851	CUL3	-	2	174,239,	0,1149,
chr16:11967695-11968068	TNFRSF17	+	1	373,	0,
chr5:134582845-134583230	JADE2	+	1	385,	0,
chr5:134579097-134579481	JADE2	+	1	384,	0,
chr17:21314807-21315232	MAP2K3	+	1	425,	0,
chr2:224472721-224473123	CUL3	-	1	402,	0,
chr2:224535419-224535713	CUL3	-	1	294,	0,
chr10:1131779-1132211	WDR37	+	1	432,	0,
chr2:218126-218528	SH3YL1	-	1	402,	0,
chr2:233123-249809	SH3YL1	-	4	105,111,63,78,	0,1037,14415,16608,
chr2:218594-219068	SH3YL1	-	1	474,	0,
chr9:93565728-93566112	FAM120A	+	1	384,	0,
chr9:93565309-93565687	FAM120A	+	1	378,	0,
chr9:93564352-93564784	FAM120A	+	1	432,	0,
chr16:67546400-67546788	RIPOR1	+	1	388,	0,
chr9:93564784-93565078	FAM120A	+	1	294,	0,
chr8:2145185-2145491	MYOM2	+	1	306,	0,
chr5:6599239-6599520	NSUN2	-	1	281,	0,
chr8:73552013-73582818	STAU2	-	2	305,48,	0,30757,
chr8:73739832-73740198	STAU2	-	1	366,	0,
chr1:7844803-7845177	PER3	+	1	374,	0,
chr8:73653538-73688761	STAU2	-	3	357,134,107,	0,19569,35116,
chr4:13614315-13614801	BOD1L1	-	1	486,	0,
chr4:13606999-13614372	BOD1L1	-	6	189,137,110,165,148,176,	0,1531,2296,3935,6513,7197,
chr4:13568738-13569048	BOD1L1	-	1	310,	0,
chr4:13613542-13614299	BOD1L1	-	2	118,103,	0,654,
chr4:13603623-13604337	BOD1L1	-	1	714,	0,
chr4:13614763-13615541	BOD1L1	-	2	46,229,	0,549,
chr4:13604394-13604946	BOD1L1	-	1	552,	0,
chr5:172968530-172969758	RPL26L1	+	2	68,345,	0,883,
chr5:176383938-176384211	NOP16	-	1	273,	0,
chr17:78855542-78857584	TIMP2	-	2	321,62,	0,1980,
chr15:78544816-78549470	PSMA4	+	4	140,129,122,680,	0,818,1759,3974,
chr17:78852977-78853240	TIMP2	-	1	263,	0,
chr4:177431523-177434396	AGA	-	3	284,132,14,	0,1691,2859,
chr4:177430774-177431018	AGA	-	1	244,	0,
chr17:78853400-78853574	TIMP2	-	1	174,	0,
chr6:156935960-156936356	ARID1B	+	1	396,	0,
chr16:11181790-11182186	CLEC16A	+	1	396,	0,
chr6:156936399-156936615	ARID1B	+	1	216,	0,
chr6:156943116-156943476	ARID1B	+	1	360,	0,
chr5:83580909-83581401	VCAN	+	1	492,	0,
chr5:83581929-83582303	VCAN	+	1	374,	0,
chr5:83512180-83537175	VCAN	+	2	215,168,	0,24827,
chr5:83581492-83581906	VCAN	+	1	414,	0,
chr5:83579945-83581253	VCAN	+	1	1308,	0,
chr6:157208516-157209416	ARID1B	+	1	900,	0,
chrX:18892587-18893487	PHKA2	-	1	900,	0,
chr6:156942223-156942625	ARID1B	+	1	402,	0,
chr19:49866019-49866421	PNKP	-	1	402,	0,
chr19:49861174-49861853	PNKP	-	4	190,60,86,81,	0,275,434,598,
chr19:49869029-49869431	PNKP	-	1	402,	0,
chrX:49281951-49301461	PPP1R3F	+	3	111,158,110,	0,17325,19400,
chr17:3661160-3661544	CTNS	+	1	384,	0,
chr6:157050913-157051717	ARID1B	+	1	804,	0,
chr1:39841037-39841433	TRIT1	-	1	396,	0,
chr6:157210334-157210736	ARID1B	+	1	402,	0,
chr6:156870336-156870738	ARID1B	+	1	402,	0,
chr17:7235029-7235877	PHF23	-	1	848,	0,
chr17:7235103-7235235	PHF23	-	1	132,	0,
chr1:19328878-19329300	SLC66A1	+	1	422,	0,
chr4:36065958-36066390	ARAP2	-	1	432,	0,
chr4:36067420-36067852	ARAP2	-	1	432,	0,
chr3:194642039-194648803	LSG1	-	4	207,172,78,122,	0,2534,4125,6642,
chr3:194640791-194641071	LSG1	-	1	280,	0,
chr3:194641192-194641480	LSG1	-	1	288,	0,
chr9:125236220-125236628	HSPA5	-	1	408,	0,
chr14:59504341-59504725	JKAMP	+	1	384,	0,
chr6:13790736-13801337	MCUR1	-	6	127,113,52,70,40,49,	0,1142,3158,8097,9605,10552,
chr6:13790540-13790708	MCUR1	-	1	168,	0,
chrX:17753297-17753687	SCML1	+	1	390,	0,
chrX:17754598-17754988	SCML1	+	1	390,	0,
chr2:98589777-98590185	INPP4A	+	1	408,	0,
chr2:98588111-98588507	INPP4A	+	1	396,	0,
chr14:88438077-88438485	SPATA7	+	1	408,	0,
chr2:98590392-98590830	INPP4A	+	1	438,	0,
chr5:113533004-113539159	YTHDC2	+	4	40,101,155,85,	0,1301,2638,6070,
chr5:113594881-113595285	YTHDC2	+	1	404,	0,
chr16:27630914-27631592	KIAA0556	+	1	678,	0,
chr8:24335702-24336152	ADAM28	+	1	450,	0,
chr8:24300017-24310363	ADAM28	+	3	59,75,200,	0,9877,10146,
chr2:85342086-85342464	RETSAT	-	1	378,	0,
chr7:18668485-18668863	HDAC9	+	1	378,	0,
chr19:18929201-18929475	HOMER3	-	1	274,	0,
chrX:14008632-14009076	GEMIN8	-	1	444,	0,
chr19:46838136-46838477	AP2S1	-	1	341,	0,
chr16:88643289-88643552	CYBA	-	1	263,	0,
chr8:53715646-53743601	ATP6V1H	-	2	377,24,	0,27931,
chr8:53755873-53756827	ATP6V1H	-	1	954,	0,
chr6:15522807-15523069	DTNBP1	-	1	262,	0,
chr6:15523586-15523946	DTNBP1	-	1	360,	0,
chr6:15615271-15637868	DTNBP1	-	3	127,131,124,	0,12072,22473,
chr4:158905321-158905699	FNIP2	+	1	378,	0,
chr11:77661740-77662148	RSF1	-	1	408,	0,
chr4:158907674-158908050	FNIP2	+	1	376,	0,
chr3:182943368-182943758	DCUN1D1	-	1	390,	0,
chr11:77701982-77702384	RSF1	-	1	402,	0,
chr11:77666182-77666674	RSF1	-	1	492,	0,
chr11:77701178-77701454	RSF1	-	1	276,	0,
chr1:19258054-19259682	MRTO4	+	2	498,1001,	0,627,
chr1:19258539-19258871	MRTO4	+	2	13,190,	0,142,
chr6:117560269-117560589	GOPC	-	1	320,	0,
chr3:47850690-47850931	MAP4	-	1	241,	0,
chr3:47851536-47851956	MAP4	-	1	420,	0,
chr5:138934334-138934736	CTNNA1	+	1	402,	0,
chr5:138934755-138935007	CTNNA1	+	1	252,	0,
chr5:138827447-138886403	CTNNA1	+	2	270,191,	0,58765,
chr5:138933907-138934333	CTNNA1	+	1	426,	0,
chr11:2848593-2849031	KCNQ1	+	1	438,	0,
chr7:127373990-127374428	ZNF800	-	1	438,	0,
chr7:127371691-127373681	ZNF800	-	2	122,339,	0,1651,
chr7:127374585-127374939	ZNF800	-	1	354,	0,
chr7:127370283-127370763	ZNF800	-	1	480,	0,
chr7:127369977-127370325	ZNF800	-	1	348,	0,
chr8:102204502-102204964	RRM2B	-	1	462,	0,
chrX:13773977-13774349	GPM6B	-	1	372,	0,
chr11:73400820-73401150	FAM168A	-	1	330,	0,
chr1:12511640-12512047	VPS13D	+	1	407,	0,
chr1:12509989-12510373	VPS13D	+	1	384,	0,
chr1:40300489-40300848	COL9A2	-	1	359,	0,
chr1:12509515-12509887	VPS13D	+	1	372,	0,
chr1:186313804-186317561	TPR	-	3	221,94,79,	0,825,3678,
chr1:9267853-9268249	H6PD	+	1	396,	0,
chr5:157392819-157393233	CYFIP2	+	1	414,	0,
chr1:9270918-9271337	H6PD	+	1	419,	0,
chr5:157395217-157395595	CYFIP2	+	1	378,	0,
chr5:157304139-157304445	CYFIP2	+	1	306,	0,
chr5:157393525-157393915	CYFIP2	+	1	390,	0,
chr1:243304697-243305310	SDCCAG8	+	2	79,298,	0,315,
chr1:243305720-243306080	SDCCAG8	+	1	360,	0,
chr5:157302768-157302948	CYFIP2	+	1	180,	0,
chr1:243499700-243500091	SDCCAG8	+	1	391,	0,
chr10:11330915-11331305	CELF2	+	1	390,	0,
chr10:11333161-11333557	CELF2	+	1	396,	0,
chr10:11329410-11329878	CELF2	+	1	468,	0,
chr5:65481460-65481838	ADAMTS6	-	1	378,	0,
chrX:10138871-10141627	WWC3	+	3	64,126,192,	0,542,2564,
chrX:10144094-10144474	WWC3	+	1	380,	0,
chr10:11321138-11321528	CELF2	+	1	390,	0,
chr2:20248691-20249032	PUM2	-	1	341,	0,
chr5:72359846-72360212	PTCD2	+	1	366,	0,
chr2:20249700-20250276	PUM2	-	1	576,	0,
chr10:11333586-11333880	CELF2	+	1	294,	0,
chr2:20251547-20254061	PUM2	-	2	168,239,	0,2275,
chr15:52581317-52581574	FAM214A	-	1	257,	0,
chr10:11336076-11336658	CELF2	+	1	582,	0,
chr11:32105160-32105550	RCN1	+	1	390,	0,
chr5:176658672-176659054	TSPAN17	+	1	382,	0,
chr15:52608680-52609490	FAM214A	-	1	810,	0,
chr11:32104761-32105127	RCN1	+	1	366,	0,
chr15:52581676-52582036	FAM214A	-	1	360,	0,
chr10:11332370-11332748	CELF2	+	1	378,	0,
chr10:11331361-11331559	CELF2	+	1	198,	0,
chr10:11333981-11334395	CELF2	+	1	414,	0,
chr10:11328739-11329429	CELF2	+	1	690,	0,
chr1:114773496-114773850	SIKE1	-	1	354,	0,
chr1:114774052-114776548	SIKE1	-	2	319,202,	0,2294,
chr6:42207208-42207670	MRPS10	-	1	462,	0,
chr1:114769479-114769739	SIKE1	-	1	260,	0,
chr6:42206807-42207059	MRPS10	-	1	252,	0,
chr1:114771838-114772174	SIKE1	-	1	336,	0,
chr5:74720416-74721302	HEXB	+	3	101,103,184,	0,227,702,
chr6:42207503-42210520	MRPS10	-	3	868,88,32,	0,1355,2985,
chr12:4487735-4488010	C12orf4	-	1	275,	0,
chr12:51060038-51060424	LETMD1	+	1	386,	0,
chr1:7781065-7781432	VAMP3	+	1	367,	0,
chr1:7779283-7780531	VAMP3	+	1	1248,	0,
chr1:7779979-7780471	VAMP3	+	1	492,	0,
chr1:179354119-179354725	SOAT1	+	1	606,	0,
chr11:113797896-113798592	USP28	-	1	696,	0,
chr11:113834231-113841790	USP28	-	3	103,158,127,	0,6367,7432,
chr1:179358302-179358680	SOAT1	+	1	378,	0,
chr1:179354931-179355369	SOAT1	+	1	438,	0,
chr11:6211345-6211598	FAM160A2	-	1	253,	0,
chr11:6216555-6216957	FAM160A2	-	1	402,	0,
chr7:74231645-74232065	RFC2	-	1	420,	0,
chr14:57289663-57290101	AP5M1	+	1	438,	0,
chr6:138406034-138413183	HEBP2	+	2	116,303,	0,6846,
chr6:138413219-138413411	HEBP2	+	1	192,	0,
chrX:49250438-49250703	FOXP3	-	1	265,	0,
chr1:23787862-23788232	PITHD1	+	1	370,	0,
chr1:16397764-16398145	SZRD1	+	1	381,	0,
chr1:16395989-16396385	SZRD1	+	1	396,	0,
chr1:16395188-16395620	SZRD1	+	1	432,	0,
chr1:16396958-16397336	SZRD1	+	1	378,	0,
chr16:12573855-12574287	SNX29	+	1	432,	0,
chr11:43391843-43396954	TTC17	+	2	108,245,	0,4866,
chr11:43494538-43494933	TTC17	+	1	395,	0,
chr11:43490289-43493957	TTC17	+	3	68,142,184,	0,1731,3484,
chr11:43446130-43446574	TTC17	+	1	444,	0,
chr16:12526975-12527365	SNX29	+	1	390,	0,
chr1:235131634-235131928	ARID4B	-	1	294,	0,
chr5:180235739-180236177	MAPK9	-	1	438,	0,
chr17:78795629-78796025	USP36	-	1	396,	0,
chr5:180233572-180233980	MAPK9	-	1	408,	0,
chr11:43370188-43370554	TTC17	+	1	366,	0,
chr17:78796856-78797270	USP36	-	1	414,	0,
chr17:78787381-78787761	USP36	-	1	380,	0,
chr1:235166851-235167295	ARID4B	-	1	444,	0,
chr5:175959534-175959780	THOC3	-	1	246,	0,
chr5:175960645-175961391	THOC3	-	2	505,118,	0,628,
chr5:175917873-175918122	THOC3	-	1	249,	0,
chr1:235154865-235161182	ARID4B	-	3	246,135,289,	0,5646,6028,
chr1:235167298-235167652	ARID4B	-	1	354,	0,
chr16:56943521-56943893	HERPUD1	+	1	372,	0,
chr16:56936665-56937043	HERPUD1	+	1	378,	0,
chr1:235161160-235161292	ARID4B	-	1	132,	0,
chr16:56944477-56944864	HERPUD1	+	1	387,	0,
chr16:56939790-56940402	HERPUD1	+	1	612,	0,
chr4:169729470-169731710	HPF1	-	2	238,6,	0,2234,
chr1:53767703-53768093	NDC1	-	1	390,	0,
chr1:53765478-53765720	NDC1	-	1	242,	0,
chr3:138654006-138654396	PIK3CB	-	1	390,	0,
chr19:17219213-17219829	USE1	+	2	173,198,	0,418,
chr19:17217513-17217933	USE1	+	1	420,	0,
chr19:17218382-17218886	USE1	+	1	504,	0,
chr4:165342657-165343164	MSMO1	+	1	507,	0,
chr4:151670827-151671241	GATB	-	1	414,	0,
chr6:111558915-111559323	TRAF3IP2	-	1	408,	0,
chr12:123152320-123152567	MPHOSPH9	-	1	247,	0,
chr12:123209734-123210178	MPHOSPH9	-	1	444,	0,
chr12:123154240-123154594	MPHOSPH9	-	1	354,	0,
chr12:123159490-123159856	MPHOSPH9	-	1	366,	0,
chr2:135724890-135725270	R3HDM1	+	1	380,	0,
chr12:123159893-123160271	MPHOSPH9	-	1	378,	0,
chr1:36304979-36305357	THRAP3	+	1	378,	0,
chr10:97356689-97357091	RRP12	-	1	402,	0,
chr1:36136570-36136830	TRAPPC3	-	1	260,	0,
chr1:36137014-36137890	TRAPPC3	-	2	307,94,	0,782,
chr10:5765223-5765477	GDI2	-	1	254,	0,
chr10:5765886-5766413	GDI2	-	2	265,172,	0,355,
chr12:47782722-47783054	HDAC7	-	1	332,	0,
chr12:47792994-47793390	HDAC7	-	1	396,	0,
chr9:136850028-136851027	PHPT1	+	2	108,272,	0,727,
chr1:19303965-19304239	AKR7A2	-	1	274,	0,
chr1:7847588-7850883	UTS2	-	3	293,42,71,	0,2052,3224,
chr4:25417702-25418498	ANAPC4	+	2	36,343,	0,453,
chr12:131764591-131778194	SFSWAP	+	3	94,189,129,	0,1527,13474,
chr12:131799027-131799737	SFSWAP	+	2	81,314,	0,396,
chr12:131711081-131728490	SFSWAP	+	5	365,121,130,84,3085,	0,2990,3741,8373,14324,
chr12:131725449-131725569	SFSWAP	+	1	120,	0,
chr7:148800627-148801077	CUL1	+	1	450,	0,
chr1:203743689-203744081	ATP2B4	+	1	392,	0,
chr7:148753893-148757272	CUL1	+	2	256,289,	0,3090,
chr1:203743360-203743684	ATP2B4	+	1	324,	0,
chr1:241593594-241593984	OPN3	-	1	390,	0,
chr1:241593178-241593562	OPN3	-	1	384,	0,
chr1:241628843-241629239	OPN3	-	1	396,	0,
chr1:241635889-241640154	OPN3	-	2	183,272,	0,3993,
chr5:1317777-1318251	CLPTM1L	-	1	474,	0,
chr12:56271699-56271961	CS	-	1	262,	0,
chr7:152162765-152163161	KMT2C	-	1	396,	0,
chr7:152202977-152220597	KMT2C	-	4	86,118,127,74,	0,2129,4323,17546,
chr7:152176991-152177483	KMT2C	-	1	492,	0,
chr14:64052604-64053006	SYNE2	+	1	402,	0,
chr14:64226057-64226433	SYNE2	+	1	376,	0,
chr7:152135503-152135923	KMT2C	-	1	420,	0,
chr14:63949805-63976584	SYNE2	+	6	200,195,99,100,136,21,	0,4914,11720,14094,17904,26758,
chr7:140017724-140020300	TBXAS1	+	2	108,275,	0,2301,
chr7:152134922-152135523	KMT2C	-	1	601,	0,
chr14:64051620-64052010	SYNE2	+	1	390,	0,
chr7:152158460-152158988	KMT2C	-	1	528,	0,
chr14:64073928-64078577	SYNE2	+	3	207,154,111,	0,2017,4538,
chr14:64022638-64025175	SYNE2	+	3	224,201,263,	0,1619,2274,
chr7:152158925-152162372	KMT2C	-	2	146,255,	0,3192,
chr14:64081393-64087922	SYNE2	+	2	186,251,	0,6278,
chr7:152135375-152135417	KMT2C	-	1	42,	0,
chr19:55674328-55674715	U2AF2	+	1	387,	0,
chr6:106185891-106186305	ATG5	-	1	414,	0,
chr2:202292722-202303539	NOP58	+	6	180,133,60,132,135,153,	0,4657,5123,7512,10199,10664,
chr6:106279681-106308558	ATG5	-	3	141,77,194,	0,13347,28683,
chr2:202303007-202303661	NOP58	+	2	49,275,	0,379,
chr14:63960507-63960873	SYNE2	+	1	366,	0,
chr2:202278306-202278888	NOP58	+	1	582,	0,
chr14:77933581-77933971	ADCK1	+	1	390,	0,
chr1:10306390-10306756	KIF1B	+	1	366,	0,
chr5:153991731-153992133	FAM114A2	-	1	402,	0,
chr12:7931337-7932981	SLC2A3	-	1	1644,	0,
chr5:153992500-153992872	FAM114A2	-	1	372,	0,
chr2:37106521-37107013	EIF2AK2	-	1	492,	0,
chr2:37104705-37105101	EIF2AK2	-	1	396,	0,
chr3:128071298-128071683	SEC61A1	+	1	385,	0,
chr8:119730774-119731005	TAF2	-	1	231,	0,
chr20:62813621-62814000	OGFR	+	1	379,	0,
chr14:87932992-87933394	GALC	-	1	402,	0,
chr5:32354350-32354588	ZFR	-	1	238,	0,
chr11:32933157-32933535	QSER1	+	1	378,	0,
chr11:32979887-32980307	QSER1	+	1	420,	0,
chr6:149582374-149591686	GINM1	+	2	228,959,	0,8353,
chr6:149591392-149591748	GINM1	+	1	356,	0,
chr6:149582392-149590990	GINM1	+	2	210,263,	0,8335,
chr5:97162914-97167468	RIOK2	-	3	310,95,1,	0,2137,4553,
chr3:52812962-52814330	ITIH4	-	2	527,355,	0,1013,
chr3:52813410-52814093	ITIH4	-	2	79,118,	0,565,
chr14:89161203-89161929	FOXN3	-	1	726,	0,
chr19:18990888-18991136	SUGP2	-	1	248,	0,
chr10:95605941-95606201	ALDH18A1	-	1	260,	0,
chr19:18992252-18992876	SUGP2	-	1	624,	0,
chr6:106108025-106108391	PRDM1	+	1	366,	0,
chr14:89156162-89156552	FOXN3	-	1	390,	0,
chr6:106108730-106109096	PRDM1	+	1	366,	0,
chr6:106109545-106109939	PRDM1	+	1	394,	0,
chr14:89161205-89161349	FOXN3	-	1	144,	0,
chr9:122844556-122844807	RC3H2	-	1	251,	0,
chr9:122849437-122849845	RC3H2	-	1	408,	0,
chr9:122874524-122874908	RC3H2	-	1	384,	0,
chr9:122890142-122890568	RC3H2	-	1	426,	0,
chr18:79754116-79754510	CTDP1	+	1	394,	0,
chr15:83016423-83016671	BTBD1	-	1	248,	0,
chr3:182902359-182902731	ATP11B	+	1	372,	0,
chr3:182921268-182921629	ATP11B	+	1	361,	0,
chr10:86435256-86435506	WAPL	-	1	250,	0,
chr10:86436968-86437400	WAPL	-	1	432,	0,
chr12:79775903-79788767	PPP1R12A	-	5	111,49,46,103,119,	0,2647,5912,10471,12745,
chr12:79773784-79774222	PPP1R12A	-	1	438,	0,
chr3:182918687-182919095	ATP11B	+	1	408,	0,
chr3:179765673-179784221	USP13	+	3	174,83,173,	0,16066,18375,
chr14:89284180-89284576	FOXN3	-	1	396,	0,
chr3:38122691-38123105	ACAA1	-	1	414,	0,
chr1:203853729-203854161	ZC3H11A	+	1	432,	0,
chr16:22333901-22334579	POLR3E	+	1	678,	0,
chr1:203797315-203797723	ZC3H11A	+	1	408,	0,
chr16:22333634-22334036	POLR3E	+	1	402,	0,
chr1:203829433-203829961	ZC3H11A	+	2	220,181,	0,347,
chr1:203840232-203847438	ZC3H11A	+	2	141,254,	0,6952,
chr1:203852045-203852447	ZC3H11A	+	1	402,	0,
chr1:109593134-109593530	GNAI3	+	1	396,	0,
chr1:109592370-109592832	GNAI3	+	1	462,	0,
chr1:109595443-109595851	GNAI3	+	1	408,	0,
chr1:109593934-109594408	GNAI3	+	1	474,	0,
chr1:109599753-109600131	GNAI3	+	1	378,	0,
chr12:27755920-27756295	MRPS35	+	1	375,	0,
chr12:27724134-27755689	MRPS35	+	4	51,108,68,508,	0,11313,13405,31047,
chr12:27719718-27755206	MRPS35	+	5	149,138,108,68,25,	0,4329,15729,17821,35463,
chr16:1363205-1363430	UNKL	-	1	225,	0,
chr16:1364991-1365417	UNKL	-	1	426,	0,
chr1:16972583-16972964	CROCC	+	1	381,	0,
chr1:53851719-53852005	YIPF1	-	1	286,	0,
chr7:140023749-140024004	PARP12	-	1	255,	0,
chr14:89161868-89161982	FOXN3	-	1	114,	0,
chr11:75801148-75801535	DGAT2	+	1	387,	0,
chr16:2949426-2949840	FLYWCH1	+	1	414,	0,
chr1:234391313-234391627	TARBP1	-	1	314,	0,
chr9:111642709-111643069	DNAJC25	+	1	360,	0,
chr12:10699089-10699529	YBX3	-	1	440,	0,
chr12:10699443-10702256	YBX3	-	3	210,98,296,	0,1811,2517,
chr17:60447269-60447653	APPBP2	-	1	384,	0,
chr17:60445445-60445841	APPBP2	-	1	396,	0,
chr12:96278521-96278941	CDK17	-	1	420,	0,
chr10:102402617-102402984	PSD	-	1	367,	0,
chr10:68761051-68773017	CCAR1	+	4	140,190,238,29,	0,4837,10155,11937,
chr10:68786590-68788329	CCAR1	+	3	101,119,186,	0,1337,1553,
chr10:68755463-68761067	CCAR1	+	3	72,82,60,	0,1831,5544,
chr10:68789843-68791597	CCAR1	+	2	71,390,	0,1364,
chr1:26797884-26798406	PIGV	+	1	522,	0,
chr10:68791683-68792091	CCAR1	+	1	408,	0,
chr19:48637946-48639385	CA11	-	3	197,164,80,	0,942,1359,
chr10:68792130-68792334	CCAR1	+	1	204,	0,
chr3:123161289-123162122	PDIA5	+	2	165,242,	0,591,
chr19:48628096-48630717	SPHK2	+	2	180,283,	0,2338,
chr10:68756293-68756569	CCAR1	+	1	276,	0,
chr19:48630025-48630415	SPHK2	+	1	390,	0,
chr2:159803355-159803609	LY75	-	1	254,	0,
chr19:3163364-3163749	GNA15	+	1	385,	0,
chrX:150764527-150764977	MTMR1	+	1	450,	0,
chr2:238446235-238446949	ASB1	+	1	714,	0,
chr2:238451884-238452250	ASB1	+	1	366,	0,
chr6:166364919-166365159	MPC1	-	1	240,	0,
chr12:26973619-26974033	TM7SF3	-	1	414,	0,
chr12:26973174-26973612	TM7SF3	-	1	438,	0,
chr12:26971579-26971860	TM7SF3	-	1	281,	0,
chr12:62592762-62593410	MON2	+	1	648,	0,
chr3:98791886-98794000	ST3GAL6	+	2	106,325,	0,1789,
chr3:98793956-98794478	ST3GAL6	+	1	522,	0,
chr12:62470581-62471211	MON2	+	1	630,	0,
chr1:42701984-42702374	YBX1	+	1	390,	0,
chr1:42696898-42701085	YBX1	+	3	45,81,304,	0,282,3883,
chr1:42696699-42696873	YBX1	+	1	174,	0,
chr19:19198648-19201869	RFXANK	+	3	74,79,220,	0,506,3001,
chr19:19623655-19623939	LPAR2	-	1	284,	0,
chr22:47173691-47174105	TBC1D22A	+	1	414,	0,
chr12:62597170-62597590	MON2	+	1	420,	0,
chr22:46894561-47037682	TBC1D22A	+	5	284,113,108,74,611,	0,17513,79729,103073,142510,
chr1:43705172-43705508	KDM4A	+	1	336,	0,
chr1:43703672-43704488	KDM4A	+	3	63,91,258,	0,348,558,
chr22:47175296-47175699	TBC1D22A	+	1	403,	0,
chr19:1038675-1039068	CNN2	+	1	393,	0,
chr19:1037917-1038301	CNN2	+	1	384,	0,
chr5:57175959-57176349	GPBP1	+	1	390,	0,
chr5:57262718-57263102	GPBP1	+	1	384,	0,
chr19:50416657-50418017	POLD1	+	4	65,51,96,175,	0,388,515,1185,
chr5:57263193-57263631	GPBP1	+	1	438,	0,
chr20:46366050-46366321	ELMO2	-	1	271,	0,
chr7:43866558-43866815	MRPS24	-	1	257,	0,
chr2:189795749-189818097	PMS1	+	3	201,101,80,	0,9903,22268,
chr19:55452985-55453363	ISOC2	-	1	378,	0,
chr11:47354860-47355102	SPI1	-	1	242,	0,
chr1:111241417-111243440	CHI3L2	+	3	25,138,223,	0,810,1800,
chr1:70144805-70145055	LRRC40	-	1	250,	0,
chr1:70145237-70145621	LRRC40	-	1	384,	0,
chr16:2039815-2040186	NTHL1	-	2	231,53,	0,318,
chr20:45898435-45898820	CTSA	+	1	385,	0,
chr6:35295603-35295985	ZNF76	+	1	382,	0,
chr19:39397392-39397782	MED29	+	1	390,	0,
chr19:39400148-39400610	MED29	+	1	462,	0,
chr8:67197629-67198067	ARFGEF1	-	1	438,	0,
chr19:39398932-39399694	MED29	+	1	762,	0,
chr19:39393503-39394193	MED29	+	1	690,	0,
chr1:111766821-111767367	DDX20	+	1	546,	0,
chr1:111762488-111766062	DDX20	+	3	293,100,325,	0,418,3249,
chr19:47702909-47703277	BICRA	+	1	368,	0,
chr6:52500553-52500919	TRAM2	-	1	366,	0,
chr6:52497408-52497655	TRAM2	-	1	247,	0,
chr19:3578691-3579088	HMG20B	+	1	397,	0,
chr19:3575555-3575951	HMG20B	+	1	396,	0,
chr4:2515471-2515885	RNF4	+	1	414,	0,
chr4:2496948-2500924	RNF4	+	2	172,265,	0,3711,
chr16:75627717-75628683	KARS1	-	2	275,114,	0,852,
chr10:3136417-3136819	PFKP	+	1	402,	0,
chr2:201287342-201287711	CASP8	+	1	369,	0,
chr1:88833368-88833758	PKN2	+	1	390,	0,
chr2:201266660-201277179	CASP8	+	6	130,104,137,43,63,352,	0,4856,5978,6238,8229,10167,
chr1:88835417-88835945	PKN2	+	1	528,	0,
chr4:2511034-2512060	RNF4	+	1	1026,	0,
chr2:201284948-201286708	CASP8	+	2	368,249,	0,1511,
chr6:34877138-34877558	UHRF1BP1	+	1	420,	0,
chr17:59840210-59840618	VMP1	+	1	408,	0,
chr17:59841494-59841902	VMP1	+	1	408,	0,
chr17:59765021-59773985	VMP1	+	2	116,231,	0,8733,
chr17:59841906-59842255	VMP1	+	1	349,	0,
chr17:59839863-59840217	VMP1	+	1	354,	0,
chr12:6328757-6329055	TNFRSF1A	-	1	298,	0,
chr17:59840534-59841272	VMP1	+	1	738,	0,
chr17:59841201-59841495	VMP1	+	1	294,	0,
chr7:128955127-128957314	TNPO3	-	2	257,90,	0,2097,
chr7:128954180-128954478	TNPO3	-	1	298,	0,
chr1:220147645-220148041	IARS2	+	1	396,	0,
chr1:220094132-220094460	IARS2	+	1	328,	0,
chr11:73396236-73396686	RELT	+	1	450,	0,
chr19:19176896-19177292	BORCS8-MEF2B	-	1	396,	0,
chr11:73396676-73396970	RELT	+	1	294,	0,
chr19:19145569-19145834	BORCS8-MEF2B	-	1	265,	0,
chr11:73397051-73397474	RELT	+	1	423,	0,
chr19:19181864-19182272	BORCS8-MEF2B	-	1	408,	0,
chr11:73395907-73396261	RELT	+	1	354,	0,
chr16:75599051-75599549	ADAT1	-	1	498,	0,
chr16:75598088-75598484	ADAT1	-	1	396,	0,
chr5:122999863-123002161	SNX24	+	3	142,31,221,	0,1542,2077,
chr16:67100680-67101058	CBFB	+	1	378,	0,
chr17:12143345-12143795	MAP2K4	+	1	450,	0,
chr6:149411146-149411613	TAB2	+	1	467,	0,
chr17:12141519-12142017	MAP2K4	+	1	498,	0,
chr6:149410592-149411084	TAB2	+	1	492,	0,
chr1:212364441-212364867	PACC1	-	1	426,	0,
chr6:149400675-149401329	TAB2	+	1	654,	0,
chr10:6427143-6427420	PRKCQ	-	1	277,	0,
chr19:2997639-2997897	TLE2	-	1	258,	0,
chr19:2100988-2101299	AP3D1	-	1	311,	0,
chr10:100981378-100986876	MRPL43	-	3	164,61,127,	0,2377,5371,
chr10:100986253-100986649	MRPL43	-	1	396,	0,
chr12:8055131-8055509	FOXJ2	+	1	378,	0,
chr1:117939441-117941294	WDR3	+	3	130,112,170,	0,1386,1683,
chr1:117959687-117960077	WDR3	+	1	390,	0,
chr16:67100027-67100429	CBFB	+	1	402,	0,
chr12:50100277-50100685	SMARCD1	+	1	408,	0,
chr9:120903927-120904359	TRAF1	-	1	432,	0,
chr7:39987757-39997749	CDK13	+	2	500,255,	0,9737,
chr7:40067706-40068096	CDK13	+	1	390,	0,
chr7:40069687-40070095	CDK13	+	1	408,	0,
chr7:40095151-40095577	CDK13	+	1	426,	0,
chr7:39997560-39997866	CDK13	+	1	306,	0,
chr7:40070120-40070378	CDK13	+	1	258,	0,
chr7:39951788-39987931	CDK13	+	2	63,332,	0,35811,
chr1:43363398-43363668	ELOVL1	-	1	270,	0,
chr6:35091029-35091406	ANKS1A	+	1	377,	0,
chr17:42565899-42566277	COASY	+	1	378,	0,
chr12:50748280-50748657	DIP2B	+	1	377,	0,
chr1:15930629-15931049	SPEN	+	1	420,	0,
chr1:15940066-15940456	SPEN	+	1	390,	0,
chr14:96281218-96281656	ATG2B	-	1	438,	0,
chr1:15930372-15930624	SPEN	+	1	252,	0,
chr1:15928192-15928648	SPEN	+	1	456,	0,
chrX:49113407-49113659	GPKOW	-	1	252,	0,
chr1:15928865-15929459	SPEN	+	1	594,	0,
chr1:15931773-15932313	SPEN	+	1	540,	0,
chr10:124397303-124397550	OAT	-	1	247,	0,
chr1:160545989-160546403	CD84	-	1	414,	0,
chr1:160544151-160544565	CD84	-	1	414,	0,
chr1:160545683-160545953	CD84	-	1	270,	0,
chr1:160541095-160541378	CD84	-	1	283,	0,
chr19:7962252-7962642	ELAVL1	-	1	390,	0,
chr19:7963410-7963812	ELAVL1	-	1	402,	0,
chr19:7973199-7973709	ELAVL1	-	1	510,	0,
chr12:55953361-55954027	DGKA	+	2	48,342,	0,324,
chr12:55939393-55939795	DGKA	+	1	402,	0,
chr2:47075728-47076137	TTC7A	+	1	409,	0,
chr12:55941809-55942517	DGKA	+	1	708,	0,
chr2:47074723-47075797	TTC7A	+	1	1074,	0,
chr2:47073642-47074170	TTC7A	+	1	528,	0,
chr2:42708816-42709248	MTA3	+	1	432,	0,
chr2:47075392-47075560	TTC7A	+	1	168,	0,
chr14:92839404-92839947	GOLGA5	+	1	543,	0,
chrY:12920109-12920478	DDX3Y	+	1	369,	0,
chrY:12917428-12918271	DDX3Y	+	2	113,228,	0,615,
chrY:12918332-12918548	DDX3Y	+	1	216,	0,
chrY:12916335-12918585	DDX3Y	+	3	106,1024,542,	0,182,1708,
chr3:101649400-101649814	ZBTB11	-	1	414,	0,
chr19:38878555-38878834	SIRT2	-	1	279,	0,
chr4:38137251-38137641	TBC1D1	+	1	390,	0,
chr4:37952411-37952849	TBC1D1	+	1	438,	0,
chr3:101670718-101671426	ZBTB11	-	1	708,	0,
chr4:37951956-37952460	TBC1D1	+	1	504,	0,
chr19:38883050-38883740	SIRT2	-	1	690,	0,
chr4:38138783-38139175	TBC1D1	+	1	392,	0,
chr15:71826011-71826413	MYO9A	-	1	402,	0,
chr19:48615328-48616164	RPL18	-	3	118,68,85,	0,549,751,
chr16:20735315-20735987	THUMPD1	-	1	672,	0,
chr16:20737026-20737850	THUMPD1	-	2	259,142,	0,682,
chr16:20733642-20734038	THUMPD1	-	1	396,	0,
chr16:20737830-20741617	THUMPD1	-	3	125,173,108,	0,1067,3679,
chr3:120596436-120602355	NDUFB4	+	3	102,145,147,	0,4675,5772,
chr16:20735838-20737162	THUMPD1	-	2	519,302,	0,1022,
chr16:20735680-20736334	THUMPD1	-	1	654,	0,
chr16:8642111-8646300	METTL22	+	3	95,101,192,	0,352,3997,
chr2:69942582-69942945	MXD1	+	1	363,	0,
chr16:8649241-8649654	METTL22	+	1	413,	0,
chr2:69904089-69904968	MXD1	+	2	335,456,	0,423,
chr16:8648248-8648626	METTL22	+	1	378,	0,
chr2:69904854-69905256	MXD1	+	1	402,	0,
chr8:70573430-70573808	TRAM1	-	1	378,	0,
chr8:70574663-70583904	TRAM1	-	3	341,159,254,	0,8501,8987,
chr1:6100799-6101193	KCNAB2	+	1	394,	0,
chr8:70574289-70574835	TRAM1	-	1	546,	0,
chr2:69940255-69940687	MXD1	+	1	432,	0,
chr2:69940735-69941173	MXD1	+	1	438,	0,
chr16:8644485-8644809	METTL22	+	1	324,	0,
chr2:69904426-69904510	MXD1	+	1	84,	0,
chr6:83959972-83960506	CYB5R4	+	1	534,	0,
chr5:470456-471007	SLC9A3	-	1	551,	0,
chr1:6096555-6097428	KCNAB2	+	2	200,159,	0,714,
chr7:100221101-100221488	STAG3	+	1	387,	0,
chr7:100214006-100214384	STAG3	+	1	378,	0,
chr7:100218633-100218897	STAG3	+	1	264,	0,
chr1:93876358-93876778	DNTTIP2	-	1	420,	0,
chr1:93869714-93872231	DNTTIP2	-	3	229,108,159,	0,969,2358,
chrY:2982133-2982506	ZFY	+	1	373,	0,
chr5:55474948-55475314	PLPP1	-	1	366,	0,
chr5:55424854-55425287	PLPP1	-	1	433,	0,
chr1:91796890-91797292	TGFBR3	-	1	402,	0,
chr1:91682428-91682794	TGFBR3	-	1	366,	0,
chr1:91680343-91680590	TGFBR3	-	1	247,	0,
chr12:909029-909419	WNK1	+	1	390,	0,
chr12:910780-911452	WNK1	+	1	672,	0,
chr6:126038906-126039302	TRMT11	+	1	396,	0,
chr6:125998178-125999576	TRMT11	+	3	136,133,119,	0,372,1279,
chr6:126012946-126038892	TRMT11	+	3	154,119,187,	0,8214,25759,
chr12:909478-909652	WNK1	+	1	174,	0,
chr1:212361483-212361853	PPP2R5A	+	1	370,	0,
chr1:2184995-2185395	PRKCZ	+	1	400,	0,
chr12:910899-911013	WNK1	+	1	114,	0,
chr15:55317092-55317716	RAB27A	-	1	624,	0,
chr15:55205329-55223915	RAB27A	-	2	375,26,	0,18560,
chr15:55202966-55203202	RAB27A	-	1	236,	0,
chr15:55203308-55204226	RAB27A	-	1	918,	0,
chr15:55204010-55204268	RAB27A	-	1	258,	0,
chr15:55317564-55319096	RAB27A	-	2	302,189,	0,1343,
chr18:20949890-20950298	ROCK1	-	1	408,	0,
chrX:153351208-153351598	ZNF275	+	1	390,	0,
chr18:20948493-20948853	ROCK1	-	1	360,	0,
chr12:26905181-26905465	INTS13	-	1	284,	0,
chr15:72199029-72199300	PKM	-	1	271,	0,
chr1:31259626-31260040	SNRNP40	-	1	414,	0,
chr17:43523926-43524352	DHX8	+	1	426,	0,
chr11:17330113-17331561	NUCB2	+	3	183,80,149,	0,789,1299,
chr17:43483902-43491337	DHX8	+	4	282,84,71,172,	0,5547,6489,7263,
chr17:43526420-43526798	DHX8	+	1	378,	0,
chr11:17311102-17312215	NUCB2	+	3	180,57,187,	0,770,926,
chr19:19119592-19120024	TMEM161A	-	1	432,	0,
chr10:3779032-3779452	KLF6	-	1	420,	0,
chr10:3776945-3777317	KLF6	-	1	372,	0,
chr10:3776514-3776934	KLF6	-	1	420,	0,
chr17:43013847-43014456	IFI35	+	2	34,348,	0,261,
chr8:134477788-134478036	ZFAT	-	1	248,	0,
chr15:73983206-73983608	STOML1	-	1	402,	0,
chr16:4796968-4797257	ROGDI	-	1	289,	0,
chr19:1065090-1065572	ABCA7	+	2	80,302,	0,180,
chr19:1057385-1057763	ABCA7	+	1	378,	0,
chr3:50329782-50330028	RASSF1	-	1	246,	0,
chr3:195863364-195863625	TNK2	-	1	261,	0,
chrX:109641293-109641719	ACSL4	-	1	426,	0,
chr19:1107637-1107922	SBNO2	-	1	285,	0,
chrX:109643527-109659685	ACSL4	-	2	658,331,	0,15827,
chr17:2300070-2300550	SMG6	-	1	480,	0,
chr17:2059839-2060124	SMG6	-	1	285,	0,
chr3:49359145-49359408	RHOA	-	1	263,	0,
chr2:230466316-230498507	SP100	+	8	37,94,52,82,55,52,43,46,	0,804,2727,3699,7068,8078,28100,32145,
chr3:49359506-49359914	RHOA	-	1	408,	0,
chr2:230545210-230545606	SP100	+	1	396,	0,
chrX:49028726-49028973	TFE3	-	1	247,	0,
chr2:230514879-230515791	SP100	+	1	912,	0,
chr2:230515620-230516070	SP100	+	1	450,	0,
chr2:230543363-230544017	SP100	+	1	654,	0,
chr17:60069708-60072346	HEATR6	-	3	139,100,131,	0,998,2507,
chr2:230502964-230508147	SP100	+	4	145,103,141,154,	0,1222,3339,5029,
chr17:60043188-60043674	HEATR6	-	1	486,	0,
chr2:230543897-230544521	SP100	+	1	624,	0,
chr2:53864843-53865257	PSME4	-	1	414,	0,
chr15:41503637-41503903	LTK	-	1	266,	0,
chrX:153785766-153786258	IDH3G	-	2	206,46,	0,446,
chr10:132783108-132783480	INPP5A	+	1	372,	0,
chr2:53901282-53901618	PSME4	-	1	336,	0,
chr2:53903283-53904039	PSME4	-	1	756,	0,
chr2:230470099-230470614	SP100	+	1	515,	0,
chr16:2038082-2038472	SLC9A3R2	+	1	390,	0,
chr2:20032650-20032905	LAPTM4A	-	1	255,	0,
chr12:53041830-53042209	EIF4B	+	1	379,	0,
chr12:53039222-53040358	EIF4B	+	3	120,71,215,	0,408,921,
chr12:53037315-53037693	EIF4B	+	1	378,	0,
chr3:126437601-126437864	ZXDC	-	1	263,	0,
chr3:126461093-126461471	ZXDC	-	1	378,	0,
chr19:994040-994573	WDR18	+	2	47,360,	0,173,
chr5:62347015-62357841	KIF2A	+	7	208,118,53,64,99,94,150,	0,1033,3051,5573,6260,8144,10676,
chr3:160256986-160257295	IFT80	-	1	309,	0,
chr5:62389109-62389493	KIF2A	+	1	384,	0,
chr5:62385995-62386427	KIF2A	+	1	432,	0,
chr5:62390626-62391058	KIF2A	+	1	432,	0,
chr19:55695376-55695766	EPN1	+	1	390,	0,
chr19:55706750-55707284	EPN1	+	1	534,	0,
chr19:55706274-55706748	EPN1	+	1	474,	0,
chr5:62355226-62357759	KIF2A	+	2	27,68,	0,2465,
chr16:46956308-46956842	DNAJA2	-	1	534,	0,
chr5:62386742-62387288	KIF2A	+	1	546,	0,
chr16:46967454-46971533	DNAJA2	-	3	191,79,184,	0,630,3895,
chr7:97852109-97853109	ASNS	-	2	358,49,	0,951,
chr16:46955362-46955615	DNAJA2	-	1	253,	0,
chr16:46956729-46957197	DNAJA2	-	1	468,	0,
chr16:46955852-46956260	DNAJA2	-	1	408,	0,
chr2:239048639-239049089	HDAC4	-	1	450,	0,
chr16:1809076-1816940	HAGH	-	3	305,78,47,	0,678,7817,
chr16:58157907-58158157	CSNK2A2	-	1	250,	0,
chr16:58163905-58165768	CSNK2A2	-	2	241,208,	0,1655,
chr16:58159828-58160296	CSNK2A2	-	1	468,	0,
chr16:58159575-58159839	CSNK2A2	-	1	264,	0,
chr1:92509503-92509875	EVI5	-	1	372,	0,
chr5:67166881-67167271	MAST4	+	1	390,	0,
chr5:67168516-67168906	MAST4	+	1	390,	0,
chrX:48922182-48922608	OTUD5	-	1	426,	0,
chrX:48922634-48923239	OTUD5	-	2	275,102,	0,503,
chr15:60497360-60501032	RORA	-	3	258,111,73,	0,2532,3599,
chr1:205717328-205717970	NUCKS1	-	1	642,	0,
chr11:2317426-2318190	TSPAN32	+	2	98,327,	0,437,
chr1:205713128-205713608	NUCKS1	-	1	480,	0,
chr1:205718033-205718183	NUCKS1	-	1	150,	0,
chr2:196986642-196987038	ANKRD44	-	1	396,	0,
chr2:196989149-196989521	ANKRD44	-	1	372,	0,
chr19:44759658-44760044	BCL3	+	1	386,	0,
chrX:44523639-44524305	FUNDC1	-	1	666,	0,
chr4:10074339-10074794	WDR1	-	1	455,	0,
chr4:10075134-10077356	WDR1	-	2	349,52,	0,2170,
chr2:196994371-196994983	ANKRD44	-	1	612,	0,
chr15:60488284-60488538	RORA	-	1	254,	0,
chr15:60493544-60494372	RORA	-	1	828,	0,
chr2:196989607-196990273	ANKRD44	-	1	666,	0,
chr7:73694006-73698305	BUD23	+	3	43,88,473,	0,3599,3826,
chr7:73683686-73684814	BUD23	+	1	1128,	0,
chr7:73683911-73684211	BUD23	+	1	300,	0,
chr7:73693977-73697616	BUD23	+	2	72,11,	0,3628,
chr4:99868319-99868709	DAPP1	+	1	390,	0,
chr4:99869737-99870190	DAPP1	+	1	453,	0,
chr2:197099363-197100185	ANKRD44	-	1	822,	0,
chr4:99869200-99869488	DAPP1	+	1	288,	0,
chr7:139565734-139566094	HIPK2	-	1	360,	0,
chr2:197078615-197083528	ANKRD44	-	3	198,79,159,	0,3030,4754,
chr7:139561570-139561840	HIPK2	-	1	270,	0,
chr7:139572651-139573023	HIPK2	-	1	372,	0,
chr15:52120917-52121307	GNB5	-	1	390,	0,
chr15:52121621-52122257	GNB5	-	1	636,	0,
chr2:45388680-45388982	SRBD1	-	1	302,	0,
chr15:52147176-52149933	GNB5	-	2	358,49,	0,2708,
chr15:52065748-52066318	MAPK6	+	1	570,	0,
chr7:139569708-139570146	HIPK2	-	1	438,	0,
chr1:218332515-218332869	RRP15	+	1	354,	0,
chr1:218330891-218331749	RRP15	+	1	858,	0,
chr2:196988803-196989115	ANKRD44	-	1	312,	0,
chr6:170576928-170578950	PDCD2	-	2	788,93,	0,1929,
chr6:170581725-170582121	PDCD2	-	1	396,	0,
chr6:170577471-170580129	PDCD2	-	3	245,112,127,	0,1386,2531,
chr6:170583371-170583761	PDCD2	-	1	390,	0,
chr6:170578508-170578730	PDCD2	-	1	222,	0,
chr9:108868596-108869028	ELP1	-	1	432,	0,
chr19:683023-683392	FSTL3	+	1	369,	0,
chr1:229441273-229441681	NUP133	-	1	408,	0,
chr1:229441672-229445044	NUP133	-	2	367,130,	0,3242,
chr5:128189308-128189677	SLC12A2	+	1	369,	0,
chr14:56647484-56648198	TMEM260	+	1	714,	0,
chr14:56649072-56649594	TMEM260	+	1	522,	0,
chr17:68421255-68421663	WIPI1	-	1	408,	0,
chr3:50317790-50318093	HYAL2	-	1	303,	0,
chr12:9696284-9696500	CLEC2D	+	1	216,	0,
chr12:9694685-9695177	CLEC2D	+	1	492,	0,
chr3:196049245-196049659	TFRC	-	1	414,	0,
chr17:2384106-2384724	MNT	-	1	618,	0,
chr5:150396428-150397388	TCOF1	+	1	960,	0,
chr5:150399898-150400308	TCOF1	+	1	410,	0,
chr6:34877756-34878152	TAF11	-	1	396,	0,
chr15:99716011-99716449	MEF2A	+	1	438,	0,
chr15:99712956-99713466	MEF2A	+	1	510,	0,
chr15:99713775-99714261	MEF2A	+	1	486,	0,
chr15:99713446-99713782	MEF2A	+	1	336,	0,
chr5:150557831-150558211	NDST1	+	1	380,	0,
chr11:611637-612123	PHRF1	+	1	486,	0,
chr16:58113592-58113838	CFAP20	-	1	246,	0,
chr13:98022126-98022498	IPO5	+	1	372,	0,
chr3:141925800-141926196	ATP1B3	+	1	396,	0,
chr13:98019710-98021898	IPO5	+	3	98,140,162,	0,1282,2026,
chr13:98022702-98023116	IPO5	+	1	414,	0,
chr2:105893913-105894274	NCK2	+	1	361,	0,
chr3:141907025-141907763	ATP1B3	+	1	738,	0,
chr3:141921984-141923016	ATP1B3	+	1	1032,	0,
chrX:53431258-53431535	HSD17B10	-	1	277,	0,
chr6:37332574-37332970	TBC1D22B	+	1	396,	0,
chr2:186500252-186504180	ZC3H15	+	4	40,151,90,148,	0,1021,2244,3780,
chr2:186508984-186509361	ZC3H15	+	1	377,	0,
chr2:101002748-101006449	RPL31	+	4	59,124,111,99,	0,1410,3211,3602,
chr3:3148434-3149064	TRNT1	+	1	630,	0,
chr3:3130326-3130674	TRNT1	+	1	348,	0,
chr6:166585508-166585892	RPS6KA2	-	1	384,	0,
chr6:166585854-166586508	RPS6KA2	-	1	654,	0,
chr6:166858081-166858258	RPS6KA2	-	1	177,	0,
chr10:104002516-104003164	SLK	+	1	648,	0,
chr10:104027231-104027621	SLK	+	1	390,	0,
chr10:104028853-104029233	SLK	+	1	380,	0,
chr9:105390032-105390446	SLC44A1	+	1	414,	0,
chr3:113629173-113629578	SIDT1	+	1	405,	0,
chr19:1576656-1577082	MBD3	-	1	426,	0,
chr19:1609290-1609572	TCF3	-	1	282,	0,
chr19:1610726-1612427	TCF3	-	3	642,144,220,	0,978,1481,
chr19:1611370-1611702	TCF3	-	1	332,	0,
chr19:647526-647806	RNF126	-	1	280,	0,
chr19:647930-648152	RNF126	-	1	222,	0,
chr10:14518557-14518806	FAM107B	-	1	249,	0,
chr10:14521968-14604348	FAM107B	-	3	50,182,108,	0,8364,82272,
chr10:14519154-14519562	FAM107B	-	1	408,	0,
chr10:14519563-14519851	FAM107B	-	1	288,	0,
chr8:144393229-144393575	CPSF1	-	2	135,123,	0,223,
chr2:74214600-74215482	MTHFD2	+	1	882,	0,
chr2:74214294-74214726	MTHFD2	+	1	432,	0,
chr14:67746490-67746910	ZFYVE26	-	1	420,	0,
chr9:35736866-35737145	GBA2	-	1	279,	0,
chr19:14149927-14150323	ADGRL1	-	1	396,	0,
chr17:19675495-19675717	ALDH3A2	+	1	222,	0,
chr17:19671764-19672040	ALDH3A2	+	1	276,	0,
chr17:19676913-19677735	ALDH3A2	+	1	822,	0,
chr17:19685499-19685643	ALDH3A2	+	1	144,	0,
chrX:48485926-48486328	FTSJ1	+	1	402,	0,
chr1:45343883-45344134	TESK2	-	1	251,	0,
chr15:85138765-85139145	PDE8A	+	1	380,	0,
chr11:64934081-64934475	PPP2R5B	+	1	394,	0,
chr10:58369228-58369624	UBE2D1	+	1	396,	0,
chr14:92064282-92082368	ATXN3	-	4	131,117,95,68,	0,6653,16683,18018,
chr14:92092848-92093984	ATXN3	-	2	469,238,	0,898,
chr14:92060718-92061156	ATXN3	-	1	438,	0,
chr14:92058518-92058938	ATXN3	-	1	420,	0,
chr14:92060273-92060651	ATXN3	-	1	378,	0,
chr10:58370304-58370751	UBE2D1	+	1	447,	0,
chr7:24799889-24800303	OSBPL3	-	1	414,	0,
chr19:10467484-10467922	PDE4A	+	1	438,	0,
chr19:10469260-10469630	PDE4A	+	1	370,	0,
chr4:148072385-148072776	ARHGAP10	+	1	391,	0,
chrX:53377967-53378345	SMC1A	-	1	378,	0,
chrX:53412944-53415270	SMC1A	-	4	193,202,111,289,	0,288,1814,2037,
chr9:100450843-100451251	MSANTD3	+	1	408,	0,
chr9:100451348-100451711	MSANTD3	+	1	363,	0,
chr18:57549455-57549953	FECH	-	1	498,	0,
chr1:40771220-40771603	NFYC	+	1	383,	0,
chr2:98725905-98726325	MGAT4A	-	1	420,	0,
chr1:40770713-40771139	NFYC	+	1	426,	0,
chr2:98625451-98639873	MGAT4A	-	5	140,111,65,77,65,	0,272,9771,11066,14357,
chr2:98619106-98619444	MGAT4A	-	1	338,	0,
chr2:98619908-98620280	MGAT4A	-	1	372,	0,
chr2:98623860-98624712	MGAT4A	-	1	852,	0,
chr2:98624346-98624862	MGAT4A	-	1	516,	0,
chr16:68226517-68226919	NFATC3	+	1	402,	0,
chr16:68191805-68192237	NFATC3	+	1	432,	0,
chr22:19450614-19456897	UFD1	-	5	129,80,87,46,44,	0,4135,5066,5973,6239,
chr16:68228801-68229259	NFATC3	+	1	458,	0,
chr3:185285553-185291919	MAP3K13	+	2	89,306,	0,6060,
chr3:185291937-185292297	MAP3K13	+	1	360,	0,
chr3:185292633-185293119	MAP3K13	+	1	486,	0,
chr16:68227381-68227807	NFATC3	+	1	426,	0,
chrX:154436136-154436516	ATP6AP1	+	1	380,	0,
chr17:7350089-7351477	ACAP1	+	3	147,48,182,	0,861,1206,
chr2:121337776-121338118	CLASP1	-	1	342,	0,
chrX:154506159-154506450	FAM3A	-	1	291,	0,
chr19:16234962-16235358	AP1M1	+	1	396,	0,
chr19:16209250-16209628	AP1M1	+	1	378,	0,
chr19:16244596-16244818	AP1M1	+	1	222,	0,
chr16:68227817-68228123	NFATC3	+	1	306,	0,
chr5:55256215-55259937	DHX29	-	2	324,89,	0,3633,
chr6:30061965-30064909	ZNRD1	+	3	51,108,236,	0,259,2708,
chr19:14091688-14091975	PRKACA	-	1	287,	0,
chr17:5474268-5474664	DERL2	-	1	396,	0,
chr17:5471254-5471497	DERL2	-	1	243,	0,
chr5:129113651-129114028	ISOC1	+	1	377,	0,
chr2:127638381-127638745	LIMS2	-	1	364,	0,
chr19:1435301-1435687	DAZAP1	+	1	386,	0,
chr19:1434645-1435425	DAZAP1	+	1	780,	0,
chr22:50217226-50217616	SELENOO	+	1	390,	0,
chr19:1434712-1434862	DAZAP1	+	1	150,	0,
chr12:124777603-124778017	SCARB1	-	1	414,	0,
chr8:42369854-42371808	POLB	+	2	133,245,	0,1709,
chr8:42357307-42363279	POLB	+	3	84,69,667,	0,3988,5305,
chr17:40627701-40628097	SMARCE1	-	1	396,	0,
chr17:40628670-40630889	SMARCE1	-	2	322,175,	0,2044,
chr17:40636412-40645674	SMARCE1	-	4	113,79,103,98,	0,1080,6043,9164,
chr5:132896747-132897149	AFF4	-	1	402,	0,
chr5:132875395-132875684	AFF4	-	1	289,	0,
chr5:132891813-132892209	AFF4	-	1	396,	0,
chr2:171557751-171558129	CYBRD1	+	1	378,	0,
chr10:1040001-1040421	IDI1	-	1	420,	0,
chrX:153802166-153802413	PDZD4	-	1	247,	0,
chr17:4004445-4004715	ZZEF1	-	1	270,	0,
chr10:1040461-1040599	IDI1	-	1	138,	0,
chr2:169095799-169096167	DHRS9	+	1	368,	0,
chr12:132840288-132840768	CHFR	-	1	480,	0,
chr12:132840867-132841371	CHFR	-	1	504,	0,
chrX:48560817-48561231	TBC1D25	+	1	414,	0,
chr5:171861590-171862106	FBXW11	-	1	516,	0,
chr5:171914120-172006873	FBXW11	-	3	284,160,415,	0,82770,92338,
chr5:171868244-171868610	FBXW11	-	1	366,	0,
chr14:68874659-68877144	ACTN1	-	2	357,62,	0,2423,
chr14:68874143-68874769	ACTN1	-	1	626,	0,
chr13:32296240-32296648	FRY	+	1	408,	0,
chr13:112886537-112887168	ATP11A	+	1	631,	0,
chr17:75564320-75564938	LLGL2	+	1	618,	0,
chr13:112855981-112856353	ATP11A	+	1	372,	0,
chr1:44941506-44978447	EIF2B3	-	2	158,132,	0,36809,
chrX:24540469-24540847	PDK3	+	1	378,	0,
chrX:24550082-24550466	PDK3	+	1	384,	0,
chrX:24531567-24539506	PDK3	+	3	202,138,372,	0,2362,7567,
chrX:24539444-24539852	PDK3	+	1	408,	0,
chr13:112884133-112884535	ATP11A	+	1	402,	0,
chr12:284635-285031	KDM5A	-	1	396,	0,
chr12:284368-284602	KDM5A	-	1	234,	0,
chr13:112875786-112876176	ATP11A	+	1	390,	0,
chr12:280057-280990	KDM5A	-	1	933,	0,
chr12:283427-284429	KDM5A	-	1	1002,	0,
chr12:102074151-102076826	NUP37	-	3	315,92,29,	0,850,2646,
chrX:48973720-48974003	GRIPAP1	-	1	283,	0,
chrX:48990621-48997393	GRIPAP1	-	4	110,183,149,143,	0,305,2807,6629,
chr11:64726911-64727346	RASGRP2	-	2	219,50,	0,385,
chr11:64740847-64742106	RASGRP2	-	3	231,61,96,	0,592,1163,
chr3:48688003-48688263	IP6K2	-	1	260,	0,
chr3:48692942-48695375	IP6K2	-	2	236,285,	0,2148,
chr3:48693323-48693947	IP6K2	-	1	624,	0,
chr3:185643561-185644485	IGF2BP2	-	1	924,	0,
chr1:161677583-161678081	FCGR2B	+	1	498,	0,
chr10:38121845-38122295	ZNF37A	+	1	450,	0,
chr10:38120831-38121221	ZNF37A	+	1	390,	0,
chr10:38122939-38123371	ZNF37A	+	1	432,	0,
chr10:38120046-38120454	ZNF37A	+	1	408,	0,
chr16:46660208-46660640	VPS35	-	1	432,	0,
chr10:38118522-38119002	ZNF37A	+	1	480,	0,
chr16:46679038-46681473	VPS35	-	3	117,181,96,	0,1633,2339,
chr16:46659657-46660059	VPS35	-	1	402,	0,
chr2:53818415-53818819	ERLEC1	+	1	404,	0,
chr2:53814735-53818322	ERLEC1	+	2	199,424,	0,3163,
chr1:44850844-44851072	EIF2B3	-	1	228,	0,
chr19:43543311-43543644	XRCC1	-	2	193,32,	0,301,
chr15:55355266-55355648	PIGB	+	1	382,	0,
chr12:89589755-89590187	ATP2B1	-	1	432,	0,
chr12:89590220-89590922	ATP2B1	-	1	702,	0,
chr2:97756333-97756592	TMEM131	-	1	259,	0,
chr5:254464-256706	SDHA	+	2	41,372,	0,1870,
chr5:225249-225621	SDHA	+	1	372,	0,
chr12:89590821-89591241	ATP2B1	-	1	420,	0,
chr2:218662924-218663443	BCS1L	+	2	75,309,	0,210,
chr11:626347-626605	SCT	-	1	258,	0,
chr12:89588049-89588295	ATP2B1	-	1	246,	0,
chr22:17137511-17137799	HDHD5	-	1	288,	0,
chr17:39904595-39904864	GSDMB	-	1	269,	0,
chr6:154158727-154159417	IPCEF1	-	1	690,	0,
chr6:154158077-154158455	IPCEF1	-	1	378,	0,
chr6:154154496-154155230	IPCEF1	-	1	734,	0,
chr22:19036282-19036546	DGCR2	-	1	264,	0,
chr17:1633858-1634121	SCARF1	-	1	263,	0,
chr1:186671791-186672120	PTGS2	-	1	329,	0,
chr1:186672890-186673304	PTGS2	-	1	414,	0,
chr11:77616133-77616529	CLNS1A	-	1	396,	0,
chr3:149964904-149965170	PFN2	-	1	266,	0,
chr1:17697480-17697874	ARHGEF10L	+	1	394,	0,
chr19:4657524-4657938	MYDGF	-	1	414,	0,
chr17:3923870-3924149	ATP2A3	-	1	279,	0,
chrX:154450034-154450654	FAM50A	+	3	64,109,230,	0,175,390,
chr14:57206759-57207287	EXOC5	-	1	528,	0,
chr12:100224041-100224461	ACTR6	+	1	420,	0,
chr12:100204894-100212509	ACTR6	+	6	162,67,122,134,55,253,	0,782,2769,5179,5401,7362,
chr1:20806959-20807487	EIF4G3	-	1	528,	0,
chr1:20806401-20806977	EIF4G3	-	1	576,	0,
chr17:46757087-46757464	NSF	+	1	377,	0,
chr22:46293619-46294008	TTC38	+	1	389,	0,
chr14:67677363-67677783	RDH11	-	1	420,	0,
chr14:67676800-67677157	RDH11	-	1	357,	0,
chr14:57206422-57206884	EXOC5	-	1	462,	0,
chr14:57219279-57229859	EXOC5	-	3	162,107,125,	0,3029,10455,
chr11:86277966-86278758	EED	+	2	24,359,	0,433,
chr17:76718434-76718836	JMJD6	-	1	402,	0,
chr17:76712832-76713128	JMJD6	-	1	296,	0,
chr3:128814418-128814798	RAB7A	+	1	380,	0,
chr3:128813713-128814133	RAB7A	+	1	420,	0,
chr8:42170811-42171195	AP3M2	+	1	384,	0,
chr8:42169070-42169514	AP3M2	+	1	444,	0,
chr3:128814182-128814332	RAB7A	+	1	150,	0,
chr8:100702901-100703279	PABPC1	-	1	378,	0,
chr8:100703283-100705650	PABPC1	-	4	75,92,129,61,	0,1014,1643,2306,
chr15:65577981-65578349	HACD3	+	1	368,	0,
chr2:130375044-130375405	PTPN18	+	1	361,	0,
chr2:130374179-130374611	PTPN18	+	1	432,	0,
chr18:74158420-74158816	TIMM21	+	1	396,	0,
chr1:169921326-169921626	KIFAP3	-	1	300,	0,
chr2:28416256-28416790	FOSL2	+	1	534,	0,
chr2:28412567-28412993	FOSL2	+	1	426,	0,
chr2:28416940-28417317	FOSL2	+	1	377,	0,
chr1:22092543-22092987	CDC42	+	1	444,	0,
chr1:22086390-22091865	CDC42	+	3	157,196,437,	0,279,5038,
chr1:22092016-22092442	CDC42	+	1	426,	0,
chr6:112070732-112071140	TUBE1	-	1	408,	0,
chr3:37050470-37050846	MLH1	+	1	376,	0,
chr1:22089871-22090105	CDC42	+	1	234,	0,
chr3:36993725-36994883	MLH1	+	1	1158,	0,
chr3:172400316-172400742	FNDC3B	+	1	426,	0,
chr3:172397274-172397700	FNDC3B	+	1	426,	0,
chr7:88206273-88209428	SRI	-	3	230,57,89,	0,2234,3066,
chr7:88205115-88205348	SRI	-	1	233,	0,
chr22:46382353-46455534	CELSR1	-	2	122,105,	0,73076,
chr7:17792715-17793405	SNX13	-	1	690,	0,
chr12:110039047-110039461	ANKRD13A	+	1	414,	0,
chr12:110018378-110024227	ANKRD13A	+	3	109,188,181,	0,761,5668,
chr5:172043597-172044005	STK10	-	1	408,	0,
chr22:46679328-46679790	GRAMD4	+	1	462,	0,
chr2:101891606-101892020	MAP4K4	+	1	414,	0,
chr2:101888879-101891518	MAP4K4	+	2	55,352,	0,2287,
chr5:172042079-172042293	STK10	-	1	214,	0,
chr5:172043086-172043500	STK10	-	1	414,	0,
chr16:89707134-89707396	VPS9D1	-	1	262,	0,
chr2:101894298-101894689	MAP4K4	+	1	391,	0,
chr14:81476505-81476883	SEL1L	-	1	378,	0,
chr2:101892409-101892835	MAP4K4	+	1	426,	0,
chr14:81472892-81473300	SEL1L	-	1	408,	0,
chr12:108530203-108536542	SART3	-	5	106,75,111,108,28,	0,1001,2019,5156,6311,
chr12:108522580-108523096	SART3	-	1	516,	0,
chr2:143767982-143768352	ARHGAP15	+	1	370,	0,
chr19:7913368-7913740	MAP2K7	+	1	372,	0,
chr19:7914100-7914478	MAP2K7	+	1	378,	0,
chr10:102402031-102402524	NFKB2	+	2	127,269,	0,224,
chr11:114449898-114450279	REXO2	+	1	381,	0,
chr4:48498093-48498477	FRYL	-	1	384,	0,
chr11:114444521-114447941	REXO2	+	3	130,107,115,	0,1458,3305,
chr11:114441777-114442167	REXO2	+	1	390,	0,
chr4:48497461-48497983	FRYL	-	1	522,	0,
chr4:48498478-48498844	FRYL	-	1	366,	0,
chr4:48499254-48499650	FRYL	-	1	396,	0,
chr17:35132061-35132439	NLE1	-	1	378,	0,
chr1:173784856-173786056	KLHL20	+	1	1200,	0,
chr1:173785588-173785702	KLHL20	+	1	114,	0,
chr1:173786280-173786692	KLHL20	+	1	412,	0,
chr17:17812041-17812485	SREBF1	-	1	444,	0,
chr17:17813118-17813556	SREBF1	-	1	438,	0,
chr17:28749684-28750116	TRAF4	+	1	432,	0,
chr11:63909170-63909596	MARK2	+	1	426,	0,
chr11:63910625-63911019	MARK2	+	1	394,	0,
chr12:56595869-56596397	BAZ2A	-	1	528,	0,
chr12:56598367-56598769	BAZ2A	-	1	402,	0,
chr11:95778695-95786371	FAM76B	-	5	261,79,46,198,252,	0,912,1184,4370,7424,
chr11:95768953-95769211	FAM76B	-	1	258,	0,
chr11:95787362-95789540	FAM76B	-	3	315,63,148,	0,1137,2030,
chr11:95770309-95770747	FAM76B	-	1	438,	0,
chr17:47745752-47746122	TBX21	+	1	370,	0,
chr17:7224801-7225266	ACADVL	+	2	82,309,	0,156,
chr7:120974874-120975312	ING3	+	1	438,	0,
chr7:120975310-120975658	ING3	+	1	348,	0,
chr7:120970742-120974882	ING3	+	3	137,37,154,	0,2463,3986,
chr7:120956574-120957042	ING3	+	1	468,	0,
chr3:197193736-197194468	DLG1	-	1	732,	0,
chr7:120956343-120956571	ING3	+	1	228,	0,
chr3:197138253-197149833	DLG1	-	4	137,123,49,90,	0,1887,4465,11490,
chr3:197042898-197043318	DLG1	-	1	420,	0,
chr2:182778135-182778549	DNAJC10	+	1	414,	0,
chr17:3821995-3843285	NCBP3	-	7	56,107,75,127,124,104,199,	0,2947,3772,4092,7248,18105,21091,
chr17:3812112-3812592	NCBP3	-	1	480,	0,
chr17:3814272-3816307	NCBP3	-	2	210,191,	0,1844,
chr17:3806740-3807130	NCBP3	-	1	390,	0,
chr16:15724750-15725134	NDE1	+	1	384,	0,
chr2:12742337-12742734	TRIB2	+	1	397,	0,
chr2:12723366-12724845	TRIB2	+	2	185,216,	0,1263,
chr2:12740853-12741321	TRIB2	+	1	468,	0,
chr19:10333776-10334029	ICAM3	-	1	253,	0,
chr16:15725953-15726353	NDE1	+	1	400,	0,
chr4:128872888-128873260	JADE1	+	1	372,	0,
chr4:128874119-128874479	JADE1	+	1	360,	0,
chr4:128874490-128875224	JADE1	+	1	734,	0,
chr3:45007426-45011500	EXOSC7	+	2	148,265,	0,3809,
chr3:45035674-45036066	EXOSC7	+	1	392,	0,
chr3:127622054-127622436	MCM2	+	1	382,	0,
chr4:128872128-128872566	JADE1	+	1	438,	0,
chr19:41906742-41907470	ARHGEF1	+	2	60,365,	0,363,
chr20:24958954-24959928	CST7	+	2	89,293,	0,681,
chr3:47413059-47413435	PTPN23	+	1	376,	0,
chr1:8861000-8861286	ENO1	-	1	286,	0,
chr3:25597909-25598323	TOP2B	-	1	414,	0,
chr11:114408502-114408934	RBM7	+	1	432,	0,
chr11:114407572-114407974	RBM7	+	1	402,	0,
chr11:114409783-114410311	RBM7	+	1	528,	0,
chr10:103088081-103088549	NT5C2	-	1	468,	0,
chr1:77711717-77715834	USP33	-	4	137,80,168,92,	0,1483,2897,4025,
chr1:77695987-77696230	USP33	-	1	243,	0,
chr19:7647161-7647873	STXBP2	+	3	85,156,148,	0,193,564,
chr3:187078175-187078553	ST6GAL1	+	1	378,	0,
chr19:7640810-7641206	STXBP2	+	1	396,	0,
chr7:87834006-87835542	SLC25A40	-	1	1536,	0,
chr7:87834528-87834684	SLC25A40	-	1	156,	0,
chr10:96520945-96521371	TM9SF3	-	1	426,	0,
chr19:44663185-44663635	PVR	+	1	450,	0,
chr10:96520712-96520934	TM9SF3	-	1	222,	0,
chr10:96518110-96518355	TM9SF3	-	1	245,	0,
chr8:80974167-80974551	PAG1	-	1	384,	0,
chr10:96521389-96521857	TM9SF3	-	1	468,	0,
chr8:80970036-80970636	PAG1	-	1	600,	0,
chr8:80967810-80968091	PAG1	-	1	281,	0,
chr8:80972063-80972543	PAG1	-	1	480,	0,
chr8:80971210-80971696	PAG1	-	1	486,	0,
chr8:80974782-80975190	PAG1	-	1	408,	0,
chr10:26501035-26533504	APBB1IP	+	5	75,76,158,120,65,	0,2162,10712,12504,32404,
chr10:26567426-26567803	APBB1IP	+	1	377,	0,
chr12:98601237-98601732	SLC25A3	+	2	43,364,	0,131,
chr16:1771890-1772193	MRPS34	-	1	303,	0,
chr16:1772219-1772807	MRPS34	-	1	588,	0,
chr11:18480290-18481687	TSG101	-	2	344,57,	0,1340,
chr17:78106177-78106543	TNRC6C	+	1	366,	0,
chr17:78106588-78106846	TNRC6C	+	1	258,	0,
chr17:78107110-78107464	TNRC6C	+	1	354,	0,
chr17:78105630-78106140	TNRC6C	+	1	510,	0,
chr11:85957638-85958076	PICALM	-	1	438,	0,
chr1:236208515-236208923	GPR137B	+	1	408,	0,
chr7:100574011-100574333	LRCH4	-	1	322,	0,
chr7:100574633-100575059	LRCH4	-	1	426,	0,
chr11:86007264-86007648	PICALM	-	1	384,	0,
chr11:85957175-85957482	PICALM	-	1	307,	0,
chr15:65446639-65447005	DPP8	-	1	366,	0,
chr15:65442463-65442727	DPP8	-	1	264,	0,
chr15:65444893-65445313	DPP8	-	1	420,	0,
chr8:38412808-38413246	FGFR1	-	1	438,	0,
chr6:158030482-158030950	SYNJ2	+	1	468,	0,
chr18:42067414-42081420	PIK3C3	+	2	98,297,	0,13709,
chr18:42049625-42049973	PIK3C3	+	1	348,	0,
chr10:21670662-21673716	MLLT10	+	2	41,366,	0,2688,
chr10:21595317-21617213	MLLT10	+	4	122,102,92,101,	0,17031,19514,21795,
chr10:21743276-21743630	MLLT10	+	1	354,	0,
chr10:21556833-21557193	MLLT10	+	1	360,	0,
chr16:27460596-27461046	GTF3C1	-	1	450,	0,
chr12:2888636-2889032	TULP3	+	1	396,	0,
chr12:2889042-2889498	TULP3	+	1	456,	0,
chr12:2939952-2940330	TULP3	+	1	378,	0,
chr12:2940655-2941138	TULP3	+	1	483,	0,
chr2:71433222-71435069	ZNF638	+	2	60,327,	0,1520,
chr19:41386374-41386638	EXOSC5	-	1	264,	0,
chr2:71426867-71427323	ZNF638	+	1	456,	0,
chr19:1815248-1815509	REXO1	-	1	261,	0,
chr19:1827667-1828045	REXO1	-	1	378,	0,
chr8:42405515-42405917	VDAC3	+	1	402,	0,
chrX:78961480-78961960	P2RY10	+	1	480,	0,
chrX:78963323-78963727	P2RY10	+	1	404,	0,
chr3:127692125-127695119	MGLL	-	2	197,144,	0,2850,
chr19:42401514-42401901	LIPE	-	1	387,	0,
chr1:1216908-1217203	SDF4	-	1	295,	0,
chr14:103502878-103503412	MARK3	+	1	534,	0,
chr14:103503445-103503831	MARK3	+	1	386,	0,
chr1:63659870-63660245	PGM1	+	1	375,	0,
chr18:59327823-59328070	LMAN1	-	1	247,	0,
chrX:47571509-47571920	ARAF	+	1	411,	0,
chrX:47565606-47566002	ARAF	+	1	396,	0,
chr7:43955741-43956125	UBE2D4	+	1	384,	0,
chr7:43953163-43953577	UBE2D4	+	1	414,	0,
chr19:10486125-10486411	KEAP1	-	1	286,	0,
chr7:5527148-5527423	ACTB	-	1	275,	0,
chr19:17323223-17323446	ANO8	-	1	223,	0,
chr4:40112104-40120149	N4BP2	+	4	67,75,154,217,	0,1328,5765,7828,
chr1:46607703-46608117	MKNK1	-	1	414,	0,
chr10:100486646-100486901	SEC31B	-	1	255,	0,
chr15:66336782-66337226	TIPIN	-	1	444,	0,
chr1:46557408-46557793	MKNK1	-	1	385,	0,
chr2:216119143-216127599	XRCC5	+	4	21,190,113,63,	0,2919,6774,8393,
chr2:216194922-216205446	XRCC5	+	3	63,73,258,	0,9400,10266,
chr2:216205903-216206303	XRCC5	+	1	400,	0,
chr2:216117725-216119070	XRCC5	+	2	68,27,	0,1318,
chr2:135840421-135840817	MCM6	-	1	396,	0,
chr11:108146305-108147603	ACAT1	+	2	53,333,	0,965,
chr2:216112971-216116933	XRCC5	+	2	157,274,	0,3688,
chr18:214520-214771	THOC1	-	1	251,	0,
chr18:246332-254425	THOC1	-	4	122,107,72,152,	0,1517,6207,7941,
chr12:109267833-109268226	ACACB	+	1	393,	0,
chr1:1785285-1785537	GNB1	-	1	252,	0,
chr1:1786724-1787425	GNB1	-	2	328,103,	0,598,
chr1:1785810-1786194	GNB1	-	1	384,	0,
chr6:132457806-132458364	STX7	-	1	558,	0,
chr6:132460492-132468503	STX7	-	3	357,81,100,	0,3501,7911,
chr6:132459007-132460597	STX7	-	1	1590,	0,
chr6:132459545-132459689	STX7	-	1	144,	0,
chr6:132451097-132451493	STX7	-	1	396,	0,
chr6:132447829-132448351	STX7	-	1	522,	0,
chr6:132449391-132449949	STX7	-	1	558,	0,
chr6:132456622-132457000	STX7	-	1	378,	0,
chrX:132371980-132372370	MBNL3	-	1	390,	0,
chr6:132461182-132461896	STX7	-	1	714,	0,
chrX:132379496-132384754	MBNL3	-	3	180,93,91,	0,2682,5167,
chr19:42295418-42295797	CIC	+	1	379,	0,
chr6:130839347-130839583	EPB41L2	-	1	236,	0,
chrX:79360948-79362604	ITM2A	-	3	228,149,23,	0,381,1633,
chrX:79360384-79360628	ITM2A	-	1	244,	0,
chr2:233471723-233472104	DGKD	+	1	381,	0,
chr2:233462386-233467156	DGKD	+	4	72,91,118,70,	0,257,1778,4700,
chr2:233469648-233470050	DGKD	+	1	402,	0,
chr2:233459702-233460062	DGKD	+	1	360,	0,
chr14:73220014-73220428	PSEN1	+	1	414,	0,
chr7:5606265-5606655	FSCN1	+	1	390,	0,
chr14:73223322-73223691	PSEN1	+	1	369,	0,
chr6:108986437-108986715	SESN1	-	1	278,	0,
chr6:109093850-109094624	SESN1	-	1	774,	0,
chr3:158666393-158667057	LXN	-	2	350,45,	0,619,
chr9:2804144-2807891	PUM3	-	2	318,77,	0,3670,
chr7:107583878-107600488	BCAP29	+	4	103,149,134,91,	0,10077,11989,16519,
chr7:107613289-107621889	BCAP29	+	2	142,259,	0,8341,
chr1:202588212-202588584	PPP1R12B	+	1	372,	0,
chr7:107619052-107619466	BCAP29	+	1	414,	0,
chr22:50767501-50767737	RABL2B	-	1	236,	0,
chr22:50770813-50771521	RABL2B	-	1	708,	0,
chr3:12583334-12583713	MKRN2	+	1	379,	0,
chr3:12583067-12583295	MKRN2	+	1	228,	0,
chr19:40764996-40765389	SNRPA	+	1	393,	0,
chr19:7619525-7619987	XAB2	-	3	121,108,41,	0,222,421,
chr15:51005518-51005895	AP4E1	+	1	377,	0,
chr12:109110624-109110992	UNG	+	1	368,	0,
chr5:88720814-88721198	MEF2C	-	1	384,	0,
chr5:88722488-88722878	MEF2C	-	1	390,	0,
chr5:88720346-88720718	MEF2C	-	1	372,	0,
chr5:88718224-88718614	MEF2C	-	1	390,	0,
chr20:46349554-46350412	SLC35C2	-	1	858,	0,
chr8:80036574-80036958	TPD52	-	1	384,	0,
chr20:46350174-46350306	SLC35C2	-	1	132,	0,
chr8:80037052-80037442	TPD52	-	1	390,	0,
chr8:80037619-80038093	TPD52	-	1	474,	0,
chr7:135361795-135362060	CNOT4	-	1	265,	0,
chr7:135384178-135384826	CNOT4	-	1	648,	0,
chr16:27364392-27364778	IL4R	+	1	386,	0,
chr16:27345223-27345613	IL4R	+	1	390,	0,
chr7:135386148-135386562	CNOT4	-	1	414,	0,
chr20:36528230-36528637	DLGAP4	+	1	407,	0,
chr20:36525789-36527286	DLGAP4	+	2	216,473,	0,1024,
chr1:161756793-161757171	DUSP12	+	1	378,	0,
chr9:2040028-2040424	SMARCA2	+	1	396,	0,
chr9:2193206-2193620	SMARCA2	+	1	414,	0,
chr2:171748040-171748420	DYNC1I2	+	1	380,	0,
chr2:171692745-171725726	DYNC1I2	+	4	148,89,114,108,	0,14542,22583,32873,
chr2:171687409-171687468	DYNC1I2	+	1	59,	0,
chr2:171745774-171748031	DYNC1I2	+	2	152,255,	0,2002,
chr4:74097040-74097293	CXCL2	-	1	253,	0,
chr9:2045635-2046091	SMARCA2	+	1	456,	0,
chrX:119584043-119584451	UBE2A	+	1	408,	0,
chrX:119581538-119583395	UBE2A	+	3	57,87,268,	0,1050,1589,
chr1:53921548-53930093	HSPB11	-	4	218,42,67,54,	0,2356,6824,8491,
chr9:2161602-2162010	SMARCA2	+	1	408,	0,
chr1:202331657-202331919	UBE2T	-	1	262,	0,
chr18:46807413-46807779	PIAS2	-	1	366,	0,
chr18:46816406-46817036	PIAS2	-	1	630,	0,
chr18:46808830-46809232	PIAS2	-	1	402,	0,
chr2:201480409-201480846	STRADB	+	1	437,	0,
chr1:19338775-19339142	CAPZB	-	1	367,	0,
chr1:19339046-19344651	CAPZB	-	2	570,293,	0,5312,
chr1:19339585-19344458	CAPZB	-	2	31,100,	0,4773,
chr1:19373704-19374064	CAPZB	-	1	360,	0,
chr4:39774895-39778626	UBE2K	+	3	37,127,266,	0,2787,3465,
chr4:39782356-39782792	UBE2K	+	1	436,	0,
chr5:37724996-37752708	WDR70	+	3	53,161,222,	0,1887,27490,
chr19:4174109-4174377	SIRT6	-	1	268,	0,
chrX:119454109-119454478	SLC25A43	+	1	369,	0,
chr9:86287733-86288010	TUT7	-	1	277,	0,
chr9:86344613-86344967	TUT7	-	1	354,	0,
chr3:183045097-183045499	MCCC1	-	1	402,	0,
chr3:183015218-183015598	MCCC1	-	1	380,	0,
chr14:102084885-102085962	HSP90AA1	-	3	112,132,204,	0,413,873,
chr14:102083111-102083709	HSP90AA1	-	2	190,163,	0,435,
chr14:102081021-102081441	HSP90AA1	-	1	420,	0,
chr14:102082610-102083168	HSP90AA1	-	1	558,	0,
chr11:77022504-77022876	ACER3	+	1	372,	0,
chr11:77023669-77024191	ACER3	+	1	522,	0,
chr11:77026392-77026797	ACER3	+	1	405,	0,
chr11:77016657-77020689	ACER3	+	3	121,44,415,	0,3074,3617,
chr7:151238959-151239722	SMARCD3	-	3	196,100,98,	0,437,665,
chr12:4352798-4353206	TIGAR	+	1	408,	0,
chr9:86288153-86288309	TUT7	-	1	156,	0,
chr5:72905325-72908943	TNPO1	+	2	119,234,	0,3384,
chr5:72914015-72914429	TNPO1	+	1	414,	0,
chr1:113765300-113765702	RSBN1	-	1	402,	0,
chr1:113764628-113765000	RSBN1	-	1	372,	0,
chr18:50947489-50947921	ME2	+	1	432,	0,
chr18:50935097-50936021	ME2	+	1	924,	0,
chr11:1276615-1277011	TOLLIP	-	1	396,	0,
chr11:1274371-1274658	TOLLIP	-	1	287,	0,
chr13:44941001-44943517	NUFIP1	-	2	320,75,	0,2441,
chr13:72998856-73016204	PIBF1	+	2	138,335,	0,17013,
chr1:51789191-51789637	NRDC	-	2	241,69,	0,377,
chr19:57719751-57720010	ZNF671	-	1	259,	0,
chr3:132675316-132676639	UBA5	+	4	66,74,105,196,	0,289,501,1127,
chr3:132676801-132677221	UBA5	+	1	420,	0,
chr3:132677387-132677819	UBA5	+	1	432,	0,
chr14:101824005-101824623	PPP2R5C	+	1	618,	0,
chr14:101906458-101912667	PPP2R5C	+	3	70,100,266,	0,3131,5943,
chr14:101836178-101836598	PPP2R5C	+	1	420,	0,
chr1:100390745-100391123	CDC14A	+	1	378,	0,
chr14:101927269-101927845	PPP2R5C	+	1	576,	0,
chr14:101766197-101766773	PPP2R5C	+	1	576,	0,
chr1:100519853-100520277	CDC14A	+	1	424,	0,
chr5:31554427-31554877	C5orf22	+	1	450,	0,
chr3:119826670-119863550	GSK3B	-	3	184,97,131,	0,16585,36749,
chr3:120093448-120093898	GSK3B	-	1	450,	0,
chr3:119821937-119822327	GSK3B	-	1	390,	0,
chr12:125142957-125143329	AACS	+	1	372,	0,
chr3:120093874-120094204	GSK3B	-	1	330,	0,
chr3:87249916-87253923	CHMP2B	+	3	60,105,211,	0,3488,3796,
chr3:87253974-87254184	CHMP2B	+	1	210,	0,
chr3:87255103-87255553	CHMP2B	+	1	450,	0,
chr3:87254511-87254949	CHMP2B	+	1	438,	0,
chr12:108782673-108783075	SSH1	-	1	402,	0,
chr12:108786564-108786960	SSH1	-	1	396,	0,
chr20:33623580-33623976	CBFA2T2	+	1	396,	0,
chr19:42297033-42297321	PAFAH1B3	-	1	288,	0,
chr6:89636664-89637108	LYRM2	-	1	444,	0,
chr6:89637086-89637835	LYRM2	-	2	266,93,	0,656,
chr6:89636089-89636521	LYRM2	-	1	432,	0,
chr16:50796412-50796976	CYLD	+	1	564,	0,
chr6:89635861-89636059	LYRM2	-	1	198,	0,
chr20:33649642-33650036	CBFA2T2	+	1	394,	0,
chr16:50798229-50798631	CYLD	+	1	402,	0,
chr16:50800802-50801907	CYLD	+	2	69,152,	0,953,
chr16:50800234-50800636	CYLD	+	1	402,	0,
chr20:33646227-33646983	CBFA2T2	+	1	756,	0,
chr17:3673217-3673607	P2RX5	-	1	390,	0,
chr2:200823432-200823876	BZW1	+	1	444,	0,
chr2:200822184-200822664	BZW1	+	1	480,	0,
chr2:200819950-200822221	BZW1	+	3	169,121,74,	0,1233,2197,
chr20:34713006-34713439	TP53INP2	+	1	433,	0,
chr5:41730065-41730343	OXCT1	-	1	278,	0,
chr5:41731559-41731847	OXCT1	-	1	288,	0,
chr5:69364717-69365131	AK6	-	1	414,	0,
chr5:69351701-69352127	AK6	-	1	426,	0,
chr10:70150192-70150582	SAR1A	-	1	390,	0,
chr10:70152393-70161009	SAR1A	-	4	198,130,102,5,	0,1445,5371,8611,
chr10:70149548-70149944	SAR1A	-	1	396,	0,
chr10:70152179-70152371	SAR1A	-	1	192,	0,
chr1:11975152-11975538	PLOD1	+	1	386,	0,
chr19:57780204-57780648	ZNF586	+	1	444,	0,
chr18:5392381-5392657	EPB41L3	-	1	276,	0,
chr19:10831500-10831926	DNM2	+	1	426,	0,
chr8:11838589-11838991	FDFT1	+	1	402,	0,
chr8:11831616-11838574	FDFT1	+	2	53,186,	0,6772,
chr8:11839030-11839270	FDFT1	+	1	240,	0,
chr13:32775515-32775953	PDS5B	+	1	438,	0,
chr1:39752933-39763912	PPIE	+	2	118,223,	0,10756,
chr2:230238276-230239106	SP140	+	2	104,345,	0,485,
chr2:230312836-230313215	SP140	+	1	379,	0,
chr2:15630051-15631111	DDX1	+	2	58,335,	0,725,
chr3:149960992-149961358	RNF13	+	1	366,	0,
chr3:149961756-149962139	RNF13	+	1	383,	0,
chr3:149961473-149961743	RNF13	+	1	270,	0,
chr3:149921057-149960174	RNF13	+	2	169,118,	0,38999,
chr1:108970214-108970470	WDR47	-	1	256,	0,
chr1:39753321-39753711	PPIE	+	1	390,	0,
chr1:40422933-40423326	SMAP2	+	1	393,	0,
chr1:40416852-40422146	SMAP2	+	2	243,170,	0,5124,
chr11:130110519-130121756	APLP2	+	3	141,111,142,	0,10187,11095,
chr11:130144430-130144811	APLP2	+	1	381,	0,
chr16:3142417-3142804	ZNF213	+	1	387,	0,
chr11:130143297-130143897	APLP2	+	1	600,	0,
chr17:19770829-19777672	ULK2	-	3	237,97,91,	0,5480,6752,
chr12:71786192-71786678	RAB21	+	1	486,	0,
chr11:130109490-130109658	APLP2	+	1	168,	0,
chr12:71786992-71787514	RAB21	+	1	522,	0,
chr12:71785848-71786214	RAB21	+	1	366,	0,
chr12:48065083-48074431	SENP1	-	5	136,83,37,53,107,	0,513,1844,6584,9241,
chr19:58393148-58394806	RPS5	+	4	36,127,97,124,	0,211,1349,1534,
chr11:67586091-67586656	GSTP1	+	2	119,267,	0,298,
chr2:151464467-151465949	RIF1	+	1	1482,	0,
chr2:151463269-151464313	RIF1	+	1	1044,	0,
chr13:60567515-60573878	TDRD3	+	2	134,262,	0,6101,
chr13:60528435-60528825	TDRD3	+	1	390,	0,
chr1:32197895-32198285	TXLNA	+	1	390,	0,
chr4:56963350-56963618	NOA1	-	1	268,	0,
chr16:29804827-29805384	KIF22	+	3	198,58,121,	0,288,436,
chr19:9959561-9959944	COL5A3	-	1	383,	0,
chr2:27026820-27027192	MAPRE3	+	1	372,	0,
chr12:14786423-14786897	WBP11	-	1	474,	0,
chr12:14786895-14787087	WBP11	-	1	192,	0,
chr19:58498317-58498819	SLC27A5	-	2	373,34,	0,468,
chr3:98579446-98579851	CPOX	-	1	405,	0,
chr12:14791218-14791614	WBP11	-	1	396,	0,
chr3:169786411-169786861	MYNN	+	1	450,	0,
chr3:169774396-169779089	MYNN	+	2	164,321,	0,4372,
chr3:169784537-169784927	MYNN	+	1	390,	0,
chr2:26190849-26191263	HADHA	-	1	414,	0,
chr2:26214979-26232282	HADHA	-	3	195,101,122,	0,15213,17181,
chr2:26234142-26237074	HADHA	-	2	212,219,	0,2713,
chr16:30739753-30740137	SRCAP	+	1	384,	0,
[truncated: 17,958 more rows]

## Sheet: 6k exonic PASs
Genomic annotation of exonic PASs called from the 6k PBMC scRNA-seq dataset from 10x Genomics.
Location	Gene	strand	Exon number	Length of each peak block (BED file format)	Start site of each peak block (BED file format)
chr20:50934867-50935102	DPM1	-	1	235,	0,
chr1:169853048-169853426	SCYL3	-	1	378,	0,
chr1:27612234-27612666	FGR	-	1	432,	0,
chr6:143495418-143495850	FUCA2	-	1	432,	0,
chr1:24465981-24466377	NIPAL3	+	1	396,	0,
chr7:92398937-92399399	ANKIB1	+	1	462,	0,
chr4:17607605-17607972	LAP3	+	1	367,	0,
chrY:2740898-2741309	CD99	+	1	411,	0,
chr7:1815793-1816029	MAD1L1	-	1	236,	0,
chr17:38921390-38921770	LASP1	+	1	380,	0,
chr17:48122367-48122817	SNX11	+	1	450,	0,
chr7:150804397-150805118	TMEM176A	+	2	74,291,	0,430,
chr12:8941328-8941856	M6PR	-	1	528,	0,
chr7:8113708-8127975	ICA1	-	2	335,102,	0,14165,
chr2:201136054-201141659	CFLAR	+	3	52,81,285,	0,4303,5320,
chr2:201163789-201164407	CFLAR	+	1	618,	0,
chr2:201171306-201171792	CFLAR	+	1	486,	0,
chr2:201136228-201136654	CFLAR	+	1	426,	0,
chr2:201140440-201140932	CFLAR	+	1	492,	0,
chr3:50118585-50119017	RBM5	+	1	432,	0,
chr3:50092191-50092617	RBM5	+	1	426,	0,
chr3:50104938-50105340	RBM5	+	1	402,	0,
chr3:50101828-50102224	RBM5	+	1	396,	0,
chr7:127591330-127591700	ARF5	+	1	370,	0,
chr17:28347121-28347547	POLDIP2	-	1	426,	0,
chr17:28347720-28348170	POLDIP2	-	1	450,	0,
chr1:33012977-33013409	AK2	-	1	432,	0,
chr1:33009855-33010287	AK2	-	1	432,	0,
chr1:33008819-33009251	AK2	-	1	432,	0,
chr4:15848311-15849313	CD38	+	1	1002,	0,
chr12:2803586-2803988	FKBP4	+	1	402,	0,
chr12:2801192-2803419	FKBP4	+	2	163,268,	0,1959,
chr1:23083326-23083689	KDM1A	+	1	363,	0,
chr3:50075219-50077311	RBM6	+	2	110,303,	0,1789,
chr3:50092191-50092617	RBM6	+	1	426,	0,
chr3:50058559-50058967	RBM6	+	1	408,	0,
chr12:21469338-21469764	RECQL	-	1	426,	0,
chr7:96208460-96208916	SLC25A13	-	1	456,	0,
chrX:11120898-11121943	HCCS	+	2	94,331,	0,714,
chrX:11122706-11123086	HCCS	+	1	380,	0,
chr17:7225342-7225572	DVL2	-	1	230,	0,
chr7:26668648-26669038	SKAP2	-	1	390,	0,
chr7:26669047-26669467	SKAP2	-	1	420,	0,
chrX:119470963-119471365	SLC25A5	+	1	402,	0,
chr4:109684615-109687770	MCUB	+	3	30,115,255,	0,636,2900,
chr4:109688239-109688719	MCUB	+	1	480,	0,
chr7:102473410-102474495	POLR2J	-	2	273,134,	0,951,
chr12:47663240-47667038	RPAP3	-	2	349,58,	0,3740,
chr16:20796410-20797209	ACSM3	+	2	78,323,	0,476,
chr16:57428485-57428929	CIAPIN1	-	1	444,	0,
chr19:2353560-2353986	SPPL2B	+	1	426,	0,
chr9:35104112-35104396	FAM214B	-	1	284,	0,
chrX:11775391-11775772	MSL3	+	1	381,	0,
chr16:3726647-3727253	CREBBP	-	1	606,	0,
chr2:75701731-75702145	GCFC2	-	1	414,	0,
chr2:75664251-75666195	GCFC2	-	2	531,266,	0,1678,
chr2:74425104-74425755	WDR54	+	3	132,73,185,	0,313,466,
chr7:105077427-105090167	KMT2E	+	4	5,116,108,158,	0,1419,4261,12582,
chr7:105063470-105074821	KMT2E	+	4	109,79,57,178,	0,3257,10149,11173,
chr7:105113720-105114128	KMT2E	+	1	408,	0,
chr7:105081754-105091773	KMT2E	+	3	42,263,557,	0,8255,9462,
chr7:75888528-75888926	RHBDD2	+	1	398,	0,
chr6:82214251-82214683	IBTK	-	1	432,	0,
chr11:3358998-3359496	ZNF195	-	1	498,	0,
chr11:3360300-3360648	ZNF195	-	1	348,	0,
chr13:77097495-77097903	MYCBP2	-	1	408,	0,
chr13:77044657-77044910	MYCBP2	-	1	253,	0,
chr13:77005194-77005626	FBXL3	-	1	432,	0,
chr16:30522817-30523185	ITGAL	+	1	368,	0,
chr17:50110682-50111132	PDK2	+	1	450,	0,
chrX:120430730-120441922	LAMP2	-	2	731,192,	0,11000,
chrX:120436414-120436888	LAMP2	-	1	474,	0,
chr16:19502349-19502769	GDE1	-	1	420,	0,
chr16:19502931-19503369	GDE1	-	1	438,	0,
chr16:19502071-19502287	GDE1	-	1	216,	0,
chr19:18589620-18592336	REX1BD	+	3	62,78,228,	0,1234,2488,
chr17:35726042-35726413	AP2B1	+	1	371,	0,
chr16:3291091-3291517	ZNF263	+	1	426,	0,
chr17:50555474-50555852	SPATA20	+	1	378,	0,
chr7:39690389-39706420	RALA	+	3	200,173,297,	0,6296,15734,
chr7:39707761-39708120	RALA	+	1	359,	0,
chr7:140084746-140085161	KDM7A	-	1	415,	0,
chr7:141653505-141654045	AGK	+	1	540,	0,
chr11:68028918-68029282	ALDH3B1	+	1	364,	0,
chr7:30496621-30496842	GGCT	-	1	221,	0,
chr7:87907994-87908456	DBF4	+	1	462,	0,
chr7:112457969-112458359	IFRD1	+	1	390,	0,
chr7:112475825-112476239	IFRD1	+	1	414,	0,
chr7:112475385-112475781	IFRD1	+	1	396,	0,
chr7:112456868-112457270	IFRD1	+	1	402,	0,
chr17:14208325-14208739	COX10	+	1	414,	0,
chr19:39385778-39386222	PAF1	-	1	444,	0,
chr7:38725508-38725898	VPS41	-	1	390,	0,
chr17:12992333-12992747	ELAC2	-	1	414,	0,
chrX:7900590-7912075	PNPLA4	-	3	226,151,47,	0,1399,11438,
chr12:1788322-1788674	ADIPOR2	+	1	352,	0,
chr19:45090552-45090984	MARK4	+	1	432,	0,
chr19:45146927-45147317	MARK4	+	1	390,	0,
chr19:17943600-17943991	CCDC124	+	1	391,	0,
chr19:41586463-41586844	CEACAM21	+	1	381,	0,
chr17:2676588-2681981	PAFAH1B1	+	3	17,155,252,	0,3576,5141,
chr17:2685229-2685615	PAFAH1B1	+	1	386,	0,
chr19:45162928-45163179	TRAPPC6A	-	1	251,	0,
chr19:3777970-3778205	MATK	-	1	235,	0,
chrX:154329958-154330350	TKTL1	+	1	392,	0,
chr16:784974-785205	RPUSD1	-	1	231,	0,
chr16:188969-189238	LUC7L	-	1	269,	0,
chr6:16145190-16146901	MYLIP	+	2	126,239,	0,1472,
chr6:16147880-16148248	MYLIP	+	1	368,	0,
chr6:170535120-170535346	PSMB1	-	1	226,	0,
chr6:15520703-15521129	JARID2	+	1	426,	0,
chr1:1702676-1703171	CDK11A	-	2	322,91,	0,404,
chr1:1751232-1751460	NADK	-	1	228,	0,
chr1:1752452-1752878	NADK	-	1	426,	0,
chr7:106090503-106090730	SYPL1	-	1	227,	0,
chr7:106091621-106093075	SYPL1	-	2	317,126,	0,1328,
chr17:63432304-63432525	CYB561	-	1	221,	0,
chr3:42594608-42595070	SS18L2	+	1	462,	0,
chr12:16364038-16364470	MGST1	+	1	432,	0,
chr8:133458851-133459259	ST3GAL1	-	1	408,	0,
chr16:3069173-3069617	IL32	+	1	444,	0,
chr17:40019097-40019312	MED24	-	1	215,	0,
chr3:169975625-169982931	SEC62	+	3	90,104,224,	0,1321,7082,
chr3:169993780-169994254	SEC62	+	1	474,	0,
chr3:169993507-169993795	SEC62	+	1	288,	0,
chr8:56073021-56074114	RPS20	-	3	250,72,54,	0,674,1039,
chr1:114717202-114717712	CSDE1	-	1	510,	0,
chr1:114717912-114718753	CSDE1	-	2	303,140,	0,701,
chr1:209778070-209779688	TRAF3IP3	+	2	102,257,	0,1361,
chr1:209781347-209782320	TRAF3IP3	+	2	110,264,	0,709,
chr6:142219223-142219667	VTA1	+	1	444,	0,
chr6:142218719-142219127	VTA1	+	1	408,	0,
chr7:73477003-73477441	BAZ1B	-	1	438,	0,
chr7:73477747-73478179	BAZ1B	-	1	432,	0,
chr6:13621498-13621772	RANBP9	-	1	274,	0,
chr6:36366144-36366546	ETV7	-	1	402,	0,
chr1:171796599-171797007	EEF1AKNMT	+	1	408,	0,
chr12:4613502-4613952	DYRK4	+	1	450,	0,
chr17:32369946-32370462	ZNF207	+	1	516,	0,
chr17:32369632-32369992	ZNF207	+	1	360,	0,
chr17:32380545-32381037	ZNF207	+	1	492,	0,
chr3:48600441-48600567	UQCRC1	-	1	126,	0,
chr7:38230083-38230671	STARD3NL	+	1	588,	0,
chr7:38230085-38230289	STARD3NL	+	1	204,	0,
chr12:6237903-6238271	CD9	+	1	368,	0,
chr12:6539472-6539898	IFFO1	-	1	426,	0,
chr3:52492713-52493068	NISCH	+	1	355,	0,
chr3:52524065-52524495	STAB1	+	2	147,195,	0,235,
chr19:49806866-49807092	FUZ	-	1	226,	0,
chrX:149502620-149503040	IDS	-	1	420,	0,
chrX:149487033-149496474	IDS	-	3	279,125,128,	0,3281,9313,
chrX:149478709-149479159	IDS	-	1	450,	0,
chrX:149479378-149479900	IDS	-	1	522,	0,
chr12:6820430-6820799	CD4	+	1	369,	0,
chr6:111661225-111661711	FYN	-	1	486,	0,
chr6:142751469-142751700	HIVEP2	-	1	231,	0,
chr1:23751471-23751915	ELOA	+	1	444,	0,
chr1:23759532-23759976	ELOA	+	1	444,	0,
chr1:23795174-23795539	LYPLA2	+	1	365,	0,
chr17:51169941-51171744	NME1-NME2	+	2	107,257,	0,1546,
chr17:51161671-51162109	NME1-NME2	+	1	438,	0,
chr19:3750772-3751288	APBA3	-	2	324,99,	0,417,
chr3:43718429-43718867	ABHD5	+	1	438,	0,
chr3:43699382-43699778	ABHD5	+	1	396,	0,
chr19:15380050-15380297	AKAP8L	-	1	247,	0,
chr17:51288156-51297936	UTP18	+	4	46,141,37,154,	0,5747,8809,9626,
chr7:5725352-5739314	RNF216	-	4	85,163,101,38,	0,4080,5363,13924,
chr7:5621135-5621567	RNF216	-	1	432,	0,
chr17:16028445-16028859	TTC19	+	1	414,	0,
chr19:811867-812327	PTBP1	+	1	460,	0,
chr19:43648517-43648955	PLAUR	-	1	438,	0,
chr19:43661357-43661783	PLAUR	-	1	426,	0,
chr19:43646095-43646695	PLAUR	-	1	600,	0,
chr19:43651278-43652022	PLAUR	-	1	744,	0,
chr19:46390482-46390920	PPP5C	+	1	438,	0,
chr16:21179614-21180022	TMEM159	+	1	408,	0,
chr16:21180284-21180616	TMEM159	+	1	332,	0,
chr19:45409590-45416831	ERCC1	-	4	134,67,98,10,	0,4087,5271,7231,
chr19:45413393-45413675	ERCC1	-	1	282,	0,
chr19:45413920-45414058	ERCC1	-	1	138,	0,
chr19:35346994-35347361	CD22	+	1	367,	0,
chr6:53294032-53294464	ELOVL5	-	1	432,	0,
chr10:45445740-45446119	ALOX5	+	1	379,	0,
chr12:53711081-53711483	CALCOCO1	-	1	402,	0,
chr14:93220260-93227181	UBR7	+	3	150,60,238,	0,2053,6683,
chr14:93228863-93229215	UBR7	+	1	352,	0,
chr19:39980402-39981493	PSMC4	+	3	51,54,301,	0,260,790,
chr4:6622056-6622458	MAN2B2	+	1	402,	0,
chr17:44319625-44319870	SLC25A39	-	1	245,	0,
chr16:29847264-29848039	MVP	+	2	120,277,	0,498,
chr7:151378094-151378449	NUB1	+	1	355,	0,
chr7:151356127-151367032	NUB1	+	3	94,105,93,	0,4014,10812,
chr7:151376669-151377361	NUB1	+	2	141,314,	0,378,
chr7:151360957-151361275	NUB1	+	1	318,	0,
chr2:200853009-200853347	CLK1	-	1	338,	0,
chr5:141987690-141988104	RNF14	+	1	414,	0,
chr5:141988823-141989237	RNF14	+	1	414,	0,
chrX:154401697-154402129	DNASE1L1	-	1	432,	0,
chr11:61020009-61020377	CD6	+	1	368,	0,
chr4:1744608-1745176	TACC3	+	3	15,119,228,	0,104,340,
chr11:65297225-65297693	POLA2	+	1	468,	0,
chr11:65211630-65212006	CAPN1	+	1	376,	0,
chr2:63606002-63607197	MDH1	+	2	25,335,	0,860,
chr4:42087157-42087577	SLC30A9	+	1	420,	0,
chr1:149928651-149928864	MTMR11	-	1	213,	0,
chr14:91378569-91379019	CCDC88C	-	1	450,	0,
chr12:42159974-42160412	YAF2	-	1	438,	0,
chr12:42159099-42159993	YAF2	-	1	894,	0,
chr12:42161563-42238326	YAF2	-	3	201,124,171,	0,76036,76592,
chr12:42159022-42159382	YAF2	-	1	360,	0,
chrX:48689373-48691427	WAS	+	2	60,320,	0,1734,
chr22:17735259-17738195	BID	-	2	331,178,	0,2758,
chr22:17734138-17734362	BID	-	1	224,	0,
chr5:139330067-139330481	MATR3	+	1	414,	0,
chr5:139326156-139329937	MATR3	+	2	127,592,	0,3189,
chr7:44383534-44383948	NUDCD3	-	1	414,	0,
chr18:9537229-9537661	RALBP1	+	1	432,	0,
chr2:218387772-218388546	SLC11A1	+	1	774,	0,
chr2:218394877-218395852	SLC11A1	+	2	188,213,	0,762,
chr2:218396507-218396894	SLC11A1	+	1	387,	0,
chr2:218395067-218395389	SLC11A1	+	1	322,	0,
chr2:32817424-32821051	TTC27	+	2	132,235,	0,3392,
chr2:118993211-118994660	MARCO	+	2	88,273,	0,1176,
chr5:150401575-150402007	CD74	-	1	432,	0,
chr14:60879766-60968682	MNAT1	+	2	68,123,	0,88793,
chr1:24899511-24899825	RUNX3	-	1	314,	0,
chr1:24900979-24901423	RUNX3	-	1	444,	0,
chr11:94419810-94420242	MRE11	-	1	432,	0,
chr11:73662441-73662819	PLEKHB1	+	1	378,	0,
chr6:2833433-2833865	SERPINB1	-	1	432,	0,
chr6:2832970-2833378	SERPINB1	-	1	408,	0,
chr6:2832332-2832566	SERPINB1	-	1	234,	0,
chrX:136210999-136211359	FHL1	+	1	360,	0,
chr20:56518520-56518940	RTF2	+	1	420,	0,
chr12:120575871-120576949	RNF10	+	2	78,359,	0,719,
chr10:112430239-112430665	ZDHHC6	-	1	426,	0,
chr11:123435382-123435742	GRAMD1B	+	1	360,	0,
chr11:494512-494739	RNH1	-	1	227,	0,
chr2:206123841-206124261	NDUFS1	-	1	420,	0,
chr9:99982405-100006546	ERP44	-	3	307,101,40,	0,2562,24101,
chr9:99982114-99982408	ERP44	-	1	294,	0,
chr3:52212340-52214327	ALAS1	+	2	79,307,	0,1680,
chr11:102337370-102337808	BIRC3	+	1	438,	0,
chr1:193096403-193097666	GLRX2	-	2	355,82,	0,1181,
chr12:16036931-16037339	DERA	+	1	408,	0,
chr12:15903102-15903478	STRAP	+	1	376,	0,
chr6:35321399-35321771	DEF6	+	1	372,	0,
chr1:150159265-150159691	PLEKHO1	+	1	426,	0,
chr1:93888371-93888845	GCLM	-	1	474,	0,
chr6:138792961-138793319	CCDC28A	+	1	358,	0,
chr6:122432597-122433011	HSF2	+	1	414,	0,
chr20:35949975-35950370	PHF20	+	1	395,	0,
chr22:50525752-50526075	TYMP	-	2	165,74,	0,249,
chr22:50523145-50523523	NCAPH2	+	1	378,	0,
chr20:44942130-44942526	TOMM34	-	1	396,	0,
chr6:107870706-107871120	SEC63	-	1	414,	0,
chr1:32176198-32176563	KPNA6	+	1	365,	0,
chr1:32172798-32173224	KPNA6	+	1	426,	0,
chr10:17236370-17237593	VIM	+	2	8,363,	0,860,
chr10:17235287-17237234	VIM	+	4	101,42,84,4,	0,559,1007,1943,
chr10:89014737-89015169	FAS	+	1	432,	0,
chr10:89015418-89015844	FAS	+	1	426,	0,
chr6:166929448-166931139	RNASET2	-	2	342,95,	0,1596,
chr6:166934064-166934154	RNASET2	-	1	90,	0,
chr11:35221713-35229536	CD44	+	2	18,407,	0,7416,
chr11:35229664-35230090	CD44	+	1	426,	0,
chr11:35232027-35232402	CD44	+	1	375,	0,
chr11:35186900-35187338	CD44	+	1	438,	0,
chr11:35176878-35177322	CD44	+	1	444,	0,
chr11:35189701-35190325	CD44	+	1	624,	0,
chr1:160754469-160754821	SLAMF7	+	1	352,	0,
chr6:26414850-26415208	BTN3A1	+	1	358,	0,
chr14:61550610-61550976	PRKCH	+	1	366,	0,
chr5:177609901-177610330	B4GALT7	+	1	429,	0,
chr1:156806243-156806464	SH2D2A	-	1	221,	0,
chr2:58159515-58159917	VRK2	+	1	402,	0,
chr1:12208846-12209228	TNFRSF1B	+	1	382,	0,
chr1:12207522-12207972	TNFRSF1B	+	1	450,	0,
chr12:95300813-95301215	VEZT	+	1	402,	0,
chr19:42090967-42091483	POU2F2	-	1	516,	0,
chr19:42090165-42090585	POU2F2	-	1	420,	0,
chr19:42087562-42087982	POU2F2	-	1	420,	0,
chr19:42086110-42086340	POU2F2	-	1	230,	0,
chr19:42087049-42087511	POU2F2	-	1	462,	0,
chr19:42088455-42088905	POU2F2	-	1	450,	0,
chr19:42093411-42093831	POU2F2	-	1	420,	0,
chr19:42089712-42090138	POU2F2	-	1	426,	0,
chr5:863673-864099	BRD9	-	1	426,	0,
chr15:64137645-64138065	SNX1	+	1	420,	0,
chr6:133987131-133987539	TBPL1	+	1	408,	0,
chr6:136261276-136268279	BCLAF1	-	2	200,117,	0,6886,
chr6:136271634-136275888	BCLAF1	-	3	444,104,356,	0,1448,3898,
chr6:136258526-136258952	BCLAF1	-	1	426,	0,
chr14:69462030-69462390	SLC39A9	+	1	360,	0,
chr6:155257592-155258066	TFB1M	-	1	474,	0,
chr17:5331878-5338101	RABEP1	+	3	273,159,82,	0,3306,6141,
chr17:5336412-5336676	RABEP1	+	1	264,	0,
chr11:47821324-47821738	NUP160	-	1	414,	0,
chr11:47839446-47839854	NUP160	-	1	408,	0,
chr6:33572547-33572745	BAK1	-	1	198,	0,
chr17:44352732-44353106	GRN	+	1	374,	0,
chr1:109237754-109238182	SARS1	+	1	428,	0,
chr19:5917254-5917692	RANBP3	-	1	438,	0,
chr2:3188925-3189209	EIPR1	-	1	284,	0,
chr2:3213790-3214252	EIPR1	-	1	462,	0,
chr19:7561214-7561764	PNPLA6	+	2	102,276,	0,274,
chr16:5083796-5086568	ALG1	+	1	2772,	0,
chr7:151213444-151213888	ABCF2	-	1	444,	0,
chr7:151238420-151238827	CHPF2	+	1	407,	0,
chr15:68187691-68188117	PIAS1	+	1	426,	0,
chr3:27385881-27391833	SLC4A7	-	3	141,172,93,	0,4050,5859,
chr15:29117365-29117761	APBA2	+	1	396,	0,
chr17:21314824-21315232	MAP2K3	+	1	408,	0,
chr2:84906061-84906671	TMSB10	+	2	55,282,	0,328,
chr3:131013875-131014116	ASTE1	-	1	241,	0,
chr6:143485117-143489444	PEX3	+	2	130,301,	0,4026,
chr16:75577511-75577881	GABARAPL2	+	1	370,	0,
chr2:218095-218509	SH3YL1	-	1	414,	0,
chr2:218560-218992	SH3YL1	-	1	432,	0,
chr2:70295975-70296189	FAM136A	-	1	214,	0,
chr2:70297119-70300992	FAM136A	-	2	357,152,	0,3721,
chr10:74119557-74120283	VCL	+	1	726,	0,
chr1:244408839-244409187	ADSS2	-	1	348,	0,
chr17:78852977-78853269	TIMP2	-	1	292,	0,
chr4:39327620-39351429	RFC1	-	4	135,121,74,81,	0,14725,17781,23728,
chr4:39287456-39287657	RFC1	-	1	201,	0,
chr4:39341532-39341964	RFC1	-	1	432,	0,
chr3:100324883-100325251	TBC1D23	+	1	368,	0,
chr2:224473857-224474301	CUL3	-	1	444,	0,
chr5:172968545-172969771	RPL26L1	+	2	53,358,	0,868,
chr1:16250595-16251009	FBXO42	-	1	414,	0,
chr19:13773936-13774282	MRI1	+	1	346,	0,
chr12:57768511-57768967	METTL1	-	1	456,	0,
chr4:177431499-177433337	AGA	-	2	308,123,	0,1715,
chr4:177430774-177430993	AGA	-	1	219,	0,
chr4:25278714-25279164	PI4K2B	+	1	450,	0,
chr5:163518664-163519354	MAT2B	+	1	690,	0,
chr16:67884134-67884499	EDC4	+	1	365,	0,
chr5:83580916-83581432	VCAN	+	1	516,	0,
chr5:83512193-83537212	VCAN	+	2	202,205,	0,24814,
chr5:83581933-83582303	VCAN	+	1	370,	0,
chr5:55422883-55425041	MTREX	+	2	98,321,	0,1837,
chr5:55425208-55425579	MTREX	+	1	371,	0,
chr16:67546433-67546788	RIPOR1	+	1	355,	0,
chr19:49861156-49861805	PNKP	-	4	208,60,86,33,	0,293,452,616,
chr19:49868977-49869409	PNKP	-	1	432,	0,
chr8:73653582-73673237	STAU2	-	2	313,130,	0,19525,
chr17:7235029-7235906	PHF23	-	1	877,	0,
chr17:7235091-7235169	PHF23	-	1	78,	0,
chr2:98589803-98590211	INPP4A	+	1	408,	0,
chr15:78548812-78549262	PSMA4	+	1	450,	0,
chr15:78545696-78548821	PSMA4	+	3	67,122,31,	0,879,3094,
chr1:6633195-6633615	THAP3	+	1	420,	0,
chr14:90033128-90043410	TDP1	+	2	85,340,	0,9942,
chr14:88438093-88438513	SPATA7	+	1	420,	0,
chr11:93812041-93812449	MED17	+	1	408,	0,
chr2:85394753-85395568	CAPG	-	2	204,30,	0,785,
chr19:46838136-46838427	AP2S1	-	1	291,	0,
chr8:24335724-24336162	ADAM28	+	1	438,	0,
chr8:24309873-24310390	ADAM28	+	2	96,227,	0,290,
chr5:134582845-134583230	JADE2	+	1	385,	0,
chr5:134579116-134579554	JADE2	+	1	438,	0,
chr5:170248017-170248443	LCP2	-	1	426,	0,
chr5:170248418-170248928	LCP2	-	1	510,	0,
chr1:39840998-39841412	TRIT1	-	1	414,	0,
chr5:138934317-138934833	CTNNA1	+	1	516,	0,
chr5:138934814-138935034	CTNNA1	+	1	220,	0,
chr9:125236178-125236616	HSPA5	-	1	438,	0,
chrX:14008613-14009027	GEMIN8	-	1	414,	0,
chrX:13768093-13769306	OFD1	+	3	130,66,240,	0,625,973,
chrX:13773921-13774359	GPM6B	-	1	438,	0,
chr5:113534281-113539200	YTHDC2	+	3	125,155,126,	0,1361,4793,
chr8:53715557-53715995	ATP6V1H	-	1	438,	0,
chr4:57030283-57031158	POLR2B	+	2	115,259,	0,616,
chr1:186313767-186317542	TPR	-	3	258,94,60,	0,862,3715,
chr6:15522807-15523022	DTNBP1	-	1	215,	0,
chr6:15523529-15523943	DTNBP1	-	1	414,	0,
chrX:17753314-17753734	SCML1	+	1	420,	0,
chr3:47851518-47851902	MAP4	-	1	384,	0,
chr3:47850690-47850895	MAP4	-	1	205,	0,
chr11:113797874-113798690	USP28	-	1	816,	0,
chr5:176658676-176659054	TSPAN17	+	1	378,	0,
chr7:127371668-127373634	ZNF800	-	2	145,292,	0,1674,
chr7:127373957-127374413	ZNF800	-	1	456,	0,
chr16:11967718-11968068	TNFRSF17	+	1	350,	0,
chr16:12573896-12574287	SNX29	+	1	391,	0,
chr6:42207086-42207776	MRPS10	-	1	690,	0,
chr6:42207935-42212119	MRPS10	-	4	436,88,107,338,	0,923,2553,3846,
chr10:11330918-11331344	CELF2	+	1	426,	0,
chr10:11333165-11333603	CELF2	+	1	438,	0,
chr10:11329445-11329895	CELF2	+	1	450,	0,
chr10:11336083-11336675	CELF2	+	1	592,	0,
chr10:11333610-11333904	CELF2	+	1	294,	0,
chr10:11328872-11329388	CELF2	+	1	516,	0,
chr10:11333990-11334422	CELF2	+	1	432,	0,
chr9:93565314-93565728	FAM120A	+	1	414,	0,
chr9:93565761-93566112	FAM120A	+	1	351,	0,
chr1:9270958-9271337	H6PD	+	1	379,	0,
chr1:7781063-7781432	VAMP3	+	1	369,	0,
chr11:32105162-32105612	RCN1	+	1	450,	0,
chr7:74231600-74232032	RFC2	-	1	432,	0,
chr6:156935597-156937067	ARID1B	+	1	1470,	0,
chr6:156936439-156936655	ARID1B	+	1	216,	0,
chr6:156943125-156943527	ARID1B	+	1	402,	0,
chr5:1317752-1318212	CLPTM1L	-	1	460,	0,
chrX:49299209-49301461	PPP1R3F	+	2	225,110,	0,2142,
chr5:74720430-74721352	HEXB	+	3	87,103,234,	0,213,688,
chr14:59504354-59504774	JKAMP	+	1	420,	0,
chr6:13790716-13801317	MCUR1	-	6	147,113,52,70,40,29,	0,1162,3178,8117,9625,10572,
chr12:51060062-51060424	LETMD1	+	1	362,	0,
chr5:180235743-180236127	MAPK9	-	1	384,	0,
chr16:56943516-56943942	HERPUD1	+	1	426,	0,
chr16:56936673-56937081	HERPUD1	+	1	408,	0,
chr16:56939873-56940395	HERPUD1	+	1	522,	0,
chr19:18929201-18929415	HOMER3	-	1	214,	0,
chr16:88643289-88643520	CYBA	-	1	231,	0,
chr5:175959534-175959774	THOC3	-	1	240,	0,
chr6:138406054-138413221	HEBP2	+	2	96,341,	0,6826,
chr12:123209616-123210204	MPHOSPH9	-	1	588,	0,
chr12:123154208-123154574	MPHOSPH9	-	1	366,	0,
chr1:114774059-114776483	SIKE1	-	2	312,137,	0,2287,
chr10:97356653-97357067	RRP12	-	1	414,	0,
chr4:165342700-165343164	MSMO1	+	1	464,	0,
chr11:43391849-43396990	TTC17	+	2	102,281,	0,4860,
chr11:43446166-43446598	TTC17	+	1	432,	0,
chr11:43494533-43494933	TTC17	+	1	400,	0,
chr11:43491993-43493981	TTC17	+	2	169,208,	0,1780,
chr14:89161039-89161939	FOXN3	-	1	900,	0,
chr1:19303965-19304180	AKR7A2	-	1	215,	0,
chr1:19258229-19259593	MRTO4	+	2	323,912,	0,452,
chr1:19259050-19259536	MRTO4	+	1	486,	0,
chr19:17219219-17219829	USE1	+	2	167,198,	0,412,
chr19:17217501-17217981	USE1	+	1	480,	0,
chr14:57289685-57290141	AP5M1	+	1	456,	0,
chr14:57289153-57289597	AP5M1	+	1	444,	0,
chr4:25418125-25418498	ANAPC4	+	1	373,	0,
chr11:2848626-2849064	KCNQ1	+	1	438,	0,
chr1:36136969-36137881	TRAPPC3	-	2	352,85,	0,827,
chr1:36304982-36305357	THRAP3	+	1	375,	0,
chr9:136850053-136851027	PHPT1	+	2	83,272,	0,702,
chr2:159803355-159803573	LY75	-	1	218,	0,
chr1:235131634-235131890	ARID4B	-	1	256,	0,
chr1:235166832-235167264	ARID4B	-	1	432,	0,
chr1:241593539-241593977	OPN3	-	1	438,	0,
chr1:241593168-241593540	OPN3	-	1	372,	0,
chr1:243304940-243305366	SDCCAG8	+	1	426,	0,
chr1:243305728-243306130	SDCCAG8	+	1	402,	0,
chr22:47173718-47174144	TBC1D22A	+	1	426,	0,
chr14:64226080-64226433	SYNE2	+	1	353,	0,
chr11:73396260-73396716	RELT	+	1	456,	0,
chr11:73397107-73397474	RELT	+	1	367,	0,
chr2:202295729-202303534	NOP58	+	6	107,133,60,132,135,148,	0,1650,2116,4505,7192,7657,
chr2:202303010-202303661	NOP58	+	2	46,275,	0,376,
chr1:16396004-16396424	SZRD1	+	1	420,	0,
chr1:16397772-16398145	SZRD1	+	1	373,	0,
chr1:16395238-16395658	SZRD1	+	1	420,	0,
chr7:148800655-148801110	CUL1	+	1	455,	0,
chr5:153991715-153992117	FAM114A2	-	1	402,	0,
chr5:157392852-157393278	CYFIP2	+	1	426,	0,
chr5:157395220-157395595	CYFIP2	+	1	375,	0,
chr6:149411177-149411613	TAB2	+	1	436,	0,
chr6:149582272-149591290	GINM1	+	2	330,563,	0,8455,
chr6:149590958-149591748	GINM1	+	1	790,	0,
chr6:149591036-149591390	GINM1	+	1	354,	0,
chr2:37106447-37106999	EIF2AK2	-	1	552,	0,
chr7:152162727-152163147	KMT2C	-	1	420,	0,
chr7:152202879-152207488	KMT2C	-	3	184,118,188,	0,2227,4421,
chr10:100981309-100986879	MRPL43	-	3	233,61,130,	0,2446,5440,
chr10:100986217-100986625	MRPL43	-	1	408,	0,
chr5:32354350-32354580	ZFR	-	1	230,	0,
chr9:120903903-120904287	TRAF1	-	1	384,	0,
chr6:111558893-111559301	TRAF3IP2	-	1	408,	0,
chr1:179354189-179354705	SOAT1	+	1	516,	0,
chr10:5765223-5765434	GDI2	-	1	211,	0,
chr6:106185848-106186304	ATG5	-	1	456,	0,
chr1:23787870-23788232	PITHD1	+	1	362,	0,
chr3:128071315-128071683	SEC61A1	+	1	368,	0,
chr16:22333534-22334314	POLR3E	+	1	780,	0,
chr16:22334093-22334507	POLR3E	+	1	414,	0,
chr1:203743702-203744081	ATP2B4	+	1	379,	0,
chr1:203853741-203854191	ZC3H11A	+	1	450,	0,
chr1:203829457-203830206	ZC3H11A	+	3	196,115,83,	0,323,666,
chr5:97162883-97165117	RIOK2	-	2	341,66,	0,2168,
chr1:53851719-53851956	YIPF1	-	1	237,	0,
chr16:2949453-2949861	FLYWCH1	+	1	408,	0,
chr7:140017741-140020325	TBXAS1	+	2	91,300,	0,2284,
chr1:234391313-234391554	TARBP1	-	1	241,	0,
chr4:151670762-151671224	GATB	-	1	462,	0,
chr2:69904245-69904764	MXD1	+	2	179,252,	0,267,
chr2:69942612-69942945	MXD1	+	1	333,	0,
chr2:69904873-69905287	MXD1	+	1	414,	0,
chr12:96278511-96278901	CDK17	-	1	390,	0,
chr12:7930697-7931417	SLC2A3	-	1	720,	0,
chr18:79754133-79754510	CTDP1	+	1	377,	0,
chr12:10699089-10699406	YBX3	-	1	317,	0,
chr12:908915-909659	WNK1	+	1	744,	0,
chr12:910870-911452	WNK1	+	1	582,	0,
chr10:68761066-68771447	CCAR1	+	3	125,190,241,	0,4822,10140,
chr10:68756401-68761082	CCAR1	+	3	81,82,75,	0,893,4606,
chr20:62813625-62814000	OGFR	+	1	375,	0,
chr19:3163383-3163749	GNA15	+	1	366,	0,
chr1:26797922-26798456	PIGV	+	1	534,	0,
chr1:31259568-31259985	SNRNP40	-	1	417,	0,
chr6:166364919-166365142	MPC1	-	1	223,	0,
chr3:38122644-38123082	ACAA1	-	1	438,	0,
chr12:47782722-47783001	HDAC7	-	1	279,	0,
chr12:27755933-27756295	MRPS35	+	1	362,	0,
chr12:27735525-27755639	MRPS35	+	3	30,68,458,	0,2014,19656,
chr12:131799040-131799737	SFSWAP	+	2	68,314,	0,383,
chr12:131764605-131778244	SFSWAP	+	3	80,189,179,	0,1513,13460,
chr5:57262712-57263144	GPBP1	+	1	432,	0,
chr5:57263214-57263652	GPBP1	+	1	438,	0,
chr17:59840235-59840637	VMP1	+	1	402,	0,
chr17:59773661-59774015	VMP1	+	1	354,	0,
chr17:59765033-59765189	VMP1	+	1	156,	0,
chr17:60447211-60447667	APPBP2	-	1	456,	0,
chr19:50416996-50418018	POLD1	+	3	100,96,176,	0,176,846,
chr12:53041852-53042209	EIF4B	+	1	357,	0,
chr12:53039239-53040393	EIF4B	+	3	103,71,250,	0,391,904,
chr19:55674325-55674715	U2AF2	+	1	390,	0,
chr19:55695393-55695831	EPN1	+	1	438,	0,
chr19:39397407-39397839	MED29	+	1	432,	0,
chr16:1809044-1809842	HAGH	-	2	337,88,	0,710,
chr4:2515498-2515900	RNF4	+	1	402,	0,
chr2:201287327-201287711	CASP8	+	1	384,	0,
chr12:26905181-26905420	INTS13	-	1	239,	0,
chr12:26973578-26974010	TM7SF3	-	1	432,	0,
chr12:26973123-26973567	TM7SF3	-	1	444,	0,
chr11:2317437-2318204	TSPAN32	+	2	87,341,	0,426,
chr7:139565706-139566078	HIPK2	-	1	372,	0,
chr7:128955071-128957306	TNPO3	-	2	313,82,	0,2153,
chr7:128954180-128954464	TNPO3	-	1	284,	0,
chr19:19176846-19177272	BORCS8-MEF2B	-	1	426,	0,
chr19:19198652-19201869	RFXANK	+	3	70,79,220,	0,502,2997,
chr19:19119544-19119988	TMEM161A	-	1	444,	0,
chr19:19623655-19623885	LPAR2	-	1	230,	0,
chr20:45898446-45898820	CTSA	+	1	374,	0,
chr19:1038685-1039068	CNN2	+	1	383,	0,
chr19:1037928-1038354	CNN2	+	1	426,	0,
chr19:1065225-1065572	ABCA7	+	1	347,	0,
chr1:111766876-111767380	DDX20	+	1	504,	0,
chr15:83016423-83016638	BTBD1	-	1	215,	0,
chr1:111242223-111243440	CHI3L2	+	2	142,223,	0,994,
chr2:189795760-189818126	PMS1	+	3	190,101,109,	0,9892,22257,
chr19:3578724-3579088	HMG20B	+	1	364,	0,
chr6:34877714-34878146	TAF11	-	1	432,	0,
chr19:2100988-2101230	AP3D1	-	1	242,	0,
chr6:35295628-35295985	ZNF76	+	1	357,	0,
chr16:2039815-2040044	NTHL1	-	1	229,	0,
chr1:109593157-109593559	GNAI3	+	1	402,	0,
chr1:109592372-109592882	GNAI3	+	1	510,	0,
chr1:109593924-109594476	GNAI3	+	1	552,	0,
chr10:124397303-124397518	OAT	-	1	215,	0,
chr19:994067-994612	WDR18	+	2	20,399,	0,146,
chr12:55953657-55954027	DGKA	+	1	370,	0,
chr2:196989080-196989536	ANKRD44	-	1	456,	0,
chr2:196986602-196987040	ANKRD44	-	1	438,	0,
chr2:196994403-196994931	ANKRD44	-	1	528,	0,
chr2:197069824-197083493	ANKRD44	-	4	140,110,79,124,	0,8879,11821,13545,
chr16:75627675-75628659	KARS1	-	2	317,90,	0,894,
chr16:75599023-75599509	ADAT1	-	1	486,	0,
chr3:120596473-120602398	NDUFB4	+	3	65,145,190,	0,4638,5735,
chr1:15930649-15931093	SPEN	+	1	444,	0,
chr2:186500248-186504230	ZC3H15	+	4	44,151,90,198,	0,1025,2248,3784,
chr2:186508989-186509361	ZC3H15	+	1	372,	0,
chr1:212364418-212364832	PACC1	-	1	414,	0,
chr6:83959988-83960528	CYB5R4	+	1	540,	0,
chr10:6427143-6427389	PRKCQ	-	1	246,	0,
chr2:238446240-238447038	ASB1	+	1	798,	0,
chr10:14518557-14518783	FAM107B	-	1	226,	0,
chr10:14519421-14519901	FAM107B	-	1	480,	0,
chr10:14519182-14519428	FAM107B	-	1	246,	0,
chr10:14521921-14530594	FAM107B	-	2	97,262,	0,8411,
chr4:37952450-37952882	TBC1D1	+	1	432,	0,
chr4:38137272-38137674	TBC1D1	+	1	402,	0,
chr7:40069678-40070128	CDK13	+	1	450,	0,
chr2:74214502-74215570	MTHFD2	+	1	1068,	0,
chr2:74215215-74215293	MTHFD2	+	1	78,	0,
chr1:42702000-42702402	YBX1	+	1	402,	0,
chr1:42700704-42701130	YBX1	+	1	426,	0,
chr19:10467522-10467960	PDE4A	+	1	438,	0,
chr1:212361496-212361853	PPP2R5A	+	1	357,	0,
chr19:7962224-7962626	ELAVL1	-	1	402,	0,
chr19:7963356-7963818	ELAVL1	-	1	462,	0,
chr12:50100289-50100707	SMARCD1	+	1	418,	0,
chr1:43705127-43705518	KDM4A	+	1	391,	0,
chr1:40771248-40771603	NFYC	+	1	355,	0,
chr1:40770744-40771194	NFYC	+	1	450,	0,
chr5:470456-471111	SLC9A3	-	1	655,	0,
chr1:160544101-160544557	CD84	-	1	456,	0,
chr1:160545919-160546423	CD84	-	1	504,	0,
chr1:160541095-160541372	CD84	-	1	277,	0,
chr1:160545650-160545920	CD84	-	1	270,	0,
chr1:43363398-43363616	ELOVL1	-	1	218,	0,
chr6:30061995-30064909	ZNRD1	+	3	21,108,236,	0,229,2678,
chr14:92064285-92082317	ATXN3	-	4	128,117,95,17,	0,6650,16680,18015,
chr14:92092644-92093670	ATXN3	-	1	1026,	0,
chr14:92070732-92070933	ATXN3	-	1	201,	0,
chr14:92839407-92839947	GOLGA5	+	1	540,	0,
chr1:70144805-70145028	LRRC40	-	1	223,	0,
chr5:129113661-129114028	ISOC1	+	1	367,	0,
chr6:126038932-126039322	TRMT11	+	1	390,	0,
chr16:20735276-20735942	THUMPD1	-	1	666,	0,
chr16:20733611-20734019	THUMPD1	-	1	408,	0,
chr7:100221120-100221488	STAG3	+	1	368,	0,
chr18:57549393-57549993	FECH	-	1	600,	0,
chrY:12920125-12920478	DDX3Y	+	1	353,	0,
chrY:12917389-12918364	DDX3Y	+	2	152,321,	0,654,
chrY:12918332-12918590	DDX3Y	+	1	258,	0,
chr10:3136443-3136857	PFKP	+	1	414,	0,
chr10:1039968-1040388	IDI1	-	1	420,	0,
chr2:230466324-230498503	SP100	+	8	29,94,52,82,55,52,43,42,	0,796,2719,3691,7060,8070,28092,32137,
chr2:230545244-230545606	SP100	+	1	362,	0,
chr2:230470099-230470610	SP100	+	1	511,	0,
chr10:3778995-3779427	KLF6	-	1	432,	0,
chr5:55424854-55425188	PLPP1	-	1	334,	0,
chr8:70573381-70573801	TRAM1	-	1	420,	0,
chr8:70574709-70583734	TRAM1	-	3	295,159,84,	0,8455,8941,
chr8:70574301-70574793	TRAM1	-	1	492,	0,
chr12:6328757-6328984	TNFRSF1A	-	1	227,	0,
chr15:73983157-73983583	STOML1	-	1	426,	0,
chr15:72199029-72199257	PKM	-	1	228,	0,
chr1:93876338-93876758	DNTTIP2	-	1	420,	0,
chr1:93869678-93872219	DNTTIP2	-	3	265,108,147,	0,1005,2394,
chr16:8642115-8646310	METTL22	+	3	91,101,202,	0,348,3993,
chr16:8644530-8644800	METTL22	+	1	270,	0,
chr1:218330876-218331746	RRP15	+	1	870,	0,
chr3:49359378-49359936	RHOA	-	1	558,	0,
chr1:2185007-2185395	PRKCZ	+	1	388,	0,
chr1:220147668-220148041	IARS2	+	1	373,	0,
chrX:153785766-153786212	IDH3G	-	2	206,0,	0,446,
chr16:4796968-4797191	ROGDI	-	1	223,	0,
chr18:20949841-20950303	ROCK1	-	1	462,	0,
chr16:67100696-67101058	CBFB	+	1	362,	0,
chr16:67100028-67100490	CBFB	+	1	462,	0,
chrX:24531677-24539490	PDK3	+	3	92,138,356,	0,2252,7457,
chr3:50317790-50318020	HYAL2	-	1	230,	0,
chr3:50329782-50329999	RASSF1	-	1	217,	0,
chr17:43013850-43014456	IFI35	+	2	31,348,	0,258,
chr17:42565913-42566277	COASY	+	1	364,	0,
chrX:48922143-48922581	OTUD5	-	1	438,	0,
chrX:48922576-48923002	OTUD5	-	1	426,	0,
chrX:48485917-48486364	FTSJ1	+	1	447,	0,
chr3:48688003-48688242	IP6K2	-	1	239,	0,
chr3:48693354-48693906	IP6K2	-	1	552,	0,
chr3:48693830-48694082	IP6K2	-	1	252,	0,
chr2:45388680-45388980	SRBD1	-	1	300,	0,
chr5:62347857-62355587	KIF2A	+	5	309,53,121,99,428,	0,2209,4731,5418,7302,
chr5:62386005-62386461	KIF2A	+	1	456,	0,
chr5:62390675-62391077	KIF2A	+	1	402,	0,
chr11:64740819-64742102	RASGRP2	-	3	259,61,92,	0,620,1191,
chr11:64726911-64727300	RASGRP2	-	2	219,4,	0,385,
chr2:53864834-53865200	PSME4	-	1	366,	0,
chr19:38878555-38878794	SIRT2	-	1	239,	0,
chr2:53818460-53818819	ERLEC1	+	1	359,	0,
chr2:53814800-53818291	ERLEC1	+	2	134,393,	0,3098,
chr11:64934106-64934475	PPP2R5B	+	1	369,	0,
chr1:205718231-205719543	NUCKS1	-	2	247,16,	0,1296,
chr1:205717223-205717973	NUCKS1	-	1	750,	0,
chr16:46679007-46681460	VPS35	-	3	148,181,83,	0,1664,2370,
chr16:46660174-46660624	VPS35	-	1	450,	0,
chr16:46956273-46956849	DNAJA2	-	1	576,	0,
chr16:46956678-46957158	DNAJA2	-	1	480,	0,
chr16:46967449-46971486	DNAJA2	-	3	196,79,137,	0,635,3900,
chr19:44759679-44760044	BCL3	+	1	365,	0,
chr1:6100833-6101193	KCNAB2	+	1	360,	0,
chr12:9695971-9696667	CLEC2D	+	1	696,	0,
chr12:9694733-9695207	CLEC2D	+	1	474,	0,
chr12:9697154-9697628	CLEC2D	+	1	474,	0,
chrX:44523639-44524262	FUNDC1	-	1	623,	0,
chr15:60497133-60500096	RORA	-	2	485,204,	0,2759,
chr1:91796834-91797296	TGFBR3	-	1	462,	0,
chr3:141925807-141926245	ATP1B3	+	1	438,	0,
chr15:55355272-55355648	PIGB	+	1	376,	0,
chr15:52120881-52121295	GNB5	-	1	414,	0,
chr15:52121699-52122167	GNB5	-	1	468,	0,
chr15:55317091-55317571	RAB27A	-	1	480,	0,
chr15:55205289-55205703	RAB27A	-	1	414,	0,
chr15:55203321-55204221	RAB27A	-	1	900,	0,
chr15:55203954-55204266	RAB27A	-	1	312,	0,
chr22:17137511-17137745	HDHD5	-	1	234,	0,
chr22:19450574-19456863	UFD1	-	5	169,80,87,46,10,	0,4175,5106,6013,6279,
chr11:17330133-17331605	NUCB2	+	3	163,80,193,	0,769,1279,
chr4:99868336-99868744	DAPP1	+	1	408,	0,
chr4:99869805-99870190	DAPP1	+	1	385,	0,
chr22:19036282-19036501	DGCR2	-	1	219,	0,
chr19:647526-648327	RNF126	-	1	801,	0,
chr19:647908-648136	RNF126	-	1	228,	0,
chr17:2384073-2384486	MNT	-	1	413,	0,
chr3:126437601-126437831	ZXDC	-	1	230,	0,
chr17:76718391-76718811	JMJD6	-	1	420,	0,
chr8:42369872-42371808	POLB	+	2	115,245,	0,1691,
chr17:68421231-68421645	WIPI1	-	1	414,	0,
chr7:97852073-97852499	ASNS	-	1	426,	0,
chr8:100702872-100703262	PABPC1	-	1	390,	0,
chr8:100703273-100705077	PABPC1	-	3	85,92,151,	0,1024,1653,
chr1:44850736-44874806	EIF2B3	-	3	266,102,128,	0,6968,23942,
chr5:150399935-150400308	TCOF1	+	1	373,	0,
chr1:22092567-22093011	CDC42	+	1	444,	0,
chr1:22086661-22091895	CDC42	+	2	204,467,	0,4767,
chr1:22092045-22092477	CDC42	+	1	432,	0,
chr1:22086653-22086791	CDC42	+	1	138,	0,
chr1:22089857-22090169	CDC42	+	1	312,	0,
chr12:89590229-89590871	ATP2B1	-	1	642,	0,
chr2:105893923-105894274	NCK2	+	1	351,	0,
chr2:101891628-101892024	MAP4K4	+	1	396,	0,
chr2:101891145-101891541	MAP4K4	+	1	396,	0,
chr2:98725868-98726318	MGAT4A	-	1	450,	0,
chr2:98625453-98636614	MGAT4A	-	4	138,111,65,97,	0,270,9769,11064,
chr2:101004158-101006479	RPL31	+	3	124,111,129,	0,1801,2192,
chr4:10074339-10074750	WDR1	-	1	411,	0,
chr4:10075091-10077325	WDR1	-	2	392,21,	0,2213,
chr6:166585531-166585873	RPS6KA2	-	1	342,	0,
chr6:166858042-166858258	RPS6KA2	-	1	216,	0,
chr7:120956603-120957047	ING3	+	1	444,	0,
chr7:120970733-120974945	ING3	+	3	146,37,217,	0,2472,3995,
chr7:120975309-120975723	ING3	+	1	414,	0,
chr7:73697846-73698248	BUD23	+	1	402,	0,
chrX:154436134-154436516	ATP6AP1	+	1	382,	0,
chr19:1609290-1609517	TCF3	-	1	227,	0,
chr2:12742406-12742734	TRIB2	+	1	328,	0,
chr2:12723384-12724875	TRIB2	+	2	167,246,	0,1245,
chr19:1434871-1435411	DAZAP1	+	1	540,	0,
chr19:1435364-1435687	DAZAP1	+	1	323,	0,
chr19:1576616-1577060	MBD3	-	1	444,	0,
chrX:154450053-154450654	FAM50A	+	3	45,109,230,	0,156,371,
chrX:154506159-154506405	FAM3A	-	1	246,	0,
chr6:170576883-170577831	PDCD2	-	1	948,	0,
chr6:170577510-170577708	PDCD2	-	1	198,	0,
chr6:170581674-170582112	PDCD2	-	1	438,	0,
chr6:170578427-170580074	PDCD2	-	3	228,112,72,	0,430,1575,
chr14:67677332-67677770	RDH11	-	1	438,	0,
chr14:67676800-67677091	RDH11	-	1	291,	0,
chr19:14091688-14091913	PRKACA	-	1	225,	0,
chr14:68874143-68874797	ACTN1	-	1	654,	0,
chr14:68874660-68875014	ACTN1	-	1	354,	0,
chr2:130375043-130375405	PTPN18	+	1	362,	0,
chr2:130374224-130374614	PTPN18	+	1	390,	0,
chr2:127638381-127638688	LIMS2	-	1	307,	0,
chr17:19675472-19675778	ALDH3A2	+	1	306,	0,
chr17:19671815-19672019	ALDH3A2	+	1	204,	0,
chr5:132891778-132892174	AFF4	-	1	396,	0,
chr10:58369247-58369649	UBE2D1	+	1	402,	0,
chr10:58370354-58370751	UBE2D1	+	1	397,	0,
chrX:53377925-53378363	SMC1A	-	1	438,	0,
chr11:63909197-63909629	MARK2	+	1	432,	0,
chr12:132840306-132840696	CHFR	-	1	390,	0,
chr1:161677615-161678113	FCGR2B	+	1	498,	0,
chr16:68226556-68226946	NFATC3	+	1	390,	0,
chr16:68228790-68229259	NFATC3	+	1	469,	0,
chr3:3148504-3149092	TRNT1	+	1	588,	0,
chr17:7224823-7225266	ACADVL	+	2	60,309,	0,134,
chr5:172043556-172043976	STK10	-	1	420,	0,
chr5:171868187-171868613	FBXW11	-	1	426,	0,
chr17:7350113-7351477	ACAP1	+	3	123,48,182,	0,837,1182,
chr17:5474235-5474643	DERL2	-	1	408,	0,
chr3:113629192-113629578	SIDT1	+	1	386,	0,
chr16:15724755-15725199	NDE1	+	1	444,	0,
chr19:16234971-16235409	AP1M1	+	1	438,	0,
chr19:16209249-16209675	AP1M1	+	1	426,	0,
chr19:43543311-43543625	XRCC1	-	2	193,13,	0,301,
chr22:50217240-50217616	SELENOO	+	1	376,	0,
chr17:35132012-35132432	NLE1	-	1	420,	0,
chr5:256323-256731	SDHA	+	1	408,	0,
chr17:40627657-40628083	SMARCE1	-	1	426,	0,
chr17:40628650-40630821	SMARCE1	-	2	342,107,	0,2064,
chr12:284265-284703	KDM5A	-	1	438,	0,
chr3:185292665-185293139	MAP3K13	+	1	474,	0,
chr3:185291566-185291932	MAP3K13	+	1	366,	0,
chr3:185291970-185292342	MAP3K13	+	1	372,	0,
chr3:187078198-187078553	ST6GAL1	+	1	355,	0,
chr17:47745739-47746122	TBX21	+	1	383,	0,
chr11:85957616-85958054	PICALM	-	1	438,	0,
chr17:46757092-46757464	NSF	+	1	372,	0,
chr16:1771890-1772135	MRPS34	-	1	245,	0,
chr11:77616097-77616511	CLNS1A	-	1	414,	0,
chr11:86278376-86278796	EED	+	1	420,	0,
chr11:18480249-18481664	TSG101	-	2	385,34,	0,1381,
chr17:3923870-3924093	ATP2A3	-	1	223,	0,
chr3:127692064-127695142	MGLL	-	2	258,167,	0,2911,
chr2:218663078-218663443	BCS1L	+	1	365,	0,
chr15:65446587-65447013	DPP8	-	1	426,	0,
chr15:65570119-65576426	HACD3	+	4	83,105,130,123,	0,1429,2116,6184,
chr15:65577999-65578349	HACD3	+	1	350,	0,
chr6:154158462-154159380	IPCEF1	-	1	918,	0,
chr17:4004445-4004669	ZZEF1	-	1	224,	0,
chr1:8861000-8861232	ENO1	-	1	232,	0,
chr19:4657470-4657914	MYDGF	-	1	444,	0,
chr6:112070663-112071131	TUBE1	-	1	468,	0,
chr12:100224055-100224499	ACTR6	+	1	444,	0,
chr7:88206218-88209427	SRI	-	3	285,57,88,	0,2289,3121,
chr7:88205115-88205349	SRI	-	1	234,	0,
chr12:102074127-102075099	NUP37	-	2	339,98,	0,874,
chr22:46293646-46294008	TTC38	+	1	362,	0,
chr11:108146320-108147603	ACAT1	+	2	38,333,	0,950,
chr22:46679408-46679790	GRAMD4	+	1	382,	0,
chr18:74158427-74158889	TIMM21	+	1	462,	0,
chr14:103502914-103503424	MARK3	+	1	510,	0,
chr14:103503480-103503831	MARK3	+	1	351,	0,
chr12:98601255-98601768	SLC25A3	+	2	25,400,	0,113,
chr3:172186901-172187369	FNDC3B	+	1	468,	0,
chr2:28412601-28413027	FOSL2	+	1	426,	0,
chr7:5527148-5527349	ACTB	-	1	201,	0,
chr3:128814442-128814798	RAB7A	+	1	356,	0,
chr3:128813711-128814167	RAB7A	+	1	456,	0,
chr3:128814185-128814383	RAB7A	+	1	198,	0,
chr7:107613284-107621956	BCAP29	+	2	147,326,	0,8346,
chr12:108522547-108523069	SART3	-	1	522,	0,
chr2:143767987-143768352	ARHGAP15	+	1	365,	0,
chr3:45007454-45011534	EXOSC7	+	2	120,299,	0,3781,
chr3:12583326-12583713	MKRN2	+	1	387,	0,
chr2:135840385-135840823	MCM6	-	1	438,	0,
chr11:114449920-114450279	REXO2	+	1	359,	0,
chr11:114444538-114449919	REXO2	+	4	113,107,52,73,	0,1441,3288,5308,
chr11:114441788-114442226	REXO2	+	1	438,	0,
chr11:114408488-114408980	RBM7	+	1	492,	0,
chr11:114407560-114408040	RBM7	+	1	480,	0,
chr12:56595852-56596314	BAZ2A	-	1	462,	0,
chr3:37050482-37050846	MLH1	+	1	364,	0,
chr12:109110633-109110992	UNG	+	1	359,	0,
chr1:173784871-173786125	KLHL20	+	1	1254,	0,
chr12:110039064-110039496	ANKRD13A	+	1	432,	0,
chr12:110019107-110025839	ANKRD13A	+	3	220,65,97,	0,4939,6635,
chr8:80036536-80036962	TPD52	-	1	426,	0,
chr8:80036988-80037462	TPD52	-	1	474,	0,
chr8:80037612-80038050	TPD52	-	1	438,	0,
chr17:28749710-28750148	TRAF4	+	1	438,	0,
chr8:80974132-80974552	PAG1	-	1	420,	0,
chr8:80970068-80970506	PAG1	-	1	438,	0,
chr10:103088028-103088556	NT5C2	-	1	528,	0,
chr19:41906778-41907506	ARHGEF1	+	2	24,401,	0,327,
chr19:7647164-7647873	STXBP2	+	3	82,156,148,	0,190,561,
chr19:7914088-7914478	MAP2K7	+	1	390,	0,
chr19:7913392-7913794	MAP2K7	+	1	402,	0,
chr2:233471750-233472104	DGKD	+	1	354,	0,
chr3:25597905-25598285	TOP2B	-	1	380,	0,
chr10:96520899-96521355	TM9SF3	-	1	456,	0,
chr10:102402030-102402524	NFKB2	+	2	128,269,	0,225,
chr16:27460550-27461012	GTF3C1	-	1	462,	0,
chr16:27364408-27364778	IL4R	+	1	370,	0,
chr16:27345256-27345616	IL4R	+	1	360,	0,
chr1:77711690-77714836	USP33	-	3	164,80,222,	0,1510,2924,
chr19:40765028-40765389	SNRPA	+	1	361,	0,
chr19:41386374-41386590	EXOSC5	-	1	216,	0,
chr2:171748060-171748420	DYNC1I2	+	1	360,	0,
chr10:26501066-26536084	APBB1IP	+	6	44,76,158,120,85,10,	0,2131,10681,12473,32373,35008,
chr10:26567437-26567803	APBB1IP	+	1	366,	0,
chr7:100574011-100574260	LRCH4	-	1	249,	0,
chr19:4174109-4174323	SIRT6	-	1	214,	0,
chr1:19338775-19339062	CAPZB	-	1	287,	0,
chr1:19338948-19344679	CAPZB	-	2	668,321,	0,5410,
chr1:19339511-19344426	CAPZB	-	2	105,68,	0,4847,
chr1:236208532-236208976	GPR137B	+	1	444,	0,
chr4:128872898-128873312	JADE1	+	1	414,	0,
chrX:119454117-119454478	SLC25A43	+	1	361,	0,
chrX:119584059-119584479	UBE2A	+	1	420,	0,
chrX:119582546-119583441	UBE2A	+	2	129,314,	0,581,
chr20:24958973-24959928	CST7	+	2	70,293,	0,662,
chrX:47571542-47571920	ARAF	+	1	378,	0,
chr4:39777671-39778701	UBE2K	+	2	138,341,	0,689,
chr12:4352818-4353238	TIGAR	+	1	420,	0,
chr12:2888645-2889071	TULP3	+	1	426,	0,
chr12:2889076-2889520	TULP3	+	1	444,	0,
chr14:101836219-101836603	PPP2R5C	+	1	384,	0,
chr14:101906461-101912706	PPP2R5C	+	3	67,100,305,	0,3128,5940,
chr14:101824073-101824589	PPP2R5C	+	1	516,	0,
chr14:101927237-101927897	PPP2R5C	+	1	660,	0,
chr1:1785285-1785501	GNB1	-	1	216,	0,
chr1:1786705-1787095	GNB1	-	1	390,	0,
chr10:21670673-21673757	MLLT10	+	2	30,407,	0,2677,
chr10:21595340-21617254	MLLT10	+	4	99,102,92,142,	0,17008,19491,21772,
chr10:21556824-21557244	MLLT10	+	1	420,	0,
chrX:78961416-78962148	P2RY10	+	1	732,	0,
chrX:78963332-78963727	P2RY10	+	1	395,	0,
chrX:79360924-79361478	ITM2A	-	2	252,149,	0,405,
chr1:51789191-51789568	NRDC	-	2	241,0,	0,377,
chr8:42405531-42405937	VDAC3	+	1	406,	0,
chr8:18025339-18027817	PCM1	+	3	113,113,180,	0,205,2298,
chr17:78106164-78106584	TNRC6C	+	1	420,	0,
chr17:78105675-78106137	TNRC6C	+	1	462,	0,
chr17:78106596-78106902	TNRC6C	+	1	306,	0,
chr20:33623285-33624581	CBFA2T2	+	1	1296,	0,
chr1:1216908-1217145	SDF4	-	1	237,	0,
chr11:1276560-1276986	TOLLIP	-	1	426,	0,
chr11:1274371-1274591	TOLLIP	-	1	220,	0,
chr7:43953187-43953643	UBE2D4	+	1	456,	0,
chr2:216119162-216127630	XRCC5	+	4	2,190,113,94,	0,2900,6755,8374,
chr2:216194936-216205490	XRCC5	+	3	49,73,302,	0,9386,10252,
chr2:216205924-216206303	XRCC5	+	1	379,	0,
chr3:158666342-158667060	LXN	-	2	401,48,	0,670,
chr2:230238325-230239143	SP140	+	2	55,382,	0,436,
chr2:230312844-230313215	SP140	+	1	371,	0,
chr1:46557408-46557651	MKNK1	-	1	243,	0,
chr1:46607661-46608081	MKNK1	-	1	420,	0,
chr10:70152370-70157849	SAR1A	-	3	221,130,85,	0,1468,5394,
chr10:70150147-70150561	SAR1A	-	1	414,	0,
chr1:100390743-100391181	CDC14A	+	1	438,	0,
chr19:42295421-42295797	CIC	+	1	376,	0,
chr8:11831268-11839304	FDFT1	+	2	401,916,	0,7120,
chr8:11831644-11838578	FDFT1	+	2	25,190,	0,6744,
chr8:11839029-11839304	FDFT1	+	1	275,	0,
chr19:42297033-42297252	PAFAH1B3	-	1	219,	0,
chr16:29804847-29805384	KIF22	+	3	178,58,121,	0,268,416,
chr1:63659878-63660245	PGM1	+	1	367,	0,
chr2:15630075-15631111	DDX1	+	2	34,335,	0,701,
chr19:10831508-10831982	DNM2	+	1	474,	0,
chr6:132460458-132468487	STX7	-	3	391,81,84,	0,3535,7945,
chr6:132459007-132460555	STX7	-	1	1548,	0,
chr6:132459512-132459620	STX7	-	1	108,	0,
chr6:132457846-132458296	STX7	-	1	450,	0,
chr6:132461088-132461892	STX7	-	1	804,	0,
chr20:46349542-46350358	SLC35C2	-	1	816,	0,
chr20:46350141-46350321	SLC35C2	-	1	180,	0,
chr9:2193222-2193624	SMARCA2	+	1	402,	0,
chr9:2040049-2040457	SMARCA2	+	1	408,	0,
chr6:108986437-108986644	SESN1	-	1	207,	0,
chr16:30739764-30740190	SRCAP	+	1	426,	0,
chr9:2804124-2807853	PUM3	-	2	338,39,	0,3690,
chr14:73220035-73220467	PSEN1	+	1	432,	0,
chr3:98506391-98517158	CLDND1	-	2	355,106,	0,10661,
chr3:98500735-98501137	CLDND1	-	1	402,	0,
chr3:98515408-98515858	CLDND1	-	1	450,	0,
chr14:102084843-102085956	HSP90AA1	-	3	154,132,198,	0,455,915,
chr14:102080983-102081427	HSP90AA1	-	1	444,	0,
chr14:102083076-102083716	HSP90AA1	-	2	225,170,	0,470,
chr20:36528250-36528637	DLGAP4	+	1	387,	0,
chr20:36526728-36527154	DLGAP4	+	1	426,	0,
chr4:74097040-74097235	CXCL2	-	1	195,	0,
chr5:134147256-134148690	TCF7	+	1	1434,	0,
chr5:134148096-134148228	TCF7	+	1	132,	0,
chr5:134146393-134146825	TCF7	+	1	432,	0,
chr6:108042761-108043193	OSTM1	-	1	432,	0,
chr3:101594075-101594465	PCNP	+	1	390,	0,
chr3:101592512-101593148	PCNP	+	1	636,	0,
chr3:101593032-101593554	PCNP	+	1	522,	0,
chr5:88720796-88721168	MEF2C	-	1	372,	0,
chr5:88722458-88722854	MEF2C	-	1	396,	0,
chr1:198756746-198757382	PTPRC	+	1	636,	0,
chr1:198756237-198756741	PTPRC	+	1	504,	0,
chr3:132675570-132676677	UBA5	+	3	109,105,234,	0,247,873,
chr3:132676816-132677266	UBA5	+	1	450,	0,
chr3:132677386-132677866	UBA5	+	1	480,	0,
chr2:196133583-196134096	STK17B	-	1	513,	0,
chr2:196137061-196137541	STK17B	-	1	480,	0,
chr1:161756802-161757216	DUSP12	+	1	414,	0,
chr5:141939790-141940216	DELE1	+	1	426,	0,
chr1:53921488-53930081	HSPB11	-	4	278,42,67,42,	0,2416,6884,8551,
chr7:151238898-151239709	SMARCD3	-	3	257,100,85,	0,498,726,
chr5:37726856-37752741	WDR70	+	2	188,255,	0,25630,
chr5:39107088-39107484	FYB1	-	1	396,	0,
chr5:39119521-39134306	FYB1	-	6	112,65,24,65,21,98,	0,2815,4732,8220,11069,14687,
chr5:39202069-39202495	FYB1	-	1	426,	0,
chr5:39125927-39126155	FYB1	-	1	228,	0,
chr2:201480374-201480846	STRADB	+	1	472,	0,
chr2:200823470-200823896	BZW1	+	1	426,	0,
chr2:200822205-200822697	BZW1	+	1	492,	0,
chr2:200819961-200822262	BZW1	+	3	158,121,115,	0,1222,2186,
chr18:50947510-50947948	ME2	+	1	438,	0,
chr1:211374420-211374946	TRAF5	+	1	526,	0,
chr5:154959961-154967036	MRPL22	+	2	87,350,	0,6725,
chr17:48061132-48061545	NFE2L1	+	1	413,	0,
chr3:119826616-119863550	GSK3B	-	3	238,97,131,	0,16639,36803,
chr2:61477849-61478207	XPO1	-	1	358,	0,
chr2:61524913-61525291	XPO1	-	1	378,	0,
chr3:149961000-149961402	RNF13	+	1	402,	0,
chr3:149961764-149962139	RNF13	+	1	375,	0,
chr6:89636609-89637095	LYRM2	-	1	486,	0,
chr6:89636056-89636500	LYRM2	-	1	444,	0,
chr6:89637048-89637420	LYRM2	-	1	372,	0,
chr6:80343742-80346270	BCKDHB	+	2	69,295,	0,2233,
chr8:41930718-41931108	KAT6A	-	1	390,	0,
chr9:86287733-86287957	TUT7	-	1	224,	0,
chr5:72905324-72908978	TNPO1	+	2	120,269,	0,3385,
chr1:11975173-11975538	PLOD1	+	1	365,	0,
chr17:3673170-3673596	P2RX5	-	1	426,	0,
chr17:3714628-3714868	ITGAE	-	1	240,	0,
chr13:72758918-72759410	DIS3	-	1	492,	0,
chr13:72998883-73016225	PIBF1	+	2	111,356,	0,16986,
chr13:60528459-60528867	TDRD3	+	1	408,	0,
chr13:60573522-60573878	TDRD3	+	1	356,	0,
chr13:44940959-44941379	NUFIP1	-	1	420,	0,
chr16:50796476-50796968	CYLD	+	1	492,	0,
chr16:50798243-50798669	CYLD	+	1	426,	0,
chr16:50801591-50801935	CYLD	+	1	344,	0,
chr19:58498269-58498707	SLC27A5	-	1	438,	0,
chr19:58473054-58473462	ZNF324	+	1	408,	0,
chr19:57780235-57780667	ZNF586	+	1	432,	0,
chr19:58480888-58481230	ZNF446	+	1	342,	0,
chr19:57191835-57195042	ZNF264	+	3	110,125,273,	0,2040,2934,
chr19:58393153-58394806	RPS5	+	4	31,127,97,124,	0,206,1344,1529,
chr4:68313280-68313670	YTHDC1	-	1	390,	0,
chr3:87249914-87253981	CHMP2B	+	3	62,105,269,	0,3490,3798,
chr3:87254000-87254222	CHMP2B	+	1	222,	0,
chr3:87255134-87255556	CHMP2B	+	1	422,	0,
chr3:87254560-87254974	CHMP2B	+	1	414,	0,
chr1:40422956-40423326	SMAP2	+	1	370,	0,
chr1:40416865-40422195	SMAP2	+	2	230,219,	0,5111,
chr1:39752940-39763914	PPIE	+	2	111,225,	0,10749,
chr1:39753327-39753765	PPIE	+	1	438,	0,
chr1:40293648-40294180	ZMPSTE24	+	1	532,	0,
chr2:96184859-96185102	STARD7	-	1	243,	0,
chr4:56929691-56930471	REST	+	1	780,	0,
chr11:67586090-67586656	GSTP1	+	2	120,267,	0,299,
chr11:130110530-130121797	APLP2	+	3	130,111,183,	0,10176,11084,
chr11:130144442-130144811	APLP2	+	1	369,	0,
chr11:130143387-130143891	APLP2	+	1	504,	0,
chr12:14786425-14786845	WBP11	-	1	420,	0,
chr1:32231208-32231604	EIF3I	+	1	396,	0,
chr1:32197935-32198285	TXLNA	+	1	350,	0,
chr2:24768151-24768577	NCOA1	+	1	426,	0,
chr2:26134979-26135465	RAB10	+	1	486,	0,
chr2:26137042-26137454	RAB10	+	1	412,	0,
chr2:26190808-26191240	HADHA	-	1	432,	0,
chr2:26214977-26230378	HADHA	-	2	197,186,	0,15215,
chr11:33708738-33709272	CD59	-	1	534,	0,
chr11:33709356-33709788	CD59	-	1	432,	0,
chr11:33709934-33710366	CD59	-	1	432,	0,
chr11:44619998-44620358	CD82	+	1	360,	0,
chr11:44619421-44619817	CD82	+	1	396,	0,
chrX:77681732-77682800	ATRX	-	1	1068,	0,
chrX:77681847-77682051	ATRX	-	1	204,	0,
chrX:77506876-77507278	ATRX	-	1	402,	0,
chrX:77682830-77683346	ATRX	-	1	516,	0,
chrX:77599682-77616759	ATRX	-	3	137,129,146,	0,752,16931,
chrX:77684278-77685104	ATRX	-	2	314,165,	0,661,
chr5:69364674-69365130	AK6	-	1	456,	0,
chr5:69351656-69352124	AK6	-	1	468,	0,
chr9:134909518-134909962	FCN1	-	1	444,	0,
chr3:169786438-169786894	MYNN	+	1	456,	0,
chr5:78476435-78476861	SCAMP1	+	1	426,	0,
chr5:78477910-78478336	SCAMP1	+	1	426,	0,
chr6:105277655-105278105	PREP	-	1	450,	0,
chr18:12985356-12985788	SEH1L	+	1	432,	0,
chr18:12987172-12987536	SEH1L	+	1	364,	0,
chr1:108134761-108135187	SLC25A24	-	1	426,	0,
chr7:100399326-100400096	PILRA	+	3	13,30,311,	0,255,459,
chr8:86561027-86561498	CPNE3	+	1	471,	0,
chr2:55236595-55237343	MTIF2	-	2	224,55,	0,693,
chr1:51355174-51355594	EPS15	-	1	420,	0,
chr4:139695195-139704319	MGST2	+	3	71,80,303,	0,8260,8821,
chr2:233295262-233295674	ATG16L1	+	1	412,	0,
chr1:46188682-46188924	POMGNT1	-	1	242,	0,
chr9:33038630-33039236	DNAJA1	+	1	606,	0,
chr9:33039550-33039907	DNAJA1	+	1	357,	0,
chr9:33039174-33039312	DNAJA1	+	1	138,	0,
chr9:33110569-33111019	B4GALT1	-	1	450,	0,
chr9:33281139-33281577	CHMP5	+	1	438,	0,
chr9:33280827-33281163	CHMP5	+	1	336,	0,
chr9:33348006-33348738	NFX1	+	1	732,	0,
chr5:62388473-62389001	DIMT1	-	1	528,	0,
chr7:6023756-6024182	EIF2AK1	-	1	426,	0,
chr7:26373953-26374383	SNX10	+	1	430,	0,
chr10:13318932-13319424	SEPHS1	-	1	492,	0,
chr16:367327-367765	MRPL28	-	1	438,	0,
chr12:123597792-123598188	TMED2	+	1	396,	0,
chr15:80138001-80138393	ZFAND6	+	1	392,	0,
chr7:74229470-74229834	LAT2	+	1	364,	0,
chrX:53533147-53534151	HUWE1	-	2	263,144,	0,860,
chr11:111786229-111809766	ALG9	-	2	290,123,	0,23414,
chr19:48875700-48876058	PPP1R15A	+	1	358,	0,
chr19:48873811-48874393	PPP1R15A	+	1	582,	0,
chr7:100872646-100873454	TRIP6	+	2	97,282,	0,526,
chr19:48966326-48966879	FTL	+	2	79,296,	0,257,
chr7:100888106-100888664	SRRT	+	3	36,125,190,	0,151,368,
chr19:48960811-48961798	BAX	+	2	102,266,	0,721,
chr17:78424190-78424742	PGS1	+	1	552,	0,
chr17:63831354-63832026	PSMC5	+	4	70,109,85,110,	0,152,370,562,
chr5:176905005-176905312	UIMC1	-	1	307,	0,
chr4:2833925-2834345	SH3BP2	+	1	420,	0,
chr4:2836684-2837098	SH3BP2	+	1	414,	0,
chr4:2840718-2841098	SH3BP2	+	1	380,	0,
chr4:2929719-2930076	ADD1	+	1	357,	0,
chr14:52004215-52004755	RTRAF	+	2	26,393,	0,147,
chr2:69864908-69879042	GMCL1	+	4	66,144,86,133,	0,4811,6837,14001,
chr11:66068202-66068945	SF3B2	+	2	130,271,	0,472,
chr20:58910771-58911192	GNAS	+	1	421,	0,
chr12:29340980-29343250	ERGIC2	-	3	237,81,130,	0,754,2140,
chr12:29340663-29341005	ERGIC2	-	1	342,	0,
chr11:77842548-77872408	AAMDC	+	3	79,94,233,	0,27174,29627,
chr17:62448558-62449008	METTL2A	+	1	450,	0,
chr1:63436846-63437254	ALG6	+	1	408,	0,
chr19:54155310-54155681	CNOT3	+	1	371,	0,
chr2:119965434-119977334	PTPN4	+	3	210,134,350,	0,2403,11550,
chr2:119977202-119977460	PTPN4	+	1	258,	0,
chr2:119915566-119916214	PTPN4	+	1	648,	0,
chr2:117832042-117832377	DDX18	+	1	335,	0,
chr2:117830373-117831249	DDX18	+	1	876,	0,
chr19:6413773-6414241	KHSRP	-	1	468,	0,
chr20:31944908-31945340	PDRG1	-	1	432,	0,
chr13:110892625-110893075	ANKRD10	-	1	450,	0,
chr16:57460901-57461270	COQ9	+	1	369,	0,
chr3:12734578-12736721	TMEM40	-	3	214,61,143,	0,977,2000,
chr20:6034516-6037443	CRLS1	+	2	38,369,	0,2558,
chr20:6037662-6038106	CRLS1	+	1	444,	0,
chr20:1443460-1443898	NSFL1C	-	1	438,	0,
chr20:21389453-21389825	XRN2	+	1	372,	0,
chr20:21229043-21246622	KIZ	+	4	71,95,42,143,	0,3691,15202,17436,
chr12:120498117-120498493	DYNLL1	+	1	376,	0,
chr12:117038923-117039145	TESC	-	1	222,	0,
chr20:17942145-17947583	SNX5	-	3	261,84,97,	0,965,5341,
chr20:17941597-17941807	SNX5	-	1	210,	0,
chr20:17967619-17968063	SNX5	-	1	444,	0,
chr12:112405190-112405896	RPL6	-	2	185,43,	0,663,
chr12:111888727-111893688	MAPKAPK5	+	3	272,103,721,	0,1313,4240,
chr20:13782588-13783068	ESF1	-	1	480,	0,
chr12:121308245-121309701	ANAPC5	-	2	445,0,	0,1456,
chr12:113298759-113298989	SLC8B1	-	1	230,	0,
chr20:5099799-5100219	TMEM230	-	1	420,	0,
chr12:121429096-121429501	KDM2B	-	1	405,	0,
chr12:121493817-121494243	KDM2B	-	1	426,	0,
chr20:13389392-13389658	TASP1	-	1	266,	0,
chr12:112917594-112918002	OAS1	+	1	408,	0,
chr12:112919550-112919964	OAS1	+	1	414,	0,
chr12:120196699-120197327	RPLP0	-	2	234,5,	0,623,
chr12:120210439-120210666	PXN	-	1	227,	0,
chr20:5937800-5938208	TRMT6	-	1	408,	0,
chr12:118145230-118145584	PEBP1	+	1	354,	0,
chr12:118144793-118145219	PEBP1	+	1	426,	0,
chr12:111644025-111644457	BRAP	-	1	432,	0,
chr12:112022624-112023044	ERP29	+	1	420,	0,
chr16:31190953-31191605	FUS	+	2	156,206,	0,446,
chrX:70165949-70166324	IGBP1	+	1	375,	0,
chr19:35166266-35169881	FXYD5	+	2	58,315,	0,3300,
chr19:34686021-34686397	ZNF302	+	1	376,	0,
chr19:34683827-34684205	ZNF302	+	1	378,	0,
chr19:35026112-35026471	GRAMD1A	+	1	359,	0,
chr19:35010243-35010729	GRAMD1A	+	1	486,	0,
chr16:4511256-4511682	CDIP1	-	1	426,	0,
chr11:62624826-62625072	GANAB	-	1	246,	0,
chr12:6777776-6778455	LAG3	+	2	144,211,	0,468,
chr12:6747996-6748223	MLF2	-	1	227,	0,
chr14:94050872-94051268	DDX24	-	1	396,	0,
chr14:64486739-64487225	ZBTB25	-	1	486,	0,
chr12:8097404-8097818	NECAP1	+	1	414,	0,
chrX:153929855-153930839	ARHGAP4	-	2	367,76,	0,908,
chrX:153907367-153907607	ARHGAP4	-	1	240,	0,
chrX:153911162-153911756	ARHGAP4	-	1	594,	0,
chr19:40629450-40629818	LTBP4	+	1	368,	0,
chr19:40447765-40448043	BLVRB	-	1	278,	0,
chr9:92031084-92031522	SPTLC1	-	1	438,	0,
chr14:96531491-96532759	PAPOLA	+	3	94,88,248,	0,840,1020,
chr14:96566759-96567111	PAPOLA	+	1	352,	0,
chr14:96533074-96533470	PAPOLA	+	1	396,	0,
chr14:96531587-96531762	PAPOLA	+	1	175,	0,
chr14:99511111-99511615	CCNK	+	1	504,	0,
chr3:51968454-51968886	PCBP4	-	1	432,	0,
chr3:51957454-51957680	PCBP4	-	1	226,	0,
chr1:192579570-192580024	RGS1	+	1	454,	0,
chr16:30092314-30092547	YPEL3	-	1	233,	0,
chr16:30093688-30094180	YPEL3	-	1	492,	0,
chr7:141006118-141006532	MRPS33	-	1	414,	0,
chr7:140702866-140706706	NDUFB2	+	3	143,102,143,	0,1994,3697,
chr7:140694768-140695158	NDUFB2	+	1	390,	0,
chr1:26945598-26946444	NUDC	+	2	87,314,	0,532,
chr1:26946501-26946871	NUDC	+	1	370,	0,
chr4:1339761-1340147	MAEA	+	1	386,	0,
chr19:10286278-10286615	ICAM1	+	1	337,	0,
chr19:46719511-46719746	STRN4	-	1	235,	0,
chr12:69353868-69354234	LYZ	+	1	366,	0,
chr1:20499448-20499681	MUL1	-	1	233,	0,
chr15:64963022-64963248	SPG21	-	1	226,	0,
chr3:186585434-186585800	DNAJB11	+	1	366,	0,
chr3:186583909-186585418	DNAJB11	+	3	66,158,74,	0,521,1435,
chr19:49480405-49486231	FLT3LG	+	3	70,67,216,	0,147,5610,
chr16:1362986-1363430	GNPTG	+	1	444,	0,
chr19:8262039-8262421	CERS4	+	1	382,	0,
chr19:7533499-7534009	MCOLN1	+	2	153,250,	0,260,
chr1:21727785-21728223	USP48	-	1	438,	0,
chr16:70252298-70252671	AARS1	-	1	373,	0,
chr16:74451930-74453264	GLG1	-	2	200,93,	0,1241,
chr16:74459721-74460501	GLG1	-	1	780,	0,
chr16:24824388-24824892	TNRC6A	+	1	504,	0,
chr4:55904649-55905081	EXOC1	+	1	432,	0,
chr7:76505616-76505995	DTX2	+	1	379,	0,
chr7:107919147-107920305	DLD	+	1	1158,	0,
chr7:107919849-107919969	DLD	+	1	120,	0,
chr18:56602763-56614501	TXNL1	-	3	292,103,77,	0,8230,11661,
chr3:32482695-32483103	CMTM6	-	1	408,	0,
chr3:32483104-32483644	CMTM6	-	1	540,	0,
chr1:241497640-241502512	FH	-	3	329,152,69,	0,2797,4803,
chr4:25747433-25747703	SEL1L3	-	1	270,	0,
chr3:133589903-133590261	CDV3	+	1	358,	0,
chr17:18209585-18209954	ALKBH5	+	1	369,	0,
chr17:5514094-5514556	NLRP1	-	1	462,	0,
chr17:4959226-4959431	SPAG7	-	1	205,	0,
chr17:44011188-44011412	TMEM101	-	1	224,	0,
chr17:44011718-44012150	TMEM101	-	1	432,	0,
chr3:112362458-112362812	CD200	+	1	354,	0,
chr14:24138365-24138967	PSME1	+	3	33,85,231,	0,109,371,
chr14:35085467-35085721	PPP2R3C	-	1	254,	0,
chr14:35098170-35098878	PPP2R3C	-	1	708,	0,
chr14:22951430-22952519	HAUS4	-	2	258,191,	0,898,
chr14:20447001-20447653	OSGEP	-	3	277,97,38,	0,421,614,
chr14:24159881-24160660	RNF31	+	3	78,167,140,	0,358,639,
chr14:30721894-30735850	SCFD1	+	4	22,64,67,264,	0,600,12896,13692,
chr14:21210866-21211310	HNRNPC	-	1	444,	0,
chr14:21210523-21210871	HNRNPC	-	1	348,	0,
chr14:21211776-21231090	HNRNPC	-	4	146,156,46,93,	0,1184,18543,19221,
chr14:21351476-21351693	SUPT16H	-	1	217,	0,
chr14:21487614-21489284	TOX4	+	3	78,259,111,	0,976,1559,
chr14:21496628-21497030	TOX4	+	1	402,	0,
chr14:39136453-39136939	GEMIN2	+	1	486,	0,
chr14:24239643-24239862	TINF2	-	1	219,	0,
chr15:43866670-43867054	WDR76	+	1	384,	0,
chr15:42532420-42533278	SNAP23	+	1	858,	0,
chr15:42532474-42532660	SNAP23	+	1	186,	0,
chr6:158766089-158766467	EZR	-	1	378,	0,
chr6:158766476-158766926	EZR	-	1	450,	0,
chr12:56160049-56161643	MYL6	+	3	98,76,256,	0,194,1338,
chr17:35009065-35009473	RFFL	-	1	408,	0,
chr17:75827225-75827475	UNC13D	-	1	250,	0,
chr17:76778356-76778782	MFSD11	+	1	426,	0,
chr17:76778908-76779328	MFSD11	+	1	420,	0,
chr8:26657745-26658178	DPYSL2	+	1	433,	0,
chr1:217619881-217620313	GPATCH2	-	1	432,	0,
chr22:45185270-45185684	NUP50	+	1	414,	0,
chr22:45187638-45188017	NUP50	+	1	379,	0,
chr22:19968659-19969079	COMT	+	1	420,	0,
chr22:17179242-17179662	ADA2	-	1	420,	0,
chr6:127289681-127290191	ECHDC1	-	1	510,	0,
chr3:37052932-37053394	LRRFIP2	-	1	462,	0,
chr3:37053622-37054534	LRRFIP2	-	2	338,123,	0,789,
chrX:75304242-75304656	UPRT	+	1	414,	0,
chr12:54241535-54246219	CBX5	-	2	369,104,	0,4580,
chr2:47482847-47483285	MSH2	+	1	438,	0,
chr5:56895531-56896152	MAP3K1	+	1	621,	0,
chr19:12677070-12677190	DHPS	-	1	120,	0,
chr19:12796747-12799896	HOOK2	-	2	418,37,	0,3112,
chr11:118602567-118603005	ARCN1	+	1	438,	0,
chr9:105775471-105775867	TMEM38B	+	1	396,	0,
chr9:105774769-105775459	TMEM38B	+	1	690,	0,
chr9:120816287-120816713	PSMD5	-	1	426,	0,
chr9:122392929-122393355	PTGS1	+	1	426,	0,
chr9:129006742-129007096	NUP188	+	1	354,	0,
chr9:98080964-98083077	NANS	+	2	117,231,	0,1882,
chr9:98199011-98199299	TBC1D2	-	1	288,	0,
chr10:96191620-96196958	BLNK	-	2	471,50,	0,5288,
chr10:28619612-28620002	WAC	+	1	390,	0,
chr10:28620601-28621051	WAC	+	1	450,	0,
chr10:28620165-28620603	WAC	+	1	438,	0,
chr10:35179484-35179916	CREM	+	1	432,	0,
chr10:35211317-35212295	CREM	+	1	978,	0,
chr10:35211725-35212781	CREM	+	1	1056,	0,
chr16:1788820-1789186	NUBP2	+	1	366,	0,
chr6:35573585-35573809	FKBP5	-	1	224,	0,
chr6:35586803-35591248	FKBP5	-	2	313,118,	0,4327,
chr6:35870427-35886781	SRPK1	-	5	66,24,164,105,57,	0,507,2136,3806,16297,
chr6:43671303-43671691	MRPS18A	-	1	388,	0,
chr6:52686215-52686588	TMEM14A	+	1	373,	0,
chr6:52453263-52453671	EFHC1	+	1	408,	0,
chr6:52405439-52405877	EFHC1	+	1	438,	0,
chr6:44253512-44253888	HSP90AB1	+	1	376,	0,
chr6:44446679-44447093	CDC5L	+	1	414,	0,
chr10:68341807-68342324	HNRNPH3	+	2	43,346,	0,171,
chr10:68342815-68343191	HNRNPH3	+	1	376,	0,
chr9:27060509-27062930	IFT74	+	2	141,312,	0,2109,
chr19:18070519-18070915	IL12RB1	-	1	396,	0,
chr19:18058995-18059384	IL12RB1	-	1	389,	0,
chr1:86742257-86743819	SH3GLB1	+	2	178,691,	0,871,
chr19:10832373-10832805	TMED1	-	1	432,	0,
chr10:114431113-114431357	ABLIM1	-	1	244,	0,
chr10:27538169-27538565	RAB18	+	1	396,	0,
chr10:27539425-27539893	RAB18	+	1	468,	0,
chr10:27538773-27539241	RAB18	+	1	468,	0,
chr10:38359765-38360161	HSD17B7P2	+	1	396,	0,
chr10:70111896-70112282	MACROH2A2	+	1	386,	0,
chr19:18151315-18151692	MAST3	+	1	377,	0,
chr19:17228211-17229219	OCEL1	+	2	97,210,	0,798,
chr19:17212912-17213350	MYO9B	+	1	438,	0,
chr19:38328514-38329102	KCNK6	+	1	588,	0,
chr19:38380974-38383543	PSMD8	+	3	24,110,290,	0,1143,2279,
chr19:38383556-38383824	PSMD8	+	1	268,	0,
chr19:38382415-38383033	PSMD8	+	1	618,	0,
chr16:30887724-30892679	BCL7C	-	3	265,84,93,	0,1136,4862,
chr19:1272818-1273232	CIRBP	+	1	414,	0,
chr19:1274243-1274866	CIRBP	+	2	196,217,	0,406,
chr19:1242513-1244825	ATP5F1D	+	4	95,87,124,88,	0,1584,1802,2224,
chr19:1244441-1244735	ATP5F1D	+	1	294,	0,
chrY:7379266-7379698	PRKY	+	1	432,	0,
chrY:7381171-7381548	PRKY	+	1	377,	0,
chr19:8488761-8489114	HNRNPM	+	1	353,	0,
chr19:8438626-8439017	MARCHF2	+	1	391,	0,
chr19:14565209-14565980	TECR	+	3	80,44,236,	0,409,535,
chr19:2426498-2426948	TIMM13	-	1	450,	0,
chr19:541703-542092	CDC34	+	1	389,	0,
chr9:21862489-21863071	MTAP	+	1	582,	0,
chr19:1088103-1088523	POLR2E	-	1	420,	0,
chr19:2099226-2099593	IZUMO4	+	1	367,	0,
chr11:563656-564025	RASSF7	+	1	369,	0,
chr19:2477858-2478259	GADD45B	+	1	401,	0,
chr22:20112235-20112673	TRMT2A	-	1	438,	0,
chr22:20125274-20127355	RANBP1	+	3	161,64,400,	0,1029,1681,
chr22:20441519-20441778	KLHL22	-	1	259,	0,
chr22:20587249-20587632	MED15	+	1	383,	0,
chr22:20883465-20888055	SNAP29	+	2	103,376,	0,4214,
chr22:20953175-20953747	CRKL	+	1	572,	0,
chr22:23834124-23834580	SMARCB1	+	1	456,	0,
chr22:23836676-23837186	DERL3	-	2	285,122,	0,388,
chr22:17689021-17702458	BCL2L13	+	2	120,215,	0,13222,
chr22:17728767-17729259	BCL2L13	+	1	492,	0,
chr22:17696112-17696250	BCL2L13	+	1	138,	0,
chr22:23971365-23973848	DDT	-	2	257,80,	0,2403,
chr22:30262829-30263069	OSM	-	1	240,	0,
chr22:24178259-24178628	CABIN1	+	1	369,	0,
chr22:30334099-30334555	SF3A1	-	1	456,	0,
chr22:30333646-30334096	SF3A1	-	1	450,	0,
chr22:30342713-30345187	SF3A1	-	2	165,254,	0,2220,
chr22:21697540-21697972	PPIL2	+	1	432,	0,
chr22:21700770-21701268	YPEL1	-	1	498,	0,
chr22:21700480-21700798	YPEL1	-	1	318,	0,
chr22:24568043-24572191	SNRPD3	+	2	132,275,	0,3873,
chr22:24572206-24572692	SNRPD3	+	1	486,	0,
chr22:21768980-21772941	MAPK1	-	2	339,68,	0,3893,
chr22:21760266-21760716	MAPK1	-	1	450,	0,
chr22:24628692-24629005	GGT1	+	1	313,	0,
chr22:37314970-37315341	CYTH4	+	1	371,	0,
chr22:19133882-19134308	ESS2	-	1	426,	0,
chr22:37469063-37469274	MFNG	-	1	211,	0,
chr22:25728930-25729294	GRK3	+	1	364,	0,
chr22:37633190-37633564	GGA1	+	1	374,	0,
chr22:19440825-19441251	HIRA	-	1	426,	0,
chr22:19441415-19447450	HIRA	-	2	278,72,	0,5963,
chr22:37653798-37656067	SH3BP1	+	2	74,141,	0,2128,
chr22:37655655-37655924	SH3BP1	+	1	269,	0,
chr22:37678504-37679802	LGALS1	+	2	149,199,	0,1099,
chr22:31281594-31281885	PIK3IP1	-	1	291,	0,
chr22:37691195-37693547	Z83844.1	+	2	228,215,	0,2137,
chr22:26491594-26491990	SRRD	+	1	396,	0,
chr22:31325804-31326015	PATZ1	-	1	211,	0,
chr22:37774159-37774573	TRIOBP	+	1	414,	0,
chr22:37773756-37774170	TRIOBP	+	1	414,	0,
chr22:26491876-26492284	TFIP11	-	1	408,	0,
chr22:37878093-37888688	EIF3L	+	3	77,79,262,	0,8672,10333,
chr22:41674753-41675167	SNU13	-	1	414,	0,
chr22:41673933-41674165	SNU13	-	1	232,	0,
chr22:37959374-37967860	POLR2F	+	3	101,70,235,	0,7725,8251,
chr22:38075290-38075701	PICK1	+	1	411,	0,
chr22:41938737-41938963	CENPM	-	1	226,	0,
chr22:42160013-42160324	TCF20	-	1	311,	0,
chr22:28757135-28757515	HSCB	+	1	380,	0,
chr22:28745890-28757135	HSCB	+	3	117,46,57,	0,5351,11188,
chr22:38673485-38673854	CBY1	+	1	369,	0,
chr22:38684126-38684540	TOMM22	+	1	414,	0,
chr22:28794555-28794772	XBP1	-	1	217,	0,
chr22:28795009-28795507	XBP1	-	1	498,	0,
chr22:32387582-32387811	RTCB	-	1	229,	0,
chr22:38685543-38685885	JOSD1	-	1	342,	0,
chr22:32498463-32498829	FBXO7	+	1	366,	0,
chr22:50443934-50444454	PPP6R2	+	2	182,255,	0,265,
chr22:50446746-50447160	SBF1	-	1	414,	0,
chr22:38734725-38734964	SUN2	-	1	239,	0,
chr22:38778449-38778881	SUN2	-	1	432,	0,
chr22:42618766-42619186	CYB5R3	-	1	420,	0,
chr22:38778508-38778738	DNAL4	-	1	230,	0,
chr22:50502949-50503198	LMF2	-	1	249,	0,
chr22:42869721-42870129	PACSIN2	-	1	408,	0,
chr22:29327768-29328254	AP1B1	-	1	486,	0,
chr22:35265062-35265680	HMGXB4	+	1	618,	0,
chr22:35347615-35347992	TOM1	+	1	377,	0,
chr22:35323014-35323422	TOM1	+	1	408,	0,
chr22:50578959-50579178	CHKB	-	1	219,	0,
chr22:43129357-43129712	BIK	+	1	355,	0,
chr22:35393845-35394207	HMOX1	+	1	362,	0,
chr22:43132815-43133247	MCAT	-	1	432,	0,
chr22:29554752-29555178	THOC5	-	1	426,	0,
chr22:29508183-29511315	THOC5	-	2	336,209,	0,2923,
chr22:35424141-35424573	MCM5	+	1	432,	0,
chr22:39103682-39104067	APOBEC3H	+	1	385,	0,
chr22:50624965-50625391	ARSA	-	1	426,	0,
chr22:43162855-43163242	TSPO	+	1	387,	0,
chr22:43166622-43166849	TTLL12	-	1	227,	0,
chr22:39130723-39131155	CBX7	-	1	432,	0,
chr22:39312882-39313636	RPL3	-	3	101,118,2,	0,309,752,
chr22:29730956-29731182	ZMAT5	-	1	226,	0,
chr22:39376135-39377974	SYNGR1	+	2	61,376,	0,1463,
chr22:39431511-39431955	TAB1	+	1	444,	0,
chr22:30027482-30027950	MTMR3	+	1	468,	0,
chr22:39515803-39516211	MIEF1	+	1	408,	0,
chr22:36267164-36267530	APOL1	+	1	366,	0,
chr22:36281645-36281975	MYH9	-	1	330,	0,
chr22:43989230-43996590	SAMM50	+	3	26,140,252,	0,1035,7108,
chr22:36467046-36467282	TXN2	-	1	236,	0,
chr22:36467412-36467706	TXN2	-	1	294,	0,
chr22:39971002-39971440	GRAP2	+	1	438,	0,
chr22:39972881-39973445	GRAP2	+	1	564,	0,
chr22:39964331-39964781	GRAP2	+	1	450,	0,
chr22:40323263-40323917	TNRC6B	+	1	654,	0,
chr22:40325644-40326058	TNRC6B	+	1	414,	0,
chr22:40328663-40329065	TNRC6B	+	1	402,	0,
chr22:40409734-40410172	SGSM3	+	1	438,	0,
chr22:36758202-36758405	IFT27	-	1	203,	0,
chr22:45195613-45196477	KIAA0930	-	1	864,	0,
chr22:45194048-45194438	KIAA0930	-	1	390,	0,
chr22:36877648-36878017	NCF4	+	1	369,	0,
chr22:36940081-36940439	CSF2RB	+	1	358,	0,
chr22:40770029-40770455	SLC25A17	-	1	426,	0,
chr22:45295533-45295874	UPK3A	+	1	341,	0,
chr22:45328404-45328854	FAM118A	+	1	450,	0,
chr22:37063012-37063390	KCTD17	+	1	378,	0,
chr22:40826068-40826488	ST13	-	1	420,	0,
chr22:40826477-40827273	ST13	-	2	188,177,	0,619,
chr22:40824535-40824925	ST13	-	1	390,	0,
chr22:40825068-40825512	ST13	-	1	444,	0,
chr22:40964056-40972714	RBX1	+	3	60,84,238,	0,3743,8420,
chr22:41230889-41231271	L3MBTL2	+	1	382,	0,
chr22:41245611-41245841	RANGAP1	-	1	230,	0,
chr22:41359758-41360147	ZC3H7B	+	1	389,	0,
chr22:41528546-41528989	ACO2	+	1	443,	0,
chr22:41528784-41529198	POLR3H	-	1	414,	0,
chr22:46356955-46357340	TRMU	+	1	385,	0,
chr22:41600813-41603302	DESI1	-	2	376,43,	0,2446,
chr22:46684410-46684647	CERK	-	1	237,	0,
chr14:24438025-24438463	KHNYN	+	1	438,	0,
chr14:45115822-45118066	FKBP3	-	2	429,38,	0,2206,
chr14:45121441-45130797	FKBP3	-	3	178,106,98,	0,8353,9258,
chr14:24606480-24606703	GZMH	-	1	223,	0,
chr14:24630954-24631212	GZMB	-	1	258,	0,
chr14:22900635-22901163	RBM23	-	1	528,	0,
chr14:22920525-22920742	PRMT5	-	1	217,	0,
chr14:50108632-50108864	VCPKMT	-	1	232,	0,
chr14:50905166-50905580	PYGL	-	1	414,	0,
chr14:52727624-52728056	PSMC6	+	1	432,	0,
chr14:54426881-54427295	CNIH1	-	1	414,	0,
chr14:54538242-54538662	CGRRF1	+	1	420,	0,
chr14:67337951-67338491	ATP6V1D	-	1	540,	0,
chr14:67340384-67349116	ATP6V1D	-	5	133,65,102,43,79,	0,2988,5384,7025,8653,
chr14:67589159-67589831	PIGH	-	1	672,	0,
chr14:67592709-67593213	PIGH	-	1	504,	0,
chr14:67589712-67589880	PIGH	-	1	168,	0,
chr14:58263736-58272012	PSMA3	+	5	33,45,66,63,161,	0,3738,6682,7198,8115,
chr14:67651065-67653489	VTI1B	-	2	415,52,	0,2372,
chr14:58408568-58409114	TIMM9	-	1	546,	0,
chr14:77331124-77331562	GSTZ1	+	1	438,	0,
chr14:77469103-77469472	AHSA1	+	1	369,	0,
chr14:77511936-77512398	SPTLC2	-	1	462,	0,
chr14:77505997-77506226	SPTLC2	-	1	229,	0,
chr14:92688628-92688994	RIN3	+	1	366,	0,
chr14:77673001-77673397	ALKBH1	-	1	396,	0,
chr14:77731020-77737056	SNW1	-	5	108,115,64,68,85,	0,1465,3927,4917,5951,
chr14:77722809-77723229	SNW1	-	1	420,	0,
chr14:92939738-92940248	ITPK1	-	1	510,	0,
chr14:60144728-60149488	DHRS7	-	2	284,135,	0,4625,
chr14:60292985-60293417	PPM1A	+	1	432,	0,
chr14:69380128-69380335	ERH	-	1	207,	0,
chr14:61747890-61748259	HIF1A	+	1	369,	0,
chr14:69714782-69715144	SUSD6	+	1	362,	0,
chr14:69771639-69772005	SRSF5	+	1	366,	0,
chr14:69768607-69771102	SRSF5	+	5	66,97,68,72,107,	0,191,575,1860,2388,
chr14:69771362-69771638	SRSF5	+	1	276,	0,
chr14:69770204-69770465	SRSF5	+	1	261,	0,
chr14:103340955-103341429	EIF5	+	1	474,	0,
chr14:103342816-103343242	EIF5	+	1	426,	0,
chr14:95086228-95086441	DICER1	-	1	213,	0,
chr14:103733294-103733668	ZFYVE21	+	1	374,	0,
chr14:64458195-64460067	MTHFD1	+	2	111,308,	0,1564,
chr14:95709952-95710390	TCL1A	-	1	438,	0,
chr14:88612608-88613040	ZC3H14	+	1	432,	0,
chr14:88609673-88611941	ZC3H14	+	3	129,105,196,	0,1161,2072,
chr16:1510087-1510457	TELO2	+	1	370,	0,
chr14:96386870-96387288	GSKIP	+	1	418,	0,
chr14:96875857-96881814	VRK1	+	2	262,637,	0,5320,
chr14:90270332-90272673	PSMC1	+	2	19,400,	0,1941,
chr14:90870789-90871173	RPS6KA5	-	1	384,	0,
chr14:90942803-90943193	RPS6KA5	-	1	390,	0,
chr14:90871451-90871871	RPS6KA5	-	1	420,	0,
chr14:91457611-91457855	PPP4R3A	-	1	244,	0,
chr14:91457971-91458541	PPP4R3A	-	1	570,	0,
chr14:23025799-23026225	PSMB5	-	1	426,	0,
chr14:100276617-100277807	YY1	+	2	30,389,	0,801,
chr14:100278079-100278697	YY1	+	1	618,	0,
chr14:100280685-100281105	YY1	+	1	420,	0,
chr14:20311368-20311590	CCNB1IP1	-	1	222,	0,
chr14:20457420-20457772	APEX1	+	1	352,	0,
chr14:23325780-23326185	PABPN1	+	1	405,	0,
chr14:23323416-23325416	PABPN1	+	4	66,86,150,169,	0,549,722,1831,
chr14:23324942-23325245	PABPN1	+	1	303,	0,
chr14:102348218-102348656	CINP	-	1	438,	0,
chr14:35029183-35029567	SRP54	+	1	384,	0,
chr14:21385194-21385494	CHD8	-	1	300,	0,
chr14:24103760-24104192	PCK2	+	1	432,	0,
chr14:35273707-35274127	PRORP	+	1	420,	0,
chr14:35270517-35273716	PRORP	+	2	78,281,	0,2918,
chr14:24123659-24124091	DCAF11	+	1	432,	0,
chr14:24124907-24125242	DCAF11	+	1	335,	0,
chr14:35313012-35317493	PSMA6	+	3	46,93,244,	0,1349,4237,
chr14:35401898-35402646	NFKBIA	-	2	161,252,	0,496,
chr14:24138959-24139373	EMC9	-	2	236,13,	0,401,
chr14:24143362-24144011	PSME2	-	3	126,85,36,	0,223,613,
chr14:24179794-24180257	REC8	+	2	111,247,	0,216,
chr14:24189149-24189401	TM9SF1	-	1	252,	0,
chr14:39092784-39093252	SEC23A	-	1	468,	0,
chr14:24238872-24239242	GMPR2	+	1	370,	0,
chr14:39177903-39180863	PNN	+	4	12,154,137,360,	0,1188,1421,2600,
chr14:39181664-39182294	PNN	+	1	630,	0,
chr14:24265538-24266435	RABGGTA	-	2	224,5,	0,892,
chr20:45947651-45948023	PCIF1	+	1	372,	0,
chr20:35002404-35002647	TRPC4AP	-	1	243,	0,
chr20:25297620-25298012	PYGB	+	1	392,	0,
chr20:25300153-25300573	ABHD12	-	1	420,	0,
chr20:46129057-46129729	CD40	+	1	672,	0,
chr20:35302566-35302822	UQCC1	-	1	256,	0,
chr20:47210399-47210837	ZMYND8	-	1	438,	0,
chr20:43642563-43647277	IFT52	+	2	60,341,	0,4373,
chr20:36651766-36651989	NDRG3	-	1	223,	0,
chr20:36612429-36612909	SLA2	-	1	480,	0,
chr20:36612085-36612557	RAB5IF	+	1	472,	0,
chr20:51387836-51388226	NFATC2	-	1	390,	0,
chr20:45079582-45080021	STK4	+	1	439,	0,
chr20:45078684-45079110	STK4	+	1	426,	0,
chr20:50890297-50890705	ADNP	-	1	408,	0,
chr20:54215111-54219704	PFDN4	+	2	328,685,	0,3908,
chr20:56403815-56404373	CSTF1	+	1	558,	0,
chr20:57378108-57378516	RAE1	+	1	408,	0,
chr20:63891171-63891545	TPD52L2	+	1	374,	0,
chr20:63931421-63931847	DNAJC5	+	1	426,	0,
chr20:63935650-63936031	DNAJC5	+	1	381,	0,
chr20:58994744-58995133	NELFCD	+	1	389,	0,
chr20:58995185-58995405	CTSZ	-	1	220,	0,
chr20:64031941-64033100	PRPF6	+	2	102,259,	0,900,
chr20:59026226-59026654	TUBB1	+	1	428,	0,
chr20:59033145-59033359	PRELID3B	-	1	214,	0,
chr20:59034216-59034666	PRELID3B	-	1	450,	0,
chr20:59034761-59036544	PRELID3B	-	2	364,73,	0,1710,
chr20:62200803-62201229	MTG2	+	1	426,	0,
chr20:62136733-62139946	PSMA7	-	5	215,61,118,121,165,	0,631,1438,2342,3048,
chr20:62800197-62800683	MRGBP	+	1	486,	0,
chr20:62904913-62905399	DIDO1	-	1	486,	0,
chr20:62945194-62945734	GID8	+	1	540,	0,
chr20:62948131-62948475	GID8	+	1	344,	0,
chr20:63289409-63289790	ARFGAP1	+	1	381,	0,
chr20:3805763-3806121	CDC25B	+	1	358,	0,
chr20:3933038-3933470	RNF24	-	1	432,	0,
chr20:63699414-63699870	ARFRP1	-	1	456,	0,
chr20:13816400-13817280	NDUFAF5	+	3	145,81,162,	0,475,718,
chr20:397197-397559	TRIB3	+	1	362,	0,
chr20:4780023-4780228	RASSF2	-	1	205,	0,
chr20:482636-483062	CSNK2A1	-	1	426,	0,
chr20:481084-481438	CSNK2A1	-	1	354,	0,
chr20:5190091-5190493	CDS2	+	1	402,	0,
chr20:31569179-31569629	HM13	+	1	450,	0,
chr20:31541094-31541574	HM13	+	1	480,	0,
chr20:1564318-1564762	SIRPB1	-	1	444,	0,
chr20:1597266-1597698	SIRPB1	-	1	432,	0,
chr20:18560646-18561186	SEC23B	+	1	540,	0,
chr20:36549460-36549880	MYL9	+	1	420,	0,
chr20:32101487-32101856	HCK	+	1	369,	0,
chr20:32054127-32054517	HCK	+	1	390,	0,
chr20:32166893-32167258	TM9SF4	+	1	365,	0,
chr20:32161253-32165609	TM9SF4	+	2	111,314,	0,4042,
chr20:20036080-20037455	CRNKL1	-	2	281,132,	0,1243,
chr20:36890229-36890798	SAMHD1	-	1	569,	0,
chr20:36892617-36893067	SAMHD1	-	1	450,	0,
chr20:36890606-36890762	SAMHD1	-	1	156,	0,
chr20:36890842-36891274	SAMHD1	-	1	432,	0,
chr20:2657984-2658393	NOP56	+	1	409,	0,
chr20:37316897-37317260	MANBAL	+	1	363,	0,
chr20:32850047-32850405	MAPRE1	+	1	358,	0,
chr20:32848818-32849244	MAPRE1	+	1	426,	0,
chr20:33358839-33359071	CDK5RAP1	-	1	232,	0,
chr20:33707501-33707927	PXMP4	-	1	426,	0,
chr20:33854002-33854366	CHMP4B	+	1	364,	0,
chr20:33853456-33853912	CHMP4B	+	1	456,	0,
chr20:23633589-23635288	CST3	-	2	409,34,	0,1665,
chr20:38922668-38923024	PPP1R16B	+	1	356,	0,
chr20:45811041-45811427	DNTTIP1	+	1	386,	0,
chr20:34559994-34560345	MAP1LC3A	+	1	351,	0,
chr20:45841721-45843530	ACOT8	-	2	234,3,	0,1806,
chr20:24962925-24963165	APMAP	-	1	240,	0,
chr18:80046026-80046452	RBFA	+	1	426,	0,
chr18:211592-212150	USP14	+	1	558,	0,
chr18:212150-212762	USP14	+	1	612,	0,
chr18:9954456-9954876	VAPA	+	1	420,	0,
chr18:9954182-9954452	VAPA	+	1	270,	0,
chr18:2916994-2917226	LPIN2	-	1	232,	0,
chr18:2784570-2784990	SMCHD1	+	1	420,	0,
chr18:2701936-2702344	SMCHD1	+	1	408,	0,
chr18:2728563-2729013	SMCHD1	+	1	450,	0,
chr18:3255834-3256236	MYL12A	+	1	402,	0,
chr18:13124681-13125052	CEP192	+	1	371,	0,
chr18:48950972-48951344	SMAD7	-	1	372,	0,
chr18:32068827-32069253	RNF125	+	1	426,	0,
chr18:9254336-9254780	ANKRD12	+	1	444,	0,
chr18:9254827-9255379	ANKRD12	+	1	552,	0,
chr18:9255078-9257040	ANKRD12	+	1	1962,	0,
chr18:9255263-9255881	ANKRD12	+	1	618,	0,
chr18:9256398-9256572	ANKRD12	+	1	174,	0,
chr18:9254189-9254291	ANKRD12	+	1	102,	0,
chr18:23482776-23483208	RIOK3	+	1	432,	0,
chrX:100838222-100840932	CSTF2	+	2	141,218,	0,2492,
chrX:108078528-108078960	VSIG1	+	1	432,	0,
chrX:108084207-108084443	PSMD10	-	1	236,	0,
chrX:108154297-108154671	ATG4A	+	1	374,	0,
chrX:9719135-9719909	TBL1X	+	1	774,	0,
chrX:119244092-119244466	PGRMC1	+	1	374,	0,
chrX:119924989-119925415	NKAP	-	1	426,	0,
chrX:109544338-109544690	NXT2	+	1	352,	0,
chrX:111688442-111688850	ALG13	+	1	408,	0,
chrX:111684934-111688204	ALG13	+	2	168,317,	0,2953,
chrX:12823869-12824222	PRPS2	+	1	353,	0,
chrX:12922821-12923169	TLR8	+	1	348,	0,
chrX:110196368-110196746	AMMECR1	-	1	378,	0,
chrX:48604285-48605247	WDR13	+	2	104,399,	0,563,
chrX:123911841-123912279	XIAP	+	1	438,	0,
chrX:124372807-124373203	STAG2	+	1	396,	0,
chrX:124371322-124371832	STAG2	+	1	510,	0,
chrX:124372153-124372579	STAG2	+	1	426,	0,
chrX:124100533-124100911	STAG2	+	1	378,	0,
chrX:49250154-49250520	CCDC22	+	1	366,	0,
chrX:49174725-49175163	PLP2	+	1	438,	0,
chrX:153929855-153930839	NAA10	-	2	367,76,	0,908,
chrX:130064878-130065274	ELF4	-	1	396,	0,
chrX:16844590-16845010	RBBP7	-	1	420,	0,
chrX:130373006-130373361	SLC25A14	+	1	355,	0,
chrX:48903551-48903971	SLC35A2	-	1	420,	0,
chrX:48902421-48903143	PQBP1	+	3	95,62,215,	0,311,507,
chrX:154381171-154381523	EMD	+	1	352,	0,
chrX:154421359-154421726	TAZ	+	1	367,	0,
chrX:78125915-78126317	PGK1	+	1	402,	0,
chrX:78126447-78126987	PGK1	+	1	540,	0,
chrX:21994473-21994837	SMS	+	1	364,	0,
chrX:154483717-154484392	UBL4A	-	1	675,	0,
chrX:154484081-154484297	UBL4A	-	1	216,	0,
chr12:92857381-92891776	EEA1	-	3	103,126,147,	0,7479,34248,
chrX:47229612-47229997	CDK16	+	1	385,	0,
chrX:47247961-47248328	USP11	+	1	367,	0,
chrX:47247340-47247968	USP11	+	3	78,87,175,	0,271,453,
chrX:136511980-136512346	HTATSF1	+	1	366,	0,
chrX:136660067-136660390	CD40LG	+	1	323,	0,
chrX:136659389-136659791	CD40LG	+	1	402,	0,
chrX:47585563-47586789	TIMP1	+	2	103,268,	0,958,
chrX:72196754-72197602	PIN4	+	2	149,234,	0,614,
chrX:48520434-48520814	PORCN	+	1	380,	0,
chrX:54815448-54816015	MAGED2	+	2	241,134,	0,433,
chrX:48577950-48578322	RBM3	+	1	372,	0,
chrX:76177848-76178250	PBDC1	+	1	402,	0,
chrX:101397729-101398444	GLA	-	2	369,74,	0,641,
chrX:101626085-101626547	ARMCX3	+	1	462,	0,
chrX:103216839-103217246	BEX4	+	1	407,	0,
chr13:46342863-46343385	RUBCNL	-	1	522,	0,
chr13:108303340-108307065	TNFSF13B	+	3	24,149,239,	0,114,3486,
chr13:108308092-108308484	TNFSF13B	+	1	392,	0,
chr13:49259425-49267836	CDADC1	+	2	97,346,	0,8065,
chr13:98452081-98452555	STK24	-	1	474,	0,
chr19:11574660-11574874	ACP5	-	1	214,	0,
chr13:37009312-37012195	SUPT20H	-	2	496,3,	0,2880,
chr13:40729226-40749231	MRPS31	-	2	374,93,	0,19912,
chr13:49701168-49701648	KPNA3	-	1	480,	0,
chr13:41470509-41470871	RGCC	+	1	362,	0,
chr13:44433474-44433882	TSC22D1	-	1	408,	0,
chr13:76995920-76996370	CLN5	+	1	450,	0,
chr13:77002147-77002579	CLN5	+	1	432,	0,
chr13:77000987-77001359	CLN5	+	1	372,	0,
chr16:4690615-4690974	MGRN1	+	1	359,	0,
chr16:67154185-67154414	TRADD	-	1	229,	0,
chr16:30188425-30189076	CORO1A	+	2	150,216,	0,435,
chr16:30114105-30114323	MAPK3	-	1	218,	0,
chr16:47699976-47700438	PHKB	+	1	462,	0,
chr16:20924638-20925006	LYRM1	+	1	368,	0,
chr16:67870887-67871439	NUTF2	+	1	552,	0,
chr16:56841746-56844814	NUP93	+	2	86,315,	0,2753,
chr16:67828157-67828389	CENPT	-	1	232,	0,
chr16:48356168-48356546	LONP2	+	1	378,	0,
chr16:48353089-48353581	LONP2	+	1	492,	0,
chr16:48542420-48542894	N4BP1	-	1	474,	0,
chr16:57253251-57253635	ARL2BP	+	1	384,	0,
chr16:57252537-57253017	ARL2BP	+	1	480,	0,
chr16:72024139-72024559	DHODH	+	1	420,	0,
chr16:67638803-67639177	CTCF	+	1	374,	0,
chr16:67657512-67657834	ACD	-	2	171,72,	0,250,
chr16:57471663-57472009	POLR2C	+	1	346,	0,
chr16:57471355-57471655	POLR2C	+	1	300,	0,
chr16:57463567-57464005	POLR2C	+	1	438,	0,
chr16:67662400-67662778	PARD6A	+	1	378,	0,
chr16:58021260-58021618	USB1	+	1	358,	0,
chr16:69463434-69463896	CYB5B	+	1	462,	0,
chr16:69462798-69463218	CYB5B	+	1	420,	0,
chr16:1770286-1770592	NME3	-	1	306,	0,
chr16:74305263-74305869	PSMD7	+	1	606,	0,
chr16:74305916-74306288	PSMD7	+	1	372,	0,
chr16:68300985-68301411	SLC7A6OS	-	1	426,	0,
chr16:68300576-68300972	SLC7A6OS	-	1	396,	0,
chr16:68301434-68301823	SLC7A6	+	1	389,	0,
chr16:74873527-74873959	WDR59	-	1	432,	0,
chr16:80975725-80976181	CMC2	-	1	456,	0,
chr16:287440-287678	AXIN1	-	1	238,	0,
chr16:3022625-3022844	HCFC1R1	-	1	219,	0,
chr16:83915806-83916238	MLYCD	+	1	432,	0,
chr16:85480-85851	MPG	+	1	371,	0,
chr16:5024844-5025105	NAGPA	-	1	261,	0,
chr16:84779553-84779922	USP10	+	1	369,	0,
chr16:84779219-84779585	USP10	+	1	366,	0,
chr16:2055515-2055953	TSC2	+	1	438,	0,
chr16:400259-400775	NME4	+	1	516,	0,
chr16:854429-869099	LMF1	-	2	276,155,	0,14515,
chr16:1445270-1445726	CLCN7	-	1	456,	0,
chr16:729362-729776	HAGHL	+	1	414,	0,
chr16:721883-722590	ANTKMT	+	3	57,49,281,	0,201,426,
chr16:682392-682800	STUB1	+	1	408,	0,
chr16:10767970-10769351	NUBP1	+	2	61,304,	0,1077,
chr16:1324976-1325420	UBE2I	+	1	444,	0,
chr16:88715338-88715589	PIEZO1	-	1	251,	0,
chr16:11872614-11873034	GSPT1	-	1	420,	0,
chr16:3409028-3409364	ZNF174	+	1	336,	0,
chr16:2771879-2777049	ELOB	-	3	222,104,56,	0,3572,5114,
chr16:23466532-23466982	GGA2	-	1	450,	0,
chr16:23466039-23466555	GGA2	-	1	516,	0,
chr16:12664529-12664967	CPPED1	-	1	438,	0,
chr16:12663407-12663857	CPPED1	-	1	450,	0,
chr16:12662087-12662501	CPPED1	-	1	414,	0,
chr16:12663062-12663404	CPPED1	-	1	342,	0,
chr16:4509431-4509978	HMOX2	+	2	106,349,	0,198,
chr16:4509979-4510347	HMOX2	+	1	368,	0,
chr16:4456360-4456775	DNAJA3	+	1	415,	0,
chr16:4354477-4354915	CORO7-PAM16	-	1	438,	0,
chr16:14650221-14650653	BFAR	+	1	432,	0,
chr16:14649821-14650187	BFAR	+	1	366,	0,
chr16:14668436-14668970	BFAR	+	1	534,	0,
chr16:14668928-14669236	BFAR	+	1	308,	0,
chr16:53491290-53491648	RBL2	+	1	358,	0,
chr16:29665167-29665575	QPRT	+	1	408,	0,
chr16:29670500-29670932	QPRT	+	1	432,	0,
chr16:29810802-29811164	MAZ	+	1	362,	0,
chr16:31039627-31040225	STX4	+	3	23,94,313,	0,96,285,
chr16:31034500-31034938	STX4	+	1	438,	0,
chr16:29858357-29858587	CDIPT	-	1	230,	0,
chr16:31112193-31112637	BCKDK	+	1	444,	0,
chr16:31130573-31131393	KAT8	+	3	32,153,198,	0,173,622,
chr16:14895956-14896157	NOMO1	+	1	201,	0,
chr16:27451677-27452042	IL21R	+	1	365,	0,
chr16:19224625-19250112	SYT17	+	2	212,171,	0,25316,
chr16:19700337-19700745	VPS35L	+	1	408,	0,
chr16:30774844-30775270	RNF40	+	1	426,	0,
chr15:67201612-67202026	AAGAB	-	1	414,	0,
chr15:63141698-63142061	LACTB	+	1	363,	0,
chr15:74802503-74802995	CSK	+	1	492,	0,
chr15:74802982-74803186	CSK	+	1	204,	0,
chr15:64445036-64455303	TRIP4	+	2	71,306,	0,9961,
chr15:65002444-65002852	MTFMT	-	1	408,	0,
chr15:65877837-65888217	RAB11A	+	3	117,79,516,	0,1834,9864,
chr15:65889079-65889535	RAB11A	+	1	456,	0,
chr15:78921706-78922126	CTSH	-	1	420,	0,
chr15:80181018-80186403	FAH	+	2	140,273,	0,5112,
chr15:41899393-41899801	EHD4	-	1	408,	0,
chr15:42211122-42211512	TMEM87A	-	1	390,	0,
chr15:42210447-42210850	TMEM87A	-	1	403,	0,
chr15:42415089-42415509	ZNF106	-	1	420,	0,
chr15:42412823-42413039	ZNF106	-	1	216,	0,
chr15:49634650-49643781	DTWD1	+	2	143,450,	0,8681,
chr15:29267883-29269029	FAM189A1	-	1	1146,	0,
chr15:29268571-29268715	FAM189A1	-	1	144,	0,
chr15:50285827-50286241	GABPB1	-	1	414,	0,
chr15:51447711-51448096	DMXL2	-	1	385,	0,
chr15:40767805-40774415	DNAJC17	-	3	256,109,59,	0,5922,6551,
chr15:44561696-44562170	EIF3J	+	1	474,	0,
chr15:44562411-44562873	EIF3J	+	1	462,	0,
chr15:44561118-44561808	EIF3J	+	1	690,	0,
chr15:40903594-40903975	VPS18	+	1	381,	0,
chr15:45607201-45607921	BLOC1S6	+	1	720,	0,
chr15:45609337-45609769	BLOC1S6	+	1	432,	0,
chr8:66860083-66860521	SGK3	+	1	438,	0,
chr8:67153959-67159097	CSPP1	+	3	176,148,106,	0,4488,5032,
chr8:67118218-67132154	CSPP1	+	3	150,77,203,	0,525,13733,
chr8:37843812-37844274	BRF2	-	1	462,	0,
chr8:27285699-27286119	TRIM35	-	1	420,	0,
chr8:81701656-81702082	ZFAND1	-	1	426,	0,
chr8:81702359-81703141	ZFAND1	-	2	505,172,	0,610,
chr8:85481129-85481493	CA2	+	1	364,	0,
chr8:89790076-89790574	RIPK2	+	1	498,	0,
chr8:89790581-89791064	RIPK2	+	1	483,	0,
chr8:89935369-89943381	NBN	-	3	242,48,128,	0,1657,7884,
chr8:89953224-89958862	NBN	-	3	466,271,137,	0,2059,5501,
chr8:97143132-97143570	CPQ	+	1	438,	0,
chr8:90044859-90052066	DECR1	+	3	135,61,228,	0,6818,6979,
chr8:97852234-97852642	LAPTM4B	+	1	408,	0,
chr8:42331888-42332653	IKBKB	+	1	765,	0,
chr8:60591915-60621038	RAB2A	+	3	53,67,364,	0,26665,28759,
chr8:60558814-60591946	RAB2A	+	5	108,66,81,91,88,	0,13232,25394,25909,33044,
chr8:60621542-60622088	RAB2A	+	1	546,	0,
chr8:108201609-108214747	EIF3E	-	4	313,133,101,140,	0,1374,1792,12998,
chr8:108486555-108486981	EMC2	+	1	426,	0,
chr8:65602780-65603218	ARMC1	-	1	438,	0,
chr8:140516353-140516737	CHRAC1	+	1	384,	0,
chr8:143562680-143563062	GSDMD	+	1	382,	0,
chr8:143612618-143612838	TSTA3	-	1	220,	0,
chr8:143579697-143580141	EEF1D	-	2	132,129,	0,315,
chr8:125021919-125022283	SQLE	+	1	364,	0,
chr8:19851688-19852083	INTS10	+	1	395,	0,
chr8:19823243-19824179	INTS10	+	2	197,306,	0,630,
chr8:9030543-9030969	ERI1	+	1	426,	0,
chr8:30104431-30106117	LEPROTL1	+	2	54,371,	0,1315,
chr8:30107712-30108114	LEPROTL1	+	1	402,	0,
chr8:30165491-30165923	LEPROTL1	+	1	432,	0,
chr8:30137858-30138290	LEPROTL1	+	1	432,	0,
chr8:30183111-30183639	DCTN6	+	1	528,	0,
chr8:30165491-30165923	DCTN6	+	1	432,	0,
chr8:23294809-23296279	R3HCC1	+	2	54,312,	0,1158,
chr8:30679387-30681048	GSR	-	2	281,144,	0,1517,
chr8:23190964-23191402	TNFRSF10A	-	1	438,	0,
chr8:30766613-30767006	UBXN8	+	1	393,	0,
chr8:664146-664560	ERICH1	-	1	414,	0,
chr8:664594-668792	ERICH1	-	2	81,194,	0,4004,
chr16:87707753-87708469	KLHDC4	-	2	318,119,	0,597,
chr8:18056389-18056809	ASAH1	-	1	420,	0,
chr8:18066702-18067206	ASAH1	-	1	504,	0,
chr8:18057236-18057650	ASAH1	-	1	414,	0,
chr8:18062800-18063286	ASAH1	-	1	486,	0,
chr8:18067196-18067322	ASAH1	-	1	126,	0,
chr8:26410560-26411052	BNIP3L	+	1	492,	0,
chr8:26412777-26413167	BNIP3L	+	1	390,	0,
chr19:43766533-43766787	KCNN4	-	1	254,	0,
chr19:48922904-48923348	NUCB1	+	1	444,	0,
chr19:38907470-38908893	NFKBIB	+	2	188,162,	0,1261,
chr19:38908180-38908594	NFKBIB	+	1	414,	0,
chr19:38915266-38915495	SARS2	-	1	229,	0,
chr19:49108240-49108605	SNRNP70	+	1	365,	0,
chr19:44992962-44993341	CLPTM1	+	1	379,	0,
chr19:45037823-45038198	RELB	+	1	375,	0,
chr19:45012029-45012389	RELB	+	1	360,	0,
chr19:45069096-45070956	CLASRP	+	5	27,45,81,23,153,	0,106,926,1441,1707,
chr19:49118273-49118460	LIN7B	+	1	187,	0,
chr19:45146927-45147317	PPP1R37	+	1	390,	0,
chr19:49525535-49526386	FCGRT	+	2	37,376,	0,475,
chr19:7472110-7472484	ARHGEF18	+	1	374,	0,
chr19:2233091-2233517	PLEKHJ1	-	1	426,	0,
chr19:12810344-12813640	RNASEH2A	+	3	59,122,312,	0,2739,2984,
chr19:49340252-49340648	CD37	+	1	396,	0,
chr19:2248223-2248655	SF3A2	+	1	432,	0,
chr19:13099033-13099255	LYL1	-	1	222,	0,
chr19:2271736-2273490	OAZ1	+	3	217,84,518,	0,999,1236,
chr19:13144058-13144293	STX10	-	1	235,	0,
chr19:7669789-7670455	RETN	+	2	108,236,	0,430,
chr19:7688758-7688985	FCER2	-	1	227,	0,
chr19:49888389-49888750	TBC1D17	+	1	361,	0,
chr19:49906775-49907201	IL4I1	-	1	426,	0,
chr19:49907504-49907930	IL4I1	-	1	426,	0,
chr19:49889654-49889899	IL4I1	-	1	245,	0,
chr19:13762911-13763296	CCDC130	+	1	385,	0,
chr19:49860005-49860744	PTOV1	+	3	177,67,130,	0,263,609,
chr19:3052910-3054928	TLE5	-	1	2018,	0,
chr19:3053289-3053475	TLE5	-	1	186,	0,
chr19:54637169-54637528	LILRB1	+	1	359,	0,
chr19:54636699-54637197	LILRB1	+	1	498,	0,
chr19:49835869-49837059	MED25	+	3	75,179,212,	0,357,978,
chr19:54601499-54602363	LILRA1	+	1	864,	0,
chr19:7922882-7923250	SNAPC2	+	1	368,	0,
chr19:13778099-13778519	C19orf53	+	1	420,	0,
chr19:7926718-7926946	TIMM44	-	1	228,	0,
chr19:46018248-46018662	CCDC61	+	1	414,	0,
chr19:14052554-14052944	IL27RA	+	1	390,	0,
chr19:14052971-14053218	IL27RA	+	1	247,	0,
chr19:14119512-14119741	ASF1B	-	1	229,	0,
chr19:55132723-55137162	TNNT1	-	4	236,39,89,59,	0,1164,1343,4380,
chr19:49976468-49976706	VRK3	-	1	238,	0,
chr19:49979160-49988430	VRK3	-	3	81,57,58,	0,1795,9212,
chr19:49981660-49982050	VRK3	-	1	390,	0,
chr19:16191670-16192046	FAM32A	+	1	376,	0,
chr19:16190786-16191212	FAM32A	+	1	426,	0,
chr19:16574907-16575179	MED26	-	1	272,	0,
chr19:9853718-9853936	OLFM2	-	1	218,	0,
chr19:15451624-15451845	RASAL3	-	1	221,	0,
chr19:15353449-15353869	AKAP8	-	1	420,	0,
chr19:57494295-57494721	ZNF419	+	1	426,	0,
chr19:29615342-29615864	POP4	+	1	522,	0,
chr19:30012432-30015725	URI1	+	2	98,189,	0,3104,
chr19:30008943-30009603	URI1	+	1	660,	0,
chr19:32585801-32587453	PDCD5	+	3	105,70,200,	0,1057,1452,
chr19:32597006-32597226	ANKRD27	-	1	220,	0,
chr19:39433137-39433691	RPS16	-	3	280,46,26,	0,385,528,
chr19:39488140-39490028	TIMM50	+	3	76,105,309,	0,399,1579,
chr19:39834458-39834767	FBL	-	2	103,99,	0,210,
chr19:39825350-39825576	DYRK1B	-	1	226,	0,
chr19:34399942-34400404	GPI	+	1	462,	0,
chr19:34399536-34399932	GPI	+	3	94,65,31,	0,183,365,
chr19:40232271-40232697	AKT2	-	1	426,	0,
chr19:40378126-40378546	PLD3	+	1	420,	0,
chr19:4037695-4038139	PIAS4	+	1	444,	0,
chr19:4268730-4269088	YJU2	+	1	358,	0,
chr19:36121703-36125947	TBCB	+	3	14,71,279,	0,3748,3965,
chr19:46674275-46674564	PRKD2	-	1	289,	0,
chr19:41306667-41307081	HNRNPUL1	+	1	414,	0,
chr19:41306859-41307787	HNRNPUL1	+	1	928,	0,
chr19:41307498-41307660	HNRNPUL1	+	1	162,	0,
chr19:3535813-3536257	FZR1	+	1	444,	0,
chr19:41330851-41332237	TGFB1	-	2	358,109,	0,1277,
chr19:41618971-41619257	CEACAM4	-	1	286,	0,
chr19:4838341-4839205	PLIN3	-	1	864,	0,
chr19:4838721-4838979	PLIN3	-	1	258,	0,
chr19:10259689-10260055	MRPL4	+	1	366,	0,
chr19:10258635-10259193	MRPL4	+	1	558,	0,
chr19:41881007-41881372	CD79A	+	1	365,	0,
chr19:10288125-10288522	ICAM4	+	1	397,	0,
chr19:41861167-41871477	RPS19	+	4	44,182,53,126,	0,7864,8532,10184,
chr19:47755424-47757058	NOP53	+	5	98,65,75,55,59,	0,332,1104,1264,1575,
chr19:51371606-51371966	NKG7	-	2	228,26,	0,334,
chr19:51345169-51346909	ETFB	-	2	211,9,	0,1731,
chr19:51239652-51240072	CD33	+	1	420,	0,
chr19:17278977-17279397	BABAM1	+	1	420,	0,
chr19:47487637-47487875	NAPA	-	1	238,	0,
chr19:41956681-41956923	RABAC1	-	1	242,	0,
chr19:48382575-48382787	KDELR1	-	1	212,	0,
chr19:48382998-48384345	KDELR1	-	2	328,115,	0,1232,
chr19:48478506-48479439	CYTH2	+	2	85,316,	0,617,
chr19:48453534-48453954	GRWD1	+	1	420,	0,
chr19:50725343-50725718	CLEC11A	+	1	375,	0,
chr19:48238258-48249580	CARD8	-	3	273,100,57,	0,2704,11265,
chr19:48209607-48209997	CARD8	-	1	390,	0,
chr19:48210691-48211183	CARD8	-	1	492,	0,
chr19:51611927-51612172	SIGLEC5	-	1	245,	0,
chr19:51642470-51642950	SIGLEC5	-	1	480,	0,
chr19:11342718-11345276	RAB3D	-	2	401,24,	0,2534,
chr19:11322068-11322430	RAB3D	-	1	362,	0,
chr19:48630470-48631130	DBP	-	1	660,	0,
chr19:11365334-11365698	PLPPR2	+	1	364,	0,
chr19:48795062-48795301	BCAT2	-	1	239,	0,
chr19:52226059-52226473	PPP2R1A	+	1	414,	0,
chr19:12899579-12900041	GCDH	+	1	462,	0,
chr19:12875209-12875899	DNASE2	-	1	690,	0,
chr19:54155561-54156846	LENG1	-	2	378,83,	0,1202,
chr19:54131339-54131719	PRPF31	+	1	380,	0,
chr19:54107013-54108099	TFPT	-	2	155,73,	0,1013,
chr19:17862112-17863383	RPL18A	+	3	110,108,212,	0,806,1059,
chr19:18013726-18014102	ARRDC2	+	1	376,	0,
chr19:18434761-18435175	ISYNA1	-	1	414,	0,
chr19:18442663-18442959	ELL	-	1	296,	0,
chr19:18899514-18899892	COPE	-	2	211,19,	0,359,
chr19:18928250-18928700	DDX49	+	1	450,	0,
chr19:18920751-18921207	DDX49	+	1	456,	0,
chr19:19057799-19058237	ARMC6	+	1	438,	0,
chr19:35546977-35547526	TMEM147	+	3	51,120,202,	0,142,347,
chr19:35279427-35279821	USF2	+	1	394,	0,
chr19:35267516-35267964	LSR	+	2	217,140,	0,308,
chr19:18568993-18569387	KXD1	+	1	394,	0,
chr19:18531751-18531995	FKBP8	-	1	244,	0,
chr19:19276444-19277807	SUGP1	-	3	229,128,73,	0,503,1290,
chr19:42081186-42081552	ZNF574	+	1	366,	0,
chr19:20950318-20950697	ZNF85	+	1	379,	0,
chr19:43506719-43507988	ETHE1	-	2	182,44,	0,1225,
chr19:43731086-43731518	SMG9	-	1	432,	0,
chr7:90383010-90385255	GTPBP10	+	2	68,363,	0,1882,
chr7:102582253-102582697	RASA4	-	1	444,	0,
chr7:102580380-102580752	RASA4	-	1	372,	0,
chr7:103311672-103312480	PMPCB	+	4	55,87,74,273,	0,136,384,535,
chr7:103322623-103327733	DNAJC2	-	5	170,64,79,140,77,	0,975,1859,3920,5033,
chr7:103312445-103313175	DNAJC2	-	2	197,228,	0,502,
chr7:93993189-93993621	BET1	-	1	432,	0,
chr7:106250019-106250307	NAMPT	-	1	288,	0,
chr7:106250320-106250998	NAMPT	-	1	678,	0,
chr7:19698253-19704997	TWISTNB	-	3	473,207,218,	0,1819,6526,
chr7:107202154-107202522	HBP1	+	1	368,	0,
chr7:107759231-107759759	CBLL1	+	1	528,	0,
chr7:135929722-135951582	MTPN	-	3	289,82,65,	0,20877,21795,
chr7:135926760-135926984	MTPN	-	1	224,	0,
chr7:139045884-139046292	ZC3HAV1	-	1	408,	0,
chr7:139043515-139043785	ZC3HAV1	-	1	270,	0,
chr7:139060273-139060711	ZC3HAV1	-	1	438,	0,
chr7:44708652-44709066	OGDH	+	1	414,	0,
chr7:897900-898142	ADAP1	-	1	242,	0,
chr7:44834155-44835596	H2AZ2	-	2	406,67,	0,1374,
chr7:44834743-44835181	H2AZ2	-	1	438,	0,
chr7:157385921-157386341	DNAJB6	+	1	420,	0,
chr7:157417072-157417439	DNAJB6	+	1	367,	0,
chr7:2528073-2528499	LFNG	+	1	426,	0,
chr7:2537810-2538155	BRAT1	-	1	345,	0,
chr7:141743660-141750515	SSBP1	+	4	40,86,87,204,	0,242,1836,6651,
chr7:27816985-27828931	TAX1BP1	+	3	52,81,303,	0,10753,11643,
chr7:27748568-27769833	TAX1BP1	+	4	117,101,186,157,	0,9463,17266,21108,
chr7:27828939-27829293	TAX1BP1	+	1	354,	0,
chr7:27769745-27785510	TAX1BP1	+	3	88,147,111,	0,15418,15654,
chr7:27829360-27829840	TAX1BP1	+	1	480,	0,
chr7:28995556-29030707	CPVL	-	2	325,130,	0,35021,
chr7:30632235-30634033	GARS1	+	2	201,298,	0,1500,
chr7:142870733-142871094	EPHB6	+	1	361,	0,
chr7:76303844-76304295	HSPB1	+	2	20,311,	0,140,
chr7:99395926-99396346	PDAP1	-	1	420,	0,
chr7:99397828-99400508	PDAP1	-	2	184,205,	0,2475,
chr7:99417436-99419616	BUD31	+	2	158,225,	0,1955,
chr7:99458119-99459295	PTCD1	-	2	235,148,	0,1028,
chr7:99660211-99660601	CYP3A5	-	1	390,	0,
chr7:100036355-100036763	ZKSCAN1	+	1	408,	0,
chr7:2380366-2380745	EIF3B	+	1	379,	0,
chr7:2254940-2257077	SNX8	-	2	228,203,	0,1934,
chr7:2249950-2251146	NUDT1	+	2	51,317,	0,879,
chr7:100107070-100107283	TAF6	-	1	213,	0,
chr7:6023485-6023834	AIMP2	+	1	349,	0,
chr7:100614897-100615384	MOSPD3	+	2	133,232,	0,255,
chr7:31708110-31708455	PPP1R17	+	1	345,	0,
chr7:128392277-128392513	IMPDH1	-	1	236,	0,
chr7:100565606-100566038	AGFG2	+	1	432,	0,
chr7:32486945-32487799	LSM5	-	2	347,114,	0,740,
chr7:32486798-32486924	LSM5	-	1	126,	0,
chr7:101160935-101161319	AP1S1	+	1	384,	0,
chr7:7243912-7244464	C1GALT1	+	1	552,	0,
chr7:7243580-7244066	C1GALT1	+	1	486,	0,
chr7:101205977-101206235	PLOD3	-	1	258,	0,
chr7:7636520-7639276	RPA3	-	3	561,107,206,	0,1344,2550,
chr7:101223719-101224190	ZNHIT1	+	2	122,253,	0,218,
chr7:8086609-8087029	GLCCI1	+	1	420,	0,
chr7:11111319-11169630	PHF14	+	2	147,214,	0,58097,
[truncated: 8,027 more rows]

## Sheet: 8k exonic PASs
Genomic annotation of exonic PASs called from the 8k PBMC scRNA-seq dataset from 10x Genomics.
Location	Gene	strand	Exon number	Length of each peak block (BED file format)	Start site of each peak block (BED file format)
chr1:169853052-169853514	SCYL3	-	1	462,	0,
chr1:169851042-169851462	SCYL3	-	1	420,	0,
chr20:50934867-50935184	DPM1	-	1	317,	0,
chr1:169849631-169849880	SCYL3	-	1	249,	0,
chr6:53497341-53497916	GCLC	-	1	575,	0,
chr6:53498026-53498710	GCLC	-	1	684,	0,
chr1:196689487-196701681	CFH	+	3	126,175,363,	0,576,11831,
chr6:41099591-41099976	NFYA	+	1	385,	0,
chr6:41097541-41098003	NFYA	+	1	462,	0,
chr6:143495457-143497431	FUCA2	-	2	389,42,	0,1932,
chr1:27612250-27612718	FGR	-	1	468,	0,
chr1:24356999-24357341	STPG1	-	1	342,	0,
chr1:24465925-24466345	NIPAL3	+	1	420,	0,
chr1:24471142-24471604	NIPAL3	+	1	462,	0,
chr1:24472546-24472976	NIPAL3	+	1	430,	0,
chr1:169851823-169853121	C1orf112	+	2	112,331,	0,967,
chr1:169803199-169804415	C1orf112	+	2	109,340,	0,876,
chr1:24464003-24464177	NIPAL3	+	1	174,	0,
chr6:46143697-46144309	ENPP4	+	1	612,	0,
chr6:46146129-46146639	ENPP4	+	1	510,	0,
chr11:64269830-64270131	BAD	-	1	301,	0,
chrX:2740854-2741309	CD99	+	1	455,	0,
chr7:92112153-92112451	CYP51A1	-	1	298,	0,
chr7:92113573-92117290	CYP51A1	-	2	269,246,	0,3471,
chr7:92199980-92200412	KRIT1	-	1	432,	0,
chr7:92200314-92200932	KRIT1	-	1	618,	0,
chr7:92398881-92399343	ANKIB1	+	1	462,	0,
chr7:92400847-92401383	ANKIB1	+	1	536,	0,
chr7:92319282-92327985	ANKIB1	+	2	229,202,	0,8501,
chr4:11398743-11399241	HS3ST1	-	1	498,	0,
chr7:92350952-92352712	ANKIB1	+	2	141,236,	0,1524,
chr4:17607550-17607972	LAP3	+	1	422,	0,
chr12:912050-912494	RAD52	-	1	444,	0,
chr12:924953-925571	RAD52	-	1	618,	0,
chrX:65512582-65514833	LAS1L	-	2	318,10,	0,2241,
chrX:65518142-65523711	LAS1L	-	2	322,151,	0,5418,
chrX:65517145-65518051	LAS1L	-	1	906,	0,
chr12:8940361-8940700	M6PR	-	1	339,	0,
chr12:8941282-8941960	M6PR	-	1	678,	0,
chr12:8941123-8941375	M6PR	-	1	252,	0,
chr12:8942936-8943434	M6PR	-	1	498,	0,
chr7:1815793-1816113	MAD1L1	-	1	320,	0,
chr17:38921367-38921770	LASP1	+	1	403,	0,
chr17:38916198-38916996	LASP1	+	1	798,	0,
chr17:48122326-48122770	SNX11	+	1	444,	0,
chr17:38915713-38916253	LASP1	+	1	540,	0,
chr17:48122757-48123051	SNX11	+	1	294,	0,
chr2:37248694-37249240	NDUFAF7	+	1	546,	0,
chr2:37242511-37243045	NDUFAF7	+	1	534,	0,
chr3:129555175-129555553	PLXND1	-	1	378,	0,
chr2:37246173-37248504	NDUFAF7	+	3	21,172,369,	0,1283,1962,
chr2:201700517-201700967	ALS2	-	1	450,	0,
chr7:8113732-8128011	ICA1	-	2	311,138,	0,14141,
chr2:201185857-201205962	CASP10	+	5	266,92,105,35,80,	0,1849,9985,17873,20025,
chr2:201219673-201220099	CASP10	+	1	426,	0,
chr16:90004871-90005190	DBNDD1	-	1	319,	0,
chr2:201221244-201221718	CASP10	+	1	474,	0,
chr3:50118559-50118985	RBM5	+	1	426,	0,
chr3:50092127-50092583	RBM5	+	1	456,	0,
chr7:93358569-93359079	VPS50	+	1	510,	0,
chr2:201192901-201193207	CASP10	+	1	306,	0,
chr3:50101543-50102551	RBM5	+	1	1008,	0,
chr3:50104893-50105313	RBM5	+	1	420,	0,
chr2:201200353-201200731	CASP10	+	1	378,	0,
chr7:93272605-93291897	VPS50	+	3	127,139,194,	0,3560,19098,
chr3:50104026-50104566	RBM5	+	1	540,	0,
chr1:33008856-33009288	AK2	-	1	432,	0,
chr1:33010739-33014527	AK2	-	3	93,194,5,	0,2468,3783,
chr1:33009869-33010373	AK2	-	1	504,	0,
chr1:33007940-33008348	AK2	-	1	408,	0,
chr12:2803520-2803976	FKBP4	+	1	456,	0,
chr12:2801142-2803387	FKBP4	+	2	213,236,	0,2009,
chr17:28397778-28398180	SARM1	+	1	402,	0,
chr4:15852840-15853232	CD38	+	1	392,	0,
chr4:15840305-15849242	CD38	+	2	232,703,	0,8234,
chr4:15849916-15850318	CD38	+	1	402,	0,
chrY:2740854-2741309	CD99	+	1	455,	0,
chr16:23581014-23585366	NDUFAB1	-	3	158,98,30,	0,1262,4322,
chr7:127591298-127591700	ARF5	+	1	402,	0,
chr1:23083272-23083689	KDM1A	+	1	417,	0,
chr7:96120220-96120972	SLC25A13	-	1	752,	0,
chr7:150804350-150805118	TMEM176A	+	2	121,291,	0,477,
chr7:117221920-117230103	ST7	+	2	141,341,	0,7842,
chrX:11118569-11121901	HCCS	+	3	50,85,289,	0,2338,3043,
chrX:11122649-11123086	HCCS	+	1	437,	0,
chr7:95583499-95583799	PDK4	-	1	300,	0,
chr7:95584269-95584809	PDK4	-	1	540,	0,
chr17:47143832-47156969	CDC27	-	4	149,111,113,56,	0,7974,10840,13081,
chr3:50075188-50077262	RBM6	+	2	141,254,	0,1820,
chr17:47120265-47120949	CDC27	-	1	684,	0,
chr3:50092127-50092583	RBM6	+	1	456,	0,
chr3:50058421-50058961	RBM6	+	1	540,	0,
chr7:26668669-26669095	SKAP2	-	1	426,	0,
chr7:26667068-26667337	SKAP2	-	1	269,	0,
chr7:26668064-26668472	SKAP2	-	1	408,	0,
chr7:26669091-26669493	SKAP2	-	1	402,	0,
chr3:50059578-50061633	RBM6	+	4	167,41,80,171,	0,1378,1562,1884,
chr2:201135993-201141646	CFLAR	+	3	113,81,272,	0,4364,5381,
chr17:47117703-47119347	CDC27	-	1	1644,	0,
chr2:201160908-201164335	CFLAR	+	2	33,500,	0,2927,
chr17:47136758-47137160	CDC27	-	1	402,	0,
chr2:201171273-201171753	CFLAR	+	1	480,	0,
chr2:201167101-201167581	CFLAR	+	1	480,	0,
chr2:201172255-201172717	CFLAR	+	1	462,	0,
chr2:201167616-201168474	CFLAR	+	1	858,	0,
chr2:201168532-201169312	CFLAR	+	1	780,	0,
chr7:26669519-26670260	SKAP2	-	2	136,169,	0,572,
chr2:201160491-201163870	CFLAR	+	2	450,35,	0,3344,
chr2:201168898-201170026	CFLAR	+	1	1128,	0,
chr2:201169520-201169706	CFLAR	+	1	186,	0,
chr2:201166368-201166812	CFLAR	+	1	444,	0,
chr7:102473423-102474544	POLR2J	-	2	260,183,	0,938,
chr3:50061541-50062223	RBM6	+	2	206,261,	0,421,
chr2:201139380-201139926	CFLAR	+	1	546,	0,
chr2:201140442-201140862	CFLAR	+	1	420,	0,
chr17:28347140-28347608	POLDIP2	-	1	468,	0,
chr17:28347740-28348238	POLDIP2	-	1	498,	0,
chr17:28346633-28347084	POLDIP2	-	1	451,	0,
chr16:57428513-57428975	CIAPIN1	-	1	462,	0,
chr4:109684566-109687721	MCUB	+	3	79,115,206,	0,685,2949,
chr16:57428187-57428411	CIAPIN1	-	1	224,	0,
chrX:119470912-119471332	SLC25A5	+	1	420,	0,
chr4:109688194-109688719	MCUB	+	1	525,	0,
chr17:43640389-43640665	MEOX1	-	1	276,	0,
chr3:50061749-50061960	RBM6	+	1	211,	0,
chr12:21468910-21469224	RECQL	-	1	314,	0,
chr12:21469344-21469830	RECQL	-	1	486,	0,
chr12:21470009-21471754	RECQL	-	3	336,128,326,	0,960,1419,
chr17:58269855-58270141	MPO	-	1	286,	0,
chr12:21469835-21470021	RECQL	-	1	186,	0,
chr12:47663280-47667084	RPAP3	-	2	309,104,	0,3700,
chr16:20796354-20797177	ACSM3	+	2	134,291,	0,532,
chr12:47661877-47662375	RPAP3	-	1	498,	0,
chr9:35104112-35104504	FAM214B	-	1	392,	0,
chr17:35004198-35005152	LIG3	+	1	954,	0,
chr17:35009193-35009601	LIG3	+	1	408,	0,
chr17:35004865-35005003	LIG3	+	1	138,	0,
chr2:75664233-75670400	GCFC2	-	3	549,123,262,	0,1696,5905,
chr2:75701774-75702194	GCFC2	-	1	420,	0,
chr2:75665989-75670254	GCFC2	-	2	63,116,	0,4149,
chr2:75702169-75710737	GCFC2	-	3	253,127,146,	0,4354,8422,
chr11:3360300-3371625	ZNF195	-	3	264,94,48,	0,10675,11277,
chr11:3359037-3359559	ZNF195	-	1	522,	0,
chr11:3358311-3358929	ZNF195	-	1	618,	0,
chrX:11775365-11775761	MSL3	+	1	396,	0,
chrX:11759728-11761590	MSL3	+	4	146,94,99,90,	0,675,1109,1772,
chrX:11759956-11760401	MSL3	+	1	445,	0,
chr16:3726562-3727324	CREBBP	-	1	762,	0,
chrX:24213849-24214575	ZFX	+	1	726,	0,
chrX:24215669-24216119	ZFX	+	1	450,	0,
chr16:3725054-3725375	CREBBP	-	1	321,	0,
chr16:3726640-3726724	CREBBP	-	1	84,	0,
chr7:87402030-87403265	ABCB4	-	2	271,130,	0,1105,
chr7:75888500-75888926	RHBDD2	+	1	426,	0,
chr16:30522718-30523185	ITGAL	+	1	467,	0,
chr17:7225342-7225619	DVL2	-	1	277,	0,
chr16:30522543-30522759	ITGAL	+	1	216,	0,
chr16:30505202-30506000	ITGAL	+	1	798,	0,
chr16:30505723-30506725	ITGAL	+	1	1002,	0,
chr16:30475113-30475713	ITGAL	+	1	600,	0,
chr11:3361689-3361857	ZNF195	-	1	168,	0,
chr7:39686724-39706344	RALA	+	4	56,207,173,221,	0,3658,9961,19399,
chr7:39707727-39708120	RALA	+	1	393,	0,
chr17:5461916-5462624	DHX33	-	1	708,	0,
chr17:5441899-5442283	DHX33	-	1	384,	0,
chr17:5440917-5441326	DHX33	-	1	409,	0,
chr17:5442301-5442655	DHX33	-	1	354,	0,
chr17:44372180-44374391	ITGA2B	-	2	242,37,	0,2174,
chr17:47807372-47807653	OSBPL7	-	1	281,	0,
chr19:18589587-18592336	REX1BD	+	3	95,78,228,	0,1267,2521,
chr19:18867808-18868230	UPF1	+	1	422,	0,
chr7:105077364-105090134	KMT2E	+	4	68,116,108,125,	0,1482,4324,12645,
chr7:105063411-105074786	KMT2E	+	4	168,79,57,143,	0,3316,10208,11232,
chr7:105078931-105092029	KMT2E	+	4	31,108,263,813,	0,2757,11078,12285,
chr7:105113672-105114122	KMT2E	+	1	450,	0,
chr7:105091390-105091672	KMT2E	+	1	282,	0,
chr7:105075940-105077176	KMT2E	+	2	140,213,	0,1023,
chr17:35725993-35726413	AP2B1	+	1	420,	0,
chr17:48026167-48028507	COPZ2	-	2	307,35,	0,2305,
chr17:35723680-35724106	AP2B1	+	1	426,	0,
chr7:140084746-140085281	KDM7A	-	1	535,	0,
chr16:3021964-3022383	TNFRSF12A	+	1	419,	0,
chr17:14208272-14208698	COX10	+	1	426,	0,
chr17:35659694-35660156	AP2B1	+	1	462,	0,
chr17:14076894-14077356	COX10	+	1	462,	0,
chr7:140090168-140090648	KDM7A	-	1	480,	0,
chr2:74425083-74425755	WDR54	+	3	153,73,185,	0,334,487,
chr11:68028870-68029282	ALDH3B1	+	1	412,	0,
chr11:68028126-68028750	ALDH3B1	+	1	624,	0,
chr19:2353514-2353952	SPPL2B	+	1	438,	0,
chr19:2342050-2342548	SPPL2B	+	1	498,	0,
chr19:2341504-2341948	SPPL2B	+	1	444,	0,
chr19:2354367-2354841	SPPL2B	+	1	474,	0,
chrX:7900631-7921760	PNPLA4	-	4	185,151,64,47,	0,1358,11397,21082,
chrX:7898847-7899291	PNPLA4	-	1	444,	0,
chr17:50110620-50111106	PDK2	+	1	486,	0,
chr17:50111080-50111362	PDK2	+	1	282,	0,
chr7:107161054-107161528	PRKAR2B	+	1	474,	0,
chr19:3594696-3595194	TBXA2R	-	1	498,	0,
chr13:77097546-77097930	MYCBP2	-	1	384,	0,
chr13:77044657-77044953	MYCBP2	-	1	296,	0,
chr7:87359654-87360092	CROT	+	1	438,	0,
chr7:87399379-87399794	CROT	+	1	415,	0,
chr13:77044998-77045424	MYCBP2	-	1	426,	0,
chr6:82214271-82214739	IBTK	-	1	468,	0,
chr6:82170193-82170643	IBTK	-	1	450,	0,
chr19:39385800-39386286	PAF1	-	1	486,	0,
chr19:39386565-39388726	PAF1	-	3	233,127,166,	0,1774,1995,
chr6:82217976-82223564	IBTK	-	3	160,122,124,	0,2614,5464,
chr6:82200568-82202724	IBTK	-	3	139,59,196,	0,854,1960,
chr6:82173033-82173411	IBTK	-	1	378,	0,
chr17:12992382-12992802	ELAC2	-	1	420,	0,
chr13:77097925-77098339	MYCBP2	-	1	414,	0,
chr7:77940205-77940857	PHTF2	+	2	96,329,	0,323,
chr7:77956799-77957273	PHTF2	+	1	474,	0,
chr13:77005243-77005657	FBXL3	-	1	414,	0,
chr7:77920350-77922904	PHTF2	+	2	114,281,	0,2273,
chr13:77006161-77006785	FBXL3	-	1	624,	0,
chr12:1788252-1788674	ADIPOR2	+	1	422,	0,
chr12:1783965-1786232	ADIPOR2	+	2	107,288,	0,1979,
chr13:77006936-77007602	FBXL3	-	1	666,	0,
chr7:77923913-77924417	PHTF2	+	1	504,	0,
chr16:2821310-2821718	PRSS21	+	1	408,	0,
chr19:17943560-17943991	CCDC124	+	1	431,	0,
chrX:120430694-120442072	LAMP2	-	2	767,342,	0,11036,
chrX:120430942-120431056	LAMP2	-	1	114,	0,
chrX:120426148-120426495	LAMP2	-	1	347,	0,
chr16:19502399-19502813	GDE1	-	1	414,	0,
chr16:19501693-19502006	GDE1	-	1	313,	0,
chr16:19502982-19503414	GDE1	-	1	432,	0,
chr16:19502123-19502339	GDE1	-	1	216,	0,
chr17:45263119-45263431	MAP3K14	-	1	312,	0,
chr17:28639237-28641994	KIAA0100	-	5	222,66,123,122,105,	0,338,664,1323,2652,
chr17:28614446-28614674	KIAA0100	-	1	228,	0,
chr17:2676523-2681952	PAFAH1B1	+	3	82,155,223,	0,3641,5206,
chr17:2593960-2666127	PAFAH1B1	+	4	45,220,83,111,	0,44139,71412,72056,
chr19:45162928-45163944	TRAPPC6A	-	2	294,28,	0,988,
chr17:2685189-2685615	PAFAH1B1	+	1	426,	0,
chr17:50555253-50555852	SPATA20	+	2	58,360,	0,239,
chrX:120436452-120436908	LAMP2	-	1	456,	0,
chrX:2920353-2920791	ARSD	-	1	438,	0,
chrX:2903972-2904264	ARSD	-	1	292,	0,
chrX:2904940-2905342	ARSD	-	1	402,	0,
chr1:112525852-112540916	ST7L	-	2	258,137,	0,14927,
chr16:784974-785327	RPUSD1	-	1	353,	0,
chr16:1349240-1349533	TSR3	-	1	293,	0,
chr7:141653440-141654004	AGK	+	1	564,	0,
chr16:3291036-3291486	ZNF263	+	1	450,	0,
chr7:141653866-141654304	AGK	+	1	438,	0,
chr16:3286478-3286910	ZNF263	+	1	432,	0,
chr7:30496621-30496925	GGCT	-	1	304,	0,
chr7:87907489-87907891	DBF4	+	1	402,	0,
chr7:87907931-87908393	DBF4	+	1	462,	0,
chr7:87885153-87904579	DBF4	+	9	4,49,68,75,35,44,127,113,287,	0,1691,2176,2830,11321,12141,15068,15611,19139,
chr7:87878010-87896503	DBF4	+	6	214,178,49,68,75,29,	0,6969,8834,9319,9973,18464,
chr17:9913831-9914305	GAS7	-	1	474,	0,
chr7:38725540-38725948	VPS41	-	1	408,	0,
chr17:9910609-9911110	GAS7	-	1	501,	0,
chr7:38772429-38795607	VPS41	-	5	207,128,96,65,142,	0,1686,4250,17372,23036,
chr17:9915529-9915943	GAS7	-	1	414,	0,
chr17:9911048-9911312	GAS7	-	1	264,	0,
chr17:9914278-9914620	GAS7	-	1	342,	0,
chr17:9916918-9917374	GAS7	-	1	456,	0,
chr16:188969-190013	LUC7L	-	2	369,45,	0,999,
chr16:205978-227531	LUC7L	-	4	168,109,97,289,	0,2100,14671,21264,
chr16:228186-228696	LUC7L	-	1	510,	0,
chr16:192461-193043	LUC7L	-	1	582,	0,
chr16:227464-227962	LUC7L	-	1	498,	0,
chr1:54779712-54780012	TTC22	-	1	300,	0,
chr1:1751232-1751550	NADK	-	1	318,	0,
chr1:1752472-1752946	NADK	-	1	474,	0,
chr7:38722974-38723264	VPS41	-	1	290,	0,
chr7:38724601-38725051	VPS41	-	1	450,	0,
chr16:198696-199104	LUC7L	-	1	408,	0,
chr16:189477-189963	LUC7L	-	1	486,	0,
chr7:112457918-112458314	IFRD1	+	1	396,	0,
chr7:112475783-112476215	IFRD1	+	1	432,	0,
chr7:112456834-112457230	IFRD1	+	1	396,	0,
chr7:112475341-112475719	IFRD1	+	1	378,	0,
chr17:50965619-50966045	SPAG9	-	1	426,	0,
chr17:50965007-50965517	SPAG9	-	1	510,	0,
chr17:50962174-50962518	SPAG9	-	1	344,	0,
chr2:241446708-241447152	FARP2	+	1	444,	0,
chr1:6634168-6634608	DNAJC11	-	1	440,	0,
chr1:6635040-6635538	DNAJC11	-	1	498,	0,
chr19:45090494-45090962	MARK4	+	1	468,	0,
chr19:45146868-45147318	MARK4	+	1	450,	0,
chr19:45181388-45181826	MARK4	+	1	438,	0,
chr19:45303219-45303735	MARK4	+	1	516,	0,
chr6:16145177-16146858	MYLIP	+	2	139,196,	0,1485,
chr6:16147822-16148248	MYLIP	+	1	426,	0,
chr17:63928740-63929031	CD79B	-	1	291,	0,
chr8:23017964-23018390	RHOBTB2	+	1	426,	0,
chr8:23019774-23020199	RHOBTB2	+	1	425,	0,
chr19:4357542-4360086	MPND	+	4	42,88,91,170,	0,541,1621,2374,
chr1:1702676-1703231	CDK11A	-	2	322,151,	0,404,
chr16:2088708-2088995	PKD1	-	1	287,	0,
chr17:63432304-63432598	CYB561	-	1	294,	0,
chr17:63433008-63433584	CYB561	-	1	576,	0,
chr19:41586437-41586844	CEACAM21	+	1	407,	0,
chr7:73477028-73477478	BAZ1B	-	1	450,	0,
chr7:73477775-73478255	BAZ1B	-	1	480,	0,
chr7:73440406-73440714	BAZ1B	-	1	308,	0,
chr7:157268368-157269370	UBE3C	+	1	1002,	0,
chr7:106090503-106090811	SYPL1	-	1	308,	0,
chr7:106091668-106093116	SYPL1	-	2	270,167,	0,1281,
chr7:157268768-157268960	UBE3C	+	1	192,	0,
chr19:3777970-3778293	MATK	-	1	323,	0,
chr12:106991364-106991684	CRY1	-	1	320,	0,
chr7:38230219-38230671	STARD3NL	+	1	452,	0,
chr7:38230071-38230239	STARD3NL	+	1	168,	0,
chr12:16363995-16364427	MGST1	+	1	432,	0,
chr6:170535120-170537259	PSMB1	-	2	284,25,	0,2114,
chrX:154329941-154330350	TKTL1	+	1	409,	0,
chr3:52492631-52493068	NISCH	+	1	437,	0,
chr3:52481497-52481941	NISCH	+	1	444,	0,
chr17:40019097-40019345	MED24	-	1	248,	0,
chr12:4612667-4613905	DYRK4	+	2	50,393,	0,845,
chr16:583683-584109	PIGQ	+	1	426,	0,
chr16:577172-577604	PIGQ	+	1	432,	0,
chr16:569078-569546	PIGQ	+	1	468,	0,
chr16:576848-577190	PIGQ	+	1	342,	0,
chr1:23506438-23506717	E2F2	-	1	279,	0,
chr8:133458897-133459317	ST3GAL1	-	1	420,	0,
chr6:111373560-111374094	REV3L	-	1	534,	0,
chr6:15520669-15521077	JARID2	+	1	408,	0,
chr6:111374718-111375156	REV3L	-	1	438,	0,
chr6:111314866-111315268	REV3L	-	1	402,	0,
chr12:6912948-6914241	LRRC23	+	2	78,350,	0,943,
chr6:111390039-111390237	REV3L	-	1	198,	0,
chr8:133456046-133456436	ST3GAL1	-	1	390,	0,
chr12:6907250-6907676	LRRC23	+	1	426,	0,
chr6:111392822-111393002	REV3L	-	1	180,	0,
chr6:15521599-15522042	JARID2	+	1	443,	0,
chr6:15521042-15521756	JARID2	+	1	714,	0,
chr3:48599002-48600083	UQCRC1	-	3	189,74,20,	0,633,1061,
chr6:142751469-142751774	HIVEP2	-	1	305,	0,
chr6:142219170-142219656	VTA1	+	1	486,	0,
chr6:142218665-142219109	VTA1	+	1	444,	0,
chr6:142752246-142752720	HIVEP2	-	1	474,	0,
chr6:142220334-142220850	VTA1	+	1	516,	0,
chr1:23795127-23795539	LYPLA2	+	1	412,	0,
chr6:142772708-142773236	HIVEP2	-	1	528,	0,
chr7:6161776-6162113	CYTH3	-	1	337,	0,
chr17:58205441-58205742	MKS1	-	1	301,	0,
chr12:6820396-6820799	CD4	+	1	403,	0,
chr3:42594601-42595015	SS18L2	+	1	414,	0,
chr2:36980939-36981455	HEATR5B	-	1	516,	0,
chr3:169966732-169982938	SEC62	+	4	125,107,104,231,	0,8876,10214,15975,
chr3:169993772-169994168	SEC62	+	1	396,	0,
chr3:169993496-169993736	SEC62	+	1	240,	0,
chr3:169988063-169993012	SEC62	+	2	295,418,	0,4531,
chr19:811810-812327	PTBP1	+	1	517,	0,
chr19:810562-811078	PTBP1	+	1	516,	0,
chr1:23751398-23751890	ELOA	+	1	492,	0,
chr6:36366198-36366594	ETV7	-	1	396,	0,
chr17:32369901-32370441	ZNF207	+	1	540,	0,
chr17:32369558-32369978	ZNF207	+	1	420,	0,
chr17:32380513-32380981	ZNF207	+	1	468,	0,
chr17:32377370-32377796	ZNF207	+	1	426,	0,
chr17:32381464-32381886	ZNF207	+	1	422,	0,
chr17:51288135-51297936	UTP18	+	4	67,141,37,154,	0,5768,8830,9647,
chr19:3750857-3751492	APBA3	-	3	239,139,58,	0,332,577,
chr9:123104452-123104866	RABGAP1	+	1	414,	0,
chr6:13621498-13621868	RANBP9	-	1	370,	0,
chr6:13622107-13622485	RANBP9	-	1	378,	0,
chr8:56073032-56074167	RPS20	-	3	239,72,107,	0,663,1028,
chr12:6237866-6238271	CD9	+	1	405,	0,
chr19:49806866-49807200	FUZ	-	1	334,	0,
chr19:43660003-43661101	PLAUR	-	1	1098,	0,
chr19:43646100-43652443	PLAUR	-	2	447,218,	0,6125,
chr19:43648543-43649005	PLAUR	-	1	462,	0,
chr3:52523906-52524495	STAB1	+	3	110,112,195,	0,194,394,
chr16:3069119-3069551	IL32	+	1	432,	0,
chr16:3081686-3081944	IL32	+	1	258,	0,
chr1:27762721-27763122	FAM76A	+	1	401,	0,
chr1:27761172-27762168	FAM76A	+	1	996,	0,
chr6:26096424-26096850	HFE	+	1	426,	0,
chr1:27761261-27761549	FAM76A	+	1	288,	0,
chr17:16028405-16028825	TTC19	+	1	420,	0,
chr17:16001858-16003974	TTC19	+	3	166,37,143,	0,935,1973,
chrX:101349447-101349775	BTK	-	1	328,	0,
chr16:3223206-3223668	ZNF200	-	1	462,	0,
chr2:39249266-39249538	MAP4K3	-	1	272,	0,
chr19:15422038-15422566	WIZ	-	1	528,	0,
chr16:21179560-21179980	TMEM159	+	1	420,	0,
chr16:21180199-21180616	TMEM159	+	1	417,	0,
chr1:231353810-231354284	SPRTN	+	1	474,	0,
chr14:93241318-93241732	BTBD7	-	1	414,	0,
chr14:93287571-93288027	BTBD7	-	1	456,	0,
chr14:93239446-93239872	BTBD7	-	1	426,	0,
chr14:93237550-93237847	BTBD7	-	1	297,	0,
chr14:50464079-50476306	MAP4K5	-	6	53,61,130,71,41,47,	0,2504,4572,10998,12049,12180,
chr14:50418501-50418855	MAP4K5	-	1	354,	0,
chr14:50418905-50419415	MAP4K5	-	1	510,	0,
chr1:114717250-114717760	CSDE1	-	1	510,	0,
chr1:114717971-114719640	CSDE1	-	3	244,131,61,	0,642,1608,
chr1:114716913-114717154	CSDE1	-	1	241,	0,
chrY:19705341-19705917	KDM5D	-	1	576,	0,
chr12:6531557-6531955	NCAPD2	+	1	398,	0,
chr7:151378025-151378449	NUB1	+	1	424,	0,
chr7:151355840-151367073	NUB1	+	4	109,93,105,134,	0,288,4301,11099,
chr7:151345450-151355883	NUB1	+	5	15,166,57,69,115,	0,3623,5974,7362,10318,
chr7:151349194-151355780	NUB1	+	4	45,57,69,12,	0,2230,3618,6574,
chr7:151376565-151377323	NUB1	+	2	245,276,	0,482,
chr3:43699335-43699755	ABHD5	+	1	420,	0,
chr3:43718393-43718813	ABHD5	+	1	420,	0,
chr3:43719293-43719875	ABHD5	+	1	582,	0,
chr3:43721144-43721594	ABHD5	+	1	450,	0,
chr3:43720319-43721411	ABHD5	+	1	1092,	0,
chr3:43720470-43720878	ABHD5	+	1	408,	0,
chr7:151360970-151361222	NUB1	+	1	252,	0,
chr14:76786166-76786580	ANGEL1	-	1	414,	0,
chr14:76787226-76787634	ANGEL1	-	1	408,	0,
chr1:209777453-209779641	TRAF3IP3	+	3	33,61,210,	0,658,1978,
chr1:209780571-209782320	TRAF3IP3	+	3	34,112,264,	0,774,1485,
chr1:41027200-41027494	SCMH1	-	1	294,	0,
chr12:31104358-31104799	DDX11	+	1	441,	0,
chr4:1744547-1745176	TACC3	+	3	76,119,228,	0,165,401,
chr1:171796527-171796983	EEF1AKNMT	+	1	456,	0,
chr1:171797324-171797720	EEF1AKNMT	+	1	396,	0,
chr4:1738578-1739358	TACC3	+	1	780,	0,
chr8:143437659-143437969	ZC3H3	-	1	310,	0,
chr1:149928651-149928946	MTMR11	-	1	295,	0,
chr8:28753239-28753731	EXTL3	+	1	492,	0,
chr19:35904401-35907470	TYROBP	-	3	232,42,24,	0,2817,3045,
chr6:83168863-83169337	PGM3	-	1	474,	0,
chr6:83168003-83169239	PGM3	-	1	1236,	0,
chr5:139330005-139330461	MATR3	+	1	456,	0,
chr5:139326054-139329937	MATR3	+	2	229,592,	0,3291,
chr19:39980353-39981456	PSMC4	+	3	100,54,264,	0,309,839,
chrX:49174802-49175083	PRICKLE3	-	1	281,	0,
chr12:12974870-12975188	HEBP1	-	1	318,	0,
chr17:51168296-51171744	NME1-NME2	+	3	46,111,257,	0,1641,3191,
chr17:51161650-51162058	NME1-NME2	+	1	408,	0,
chr6:83196141-83196561	RWDD2A	+	1	420,	0,
chr14:93219325-93227152	UBR7	+	4	35,161,60,209,	0,924,2988,7618,
chr14:93228801-93229215	UBR7	+	1	414,	0,
chr12:42161640-42238349	YAF2	-	3	124,124,194,	0,75959,76515,
chr12:42160009-42160459	YAF2	-	1	450,	0,
chr11:65211575-65212006	CAPN1	+	1	431,	0,
chr12:42159184-42160030	YAF2	-	1	846,	0,
chr12:42159035-42159455	YAF2	-	1	420,	0,
chr12:6539502-6539964	IFFO1	-	1	462,	0,
chr19:15380050-15380388	AKAP8L	-	1	338,	0,
chr19:15400976-15401611	AKAP8L	-	2	66,461,	0,174,
chr3:132358372-132358810	ACP3	+	1	438,	0,
chr3:132357620-132358070	ACP3	+	1	450,	0,
chr10:253999-254203	ZMYND11	+	1	204,	0,
chr10:252663-253527	ZMYND11	+	1	864,	0,
chr3:45548431-45548839	LARS2	+	1	408,	0,
chrX:149502648-149503104	IDS	-	1	456,	0,
chrX:149487057-149496534	IDS	-	3	255,125,188,	0,3257,9289,
chr16:29847226-29848039	MVP	+	2	158,277,	0,536,
chrX:149481918-149483076	IDS	-	1	1158,	0,
chrX:149479321-149479981	IDS	-	1	660,	0,
chrX:149482632-149482890	IDS	-	1	258,	0,
chr2:109819358-109819820	RGPD5	+	1	462,	0,
chr2:109837771-109838005	RGPD5	+	1	234,	0,
chr7:5729411-5729675	RNF216	-	1	264,	0,
chrX:48689330-48691427	WAS	+	2	103,320,	0,1777,
chr3:52694488-52694795	GLT8D1	-	1	307,	0,
chr19:46390424-46390862	PPP5C	+	1	438,	0,
chr4:70788803-70793962	RUFY3	+	3	169,96,177,	0,692,4982,
chr4:70808131-70808619	RUFY3	+	1	488,	0,
chr4:70806613-70807447	RUFY3	+	1	834,	0,
chr4:70806498-70806864	RUFY3	+	1	366,	0,
chr4:70791506-70791926	RUFY3	+	1	420,	0,
chr6:111661257-111661773	FYN	-	1	516,	0,
chr19:35716605-35717038	ZBTB32	+	1	433,	0,
chr6:111660332-111660635	FYN	-	1	303,	0,
chrX:21858495-21858909	MBTPS2	+	1	414,	0,
chrX:21885039-21885423	MBTPS2	+	1	384,	0,
chr10:124986046-124986490	ZRANB1	+	1	444,	0,
chr10:124942864-124943248	ZRANB1	+	1	384,	0,
chr10:124983500-124985012	ZRANB1	+	2	187,238,	0,1274,
chr19:45409605-45416870	ERCC1	-	4	119,67,98,49,	0,4072,5256,7216,
chr19:45407334-45407622	ERCC1	-	1	288,	0,
chr7:44383562-44384006	NUDCD3	-	1	444,	0,
chr3:131001185-131016338	ATP2C1	+	2	128,186,	0,14967,
chr2:32812550-32821051	TTC27	+	3	64,99,235,	0,4907,8266,
chr19:45413431-45413675	ERCC1	-	1	244,	0,
chr19:45413921-45414065	ERCC1	-	1	144,	0,
chr11:94419776-94437194	MRE11	-	4	404,74,66,17,	0,10135,16056,17401,
chr11:94415570-94415894	MRE11	-	1	324,	0,
chr11:94418363-94418831	MRE11	-	1	468,	0,
chr11:94471294-94486407	MRE11	-	5	464,113,140,86,483,	0,4995,7441,8380,14630,
chr12:53711106-53711544	CALCOCO1	-	1	438,	0,
chr6:53267398-53267685	ELOVL5	-	1	287,	0,
chr6:53294053-53294521	ELOVL5	-	1	468,	0,
chr17:44319625-44319958	SLC25A39	-	1	333,	0,
chr15:34856430-34857042	AQR	-	1	612,	0,
chr15:34853267-34853651	AQR	-	1	384,	0,
chr15:34855547-34855955	AQR	-	1	408,	0,
chr17:51177425-51177699	MBTD1	-	1	274,	0,
chr15:34904361-34906797	AQR	-	2	143,252,	0,2184,
chr17:51191292-51191634	MBTD1	-	1	342,	0,
chr5:141984830-141988062	RNF14	+	2	102,329,	0,2903,
chr5:141988780-141989194	RNF14	+	1	414,	0,
chr3:131001513-131002083	ATP2C1	+	1	570,	0,
chr17:51192742-51193114	MBTD1	-	1	372,	0,
chr3:131016340-131016712	ATP2C1	+	1	372,	0,
chr5:141989389-141989701	RNF14	+	1	312,	0,
chr17:51203442-51203814	MBTD1	-	1	372,	0,
chr6:2833477-2833915	SERPINB1	-	1	438,	0,
chr6:2833002-2833428	SERPINB1	-	1	426,	0,
chr6:2832332-2832630	SERPINB1	-	1	298,	0,
chr2:177538984-177539494	AGPS	+	1	510,	0,
chr6:96553630-96554044	UFL1	+	1	414,	0,
chr6:96554813-96555276	UFL1	+	1	463,	0,
chr2:177513857-177538299	AGPS	+	4	50,98,56,225,	0,7412,9891,24217,
chr2:177543431-177543839	AGPS	+	1	408,	0,
chr12:120575823-120576907	RNF10	+	2	126,317,	0,767,
chr4:6621987-6622437	MAN2B2	+	1	450,	0,
chr12:120577176-120577588	RNF10	+	1	412,	0,
chr2:200853009-200853908	CLK1	-	2	439,5,	0,894,
chr3:52212293-52214327	ALAS1	+	2	126,307,	0,1727,
chr10:99711824-99712262	COX15	-	1	438,	0,
chr10:99714033-99714669	COX15	-	1	636,	0,
chr10:99713390-99714008	COX15	-	1	618,	0,
chr2:118993162-118994660	MARCO	+	2	137,273,	0,1225,
chr14:60968198-60968557	MNAT1	+	1	359,	0,
chr2:63605946-63607197	MDH1	+	2	81,335,	0,916,
chr1:35566371-35566779	NCDN	+	1	408,	0,
chr2:32157210-32157637	SPAST	+	1	427,	0,
chr2:32089563-32114861	SPAST	+	3	41,94,223,	0,9233,25075,
chr11:73662411-73662819	PLEKHB1	+	1	408,	0,
chr6:35321360-35321771	DEF6	+	1	411,	0,
chr6:122432570-122432978	HSF2	+	1	408,	0,
chrX:48458537-48458851	SLC38A5	-	1	314,	0,
chr14:102339114-102342378	ZNF839	+	2	108,275,	0,2989,
chr1:32171092-32176562	KPNA6	+	2	113,186,	0,5284,
chrX:119538149-119538386	CXorf56	-	1	237,	0,
chrX:119538524-119538830	CXorf56	-	1	306,	0,
chr19:56375846-56390081	ZNF582	-	2	274,80,	0,14155,
chrX:119538727-119539513	CXorf56	-	1	786,	0,
chr1:32160666-32161194	KPNA6	+	1	528,	0,
chr1:32166089-32166839	KPNA6	+	1	750,	0,
chr11:102337347-102337743	BIRC3	+	1	396,	0,
chr1:32172762-32173182	KPNA6	+	1	420,	0,
chr11:102338922-102339342	BIRC3	+	1	420,	0,
chr2:206123817-206126773	NDUFS1	-	3	458,71,63,	0,2722,2893,
chr2:206123077-206123515	NDUFS1	-	1	438,	0,
chr2:206140618-206155904	NDUFS1	-	2	90,119,	0,15167,
chr2:206114817-206115149	NDUFS1	-	1	332,	0,
chr1:160754411-160754821	SLAMF7	+	1	410,	0,
chr1:160750124-160753440	SLAMF7	+	4	298,102,61,334,	0,1221,2062,2982,
chr1:160753604-160754114	SLAMF7	+	1	510,	0,
chr1:150159204-150159648	PLEKHO1	+	1	444,	0,
chr2:58159449-58159905	VRK2	+	1	456,	0,
chr2:58084846-58085434	VRK2	+	1	588,	0,
chr2:58123183-58146426	VRK2	+	5	49,119,57,165,110,	0,8625,11958,16483,23133,
chrX:136210948-136211359	FHL1	+	1	411,	0,
chr12:16036883-16037297	DERA	+	1	414,	0,
chr11:17088245-17088683	PIK3C2A	-	1	438,	0,
chr11:17141267-17141723	PIK3C2A	-	1	456,	0,
chr11:17086548-17086974	PIK3C2A	-	1	426,	0,
chr11:123430958-123480950	GRAMD1B	+	2	207,134,	0,49858,
chr11:123627361-123627774	GRAMD1B	+	1	413,	0,
chr22:50523119-50523479	NCAPH2	+	1	360,	0,
chr22:50524338-50524780	NCAPH2	+	1	442,	0,
chr2:65074855-65075257	CEP68	+	1	402,	0,
chr2:65084116-65084530	CEP68	+	1	414,	0,
chr6:136261306-136268285	BCLAF1	-	2	170,123,	0,6856,
chr2:65086600-65087004	CEP68	+	1	404,	0,
chr6:136260541-136260961	BCLAF1	-	1	420,	0,
chr6:136269305-136275954	BCLAF1	-	4	306,83,104,422,	0,2690,3777,6227,
chr6:136258547-136259003	BCLAF1	-	1	456,	0,
chr6:136269288-136272019	BCLAF1	-	2	323,24,	0,2707,
chr2:65072733-65074569	CEP68	+	2	246,287,	0,1549,
chr6:136277913-136278165	BCLAF1	-	1	252,	0,
chr6:136256822-136257302	BCLAF1	-	1	480,	0,
chr2:65071548-65072058	CEP68	+	1	510,	0,
chr6:136266950-136267196	BCLAF1	-	1	246,	0,
chr6:33572547-33572873	BAK1	-	1	326,	0,
chr20:35949655-35950075	PHF20	+	1	420,	0,
chr20:35842509-35863227	PHF20	+	4	234,83,78,214,	0,4841,15793,20504,
chr19:35346948-35347361	CD22	+	1	413,	0,
chr19:35336141-35336837	CD22	+	1	696,	0,
chr20:35950085-35950370	PHF20	+	1	285,	0,
chr11:123435349-123435715	GRAMD1B	+	1	366,	0,
chr10:45445717-45446119	ALOX5	+	1	402,	0,
chr19:5916139-5916456	RANBP3	-	1	317,	0,
chr19:5917247-5917910	RANBP3	-	2	405,116,	0,547,
chr19:5931400-5941753	RANBP3	-	4	130,91,64,132,	0,1052,2014,10221,
chr1:193096440-193097703	GLRX2	-	2	318,119,	0,1144,
chr11:35221674-35229491	CD44	+	2	57,362,	0,7455,
chr11:35231993-35232402	CD44	+	1	409,	0,
chr11:35229615-35230047	CD44	+	1	432,	0,
chr11:35186826-35187306	CD44	+	1	480,	0,
chr7:151238397-151238827	CHPF2	+	1	430,	0,
chr11:35176779-35177295	CD44	+	1	516,	0,
chr10:112430271-112430703	ZDHHC6	-	1	432,	0,
chr10:112430665-112432598	ZDHHC6	-	3	241,45,222,	0,1575,1711,
chr6:42693101-42693504	UBR2	+	1	403,	0,
chr6:42689485-42691309	UBR2	+	2	184,277,	0,1547,
chr15:29117303-29117741	APBA2	+	1	438,	0,
chr13:42299943-42300351	AKAP11	+	1	408,	0,
chr13:42322844-42323261	AKAP11	+	1	417,	0,
chr13:42302609-42303035	AKAP11	+	1	426,	0,
chr6:137197485-137197789	IFNGR1	-	1	304,	0,
chr6:137203218-137204549	IFNGR1	-	2	466,217,	0,1114,
chr6:137205789-137206299	IFNGR1	-	1	510,	0,
chr1:93888373-93888961	GCLM	-	1	588,	0,
chr1:93887440-93887944	GCLM	-	1	504,	0,
chr1:93887012-93887414	GCLM	-	1	402,	0,
chr1:93888892-93889096	GCLM	-	1	204,	0,
chr11:61019953-61020377	CD6	+	1	424,	0,
chrX:154401738-154402200	DNASE1L1	-	1	462,	0,
chrX:154402366-154402852	DNASE1L1	-	1	486,	0,
chr15:64137594-64138032	SNX1	+	1	438,	0,
chr15:64143818-64144268	SNX1	+	1	450,	0,
chr15:64118031-64118953	SNX1	+	2	212,165,	0,757,
chr4:42087111-42087555	SLC30A9	+	1	444,	0,
chr4:42018043-42023410	SLC30A9	+	4	126,98,91,108,	0,2373,4795,5259,
chr15:29117901-29118315	APBA2	+	1	414,	0,
chr11:65297207-65297633	POLA2	+	1	426,	0,
chr11:47268242-47268869	NR1H3	+	2	112,319,	0,308,
chr10:17236310-17237593	VIM	+	2	68,363,	0,920,
chr10:17235235-17236331	VIM	+	3	153,42,37,	0,611,1059,
chr22:17735318-17738218	BID	-	2	272,201,	0,2699,
chr22:17734138-17734464	BID	-	1	326,	0,
chr10:89015394-89015796	FAS	+	1	402,	0,
chr10:89014669-89015173	FAS	+	1	504,	0,
chr6:26414797-26415208	BTN3A1	+	1	411,	0,
chr13:23730189-23756551	MIPEP	-	2	255,6,	0,26356,
chr6:26412354-26412762	BTN3A1	+	1	408,	0,
chr17:5308698-5338072	RABEP1	+	4	123,202,159,53,	0,23251,26486,29321,
chr17:5385399-5385849	RABEP1	+	1	450,	0,
chr17:5383318-5383744	RABEP1	+	1	426,	0,
chr17:5384308-5384776	RABEP1	+	1	468,	0,
chr14:91271323-91271627	CCDC88C	-	1	304,	0,
chr14:91378613-91379063	CCDC88C	-	1	450,	0,
chr14:91285627-91285963	CCDC88C	-	1	336,	0,
chr14:91278906-91279344	CCDC88C	-	1	438,	0,
chr17:5336420-5336642	RABEP1	+	1	222,	0,
chr1:12208811-12209228	TNFRSF1B	+	1	417,	0,
chr1:12207447-12207939	TNFRSF1B	+	1	492,	0,
chr1:12208580-12208814	TNFRSF1B	+	1	234,	0,
chr12:95300730-95301222	VEZT	+	1	492,	0,
chr12:95300248-95300638	VEZT	+	1	390,	0,
chr12:95263515-95263959	VEZT	+	1	444,	0,
chr12:95282360-95287806	VEZT	+	2	283,142,	0,5304,
chr3:119417325-119417739	ARHGAP31	+	1	414,	0,
chr14:61550580-61550976	PRKCH	+	1	396,	0,
chr17:50360732-50361176	XYLT2	+	1	444,	0,
chr14:69461965-69462390	SLC39A9	+	1	425,	0,
chr4:67606894-67607192	STAP1	+	1	298,	0,
chr8:41655301-41655727	ANK1	-	1	426,	0,
chr16:5082621-5085085	ALG1	+	3	51,74,335,	0,1061,2129,
chr16:5084953-5085571	ALG1	+	1	618,	0,
chr2:218394729-218395385	SLC11A1	+	2	55,460,	0,196,
chr2:218387747-218389029	SLC11A1	+	2	207,380,	0,902,
chr2:218396477-218396894	SLC11A1	+	1	417,	0,
chr2:218395371-218395851	SLC11A1	+	1	480,	0,
chr1:77564433-77565003	AC118549.1	-	1	570,	0,
chr18:9537204-9537612	RALBP1	+	1	408,	0,
chr18:9537718-9538114	RALBP1	+	1	396,	0,
chr2:213000318-213000786	IKZF2	-	1	468,	0,
chr17:42522147-42522611	ATP6V0A1	+	1	464,	0,
chr2:3188925-3189322	EIPR1	-	1	397,	0,
chr2:3213846-3214290	EIPR1	-	1	444,	0,
chr1:16250530-16251106	FBXO42	-	1	576,	0,
chr1:16246840-16247121	FBXO42	-	1	281,	0,
chr14:58304874-58318845	ARID4A	+	4	134,89,78,134,	0,1148,13668,13837,
chr20:52151263-52151689	ZFP64	-	1	426,	0,
chr1:24901019-24901463	RUNX3	-	1	444,	0,
chr14:58373140-58373866	ARID4A	+	1	726,	0,
chr1:24899511-24899889	RUNX3	-	1	378,	0,
chr14:58303654-58304080	ARID4A	+	1	426,	0,
chr8:100257060-100257371	RNF19A	-	1	311,	0,
chr14:58372450-58372966	ARID4A	+	1	516,	0,
chr8:100257903-100258299	RNF19A	-	1	396,	0,
chr5:163518632-163519354	MAT2B	+	1	722,	0,
chr5:163519259-163519331	MAT2B	+	1	72,	0,
chr11:3087245-3087851	OSBPL5	-	1	606,	0,
chr11:3094873-3095287	OSBPL5	-	1	414,	0,
chr20:56518473-56518911	RTF2	+	1	438,	0,
chr14:65742663-65743173	FUT8	+	1	510,	0,
chr5:55416104-55424996	MTREX	+	3	27,103,276,	0,6774,8616,
chr5:55425153-55425579	MTREX	+	1	426,	0,
chr8:2145021-2145525	MYOM2	+	1	504,	0,
chr9:99982449-100006590	ERP44	-	3	263,101,84,	0,2518,24057,
chr9:99981997-99982519	ERP44	-	1	522,	0,
chr1:70147738-70148128	LRRC7	+	1	390,	0,
chr5:172968511-172969763	RPL26L1	+	2	87,350,	0,902,
chr6:89367858-89372532	RRAGD	-	2	348,95,	0,4579,
chr6:89364973-89365417	RRAGD	-	1	444,	0,
chr4:177431521-177434430	AGA	-	3	286,132,48,	0,1693,2861,
chr4:177430774-177431039	AGA	-	1	265,	0,
chr17:21314814-21315232	MAP2K3	+	1	418,	0,
chr4:177431152-177431524	AGA	-	1	372,	0,
chr2:218127-218559	SH3YL1	-	1	432,	0,
chr11:494512-494922	RNH1	-	2	265,39,	0,371,
chr2:218584-219106	SH3YL1	-	1	522,	0,
chr2:233077-247712	SH3YL1	-	3	151,111,174,	0,1083,14461,
chr6:107870738-107871164	SEC63	-	1	426,	0,
chr6:107869814-107870186	SEC63	-	1	372,	0,
chr6:107871405-107871861	SEC63	-	1	456,	0,
chr6:107867756-107868061	SEC63	-	1	305,	0,
chr14:61792865-61795812	SNAPC1	+	2	36,863,	0,2084,
chr14:61795953-61796428	SNAPC1	+	1	475,	0,
chr17:78852977-78853269	TIMP2	-	1	292,	0,
chr17:78855523-78857595	TIMP2	-	2	340,73,	0,1999,
chr17:78853384-78853588	TIMP2	-	1	204,	0,
chr1:6633142-6633586	THAP3	+	1	444,	0,
chr6:161136040-161136502	AGPAT4	-	1	462,	0,
chr6:161166075-161232108	AGPAT4	-	2	341,72,	0,65961,
chr16:11181757-11182186	CLEC16A	+	1	429,	0,
chr2:70295975-70296268	FAM136A	-	1	293,	0,
chr2:70297111-70301056	FAM136A	-	2	365,216,	0,3729,
chr2:85394753-85398076	CAPG	-	3	204,87,56,	0,785,3267,
chr4:39327645-39351484	RFC1	-	4	110,121,74,136,	0,14700,17756,23703,
chr4:39320227-39342444	RFC1	-	6	441,86,76,76,231,99,	0,1060,3113,6336,7297,22118,
chr4:39366242-39366375	RFC1	-	1	133,	0,
chr4:39287456-39287767	RFC1	-	1	311,	0,
chr4:39320505-39320601	RFC1	-	1	96,	0,
chr4:39288156-39288702	RFC1	-	1	546,	0,
chr4:39289799-39291855	RFC1	-	2	239,216,	0,1840,
chr17:3661114-3661558	CTNS	+	1	444,	0,
chr1:156806243-156806556	SH2D2A	-	1	313,	0,
chr22:50525752-50526127	TYMP	-	2	165,126,	0,249,
chr5:134579072-134579486	JADE2	+	1	414,	0,
chr5:134582826-134583230	JADE2	+	1	404,	0,
chr19:42090997-42091549	POU2F2	-	1	552,	0,
chr19:42090204-42090636	POU2F2	-	1	432,	0,
chr19:42087605-42088007	POU2F2	-	1	402,	0,
chr19:42087075-42087573	POU2F2	-	1	498,	0,
chr19:42089779-42090163	POU2F2	-	1	384,	0,
chr19:42086110-42086478	POU2F2	-	1	368,	0,
chr19:42088489-42088951	POU2F2	-	1	462,	0,
chr3:194641965-194651046	LSG1	-	5	281,172,78,122,165,	0,2608,4199,6716,8916,
chr3:194640791-194641075	LSG1	-	1	284,	0,
chr3:194641621-194642161	LSG1	-	1	540,	0,
chr3:194641141-194641537	LSG1	-	1	396,	0,
chr19:42093459-42093903	POU2F2	-	1	444,	0,
chr19:42110088-42110550	POU2F2	-	1	462,	0,
chr4:39341564-39342008	RFC1	-	1	444,	0,
chr19:42088034-42088514	POU2F2	-	1	480,	0,
[truncated: 23,368 more rows]

## Sheet: 10k exonic PASs
Genomic annotation of exonic PASs called from the 10k PBMC scRNA-seq dataset from 10x Genomics.
[truncated: 24,591 more rows]

[truncated: 6 more sheets: 3k intronic PASs, 4k intronic PASs, 5k intronic PASs, 6k intronic PASs, 8k intronic PASs, 10k intronic PASs]
