# Supplementary material for: SCAPTURE: a deep learning-embedded pipeline that captures polyadenylation information from 3′ tag-based RNA-seq of single cells
Source: Genome Biol. 2021 Aug 10;22:221. doi: 10.1186/s13059-021-02437-5 (PMC8353616; doi:10.1186/s13059-021-02437-5)
Supplement: Supplementary file 8 — Additional file 8: Table S7. List of PASs identified by scAPA in six PBMC scRNA-seq datasets from 10x Genomics. scAPA-identified exonic and intronic PASs in each PBMC dataset were individually listed. (Related Fig. 3d and S6C). [file 13059_2021_2437_MOESM8_ESM.xlsx]

## Sheet: 3k exonic PASs
Genomic annotation of exonic PASs called from the 3k PBMC scRNA-seq dataset from 10x Genomics.
Location	Strand	ID
chr20:50934859-50935212	-	DPM1_ENSG00000000419.12_1_1
chr1:169853071-169853446	-	SCYL3_ENSG00000000457.13_1_1
chr1:169849716-169849899	-	SCYL3_ENSG00000000457.13_1_3
chr1:27612268-27612683	-	FGR_ENSG00000000938.12_1_1
chr1:196701367-196701581	+	CFH_ENSG00000000971.15_1_1
chr1:196747162-196747454	+	CFH_ENSG00000000971.15_2_1
chr6:143495469-143495832	-	FUCA2_ENSG00000001036.13_2_1
chr6:53498172-53498478	-	GCLC_ENSG00000001084.10_3_1
chr6:53497522-53497860	-	GCLC_ENSG00000001084.10_3_2
chr6:41097623-41097956	+	NFYA_ENSG00000001167.14_1_1
chr6:41098724-41098933	+	NFYA_ENSG00000001167.14_1_2
chr1:24357861-24358369	-	STPG1_ENSG00000001460.17_3_1
chr1:24357036-24357336	-	STPG1_ENSG00000001460.17_3_2
chr1:24466056-24466318	+	NIPAL3_ENSG00000001461.16_2_1
chr1:24472656-24472943	+	NIPAL3_ENSG00000001461.16_3_2
chrX:65520483-65520711	-	LAS1L_ENSG00000001497.16_1_1
chrX:65512570-65512877	-	LAS1L_ENSG00000001497.16_2_1
chr6:46146243-46146518	+	ENPP4_ENSG00000001561.6_1_3
chr7:92113309-92113495	-	CYP51A1_ENSG00000001630.15_1_1
chr7:1815774-1816178	-	MAD1L1_ENSG00000002822.15_1_1
chr12:8940356-8940741	-	M6PR_ENSG00000003056.3_4_2
chr7:8113226-8113488	-	ICA1_ENSG00000003147.17_3_2
chr16:90004870-90005253	-	DBNDD1_ENSG00000003249.13_1_1
chr2:201200402-201200734	+	CASP10_ENSG00000003400.14_1_1
chr2:201219744-201220095	+	CASP10_ENSG00000003400.14_2_2
chr2:201221415-201221653	+	CASP10_ENSG00000003400.14_2_3
chr2:201136349-201136516	+	CFLAR_ENSG00000003402.19_1_1
chr2:201139634-201139810	+	CFLAR_ENSG00000003402.19_1_2
chr2:201140405-201140771	+	CFLAR_ENSG00000003402.19_2_1
chr2:201141332-201141600	+	CFLAR_ENSG00000003402.19_3_1
chr2:201163874-201164270	+	CFLAR_ENSG00000003402.19_6_1
chr2:201167325-201167454	+	CFLAR_ENSG00000003402.19_6_2
chr2:201171333-201171716	+	CFLAR_ENSG00000003402.19_6_3
chr2:201172424-201172639	+	CFLAR_ENSG00000003402.19_6_4
chr3:50101880-50102127	+	RBM5_ENSG00000003756.16_1_1
chr3:50118595-50118966	+	RBM5_ENSG00000003756.16_2_1
chr7:127591318-127591715	+	ARF5_ENSG00000004059.10_1_1
chr17:28397823-28398140	+	SARM1_ENSG00000004139.13_1_1
chr17:28347803-28348132	-	POLDIP2_ENSG00000004142.11_1_1
chr17:28347189-28347534	-	POLDIP2_ENSG00000004142.11_1_2
chr3:129555228-129555842	-	PLXND1_ENSG00000004399.12_1_1
chr1:33009962-33010263	-	AK2_ENSG00000004455.16_4_1
chr1:33008909-33009195	-	AK2_ENSG00000004455.16_4_2
chr12:2803182-2803294	+	FKBP4_ENSG00000004478.7_2_1
chr1:23083316-23083703	+	KDM1A_ENSG00000004487.15_1_1
chr12:21468905-21469244	-	RECQL_ENSG00000004700.15_1_3
chr16:23582228-23582352	-	NDUFAB1_ENSG00000004779.9_1_1
chr16:23580989-23581150	-	NDUFAB1_ENSG00000004779.9_2_1
chr7:96120270-96120727	-	SLC25A13_ENSG00000004864.13_1_1
chr7:117229811-117230098	+	ST7_ENSG00000004866.19_3_1
chr17:47120288-47120958	-	CDC27_ENSG00000004897.11_3_1
chrX:11121643-11121907	+	HCCS_ENSG00000004961.14_1_1
chrX:11122788-11123011	+	HCCS_ENSG00000004961.14_1_2
chr17:7225354-7225697	-	DVL2_ENSG00000004975.11_1_1
chr19:18867884-18868254	+	UPF1_ENSG00000005007.12_2_1
chr7:26669163-26669364	-	SKAP2_ENSG00000005020.12_1_1
chr7:26667119-26667342	-	SKAP2_ENSG00000005020.12_1_3
chrX:119470946-119471329	+	SLC25A5_ENSG00000005022.5_1_1
chr4:109687528-109687721	+	CCDC109B_ENSG00000005059.15_1_1
chr4:109688535-109688623	+	CCDC109B_ENSG00000005059.15_1_2
chr17:5440896-5441314	-	DHX33_ENSG00000005100.12_1_3
chr17:43640396-43640736	-	MEOX1_ENSG00000005102.12_1_1
chr17:35004501-35005028	+	LIG3_ENSG00000005156.11_2_1
chr12:47663297-47663565	-	RPAP3_ENSG00000005175.9_1_1
chr16:20797370-20797471	+	ACSM3_ENSG00000005187.11_2_2
chr16:57428218-57428925	-	CIAPIN1_ENSG00000005194.14_1_1
chr9:35104186-35104403	-	FAM214B_ENSG00000005238.19_1_1
chr7:107161129-107161716	+	PRKAR2B_ENSG00000005249.12_1_1
chrX:11767662-11767945	+	MSL3_ENSG00000005302.17_1_3
chr17:58301296-58301553	-	TSPOAP1_ENSG00000005379.15_1_1
chr2:75701781-75702158	-	GCFC2_ENSG00000005436.13_1_1
chr2:75664444-75664759	-	GCFC2_ENSG00000005436.13_3_1
chr2:74425464-74425765	+	WDR54_ENSG00000005448.16_1_1
chr7:87359680-87360047	+	CROT_ENSG00000005469.11_1_1
chr7:87399465-87399798	+	CROT_ENSG00000005469.11_3_2
chr7:105101468-105101818	+	KM2E_ENSG00000005483.20_2_1
chr11:3360344-3360541	-	ZNF195_ENSG00000005801.16_2_1
chr11:3358486-3358949	-	ZNF195_ENSG00000005801.16_3_2
chr13:77006349-77006503	-	FBXL3_ENSG00000005812.10_1_1
chr13:77006073-77006127	-	FBXL3_ENSG00000005812.10_1_2
chr13:77005271-77005631	-	FBXL3_ENSG00000005812.10_1_3
chr16:30522757-30523229	+	ITGAL_ENSG00000005844.17_2_1
chr17:50110738-50111042	+	PDK2_ENSG00000005882.11_1_1
chr17:50090160-50090431	+	ITGA3_ENSG00000005884.17_2_1
chrX:24214180-24214483	+	ZFX_ENSG00000005889.15_1_2
chrX:120436501-120437111	-	LAMP2_ENSG00000005893.15_1_2
chr17:44372206-44372408	-	ITGA2B_ENSG00000005961.17_1_1
chr16:19501737-19502730	-	GDE1_ENSG00000006007.11_2_2
chr19:18590885-18591005	+	C19orf60_ENSG00000006015.17_1_1
chr19:18592109-18592374	+	C19orf60_ENSG00000006015.17_2_1
chr17:47807376-47807727	-	OSBPL7_ENSG00000006025.11_3_1
chr7:140090227-140090672	-	KDM7A_ENSG00000006459.10_1_1
chr7:140084768-140085220	-	KDM7A_ENSG00000006459.10_1_2
chr7:141653585-141654078	+	AGK_ENSG00000006530.15_2_1
chr1:54779682-54780036	-	TTC22_ENSG00000006555.10_2_1
chr7:30496587-30497009	-	GGCT_ENSG00000006625.17_3_1
chr19:3594615-3595155	-	TBXA2R_ENSG00000006638.11_1_1
chr7:112475458-112475720	+	IFRD1_ENSG00000006652.13_2_1
chr7:112475831-112476197	+	IFRD1_ENSG00000006652.13_2_2
chr17:14076963-14077337	+	COX10_ENSG00000006695.10_1_1
chr19:39385801-39386224	-	PAF1_ENSG00000006712.14_1_1
chr7:38725560-38725919	-	VPS41_ENSG00000006715.15_2_2
chr7:38724700-38724904	-	VPS41_ENSG00000006715.15_2_3
chr17:12992384-12992773	-	ELAC2_ENSG00000006744.18_2_1
chrX:2904008-2904303	-	ARSD_ENSG00000006756.15_1_2
chrX:7900661-7900792	-	PNPLA4_ENSG00000006757.11_1_1
chrX:7898982-7899089	-	PNPLA4_ENSG00000006757.11_1_2
chr12:1785996-1786212	+	ADIPOR2_ENSG00000006831.9_1_1
chr12:1788321-1788672	+	ADIPOR2_ENSG00000006831.9_1_2
chr19:45303097-45303672	+	MARK4_ENSG00000007047.14_2_1
chr19:17943602-17944010	+	CCDC124_ENSG00000007080.10_1_1
chr17:2681753-2681921	+	PAFAH1B1_ENSG00000007168.12_1_1
chr17:2685299-2685606	+	PAFAH1B1_ENSG00000007168.12_1_2
chr17:9916984-9917234	-	GAS7_ENSG00000007237.18_1_1
chr17:9915623-9915809	-	GAS7_ENSG00000007237.18_1_2
chr17:9910657-9911211	-	GAS7_ENSG00000007237.18_1_4
chr19:45163868-45163988	-	TRAPPC6A_ENSG00000007255.10_1_1
chr19:45162918-45163221	-	TRAPPC6A_ENSG00000007255.10_2_1
chr19:3777970-3778359	-	MATK_ENSG00000007264.14_1_1
chr17:63928707-63929124	-	CD79B_ENSG00000007312.12_1_1
chr1:112541835-112542062	-	ST7L_ENSG00000007341.18_1_1
chr1:112540835-112541149	-	ST7L_ENSG00000007341.18_2_1
chr1:112525898-112526084	-	ST7L_ENSG00000007341.18_3_1
chrX:154329961-154330352	+	TKTL1_ENSG00000007350.16_1_1
chr16:784947-785362	-	RPUSD1_ENSG00000007376.7_1_1
chr16:188985-189313	-	LUC7L_ENSG00000007392.16_2_3
chr3:50362938-50363175	-	CACNA2D2_ENSG00000007402.11_1_2
chr16:1349208-1349583	-	TSR3_ENSG00000007520.3_2_1
chr1:6635146-6635344	-	DNAJC11_ENSG00000007923.15_1_1
chr1:6634160-6634524	-	DNAJC11_ENSG00000007923.15_1_2
chr6:16147924-16148237	+	MYLIP_ENSG00000007944.14_1_2
chr1:23506453-23506804	-	E2F2_ENSG00000007968.6_1_1
chr6:170535104-170535390	-	PSMB1_ENSG00000008018.8_1_1
chr6:15520727-15521533	+	JARID2_ENSG00000008083.13_1_1
chr6:15521705-15521969	+	JARID2_ENSG00000008083.13_1_2
chr1:1702651-1702742	-	CDK11A_ENSG00000008128.22_1_1
chr1:1751240-1751606	-	NADK_ENSG00000008130.15_2_2
chr7:6161813-6162101	-	CYTH3_ENSG00000008256.15_1_1
chr7:106092900-106093030	-	SYPL1_ENSG00000008282.8_1_1
chr7:106091725-106091915	-	SYPL1_ENSG00000008282.8_3_1
chr7:106090512-106090879	-	SYPL1_ENSG00000008282.8_3_2
chr17:50965693-50966002	-	SPAG9_ENSG00000008294.20_1_1
chr3:48636546-48636683	-	CELSR3_ENSG00000008300.15_1_1
chr3:42594617-42595020	+	SS18L2_ENSG00000008324.10_1_1
chr12:16364022-16364431	+	MGST1_ENSG00000008394.12_1_1
chr12:106991404-106991765	-	CRY1_ENSG00000008405.11_2_1
chr19:13097294-13097454	+	NFIX_ENSG00000008441.16_1_2
chr8:133454893-133455123	-	ST3GAL1_ENSG00000008513.14_1_3
chr16:3060412-3060661	+	MMP25_ENSG00000008516.16_2_1
chr16:3069178-3069565	+	IL32_ENSG00000008517.16_1_1
chr16:3081687-3082228	+	IL32_ENSG00000008517.16_2_1
chr16:2088734-2089087	-	PKD1_ENSG00000008710.18_2_1
chr8:23019834-23020179	+	RHOBTB2_ENSG00000008853.16_1_2
chr2:36981017-36981364	-	HEATR5B_ENSG00000008869.11_1_1
chr3:169993536-169994418	+	SEC62_ENSG00000008952.16_1_1
chr8:56073644-56073747	-	RPS20_ENSG00000008988.9_1_1
chr8:56073053-56073271	-	RPS20_ENSG00000008988.9_1_2
chr1:114718003-114718204	-	CSDE1_ENSG00000009307.15_1_1
chr1:114716960-114717659	-	CSDE1_ENSG00000009307.15_1_2
chr7:157268323-157268564	+	UBE3C_ENSG00000009335.17_2_1
chr7:157268798-157269362	+	UBE3C_ENSG00000009335.17_2_2
chr6:111351599-111351861	-	REV3L_ENSG00000009413.15_1_1
chr1:27759973-27760094	+	FAM76A_ENSG00000009780.15_2_1
chr1:27762815-27763081	+	FAM76A_ENSG00000009780.15_3_2
chr6:142219239-142219596	+	VTA1_ENSG00000009844.15_1_2
chr7:73441401-73441759	-	BAZ1B_ENSG00000009954.10_1_2
chr7:73440466-73440785	-	BAZ1B_ENSG00000009954.10_1_3
chr6:13621483-13621929	-	RANBP9_ENSG00000010017.12_1_1
chr6:36366219-36366580	-	ETV7_ENSG00000010030.13_1_1
chr6:36354188-36354644	-	ETV7_ENSG00000010030.13_2_1
chr1:231353391-231353629	+	SPRTN_ENSG00000010072.15_2_1
chr1:171796585-171796964	+	METTL13_ENSG00000010165.19_1_1
chr1:171797384-171797701	+	METTL13_ENSG00000010165.19_1_2
chr12:4612677-4612798	+	DYRK4_ENSG00000010219.13_1_1
chr12:4613561-4613894	+	DYRK4_ENSG00000010219.13_2_1
chr17:32369667-32370402	+	ZNF207_ENSG00000010244.17_1_1
chr17:32380580-32380963	+	ZNF207_ENSG00000010244.17_1_3
chr17:32381136-32381272	+	ZNF207_ENSG00000010244.17_1_4
chr3:48599008-48599190	-	UQCRC1_ENSG00000010256.10_1_1
chr7:38230101-38230685	+	STARD3NL_ENSG00000010270.13_1_1
chr12:6237890-6238277	+	CD9_ENSG00000010278.12_1_1
chr3:52481561-52481934	+	NISCH_ENSG00000010322.15_1_1
chr3:52492672-52493085	+	NISCH_ENSG00000010322.15_2_1
chr3:52523973-52524491	+	STAB1_ENSG00000010327.10_1_1
chrX:149482583-149482836	-	IDS_ENSG00000010404.17_2_1
chrX:149479567-149479786	-	IDS_ENSG00000010404.17_2_2
chr16:3223252-3223603	-	ZNF200_ENSG00000010539.11_1_1
chr16:3222435-3222617	-	ZNF200_ENSG00000010539.11_1_2
chr12:6820428-6820827	+	CD4_ENSG00000010610.9_2_1
chr12:6907361-6907640	+	LRRC23_ENSG00000010626.14_1_1
chrX:101349466-101349824	-	BTK_ENSG00000010671.15_2_1
chr6:111661249-111661686	-	FYN_ENSG00000010810.17_1_1
chr6:142752339-142752576	-	HIVEP2_ENSG00000010818.8_1_1
chr6:142751478-142751857	-	HIVEP2_ENSG00000010818.8_1_2
chr1:23759582-23759923	+	TCEB3_ENSG00000011007.12_1_1
chr1:23761718-23762019	+	TCEB3_ENSG00000011007.12_1_2
chr1:23795150-23795536	+	LYPLA2_ENSG00000011009.10_1_1
chr12:3283388-3283557	+	TSPAN9_ENSG00000011105.11_2_1
chr14:93287676-93287978	-	BTBD7_ENSG00000011114.14_1_1
chr19:3750824-3751454	-	APBA3_ENSG00000011132.11_1_1
chr17:58205471-58205797	-	MKS1_ENSG00000011143.16_4_1
chr17:51297807-51297941	+	UTP18_ENSG00000011260.13_2_1
chr7:5622698-5622975	-	RNF216_ENSG00000011275.18_1_1
chr7:5620068-5620378	-	RNF216_ENSG00000011275.18_1_3
chr3:45548495-45548810	+	LARS2_ENSG00000011376.9_1_1
chr11:17086637-17086913	-	PIK3C2A_ENSG00000011405.13_1_2
chr19:43646327-43646508	-	PLAUR_ENSG00000011422.11_3_1
chr19:15421608-15421863	-	WIZ_ENSG00000011451.17_1_2
chr19:46390445-46390873	+	PPP5C_ENSG00000011485.14_1_1
chr2:65074326-65074485	+	CEP68_ENSG00000011523.13_1_1
chr2:65086685-65087007	+	CEP68_ENSG00000011523.13_3_2
chr19:35336343-35337199	+	CD22_ENSG00000012124.15_2_1
chr19:35346996-35347384	+	CD22_ENSG00000012124.15_3_1
chrX:21869869-21870411	+	MBTPS2_ENSG00000012174.11_1_1
chr8:28753342-28753682	+	EXTL3_ENSG00000012232.8_1_1
chr6:53294092-53294449	-	ELOVL5_ENSG00000012660.13_1_1
chr6:53267399-53267788	-	ELOVL5_ENSG00000012660.13_2_1
chr14:50418547-50418849	-	MAP4K5_ENSG00000012983.11_1_2
chr2:31268099-31268369	+	EHD3_ENSG00000013016.15_1_2
chr4:6622041-6622423	+	MAN2B2_ENSG00000013288.8_1_1
chr17:44319584-44320014	-	SLC25A39_ENSG00000013306.15_1_1
chr16:29847793-29848048	+	MVP_ENSG00000013364.18_4_1
chr7:151360745-151361265	+	NUB1_ENSG00000013374.15_1_1
chr7:151377094-151377249	+	NUB1_ENSG00000013374.15_3_1
chr7:151378073-151378448	+	NUB1_ENSG00000013374.15_3_2
chr6:83196179-83196548	+	RWDD2A_ENSG00000013392.7_1_1
chr2:200853047-200853427	-	CLK1_ENSG00000013441.15_2_1
chr12:106509821-106510120	+	POLR3B_ENSG00000013503.9_1_1
chr14:76787298-76787531	-	ANGEL1_ENSG00000013523.9_1_1
chr5:141987783-141988048	+	RNF14_ENSG00000013561.17_1_1
chr5:141988211-141988341	+	RNF14_ENSG00000013561.17_1_2
chrX:154401773-154402104	-	DNASE1L1_ENSG00000013563.13_1_1
chr12:12974871-12975256	-	HEBP1_ENSG00000013583.8_3_1
chr6:96553769-96553965	+	UFL1_ENSG00000014123.9_1_1
chr11:65211611-65212018	+	CAPN1_ENSG00000014216.15_1_1
chr3:132368014-132368268	+	ACPP_ENSG00000014257.15_2_1
chr2:63606895-63607205	+	MDH1_ENSG00000014641.17_1_1
chr10:99713558-99713795	-	COX15_ENSG00000014919.12_1_2
chr10:99711879-99712169	-	COX15_ENSG00000014919.12_2_1
chr12:42160002-42160374	-	YAF2_ENSG00000015153.14_5_1
chr12:42159080-42159732	-	YAF2_ENSG00000015153.14_5_2
chr5:139329510-139329697	+	MATR3_ENSG00000015479.17_1_1
chr3:131001517-131001981	+	ATP2C1_ENSG00000017260.19_1_2
chr3:131016188-131016673	+	ATP2C1_ENSG00000017260.19_2_1
chr18:9537222-9537592	+	RALBP1_ENSG00000017797.11_1_2
chr2:177538972-177539452	+	AGPS_ENSG00000018510.13_1_2
chrX:119538936-119539365	-	CXorf56_ENSG00000018610.13_1_1
chr2:32820858-32821083	+	TTC27_ENSG00000018699.11_2_1
chr19:56382774-56383079	-	ZNF582_ENSG00000018869.16_1_2
chr2:118994409-118994680	+	MARCO_ENSG00000019169.10_1_1
chr5:150401610-150402015	-	CD74_ENSG00000019582.14_1_1
chr1:35566401-35566769	+	NCDN_ENSG00000020129.15_1_1
chr20:52151297-52151933	-	ZFP64_ENSG00000020256.19_1_1
chr14:60968277-60968688	+	MNAT1_ENSG00000020426.10_1_1
chr14:54788959-54789138	+	SAMD4A_ENSG00000020577.13_1_1
chr1:24899549-24899887	-	RUNX3_ENSG00000020633.18_1_2
chr11:94419817-94420155	-	MRE11A_ENSG00000020922.12_2_1
chr11:94415602-94415861	-	MRE11A_ENSG00000020922.12_2_2
chr11:73662430-73662832	+	PLEKHB1_ENSG00000021300.13_1_1
chr6:2833497-2833843	-	SERPINB1_ENSG00000021355.12_1_1
chr6:2833051-2833353	-	SERPINB1_ENSG00000021355.12_1_2
chr6:2832399-2832605	-	SERPINB1_ENSG00000021355.12_1_3
chr2:32157314-32157626	+	SPAST_ENSG00000021574.11_1_4
chr11:3087161-3087775	-	OSBPL5_ENSG00000021762.19_1_1
chr15:34856513-34856932	-	AQR_ENSG00000021776.10_1_1
chrX:136210979-136211365	+	FHL1_ENSG00000022267.16_1_1
chr20:56518513-56518903	+	RTFDC1_ENSG00000022277.12_1_1
chr19:55000810-55001123	+	NLRP2_ENSG00000022556.15_2_1
chr8:141207240-141207435	-	SLC45A4_ENSG00000022567.9_1_2
chr10:112430778-112430867	-	ZDHHC6_ENSG00000023041.11_1_1
chr10:112430300-112430670	-	ZDHHC6_ENSG00000023041.11_1_2
chr11:123435484-123435721	+	GRAMD1B_ENSG00000023171.15_1_1
chr11:123627412-123627766	+	GRAMD1B_ENSG00000023171.15_2_1
chr11:494471-495005	-	RNH1_ENSG00000023191.16_2_1
chr2:206123851-206124260	-	NDUFS1_ENSG00000023228.13_1_1
chr2:206123249-206123338	-	NDUFS1_ENSG00000023228.13_1_2
chr8:52622499-52623217	-	RB1CC1_ENSG00000023287.12_1_1
chr3:52214051-52214311	+	ALAS1_ENSG00000023330.14_1_1
chr11:102337375-102337731	+	BIRC3_ENSG00000023445.13_1_1
chr11:102339001-102339328	+	BIRC3_ENSG00000023445.13_1_2
chr13:42322914-42323257	+	AKAP11_ENSG00000023516.8_1_1
chr1:193096390-193096734	-	GLRX2_ENSG00000023572.8_1_1
chr12:16036910-16037299	+	DERA_ENSG00000023697.12_1_1
chr6:35321390-35321793	+	DEF6_ENSG00000023892.10_1_1
chr1:150159251-150159639	+	PLEKHO1_ENSG00000023902.13_1_1
chr6:42691079-42691287	+	UBR2_ENSG00000024048.10_2_1
chr6:42693152-42693496	+	UBR2_ENSG00000024048.10_2_2
chr1:68475458-68475560	-	DEPDC1_ENSG00000024526.16_1_1
chr6:138792934-138793340	+	CCDC28A_ENSG00000024862.17_1_1
chr6:89367758-89368161	-	RRAGD_ENSG00000025039.14_1_1
chr6:122432558-122432968	+	HSF2_ENSG00000025156.12_1_1
chr20:35949709-35950325	+	PHF20_ENSG00000025293.16_1_2
chr22:50519448-50519673	+	NCAPH2_ENSG00000025770.18_2_1
chr22:50523068-50523486	+	NCAPH2_ENSG00000025770.18_3_1
chr20:44942202-44942616	-	TOMM34_ENSG00000025772.7_1_1
chr6:107871528-107871687	-	SEC63_ENSG00000025796.13_1_1
chr6:107870772-107871101	-	SEC63_ENSG00000025796.13_1_2
chr6:107867807-107868028	-	SEC63_ENSG00000025796.13_1_4
chr10:17236337-17236448	+	VIM_ENSG00000026025.14_2_3
chr10:17237249-17237606	+	VIM_ENSG00000026025.14_3_1
chr6:166929495-166929778	-	RNASET2_ENSG00000026297.15_2_1
chr11:35176731-35177253	+	CD44_ENSG00000026508.16_1_1
chr20:51003677-51004062	-	KCNG1_ENSG00000026559.13_1_1
chr6:161166047-161166391	-	AGPAT4_ENSG00000026652.13_1_1
chr6:161136076-161136405	-	AGPAT4_ENSG00000026652.13_3_1
chr6:161130102-161130285	-	AGPAT4_ENSG00000026652.13_3_2
chr1:160753225-160753366	+	SLAMF7_ENSG00000026751.16_1_1
chr1:160753897-160754031	+	SLAMF7_ENSG00000026751.16_1_2
chr1:160754451-160754830	+	SLAMF7_ENSG00000026751.16_1_3
chr6:26412569-26412642	+	BTN3A1_ENSG00000026950.16_1_1
chr6:26414836-26415224	+	BTN3A1_ENSG00000026950.16_2_1
chr13:23730228-23730421	-	MIPEP_ENSG00000027001.9_1_1
chr14:61550604-61550989	+	PRKCH_ENSG00000027075.13_1_1
chr5:177605091-177605214	+	B4GALT7_ENSG00000027847.13_1_1
chr1:156807094-156807223	-	SH2D2A_ENSG00000027869.11_1_1
chr1:156806247-156806551	-	SH2D2A_ENSG00000027869.11_2_1
chr2:58159493-58159882	+	VRK2_ENSG00000028116.16_1_1
chr1:12208862-12209255	+	TNFRSF1B_ENSG00000028137.17_2_2
chr12:95300335-95301167	+	VEZT_ENSG00000028203.17_3_1
chr19:42086174-42086385	-	POU2F2_ENSG00000028277.21_4_6
chr6:133987131-133987499	+	TBPL1_ENSG00000028839.9_2_1
chr6:136258603-136258918	-	BCLAF1_ENSG00000029363.15_1_2
chr6:155257674-155258077	-	TFB1M_ENSG00000029639.10_1_1
chr17:5384391-5384675	+	RABEP1_ENSG00000029725.16_4_2
chr17:5385519-5385769	+	RABEP1_ENSG00000029725.16_4_3
chrX:150987804-150987961	+	HMGB3_ENSG00000029993.14_1_1
chrX:150988468-150988746	+	HMGB3_ENSG00000029993.14_1_2
chr11:47839512-47839905	-	NUP160_ENSG00000030066.13_1_1
chr11:47778178-47778767	-	NUP160_ENSG00000030066.13_3_1
chr6:33572511-33572906	-	BAK1_ENSG00000030110.12_2_1
chr17:44352722-44353119	+	GRN_ENSG00000030582.16_1_1
chr5:137939327-137939464	-	FAM13B_ENSG00000031003.10_1_1
chr3:119417415-119417709	+	ARHGAP31_ENSG00000031081.10_1_1
chr6:49492703-49493090	+	CENPQ_ENSG00000031691.6_1_1
chr1:109237779-109238155	+	SARS_ENSG00000031698.12_1_1
chr19:5917302-5917627	-	RANBP3_ENSG00000031823.14_1_1
chr19:5917120-5917181	-	RANBP3_ENSG00000031823.14_1_2
chr19:5916174-5916429	-	RANBP3_ENSG00000031823.14_1_3
chr14:58372637-58372878	+	ARID4A_ENSG00000032219.18_1_1
chr14:58373358-58373634	+	ARID4A_ENSG00000032219.18_1_2
chr2:3188926-3189361	-	TSSC1_ENSG00000032389.12_3_1
chr19:7561505-7561787	+	PNPLA6_ENSG00000032444.15_1_1
chr12:122472906-122473410	-	ZCCHC8_ENSG00000033030.13_1_1
chr7:151213513-151213882	-	ABCF2_ENSG00000033050.7_1_2
chr7:151212570-151212711	-	ABCF2_ENSG00000033050.7_1_3
chr7:151238443-151238833	+	CHPF2_ENSG00000033100.15_1_1
chr4:67618763-67619076	-	UBA6_ENSG00000033178.12_3_1
chr17:42522227-42522599	+	ATP6V0A1_ENSG00000033627.15_1_1
chr15:68187681-68188066	+	PIAS1_ENSG00000033800.13_1_1
chr15:68191262-68191328	+	PIAS1_ENSG00000033800.13_1_2
chr15:29118053-29118287	+	APBA2_ENSG00000034053.14_1_2
chr2:84906397-84906723	+	TMSB10_ENSG00000034510.5_1_1
chr3:131013889-131014352	-	ASTE1_ENSG00000034533.11_1_1
chr8:100257101-100257516	-	RNF19A_ENSG00000034677.12_1_1
chr16:75568080-75568281	+	GABARAPL2_ENSG00000034713.7_1_1
chr16:75577499-75577911	+	GABARAPL2_ENSG00000034713.7_2_1
chr2:230421-230668	-	SH3YL1_ENSG00000035115.21_2_2
chr2:218681-218925	-	SH3YL1_ENSG00000035115.21_5_1
chr2:70300788-70300892	-	FAM136A_ENSG00000035141.7_1_1
chr2:70297227-70297453	-	FAM136A_ENSG00000035141.7_2_1
chr2:70295991-70296314	-	FAM136A_ENSG00000035141.7_2_2
chr10:74119638-74120159	+	VCL_ENSG00000035403.16_1_1
chr5:60596985-60597500	-	DEPDC1B_ENSG00000035499.12_1_1
chr1:244408521-244409171	-	ADSS_ENSG00000035687.9_1_1
chr4:67606345-67606463	+	STAP1_ENSG00000035720.7_1_1
chr4:67606591-67606898	+	STAP1_ENSG00000035720.7_1_2
chr17:78855572-78855827	-	TIMP2_ENSG00000035862.12_2_1
chr17:78852992-78853503	-	TIMP2_ENSG00000035862.12_2_2
chr4:39287499-39287771	-	RFC1_ENSG00000035928.14_2_2
chr3:100324877-100325231	+	TBC1D23_ENSG00000036054.12_1_1
chr8:2145099-2145469	+	MYOM2_ENSG00000036448.9_1_1
chr1:77564532-77564867	-	ZZZ3_ENSG00000036549.12_1_1
chr17:42666679-42667019	+	TUBG2_ENSG00000037042.8_1_1
chr5:172969460-172969781	+	RPL26L1_ENSG00000037241.7_1_1
chr1:16246849-16247157	-	FBXO42_ENSG00000037637.10_1_1
chr19:13772669-13772757	+	MRI1_ENSG00000037757.13_1_1
chr12:57768564-57769034	-	METTL1_ENSG00000037897.16_2_1
chr4:177431564-177431783	-	AGA_ENSG00000038002.8_1_1
chr4:177430820-177431070	-	AGA_ENSG00000038002.8_1_2
chr4:25278677-25279095	+	PI4K2B_ENSG00000038210.12_1_2
chr4:13568758-13569129	-	BOD1L1_ENSG00000038219.12_1_1
chr16:67884115-67884511	+	EDC4_ENSG00000038358.14_1_1
chr5:83512178-83512468	+	VCAN_ENSG00000038427.15_1_1
chr5:83580593-83580759	+	VCAN_ENSG00000038427.15_2_1
chr5:83580956-83581425	+	VCAN_ENSG00000038427.15_2_2
chr16:11181759-11182191	+	CLEC16A_ENSG00000038532.14_3_1
chr5:55422935-55423054	+	SKIV2L2_ENSG00000039123.15_1_1
chr5:55424753-55424976	+	SKIV2L2_ENSG00000039123.15_1_2
chr16:67546426-67546796	+	FAM65A_ENSG00000039523.18_1_1
chr5:169604441-169604760	+	SPDL1_ENSG00000040275.16_1_1
chr8:73653644-73653872	-	STAU2_ENSG00000040341.17_2_1
chr8:73552032-73552289	-	STAU2_ENSG00000040341.17_4_1
chr8:73549674-73549945	-	STAU2_ENSG00000040341.17_4_3
chr8:73420430-73420708	-	STAU2_ENSG00000040341.17_6_1
chr1:19328724-19329279	+	PQLC2_ENSG00000040487.12_2_1
chr17:3661161-3661535	+	CTNS_ENSG00000040531.14_2_1
chr17:7235076-7235511	-	PHF23_ENSG00000040633.12_2_1
chr2:98590511-98590733	+	INPP4A_ENSG00000040933.15_2_3
chr15:78548825-78549201	+	PSMA4_ENSG00000041357.15_1_1
chr3:194640809-194641413	-	LSG1_ENSG00000041802.10_1_1
chr1:6633193-6633585	+	THAP3_ENSG00000041988.15_1_1
chr10:70113988-70114278	-	AIFM2_ENSG00000042286.14_1_1
chr2:85342113-85342455	-	RETSAT_ENSG00000042445.13_1_2
chr2:85394748-85394934	-	CAPG_ENSG00000042493.15_1_1
chr19:46838152-46838524	-	AP2S1_ENSG00000042753.11_1_1
chr8:24335768-24336080	+	ADAM28_ENSG00000042980.12_1_1
chr3:182944741-182944959	-	DCUN1D1_ENSG00000043093.13_1_1
chr3:182938215-182938429	-	DCUN1D1_ENSG00000043093.13_1_6
chr5:134579152-134579487	+	JADE2_ENSG00000043143.20_2_1
chr5:134582881-134583247	+	JADE2_ENSG00000043143.20_2_2
chr5:170248623-170248745	-	LCP2_ENSG00000043462.11_1_1
chr5:170248086-170248440	-	LCP2_ENSG00000043462.11_1_2
chr5:170247640-170247843	-	LCP2_ENSG00000043462.11_1_3
chrX:18892330-18892553	-	PHKA2_ENSG00000044446.11_1_2
chrX:13769104-13769261	+	OFD1_ENSG00000046651.14_1_1
chr5:113594930-113595279	+	YTHDC2_ENSG00000047188.15_2_1
chrX:16588017-16588269	-	CTPS2_ENSG00000047230.14_3_2
chr8:53715609-53715998	-	ATP6V1H_ENSG00000047249.16_3_1
chr4:36067550-36067759	-	ARAP2_ENSG00000047365.11_2_1
chr4:36066032-36066384	-	ARAP2_ENSG00000047365.11_2_2
chr1:186313776-186314012	-	TPR_ENSG00000047410.13_2_1
chr12:4489348-4489870	-	C12orf4_ENSG00000047621.11_1_1
chrX:10144138-10144498	+	WWC3_ENSG00000047644.18_1_2
chrX:11137601-11137748	-	ARHGAP6_ENSG00000047648.21_2_2
chr6:117560327-117560659	-	GOPC_ENSG00000047932.13_1_2
chr5:176658674-176659067	+	TSPAN17_ENSG00000048140.17_1_1
chr5:176383928-176384294	-	NOP16_ENSG00000048162.20_2_1
chr7:127374054-127374368	-	ZNF800_ENSG00000048405.9_1_1
chr7:127370419-127370600	-	ZNF800_ENSG00000048405.9_3_1
chr7:127370136-127370224	-	ZNF800_ENSG00000048405.9_3_2
chr16:12572882-12573070	+	SNX29_ENSG00000048471.13_4_1
chr6:42206816-42207145	-	MRPS10_ENSG00000048544.5_1_3
chr11:77664980-77665255	-	RSF1_ENSG00000048649.13_1_2
chr1:12510108-12510299	+	VPS13D_ENSG00000048707.13_1_2
chr1:12511748-12512028	+	VPS13D_ENSG00000048707.13_1_3
chr10:11336250-11336573	+	CELF2_ENSG00000048740.18_2_2
chr9:93564475-93564668	+	FAM120A_ENSG00000048828.16_3_1
chr2:135724888-135725289	+	R3HDM1_ENSG00000048991.16_1_1
chr1:40300477-40300824	-	COL9A2_ENSG00000049089.13_1_1
chr1:9270970-9271358	+	H6PD_ENSG00000049239.12_1_2
chr1:7781052-7781447	+	VAMP3_ENSG00000049245.12_1_1
chr1:7843220-7843444	+	PER3_ENSG00000049246.14_2_2
chr1:7844843-7845159	+	PER3_ENSG00000049246.14_2_3
chr1:7847622-7847855	-	UTS2_ENSG00000049247.13_1_1
chr7:74231580-74232044	-	RFC2_ENSG00000049541.10_3_1
chr5:1317762-1318225	-	CLPTM1L_ENSG00000049656.13_1_1
chrX:49287227-49287494	+	PPP1R3F_ENSG00000049769.12_1_1
chr5:74721126-74721304	+	HEXB_ENSG00000049860.13_1_1
chr5:180246294-180246490	-	MAPK9_ENSG00000050748.17_2_1
chr5:180235757-180236123	-	MAPK9_ENSG00000050748.17_4_1
chr11:6216607-6216897	-	FAM160A2_ENSG00000051009.10_1_1
chr11:6211301-6211712	-	FAM160A2_ENSG00000051009.10_2_1
chr16:56943505-56943890	+	HERPUD1_ENSG00000051108.14_1_1
chr19:18929225-18929595	-	HOMER3_ENSG00000051128.18_1_1
chr3:138654915-138655141	-	PIK3CB_ENSG00000051382.8_1_1
chr16:88646054-88646175	-	CYBA_ENSG00000051523.10_1_1
chr16:88643252-88643568	-	CYBA_ENSG00000051523.10_2_1
chr5:175960035-175960104	-	THOC3_ENSG00000051596.9_3_1
chr5:175959186-175959659	-	THOC3_ENSG00000051596.9_3_2
chr5:175917999-175918147	-	THOC3_ENSG00000051596.9_5_1
chr12:123156497-123156673	-	MPHOSPH9_ENSG00000051825.14_4_1
chr12:19201740-19201940	+	PLEKHA5_ENSG00000052126.14_1_1
chr1:114774105-114774348	-	SIKE1_ENSG00000052723.11_1_1
chr1:114769544-114769778	-	SIKE1_ENSG00000052723.11_1_3
chr10:97356692-97357057	-	RRP12_ENSG00000052749.13_2_1
chr4:158907766-158908018	+	FNIP2_ENSG00000052795.12_1_4
chr4:165342683-165343135	+	MSMO1_ENSG00000052802.12_2_1
chr14:89156188-89156500	-	FOXN3_ENSG00000053254.15_2_2
chr1:19303974-19304345	-	AKR7A2_ENSG00000053371.12_1_1
chr14:57289203-57289503	+	AP5M1_ENSG00000053770.11_2_1
chr1:36137055-36137306	-	TRAPPC3_ENSG00000054116.11_2_1
chr1:36136584-36136939	-	TRAPPC3_ENSG00000054116.11_2_2
chr1:36305016-36305374	+	THRAP3_ENSG00000054118.13_1_2
chr9:136850778-136851056	+	PHPT1_ENSG00000054148.17_1_1
chr1:241593225-241593972	-	OPN3_ENSG00000054277.13_1_1
chr1:243305010-243305310	+	SDCCAG8_ENSG00000054282.15_1_1
chr20:51596814-51597089	-	ATP9A_ENSG00000054793.13_1_1
chr11:73397192-73397459	+	RELT_ENSG00000054967.12_1_3
chr14:87933448-87933698	-	GALC_ENSG00000054983.16_2_1
chr14:87933029-87933288	-	GALC_ENSG00000054983.16_2_2
chr1:16395288-16395582	+	SZRD1_ENSG00000055070.16_1_1
chr1:16397833-16398137	+	SZRD1_ENSG00000055070.16_1_3
chr5:153992532-153992831	-	FAM114A2_ENSG00000055147.18_1_1
chr5:157395290-157395569	+	CYFIP2_ENSG00000055163.19_1_2
chr6:149590773-149591732	+	GINM1_ENSG00000055211.12_2_1
chr2:37106457-37106949	-	EIF2AK2_ENSG00000055332.16_1_1
chr2:37099237-37099506	-	EIF2AK2_ENSG00000055332.16_1_3
chr17:78797018-78797087	-	USP36_ENSG00000055483.19_4_1
chr17:78795702-78795942	-	USP36_ENSG00000055483.19_4_2
chr17:78787402-78787644	-	USP36_ENSG00000055483.19_6_1
chr7:152134948-152135819	-	KM2C_ENSG00000055609.17_1_1
chr2:20249882-20250265	-	PUM2_ENSG00000055917.15_1_1
chr2:20248776-20249037	-	PUM2_ENSG00000055917.15_1_2
chr10:100986280-100986850	-	MRPL43_ENSG00000055950.16_1_1
chr10:100981329-100981518	-	MRPL43_ENSG00000055950.16_2_1
chr10:100977921-100978072	-	MRPL43_ENSG00000055950.16_3_1
chr5:32354365-32354679	-	ZFR_ENSG00000056097.15_1_2
chr9:122890201-122890494	-	RC3H2_ENSG00000056586.15_1_1
chr9:122844605-122844882	-	RC3H2_ENSG00000056586.15_5_2
chr6:111558924-111559318	-	TRAF3IP2_ENSG00000056972.18_1_1
chr1:179354276-179354674	+	SOAT1_ENSG00000057252.12_1_1
chr1:179354996-179355313	+	SOAT1_ENSG00000057252.12_1_2
chr10:5765232-5765600	-	GDI2_ENSG00000057608.16_1_1
chr6:106109633-106109914	+	PRDM1_ENSG00000057657.15_1_3
chr6:106185920-106186344	-	ATG5_ENSG00000057663.13_2_1
chr1:23787854-23788244	+	PITHD1_ENSG00000057757.9_1_1
chr3:182836374-182836558	+	ATP11B_ENSG00000058063.15_1_1
chr3:182918751-182919036	+	ATP11B_ENSG00000058063.15_2_1
chr3:128069640-128069707	+	SEC61A1_ENSG00000058262.9_1_1
chr3:128071306-128071695	+	SEC61A1_ENSG00000058262.9_1_2
chr12:79778483-79778573	-	PPP1R12A_ENSG00000058272.16_1_1
chr12:79773657-79774192	-	PPP1R12A_ENSG00000058272.16_2_1
chr1:203743438-203743618	+	ATP2B4_ENSG00000058668.14_3_1
chr1:203743724-203744099	+	ATP2B4_ENSG00000058668.14_3_2
chr5:97167413-97167484	-	RIOK2_ENSG00000058729.10_1_1
chr5:97162931-97163201	-	RIOK2_ENSG00000058729.10_3_1
chr1:53860003-53860124	-	YIPF1_ENSG00000058799.13_1_1
chr7:140023747-140024125	-	PARP12_ENSG00000059378.12_2_1
chr10:95605928-95606327	-	ALDH18A1_ENSG00000059573.8_1_1
chr1:234391329-234391716	-	TARBP1_ENSG00000059588.9_1_1
chr4:151703449-151703857	-	GATB_ENSG00000059691.11_3_1
chr4:151670858-151671201	-	GATB_ENSG00000059691.11_4_1
chr2:69942658-69942951	+	MXD1_ENSG00000059728.10_1_3
chr12:7920608-7920813	-	SLC2A3_ENSG00000059804.15_1_1
chr12:10699093-10699528	-	YBX3_ENSG00000060138.12_2_1
chr12:10619036-10619461	-	STYK1_ENSG00000060140.8_1_1
chr12:827186-827469	+	WNK1_ENSG00000060237.16_1_1
chr12:909071-909526	+	WNK1_ENSG00000060237.16_3_1
chr12:911059-911403	+	WNK1_ENSG00000060237.16_3_2
chr10:68761050-68761264	+	CCAR1_ENSG00000060339.13_1_1
chr10:68791257-68791502	+	CCAR1_ENSG00000060339.13_2_1
chr20:62813624-62814017	+	OGFR_ENSG00000060491.16_1_1
chr19:3163381-3163779	+	GNA15_ENSG00000060558.3_1_1
chr1:26797677-26797860	+	PIGV_ENSG00000060642.10_1_1
chr1:26797966-26798346	+	PIGV_ENSG00000060642.10_1_2
chr1:31259606-31260049	-	SNRNP40_ENSG00000060688.12_1_1
chr6:166364892-166365300	-	MPC1_ENSG00000060762.18_1_1
chr12:24813197-24813290	-	BCAT1_ENSG00000060982.14_1_3
chr12:47782661-47783115	-	HDAC7_ENSG00000061273.17_3_1
chr12:27755931-27756294	+	MRPS35_ENSG00000061794.12_1_2
chr4:155807257-155807601	+	GUCY1B3_ENSG00000061918.12_1_2
chr12:131799454-131799761	+	SFSWAP_ENSG00000061936.9_1_1
chr3:195863288-195863747	-	TNK2_ENSG00000061938.16_1_1
chr5:57262710-57263106	+	GPBP1_ENSG00000062194.15_1_1
chr5:57263313-57263522	+	GPBP1_ENSG00000062194.15_1_2
chr15:41503672-41504031	-	LTK_ENSG00000062524.15_1_1
chr7:43866553-43866931	-	MRPS24_ENSG00000062582.13_1_1
chr10:86437026-86437334	-	WAPL_ENSG00000062650.17_1_1
chr17:59765021-59765210	+	VMP1_ENSG00000062716.11_1_1
chr17:59773703-59773987	+	VMP1_ENSG00000062716.11_2_1
chr17:60447280-60447643	-	APPBP2_ENSG00000062725.9_2_1
chr17:60445559-60445749	-	APPBP2_ENSG00000062725.9_2_2
chr12:53040151-53040319	+	EIF4B_ENSG00000063046.17_2_1
chr19:49289662-49290083	-	SLC6A16_ENSG00000063127.15_2_1
chr19:47702966-47703276	+	GLTSCR1_ENSG00000063169.10_1_1
chr19:48628048-48628361	+	SPHK2_ENSG00000063176.15_1_1
chr19:48630091-48630680	+	SPHK2_ENSG00000063176.15_2_1
chr19:48615323-48615439	-	RPL18_ENSG00000063177.12_1_2
chr19:55452966-55453357	-	ISOC2_ENSG00000063241.7_1_1
chr19:55695391-55695785	+	EPN1_ENSG00000063245.14_1_1
chr19:55701521-55701694	+	EPN1_ENSG00000063245.14_1_2
chr19:39397501-39397774	+	MED29_ENSG00000063322.13_1_1
chr19:39400321-39400510	+	MED29_ENSG00000063322.13_1_2
chrX:153352652-153352931	+	ZNF275_ENSG00000063587.13_1_3
chr16:1809704-1809809	-	HAGH_ENSG00000063854.12_1_1
chr4:2515479-2515851	+	RNF4_ENSG00000063978.15_2_1
chr2:201277892-201278110	+	CASP8_ENSG00000064012.21_1_1
chr2:201287369-201287719	+	CASP8_ENSG00000064012.21_3_1
chr12:26905173-26905511	-	ASUN_ENSG00000064102.14_1_1
chr11:124694355-124694519	+	SPA17_ENSG00000064199.6_1_1
chr11:125957519-125957688	-	CDON_ENSG00000064309.14_1_1
chr8:119730805-119731090	-	TAF2_ENSG00000064313.11_1_1
chr7:139561601-139561899	-	HIPK2_ENSG00000064393.15_2_5
chr7:128954211-128954557	-	TNPO3_ENSG00000064419.13_2_2
chr19:19145546-19145929	-	BORCS8-MEF2B_ENSG00000064489.22_2_1
chr19:19201666-19201884	+	RFXANK_ENSG00000064490.13_1_1
chr19:19119619-19119990	-	TMEM161A_ENSG00000064545.14_1_1
chr19:18993553-18993694	-	SUGP2_ENSG00000064607.16_1_2
chr19:18990892-18991238	-	SUGP2_ENSG00000064607.16_1_4
chr19:1065032-1065603	+	ABCA7_ENSG00000064687.8_1_1
chr1:111766917-111767395	+	DDX20_ENSG00000064703.11_1_1
chr15:83017251-83017711	-	BTBD1_ENSG00000064726.9_2_1
chr12:29333717-29334038	+	FAR2_ENSG00000064763.10_1_1
chr12:29335296-29335597	+	FAR2_ENSG00000064763.10_1_2
chr1:111242260-111242438	+	CHI3L2_ENSG00000064886.13_1_1
chr1:111243258-111243447	+	CHI3L2_ENSG00000064886.13_2_1
chr2:189806715-189807044	+	PMS1_ENSG00000064933.16_1_1
chr19:3578689-3579109	+	HMG20B_ENSG00000064961.18_1_1
chr6:34877752-34878142	-	TAF11_ENSG00000064995.16_1_1
chr6:35091077-35091417	+	ANKS1A_ENSG00000064999.13_1_1
chr19:2100972-2101378	-	AP3D1_ENSG00000065000.15_2_1
chr16:2038100-2038448	+	SLC9A3R2_ENSG00000065054.13_1_1
chr16:2039817-2040214	-	NTHL1_ENSG00000065057.7_1_1
chr13:98021783-98021858	+	IPO5_ENSG00000065150.18_1_1
chr13:98022135-98022472	+	IPO5_ENSG00000065150.18_1_2
chr13:98022799-98023047	+	IPO5_ENSG00000065150.18_1_3
chr10:124397310-124397686	-	OAT_ENSG00000065154.11_1_1
chr1:117959462-117960059	+	WDR3_ENSG00000065183.15_2_1
chr2:197099592-197099899	-	ANKRD44_ENSG00000065413.17_1_1
chr16:75596897-75597186	-	ADAT1_ENSG00000065457.10_3_1
chr6:37332618-37332968	+	TBC1D22B_ENSG00000065491.8_1_2
chr1:15940147-15940431	+	SPEN_ENSG00000065526.10_1_2
chr3:123612361-123612812	-	MYLK_ENSG00000065534.18_1_1
chr1:212365030-212365260	-	TMEM206_ENSG00000065600.12_1_1
chr1:212364501-212364835	-	TMEM206_ENSG00000065600.12_1_2
chr10:104025774-104026060	+	SLK_ENSG00000065613.13_1_1
chr10:104027294-104027587	+	SLK_ENSG00000065613.13_1_2
chr10:104028942-104029219	+	SLK_ENSG00000065613.13_1_3
chr6:83959976-83960448	+	CYB5R4_ENSG00000065615.13_2_1
chr6:83966033-83966501	+	CYB5R4_ENSG00000065615.13_2_2
chr6:83967106-83967398	+	CYB5R4_ENSG00000065615.13_2_3
chr10:104299179-104299403	+	GSTO2_ENSG00000065621.14_1_1
chr10:12165067-12165375	+	SEC61A2_ENSG00000065665.20_4_2
chr10:6427160-6427528	-	PRKCQ_ENSG00000065675.14_1_2
chr19:2997632-2997921	-	TLE2_ENSG00000065717.14_1_1
chr6:83211679-83212013	-	ME1_ENSG00000065833.8_1_1
chr6:83210514-83210654	-	ME1_ENSG00000065833.8_1_2
chr4:37952065-37952823	+	TBC1D1_ENSG00000065882.15_1_1
chr4:38137255-38137645	+	TBC1D1_ENSG00000065882.15_2_1
chr4:38138898-38139128	+	TBC1D1_ENSG00000065882.15_2_2
chr7:40095197-40095542	+	CDK13_ENSG00000065883.14_3_1
chr12:8055175-8055517	+	FOXJ2_ENSG00000065970.8_2_1
chr19:10469285-10469646	+	PDE4A_ENSG00000065989.15_1_2
chr1:212361490-212361860	+	PPP2R5A_ENSG00000066027.11_1_1
chr19:7962288-7962634	-	ELAVL1_ENSG00000066044.14_2_2
chr12:50100293-50100678	+	SMARCD1_ENSG00000066117.14_1_2
chr1:43705075-43705504	+	KDM4A_ENSG00000066135.12_1_2
chr1:40770801-40771104	+	NFYC_ENSG00000066136.20_1_1
chr1:40771253-40771610	+	NFYC_ENSG00000066136.20_1_2
chr1:42430418-42430556	-	ZMYND12_ENSG00000066185.12_2_1
chr1:160545720-160545909	-	CD84_ENSG00000066294.14_2_2
chr1:160541137-160541376	-	CD84_ENSG00000066294.14_2_4
chr1:43363408-43363781	-	ELOVL1_ENSG00000066322.13_1_1
chr6:30064715-30064913	+	ZNRD1_ENSG00000066379.14_1_1
chr3:101670702-101670871	-	ZBTB11_ENSG00000066422.4_1_1
chr3:101649464-101649772	-	ZBTB11_ENSG00000066422.4_2_1
chr14:92064102-92064389	-	ATXN3_ENSG00000066427.21_6_1
chr14:92038651-92039005	-	ATXN3_ENSG00000066427.21_6_10
chr14:92063652-92063838	-	ATXN3_ENSG00000066427.21_6_2
chr14:92839499-92839921	+	GOLGA5_ENSG00000066455.12_1_1
chr1:70145312-70145547	-	LRRC40_ENSG00000066557.5_1_1
chr16:20733714-20733962	-	THUMPD1_ENSG00000066654.13_1_2
chr9:100450872-100451224	+	MSANTD3_ENSG00000066697.14_2_1
chr9:100451438-100451705	+	MSANTD3_ENSG00000066697.14_2_2
chr8:67197692-67197975	-	ARFGEF1_ENSG00000066777.8_2_2
chr8:67173522-67173828	-	ARFGEF1_ENSG00000066777.8_3_1
chr8:134477839-134478132	-	ZFAT_ENSG00000066827.15_2_1
chr18:57550493-57550655	-	FECH_ENSG00000066926.10_2_1
chrY:12918010-12918531	+	DDX3Y_ENSG00000067048.16_1_1
chrY:12920145-12920465	+	DDX3Y_ENSG00000067048.16_1_2
chr10:3136494-3136813	+	PFKP_ENSG00000067057.16_1_1
chr2:230470039-230470486	+	SP100_ENSG00000067066.16_1_1
chr2:230516267-230516404	+	SP100_ENSG00000067066.16_3_2
chr2:230542883-230543036	+	SP100_ENSG00000067066.16_4_1
chr10:3779054-3779435	-	KLF6_ENSG00000067082.14_2_1
chr5:55424867-55425267	-	PLPP1_ENSG00000067113.16_1_1
chr15:73303140-73303392	+	NEO1_ENSG00000067141.16_1_1
chr8:70574834-70574994	-	TRAM1_ENSG00000067167.7_1_1
chr8:70573445-70573810	-	TRAM1_ENSG00000067167.7_1_3
chr1:92508752-92509012	-	EVI5_ENSG00000067208.14_1_3
chr15:73983135-73983576	-	STOML1_ENSG00000067221.13_1_1
chr5:55256272-55256529	-	DHX29_ENSG00000067248.9_1_1
chrX:54931248-54931322	+	TRO_ENSG00000067445.20_2_1
chr3:49359194-49359846	-	RHOA_ENSG00000067560.10_2_1
chr17:43523942-43524330	+	DHX8_ENSG00000067596.10_1_1
chr17:43526511-43526764	+	DHX8_ENSG00000067596.10_2_1
chr1:220147661-220148061	+	IARS2_ENSG00000067704.9_1_1
chrX:153786135-153786425	-	IDH3G_ENSG00000067829.18_1_1
chrX:153785762-153785973	-	IDH3G_ENSG00000067829.18_1_2
chr16:4796954-4797337	-	ROGDI_ENSG00000067836.12_1_1
chrX:153802135-153802530	-	PDZD4_ENSG00000067840.12_1_1
chr18:20949806-20950266	-	ROCK1_ENSG00000067900.7_2_1
chr16:67100109-67100359	+	CBFB_ENSG00000067955.13_1_1
chr16:67100711-67101059	+	CBFB_ENSG00000067955.13_1_2
chrX:24533977-24534148	+	PDK3_ENSG00000067992.12_1_1
chrX:24539181-24539371	+	PDK3_ENSG00000067992.12_2_1
chrX:24539531-24539807	+	PDK3_ENSG00000067992.12_2_2
chr3:50317784-50318173	-	HYAL2_ENSG00000068001.13_1_1
chr2:239052725-239052992	-	HDAC4_ENSG00000068024.16_1_1
chr3:50329799-50330144	-	RASSF1_ENSG00000068028.17_2_1
chr17:43014122-43014478	+	IFI35_ENSG00000068079.7_1_1
chr17:60043258-60043582	-	HEATR6_ENSG00000068097.14_2_1
chr15:99713057-99713368	+	MEF2A_ENSG00000068305.17_1_1
chr15:99716082-99716406	+	MEF2A_ENSG00000068305.17_1_4
chrX:48922190-48922905	-	OTUD5_ENSG00000068308.13_1_1
chrX:48560847-48561208	+	TBC1D25_ENSG00000068354.15_1_1
chrX:48562324-48562552	+	TBC1D25_ENSG00000068354.15_1_2
chrX:109643619-109644167	-	ACSL4_ENSG00000068366.19_2_1
chrX:109641373-109641637	-	ACSL4_ENSG00000068366.19_2_3
chrX:48485930-48486313	+	FTSJ1_ENSG00000068438.14_1_1
chr17:59201604-59201695	+	PRR11_ENSG00000068489.12_2_1
chr13:112884415-112884618	+	ATP11A_ENSG00000068650.18_4_1
chr13:112886508-112887166	+	ATP11A_ENSG00000068650.18_4_2
chr2:20032649-20033028	-	LAPTM4A_ENSG00000068697.6_1_1
chr3:48693466-48694097	-	IP6K2_ENSG00000068745.14_1_1
chr3:48687962-48688385	-	IP6K2_ENSG00000068745.14_2_1
chr2:45388682-45389071	-	SRBD1_ENSG00000068784.12_1_1
chr5:62386034-62386382	+	KIF2A_ENSG00000068796.16_1_1
chr11:64740863-64741079	-	RASGRP2_ENSG00000068831.18_1_1
chr2:53864739-53865227	-	PSME4_ENSG00000068878.14_1_1
chr3:160257031-160257353	-	IFT80_ENSG00000068885.14_2_2
chr19:38878565-38878933	-	SIRT2_ENSG00000068903.19_2_1
chr2:53817945-53818205	+	ERLEC1_ENSG00000068912.13_1_1
chr2:53818452-53818787	+	ERLEC1_ENSG00000068912.13_1_2
chr11:64934086-64934489	+	PPP2R5B_ENSG00000068971.13_1_1
chr5:67168604-67168856	+	MAST4_ENSG00000069020.18_5_2
chr1:229441368-229441621	-	NUP133_ENSG00000069248.11_1_2
chr1:205713249-205713422	-	NUCKS1_ENSG00000069275.12_1_2
chr16:46659802-46659853	-	VPS35_ENSG00000069329.15_1_2
chr16:46956392-46957041	-	DNAJA2_ENSG00000069345.11_1_1
chr19:44759722-44760062	+	BCL3_ENSG00000069399.13_1_1
chr12:9694803-9695109	+	CLEC2D_ENSG00000069493.14_2_1
chrX:44523664-44524179	-	FUNDC1_ENSG00000069509.5_1_1
chr15:60497277-60497615	-	RORA_ENSG00000069667.15_2_1
chr15:60488297-60488632	-	RORA_ENSG00000069667.15_2_4
chr15:52065858-52066209	+	MAPK6_ENSG00000069956.11_1_2
chr15:52122247-52122516	-	GNB5_ENSG00000069966.18_2_1
chr15:52121819-52122093	-	GNB5_ENSG00000069966.18_2_2
chr15:52120965-52121270	-	GNB5_ENSG00000069966.18_2_3
chr15:55205359-55205666	-	RAB27A_ENSG00000069974.15_1_1
chr12:12120690-12121054	-	LRP6_ENSG00000070018.8_2_1
chr11:626349-626503	-	SCT_ENSG00000070031.3_1_1
chr11:17330933-17331058	+	NUCB2_ENSG00000070081.15_1_1
chr4:99869376-99869461	+	DAPP1_ENSG00000070190.12_1_2
chr4:99869791-99870157	+	DAPP1_ENSG00000070190.12_1_3
chr9:105391089-105391362	+	SLC44A1_ENSG00000070214.15_1_2
chr9:105438329-105438499	+	SLC44A1_ENSG00000070214.15_2_1
chr19:681822-682065	+	FSTL3_ENSG00000070404.9_1_1
chr19:683113-683330	+	FSTL3_ENSG00000070404.9_1_2
chr22:19037948-19038220	-	DGCR2_ENSG00000070413.19_1_1
chr17:2384082-2384572	-	MNT_ENSG00000070444.14_2_2
chr3:126437616-126437975	-	ZXDC_ENSG00000070476.14_2_1
chr17:68421291-68421655	-	WIPI1_ENSG00000070540.12_2_1
chr5:150557902-150558188	+	NDST1_ENSG00000070614.14_1_1
chr17:76565395-76565764	-	ST6GALNAC2_ENSG00000070731.10_2_1
chr8:100704875-100705017	-	PABPC1_ENSG00000070756.14_1_1
chr8:100704246-100704357	-	PABPC1_ENSG00000070756.14_2_1
chr8:100702927-100703315	-	PABPC1_ENSG00000070756.14_3_1
chr16:58159604-58160177	-	CSNK2A2_ENSG00000070770.8_1_2
chr1:44874560-44874800	-	EIF2B3_ENSG00000070785.16_1_1
chr1:44850744-44850978	-	EIF2B3_ENSG00000070785.16_2_1
chr1:22092130-22092364	+	CDC42_ENSG00000070831.15_2_2
chr1:22092601-22092934	+	CDC42_ENSG00000070831.15_2_3
chr3:8880629-8880905	-	RAD18_ENSG00000070950.9_3_2
chr3:8879930-8880166	-	RAD18_ENSG00000070950.9_3_3
chr2:105893900-105894287	+	NCK2_ENSG00000071051.13_1_1
chr2:101891221-101891441	+	MAP4K4_ENSG00000071054.16_1_1
chr2:101892548-101892729	+	MAP4K4_ENSG00000071054.16_1_3
chr2:98725879-98726309	-	MGAT4A_ENSG00000071073.12_1_1
chr2:98625394-98625551	-	MGAT4A_ENSG00000071073.12_2_1
chr2:101005984-101006158	+	RPL31_ENSG00000071082.10_1_2
chr2:101006360-101006455	+	RPL31_ENSG00000071082.10_1_3
chr2:101019218-101019756	+	RPL31_ENSG00000071082.10_3_1
chr4:10075169-10075456	-	WDR1_ENSG00000071127.16_1_1
chr4:10074366-10074792	-	WDR1_ENSG00000071127.16_1_2
chr7:17882337-17882719	-	SNX13_ENSG00000071189.21_1_1
chr7:17793465-17793753	-	SNX13_ENSG00000071189.21_2_1
chr4:148072434-148072797	+	ARHGAP10_ENSG00000071205.11_1_1
chr14:76782708-76782975	+	VASH1_ENSG00000071246.10_2_2
chr14:81476267-81476832	-	SEL1L_ENSG00000071537.13_2_1
chr14:81472959-81473209	-	SEL1L_ENSG00000071537.13_2_2
chr19:1611628-1611771	-	TCF3_ENSG00000071564.14_3_1
chr19:1611007-1611482	-	TCF3_ENSG00000071564.14_3_2
chr19:1609325-1609535	-	TCF3_ENSG00000071564.14_3_3
chr2:12724653-12724824	+	TRIB2_ENSG00000071575.11_1_1
chr19:1576682-1577061	-	MBD3_ENSG00000071655.17_2_1
chrX:154450079-154450677	+	FAM50A_ENSG00000071859.14_1_1
chrX:154506170-154506558	-	FAM3A_ENSG00000071889.16_3_1
chr8:144393147-144393757	-	CPSF1_ENSG00000071894.15_1_1
chr2:171554786-171555234	+	CYBRD1_ENSG00000071967.11_1_1
chr6:170581788-170582033	-	PDCD2_ENSG00000071994.10_2_1
chr6:170577142-170577677	-	PDCD2_ENSG00000071994.10_4_1
chr19:14147796-14148055	-	ADGRL1_ENSG00000072071.16_1_2
chr2:130374262-130374563	+	PTPN18_ENSG00000072135.12_1_1
chr2:130375053-130375416	+	PTPN18_ENSG00000072135.12_1_2
chr2:127638389-127638813	-	LIMS2_ENSG00000072163.19_1_1
chr17:17812118-17812413	-	SREBF1_ENSG00000072310.16_2_1
chr5:132875435-132875811	-	AFF4_ENSG00000072364.12_2_1
chr10:58369221-58369614	+	UBE2D1_ENSG00000072401.14_1_1
chr10:60870882-60871007	-	RHOBTB1_ENSG00000072422.16_1_2
chrX:53379751-53379999	-	SMC1A_ENSG00000072501.17_1_1
chrX:53377981-53378360	-	SMC1A_ENSG00000072501.17_1_2
chrX:53431238-53431582	-	HSD17B10_ENSG00000072506.12_1_1
chr11:63910677-63911034	+	MARK2_ENSG00000072518.20_1_2
chr5:163491653-163491888	+	HMMR_ENSG00000072571.19_1_1
chr12:132840988-132841251	-	CHFR_ENSG00000072609.17_3_1
chr12:132832455-132832876	-	CHFR_ENSG00000072609.17_3_4
chr1:161677639-161678049	+	FCGR2B_ENSG00000072694.20_1_1
chr1:161678391-161678534	+	FCGR2B_ENSG00000072694.20_1_2
chr16:68228962-68229232	+	NFATC3_ENSG00000072736.18_5_2
chr3:3130459-3130601	+	TRNT1_ENSG00000072756.16_1_1
chr5:171861642-171862050	-	FBXW11_ENSG00000072803.17_4_1
chr3:113629180-113629600	+	SIDT1_ENSG00000072858.10_1_1
chr16:15726062-15726277	+	NDE1_ENSG00000072864.13_3_2
chr19:16209039-16209615	+	AP1M1_ENSG00000072958.8_1_1
chr19:16234970-16235369	+	AP1M1_ENSG00000072958.8_2_1
chr19:16244599-16244792	+	AP1M1_ENSG00000072958.8_2_6
chr19:44663245-44663587	+	PVR_ENSG00000073008.14_2_1
chr19:43543239-43543662	-	XRCC1_ENSG00000073050.11_1_1
chr12:124777649-124777974	-	SCARB1_ENSG00000073060.15_3_1
chr22:50217238-50217638	+	SELO_ENSG00000073169.13_1_1
chr17:35132074-35132423	-	NLE1_ENSG00000073536.17_1_1
chr17:35128831-35129034	-	NLE1_ENSG00000073536.17_1_3
chr5:256375-256703	+	SDHA_ENSG00000073578.16_1_1
chr17:40640426-40640832	-	SMARCE1_ENSG00000073584.18_1_2
chr17:39904549-39904921	-	GSDMB_ENSG00000073605.18_2_1
chr12:281001-281132	-	KDM5A_ENSG00000073614.12_1_2
chr12:280207-280407	-	KDM5A_ENSG00000073614.12_1_3
chr2:169095819-169096168	+	DHRS9_ENSG00000073737.16_1_1
chr1:186674191-186674293	-	PTGS2_ENSG00000073756.11_1_1
chr1:186673808-186673987	-	PTGS2_ENSG00000073756.11_1_2
chr3:185291649-185292265	+	MAP3K13_ENSG00000073803.13_1_1
chr3:185292698-185293063	+	MAP3K13_ENSG00000073803.13_1_2
chr17:46755846-46755924	+	NSF_ENSG00000073969.18_1_1
chr17:46757070-46757476	+	NSF_ENSG00000073969.18_1_2
chr2:121337796-121338162	-	CLASP1_ENSG00000074054.17_1_1
chr16:1771905-1772250	-	MRPS34_ENSG00000074071.14_1_1
chr11:77616149-77616532	-	CLNS1A_ENSG00000074201.8_3_1
chr11:86278427-86278767	+	EED_ENSG00000074266.18_1_2
chr11:18480308-18480611	-	TSG101_ENSG00000074319.12_1_1
chr11:18468882-18469254	-	TSG101_ENSG00000074319.12_2_1
chr17:3811609-3812023	-	NCBP3_ENSG00000074356.16_1_2
chr3:127689076-127689371	-	MGLL_ENSG00000074416.13_1_2
chr12:95657861-95658007	-	NTN4_ENSG00000074527.11_1_1
chr2:218663183-218663468	+	BCS1L_ENSG00000074582.12_1_1
chr15:65445060-65445191	-	DPP8_ENSG00000074603.18_1_2
chr15:65442524-65442780	-	DPP8_ENSG00000074603.18_1_3
chr18:59330938-59331104	-	LMAN1_ENSG00000074695.5_1_1
chr18:59327880-59328138	-	LMAN1_ENSG00000074695.5_1_4
chr6:154158163-154158259	-	IPCEF1_ENSG00000074706.13_1_2
chr6:154154597-154154944	-	IPCEF1_ENSG00000074706.13_1_3
chr17:4006076-4006268	-	ZZEF1_ENSG00000074755.14_1_1
chr17:4004463-4004845	-	ZZEF1_ENSG00000074755.14_1_2
chr19:4657526-4657929	-	MYDGF_ENSG00000074842.7_2_1
chr6:112070740-112071380	-	TUBE1_ENSG00000074935.13_1_1
chr15:66336812-66337146	-	TIPIN_ENSG00000075131.9_1_1
chr7:88208457-88208543	-	SRI_ENSG00000075142.13_1_1
chr7:88206267-88206497	-	SRI_ENSG00000075142.13_2_1
chr11:108147317-108147624	+	ACAT1_ENSG00000075239.13_3_1
chr2:71395464-71395717	+	ZNF638_ENSG00000075292.18_1_1
chr2:71434795-71435059	+	ZNF638_ENSG00000075292.18_2_1
chr7:87836151-87836335	-	SLC25A40_ENSG00000075303.12_2_1
chr7:87834570-87835117	-	SLC25A40_ENSG00000075303.12_2_3
chr18:74158421-74158866	+	TIMM21_ENSG00000075336.11_2_1
chr16:89707077-89707451	-	VPS9D1_ENSG00000075399.13_1_1
chr10:38123013-38123323	+	ZNF37A_ENSG00000075407.18_1_3
chr14:103502956-103503366	+	MARK3_ENSG00000075413.17_1_1
chr14:103503537-103503788	+	MARK3_ENSG00000075413.17_1_2
chr3:172186949-172187303	+	FNDC3B_ENSG00000075420.12_1_1
chr2:28412649-28412941	+	FOSL2_ENSG00000075426.11_1_1
chr2:28416276-28416685	+	FOSL2_ENSG00000075426.11_1_2
chr4:48497419-48497841	-	FRYL_ENSG00000075539.13_3_4
chr2:97756335-97756686	-	TMEM131_ENSG00000075568.16_1_1
chr7:5606337-5606606	+	FSCN1_ENSG00000075618.17_1_1
chr7:5527159-5527525	-	ACTB_ENSG00000075624.13_1_1
chr3:128813757-128814305	+	RAB7A_ENSG00000075785.12_1_1
chr3:128814448-128814793	+	RAB7A_ENSG00000075785.12_1_2
chr7:107618386-107618599	+	BCAP29_ENSG00000075790.10_3_1
chr7:107619116-107619440	+	BCAP29_ENSG00000075790.10_3_2
chr7:107620188-107620461	+	BCAP29_ENSG00000075790.10_3_3
chr12:108560492-108560803	-	SART3_ENSG00000075856.11_1_1
chr12:108522605-108523041	-	SART3_ENSG00000075856.11_3_1
chr2:143768020-143768369	+	ARHGAP15_ENSG00000075884.12_2_1
chr1:169921336-169921757	-	KIFAP3_ENSG00000075945.12_1_1
chr2:135840408-135840820	-	MCM6_ENSG00000076003.4_1_1
chr11:114407635-114407924	+	RBM7_ENSG00000076053.10_2_1
chr11:114408544-114408898	+	RBM7_ENSG00000076053.10_2_2
chr12:56598561-56598612	-	BAZ2A_ENSG00000076108.11_2_1
chr12:56595901-56596349	-	BAZ2A_ENSG00000076108.11_2_2
chr3:37050539-37050865	+	MLH1_ENSG00000076242.14_4_1
chr1:173786474-173786728	+	KLHL20_ENSG00000076321.10_1_2
chr17:28577661-28577736	-	SPAG5_ENSG00000076382.16_2_1
chr12:110039067-110039446	+	ANKRD13A_ENSG00000076513.16_1_1
chr8:80037737-80037970	-	TPD52_ENSG00000076554.15_2_1
chr8:80037110-80037368	-	TPD52_ENSG00000076554.15_2_2
chr17:28749714-28750094	+	TRAF4_ENSG00000076604.14_1_1
chr8:80972186-80972395	-	PAG1_ENSG00000076641.4_1_2
chr8:80967830-80968159	-	PAG1_ENSG00000076641.4_1_4
chr19:10333763-10334254	-	ICAM3_ENSG00000076662.9_1_1
chr10:103088086-103088528	-	NT5C2_ENSG00000076685.18_3_2
chrX:132379259-132379644	-	MBNL3_ENSG00000076770.14_2_1
chr19:41906761-41906875	+	ARHGEF1_ENSG00000076928.17_1_1
chr19:41929784-41930151	+	ARHGEF1_ENSG00000076928.17_3_1
chr19:7914148-7914485	+	MAP2K7_ENSG00000076984.17_1_2
chr2:233392121-233392361	+	DGKD_ENSG00000077044.10_1_1
chr10:96520711-96521325	-	TM9SF3_ENSG00000077147.14_1_2
chr10:96518165-96518398	-	TM9SF3_ENSG00000077147.14_1_3
chr10:102402119-102402535	+	NFKB2_ENSG00000077150.18_1_1
chr1:202331665-202331936	-	UBE2T_ENSG00000077152.9_1_1
chr2:182739666-182739930	+	DNAJC10_ENSG00000077232.16_1_1
chr16:27460587-27461007	-	GTF3C1_ENSG00000077235.17_1_1
chr1:77711734-77712038	-	USP33_ENSG00000077254.14_2_1
chr19:40765040-40765410	+	SNRPA_ENSG00000077312.8_1_1
chr2:171747825-171747960	+	DYNC1I2_ENSG00000077380.15_1_1
chr2:171748063-171748409	+	DYNC1I2_ENSG00000077380.15_1_2
chr10:26501042-26501183	+	APBB1IP_ENSG00000077420.15_1_1
chr11:95770384-95770662	-	FAM76B_ENSG00000077458.12_2_1
chr11:95769005-95769288	-	FAM76B_ENSG00000077458.12_2_2
chr1:19338774-19339586	-	CAPZB_ENSG00000077549.17_2_1
chr1:236208173-236208912	+	GPR137B_ENSG00000077585.13_1_1
chr4:128863645-128864059	+	JADE1_ENSG00000077684.15_1_2
chr4:128875002-128875145	+	JADE1_ENSG00000077684.15_2_3
chrX:119454103-119454456	+	SLC25A43_ENSG00000077713.18_1_1
chrX:119583174-119583369	+	UBE2A_ENSG00000077721.15_1_1
chrX:119584069-119584441	+	UBE2A_ENSG00000077721.15_1_2
chr8:38412782-38413140	-	FGFR1_ENSG00000077782.19_4_1
chr20:24959649-24959953	+	CST7_ENSG00000077984.5_1_1
chr3:183015203-183015540	-	MCCC1_ENSG00000078070.12_2_1
chr3:183122236-183122595	-	LAMP3_ENSG00000078081.7_1_1
chr18:42081174-42081472	+	PIK3C3_ENSG00000078142.11_3_1
chr18:42087587-42087791	+	PIK3C3_ENSG00000078142.11_3_3
chr12:4352792-4353174	+	TIGAR_ENSG00000078237.6_1_1
chr14:101765282-101765365	+	PPP2R5C_ENSG00000078304.19_1_1
chr14:101766265-101766645	+	PPP2R5C_ENSG00000078304.19_1_2
chr14:101836242-101836571	+	PPP2R5C_ENSG00000078304.19_3_1
chr14:101906446-101906610	+	PPP2R5C_ENSG00000078304.19_4_1
chr14:101912412-101912639	+	PPP2R5C_ENSG00000078304.19_5_1
chr1:1786791-1787025	-	GNB1_ENSG00000078369.17_1_1
chr1:1785251-1785635	-	GNB1_ENSG00000078369.17_1_2
chr6:12296938-12297098	+	EDN1_ENSG00000078401.6_1_1
chr10:21556783-21557213	+	MLLT10_ENSG00000078403.16_1_1
chr10:21743094-21743625	+	MLLT10_ENSG00000078403.16_2_1
chr7:100400885-100401226	-	ZCWPW1_ENSG00000078487.17_1_1
chrX:78961545-78962052	+	P2RY10_ENSG00000078589.12_1_1
chrX:79360398-79360743	-	ITM2A_ENSG00000078596.10_1_2
chr1:51789519-51789641	-	NRDC_ENSG00000078618.20_1_1
chr8:18027678-18027757	+	PCM1_ENSG00000078674.17_2_1
chr8:18029628-18029938	+	PCM1_ENSG00000078674.17_2_3
chr17:78107244-78107387	+	TNRC6C_ENSG00000078687.17_1_2
chr20:34509110-34509370	+	ITCH_ENSG00000078747.13_1_2
chr11:1275731-1275912	-	TOLLIP_ENSG00000078902.15_2_2
chr11:1274435-1274660	-	TOLLIP_ENSG00000078902.15_2_3
chr7:43953206-43953551	+	UBE2D4_ENSG00000078967.12_4_1
chr7:43955829-43956104	+	UBE2D4_ENSG00000078967.12_4_2
chr18:214487-214891	-	THOC1_ENSG00000079134.11_4_1
chr2:178465656-178465900	-	FKBP7_ENSG00000079150.17_2_1
chr2:216205219-216205449	+	XRCC5_ENSG00000079246.15_1_1
chr2:216205962-216206261	+	XRCC5_ENSG00000079246.15_1_2
chr3:158666399-158666720	-	LXN_ENSG00000079257.7_1_1
chr2:230312841-230313232	+	SP140_ENSG00000079263.18_2_1
chr1:46580364-46580602	-	MKNK1_ENSG00000079277.19_1_1
chr1:46557375-46557787	-	MKNK1_ENSG00000079277.19_2_1
chr2:217802867-217803002	-	TNS1_ENSG00000079308.16_3_1
chr19:1815172-1815654	-	REXO1_ENSG00000079313.12_1_1
chr10:70157702-70157840	-	SAR1A_ENSG00000079332.14_1_1
chr10:70152426-70152586	-	SAR1A_ENSG00000079332.14_2_1
chr10:70150230-70150540	-	SAR1A_ENSG00000079332.14_2_2
chr1:100519843-100520282	+	CDC14A_ENSG00000079335.18_3_1
chr19:42401551-42401977	-	LIPE_ENSG00000079435.9_1_1
chr19:42297020-42297341	-	PAFAH1B3_ENSG00000079462.7_1_1
chr1:63659860-63660266	+	PGM1_ENSG00000079739.15_1_1
chr2:15630823-15631120	+	DDX1_ENSG00000079785.14_1_1
chr19:10831537-10831928	+	DNM2_ENSG00000079805.16_2_1
chr6:130839396-130839685	-	EPB41L2_ENSG00000079819.17_2_2
chr6:132460587-132460826	-	STX7_ENSG00000079950.13_2_1
chr6:132459554-132460110	-	STX7_ENSG00000079950.13_2_2
chr6:132458009-132458160	-	STX7_ENSG00000079950.13_2_3
chr22:50767501-50767904	-	RABL2B_ENSG00000079974.17_4_1
chr19:10486109-10486511	-	KEAP1_ENSG00000079999.13_1_1
chr6:73417190-73417323	+	DDX43_ENSG00000080007.7_1_1
chr20:46349735-46350285	-	SLC35C2_ENSG00000080189.14_1_1
chr9:3224825-3225063	-	RFX3_ENSG00000080298.15_5_1
chr12:71786237-71786667	+	RAB21_ENSG00000080371.5_1_1
chr12:71787089-71787421	+	RAB21_ENSG00000080371.5_1_2
chr9:2045788-2046006	+	SMARCA2_ENSG00000080503.21_1_3
chr6:108986452-108986800	-	SESN1_ENSG00000080546.13_1_1
chrX:107926906-107927144	+	MID2_ENSG00000080561.13_1_1
chr16:30739785-30740115	+	SRCAP_ENSG00000080603.16_2_1
chr9:2804160-2804439	-	PUM3_ENSG00000080608.9_1_1
chr14:73173862-73174178	+	PSEN1_ENSG00000080815.18_1_1
chr3:98500761-98501136	-	CLDND1_ENSG00000080822.16_2_1
chr14:102081099-102081334	-	HSP90AA1_ENSG00000080824.18_1_1
chr20:36527949-36528017	+	DLGAP4_ENSG00000080845.17_1_2
chr20:36528282-36528642	+	DLGAP4_ENSG00000080845.17_1_3
chr18:2616471-2616638	+	NDC80_ENSG00000080986.12_3_1
chr4:74097044-74097415	-	CXCL2_ENSG00000081041.8_1_1
chr5:134146506-134146683	+	TCF7_ENSG00000081059.19_4_1
chr6:108042825-108043332	-	OSTM1_ENSG00000081087.14_1_1
chr5:88718315-88718506	-	MEF2C_ENSG00000081189.14_1_4
chr1:198692765-198693108	+	PTPRC_ENSG00000081237.18_1_1
chr1:198756332-198756622	+	PTPRC_ENSG00000081237.18_3_1
chr1:198756759-198757250	+	PTPRC_ENSG00000081237.18_3_2
chr3:132676473-132676680	+	UBA5_ENSG00000081307.12_1_1
chr3:132676860-132677161	+	UBA5_ENSG00000081307.12_1_2
chr2:196137164-196137460	-	STK17B_ENSG00000081320.10_2_1
chr2:196135490-196135585	-	STK17B_ENSG00000081320.10_2_2
chr2:196133717-196134029	-	STK17B_ENSG00000081320.10_2_3
chr9:96758055-96758316	-	ZNF510_ENSG00000081386.12_1_1
chr1:227732200-227732634	-	JMJD4_ENSG00000081692.12_1_1
chr1:227731252-227731591	-	JMJD4_ENSG00000081692.12_1_2
chr12:125142983-125143310	+	AACS_ENSG00000081760.16_1_1
chr5:141939788-141940145	+	KIAA0141_ENSG00000081791.8_1_2
chr1:53929987-53930101	-	HSPB11_ENSG00000081870.11_1_1
chr1:53923852-53923925	-	HSPB11_ENSG00000081870.11_2_1
chr1:53921534-53921790	-	HSPB11_ENSG00000081870.11_3_1
chr1:53916591-53916881	-	HSPB11_ENSG00000081870.11_4_1
chr7:151238971-151239132	-	SMARCD3_ENSG00000082014.16_1_1
chr5:37752533-37752680	+	WDR70_ENSG00000082068.8_2_1
chr5:39107144-39107456	-	FYB_ENSG00000082074.15_1_1
chr5:39105287-39105550	-	FYB_ENSG00000082074.15_1_2
chr2:201480393-201480861	+	STRADB_ENSG00000082146.12_1_1
chr18:50947498-50947904	+	ME2_ENSG00000082212.11_1_1
chr18:50953935-50954230	+	ME2_ENSG00000082212.11_1_2
chr18:5393067-5393320	-	EPB41L3_ENSG00000082397.17_2_1
chr1:211374506-211374928	+	TRAF5_ENSG00000082512.14_1_3
chr5:154966725-154966996	+	MRPL22_ENSG00000082515.17_1_1
chr17:48061159-48061490	+	NFE2L1_ENSG00000082641.15_1_2
chr3:119826524-119826831	-	GSK3B_ENSG00000082701.14_1_1
chr3:124762984-124763396	-	ITGB5_ENSG00000082781.11_1_1
chr2:61477946-61478289	-	XPO1_ENSG00000082898.16_1_1
chr3:149912025-149912140	+	RNF13_ENSG00000082996.19_1_1
chr6:83168162-83168448	+	DOPEY1_ENSG00000083097.14_1_1
chr6:89636714-89637294	-	LYRM2_ENSG00000083099.10_1_1
chr6:89636170-89636447	-	LYRM2_ENSG00000083099.10_1_2
chr6:89634326-89634420	-	LYRM2_ENSG00000083099.10_1_3
chr6:80345988-80346289	+	BCKDHB_ENSG00000083123.14_2_2
chr8:41931985-41932144	-	KAT6A_ENSG00000083168.9_2_1
chr8:41929509-41929805	-	KAT6A_ENSG00000083168.9_2_3
chr9:86287690-86288178	-	ZCCHC6_ENSG00000083223.17_3_1
chr17:3714584-3714918	-	ITGAE_ENSG00000083457.11_1_1
chr13:72758995-72759346	-	DIS3_ENSG00000083520.14_1_1
chr13:73015918-73016438	+	PIBF1_ENSG00000083535.15_2_1
chr13:60573628-60573887	+	TDRD3_ENSG00000083544.13_2_1
chr13:44941034-44941293	-	NUFIP1_ENSG00000083635.7_1_1
chr5:41731582-41731743	-	OXCT1_ENSG00000083720.12_1_1
chr5:41730073-41730434	-	OXCT1_ENSG00000083720.12_1_2
chrX:55758445-55758808	+	RRAGB_ENSG00000083750.12_1_1
chr16:50796464-50796875	+	CYLD_ENSG00000083799.17_3_1
chr19:58498312-58498799	-	SLC27A5_ENSG00000083807.9_1_1
chr19:58473062-58473520	+	ZNF324_ENSG00000083812.11_2_1
chr19:57719727-57720118	-	ZNF671_ENSG00000083814.13_1_1
chr19:57571637-57571870	-	ZNF416_ENSG00000083817.8_1_1
chr19:57780240-57780606	+	ZNF586_ENSG00000083828.15_1_1
chr19:57193921-57194073	+	ZNF264_ENSG00000083844.10_1_1
chr19:57194786-57194949	+	ZNF264_ENSG00000083844.10_2_1
chr19:57222521-57222799	+	ZNF264_ENSG00000083844.10_3_6
chr19:58394516-58394818	+	RPS5_ENSG00000083845.8_1_1
chr4:68314071-68314275	-	YTHDC1_ENSG00000083896.12_2_1
chr4:68313335-68313694	-	YTHDC1_ENSG00000083896.12_2_2
chr3:87253757-87254187	+	CHMP2B_ENSG00000083937.8_1_1
chr3:87254660-87254854	+	CHMP2B_ENSG00000083937.8_1_2
chr3:87255205-87255457	+	CHMP2B_ENSG00000083937.8_1_3
chr1:40422959-40423338	+	SMAP2_ENSG00000084070.11_1_1
chr1:39763695-39763905	+	PPIE_ENSG00000084072.16_1_1
chr1:40293671-40294173	+	ZMPSTE24_ENSG00000084073.8_1_1
chr2:96184862-96185251	-	STARD7_ENSG00000084090.13_1_1
chr4:56929876-56930526	+	REST_ENSG00000084093.15_2_1
chr4:56935528-56935818	+	REST_ENSG00000084093.15_3_1
chr12:108782718-108783010	-	SSH1_ENSG00000084112.14_2_2
chr11:130121616-130121753	+	APLP2_ENSG00000084234.16_1_1
chr12:14786463-14786966	-	WBP11_ENSG00000084463.7_1_1
chr1:32231195-32231620	+	EIF3I_ENSG00000084623.11_1_1
chr1:32197892-32198296	+	TXLNA_ENSG00000084652.15_1_1
chr2:24770198-24770519	+	NCOA1_ENSG00000084676.15_1_3
chr2:27059241-27059529	+	AGBL5_ENSG00000084693.15_1_1
chr2:26134983-26135375	+	RAB10_ENSG00000084733.10_1_1
chr2:26137061-26137404	+	RAB10_ENSG00000084733.10_1_2
chr2:26190775-26191255	-	HADHA_ENSG00000084754.10_1_1
chr11:33710029-33710281	-	CD59_ENSG00000085063.14_1_1
chr11:33709468-33709748	-	CD59_ENSG00000085063.14_1_2
chr11:33708744-33709207	-	CD59_ENSG00000085063.14_1_3
chr11:44620024-44620356	+	CD82_ENSG00000085117.11_1_2
chrX:77505720-77506001	-	ATRX_ENSG00000085224.21_4_2
chr5:69351717-69352135	-	AK6_ENSG00000085231.13_2_1
chr9:134909555-134909961	-	FCN1_ENSG00000085265.10_1_1
chr6:105322218-105322628	-	PREP_ENSG00000085377.13_1_1
chr6:105277723-105278111	-	PREP_ENSG00000085377.13_2_1
chr18:12987235-12987541	+	SEH1L_ENSG00000085415.15_1_2
chr2:223875392-223875693	-	WDFY1_ENSG00000085449.14_1_2
chr7:100399815-100400108	+	PILRA_ENSG00000085514.15_1_1
chr7:87503850-87504219	-	ABCB1_ENSG00000085563.14_1_1
chr7:134442343-134442729	-	AKR1B1_ENSG00000085662.13_1_1
chr8:86558341-86558597	+	CPNE3_ENSG00000085719.12_1_1
chr8:86559268-86559485	+	CPNE3_ENSG00000085719.12_1_2
chr8:86561082-86561450	+	CPNE3_ENSG00000085719.12_1_3
chr16:15060006-15060417	-	RRN3_ENSG00000085721.12_2_1
chr11:70436280-70436533	+	CTTN_ENSG00000085733.15_1_1
chr11:76186475-76186604	-	WNT11_ENSG00000085741.12_1_1
chr2:55236634-55236795	-	MIF2_ENSG00000085760.14_1_1
chr8:38260645-38260792	+	DDHD2_ENSG00000085788.13_1_1
chr8:38261188-38261389	+	DDHD2_ENSG00000085788.13_1_2
chr8:38262421-38262770	+	DDHD2_ENSG00000085788.13_1_3
chr1:51355237-51355597	-	EPS15_ENSG00000085832.16_1_1
chr1:52372869-52373123	-	ORC1_ENSG00000085840.12_1_1
chr4:139704059-139704272	+	MGST2_ENSG00000085871.8_1_1
chr2:233475537-233475806	-	USP40_ENSG00000085982.13_5_1
chr1:46188658-46189062	-	POMGNT1_ENSG00000085998.13_1_1
chr9:33039601-33039865	+	DNAJA1_ENSG00000086061.15_1_2
chr9:33110665-33111012	-	B4GALT1_ENSG00000086062.12_1_1
chr9:33280857-33281517	+	CHMP5_ENSG00000086065.13_1_1
chr9:33370807-33371153	+	NFX1_ENSG00000086102.18_3_2
chr5:62388537-62388987	-	DIM1_ENSG00000086189.9_2_1
chr5:62627545-62627781	+	IPO11_ENSG00000086200.16_2_2
chr5:62628269-62628563	+	IPO11_ENSG00000086200.16_2_3
chr7:6023775-6024190	-	EIF2AK1_ENSG00000086232.12_1_1
chr7:37896984-37897173	+	NME8_ENSG00000086288.11_1_1
chr7:37900287-37900371	+	NME8_ENSG00000086288.11_2_1
chr7:37951438-37951907	+	EPDR1_ENSG00000086289.11_2_2
chr7:26373951-26374344	+	SNX10_ENSG00000086300.15_1_2
chr10:13319007-13319331	-	SEPHS1_ENSG00000086475.14_1_1
chr10:13318148-13318432	-	SEPHS1_ENSG00000086475.14_1_2
chr16:367371-367758	-	MRPL28_ENSG00000086504.15_1_1
chr16:180772-181148	+	HBQ1_ENSG00000086506.2_1_1
chr5:150690804-150691150	-	RBM22_ENSG00000086589.11_1_1
chr12:123597759-123598161	+	TMED2_ENSG00000086598.10_1_1
chr15:80137992-80138372	+	ZFAND6_ENSG00000086666.18_2_1
chrX:16844203-16844491	+	TXLNG_ENSG00000086712.12_1_2
chr7:74229457-74229864	+	LAT2_ENSG00000086730.16_2_1
chrX:53533216-53533442	-	HUWE1_ENSG00000086758.15_1_1
chr11:113733178-113733551	-	ZW10_ENSG00000086827.8_2_1
chr11:111786316-111786495	-	ALG9_ENSG00000086848.14_5_1
chr4:8366322-8366887	-	ACOX3_ENSG00000087008.15_2_1
chr11:95834123-95834458	-	MMR2_ENSG00000087053.18_1_2
chr19:48875691-48876090	+	PPP1R15A_ENSG00000087074.7_1_1
chr19:48813050-48813477	-	HSD17B14_ENSG00000087076.8_1_1
chr19:48966321-48966903	+	FTL_ENSG00000087086.14_1_1
chr7:100888100-100888682	+	SRRT_ENSG00000087087.18_1_1
chr19:48960854-48960994	+	BAX_ENSG00000087088.19_1_1
chr17:44191800-44192175	-	ATXN7L3_ENSG00000087152.15_1_1
chr5:176905002-176905424	-	UIMC1_ENSG00000087206.16_1_1
chr16:56983640-56983813	+	CETP_ENSG00000087237.10_1_1
chr16:56590892-56591051	+	M3_ENSG00000087250.8_2_1
chr16:55584783-55585272	+	LPCAT2_ENSG00000087253.12_2_1
chr4:2937949-2938385	-	NOP14_ENSG00000087269.15_1_1
chr4:2929687-2930085	+	ADD1_ENSG00000087274.16_3_1
chr14:50246366-50246820	-	L2HGDH_ENSG00000087299.11_3_1
chr14:52430629-52430931	-	TXNDC16_ENSG00000087301.8_1_1
chr14:52004240-52004709	+	C14orf166_ENSG00000087302.8_1_1
chr2:69879378-69879543	+	GMCL1_ENSG00000087338.4_1_1
chr2:69881037-69881354	+	GMCL1_ENSG00000087338.4_1_4
chr11:66068704-66068908	+	SF3B2_ENSG00000087365.15_1_1
chr12:27797869-27798167	+	KLHL42_ENSG00000087448.9_2_1
chr20:58910788-58911208	+	GNAS_ENSG00000087460.23_7_1
chr12:29341670-29341812	-	ERGIC2_ENSG00000087502.17_1_1
chr20:56369462-56369659	-	AURKA_ENSG00000087586.17_1_2
chr20:56459834-56460307	+	CASS4_ENSG00000087589.16_1_2
chr11:77872220-77872394	+	AAMDC_ENSG00000087884.14_1_1
chr19:5993647-5993707	-	RFX2_ENSG00000087903.12_1_1
chr17:62448623-62448922	+	METTL2A_ENSG00000087995.15_1_1
chr19:54155357-54155714	+	CNOT3_ENSG00000088038.17_2_1
chr2:117832073-117832391	+	DDX18_ENSG00000088205.12_1_3
chr19:6413185-6414173	-	KHSRP_ENSG00000088247.16_2_1
chr20:35115314-35115724	-	EDEM2_ENSG00000088298.12_1_1
chr20:31801498-31801738	+	TPX2_ENSG00000088325.15_1_1
chr20:31944965-31945341	-	PDRG1_ENSG00000088356.5_1_1
chr13:98793504-98793878	-	DOCK9_ENSG00000088387.18_2_1
chr13:110892723-110893016	-	ANKRD10_ENSG00000088448.14_2_1
chr13:110878525-110878921	-	ANKRD10_ENSG00000088448.14_4_1
chr13:94574055-94574416	-	TGDS_ENSG00000088451.10_1_1
chr3:12734634-12734769	-	TMEM40_ENSG00000088726.15_1_1
chr3:47275170-47275461	-	KIF9_ENSG00000088727.12_1_1
chr20:4187414-4187741	+	SMOX_ENSG00000088826.17_1_1
chr20:1368947-1369272	-	FKBP1A_ENSG00000088832.15_3_1
chr20:1443523-1443888	-	NSFL1C_ENSG00000088833.17_2_1
chr20:3875866-3876041	+	MAVS_ENSG00000088888.17_1_5
chr20:21389446-21389837	+	XRN2_ENSG00000088930.7_1_1
chr20:21244277-21244360	+	KIZ_ENSG00000088970.15_1_1
chr20:21246322-21246638	+	KIZ_ENSG00000088970.15_1_2
chr12:120498121-120498518	+	DYNLL1_ENSG00000088986.10_2_1
chr20:17967465-17968055	-	SNX5_ENSG00000089006.16_1_1
chr20:17947404-17947614	-	SNX5_ENSG00000089006.16_2_1
chr20:1629146-1629527	-	SIRPG_ENSG00000089012.14_2_1
chr12:111843073-111843371	+	MAPKAPK5_ENSG00000089022.13_1_1
chr12:111893013-111893427	+	MAPKAPK5_ENSG00000089022.13_2_1
chr12:111901911-111902174	+	MAPKAPK5_ENSG00000089022.13_2_2
chr12:121308295-121308681	-	ANAPC5_ENSG00000089053.12_1_1
chr20:4852346-4852729	-	SLC23A2_ENSG00000089057.14_1_1
chr12:113298744-113299128	-	SLC8B1_ENSG00000089060.11_2_2
chr20:5099859-5100230	-	TMEM230_ENSG00000089063.14_1_1
chr12:121516405-121516796	-	KDM2B_ENSG00000089094.17_1_1
chr12:112917604-112917948	+	OAS1_ENSG00000089127.12_3_1
chr12:120127273-120127634	-	GCN1_ENSG00000089154.10_1_1
chr12:120198501-120198591	-	RPLP0_ENSG00000089157.15_1_1
chr12:120197262-120197413	-	RPLP0_ENSG00000089157.15_2_1
chr12:120196644-120196865	-	RPLP0_ENSG00000089157.15_3_1
chr12:120210406-120210808	-	PXN_ENSG00000089159.16_1_1
chr12:120312936-120313225	+	SIRT4_ENSG00000089163.4_1_1
chr20:16272144-16272457	-	KIF16B_ENSG00000089177.18_2_1
chr20:5938491-5938698	-	TRM6_ENSG00000089195.14_1_1
chr20:5937850-5938186	-	TRM6_ENSG00000089195.14_1_2
chr12:118144809-118145585	+	PEBP1_ENSG00000089220.4_1_1
chr12:111644106-111644446	-	BRAP_ENSG00000089234.15_1_1
chr12:111642200-111642623	-	BRAP_ENSG00000089234.15_1_2
chr12:112022609-112023006	+	ERP29_ENSG00000089248.6_1_1
chrX:70165917-70166332	+	IGBP1_ENSG00000089289.15_1_1
chr19:35164201-35164316	+	FXYD5_ENSG00000089327.14_2_1
chr19:35010363-35010588	+	GRAMD1A_ENSG00000089351.14_1_1
chr16:4511308-4511697	-	CDIP1_ENSG00000089486.16_1_1
chr16:4510768-4510999	-	CDIP1_ENSG00000089486.16_1_2
chr16:66578887-66579101	+	CMM1_ENSG00000089505.17_2_1
chr11:62624827-62625223	-	GANAB_ENSG00000089597.16_3_1
chr19:19629453-19629841	-	GMIP_ENSG00000089639.10_1_1
chr17:78223511-78223592	+	BIRC5_ENSG00000089685.14_3_1
chr17:78224958-78225272	+	BIRC5_ENSG00000089685.14_3_4
chr12:6778278-6778477	+	LAG3_ENSG00000089692.8_2_1
chr14:94050909-94051299	-	DDX24_ENSG00000089737.15_1_1
chr14:64486826-64487208	-	ZBTB25_ENSG00000089775.11_1_1
chr14:64486466-64486674	-	ZBTB25_ENSG00000089775.11_1_2
chr14:64481326-64481869	-	ZBTB25_ENSG00000089775.11_1_3
chr14:64478115-64478383	-	ZBTB25_ENSG00000089775.11_1_4
chrX:153907379-153907738	-	ARHGAP4_ENSG00000089820.15_1_1
chr10:125836365-125836783	-	DHX32_ENSG00000089876.11_1_1
chr19:40629451-40629844	+	LTBP4_ENSG00000090006.17_2_1
chr19:40447787-40448023	-	BLVRB_ENSG00000090013.9_1_1
chr1:27098750-27099164	-	SLC9A1_ENSG00000090020.10_2_1
chr14:99511032-99511533	+	CCNK_ENSG00000090061.17_1_1
chr3:51957444-51957846	-	PCBP4_ENSG00000090097.20_1_1
chr1:192579587-192580031	+	RGS1_ENSG00000090104.11_2_1
chr16:30092284-30092693	-	YPEL3_ENSG00000090238.11_2_1
chr7:141006145-141006511	-	MRPS33_ENSG00000090263.15_1_1
chr7:140706584-140706679	+	NDUFB2_ENSG00000090266.12_2_1
chr19:10285606-10285723	+	ICAM1_ENSG00000090339.8_1_1
chr19:10286310-10286623	+	ICAM1_ENSG00000090339.8_1_2
chr19:46719443-46719890	-	STRN4_ENSG00000090372.14_2_1
chr12:66197197-66197441	+	IRAK3_ENSG00000090376.9_1_1
chr12:66248300-66248632	+	IRAK3_ENSG00000090376.9_2_1
chr12:66253041-66253396	+	IRAK3_ENSG00000090376.9_2_2
chr1:20499431-20499835	-	MUL1_ENSG00000090432.6_1_1
chr16:4258029-4258079	-	TFAP4_ENSG00000090447.11_1_1
chr15:65117408-65117756	-	PDCD7_ENSG00000090470.14_1_1
chr15:64963003-64963407	-	SPG21_ENSG00000090487.10_1_1
chr3:186585386-186585798	+	DNAJB11_ENSG00000090520.11_1_1
chr16:1362891-1363378	+	GNPTG_ENSG00000090581.9_3_1
chr12:132768912-132769282	-	GOLGA3_ENSG00000090615.13_2_2
chr1:39561637-39561745	-	PABPC4_ENSG00000090621.13_1_1
chr1:39560823-39561104	-	PABPC4_ENSG00000090621.13_2_1
chr1:21728395-21728602	-	USP48_ENSG00000090686.15_1_1
chr1:21727866-21728212	-	USP48_ENSG00000090686.15_1_2
chr1:21678914-21679414	-	USP48_ENSG00000090686.15_2_1
chr16:70252345-70252709	-	AARS_ENSG00000090861.15_1_1
chr16:74451954-74452304	-	GLG1_ENSG00000090863.11_1_2
chr16:74447748-74447867	-	GLG1_ENSG00000090863.11_1_3
chr16:74447463-74447640	-	GLG1_ENSG00000090863.11_1_4
chr19:39425206-39425532	+	PLEKHG2_ENSG00000090924.14_1_1
chr12:123000330-123000447	-	PITPNM2_ENSG00000090975.12_1_1
chr4:55904666-55905032	+	EXOC1_ENSG00000090989.17_1_1
chr5:146285988-146286334	+	RBM27_ENSG00000091009.7_1_1
chr12:76351825-76352131	-	OSBPL8_ENSG00000091039.16_1_2
chr7:76505612-76505980	+	DTX2_ENSG00000091073.19_1_1
chr7:105456589-105456937	-	PUS7_ENSG00000091127.13_1_1
chr18:57029445-57029756	+	WDR7_ENSG00000091157.13_2_1
chr18:56610944-56611072	-	TXNL1_ENSG00000091164.12_1_1
chr18:56602796-56603031	-	TXNL1_ENSG00000091164.12_2_1
chr3:32481374-32481587	-	CMM6_ENSG00000091317.7_1_2
chr2:172504687-172505022	+	ITGA6_ENSG00000091409.14_1_1
chr2:172505890-172506231	+	ITGA6_ENSG00000091409.14_1_2
chr1:241497665-241497946	-	FH_ENSG00000091483.6_1_1
chr4:25748362-25748534	-	SEL1L3_ENSG00000091490.10_4_1
chr4:25747428-25747798	-	SEL1L3_ENSG00000091490.10_4_2
chr3:133589888-133590266	+	CDV3_ENSG00000091527.15_1_1
chr17:18209560-18209969	+	ALKBH5_ENSG00000091542.8_1_1
chr17:5514163-5514509	-	NLRP1_ENSG00000091592.15_1_1
chr17:5501429-5501697	-	NLRP1_ENSG00000091592.15_2_1
chr17:5499405-5499772	-	NLRP1_ENSG00000091592.15_3_1
chr17:4959221-4959607	-	SPAG7_ENSG00000091640.7_1_1
chr7:130018299-130018672	-	ZC3HC1_ENSG00000091732.15_2_1
chr17:44011812-44012104	-	TMEM101_ENSG00000091947.9_2_1
chr17:44011197-44011565	-	TMEM101_ENSG00000091947.9_2_2
chr3:112362417-112362823	+	CD200_ENSG00000091972.18_1_1
chr14:35087888-35087985	-	PPP2R3C_ENSG00000092020.10_8_1
chr14:22951489-22951665	-	HAUS4_ENSG00000092036.17_1_1
chr14:23117324-23117684	-	CEBPE_ENSG00000092067.5_1_1
chr14:20447049-20447256	-	OSGEP_ENSG00000092094.10_1_1
chr14:23346170-23346609	-	SLC22A17_ENSG00000092096.15_3_1
chr14:30722542-30722641	+	SCFD1_ENSG00000092108.20_2_1
chr14:30616494-30616736	+	G2E3_ENSG00000092140.14_1_1
chr14:31100112-31100463	-	HECTD1_ENSG00000092148.12_2_1
chr14:21488596-21488888	+	TOX4_ENSG00000092203.13_1_1
chr14:24249170-24249409	-	TGM1_ENSG00000092295.11_2_1
chr14:24239635-24240022	-	TINF2_ENSG00000092330.15_1_1
chr15:50560273-50560617	-	TRPM7_ENSG00000092439.13_2_1
chr15:43866670-43867359	+	WDR76_ENSG00000092470.11_1_1
chr1:119743936-119744235	+	PHGDH_ENSG00000092621.11_1_1
chr6:158766615-158766819	-	EZR_ENSG00000092820.17_1_1
chr6:158765745-158766430	-	EZR_ENSG00000092820.17_1_2
chr12:56160052-56160392	+	MYL6_ENSG00000092841.18_1_1
chr12:56161388-56161602	+	MYL6_ENSG00000092841.18_2_1
chr17:35011424-35011570	-	RFFL_ENSG00000092871.16_1_2
chr17:35009100-35009525	-	RFFL_ENSG00000092871.16_1_3
chr17:75827145-75827585	-	UNC13D_ENSG00000092929.11_2_1
chr17:76778381-76778728	+	MFSD11_ENSG00000092931.11_3_1
chr17:76778932-76779266	+	MFSD11_ENSG00000092931.11_3_2
chr8:26657593-26658190	+	DPYSL2_ENSG00000092964.17_1_1
chr1:217608153-217608484	-	GPATCH2_ENSG00000092978.10_1_2
chr22:19518887-19518975	+	CDC45_ENSG00000093009.9_1_1
chr22:19520524-19520590	+	CDC45_ENSG00000093009.9_2_1
chr22:17179297-17179677	-	CECR1_ENSG00000093072.15_1_1
chr6:127314535-127314875	-	ECHDC1_ENSG00000093144.18_2_1
chr6:127289790-127290109	-	ECHDC1_ENSG00000093144.18_4_1
chr6:127288716-127289073	-	ECHDC1_ENSG00000093144.18_4_2
chr3:37053714-37053936	-	LRRFIP2_ENSG00000093167.17_1_1
chr3:37053021-37053400	-	LRRFIP2_ENSG00000093167.17_1_2
chr3:42551027-42551082	-	SEC22C_ENSG00000093183.13_2_2
chr3:42547972-42548338	-	SEC22C_ENSG00000093183.13_2_3
chrX:48824633-48824998	+	HDAC6_ENSG00000094631.18_1_1
chr17:40302685-40302830	+	CDC6_ENSG00000094804.9_1_1
chr12:53307447-53308089	-	AAAS_ENSG00000094914.12_1_1
chr12:54241546-54241880	-	CBX5_ENSG00000094916.14_1_1
chr12:54230961-54231303	-	CBX5_ENSG00000094916.14_1_3
chr2:47482822-47483232	+	MSH2_ENSG00000095002.13_1_1
chr5:56895645-56896134	+	MAP3K1_ENSG00000095015.5_1_1
chr19:12763029-12763335	-	HOOK2_ENSG00000095066.11_1_1
chr11:118602565-118602982	+	ARCN1_ENSG00000095139.13_1_1
chr9:105773908-105774058	+	TMEM38B_ENSG00000095209.11_2_1
chr9:105774859-105775317	+	TMEM38B_ENSG00000095209.11_2_2
chr9:105775483-105775798	+	TMEM38B_ENSG00000095209.11_2_3
chr9:120816102-120816702	-	PSMD5_ENSG00000095261.9_1_2
chr9:122392948-122393303	+	PTGS1_ENSG00000095303.14_1_1
chr9:122395442-122395669	+	PTGS1_ENSG00000095303.14_1_2
chr9:129006754-129007092	+	NUP188_ENSG00000095319.14_1_1
chr9:129094793-129095174	-	CRAT_ENSG00000095321.16_3_1
chr9:127738286-127738668	-	SH2D3C_ENSG00000095370.19_1_1
chr9:98080935-98081154	+	NANS_ENSG00000095380.10_1_1
chr9:98199008-98199386	-	TBC1D2_ENSG00000095383.19_1_1
chr9:114478349-114478660	-	WHRN_ENSG00000095397.13_1_1
chr10:100232308-100232711	-	CWF19L1_ENSG00000095485.16_1_2
chr10:92030016-92030262	+	BTAF1_ENSG00000095564.13_1_1
chr10:122993670-122993952	-	IKZF5_ENSG00000095574.11_1_1
chr10:122992468-122992788	-	IKZF5_ENSG00000095574.11_1_2
chr10:122990854-122991113	-	IKZF5_ENSG00000095574.11_1_3
chr10:28620686-28620939	+	WAC_ENSG00000095787.21_1_3
chr10:35179465-35179868	+	CREM_ENSG00000095794.19_2_1
chr10:35211543-35212359	+	CREM_ENSG00000095794.19_3_1
chr16:1788807-1789214	+	NUBP2_ENSG00000095906.16_1_1
chr19:3474469-3474753	-	SMIM24_ENSG00000095932.6_1_1
chr6:35581551-35581811	-	FKBP5_ENSG00000096060.14_1_2
chr6:35575044-35575103	-	FKBP5_ENSG00000096060.14_2_1
chr6:35574209-35574397	-	FKBP5_ENSG00000096060.14_2_2
chr6:35573597-35573959	-	FKBP5_ENSG00000096060.14_2_3
chr6:52686058-52686602	+	TMEM14A_ENSG00000096092.5_1_1
chr6:44253535-44253869	+	HSP90AB1_ENSG00000096384.19_1_1
chr6:44446670-44447055	+	CDC5L_ENSG00000096401.7_1_1
chr6:33696217-33696590	+	ITPR3_ENSG00000096433.10_1_1
chr6:27450741-27451142	-	ZNF184_ENSG00000096654.15_1_1
chr10:67918013-67918388	+	SIRT1_ENSG00000096717.11_1_2
chr10:68341798-68342276	+	HNRNPH3_ENSG00000096746.17_1_1
chr10:68342889-68343159	+	HNRNPH3_ENSG00000096746.17_1_2
chr9:27062651-27062915	+	IFT74_ENSG00000096872.15_2_1
chr9:5127218-5127451	+	JAK2_ENSG00000096968.13_1_2
chr19:18070556-18070940	-	IL12RB1_ENSG00000096996.15_1_1
chr19:18059007-18059407	-	IL12RB1_ENSG00000096996.15_2_1
chr9:130887333-130887670	+	ABL1_ENSG00000097007.17_1_1
chr1:6264195-6264654	-	ACOT7_ENSG00000097021.19_1_1
chr1:86743163-86743583	+	SH3GLB1_ENSG00000097033.14_1_1
chr1:91525451-91525734	+	CDC7_ENSG00000097046.12_1_1
chr10:100364516-100364745	+	SCD_ENSG00000099194.5_1_1
chr19:10832408-10832814	-	TMED1_ENSG00000099203.6_2_1
chr10:114431078-114431457	-	ABLIM1_ENSG00000099204.18_2_2
chr10:27538146-27538524	+	RAB18_ENSG00000099246.16_1_1
chr10:27538893-27539101	+	RAB18_ENSG00000099246.16_1_2
chr10:27539537-27539757	+	RAB18_ENSG00000099246.16_1_3
chr10:24908390-24908550	-	PRTFDC1_ENSG00000099256.18_1_1
chr10:24848633-24848895	-	PRTFDC1_ENSG00000099256.18_2_1
chr10:69507327-69507684	+	TSPAN15_ENSG00000099282.9_1_1
chr10:70111735-70112281	+	H2AFY2_ENSG00000099284.13_1_1
chr10:50132954-50133036	+	FAM21A_ENSG00000099290.15_2_1
chr10:50133442-50133495	+	FAM21A_ENSG00000099290.15_2_2
chr19:18151323-18151718	+	MAST3_ENSG00000099308.10_1_1
chr19:58561944-58562299	-	MZF1_ENSG00000099326.8_2_1
chr19:17212402-17212582	+	MYO9B_ENSG00000099331.13_1_1
chr19:17212933-17213297	+	MYO9B_ENSG00000099331.13_1_2
chr19:38327320-38327463	+	KCNK6_ENSG00000099337.4_1_1
chr19:38328620-38328970	+	KCNK6_ENSG00000099337.4_1_2
chr19:38383257-38383808	+	PSMD8_ENSG00000099341.11_2_1
chr16:30948480-30948773	+	FBXL19_ENSG00000099364.16_1_1
chr16:30984297-30984683	+	SETD1A_ENSG00000099381.16_1_1
chr16:30887768-30887976	-	BCL7C_ENSG00000099385.11_2_1
chr16:30851001-30851370	-	BCL7C_ENSG00000099385.11_3_1
chr19:1272027-1272110	+	CIRBP_ENSG00000099622.13_1_1
chr19:1272806-1273173	+	CIRBP_ENSG00000099622.13_1_2
chr19:1244132-1244842	+	ATP5D_ENSG00000099624.7_1_1
chr19:8438629-8439040	+	MARCH2_ENSG00000099785.10_1_1
chr19:541387-541538	+	CDC34_ENSG00000099804.8_1_1
chr19:541723-542103	+	CDC34_ENSG00000099804.8_1_2
chr19:1088166-1088548	-	POLR2E_ENSG00000099817.11_1_1
chr19:617207-617842	-	POLRM_ENSG00000099821.13_1_1
chr19:2099266-2099614	+	IZUMO4_ENSG00000099840.13_2_1
chr19:2037463-2037957	-	MKNK2_ENSG00000099875.14_1_1
chr22:19969977-19970224	-	ARVCF_ENSG00000099889.13_1_1
chr22:20112311-20112670	-	TRM2A_ENSG00000099899.14_1_1
chr22:20111976-20112129	-	TRM2A_ENSG00000099899.14_1_2
chr22:20146080-20146443	+	ZDHHC8_ENSG00000099904.15_1_1
chr22:20441518-20441895	-	KLHL22_ENSG00000099910.16_1_1
chr22:20887724-20888083	+	SNAP29_ENSG00000099940.11_1_1
chr22:20953258-20953743	+	CRKL_ENSG00000099942.12_1_1
chr22:20998751-20998993	+	LZTR1_ENSG00000099949.18_3_2
chr22:23783976-23784276	+	MMP11_ENSG00000099953.9_2_1
chr22:23836738-23837123	-	DERL3_ENSG00000099958.14_1_1
chr22:17702286-17702455	+	BCL2L13_ENSG00000099968.17_1_1
chr22:17703501-17703731	+	BCL2L13_ENSG00000099968.17_1_2
chr22:23972178-23972548	+	DDTL_ENSG00000099974.7_1_1
chr22:23971313-23971622	-	DDT_ENSG00000099977.13_2_1
chr22:30262774-30263196	-	OSM_ENSG00000099985.3_2_1
chr22:24178260-24178621	+	CABIN1_ENSG00000099991.17_1_1
chr22:30334185-30334522	-	SF3A1_ENSG00000099995.18_1_1
chr22:30333729-30334039	-	SF3A1_ENSG00000099995.18_1_2
chr22:30332033-30332247	-	SF3A1_ENSG00000099995.18_1_3
chr22:21697567-21697824	-	YPEL1_ENSG00000100027.14_2_2
chr22:24571947-24572160	+	SNRPD3_ENSG00000100028.11_1_1
chr22:30576623-30577000	-	PES1_ENSG00000100029.17_1_1
chr22:21769048-21769296	-	MAPK1_ENSG00000100030.14_1_1
chr22:21762620-21762905	-	MAPK1_ENSG00000100030.14_2_1
chr22:21760337-21760716	-	MAPK1_ENSG00000100030.14_2_2
chr22:21921870-21922005	-	PPM1F_ENSG00000100034.13_2_1
chr22:21919424-21919768	-	PPM1F_ENSG00000100034.13_2_2
chr22:30647654-30647845	+	SLC35E4_ENSG00000100036.12_1_2
chr22:37469018-37469430	-	MFNG_ENSG00000100060.17_1_1
chr22:25351373-25351758	-	LRP5L_ENSG00000100068.11_1_1
chr22:25722341-25722658	+	GRK3_ENSG00000100077.14_1_1
chr22:25727858-25728129	+	GRK3_ENSG00000100077.14_1_3
chr22:25728938-25729282	+	GRK3_ENSG00000100077.14_1_4
chr22:37570227-37570724	-	LGALS2_ENSG00000100079.6_1_1
chr22:37633187-37633580	+	GGA1_ENSG00000100083.18_2_1
chr22:19330687-19331055	-	HIRA_ENSG00000100084.14_2_1
chr22:37655671-37656073	+	SH3BP1_ENSG00000100092.20_1_1
chr22:26383322-26383516	+	SEZ6L_ENSG00000100095.18_1_1
chr22:26452097-26452506	-	HPS4_ENSG00000100099.20_2_1
chr22:31281600-31282013	-	PIK3IP1_ENSG00000100100.12_2_1
chr22:26491575-26491941	+	SRRD_ENSG00000100104.13_1_1
chr22:31340685-31341078	-	PATZ1_ENSG00000100105.17_1_1
chr22:31325777-31326179	-	PATZ1_ENSG00000100105.17_2_1
chr22:37773816-37774535	+	TRIOBP_ENSG00000100106.19_3_1
chr22:37816614-37816881	+	GCAT_ENSG00000100116.16_1_1
chr22:37888453-37888638	+	EIF3L_ENSG00000100129.17_2_1
chr22:41674814-41675142	-	SNU13_ENSG00000100138.13_1_1
chr22:41673960-41674270	-	SNU13_ENSG00000100138.13_1_2
chr22:37941661-37941995	+	MICALL1_ENSG00000100139.13_1_1
chr22:37967147-37967266	+	POLR2F_ENSG00000100142.14_1_1
chr22:38483435-38483820	-	DDX17_ENSG00000100201.19_1_1
chr22:38518979-38519224	-	DMC1_ENSG00000100206.9_2_1
chr22:42160066-42160458	-	TCF20_ENSG00000100207.18_2_1
chr22:28751286-28751359	+	HSCB_ENSG00000100209.9_1_1
chr22:38684113-38684499	+	TOMM22_ENSG00000100216.5_1_1
chr22:28794566-28794939	-	XBP1_ENSG00000100219.16_1_1
chr22:32387577-32387971	-	RTCB_ENSG00000100220.11_1_1
chr22:38685604-38685981	-	JOSD1_ENSG00000100221.10_1_1
chr22:42585709-42585922	-	POLDIP3_ENSG00000100227.17_2_1
chr22:42583693-42584091	-	POLDIP3_ENSG00000100227.17_2_2
chr22:50443945-50444386	+	PPP6R2_ENSG00000100239.15_1_1
chr22:50446803-50447187	-	SBF1_ENSG00000100241.20_1_1
chr22:42618817-42619210	-	CYB5R3_ENSG00000100243.20_1_1
chr22:38778477-38778890	-	DNAL4_ENSG00000100246.12_2_1
chr22:50502902-50503360	-	LMF2_ENSG00000100258.17_1_1
chr22:29259866-29260328	-	RHBDD3_ENSG00000100263.13_1_1
chr22:42869764-42870143	-	PACSIN2_ENSG00000100266.18_1_1
chr22:43039606-43039879	-	TTLL1_ENSG00000100271.16_1_1
chr22:29490990-29491276	+	NEFH_ENSG00000100285.9_1_1
chr22:50578962-50579230	-	CHKB_ENSG00000100288.19_1_1
chr22:43129334-43129730	+	BIK_ENSG00000100290.2_1_1
chr22:35393815-35394220	+	HMOX1_ENSG00000100292.16_1_1
chr22:29508241-29508496	-	THOC5_ENSG00000100296.13_1_1
chr22:35424185-35424518	+	MCM5_ENSG00000100297.15_1_1
chr22:39103743-39104076	+	APOBEC3H_ENSG00000100298.15_2_1
chr22:50625041-50625407	-	ARSA_ENSG00000100299.17_1_1
chr22:43162855-43163268	+	TSPO_ENSG00000100300.17_1_1
chr22:43166635-43167008	-	TTLL12_ENSG00000100304.12_1_1
chr22:39130761-39131164	-	CBX7_ENSG00000100307.12_1_1
chr22:29730926-29731330	-	ZMAT5_ENSG00000100319.12_1_1
chr22:39431512-39431901	+	TAB1_ENSG00000100324.13_1_1
chr22:29788533-29788989	-	ASCC2_ENSG00000100325.14_2_1
chr22:30027376-30027857	+	MMR3_ENSG00000100330.15_1_1
chr22:36267191-36267534	+	APOL1_ENSG00000100342.20_2_2
chr22:36281259-36281970	-	MYH9_ENSG00000100345.20_2_1
chr22:43996367-43996561	+	SAMM50_ENSG00000100347.14_1_1
chr22:36467055-36467747	-	TXN2_ENSG00000100348.9_1_1
chr22:39970954-39971383	+	GRAP2_ENSG00000100351.16_1_1
chr22:36510851-36510997	-	EIF3D_ENSG00000100353.17_1_1
chr22:40328172-40328321	+	TNRC6B_ENSG00000100354.20_2_3
chr22:40409736-40410161	+	SGSM3_ENSG00000100359.20_1_1
chr22:45195853-45196325	-	KIAA0930_ENSG00000100364.18_2_1
chr22:45192305-45192500	-	KIAA0930_ENSG00000100364.18_2_3
chr22:36877674-36878032	+	NCF4_ENSG00000100365.14_1_1
chr22:40770067-40770892	-	SLC25A17_ENSG00000100372.14_5_1
chr22:40769700-40769925	-	SLC25A17_ENSG00000100372.14_5_2
chr22:45295608-45295905	+	UPK3A_ENSG00000100373.9_1_1
chr22:45340471-45341066	+	FAM118A_ENSG00000100376.11_2_1
chr22:45341611-45341973	+	FAM118A_ENSG00000100376.11_2_2
chr22:37063006-37063409	+	KCTD17_ENSG00000100379.17_1_1
chr22:40827047-40827202	-	ST13_ENSG00000100380.13_2_1
chr22:40826127-40826629	-	ST13_ENSG00000100380.13_3_1
chr22:37126427-37126479	-	IL2RB_ENSG00000100385.13_1_1
chr22:37125822-37126216	-	IL2RB_ENSG00000100385.13_1_2
chr22:40972492-40972687	+	RBX1_ENSG00000100387.8_1_1
chr22:41459687-41460099	-	PHF5A_ENSG00000100410.7_1_1
chr22:41528549-41528981	+	ACO2_ENSG00000100412.15_1_1
chr22:41528806-41529220	-	POLR3H_ENSG00000100413.16_1_1
chr22:41576873-41577285	-	PMM1_ENSG00000100417.11_1_1
chr22:41598121-41598236	-	DESI1_ENSG00000100418.7_1_2
chr22:46687087-46687176	-	CERK_ENSG00000100422.13_1_1
chr22:46685222-46685272	-	CERK_ENSG00000100422.13_1_2
chr22:49888106-49888423	+	ZBED4_ENSG00000100426.6_1_1
chr22:50059412-50059747	-	MLC1_ENSG00000100427.15_1_1
chr14:24438046-24438395	+	KHNYN_ENSG00000100441.9_1_1
chr14:45115867-45116227	-	FKBP3_ENSG00000100442.10_1_1
chr14:24439741-24440143	-	SDR39U1_ENSG00000100445.17_1_1
chr14:24606465-24606743	-	GZMH_ENSG00000100450.12_1_1
chr14:24631800-24631980	-	GZMB_ENSG00000100453.12_1_1
chr14:24630937-24631212	-	GZMB_ENSG00000100453.12_2_1
chr14:22900675-22901118	-	RBM23_ENSG00000100461.17_1_1
chr14:22897220-22897452	-	RBM23_ENSG00000100461.17_1_2
chr14:22893375-22893495	-	RBM23_ENSG00000100461.17_1_3
chr14:22920603-22920774	-	PRM5_ENSG00000100462.15_1_1
chr14:30889780-30890126	+	COCH_ENSG00000100473.15_1_1
chr14:30890422-30890539	+	COCH_ENSG00000100473.15_1_2
chr14:31092951-31093419	+	AP4S1_ENSG00000100478.14_3_1
chr14:50108639-50109018	-	VCPKM_ENSG00000100483.13_1_1
chr14:50329629-50329967	-	CDKL1_ENSG00000100490.9_2_1
chr14:50791956-50792240	-	NIN_ENSG00000100503.23_1_1
chr14:50720983-50721190	-	NIN_ENSG00000100503.23_6_1
chr14:50719833-50720166	-	NIN_ENSG00000100503.23_6_2
chr14:52778021-52778411	-	GNPNAT1_ENSG00000100522.8_1_1
chr14:52777259-52777562	-	GNPNAT1_ENSG00000100522.8_1_2
chr14:52775224-52775508	-	GNPNAT1_ENSG00000100522.8_1_4
chr14:53046063-53046252	-	DDHD1_ENSG00000100523.14_1_2
chr14:53044161-53044274	-	DDHD1_ENSG00000100523.14_1_3
chr14:53041716-53042028	-	DDHD1_ENSG00000100523.14_1_5
chr14:53036768-53037055	-	DDHD1_ENSG00000100523.14_1_6
chr14:54417900-54418023	+	CDKN3_ENSG00000100526.19_2_1
chr14:54420040-54420231	+	CDKN3_ENSG00000100526.19_3_1
chr14:54426916-54427312	-	CNIH1_ENSG00000100528.11_2_1
chr14:54538246-54538634	+	CGRRF1_ENSG00000100532.11_1_1
chr14:54539046-54539219	+	CGRRF1_ENSG00000100532.11_1_2
chr14:67338652-67338730	-	ATP6V1D_ENSG00000100554.11_1_1
chr14:67337919-67338432	-	ATP6V1D_ENSG00000100554.11_1_2
chr14:67589326-67589876	-	PIGH_ENSG00000100564.8_3_1
chr14:67651089-67651456	-	VTI1B_ENSG00000100568.10_2_1
chr14:58408602-58409100	-	TIMM9_ENSG00000100575.13_1_1
chr14:58547837-58548153	+	KIAA0586_ENSG00000100578.14_1_1
chr14:58548522-58548913	+	KIAA0586_ENSG00000100578.14_1_2
chr14:59291262-59291366	+	DAAM1_ENSG00000100592.15_1_1
chr14:59368714-59368924	+	DAAM1_ENSG00000100592.15_2_1
chr14:77511991-77512375	-	SPTLC2_ENSG00000100596.6_2_1
chr14:77506025-77506463	-	SPTLC2_ENSG00000100596.6_2_2
chr14:92515196-92515518	+	RIN3_ENSG00000100599.15_1_1
chr14:92688632-92689020	+	RIN3_ENSG00000100599.15_3_1
chr14:92703810-92704192	-	LGMN_ENSG00000100600.14_2_1
chr14:77673060-77673408	-	ALKBH1_ENSG00000100601.9_3_1
chr14:77717605-77717974	-	SNW1_ENSG00000100603.13_1_1
chr14:92939767-92940241	-	ITPK1_ENSG00000100605.16_1_1
chr14:60144782-60144991	-	DHRS7_ENSG00000100612.13_2_1
chr14:93934176-93934543	-	ASB2_ENSG00000100628.11_1_1
chr14:69380106-69380504	-	ERH_ENSG00000100632.10_2_1
chr14:69769196-69769321	+	SRSF5_ENSG00000100650.15_2_1
chr14:103342901-103343145	+	EIF5_ENSG00000100664.10_1_2
chr14:103344810-103344906	+	EIF5_ENSG00000100664.10_1_3
chr14:95086255-95086623	-	DICER1_ENSG00000100697.14_2_3
chr14:103733289-103733684	+	ZFYVE21_ENSG00000100711.13_2_1
chr14:64454835-64454946	+	MHFD1_ENSG00000100714.15_1_1
chr14:64459804-64460015	+	MHFD1_ENSG00000100714.15_2_1
chr14:95710019-95710431	-	TCL1A_ENSG00000100721.10_3_1
chr14:71109837-71110176	+	PCNX1_ENSG00000100731.15_1_1
chr14:71111697-71111944	+	PCNX1_ENSG00000100731.15_1_3
chr14:71115107-71115406	+	PCNX1_ENSG00000100731.15_1_5
chr14:96386876-96387282	+	GSKIP_ENSG00000100744.14_1_1
chr14:96881211-96881615	+	VRK1_ENSG00000100749.7_2_1
chr14:90272358-90272623	+	PSMC1_ENSG00000100764.13_1_1
chr14:90894007-90894287	-	RPS6KA5_ENSG00000100784.10_1_1
chr14:90870533-90870713	-	RPS6KA5_ENSG00000100784.10_2_3
chr14:90855514-90855897	-	RPS6KA5_ENSG00000100784.10_2_8
chr14:91458069-91458459	-	PPP4R3A_ENSG00000100796.17_1_1
chr14:91457641-91457921	-	PPP4R3A_ENSG00000100796.17_1_2
chr14:22986935-22987523	-	C14orf93_ENSG00000100802.14_1_1
chr14:23025855-23026247	-	PSMB5_ENSG00000100804.18_1_1
chr14:23058547-23058952	-	ACIN1_ENSG00000100813.14_2_1
chr14:20311373-20311727	-	CCNB1IP1_ENSG00000100814.17_3_1
chr14:91969537-91969825	-	TRIP11_ENSG00000100815.12_1_1
chr14:20457390-20457791	+	APEX1_ENSG00000100823.11_1_1
chr14:23324010-23324349	+	PABPN1_ENSG00000100836.10_1_1
chr14:23325814-23326155	+	PABPN1_ENSG00000100836.10_1_3
chr14:32157723-32158088	+	ARHGAP5_ENSG00000100852.12_1_2
chr14:102348273-102348673	-	CINP_ENSG00000100865.14_1_1
chr14:35029141-35029574	+	SRP54_ENSG00000100883.11_2_1
chr14:24103754-24104141	+	PCK2_ENSG00000100889.11_2_1
chr14:35273482-35274067	+	KIAA0391_ENSG00000100890.15_1_1
chr14:24124936-24125197	+	DCAF11_ENSG00000100897.17_3_2
chr14:35317269-35317471	+	PSMA6_ENSG00000100902.10_2_1
chr14:35401506-35401884	-	NFKBIA_ENSG00000100906.10_1_1
chr14:24143362-24143667	-	PSME2_ENSG00000100911.14_1_1
chr14:24179716-24180278	+	REC8_ENSG00000100918.12_1_1
chr14:39031918-39032354	-	SEC23A_ENSG00000100934.14_3_1
chr14:39181776-39182192	+	PNN_ENSG00000100941.8_3_1
chr14:24266382-24266508	-	RABGGTA_ENSG00000100949.14_1_1
chr14:24265486-24265750	-	RABGGTA_ENSG00000100949.14_2_1
chr14:24377765-24377963	+	NFATC4_ENSG00000100968.13_1_1
chr20:45898703-45899034	-	PLTP_ENSG00000100979.14_1_1
chr20:45947634-45948044	+	PCIF1_ENSG00000100982.11_1_1
chr20:34928434-34928808	-	GSS_ENSG00000100983.9_1_1
chr20:35002393-35002794	-	TRPC4AP_ENSG00000100991.11_1_1
chr20:25297649-25298016	+	PYGB_ENSG00000100994.11_1_1
chr20:25294772-25295000	-	ABHD12_ENSG00000100997.18_3_1
chr20:35176827-35177344	+	PROCR_ENSG00000101000.5_1_1
chr20:25452833-25452941	-	NINL_ENSG00000101004.14_1_1
chr20:35345806-35346087	-	UQCC1_ENSG00000101019.21_1_1
chr20:47209376-47209741	-	ZMYND8_ENSG00000101040.19_1_2
chr20:43716151-43716472	+	MYBL2_ENSG00000101057.15_1_1
chr20:36653499-36653598	-	NDRG3_ENSG00000101079.20_1_1
chr20:36651732-36652137	-	NDRG3_ENSG00000101079.20_1_2
chr20:36612383-36612876	-	SLA2_ENSG00000101082.13_1_1
chr20:36612079-36612566	+	C20orf24_ENSG00000101084.16_1_1
chr20:51386970-51387325	-	NFATC2_ENSG00000101096.19_2_2
chr20:45079465-45079948	+	STK4_ENSG00000101109.11_1_3
chr20:50890358-50890693	-	ADNP_ENSG00000101126.15_1_1
chr20:54219064-54219439	+	PFDN4_ENSG00000101132.9_1_1
chr20:54219730-54219831	+	PFDN4_ENSG00000101132.9_1_2
chr20:63891173-63891569	+	TPD52L2_ENSG00000101150.17_1_1
chr20:58994753-58995130	+	NELFCD_ENSG00000101158.13_1_1
chr20:58995187-58995558	-	CTSZ_ENSG00000101160.13_1_1
chr20:64032854-64033107	+	PRPF6_ENSG00000101161.7_1_1
chr20:59025162-59025418	+	TUBB1_ENSG00000101162.3_1_1
chr20:59026235-59026608	+	TUBB1_ENSG00000101162.3_1_3
chr20:59033254-59033304	-	PRELID3B_ENSG00000101166.15_1_2
chr20:62799835-62799978	+	MRGBP_ENSG00000101189.6_1_1
chr20:62800121-62800653	+	MRGBP_ENSG00000101189.6_1_2
chr20:62905007-62905413	-	DIDO1_ENSG00000101191.16_1_2
chr20:62878166-62878372	-	DIDO1_ENSG00000101191.16_3_2
chr20:62945136-62945640	+	GID8_ENSG00000101193.7_1_1
chr20:3082615-3082764	-	AVP_ENSG00000101200.5_1_1
chr20:63589888-63590209	-	GMEB2_ENSG00000101216.10_1_1
chr20:3753499-3753887	-	C20orf27_ENSG00000101220.17_1_1
chr20:3933621-3933872	-	RNF24_ENSG00000101236.16_1_1
chr20:3927333-3927578	-	RNF24_ENSG00000101236.16_1_3
chr20:63700421-63700481	-	ARFRP1_ENSG00000101246.19_1_1
chr20:4779997-4780385	-	RASSF2_ENSG00000101265.15_1_2
chr20:482708-483051	-	CSNK2A1_ENSG00000101266.17_1_2
chr20:5190140-5190472	+	CDS2_ENSG00000101290.13_1_1
chr20:5192414-5192594	+	CDS2_ENSG00000101290.13_1_2
chr20:31539300-31539600	+	HM13_ENSG00000101294.16_1_1
chr20:31569171-31569561	+	HM13_ENSG00000101294.16_2_1
chr20:1597371-1597733	-	SIRPB1_ENSG00000101307.15_3_2
chr20:1570558-1570879	-	SIRPB1_ENSG00000101307.15_4_1
chr20:18560685-18561288	+	SEC23B_ENSG00000101310.14_1_1
chr20:36549420-36549829	+	MYL9_ENSG00000101335.9_1_1
chr20:32165327-32165495	+	TM9SF4_ENSG00000101337.15_1_1
chr20:32166889-32167272	+	TM9SF4_ENSG00000101337.15_1_2
chr20:32237731-32238624	+	POFUT1_ENSG00000101346.12_2_2
chr20:36890242-36890719	-	SAMHD1_ENSG00000101347.8_1_2
chr20:2658034-2658390	+	NOP56_ENSG00000101361.15_1_1
chr20:37316878-37317275	+	MANBAL_ENSG00000101363.12_1_1
chr20:2658386-2658813	-	IDH3B_ENSG00000101365.20_2_1
chr20:32848851-32849166	+	MAPRE1_ENSG00000101367.8_1_1
chr20:32850047-32850392	+	MAPRE1_ENSG00000101367.8_1_2
chr20:33676256-33676451	-	E2F1_ENSG00000101412.12_1_1
chr20:33675675-33676037	-	E2F1_ENSG00000101412.12_1_2
chr20:33707561-33707920	-	PXMP4_ENSG00000101417.11_1_1
chr20:33704215-33704336	-	PXMP4_ENSG00000101417.11_1_3
chr20:33853541-33853820	+	CHMP4B_ENSG00000101421.3_1_1
chr20:38771862-38772210	+	ACTR5_ENSG00000101442.9_1_1
chr20:34280246-34280652	-	AHCY_ENSG00000101444.12_1_1
chr20:38922655-38923005	+	PPP1R16B_ENSG00000101445.9_1_2
chr20:45810934-45811433	+	DNTTIP1_ENSG00000101457.12_2_1
chr20:34559827-34560366	+	MAP1LC3A_ENSG00000101460.12_1_1
chr20:34560531-34560924	-	PIGU_ENSG00000101464.10_1_1
chr20:45823243-45823351	-	TNNC2_ENSG00000101470.9_1_1
chr20:45853444-45853954	-	ACOT8_ENSG00000101473.16_1_1
chr20:45843479-45843673	-	ACOT8_ENSG00000101473.16_2_1
chr20:45841699-45841950	-	ACOT8_ENSG00000101473.16_4_1
chr20:24962908-24963313	-	APMAP_ENSG00000101474.11_1_1
chr18:76362268-76362530	-	ZNF516_ENSG00000101493.10_1_1
chr18:76358208-76358501	-	ZNF516_ENSG00000101493.10_1_2
chr18:80139987-80140312	+	ADNP2_ENSG00000101544.8_2_1
chr18:80046009-80046396	+	RBFA_ENSG00000101546.12_1_1
chr18:211612-212106	+	USP14_ENSG00000101557.14_1_1
chr18:9954286-9954824	+	VAPA_ENSG00000101558.13_1_1
chr18:2538160-2538483	-	METTL4_ENSG00000101574.14_2_1
chr18:2537575-2537778	-	METTL4_ENSG00000101574.14_2_2
chr18:12672969-12673391	-	CEP76_ENSG00000101624.10_2_1
chr18:48919894-48920310	-	SMAD7_ENSG00000101665.8_1_1
chr18:32072950-32073114	+	RNF125_ENSG00000101695.8_1_2
chr18:9281827-9282129	+	ANKRD12_ENSG00000101745.16_1_1
chr18:9283501-9283718	+	ANKRD12_ENSG00000101745.16_1_2
chr18:23026194-23026467	+	RBBP8_ENSG00000101773.17_1_1
chr18:23482766-23483141	+	RIOK3_ENSG00000101782.14_1_2
chrX:100840762-100840929	+	CSTF2_ENSG00000101811.13_1_1
chrX:108078560-108079100	+	VSIG1_ENSG00000101842.13_1_1
chrX:9719139-9719737	+	TBL1X_ENSG00000101849.15_1_2
chrX:119244095-119244480	+	PGRMC1_ENSG00000101856.9_1_1
chrX:119925054-119925385	-	NKAP_ENSG00000101882.9_1_1
chrX:111682273-111682801	+	ALG13_ENSG00000101901.11_1_1
chrX:111685065-111685161	+	ALG13_ENSG00000101901.11_2_1
chrX:12823847-12824245	+	PRPS2_ENSG00000101911.12_2_1
chrX:12922829-12923175	+	TLR8_ENSG00000101916.11_1_1
chrX:48604872-48605176	+	WDR13_ENSG00000101940.17_1_1
chrX:48708633-48709032	+	SUV39H1_ENSG00000101945.16_1_1
chrX:38149407-38149598	-	SRPX_ENSG00000101955.14_1_1
chrX:124102144-124102520	+	STAG2_ENSG00000101972.18_1_2
chrX:139726397-139726728	-	ATP11C_ENSG00000101974.14_3_2
chrX:49174721-49175108	+	PLP2_ENSG00000102007.10_2_1
chrX:15244020-15244313	-	ASB9_ENSG00000102048.15_2_1
chrX:16844590-16845027	-	RBBP7_ENSG00000102054.17_2_1
chrX:130372988-130373365	+	SLC25A14_ENSG00000102078.15_1_1
chrX:147950792-147951074	+	FMR1_ENSG00000102081.13_4_2
chrX:48913138-48913554	-	PIM2_ENSG00000102096.9_1_1
chrX:18240787-18240871	-	SCML2_ENSG00000102098.17_1_1
chrX:48903628-48903981	-	SLC35A2_ENSG00000102100.15_2_2
chrX:48903241-48903440	-	SLC35A2_ENSG00000102100.15_2_3
chrX:48902752-48903164	+	PQBP1_ENSG00000102103.15_1_1
chrX:48831038-48831437	-	PCSK1N_ENSG00000102109.8_1_1
chrX:48794000-48794266	+	GATA1_ENSG00000102145.13_1_1
chrX:77829125-77829185	-	MAGT1_ENSG00000102158.19_2_1
chrX:77826396-77826710	-	MAGT1_ENSG00000102158.19_2_3
chrX:154483722-154484289	-	UBL4A_ENSG00000102178.12_2_1
chrX:47228624-47228969	+	CDK16_ENSG00000102225.15_2_1
chrX:47229669-47229968	+	CDK16_ENSG00000102225.15_2_2
chrX:136511972-136512356	+	HTATSF1_ENSG00000102241.11_1_1
chrX:136659452-136659687	+	CD40LG_ENSG00000102245.7_1_1
chrX:136660047-136660408	+	CD40LG_ENSG00000102245.7_1_2
chrX:47585573-47585739	+	TIMP1_ENSG00000102265.11_1_1
chrX:47586524-47586812	+	TIMP1_ENSG00000102265.11_2_1
chrX:54815446-54816040	+	MAGED2_ENSG00000102316.16_1_1
chrX:48577889-48578301	+	RBM3_ENSG00000102317.17_2_1
chrX:76177642-76178192	+	PBDC1_ENSG00000102390.10_1_1
chrX:101627581-101627795	+	ARMCX3_ENSG00000102401.19_1_2
chr13:46342974-46343343	-	KIAA0226L_ENSG00000102445.18_1_1
chr13:46342115-46342293	-	KIAA0226L_ENSG00000102445.18_1_2
chr13:79553283-79553518	+	NDFIP2_ENSG00000102471.13_1_2
chr13:79553690-79554052	+	NDFIP2_ENSG00000102471.13_1_3
chr13:108303320-108303676	+	TNFSF13B_ENSG00000102524.11_1_1
chr13:108308195-108308426	+	TNFSF13B_ENSG00000102524.11_2_2
chr13:49292324-49292628	+	CDADC1_ENSG00000102543.14_1_2
chr13:98452678-98452929	-	STK24_ENSG00000102572.14_2_1
chr13:98452169-98452562	-	STK24_ENSG00000102572.14_2_2
chr19:11574651-11575066	-	ACP5_ENSG00000102575.10_1_1
chr13:95794652-95794966	+	DNAJC3_ENSG00000102580.14_1_4
chr13:95990789-95990912	-	UGGT2_ENSG00000102595.18_1_1
chr13:111305399-111305746	+	ARHGEF7_ENSG00000102606.17_3_2
chr13:24420922-24421192	-	PARP4_ENSG00000102699.5_1_1
chr13:40809597-40810050	+	SLC25A15_ENSG00000102743.14_1_1
chr13:41470504-41470891	+	RGCC_ENSG00000102760.12_1_1
chr13:41566857-41567192	-	VWA8_ENSG00000102763.16_2_2
chr13:30208057-30208369	-	KATNAL1_ENSG00000102781.13_1_2
chr13:51450281-51450526	-	INTS6_ENSG00000102786.14_1_1
chr13:51444168-51444601	-	INTS6_ENSG00000102786.14_1_3
chr13:51767984-51768292	-	DHRS12_ENSG00000102796.10_3_2
chr13:44433520-44433898	-	TSC22D1_ENSG00000102804.14_1_1
chr13:76995944-76996292	+	CLN5_ENSG00000102805.14_1_1
chr13:77001022-77001319	+	CLN5_ENSG00000102805.14_3_1
chr13:77002191-77002512	+	CLN5_ENSG00000102805.14_3_2
chr16:30188860-30189113	+	CORO1A_ENSG00000102879.15_1_1
chr16:67203792-67204036	+	ELMO3_ENSG00000102890.14_1_1
chr16:47699544-47700463	+	PHKB_ENSG00000102893.15_3_1
chr16:20924641-20925016	+	LYRM1_ENSG00000102897.9_1_1
chr16:67870924-67871342	+	NUTF2_ENSG00000102898.11_1_1
chr16:56844508-56844764	+	NUP93_ENSG00000102900.12_4_1
chr16:48362195-48362592	+	LONP2_ENSG00000102910.13_2_1
chr16:48542484-48542874	-	N4BP1_ENSG00000102921.7_1_1
chr16:48538780-48539026	-	N4BP1_ENSG00000102921.7_1_2
chr16:57253230-57253631	+	ARL2BP_ENSG00000102931.7_1_2
chr16:57256124-57256379	-	PLLP_ENSG00000102934.9_1_1
chr16:67638678-67639184	+	CTCF_ENSG00000102974.14_1_1
chr16:67657473-67658109	-	ACD_ENSG00000102977.13_1_1
chr16:57471357-57472026	+	POLR2C_ENSG00000102978.12_1_1
chr16:67662418-67662817	+	PARD6A_ENSG00000102981.9_1_1
chr16:71859669-71860039	-	ZNF821_ENSG00000102984.14_4_1
chr16:58021245-58021638	+	USB1_ENSG00000103005.11_3_1
chr16:69462876-69463156	+	CYB5B_ENSG00000103018.16_1_1
chr16:69463454-69463818	+	CYB5B_ENSG00000103018.16_1_2
chr16:1770345-1770678	-	NME3_ENSG00000103024.7_3_1
chr16:58665162-58665377	-	SLC38A7_ENSG00000103042.8_2_2
chr16:70687412-70687834	-	VAC14_ENSG00000103043.14_1_1
chr16:69083876-69084195	+	TANGO6_ENSG00000103047.7_1_1
chr16:68360957-68361225	-	SMPD3_ENSG00000103056.11_1_1
chr16:68358444-68358501	-	SMPD3_ENSG00000103056.11_1_3
chr16:68303790-68303940	-	SLC7A6OS_ENSG00000103061.12_1_1
chr16:68300647-68300921	-	SLC7A6OS_ENSG00000103061.12_3_2
chr16:68298225-68298390	-	SLC7A6OS_ENSG00000103061.12_3_3
chr16:68260680-68261052	+	PLA2G15_ENSG00000103066.12_1_1
chr16:74873591-74873973	-	WDR59_ENSG00000103091.14_3_1
chr16:77202116-77202352	+	MON1B_ENSG00000103111.14_1_5
chr16:80975771-80976156	-	CMC2_ENSG00000103121.8_2_1
chr16:287372-287823	-	AXIN1_ENSG00000103126.14_2_1
chr16:3022636-3022979	-	HCFC1R1_ENSG00000103145.10_1_1
chr16:84265-84568	-	NPRL3_ENSG00000103148.15_3_1
chr16:83915808-83916163	+	MLYCD_ENSG00000103150.5_1_1
chr16:85461-85866	+	MPG_ENSG00000103152.11_1_1
chr16:84123942-84124188	-	HSDL1_ENSG00000103160.11_1_2
chr16:84123731-84123817	-	HSDL1_ENSG00000103160.11_1_3
chr16:84122216-84122569	-	HSDL1_ENSG00000103160.11_1_4
chr16:84178364-84178714	-	TAF1C_ENSG00000103168.16_2_1
chr16:84177887-84178163	-	TAF1C_ENSG00000103168.16_2_2
chr16:5017592-5017750	+	SEC14L5_ENSG00000103184.11_1_1
chr16:5018780-5018955	+	SEC14L5_ENSG00000103184.11_1_2
chr16:84615957-84616380	-	COTL1_ENSG00000103187.7_1_1
chr16:84565595-84565977	-	COTL1_ENSG00000103187.7_2_1
chr16:84909158-84909486	+	CRISPLD2_ENSG00000103196.11_3_2
chr16:400268-400736	+	NME4_ENSG00000103202.12_1_1
chr16:16142684-16143052	+	ABCC1_ENSG00000103222.18_1_1
chr16:854500-854682	-	LMF1_ENSG00000103227.18_3_1
chr16:729746-730144	-	NARFL_ENSG00000103245.13_2_1
chr16:86530913-86531201	-	MHFSD_ENSG00000103248.18_4_1
chr16:86530229-86530505	-	MHFSD_ENSG00000103248.18_4_2
chr16:1445310-1445719	-	CLCN7_ENSG00000103249.17_1_1
chr16:729335-729742	+	HAGHL_ENSG00000103253.17_1_1
chr16:721889-722620	+	FAM173A_ENSG00000103254.9_1_1
chr16:87832774-87832902	-	SLC7A5_ENSG00000103257.8_1_1
chr16:717250-717364	+	METRN_ENSG00000103260.8_1_1
chr16:87329377-87329717	-	FBXO31_ENSG00000103264.16_2_1
chr16:1324982-1325360	+	UBE2I_ENSG00000103275.19_2_1
chr16:3241969-3242329	-	MEFV_ENSG00000103313.12_7_1
chr16:21258551-21258801	-	CRYM_ENSG00000103316.10_1_1
chr16:22286301-22286593	+	EEF2K_ENSG00000103319.11_1_2
chr16:554275-554660	+	CAPN15_ENSG00000103326.11_1_1
chr16:88715324-88715727	-	PIEZO1_ENSG00000103335.20_2_1
chr16:11872672-11873046	-	GSPT1_ENSG00000103342.12_1_1
chr16:3408978-3409363	+	ZNF174_ENSG00000103343.12_2_1
chr16:3536171-3536797	+	CLUAP1_ENSG00000103351.12_1_1
chr16:23574101-23574370	+	UBFD1_ENSG00000103353.15_2_2
chr16:23523067-23523351	-	EARS2_ENSG00000103356.15_5_1
chr16:2771862-2772102	-	TCEB2_ENSG00000103363.14_1_1
chr16:23466623-23466981	-	GGA2_ENSG00000103365.15_3_1
chr16:23466109-23466463	-	GGA2_ENSG00000103365.15_3_2
chr16:23464402-23464556	-	GGA2_ENSG00000103365.15_3_3
chr16:12663510-12663778	-	CPPED1_ENSG00000103381.11_1_2
chr16:4510093-4510245	+	HMOX2_ENSG00000103415.11_1_2
chr16:14650231-14650600	+	BFAR_ENSG00000103429.10_1_2
chr16:53490815-53490923	+	RBL2_ENSG00000103479.15_1_1
chr16:17102735-17103037	-	XYLT1_ENSG00000103489.11_1_1
chr16:17102365-17102619	-	XYLT1_ENSG00000103489.11_1_2
chr16:31201445-31201825	-	PYCARD_ENSG00000103490.13_1_1
chr16:31034529-31034859	+	STX4_ENSG00000103496.14_1_1
chr16:31039626-31040174	+	STX4_ENSG00000103496.14_2_1
chr16:31112183-31112595	+	BCKDK_ENSG00000103507.13_1_1
chr16:31130575-31130977	+	KAT8_ENSG00000103510.19_1_1
chr16:31131153-31131406	+	KAT8_ENSG00000103510.19_1_2
chr16:14896030-14896159	+	NOMO1_ENSG00000103512.14_1_1
chr16:27449788-27450030	+	IL21R_ENSG00000103522.15_1_1
chr16:27450250-27450394	+	IL21R_ENSG00000103522.15_1_2
chr16:27451718-27452032	+	IL21R_ENSG00000103522.15_1_3
chr16:19553061-19553387	+	CCP110_ENSG00000103540.16_1_2
chr16:30774826-30775239	+	RNF40_ENSG00000103549.21_2_1
chr16:19706909-19707168	-	KNOP1_ENSG00000103550.13_1_1
chr16:19706370-19706720	-	KNOP1_ENSG00000103550.13_1_2
chr15:58185590-58185897	+	AQP9_ENSG00000103569.9_1_3
chr15:67201648-67202029	-	AAGAB_ENSG00000103591.12_1_1
chr15:63141650-63142061	+	LACTB_ENSG00000103642.11_2_1
chr15:74802525-74803159	+	CSK_ENSG00000103653.16_1_1
chr15:63608625-63609010	-	HERC1_ENSG00000103657.13_1_1
chr15:64455044-64455319	+	TRIP4_ENSG00000103671.9_2_1
chr15:65003034-65003230	-	MFM_ENSG00000103707.9_1_1
chr15:65002510-65002863	-	MFM_ENSG00000103707.9_1_2
chr15:65887743-65888074	+	RAB11A_ENSG00000103769.9_1_1
chr15:65889155-65889439	+	RAB11A_ENSG00000103769.9_1_2
chr15:78921744-78922152	-	CTSH_ENSG00000103811.15_2_1
chr15:80186177-80186376	+	FAH_ENSG00000103876.11_1_1
chr15:41517230-41517534	-	RPAP1_ENSG00000103932.11_1_1
chr15:82849018-82849286	-	HOMER2_ENSG00000103942.12_1_2
chr15:41899381-41899807	-	EHD4_ENSG00000103966.10_1_1
chr15:41898464-41898629	-	EHD4_ENSG00000103966.10_1_2
chr15:42258020-42258114	-	TMEM87A_ENSG00000103978.15_1_2
chr15:42210563-42210843	-	TMEM87A_ENSG00000103978.15_2_2
chr15:42441535-42442001	-	ZNF106_ENSG00000103994.16_1_1
chr15:42412865-42413138	-	ZNF106_ENSG00000103994.16_2_3
chr15:50285866-50286156	-	GABPB1_ENSG00000104064.16_1_1
chr15:50277271-50277696	-	GABPB1_ENSG00000104064.16_3_2
chr15:40767786-40768039	-	DNAJC17_ENSG00000104129.9_2_1
chr15:44561739-44562128	+	EIF3J_ENSG00000104131.12_2_2
chr15:44562513-44562746	+	EIF3J_ENSG00000104131.12_2_3
chr15:44622397-44622625	-	SPG11_ENSG00000104133.14_1_1
chr15:44562668-44563050	-	SPG11_ENSG00000104133.14_5_1
chr15:40903632-40903978	+	VPS18_ENSG00000104142.10_2_1
chr15:41309308-41309567	-	OIP5_ENSG00000104147.8_1_1
chr15:45609363-45609700	+	BLOC1S6_ENSG00000104164.10_3_2
chr15:48142271-48142521	-	MYEF2_ENSG00000104177.17_3_1
chr15:48141834-48142105	-	MYEF2_ENSG00000104177.17_3_2
chr8:66860058-66860446	+	SGK3_ENSG00000104205.12_1_1
chr8:66861655-66861943	+	SGK3_ENSG00000104205.12_1_3
chr8:67195509-67195707	+	CSPP1_ENSG00000104218.14_1_1
chr8:67195968-67196225	+	CSPP1_ENSG00000104218.14_1_2
chr8:17220297-17220442	+	ZDHHC2_ENSG00000104219.12_1_1
chr8:37843778-37844254	-	BRF2_ENSG00000104221.12_4_1
chr8:81702573-81702820	-	ZFAND1_ENSG00000104231.10_2_1
chr8:81701728-81702092	-	ZFAND1_ENSG00000104231.10_2_2
chr8:85481091-85481522	+	CA2_ENSG00000104267.9_1_1
chr8:28571660-28571846	+	FZD3_ENSG00000104290.10_1_2
chr8:28767671-28768011	-	INTS9_ENSG00000104299.14_2_1
chr8:89935429-89935588	-	NBN_ENSG00000104320.13_1_1
chr8:89933517-89933794	-	NBN_ENSG00000104320.13_1_2
chr8:97143147-97143513	+	CPQ_ENSG00000104324.15_1_1
chr8:56963250-56963774	-	IMPAD1_ENSG00000104331.8_2_1
chr8:56962758-56963000	-	IMPAD1_ENSG00000104331.8_2_2
chr8:56959801-56960018	-	IMPAD1_ENSG00000104331.8_2_3
chr8:56957961-56958218	-	IMPAD1_ENSG00000104331.8_2_4
chr8:97852253-97852600	+	LAPTM4B_ENSG00000104341.16_1_1
chr8:73793015-73793252	-	UBE2W_ENSG00000104343.19_2_1
chr8:73790673-73790909	-	UBE2W_ENSG00000104343.19_2_3
chr8:98158129-98158339	+	POP1_ENSG00000104356.10_1_1
chr8:98192940-98193061	-	NIPAL2_ENSG00000104361.9_1_1
chr8:98189867-98190141	-	NIPAL2_ENSG00000104361.9_1_2
chr8:60618604-60618720	+	RAB2A_ENSG00000104388.14_1_1
chr8:108201747-108201918	-	EIF3E_ENSG00000104408.9_3_1
chr8:108486574-108486945	+	EMC2_ENSG00000104412.7_1_1
chr8:133237162-133237547	-	NDRG1_ENSG00000104419.14_1_1
chr8:78719461-78719730	+	ZC2HC1A_ENSG00000104427.11_1_2
chr8:78732772-78733631	-	IL7_ENSG00000104432.12_1_1
chr8:65603621-65603747	-	ARMC1_ENSG00000104442.9_1_1
chr8:65602498-65603192	-	ARMC1_ENSG00000104442.9_1_2
chr8:115413934-115414393	-	TRPS1_ENSG00000104447.11_2_1
chr8:140516337-140516707	+	CHRAC1_ENSG00000104472.9_1_2
chr8:140516911-140517075	+	CHRAC1_ENSG00000104472.9_1_3
chr8:101688564-101689006	-	NCALD_ENSG00000104490.17_1_1
chr8:101686572-101687076	-	NCALD_ENSG00000104490.17_1_2
chr8:81801011-81801307	-	SNX16_ENSG00000104497.13_1_1
chr8:81799641-81799898	-	SNX16_ENSG00000104497.13_1_2
chr8:102253917-102254211	-	UBR5_ENSG00000104517.12_1_1
chr8:102253388-102253621	-	UBR5_ENSG00000104517.12_1_2
chr8:143613147-143613234	-	TSTA3_ENSG00000104522.15_1_1
chr8:143612585-143612955	-	TSTA3_ENSG00000104522.15_1_2
chr8:143579729-143579806	-	EEF1D_ENSG00000104529.17_1_1
chr8:125021910-125022267	+	SQLE_ENSG00000104549.11_2_1
chr8:9030578-9030937	+	ERI1_ENSG00000104626.14_1_1
chr8:9033027-9033292	+	ERI1_ENSG00000104626.14_1_2
chr8:22422359-22422667	+	SLC39A14_ENSG00000104635.13_1_1
chr8:30105794-30106088	+	LEPROTL1_ENSG00000104660.17_2_1
chr8:30107783-30108010	+	LEPROTL1_ENSG00000104660.17_2_2
chr8:30137864-30138244	+	LEPROTL1_ENSG00000104660.17_3_1
chr8:23190614-23190858	-	TNFRSF10A_ENSG00000104689.9_1_3
chr8:30785616-30785972	-	PPP2CB_ENSG00000104695.12_2_1
chr16:87707767-87708050	-	KLHDC4_ENSG00000104731.13_6_1
chr16:87698101-87698484	-	KLHDC4_ENSG00000104731.13_7_1
chr8:47977663-47978130	+	MCM4_ENSG00000104738.16_1_2
chr8:18057352-18057564	-	ASAH1_ENSG00000104763.18_8_1
chr8:18056450-18056819	-	ASAH1_ENSG00000104763.18_8_2
chr19:48922888-48923291	+	NUCB1_ENSG00000104805.15_1_1
chr19:48968199-48968384	-	GYS1_ENSG00000104812.14_2_1
chr19:38587560-38587816	-	MAP4K1_ENSG00000104814.12_1_1
chr19:38815421-38815950	-	ECH1_ENSG00000104823.8_1_1
chr19:38836411-38836755	-	HNRNPL_ENSG00000104824.16_1_1
chr19:49108221-49108622	+	SNRNP70_ENSG00000104852.14_2_1
chr19:44992952-44993368	+	CLPTM1_ENSG00000104853.15_1_1
chr19:45037843-45038194	+	RELB_ENSG00000104856.13_1_1
chr19:49117904-49118475	+	LIN7B_ENSG00000104863.11_2_1
chr19:49446975-49447074	-	PIH1D1_ENSG00000104872.10_1_1
chr19:7472125-7472496	+	ARHGEF18_ENSG00000104880.17_1_1
chr19:45379674-45379949	-	PPP1R13L_ENSG00000104881.15_1_1
chr19:7476855-7477233	-	PEX11G_ENSG00000104883.7_1_1
chr19:2229770-2230004	+	DOT1L_ENSG00000104885.17_2_1
chr19:2232256-2232548	+	DOT1L_ENSG00000104885.17_2_2
chr19:12813134-12813624	+	RNASEH2A_ENSG00000104889.4_1_1
chr19:49339383-49339486	+	CD37_ENSG00000104894.11_1_1
chr19:2248263-2248688	+	SF3A2_ENSG00000104897.9_1_1
chr19:13099006-13099409	-	LYL1_ENSG00000104903.4_1_1
chr19:13104860-13105057	-	TRM1_ENSG00000104907.12_3_1
chr19:13144012-13144438	-	STX10_ENSG00000104915.14_1_1
chr19:7670262-7670477	+	RETN_ENSG00000104918.7_1_1
chr19:7688744-7689146	-	FCER2_ENSG00000104921.14_1_1
chr19:49889658-49890013	-	IL4I1_ENSG00000104951.15_1_1
chr19:13759148-13759241	+	CCDC130_ENSG00000104957.13_1_1
chr19:49860016-49860414	+	PTOV1_ENSG00000104960.15_1_1
chr19:49860594-49860755	+	PTOV1_ENSG00000104960.15_1_2
chr19:2754710-2755097	-	SGTA_ENSG00000104969.9_1_1
chr19:54599432-54599706	+	LILRA1_ENSG00000104974.10_1_2
chr19:54601734-54602216	+	LILRA1_ENSG00000104974.10_2_1
chr19:7922871-7923268	+	SNAPC2_ENSG00000104976.11_2_1
chr19:46018336-46018644	+	CCDC61_ENSG00000104983.8_1_1
chr19:14119525-14119884	-	ASF1B_ENSG00000105011.8_3_1
chr19:55132800-55132935	-	TNNT1_ENSG00000105048.16_2_1
chr19:49988312-49988462	-	VRK3_ENSG00000105053.10_2_1
chr19:49981717-49982030	-	VRK3_ENSG00000105053.10_4_1
chr19:49976471-49976769	-	VRK3_ENSG00000105053.10_5_1
chr19:55229772-55230169	-	PPP6R1_ENSG00000105063.18_1_1
chr19:16575417-16575597	-	MED26_ENSG00000105085.10_1_1
chr19:9853702-9854100	-	OLFM2_ENSG00000105088.8_1_1
chr19:15451625-15452089	-	RASAL3_ENSG00000105122.12_1_2
chr19:15353562-15353840	-	AKAP8_ENSG00000105127.8_1_2
chr19:15226971-15227272	-	EPHX3_ENSG00000105131.7_1_1
chr19:57494327-57494667	+	ZNF419_ENSG00000105136.19_2_1
chr19:29823996-29824295	+	CCNE1_ENSG00000105173.13_1_1
chr19:30012431-30012602	+	URI1_ENSG00000105176.17_2_1
chr19:30015354-30015724	+	URI1_ENSG00000105176.17_3_1
chr19:32596992-32597421	-	ANKRD27_ENSG00000105186.15_2_1
chr19:39433172-39433740	-	RPS16_ENSG00000105193.8_1_1
chr19:39488560-39488717	+	TIMM50_ENSG00000105197.10_1_1
chr19:39834443-39834793	-	FBL_ENSG00000105202.7_1_1
chr19:39825354-39825709	-	DYRK1B_ENSG00000105204.13_2_1
chr19:34399605-34400343	+	GPI_ENSG00000105220.14_1_1
chr19:40232326-40232707	-	AKT2_ENSG00000105221.16_6_1
chr19:40231166-40231404	-	AKT2_ENSG00000105221.16_6_2
chr19:40378105-40378512	+	PLD3_ENSG00000105223.19_1_1
chr19:4039075-4039360	+	PIAS4_ENSG00000105229.6_1_2
chr19:40665974-40666136	-	NUMBL_ENSG00000105245.9_1_3
chr19:4237192-4237511	+	EBI3_ENSG00000105246.5_1_1
chr19:4268699-4269118	+	CCDC94_ENSG00000105248.15_1_1
chr19:36125704-36125967	+	TBCB_ENSG00000105254.11_1_1
chr19:4323416-4323808	+	FSD1_ENSG00000105255.10_1_1
chr19:36113965-36114396	-	POLR2I_ENSG00000105258.8_1_1
chr19:46774823-46775265	-	SLC1A5_ENSG00000105281.12_1_1
chr19:46674320-46674697	-	PRKD2_ENSG00000105287.12_1_1
chr19:3610629-3610974	-	CACTIN_ENSG00000105298.13_1_1
chr19:47220819-47221201	-	BBC3_ENSG00000105327.16_1_1
chr19:41330889-41331204	-	TGFB1_ENSG00000105329.9_1_1
chr19:41431302-41431698	-	ATP5SL_ENSG00000105341.18_3_1
chr19:41619010-41619358	-	CEACAM4_ENSG00000105352.10_2_1
chr19:10258859-10258910	+	MRPL4_ENSG00000105364.13_1_1
chr19:10259676-10260067	+	MRPL4_ENSG00000105364.13_2_1
chr19:41880989-41881388	+	CD79A_ENSG00000105369.9_1_1
chr19:51379929-51380230	-	LIM2_ENSG00000105370.7_1_1
chr19:10288174-10288551	+	ICAM4_ENSG00000105371.8_1_1
chr19:41871377-41871454	+	RPS19_ENSG00000105372.6_1_1
chr19:51371571-51372190	-	NKG7_ENSG00000105374.9_1_1
[truncated: 7,424 more rows]

## Sheet: 4k exonic PASs
Genomic annotation of exonic PASs called from the 4k PBMC scRNA-seq dataset from 10x Genomics.
Location	Strand	ID
chr20:50934895-50935217	-	DPM1_ENSG00000000419.12_1_1
chr1:169853128-169853491	-	SCYL3_ENSG00000000457.13_1_1
chr1:27612298-27612681	-	FGR_ENSG00000000938.12_1_1
chr1:196701359-196701503	+	CFH_ENSG00000000971.15_1_1
chr6:143495504-143495824	-	FUCA2_ENSG00000001036.13_2_1
chr6:53498200-53498573	-	GCLC_ENSG00000001084.10_3_1
chr6:53497411-53497823	-	GCLC_ENSG00000001084.10_3_2
chr6:41097664-41097904	+	NFYA_ENSG00000001167.14_1_1
chr6:41098695-41098944	+	NFYA_ENSG00000001167.14_1_2
chr6:41099642-41099950	+	NFYA_ENSG00000001167.14_1_3
chr1:24357067-24357351	-	STPG1_ENSG00000001460.17_3_2
chr1:24466035-24466250	+	NIPAL3_ENSG00000001461.16_2_1
chr1:24472644-24472899	+	NIPAL3_ENSG00000001461.16_3_2
chrX:65520530-65520761	-	LAS1L_ENSG00000001497.16_1_1
chrX:65512593-65512880	-	LAS1L_ENSG00000001497.16_2_1
chr6:46145605-46145795	+	ENPP4_ENSG00000001561.6_1_3
chr6:46146081-46146566	+	ENPP4_ENSG00000001561.6_1_4
chr7:92112187-92112511	-	CYP51A1_ENSG00000001630.15_1_2
chr7:92200069-92200342	-	KRIT1_ENSG00000001631.15_1_2
chr12:912870-913086	-	RAD52_ENSG00000002016.17_4_1
chr12:912155-912431	-	RAD52_ENSG00000002016.17_4_2
chr11:64269844-64270231	-	BAD_ENSG00000002330.13_2_1
chr4:17607574-17607969	+	LAP3_ENSG00000002549.12_1_1
chrX:2733398-2733585	+	CD99_ENSG00000002586.18_2_1
chr7:1815810-1816187	-	MAD1L1_ENSG00000002822.15_1_1
chr17:38915855-38916097	+	LASP1_ENSG00000002834.17_1_1
chr17:38921382-38921756	+	LASP1_ENSG00000002834.17_2_1
chr7:150804859-150805112	+	TMEM176A_ENSG00000002933.7_1_1
chr7:8113820-8114031	-	ICA1_ENSG00000003147.17_3_1
chr16:90004902-90005231	-	DBNDD1_ENSG00000003249.13_1_1
chr2:201759523-201759786	-	ALS2_ENSG00000003393.14_1_1
chr2:201700611-201700884	-	ALS2_ENSG00000003393.14_2_1
chr2:201200409-201200736	+	CASP10_ENSG00000003400.14_1_1
chr2:201219722-201220046	+	CASP10_ENSG00000003400.14_2_2
chr2:201221414-201221604	+	CASP10_ENSG00000003400.14_2_4
chr2:201139584-201139766	+	CFLAR_ENSG00000003402.19_1_1
chr2:201140386-201140769	+	CFLAR_ENSG00000003402.19_2_1
chr2:201141318-201141570	+	CFLAR_ENSG00000003402.19_3_1
chr2:201172418-201172594	+	CFLAR_ENSG00000003402.19_6_4
chr2:187464379-187464486	-	TFPI_ENSG00000003436.14_2_2
chr3:50101853-50102348	+	RBM5_ENSG00000003756.16_1_1
chr3:50118579-50118929	+	RBM5_ENSG00000003756.16_2_1
chr7:127591307-127591703	+	ARF5_ENSG00000004059.10_1_1
chr17:28397798-28398126	+	SARM1_ENSG00000004139.13_1_1
chr17:28347852-28348130	-	POLDIP2_ENSG00000004142.11_1_1
chr17:28347205-28347553	-	POLDIP2_ENSG00000004142.11_1_2
chr3:129555185-129555730	-	PLXND1_ENSG00000004399.12_1_1
chr1:33013088-33013369	-	AK2_ENSG00000004455.16_2_1
chr1:33009977-33010284	-	AK2_ENSG00000004455.16_4_1
chr1:33008924-33009229	-	AK2_ENSG00000004455.16_4_2
chr12:2803193-2803271	+	FKBP4_ENSG00000004478.7_2_1
chr12:2803563-2803933	+	FKBP4_ENSG00000004478.7_2_2
chr1:23083297-23083673	+	KDM1A_ENSG00000004487.15_1_1
chr12:21468935-21469280	-	RECQL_ENSG00000004700.15_1_2
chr7:93276208-93276369	+	VPS50_ENSG00000004766.15_1_1
chr19:35788527-35788774	+	ARHGAP33_ENSG00000004777.18_1_1
chr16:23582208-23582359	-	NDUFAB1_ENSG00000004779.9_1_1
chr16:23581024-23581161	-	NDUFAB1_ENSG00000004779.9_2_1
chr7:95583564-95583845	-	PDK4_ENSG00000004799.7_1_2
chr6:110424765-110425067	-	SLC22A16_ENSG00000004809.13_1_1
chr7:96120281-96120732	-	SLC25A13_ENSG00000004864.13_1_1
chr7:117229794-117230091	+	ST7_ENSG00000004866.19_3_1
chr17:47120364-47120802	-	CDC27_ENSG00000004897.11_3_1
chr17:47118062-47118473	-	CDC27_ENSG00000004897.11_3_2
chrX:11121642-11121861	+	HCCS_ENSG00000004961.14_1_1
chrX:11122771-11123013	+	HCCS_ENSG00000004961.14_1_2
chr17:7225362-7225725	-	DVL2_ENSG00000004975.11_1_1
chr16:2852803-2853035	-	PRSS22_ENSG00000005001.9_1_1
chr19:18867854-18868211	+	UPF1_ENSG00000005007.12_2_1
chr7:26669189-26669382	-	SKAP2_ENSG00000005020.12_1_1
chr7:26667118-26667392	-	SKAP2_ENSG00000005020.12_1_4
chrX:119470940-119471302	+	SLC25A5_ENSG00000005022.5_1_1
chr4:109687515-109687700	+	CCDC109B_ENSG00000005059.15_1_1
chr7:102473231-102473685	-	POLR2J_ENSG00000005075.15_2_1
chr17:5440957-5441275	-	DHX33_ENSG00000005100.12_1_3
chr17:43640449-43640755	-	MEOX1_ENSG00000005102.12_1_1
chr17:35004433-35004981	+	LIG3_ENSG00000005156.11_2_1
chr17:35008988-35009131	+	LIG3_ENSG00000005156.11_2_2
chr12:47663321-47663585	-	RPAP3_ENSG00000005175.9_1_1
chr12:47662040-47662192	-	RPAP3_ENSG00000005175.9_1_2
chr16:20796931-20797141	+	ACSM3_ENSG00000005187.11_2_1
chr16:57428252-57428928	-	CIAPIN1_ENSG00000005194.14_1_1
chr9:35104217-35104445	-	FAM214B_ENSG00000005238.19_1_1
chr7:107161094-107161743	+	PRKAR2B_ENSG00000005249.12_1_1
chrX:11767441-11767969	+	MSL3_ENSG00000005302.17_1_1
chr16:3726679-3727174	-	CREBBP_ENSG00000005339.14_3_1
chr16:3725143-3725337	-	CREBBP_ENSG00000005339.14_3_2
chr17:58301290-58301597	-	TSPOAP1_ENSG00000005379.15_1_1
chr17:58269912-58270188	-	MPO_ENSG00000005381.7_1_1
chr2:75701859-75702417	-	GCFC2_ENSG00000005436.13_1_1
chr2:75665882-75666029	-	GCFC2_ENSG00000005436.13_2_1
chr2:75664457-75664758	-	GCFC2_ENSG00000005436.13_3_1
chr2:74425441-74425726	+	WDR54_ENSG00000005448.16_1_1
chr7:87359248-87359369	+	CROT_ENSG00000005469.11_1_1
chr7:87359740-87360050	+	CROT_ENSG00000005469.11_1_2
chr7:87399213-87399746	+	CROT_ENSG00000005469.11_3_1
chr7:105101144-105101665	+	KM2E_ENSG00000005483.20_2_1
chr7:105102189-105102489	+	KM2E_ENSG00000005483.20_3_1
chr6:82170241-82170608	-	IBTK_ENSG00000005700.14_1_1
chr11:3360375-3360542	-	ZNF195_ENSG00000005801.16_2_1
chr11:3359115-3359514	-	ZNF195_ENSG00000005801.16_3_1
chr11:3358505-3358749	-	ZNF195_ENSG00000005801.16_3_2
chr13:77006393-77006521	-	FBXL3_ENSG00000005812.10_1_1
chr13:77005290-77005621	-	FBXL3_ENSG00000005812.10_1_2
chr16:30522654-30523183	+	ITGAL_ENSG00000005844.17_2_1
chr17:50110679-50111051	+	PDK2_ENSG00000005882.11_1_1
chr17:50111152-50111225	+	PDK2_ENSG00000005882.11_1_2
chr17:50090183-50090418	+	ITGA3_ENSG00000005884.17_2_1
chrX:24213957-24214450	+	ZFX_ENSG00000005889.15_1_1
chrX:24215768-24216007	+	ZFX_ENSG00000005889.15_1_2
chrX:120437982-120438310	-	LAMP2_ENSG00000005893.15_1_1
chrX:120436525-120437003	-	LAMP2_ENSG00000005893.15_1_2
chrX:120430956-120431438	-	LAMP2_ENSG00000005893.15_2_1
chr17:44372217-44372399	-	ITGA2B_ENSG00000005961.17_1_1
chr16:19503060-19503323	-	GDE1_ENSG00000006007.11_2_1
chr16:19501764-19502317	-	GDE1_ENSG00000006007.11_2_3
chr19:18590879-18591005	+	C19orf60_ENSG00000006015.17_1_1
chr19:18592108-18592342	+	C19orf60_ENSG00000006015.17_2_1
chr17:47807392-47807725	-	OSBPL7_ENSG00000006025.11_3_1
chr17:32941388-32941513	+	TMEM98_ENSG00000006042.11_1_1
chr17:35659821-35660066	+	AP2B1_ENSG00000006125.16_2_1
chr16:3291066-3291440	+	ZNF263_ENSG00000006194.9_3_1
chr16:3301070-3301376	+	ZNF263_ENSG00000006194.9_4_1
chr17:50555528-50555842	+	SPATA20_ENSG00000006282.20_3_1
chr7:140084802-140085224	-	KDM7A_ENSG00000006459.10_1_2
chr7:141653558-141653840	+	AGK_ENSG00000006530.15_2_1
chr1:54779763-54780062	-	TTC22_ENSG00000006555.10_2_2
chr7:77922654-77922841	+	PHTF2_ENSG00000006576.16_1_1
chr7:77940203-77940377	+	PHTF2_ENSG00000006576.16_2_1
chr7:30496636-30497010	-	GGCT_ENSG00000006625.17_3_1
chr7:87900790-87901060	+	DBF4_ENSG00000006634.7_1_1
chr19:3594577-3595143	-	TBXA2R_ENSG00000006638.11_1_1
chr7:112475457-112475684	+	IFRD1_ENSG00000006652.13_2_1
chr7:112475830-112476167	+	IFRD1_ENSG00000006652.13_2_2
chr7:112476958-112477080	+	IFRD1_ENSG00000006652.13_2_3
chr17:14076779-14077303	+	COX10_ENSG00000006695.10_1_1
chr17:14207066-14207286	+	COX10_ENSG00000006695.10_2_1
chr17:14208313-14208673	+	COX10_ENSG00000006695.10_2_2
chr19:39385872-39386232	-	PAF1_ENSG00000006712.14_1_1
chr7:38725584-38725905	-	VPS41_ENSG00000006715.15_2_1
chr7:38723037-38723290	-	VPS41_ENSG00000006715.15_2_3
chr17:12992416-12992774	-	ELAC2_ENSG00000006744.18_2_1
chrX:2904005-2904313	-	ARSD_ENSG00000006756.15_1_3
chrX:7900678-7900791	-	PNPLA4_ENSG00000006757.11_1_1
chrX:7898978-7899187	-	PNPLA4_ENSG00000006757.11_1_2
chr12:1788310-1788645	+	ADIPOR2_ENSG00000006831.9_1_2
chr19:45303069-45303647	+	MARK4_ENSG00000007047.14_2_2
chr4:15968362-15968513	-	PROM1_ENSG00000007062.11_2_1
chr19:17943586-17943982	+	CCDC124_ENSG00000007080.10_1_1
chr19:41586502-41586832	+	CEACAM21_ENSG00000007129.17_2_1
chr17:2681729-2681894	+	PAFAH1B1_ENSG00000007168.12_1_1
chr17:2685262-2685574	+	PAFAH1B1_ENSG00000007168.12_1_2
chr17:9917073-9917191	-	GAS7_ENSG00000007237.18_1_1
chr17:9915622-9915830	-	GAS7_ENSG00000007237.18_1_2
chr17:9910716-9911223	-	GAS7_ENSG00000007237.18_1_4
chr19:45163867-45163986	-	TRAPPC6A_ENSG00000007255.10_1_1
chr19:3777995-3778378	-	MATK_ENSG00000007264.14_1_1
chr17:63928760-63929131	-	CD79B_ENSG00000007312.12_1_1
chr1:112540731-112541183	-	ST7L_ENSG00000007341.18_2_1
chrX:154329970-154330345	+	TKTL1_ENSG00000007350.16_1_1
chr16:189625-190019	-	LUC7L_ENSG00000007392.16_2_1
chr16:189029-189315	-	LUC7L_ENSG00000007392.16_2_2
chr3:50362868-50363206	-	CACNA2D2_ENSG00000007402.11_1_1
chr16:1349252-1349588	-	TSR3_ENSG00000007520.3_2_1
chr16:583719-584118	+	PIGQ_ENSG00000007541.10_2_1
chr1:6635195-6635403	-	DNAJC11_ENSG00000007923.15_1_1
chr6:16147908-16148187	+	MYLIP_ENSG00000007944.14_1_2
chr1:23506486-23506804	-	E2F2_ENSG00000007968.6_1_1
chr6:170535132-170535405	-	PSMB1_ENSG00000008018.8_1_1
chr6:15521344-15521544	+	JARID2_ENSG00000008083.13_1_2
chr6:15521709-15521960	+	JARID2_ENSG00000008083.13_1_3
chr1:1702649-1702749	-	CDK11A_ENSG00000008128.22_1_1
chr1:1752557-1752847	-	NADK_ENSG00000008130.15_2_1
chr1:1751267-1751606	-	NADK_ENSG00000008130.15_2_2
chr7:6164595-6164685	-	CYTH3_ENSG00000008256.15_1_1
chr7:6161821-6162131	-	CYTH3_ENSG00000008256.15_1_2
chr7:106092899-106093038	-	SYPL1_ENSG00000008282.8_1_1
chr7:106091746-106091917	-	SYPL1_ENSG00000008282.8_3_1
chr17:63432329-63432671	-	CYB561_ENSG00000008283.15_2_2
chr17:50965693-50965985	-	SPAG9_ENSG00000008294.20_1_1
chr17:50962239-50962485	-	SPAG9_ENSG00000008294.20_1_3
chr12:16364009-16364394	+	MGST1_ENSG00000008394.12_1_1
chr12:106991392-106991739	-	CRY1_ENSG00000008405.11_2_1
chr19:13098504-13098681	+	NFIX_ENSG00000008441.16_1_4
chr16:3069167-3069541	+	IL32_ENSG00000008517.16_1_1
chr16:3081682-3082230	+	IL32_ENSG00000008517.16_2_1
chr17:40019126-40019485	-	MED24_ENSG00000008838.18_1_1
chr8:23018007-23018344	+	RHOBTB2_ENSG00000008853.16_1_1
chr8:23019873-23020172	+	RHOBTB2_ENSG00000008853.16_1_2
chr2:36980969-36981383	-	HEATR5B_ENSG00000008869.11_1_1
chr3:169993527-169994121	+	SEC62_ENSG00000008952.16_1_1
chr8:56073599-56073765	-	RPS20_ENSG00000008988.9_1_1
chr8:56073072-56073271	-	RPS20_ENSG00000008988.9_1_2
chr1:114718045-114718209	-	CSDE1_ENSG00000009307.15_1_1
chr1:114716980-114717233	-	CSDE1_ENSG00000009307.15_1_3
chr7:157268282-157268518	+	UBE3C_ENSG00000009335.17_2_1
chr7:157268803-157269339	+	UBE3C_ENSG00000009335.17_2_2
chr1:27762790-27763073	+	FAM76A_ENSG00000009780.15_3_2
chr6:142218736-142219006	+	VTA1_ENSG00000009844.15_1_1
chr6:142219245-142219572	+	VTA1_ENSG00000009844.15_1_2
chr6:142220479-142220713	+	VTA1_ENSG00000009844.15_1_3
chr7:73441613-73441892	-	BAZ1B_ENSG00000009954.10_1_2
chr7:73440463-73440780	-	BAZ1B_ENSG00000009954.10_1_3
chr6:13621534-13621952	-	RANBP9_ENSG00000010017.12_1_1
chr1:231351275-231351623	+	SPRTN_ENSG00000010072.15_1_1
chr1:171797385-171797656	+	METTL13_ENSG00000010165.19_1_2
chr12:4612642-4612789	+	DYRK4_ENSG00000010219.13_1_1
chr12:4613545-4613868	+	DYRK4_ENSG00000010219.13_2_1
chr17:32369695-32369864	+	ZNF207_ENSG00000010244.17_1_1
chr17:32369999-32370370	+	ZNF207_ENSG00000010244.17_1_2
chr17:32381624-32381770	+	ZNF207_ENSG00000010244.17_1_6
chr3:48599017-48599192	-	UQCRC1_ENSG00000010256.10_1_1
chr7:38230085-38230649	+	STARD3NL_ENSG00000010270.13_1_1
chr12:6237888-6238245	+	CD9_ENSG00000010278.12_1_1
chr3:52423294-52423568	+	PHF7_ENSG00000010318.20_1_1
chr3:52481536-52481921	+	NISCH_ENSG00000010322.15_1_1
chr3:52492665-52493075	+	NISCH_ENSG00000010322.15_2_1
chr3:52523943-52524504	+	STAB1_ENSG00000010327.10_1_1
chrX:149479575-149479771	-	IDS_ENSG00000010404.17_2_2
chr16:3223287-3223626	-	ZNF200_ENSG00000010539.11_1_1
chr12:6820415-6820791	+	CD4_ENSG00000010610.9_2_1
chr12:6907368-6907588	+	LRRC23_ENSG00000010626.14_1_1
chr6:111661324-111661716	-	FYN_ENSG00000010810.17_1_1
chr6:142752339-142752629	-	HIVEP2_ENSG00000010818.8_1_1
chr1:23759563-23759878	+	TCEB3_ENSG00000011007.12_1_1
chr1:23761720-23761991	+	TCEB3_ENSG00000011007.12_1_2
chr1:23795153-23795523	+	LYPLA2_ENSG00000011009.10_1_1
chr1:11842773-11843122	+	CLCN6_ENSG00000011021.21_3_1
chr5:150210455-150210522	+	SLC6A7_ENSG00000011083.8_1_1
chr12:3283400-3283576	+	TSPAN9_ENSG00000011105.11_2_1
chr17:58205480-58205809	-	MKS1_ENSG00000011143.16_4_1
chr3:43718473-43718715	+	ABHD5_ENSG00000011198.7_1_1
chr19:15380086-15380404	-	AKAP8L_ENSG00000011243.17_2_1
chr17:51177476-51177772	-	MBTD1_ENSG00000011258.15_1_1
chr17:51293903-51294116	+	UTP18_ENSG00000011260.13_1_1
chr17:51297780-51297920	+	UTP18_ENSG00000011260.13_2_1
chr7:5622750-5622928	-	RNF216_ENSG00000011275.18_1_1
chr7:5620103-5620379	-	RNF216_ENSG00000011275.18_1_3
chr3:45549166-45549255	+	LARS2_ENSG00000011376.9_1_2
chr11:17086633-17086902	-	PIK3C2A_ENSG00000011405.13_1_2
chr19:43648608-43648949	-	PLAUR_ENSG00000011422.11_2_1
chr19:43646351-43646507	-	PLAUR_ENSG00000011422.11_3_1
chr19:15422127-15422522	-	WIZ_ENSG00000011451.17_1_1
chr19:46390442-46390840	+	PPP5C_ENSG00000011485.14_1_1
chr2:65074323-65074430	+	CEP68_ENSG00000011523.13_1_1
chr2:65086666-65086935	+	CEP68_ENSG00000011523.13_3_4
chr2:39249301-39249570	-	MAP4K3_ENSG00000011566.14_2_1
chr19:35907133-35907546	-	TYROBP_ENSG00000011600.11_1_1
chr17:43044376-43044524	-	BRCA1_ENSG00000012048.20_2_1
chr19:45409625-45409679	-	ERCC1_ENSG00000012061.15_2_1
chr19:45407367-45407717	-	ERCC1_ENSG00000012061.15_2_2
chrX:21885128-21885358	+	MBTPS2_ENSG00000012174.11_2_3
chr8:28750857-28751129	+	EXTL3_ENSG00000012232.8_1_1
chr8:28753305-28753647	+	EXTL3_ENSG00000012232.8_1_2
chrY:19705463-19705804	-	KDM5D_ENSG00000012817.15_1_1
chr12:53711159-53711528	-	CALCOCO1_ENSG00000012822.15_1_1
chr14:50418579-50419287	-	MAP4K5_ENSG00000012983.11_1_1
chr2:31269150-31269349	+	EHD3_ENSG00000013016.15_1_3
chr19:39981194-39981424	+	PSMC4_ENSG00000013275.7_1_1
chr4:6622032-6622380	+	MAN2B2_ENSG00000013288.8_1_1
chr17:44319649-44320025	-	SLC25A39_ENSG00000013306.15_1_1
chr16:29847777-29848010	+	MVP_ENSG00000013364.18_4_1
chr7:151360785-151361209	+	NUB1_ENSG00000013374.15_1_1
chr7:151378060-151378426	+	NUB1_ENSG00000013374.15_3_1
chr6:83168971-83169252	-	PGM3_ENSG00000013375.15_3_1
chr6:83196160-83196487	+	RWDD2A_ENSG00000013392.7_1_1
chr2:200853078-200853433	-	CLK1_ENSG00000013441.15_2_1
chr5:141987765-141988021	+	RNF14_ENSG00000013561.17_1_1
chr5:141988159-141988276	+	RNF14_ENSG00000013561.17_1_2
chr5:141988857-141989131	+	RNF14_ENSG00000013561.17_1_3
chrX:154401790-154402148	-	DNASE1L1_ENSG00000013563.13_1_1
chr12:12974894-12975263	-	HEBP1_ENSG00000013583.8_3_1
chr6:96553687-96553981	+	UFL1_ENSG00000014123.9_1_1
chr6:96554902-96555240	+	UFL1_ENSG00000014123.9_1_2
chr11:65297267-65297607	+	POLA2_ENSG00000014138.8_1_1
chr8:143484502-143484802	-	ZC3H3_ENSG00000014164.6_1_1
chr8:143437670-143438057	-	ZC3H3_ENSG00000014164.6_2_1
chr10:99713594-99713804	-	COX15_ENSG00000014919.12_1_2
chr12:42231234-42231472	-	YAF2_ENSG00000015153.14_1_1
chr12:42160082-42160380	-	YAF2_ENSG00000015153.14_5_1
chr12:42159104-42159771	-	YAF2_ENSG00000015153.14_5_2
chrX:48691112-48691415	+	WAS_ENSG00000015285.10_1_1
chr22:17737966-17738174	-	BID_ENSG00000015475.18_2_1
chr22:17734247-17734420	-	BID_ENSG00000015475.18_3_2
chr5:139329388-139329691	+	MATR3_ENSG00000015479.17_1_1
chr5:139330055-139330410	+	MATR3_ENSG00000015479.17_1_2
chr7:44383621-44383970	-	NUDCD3_ENSG00000015676.17_1_1
chr3:131001291-131001976	+	ATP2C1_ENSG00000017260.19_1_1
chr3:131002939-131002991	+	ATP2C1_ENSG00000017260.19_1_2
chr3:131016140-131016645	+	ATP2C1_ENSG00000017260.19_2_1
chr18:9537238-9537573	+	RALBP1_ENSG00000017797.11_1_2
chr18:9537802-9538028	+	RALBP1_ENSG00000017797.11_1_3
chr2:177538101-177538206	+	AGPS_ENSG00000018510.13_1_1
chr2:177539042-177539407	+	AGPS_ENSG00000018510.13_1_2
chr2:177543539-177543764	+	AGPS_ENSG00000018510.13_1_5
chrX:119538967-119539326	-	CXorf56_ENSG00000018610.13_1_1
chr2:32820842-32821024	+	TTC27_ENSG00000018699.11_2_1
chr19:56382791-56383099	-	ZNF582_ENSG00000018869.16_1_1
chr2:118994414-118994647	+	MARCO_ENSG00000019169.10_1_1
chr5:150401656-150402030	-	CD74_ENSG00000019582.14_1_1
chr10:124986122-124986437	+	ZRANB1_ENSG00000019995.6_1_1
chr1:35566414-35566769	+	NCDN_ENSG00000020129.15_1_1
chr20:52151329-52151661	-	ZFP64_ENSG00000020256.19_1_2
chr14:60968260-60968662	+	MNAT1_ENSG00000020426.10_1_1
chr14:54788947-54789117	+	SAMD4A_ENSG00000020577.13_1_1
chr1:24899573-24899915	-	RUNX3_ENSG00000020633.18_1_2
chr11:94419824-94420156	-	MRE11A_ENSG00000020922.12_2_1
chr11:94415647-94415943	-	MRE11A_ENSG00000020922.12_2_3
chr11:73662411-73662808	+	PLEKHB1_ENSG00000021300.13_1_1
chr6:2833528-2833852	-	SERPINB1_ENSG00000021355.12_1_1
chr6:2833078-2833362	-	SERPINB1_ENSG00000021355.12_1_2
chr6:2832396-2832637	-	SERPINB1_ENSG00000021355.12_1_3
chr2:32155566-32155820	+	SPAST_ENSG00000021574.11_1_2
chr2:32157283-32157624	+	SPAST_ENSG00000021574.11_1_3
chr11:3087169-3087720	-	OSBPL5_ENSG00000021762.19_1_1
chr15:34856558-34856920	-	AQR_ENSG00000021776.10_1_1
chr15:34852332-34852607	-	AQR_ENSG00000021776.10_1_4
chrX:136209917-136210098	+	FHL1_ENSG00000022267.16_1_1
chrX:136210973-136211327	+	FHL1_ENSG00000022267.16_1_2
chr20:56518491-56518878	+	RTFDC1_ENSG00000022277.12_1_1
chr19:55000842-55001070	+	NLRP2_ENSG00000022556.15_2_1
chr8:141210703-141211035	-	SLC45A4_ENSG00000022567.9_1_1
chr8:141207230-141207517	-	SLC45A4_ENSG00000022567.9_1_2
chr10:112430321-112430665	-	ZDHHC6_ENSG00000023041.11_1_1
chr11:123435439-123435667	+	GRAMD1B_ENSG00000023171.15_1_1
chr11:123627394-123627722	+	GRAMD1B_ENSG00000023171.15_2_1
chr11:494534-495010	-	RNH1_ENSG00000023191.16_2_1
chr2:206123925-206124259	-	NDUFS1_ENSG00000023228.13_1_1
chr2:206114885-206115104	-	NDUFS1_ENSG00000023228.13_1_3
chr8:52622520-52622815	-	RB1CC1_ENSG00000023287.12_1_2
chr3:52214049-52214280	+	ALAS1_ENSG00000023330.14_1_1
chr11:102337378-102337696	+	BIRC3_ENSG00000023445.13_1_1
chr11:102338995-102339267	+	BIRC3_ENSG00000023445.13_1_2
chr13:42322900-42323236	+	AKAP11_ENSG00000023516.8_1_1
chr1:193096484-193096734	-	GLRX2_ENSG00000023572.8_1_1
chr14:61795150-61795574	+	SNAPC1_ENSG00000023608.4_1_2
chr12:16036897-16037266	+	DERA_ENSG00000023697.12_1_1
chr6:35321380-35321761	+	DEF6_ENSG00000023892.10_1_1
chr1:93888491-93888980	-	GCLM_ENSG00000023909.9_1_1
chr6:42691059-42691232	+	UBR2_ENSG00000024048.10_2_1
chr6:42693159-42693459	+	UBR2_ENSG00000024048.10_2_2
chr6:138792945-138793309	+	CCDC28A_ENSG00000024862.17_1_1
chr6:122432587-122432950	+	HSF2_ENSG00000025156.12_1_1
chr20:35949694-35950294	+	PHF20_ENSG00000025293.16_1_1
chr11:47268572-47268898	+	NR1H3_ENSG00000025434.18_1_1
chr22:50522919-50523469	+	NCAPH2_ENSG00000025770.18_3_1
chr20:44942200-44942610	-	TOMM34_ENSG00000025772.7_1_1
chr6:107871541-107871739	-	SEC63_ENSG00000025796.13_1_1
chr6:107870787-107871118	-	SEC63_ENSG00000025796.13_1_2
chr6:107870445-107870577	-	SEC63_ENSG00000025796.13_1_3
chr10:17235269-17235465	+	VIM_ENSG00000026025.14_2_1
chr10:17235855-17235964	+	VIM_ENSG00000026025.14_2_2
chr10:17236319-17236456	+	VIM_ENSG00000026025.14_2_3
chr10:17237240-17237571	+	VIM_ENSG00000026025.14_3_1
chr6:166929532-166929771	-	RNASET2_ENSG00000026297.15_2_1
chr20:51003693-51004067	-	KCNG1_ENSG00000026559.13_1_1
chr1:160754444-160754787	+	SLAMF7_ENSG00000026751.16_1_2
chr6:26414830-26415188	+	BTN3A1_ENSG00000026950.16_2_1
chr13:23730220-23730491	-	MIPEP_ENSG00000027001.9_1_1
chr14:61550601-61550952	+	PRKCH_ENSG00000027075.13_1_1
chr6:137197507-137197838	-	IFNGR1_ENSG00000027697.13_1_1
chr5:177605086-177605164	+	B4GALT7_ENSG00000027847.13_1_1
chr1:156807097-156807220	-	SH2D2A_ENSG00000027869.11_1_1
chr1:156806265-156806565	-	SH2D2A_ENSG00000027869.11_2_1
chr2:58159500-58159842	+	VRK2_ENSG00000028116.16_1_1
chr1:12208851-12209212	+	TNFRSF1B_ENSG00000028137.17_2_2
chr12:95300314-95300561	+	VEZT_ENSG00000028203.17_3_1
chr12:95300812-95301125	+	VEZT_ENSG00000028203.17_3_2
chr19:42089898-42090028	-	POU2F2_ENSG00000028277.21_4_3
chr19:42086275-42086375	-	POU2F2_ENSG00000028277.21_4_7
chr6:133987110-133987479	+	TBPL1_ENSG00000028839.9_2_1
chr6:136258642-136258919	-	BCLAF1_ENSG00000029363.15_1_2
chr6:136256984-136257110	-	BCLAF1_ENSG00000029363.15_1_3
chr8:41653335-41653554	-	ANK1_ENSG00000029534.19_1_3
chrX:150988429-150988708	+	HMGB3_ENSG00000029993.14_1_1
chr11:47839548-47839883	-	NUP160_ENSG00000030066.13_1_1
chr11:47778176-47778575	-	NUP160_ENSG00000030066.13_3_1
chr6:33572559-33572902	-	BAK1_ENSG00000030110.12_2_1
chr3:119417379-119417690	+	ARHGAP31_ENSG00000031081.10_1_1
chr6:49492628-49493037	+	CENPQ_ENSG00000031691.6_1_1
chr1:109237762-109238136	+	SARS_ENSG00000031698.12_1_1
chr19:5917347-5917629	-	RANBP3_ENSG00000031823.14_1_1
chr19:5916209-5916470	-	RANBP3_ENSG00000031823.14_1_2
chr14:58372630-58372833	+	ARID4A_ENSG00000032219.18_1_1
chr14:58373355-58373667	+	ARID4A_ENSG00000032219.18_1_2
chr2:3188988-3189370	-	TSSC1_ENSG00000032389.12_3_1
chr19:7561240-7561735	+	PNPLA6_ENSG00000032444.15_1_1
chr12:122472937-122473425	-	ZCCHC8_ENSG00000033030.13_1_1
chr7:151212589-151212810	-	ABCF2_ENSG00000033050.7_1_3
chr7:151207878-151208105	-	ABCF2_ENSG00000033050.7_2_1
chr7:151238439-151238800	+	CHPF2_ENSG00000033100.15_1_1
chr4:67618790-67619052	-	UBA6_ENSG00000033178.12_3_1
chr4:67617384-67617769	-	UBA6_ENSG00000033178.12_3_2
chr4:67616872-67617132	-	UBA6_ENSG00000033178.12_3_3
chr4:67616487-67616567	-	UBA6_ENSG00000033178.12_3_4
chr17:42522181-42522590	+	ATP6V0A1_ENSG00000033627.15_1_1
chr15:68191185-68191346	+	PIAS1_ENSG00000033800.13_1_4
chr3:27372723-27373083	-	SLC4A7_ENSG00000033867.16_1_3
chr15:29117350-29117690	+	APBA2_ENSG00000034053.14_1_1
chr15:29117993-29118244	+	APBA2_ENSG00000034053.14_1_2
chr3:131013945-131014344	-	ASTE1_ENSG00000034533.11_1_1
chr6:143489481-143489956	+	PEX3_ENSG00000034693.14_1_2
chr16:75568071-75568279	+	GABARAPL2_ENSG00000034713.7_1_1
chr16:75577506-75577868	+	GABARAPL2_ENSG00000034713.7_2_1
chr2:239789-239839	-	SH3YL1_ENSG00000035115.21_1_2
chr2:230523-230585	-	SH3YL1_ENSG00000035115.21_2_1
chr2:218739-218956	-	SH3YL1_ENSG00000035115.21_5_1
chr2:218164-218533	-	SH3YL1_ENSG00000035115.21_5_2
chr2:70300766-70300930	-	FAM136A_ENSG00000035141.7_1_1
chr2:70297227-70297459	-	FAM136A_ENSG00000035141.7_2_1
chr2:70296034-70296303	-	FAM136A_ENSG00000035141.7_2_2
chr10:74119630-74120088	+	VCL_ENSG00000035403.16_1_1
chr5:60597033-60597159	-	DEPDC1B_ENSG00000035499.12_1_1
chr1:244408546-244409202	-	ADSS_ENSG00000035687.9_1_1
chr17:78855606-78855805	-	TIMP2_ENSG00000035862.12_2_1
chr17:78852988-78853515	-	TIMP2_ENSG00000035862.12_2_2
chr4:39288253-39288592	-	RFC1_ENSG00000035928.14_2_1
chr4:39287509-39287818	-	RFC1_ENSG00000035928.14_2_2
chr3:100324880-100325191	+	TBC1D23_ENSG00000036054.12_1_1
chr2:224473943-224474301	-	CUL3_ENSG00000036257.12_2_1
chr8:2145079-2145442	+	MYOM2_ENSG00000036448.9_1_1
chr14:99727074-99727188	+	CYP46A1_ENSG00000036530.8_2_1
chr1:77564555-77564912	-	ZZZ3_ENSG00000036549.12_1_1
chr17:42666648-42666990	+	TUBG2_ENSG00000037042.8_1_1
chr5:172969443-172969736	+	RPL26L1_ENSG00000037241.7_1_1
chr5:180601607-180601852	-	FLT4_ENSG00000037280.15_3_1
chr5:6599270-6599631	-	NSUN2_ENSG00000037474.14_1_1
chr1:16246896-16247171	-	FBXO42_ENSG00000037637.10_1_2
chr19:13772580-13772751	+	MRI1_ENSG00000037757.13_1_1
chr12:57768566-57769021	-	METTL1_ENSG00000037897.16_2_1
chr4:177431589-177431784	-	AGA_ENSG00000038002.8_1_1
chr4:177430831-177431114	-	AGA_ENSG00000038002.8_1_2
chr4:25278618-25279054	+	PI4K2B_ENSG00000038210.12_1_1
chr4:13568777-13569131	-	BOD1L1_ENSG00000038219.12_1_1
chr5:83512185-83512469	+	VCAN_ENSG00000038427.15_1_1
chr5:83512657-83512720	+	VCAN_ENSG00000038427.15_1_2
chr5:83580957-83581364	+	VCAN_ENSG00000038427.15_2_1
chr5:83581657-83581742	+	VCAN_ENSG00000038427.15_2_2
chr16:11181605-11182161	+	CLEC16A_ENSG00000038532.14_3_1
chr5:55422916-55423062	+	SKIV2L2_ENSG00000039123.15_1_1
chr5:55424750-55424932	+	SKIV2L2_ENSG00000039123.15_1_2
chr5:55425245-55425508	+	SKIV2L2_ENSG00000039123.15_1_3
chr5:80478577-80479235	+	ZFYVE16_ENSG00000039319.16_1_2
chr16:67546400-67546782	+	FAM65A_ENSG00000039523.18_1_1
chr16:71645001-71645298	-	PHLPP2_ENSG00000040199.18_1_2
chr5:169604403-169604741	+	SPDL1_ENSG00000040275.16_1_1
chr8:73552034-73552298	-	STAU2_ENSG00000040341.17_4_1
chr8:73550698-73550915	-	STAU2_ENSG00000040341.17_4_2
chr8:73549706-73549915	-	STAU2_ENSG00000040341.17_4_3
chr8:73420433-73420705	-	STAU2_ENSG00000040341.17_6_1
chr1:19328712-19329269	+	PQLC2_ENSG00000040487.12_2_1
chr17:3661165-3661493	+	CTNS_ENSG00000040531.14_2_1
chr22:20241490-20241786	-	RTN4R_ENSG00000040608.13_1_1
chr17:7235082-7235543	-	PHF23_ENSG00000040633.12_2_1
chr2:98587822-98587887	+	INPP4A_ENSG00000040933.15_2_1
chr2:98589802-98590122	+	INPP4A_ENSG00000040933.15_2_3
chr2:98590482-98590722	+	INPP4A_ENSG00000040933.15_2_4
chr18:54895246-54895461	+	RAB27B_ENSG00000041353.9_1_4
chr3:194641789-194641968	-	LSG1_ENSG00000041802.10_1_1
chr3:194640842-194641140	-	LSG1_ENSG00000041802.10_1_3
chr1:6633173-6633549	+	THAP3_ENSG00000041988.15_1_1
chr14:88426308-88426638	+	SPATA7_ENSG00000042317.16_4_1
chr14:88438096-88438424	+	SPATA7_ENSG00000042317.16_5_1
chr2:85342114-85342518	-	RETSAT_ENSG00000042445.13_1_1
chr3:182944772-182945043	-	DCUN1D1_ENSG00000043093.13_1_1
chr3:182943435-182943729	-	DCUN1D1_ENSG00000043093.13_1_2
chr3:182942436-182942728	-	DCUN1D1_ENSG00000043093.13_1_3
chr3:182938255-182938407	-	DCUN1D1_ENSG00000043093.13_1_4
chr5:134579124-134579427	+	JADE2_ENSG00000043143.20_2_1
chr5:134582888-134583196	+	JADE2_ENSG00000043143.20_2_2
chr5:170248657-170248772	-	LCP2_ENSG00000043462.11_1_1
chr5:170248113-170248448	-	LCP2_ENSG00000043462.11_1_2
chr5:170247704-170247802	-	LCP2_ENSG00000043462.11_1_3
chr1:39841073-39841434	-	TRIT1_ENSG00000043514.15_3_1
chr6:43037685-43037972	-	CUL7_ENSG00000044090.8_1_1
chrX:18892361-18892610	-	PHKA2_ENSG00000044446.11_1_2
chrX:14008692-14009042	-	GEMIN8_ENSG00000046647.13_1_1
chrX:14008381-14008513	-	GEMIN8_ENSG00000046647.13_1_2
chrX:13769084-13769247	+	OFD1_ENSG00000046651.14_1_1
chr10:1131789-1132164	+	WDR37_ENSG00000047056.14_2_2
chr5:113593670-113594049	+	YTHDC2_ENSG00000047188.15_2_1
chr5:113594474-113594670	+	YTHDC2_ENSG00000047188.15_2_2
chr5:113594901-113595246	+	YTHDC2_ENSG00000047188.15_2_3
chr4:36067542-36067738	-	ARAP2_ENSG00000047365.11_2_1
chr4:36066048-36066540	-	ARAP2_ENSG00000047365.11_2_2
chr1:186313850-186314007	-	TPR_ENSG00000047410.13_2_1
chr6:15522836-15523188	-	DTNBP1_ENSG00000047579.19_2_1
chrX:10143725-10143791	+	WWC3_ENSG00000047644.18_1_2
chrX:10144126-10144439	+	WWC3_ENSG00000047644.18_1_3
chr3:47851590-47851945	-	MAP4_ENSG00000047849.21_2_1
chr6:117560329-117560851	-	GOPC_ENSG00000047932.13_1_2
chr11:113797912-113798461	-	USP28_ENSG00000048028.11_4_2
chr7:18668479-18668809	+	HDAC9_ENSG00000048052.21_1_2
chr5:176383964-176384327	-	NOP16_ENSG00000048162.20_2_1
chr7:127370506-127370604	-	ZNF800_ENSG00000048405.9_3_1
chr16:12572749-12572914	+	SNX29_ENSG00000048471.13_4_1
chr16:12573845-12574235	+	SNX29_ENSG00000048471.13_4_2
chr6:42208144-42208324	-	MRPS10_ENSG00000048544.5_1_1
chr6:42206851-42207142	-	MRPS10_ENSG00000048544.5_1_3
chr11:77666720-77666859	-	RSF1_ENSG00000048649.13_1_1
chr11:77665047-77665224	-	RSF1_ENSG00000048649.13_1_3
chr11:77660059-77660310	-	RSF1_ENSG00000048649.13_1_5
chr1:12509137-12509248	+	VPS13D_ENSG00000048707.13_1_1
chr1:12510053-12510294	+	VPS13D_ENSG00000048707.13_1_2
chr1:12511719-12511979	+	VPS13D_ENSG00000048707.13_1_3
chr10:11336239-11336432	+	CELF2_ENSG00000048740.18_2_2
chr9:93564487-93564616	+	FAM120A_ENSG00000048828.16_3_1
chr9:93565757-93566077	+	FAM120A_ENSG00000048828.16_3_3
chr2:135724887-135725255	+	R3HDM1_ENSG00000048991.16_1_2
chr1:40300543-40300904	-	COL9A2_ENSG00000049089.13_1_1
chr1:9270966-9271314	+	H6PD_ENSG00000049239.12_1_3
chr1:7779753-7779951	+	VAMP3_ENSG00000049245.12_1_1
chr1:7780101-7780164	+	VAMP3_ENSG00000049245.12_1_2
chr1:7781062-7781397	+	VAMP3_ENSG00000049245.12_1_3
chr1:7844804-7845158	+	PER3_ENSG00000049246.14_2_3
chr1:7847651-7847858	-	UTS2_ENSG00000049247.13_1_1
chr1:7843715-7843765	-	UTS2_ENSG00000049247.13_2_1
chr2:33399084-33399365	+	LTBP1_ENSG00000049323.15_1_1
chr7:74231669-74232098	-	RFC2_ENSG00000049541.10_3_1
chr5:1317806-1318235	-	CLPTM1L_ENSG00000049656.13_1_1
chr18:58045127-58045440	+	NEDD4L_ENSG00000049759.17_1_1
chrX:49250466-49250776	-	FOXP3_ENSG00000049768.14_1_1
chr5:74721123-74721272	+	HEXB_ENSG00000049860.13_1_1
chr7:144380301-144380560	+	ARHGEF5_ENSG00000050327.14_1_1
chr7:26185938-26186267	+	NFE2L3_ENSG00000050344.8_2_1
chr5:180235815-180236158	-	MAPK9_ENSG00000050748.17_4_1
chr5:180233655-180233922	-	MAPK9_ENSG00000050748.17_4_2
chr11:6216619-6216929	-	FAM160A2_ENSG00000051009.10_1_1
chr11:6211365-6211724	-	FAM160A2_ENSG00000051009.10_2_1
chr16:56943500-56943856	+	HERPUD1_ENSG00000051108.14_1_1
chr19:18929219-18929581	-	HOMER3_ENSG00000051128.18_1_1
chr3:138654960-138655143	-	PIK3CB_ENSG00000051382.8_1_1
chr3:138654079-138654379	-	PIK3CB_ENSG00000051382.8_1_2
chr16:88646034-88646182	-	CYBA_ENSG00000051523.10_1_1
chr16:88643296-88643570	-	CYBA_ENSG00000051523.10_2_1
chr5:175960596-175960918	-	THOC3_ENSG00000051596.9_2_1
chr5:175918002-175918147	-	THOC3_ENSG00000051596.9_5_1
chr12:123156528-123156603	-	MPHOSPH9_ENSG00000051825.14_4_1
chr12:123152358-123152665	-	MPHOSPH9_ENSG00000051825.14_5_1
chr12:19376087-19376313	+	PLEKHA5_ENSG00000052126.14_3_1
chr1:114774187-114774350	-	SIKE1_ENSG00000052723.11_1_1
chr1:114769563-114769777	-	SIKE1_ENSG00000052723.11_1_3
chr10:97356736-97357074	-	RRP12_ENSG00000052749.13_2_1
chr4:158907722-158907990	+	FNIP2_ENSG00000052795.12_1_3
chr14:89156226-89156511	-	FOXN3_ENSG00000053254.15_2_2
chr1:19303987-19304349	-	AKR7A2_ENSG00000053371.12_1_1
chr12:2825917-2826235	-	NRIP2_ENSG00000053702.14_1_1
chr14:57289688-57290063	+	AP5M1_ENSG00000053770.11_2_2
chr4:25418181-25418468	+	ANAPC4_ENSG00000053900.10_1_1
chr1:36137087-36137307	-	TRAPPC3_ENSG00000054116.11_2_1
chr1:36136601-36136953	-	TRAPPC3_ENSG00000054116.11_2_2
chr1:36304991-36305335	+	THRAP3_ENSG00000054118.13_1_1
chr1:235166928-235167250	-	ARID4B_ENSG00000054267.20_1_2
chr1:241593634-241593981	-	OPN3_ENSG00000054277.13_1_1
chr1:241593268-241593505	-	OPN3_ENSG00000054277.13_1_2
chr1:243306216-243306294	+	SDCCAG8_ENSG00000054282.15_1_3
chr1:243499785-243500093	+	SDCCAG8_ENSG00000054282.15_2_1
chr2:219289748-219289935	-	PTPRN_ENSG00000054356.13_1_1
chr1:210675799-210676270	+	HHAT_ENSG00000054392.12_2_1
chr1:10381251-10381574	+	KIF1B_ENSG00000054523.17_2_4
chr20:51596897-51597039	-	ATP9A_ENSG00000054793.13_1_1
chr11:73396300-73396900	+	RELT_ENSG00000054967.12_1_1
chr14:87933034-87933702	-	GALC_ENSG00000054983.16_2_1
chr2:202303392-202303613	+	NOP58_ENSG00000055044.10_1_1
chr1:16395282-16395531	+	SZRD1_ENSG00000055070.16_1_1
chr1:16396018-16396323	+	SZRD1_ENSG00000055070.16_1_2
chr7:148800635-148801037	+	CUL1_ENSG00000055130.15_1_1
chr5:153992548-153992848	-	FAM114A2_ENSG00000055147.18_1_1
chr5:157395273-157395546	+	CYFIP2_ENSG00000055163.19_1_2
chr2:37106502-37106956	-	EIF2AK2_ENSG00000055332.16_1_1
chr17:78795740-78795960	-	USP36_ENSG00000055483.19_4_1
chr17:78787489-78787639	-	USP36_ENSG00000055483.19_6_1
chr2:20251379-20251591	-	PUM2_ENSG00000055917.15_1_1
chr2:20249884-20250135	-	PUM2_ENSG00000055917.15_1_2
chr2:20248756-20249098	-	PUM2_ENSG00000055917.15_1_3
chr10:100986304-100986835	-	MRPL43_ENSG00000055950.16_1_1
chr10:100981395-100981518	-	MRPL43_ENSG00000055950.16_2_1
chr10:100977893-100978151	-	MRPL43_ENSG00000055950.16_3_1
chr4:169729483-169729688	-	HPF1_ENSG00000056050.6_1_1
chr9:122844605-122844913	-	RC3H2_ENSG00000056586.15_5_3
chr6:111558949-111559327	-	TRAF3IP2_ENSG00000056972.18_1_1
chr1:179354120-179354611	+	SOAT1_ENSG00000057252.12_1_1
chr1:179355007-179355243	+	SOAT1_ENSG00000057252.12_1_2
chr1:179358390-179358584	+	SOAT1_ENSG00000057252.12_1_4
chr10:5765254-5765611	-	GDI2_ENSG00000057608.16_1_1
chr6:106109595-106109866	+	PRDM1_ENSG00000057657.15_1_3
chr6:106185942-106186314	-	ATG5_ENSG00000057663.13_2_1
chr6:106184634-106184717	-	ATG5_ENSG00000057663.13_2_2
chr12:94567235-94567431	-	TMCC3_ENSG00000057704.11_1_5
chr1:23787850-23788219	+	PITHD1_ENSG00000057757.9_1_1
chr3:179783935-179784199	+	USP13_ENSG00000058056.8_1_1
chr3:182836353-182836555	+	ATP11B_ENSG00000058063.15_1_1
chr3:182918098-182918299	+	ATP11B_ENSG00000058063.15_2_1
chr3:182918767-182918979	+	ATP11B_ENSG00000058063.15_2_2
chr3:182921310-182921584	+	ATP11B_ENSG00000058063.15_2_3
chr3:128071309-128071674	+	SEC61A1_ENSG00000058262.9_1_1
chr12:79778463-79778599	-	PPP1R12A_ENSG00000058272.16_1_1
chr12:79774534-79774668	-	PPP1R12A_ENSG00000058272.16_2_1
chr12:79773645-79774200	-	PPP1R12A_ENSG00000058272.16_2_2
chr1:16972582-16972948	+	CROCC_ENSG00000058453.16_1_1
chr1:203743442-203744074	+	ATP2B4_ENSG00000058668.14_3_1
chr5:97167408-97167494	-	RIOK2_ENSG00000058729.10_1_1
chr5:97162977-97163202	-	RIOK2_ENSG00000058729.10_3_1
chr5:97160988-97161126	-	RIOK2_ENSG00000058729.10_3_2
chr1:53860006-53860125	-	YIPF1_ENSG00000058799.13_1_1
chr1:53767768-53768012	-	NDC1_ENSG00000058804.11_1_1
chr1:53765521-53765830	-	NDC1_ENSG00000058804.11_1_2
chr16:2949435-2949785	+	FLYWCH1_ENSG00000059122.16_3_1
chr16:1398458-1398695	-	UNKL_ENSG00000059145.18_1_1
chr16:1363254-1363569	-	UNKL_ENSG00000059145.18_2_2
chr7:140023777-140024131	-	PARP12_ENSG00000059378.12_2_1
chr1:234391351-234391721	-	TARBP1_ENSG00000059588.9_1_1
chr4:151721994-151722202	-	GATB_ENSG00000059691.11_1_1
chr2:69942611-69942907	+	MXD1_ENSG00000059728.10_1_3
chr12:96278597-96278924	-	CDK17_ENSG00000059758.7_2_1
chr9:111642890-111642977	+	DNAJC25_ENSG00000059769.19_1_1
chr12:7920642-7920776	-	SLC2A3_ENSG00000059804.15_1_1
chr12:7919272-7919564	-	SLC2A3_ENSG00000059804.15_1_2
chr18:79754107-79754487	+	CTDP1_ENSG00000060069.16_1_1
chr12:10699117-10699551	-	YBX3_ENSG00000060138.12_2_1
chr12:827174-827356	+	WNK1_ENSG00000060237.16_1_1
chr10:68761126-68761271	+	CCAR1_ENSG00000060339.13_1_1
chr10:68791257-68791523	+	CCAR1_ENSG00000060339.13_2_1
chr10:68792118-68792271	+	CCAR1_ENSG00000060339.13_2_3
chr20:62813614-62813973	+	OGFR_ENSG00000060491.16_1_1
chr19:3163363-3163758	+	GNA15_ENSG00000060558.3_1_1
chr1:26797963-26798338	+	PIGV_ENSG00000060642.10_1_1
chr1:31259647-31260059	-	SNRNP40_ENSG00000060688.12_1_1
chr11:32976679-32976897	+	QSER1_ENSG00000060749.14_2_1
chr6:166364935-166365294	-	MPC1_ENSG00000060762.18_1_1
chr3:38122727-38123091	-	ACAA1_ENSG00000060971.17_4_1
chr12:47782758-47783139	-	HDAC7_ENSG00000061273.17_3_1
chr2:182924978-182925183	-	NCKAP1_ENSG00000061676.14_1_1
chr12:27755219-27755464	+	MRPS35_ENSG00000061794.12_1_1
chr12:131799450-131799731	+	SFSWAP_ENSG00000061936.9_1_1
chr3:195863387-195863750	-	TNK2_ENSG00000061938.16_1_1
chr5:57263304-57263498	+	GPBP1_ENSG00000062194.15_1_2
chr11:75801199-75801512	+	DGAT2_ENSG00000062282.14_1_2
chr15:41503674-41504048	-	LTK_ENSG00000062524.15_1_1
chr7:43866577-43866940	-	MRPS24_ENSG00000062582.13_1_1
chr20:46366109-46366391	-	ELMO2_ENSG00000062598.17_3_1
chr17:59765001-59765210	+	VMP1_ENSG00000062716.11_1_1
chr17:60445539-60445766	-	APPBP2_ENSG00000062725.9_2_2
chr12:53040148-53040286	+	EIF4B_ENSG00000063046.17_2_1
chr19:49305892-49306141	-	SLC6A16_ENSG00000063127.15_1_1
chr19:49289668-49290047	-	SLC6A16_ENSG00000063127.15_2_1
chr19:47702914-47703286	+	GLTSCR1_ENSG00000063169.10_1_1
chr19:48628053-48628363	+	SPHK2_ENSG00000063176.15_1_1
chr19:48630456-48630653	+	SPHK2_ENSG00000063176.15_2_1
chr19:48615815-48616197	-	RPL18_ENSG00000063177.12_1_1
chr19:48615347-48615402	-	RPL18_ENSG00000063177.12_1_2
chr19:55452987-55453360	-	ISOC2_ENSG00000063241.7_1_1
chr19:55674333-55674703	+	U2AF2_ENSG00000063244.12_1_1
chr19:55705011-55705200	+	EPN1_ENSG00000063245.14_1_2
chr19:55706805-55707254	+	EPN1_ENSG00000063245.14_1_4
chr19:39397490-39397736	+	MED29_ENSG00000063322.13_1_1
chr19:39400263-39400471	+	MED29_ENSG00000063322.13_1_3
chr16:1809705-1809809	-	HAGH_ENSG00000063854.12_1_1
chr16:1809120-1809381	-	HAGH_ENSG00000063854.12_2_1
chr4:2515434-2515831	+	RNF4_ENSG00000063978.15_2_1
chr2:201286991-201287122	+	CASP8_ENSG00000064012.21_3_1
chr2:201287323-201287690	+	CASP8_ENSG00000064012.21_3_2
chr4:41619337-41619503	+	LIMCH1_ENSG00000064042.17_1_1
chr12:26905201-26905511	-	ASUN_ENSG00000064102.14_1_1
chr11:124694353-124694671	+	SPA17_ENSG00000064199.6_1_1
chr8:119730802-119731134	-	TAF2_ENSG00000064313.11_1_1
chr7:139561592-139562084	-	HIPK2_ENSG00000064393.15_2_6
chr7:128957174-128957287	-	TNPO3_ENSG00000064419.13_1_1
chr7:128954246-128954535	-	TNPO3_ENSG00000064419.13_2_2
chr19:19145549-19145954	-	BORCS8-MEF2B_ENSG00000064489.22_2_1
chr19:19201655-19201860	+	RFXANK_ENSG00000064490.13_1_1
chr19:19119635-19120014	-	TMEM161A_ENSG00000064545.14_1_1
chr19:19623693-19624039	-	LPAR2_ENSG00000064547.13_1_1
chr19:18990926-18991242	-	SUGP2_ENSG00000064607.16_1_4
chr5:123001986-123002129	+	SNX24_ENSG00000064652.10_1_1
chr19:1065077-1065558	+	ABCA7_ENSG00000064687.8_1_1
chr1:111766925-111767238	+	DDX20_ENSG00000064703.11_1_1
chr15:83017272-83017544	-	BTBD1_ENSG00000064726.9_2_1
chr12:29335270-29335562	+	FAR2_ENSG00000064763.10_1_2
chr1:111242268-111242438	+	CHI3L2_ENSG00000064886.13_1_1
chr1:111243247-111243420	+	CHI3L2_ENSG00000064886.13_2_1
chr19:1107680-1108027	-	SBNO2_ENSG00000064932.15_1_1
chr2:189877302-189877600	+	PMS1_ENSG00000064933.16_3_1
chr19:3578696-3579075	+	HMG20B_ENSG00000064961.18_1_1
chr6:34877793-34878156	-	TAF11_ENSG00000064995.16_1_1
chr16:2039840-2040214	-	NTHL1_ENSG00000065057.7_1_1
chr6:34877187-34877468	+	UHRF1BP1_ENSG00000065060.16_1_2
chr1:109592430-109592741	+	GNAI3_ENSG00000065135.9_1_1
chr1:109593156-109593473	+	GNAI3_ENSG00000065135.9_1_2
chr1:109616423-109617198	+	GNAI3_ENSG00000065135.9_1_6
chr13:98021768-98021850	+	IPO5_ENSG00000065150.18_1_1
chr13:98022148-98022443	+	IPO5_ENSG00000065150.18_1_2
chr13:98022763-98023012	+	IPO5_ENSG00000065150.18_1_3
chr10:124397321-124397693	-	OAT_ENSG00000065154.11_1_1
chr1:117959468-117960031	+	WDR3_ENSG00000065183.15_2_1
chr1:88833402-88833728	+	PKN2_ENSG00000065243.19_3_1
chr1:88835577-88835831	+	PKN2_ENSG00000065243.19_3_3
chr2:197099616-197099927	-	ANKRD44_ENSG00000065413.17_1_1
chr2:196994497-196994836	-	ANKRD44_ENSG00000065413.17_3_1
chr16:75627746-75627982	-	KARS_ENSG00000065427.14_4_1
chr16:75596973-75597228	-	ADAT1_ENSG00000065457.10_3_1
chr6:37332586-37332949	+	TBC1D22B_ENSG00000065491.8_1_1
chr1:15940136-15940431	+	SPEN_ENSG00000065526.10_1_1
chr3:123612359-123612812	-	MYLK_ENSG00000065534.18_1_2
chr2:186508985-186509339	+	ZC3H15_ENSG00000065548.17_1_1
chr17:12129186-12129356	+	MAP2K4_ENSG00000065559.14_1_1
chr1:212364505-212364851	-	TMEM206_ENSG00000065600.12_1_1
chr10:104027225-104027563	+	SLK_ENSG00000065613.13_1_2
chr10:104028898-104029184	+	SLK_ENSG00000065613.13_1_3
chr6:83959965-83960419	+	CYB5R4_ENSG00000065615.13_2_1
chr6:83966043-83966294	+	CYB5R4_ENSG00000065615.13_2_2
chr10:12164483-12164771	+	SEC61A2_ENSG00000065665.20_4_1
chr10:12165051-12165356	+	SEC61A2_ENSG00000065665.20_4_2
chr19:2997669-2997937	-	TLE2_ENSG00000065717.14_1_1
chr10:14518597-14518915	-	FAM107B_ENSG00000065809.13_1_2
chr4:37952086-37952310	+	TBC1D1_ENSG00000065882.15_1_1
chr4:37952434-37952785	+	TBC1D1_ENSG00000065882.15_1_2
chr4:38137248-38137602	+	TBC1D1_ENSG00000065882.15_2_1
chr4:38138868-38139075	+	TBC1D1_ENSG00000065882.15_2_2
chr7:40096846-40097064	+	CDK13_ENSG00000065883.14_3_2
chrX:46599418-46599892	-	SLC9A7_ENSG00000065923.9_1_4
chr12:8055119-8055488	+	FOXJ2_ENSG00000065970.8_2_1
chr1:42702003-42702330	+	YBX1_ENSG00000065978.18_1_1
chr19:10469288-10469606	+	PDE4A_ENSG00000065989.15_1_2
chr1:212361483-212361837	+	PPP2R5A_ENSG00000066027.11_1_1
chr19:7963499-7963728	-	ELAVL1_ENSG00000066044.14_1_1
chr19:7962301-7962654	-	ELAVL1_ENSG00000066044.14_2_1
chr12:50100327-50100646	+	SMARCD1_ENSG00000066117.14_1_1
chr1:43704042-43704404	+	KDM4A_ENSG00000066135.12_1_1
chr1:43705119-43705451	+	KDM4A_ENSG00000066135.12_1_2
chr1:40770779-40771061	+	NFYC_ENSG00000066136.20_1_1
chr1:160545753-160545959	-	CD84_ENSG00000066294.14_2_2
chr1:160541164-160541371	-	CD84_ENSG00000066294.14_2_4
chr1:43363424-43363794	-	ELOVL1_ENSG00000066322.13_1_1
chr11:47354864-47355272	-	SPI1_ENSG00000066336.11_2_1
chr6:30064689-30064871	+	ZNRD1_ENSG00000066379.14_1_1
chr3:101650490-101650628	-	ZBTB11_ENSG00000066422.4_2_1
chr3:101649478-101649791	-	ZBTB11_ENSG00000066422.4_2_2
chr14:92080899-92081036	-	ATXN3_ENSG00000066427.21_3_1
chr14:92064144-92064631	-	ATXN3_ENSG00000066427.21_6_1
chr1:70145337-70145562	-	LRRC40_ENSG00000066557.5_1_1
chr9:100450890-100451173	+	MSANTD3_ENSG00000066697.14_2_1
chr9:100451390-100451703	+	MSANTD3_ENSG00000066697.14_2_2
chr14:96284802-96285057	-	ATG2B_ENSG00000066739.11_1_1
chr14:96281306-96281614	-	ATG2B_ENSG00000066739.11_1_2
chr8:67198480-67198585	-	ARFGEF1_ENSG00000066777.8_2_1
chr8:67197716-67197997	-	ARFGEF1_ENSG00000066777.8_2_2
chr8:67173597-67173857	-	ARFGEF1_ENSG00000066777.8_3_1
chr8:65710221-65710515	+	MFR1_ENSG00000066855.15_1_2
chr7:100214108-100214348	+	STAG3_ENSG00000066923.17_1_1
chr18:57549512-57549910	-	FECH_ENSG00000066926.10_2_2
chr18:57548361-57548623	-	FECH_ENSG00000066926.10_2_3
chrY:12918042-12918499	+	DDX3Y_ENSG00000067048.16_1_1
chrY:12920135-12920450	+	DDX3Y_ENSG00000067048.16_1_2
chr10:3136470-3136787	+	PFKP_ENSG00000067057.16_1_1
chr2:230470033-230470447	+	SP100_ENSG00000067066.16_1_1
chr2:230515771-230515867	+	SP100_ENSG00000067066.16_3_1
chr2:230542905-230543005	+	SP100_ENSG00000067066.16_4_1
chr2:230544035-230544267	+	SP100_ENSG00000067066.16_4_3
chr10:3776712-3776784	-	KLF6_ENSG00000067082.14_2_2
chr5:55424909-55425257	-	PLPP1_ENSG00000067113.16_1_1
chr8:70574879-70574982	-	TRAM1_ENSG00000067167.7_1_1
chr8:70574534-70574658	-	TRAM1_ENSG00000067167.7_1_2
chr8:70573462-70573818	-	TRAM1_ENSG00000067167.7_1_3
chr17:39173805-39174102	-	CACNB1_ENSG00000067191.15_3_1
chr15:73983234-73983600	-	STOML1_ENSG00000067221.13_1_1
chr15:72199050-72199422	-	PKM_ENSG00000067225.17_2_1
chr15:43407261-43407548	-	TP53BP1_ENSG00000067369.13_3_1
chr15:43403155-43403390	-	TP53BP1_ENSG00000067369.13_3_2
chr1:218330982-218331510	+	RRP15_ENSG00000067533.5_1_1
chr1:218337656-218337955	+	RRP15_ENSG00000067533.5_1_3
chr3:49359589-49359823	-	RHOA_ENSG00000067560.10_2_1
chr3:49359210-49359457	-	RHOA_ENSG00000067560.10_2_2
chr17:43523969-43524259	+	DHX8_ENSG00000067596.10_1_1
chr17:43526490-43526720	+	DHX8_ENSG00000067596.10_2_1
chrY:2982159-2982450	+	ZFY_ENSG00000067646.11_1_1
chrX:153785783-153786424	-	IDH3G_ENSG00000067829.18_1_1
chr16:4796976-4797351	-	ROGDI_ENSG00000067836.12_1_1
chrX:153802212-153802531	-	PDZD4_ENSG00000067840.12_1_1
chr18:20949833-20950281	-	ROCK1_ENSG00000067900.7_2_1
chr18:20948652-20948728	-	ROCK1_ENSG00000067900.7_2_2
chr16:67100077-67100353	+	CBFB_ENSG00000067955.13_1_1
chr16:67100684-67101040	+	CBFB_ENSG00000067955.13_1_2
chrX:24533975-24534151	+	PDK3_ENSG00000067992.12_1_1
chrX:24539140-24539323	+	PDK3_ENSG00000067992.12_2_1
chr3:50317829-50318195	-	HYAL2_ENSG00000068001.13_1_1
chr2:239052740-239053041	-	HDAC4_ENSG00000068024.16_1_1
chr2:239048712-239049034	-	HDAC4_ENSG00000068024.16_1_2
chr17:60043253-60043594	-	HEATR6_ENSG00000068097.14_2_1
chr17:42565935-42566253	+	COASY_ENSG00000068120.14_1_1
chr15:99713046-99713323	+	MEF2A_ENSG00000068305.17_1_1
chrX:48922709-48922910	-	OTUD5_ENSG00000068308.13_1_1
chrX:48560842-48561178	+	TBC1D25_ENSG00000068354.15_1_1
chrX:48562305-48562525	+	TBC1D25_ENSG00000068354.15_1_2
chrX:109643798-109644154	-	ACSL4_ENSG00000068366.19_2_1
chrX:109641346-109641699	-	ACSL4_ENSG00000068366.19_2_3
chrX:49113417-49113893	-	GPKOW_ENSG00000068394.10_1_1
chrX:48485921-48486295	+	FTSJ1_ENSG00000068438.14_1_1
chr13:112886520-112887141	+	ATP11A_ENSG00000068650.18_4_2
chr2:20032673-20033024	-	LAPTM4A_ENSG00000068697.6_1_1
chr3:48688028-48688384	-	IP6K2_ENSG00000068745.14_2_1
chr2:45388717-45389091	-	SRBD1_ENSG00000068784.12_1_1
chr5:62386042-62386321	+	KIF2A_ENSG00000068796.16_1_1
chr11:64740889-64741081	-	RASGRP2_ENSG00000068831.18_1_1
chr2:53864898-53865221	-	PSME4_ENSG00000068878.14_1_1
chr2:53864143-53864349	-	PSME4_ENSG00000068878.14_1_2
chr3:160257020-160257352	-	IFT80_ENSG00000068885.14_2_2
chr19:38878583-38878937	-	SIRT2_ENSG00000068903.19_2_1
chr2:53817929-53818217	+	ERLEC1_ENSG00000068912.13_1_1
chr2:53818451-53818773	+	ERLEC1_ENSG00000068912.13_1_2
chr11:64934093-64934463	+	PPP2R5B_ENSG00000068971.13_1_1
chr5:67168593-67168841	+	MAST4_ENSG00000069020.18_5_2
chr5:67169297-67169529	+	MAST4_ENSG00000069020.18_5_3
chr17:73338063-73338286	-	SDK2_ENSG00000069188.16_1_1
chr17:73334441-73334721	-	SDK2_ENSG00000069188.16_1_2
chr1:229441359-229441634	-	NUP133_ENSG00000069248.11_1_2
chr16:46659768-46659974	-	VPS35_ENSG00000069329.15_1_2
chr16:46956437-46957114	-	DNAJA2_ENSG00000069345.11_1_1
chr19:44759694-44760035	+	BCL3_ENSG00000069399.13_1_1
chr1:6100781-6101166	+	KCNAB2_ENSG00000069424.14_3_1
chr12:9694776-9695047	+	CLEC2D_ENSG00000069493.14_2_1
chrX:44523685-44524189	-	FUNDC1_ENSG00000069509.5_1_1
chr15:60497321-60497648	-	RORA_ENSG00000069667.15_2_1
chr15:60488314-60488656	-	RORA_ENSG00000069667.15_2_4
chr11:640294-640632	+	DRD4_ENSG00000069696.6_1_1
chr15:52065841-52066208	+	MAPK6_ENSG00000069956.11_1_1
chr15:52122310-52122475	-	GNB5_ENSG00000069966.18_2_1
chr15:55205400-55205673	-	RAB27A_ENSG00000069974.15_1_1
chr15:55204006-55204244	-	RAB27A_ENSG00000069974.15_1_2
chr15:55203022-55203309	-	RAB27A_ENSG00000069974.15_1_4
chr22:17137539-17137920	-	CECR5_ENSG00000069998.12_1_1
chr22:19450645-19450698	-	UFD1L_ENSG00000070010.18_1_1
chr12:14612696-14613007	-	GUCY2C_ENSG00000070019.4_1_1
chr11:626330-626505	-	SCT_ENSG00000070031.3_1_1
chr3:149964931-149965280	-	PFN2_ENSG00000070087.13_2_1
chr4:99869331-99869497	+	DAPP1_ENSG00000070190.12_1_2
chr9:105394301-105394355	+	SLC44A1_ENSG00000070214.15_1_3
chr9:105438317-105438485	+	SLC44A1_ENSG00000070214.15_2_1
chr19:683054-683325	+	FSTL3_ENSG00000070404.9_1_2
chr22:19038022-19038148	-	DGCR2_ENSG00000070413.19_1_1
chr22:19036315-19036656	-	DGCR2_ENSG00000070413.19_1_2
chr3:126437636-126437993	-	ZXDC_ENSG00000070476.14_2_2
chr17:76712583-76713148	-	JMJD6_ENSG00000070495.14_2_2
chr17:76637494-76637707	-	ST6GALNAC1_ENSG00000070526.14_2_1
chr17:68421346-68421621	-	WIPI1_ENSG00000070540.12_2_1
chr9:35736900-35737254	-	GBA2_ENSG00000070610.14_1_1
chr5:150557841-150558202	+	NDST1_ENSG00000070614.14_1_1
chr7:97852155-97852444	-	ASNS_ENSG00000070669.16_1_1
chr8:100704876-100705032	-	PABPC1_ENSG00000070756.14_1_1
chr8:100704224-100704381	-	PABPC1_ENSG00000070756.14_2_1
chr1:45343962-45344183	-	TESK2_ENSG00000070759.16_1_1
chr16:58113618-58113984	-	CFAP20_ENSG00000070761.7_1_1
chr1:44874580-44874800	-	EIF2B3_ENSG00000070785.16_1_1
chr1:44850825-44850979	-	EIF2B3_ENSG00000070785.16_2_1
chr1:22092151-22092309	+	CDC42_ENSG00000070831.15_2_2
chr1:22092543-22092915	+	CDC42_ENSG00000070831.15_2_3
chr7:24798373-24798535	-	OSBPL3_ENSG00000070882.12_1_2
chr7:24796595-24796861	-	OSBPL3_ENSG00000070882.12_1_4
chr16:56914247-56914530	+	SLC12A3_ENSG00000070915.9_1_1
chr3:8879960-8880208	-	RAD18_ENSG00000070950.9_3_2
chr12:89588136-89588341	-	ATP2B1_ENSG00000070961.15_1_4
chr2:101891198-101891438	+	MAP4K4_ENSG00000071054.16_1_1
chr2:101892518-101892691	+	MAP4K4_ENSG00000071054.16_1_3
chr2:101894410-101894597	+	MAP4K4_ENSG00000071054.16_1_4
chr2:98725950-98726330	-	MGAT4A_ENSG00000071073.12_1_1
chr2:101005975-101006143	+	RPL31_ENSG00000071082.10_1_2
chr2:101017956-101018091	+	RPL31_ENSG00000071082.10_2_1
chr2:101019200-101019715	+	RPL31_ENSG00000071082.10_3_1
chr2:101023701-101023957	+	RPL31_ENSG00000071082.10_4_1
chr4:10075211-10075461	-	WDR1_ENSG00000071127.16_1_1
chr4:10074383-10074812	-	WDR1_ENSG00000071127.16_1_2
chr7:17882403-17882704	-	SNX13_ENSG00000071189.21_1_1
chr7:17793472-17793715	-	SNX13_ENSG00000071189.21_2_1
chr7:17792903-17793287	-	SNX13_ENSG00000071189.21_2_2
chr7:17790828-17791034	-	SNX13_ENSG00000071189.21_2_4
chr4:148072407-148072770	+	ARHGAP10_ENSG00000071205.11_1_1
chr6:166409474-166409717	-	RPS6KA2_ENSG00000071242.11_1_3
chr14:76782633-76782979	+	VASH1_ENSG00000071246.10_2_1
chr7:73694033-73694121	+	WBSCR22_ENSG00000071462.11_2_1
chr19:1611039-1611580	-	TCF3_ENSG00000071564.14_3_2
chr2:12742359-12742710	+	TRIB2_ENSG00000071575.11_2_2
chr19:1576688-1577061	-	MBD3_ENSG00000071655.17_2_1
chr3:149030187-149030476	-	HLTF_ENSG00000071794.15_1_1
chrX:154450063-154450628	+	FAM50A_ENSG00000071859.14_1_1
chrX:154506177-154506558	-	FAM3A_ENSG00000071889.16_3_1
chr8:144393250-144393759	-	CPSF1_ENSG00000071894.15_1_1
chr2:171557780-171558115	+	CYBRD1_ENSG00000071967.11_1_3
chr6:170581826-170582033	-	PDCD2_ENSG00000071994.10_2_1
chr6:170577182-170577686	-	PDCD2_ENSG00000071994.10_4_1
chr14:67676883-67677177	-	RDH11_ENSG00000072042.12_1_2
chr14:68874205-68874995	-	ACTN1_ENSG00000072110.13_1_1
chr14:67748204-67748504	-	ZFYVE26_ENSG00000072121.15_3_1
chr14:67746575-67746872	-	ZFYVE26_ENSG00000072121.15_3_2
chr2:130375050-130375385	+	PTPN18_ENSG00000072135.12_1_2
chr2:127638447-127638809	-	LIMS2_ENSG00000072163.19_1_1
chr3:196049299-196049646	-	TFRC_ENSG00000072274.12_1_1
chr10:58369230-58369577	+	UBE2D1_ENSG00000072401.14_1_1
chr10:58370470-58370656	+	UBE2D1_ENSG00000072401.14_1_2
chr14:67335505-67335740	+	MPP5_ENSG00000072415.8_2_2
chr10:60869501-60869731	-	RHOBTB1_ENSG00000072422.16_1_1
chrX:53378008-53378333	-	SMC1A_ENSG00000072501.17_1_1
chrX:53374258-53374420	-	SMC1A_ENSG00000072501.17_1_3
chrX:53431281-53431589	-	HSD17B10_ENSG00000072506.12_1_1
chr11:63910685-63910998	+	MARK2_ENSG00000072518.20_1_2
chr12:132840377-132840812	-	CHFR_ENSG00000072609.17_3_2
chr12:132832448-132832904	-	CHFR_ENSG00000072609.17_3_4
chr1:161677607-161678009	+	FCGR2B_ENSG00000072694.20_1_1
chr3:3130386-3130605	+	TRNT1_ENSG00000072756.16_1_1
chr5:172043649-172043978	-	STK10_ENSG00000072786.12_1_1
chr5:172043251-172043302	-	STK10_ENSG00000072786.12_1_2
chr5:172042154-172042368	-	STK10_ENSG00000072786.12_1_3
chr5:171909902-171910593	-	FBXW11_ENSG00000072803.17_2_1
chr17:5474303-5474676	-	DERL2_ENSG00000072849.10_3_1
chr3:113629176-113629547	+	SIDT1_ENSG00000072858.10_1_1
chr16:15726116-15726208	+	NDE1_ENSG00000072864.13_3_2
chr19:16689688-16689964	+	TMEM38A_ENSG00000072954.6_1_2
chr19:16234958-16235327	+	AP1M1_ENSG00000072958.8_2_1
chr19:16244629-16244791	+	AP1M1_ENSG00000072958.8_2_5
chr19:44663234-44663558	+	PVR_ENSG00000073008.14_2_2
chr19:43543324-43543662	-	XRCC1_ENSG00000073050.11_1_1
chr12:124777672-124778009	-	SCARB1_ENSG00000073060.15_3_1
chr22:50217243-50217634	+	SELO_ENSG00000073169.13_1_1
chr17:35132110-35132418	-	NLE1_ENSG00000073536.17_1_1
chr5:256365-256675	+	SDHA_ENSG00000073578.16_1_1
chr17:40628783-40628981	-	SMARCE1_ENSG00000073584.18_4_1
chr17:39904650-39904886	-	GSDMB_ENSG00000073605.18_2_1
chr12:280264-280351	-	KDM5A_ENSG00000073614.12_1_2
chr1:186671844-186672373	-	PTGS2_ENSG00000073756.11_1_3
chr17:47745747-47746097	+	TBX21_ENSG00000073861.2_1_1
chr11:86014842-86014938	-	PICALM_ENSG00000073921.17_1_1
chr11:85957680-85958035	-	PICALM_ENSG00000073921.17_4_1
chr17:46757089-46757450	+	NSF_ENSG00000073969.18_1_1
chr2:121337813-121338334	-	CLASP1_ENSG00000074054.17_1_3
chr16:1771943-1772257	-	MRPS34_ENSG00000074071.14_1_1
chr11:18468891-18469254	-	TSG101_ENSG00000074319.12_2_1
chr17:3812202-3812564	-	NCBP3_ENSG00000074356.16_1_1
chr17:3811641-3812019	-	NCBP3_ENSG00000074356.16_1_2
chr17:3806816-3807082	-	NCBP3_ENSG00000074356.16_1_4
chr17:3923863-3924244	-	ATP2A3_ENSG00000074370.17_1_1
chr3:127689120-127689395	-	MGLL_ENSG00000074416.13_1_2
chr2:218662936-218663435	+	BCS1L_ENSG00000074582.12_1_1
chr15:65445072-65445196	-	DPP8_ENSG00000074603.18_1_2
chr15:65442521-65442795	-	DPP8_ENSG00000074603.18_1_3
chr18:58985589-58985923	+	ZNF532_ENSG00000074657.13_2_2
chr17:1633919-1634193	-	SCARF1_ENSG00000074660.15_1_1
chr18:59331017-59331103	-	LMAN1_ENSG00000074695.5_1_1
chr18:59327855-59328182	-	LMAN1_ENSG00000074695.5_1_3
chr6:154158782-154159251	-	IPCEF1_ENSG00000074706.13_1_1
chr6:154158172-154158395	-	IPCEF1_ENSG00000074706.13_1_2
chr6:154154660-154155024	-	IPCEF1_ENSG00000074706.13_1_3
chr17:4004502-4004828	-	ZZEF1_ENSG00000074755.14_1_2
chr1:8861020-8861393	-	ENO1_ENSG00000074800.13_1_1
chr19:4657566-4657935	-	MYDGF_ENSG00000074842.7_2_1
chr19:17323306-17323518	-	ANO8_ENSG00000074855.10_1_1
chr6:112070764-112071352	-	TUBE1_ENSG00000074935.13_1_1
chr15:66336823-66337151	-	TIPIN_ENSG00000075131.9_1_1
chr7:88206297-88206504	-	SRI_ENSG00000075142.13_2_1
chr7:88205219-88205404	-	SRI_ENSG00000075142.13_2_2
chr12:102074230-102074465	-	NUP37_ENSG00000075188.8_1_1
chr7:80744125-80744326	-	SEMA3C_ENSG00000075223.13_2_1
chr7:80742608-80742855	-	SEMA3C_ENSG00000075223.13_2_3
chr11:108147298-108147562	+	ACAT1_ENSG00000075239.13_3_1
chr22:46679384-46679781	+	GRAMD4_ENSG00000075240.16_1_1
chr22:46361237-46361540	-	CELSR1_ENSG00000075275.16_2_1
chr2:71434771-71435035	+	ZNF638_ENSG00000075292.18_2_1
chr7:87834572-87835095	-	SLC25A40_ENSG00000075303.12_2_2
chr16:89707156-89707525	-	VPS9D1_ENSG00000075399.13_1_1
chr14:103503521-103503767	+	MARK3_ENSG00000075413.17_1_2
chr3:172186941-172187260	+	FNDC3B_ENSG00000075420.12_1_1
chr3:172400332-172400650	+	FNDC3B_ENSG00000075420.12_2_4
chr2:28412615-28412910	+	FOSL2_ENSG00000075426.11_1_1
chr2:28416330-28416678	+	FOSL2_ENSG00000075426.11_1_2
chr2:28417036-28417211	+	FOSL2_ENSG00000075426.11_1_3
chr4:48499339-48499581	-	FRYL_ENSG00000075539.13_3_1
chr4:48498586-48498737	-	FRYL_ENSG00000075539.13_3_2
chr2:97756350-97756725	-	TMEM131_ENSG00000075568.16_1_1
chr7:5606266-5606631	+	FSCN1_ENSG00000075618.17_1_1
chr7:5527175-5527541	-	ACTB_ENSG00000075624.13_1_1
chr3:171600944-171601163	-	PLD1_ENSG00000075651.15_3_1
chr3:197043025-197043234	-	DLG1_ENSG00000075711.20_1_1
chr3:128813750-128814289	+	RAB7A_ENSG00000075785.12_1_1
chr7:107618370-107618587	+	BCAP29_ENSG00000075790.10_3_1
chr7:107619621-107619680	+	BCAP29_ENSG00000075790.10_3_3
chr7:107620145-107620417	+	BCAP29_ENSG00000075790.10_3_4
chr7:107621644-107621825	+	BCAP29_ENSG00000075790.10_3_5
chr7:107623066-107623214	+	BCAP29_ENSG00000075790.10_3_6
chr10:100486692-100487037	-	SEC31B_ENSG00000075826.16_1_1
chr2:143238122-143238198	+	ARHGAP15_ENSG00000075884.12_1_1
chr2:143768022-143768329	+	ARHGAP15_ENSG00000075884.12_2_1
chr3:45011260-45011454	+	EXOSC7_ENSG00000075914.12_1_1
chr1:169921384-169921739	-	KIFAP3_ENSG00000075945.12_1_1
chr3:12583343-12583676	+	MKRN2_ENSG00000075975.15_1_1
chr2:135840468-135840806	-	MCM6_ENSG00000076003.4_1_1
chr11:114407588-114407907	+	RBM7_ENSG00000076053.10_2_1
chr11:114408530-114408861	+	RBM7_ENSG00000076053.10_2_2
chr12:56598460-56598670	-	BAZ2A_ENSG00000076108.11_2_1
chr12:56595952-56596372	-	BAZ2A_ENSG00000076108.11_2_2
chr1:173786472-173786691	+	KLHL20_ENSG00000076321.10_1_2
chr8:80037812-80037945	-	TPD52_ENSG00000076554.15_2_1
chr8:80972266-80972339	-	PAG1_ENSG00000076641.4_1_2
chr8:80967867-80968139	-	PAG1_ENSG00000076641.4_1_4
chr19:33130158-33130328	+	GPATCH1_ENSG00000076650.6_1_1
chr19:10333791-10334267	-	ICAM3_ENSG00000076662.9_1_1
chr10:103088108-103088514	-	NT5C2_ENSG00000076685.18_3_1
chrX:132381318-132381401	-	MBNL3_ENSG00000076770.14_1_1
chrX:132379287-132379644	-	MBNL3_ENSG00000076770.14_2_1
chrX:132369400-132369650	-	MBNL3_ENSG00000076770.14_2_5
chr19:41907111-41907423	+	ARHGEF1_ENSG00000076928.17_2_1
chr19:41929783-41930113	+	ARHGEF1_ENSG00000076928.17_3_1
chr19:7914125-7914438	+	MAP2K7_ENSG00000076984.17_1_2
chr2:233392103-233392320	+	DGKD_ENSG00000077044.10_1_1
chr10:96521528-96521735	-	TM9SF3_ENSG00000077147.14_1_1
chr10:96520733-96521318	-	TM9SF3_ENSG00000077147.14_1_2
chr10:96518186-96518439	-	TM9SF3_ENSG00000077147.14_1_3
chr10:102402095-102402477	+	NFKB2_ENSG00000077150.18_1_1
chr1:202331671-202331936	-	UBE2T_ENSG00000077152.9_1_1
chr1:202588262-202588533	+	PPP1R12B_ENSG00000077157.21_1_2
chr2:182739721-182740173	+	DNAJC10_ENSG00000077232.16_1_1
chr2:182740316-182740453	+	DNAJC10_ENSG00000077232.16_2_1
chr2:182762726-182762868	+	DNAJC10_ENSG00000077232.16_3_1
chr16:27460644-27461013	-	GTF3C1_ENSG00000077235.17_1_1
chr1:77713153-77713246	-	USP33_ENSG00000077254.14_1_1
chr1:77696007-77696358	-	USP33_ENSG00000077254.14_4_1
chr19:41386389-41386702	-	EXOSC5_ENSG00000077348.8_1_1
chr10:26501033-26501193	+	APBB1IP_ENSG00000077420.15_1_1
chr10:26567444-26567757	+	APBB1IP_ENSG00000077420.15_2_1
chr7:100574041-100574353	-	LRCH4_ENSG00000077454.15_2_1
chr11:95778851-95779141	-	FAM76B_ENSG00000077458.12_1_1
chr11:95770395-95770687	-	FAM76B_ENSG00000077458.12_2_1
chr11:95768983-95769303	-	FAM76B_ENSG00000077458.12_2_2
chr19:4174123-4174505	-	SIRT6_ENSG00000077463.14_1_1
chr11:74642224-74642709	+	POLD3_ENSG00000077514.8_1_3
chr1:19338817-19339596	-	CAPZB_ENSG00000077549.17_2_1
chr4:128863595-128864054	+	JADE1_ENSG00000077684.15_1_2
chr4:128864295-128864511	+	JADE1_ENSG00000077684.15_1_3
chr4:128874930-128875139	+	JADE1_ENSG00000077684.15_2_3
chrX:119454099-119454448	+	SLC25A43_ENSG00000077713.18_1_1
chrX:119583136-119583339	+	UBE2A_ENSG00000077721.15_1_1
chrX:119584056-119584400	+	UBE2A_ENSG00000077721.15_1_2
chr8:38412810-38413188	-	FGFR1_ENSG00000077782.19_4_1
chr20:24959641-24959923	+	CST7_ENSG00000077984.5_1_1
chr18:46810523-46810681	-	PIAS2_ENSG00000078043.15_3_2
chrX:47565726-47565831	+	ARAF_ENSG00000078061.12_1_1
chr3:183015259-183015555	-	MCCC1_ENSG00000078070.12_2_1
chr18:42081142-42081392	+	PIK3C3_ENSG00000078142.11_3_1
chr12:4352816-4353172	+	TIGAR_ENSG00000078237.6_1_1
chr14:101766222-101766980	+	PPP2R5C_ENSG00000078304.19_1_1
chr14:101836218-101836529	+	PPP2R5C_ENSG00000078304.19_3_1
chr14:101906412-101906599	+	PPP2R5C_ENSG00000078304.19_4_1
chr14:101912404-101912593	+	PPP2R5C_ENSG00000078304.19_5_1
chr1:1786834-1787032	-	GNB1_ENSG00000078369.17_1_1
chr1:1785318-1785659	-	GNB1_ENSG00000078369.17_1_3
chr7:27162596-27162903	-	HOXA9_ENSG00000078399.16_2_1
chr10:21556803-21557160	+	MLLT10_ENSG00000078403.16_1_1
chr10:21743117-21743637	+	MLLT10_ENSG00000078403.16_2_2
chr7:100400912-100401250	-	ZCWPW1_ENSG00000078487.17_1_1
chrX:78961536-78962011	+	P2RY10_ENSG00000078589.12_1_1
chrX:79360416-79360739	-	ITM2A_ENSG00000078596.10_1_2
chr8:42405506-42405868	+	VDAC3_ENSG00000078668.13_2_1
chr8:18027673-18027864	+	PCM1_ENSG00000078674.17_2_1
chr8:18029662-18029872	+	PCM1_ENSG00000078674.17_2_3
chr17:78107163-78107378	+	TNRC6C_ENSG00000078687.17_1_2
chr20:33644932-33645201	+	CBFA2T2_ENSG00000078699.21_2_1
chr20:33649692-33649994	+	CBFA2T2_ENSG00000078699.21_2_3
chr20:34509078-34509355	+	ITCH_ENSG00000078747.13_1_3
chr20:34511086-34511326	+	ITCH_ENSG00000078747.13_1_5
chr20:34713086-34713374	+	TP53INP2_ENSG00000078804.12_1_1
chr11:1274442-1274704	-	TOLLIP_ENSG00000078902.15_2_2
chr7:43955811-43956098	+	UBE2D4_ENSG00000078967.12_4_2
chr18:225196-225377	-	THOC1_ENSG00000079134.11_2_1
chr18:214378-214888	-	THOC1_ENSG00000079134.11_4_1
chr2:178465631-178465903	-	FKBP7_ENSG00000079150.17_2_1
chr2:216205203-216205404	+	XRCC5_ENSG00000079246.15_1_1
chr2:216205939-216206243	+	XRCC5_ENSG00000079246.15_1_2
chr2:230238764-230239043	+	SP140_ENSG00000079263.18_1_1
chr2:230312833-230313206	+	SP140_ENSG00000079263.18_2_1
chr1:46580457-46580610	-	MKNK1_ENSG00000079277.19_1_1
chr1:46557414-46557783	-	MKNK1_ENSG00000079277.19_2_1
chr19:1815250-1815617	-	REXO1_ENSG00000079313.12_1_1
chr10:70157704-70157840	-	SAR1A_ENSG00000079332.14_1_1
chr10:70150250-70150550	-	SAR1A_ENSG00000079332.14_2_1
chr1:100484437-100484622	+	CDC14A_ENSG00000079335.18_1_1
chr1:100519878-100520253	+	CDC14A_ENSG00000079335.18_3_2
chr19:42295404-42295800	+	CIC_ENSG00000079432.7_1_1
chr19:42401578-42402028	-	LIPE_ENSG00000079435.9_1_1
chr19:42297052-42297341	-	PAFAH1B3_ENSG00000079462.7_1_1
chr2:15630807-15631080	+	DDX1_ENSG00000079785.14_1_1
chr6:130839386-130839692	-	EPB41L2_ENSG00000079819.17_2_1
chr6:132460666-132460828	-	STX7_ENSG00000079950.13_2_1
chr6:132459610-132460081	-	STX7_ENSG00000079950.13_2_2
chr6:132458014-132458215	-	STX7_ENSG00000079950.13_2_3
chr6:132450526-132450659	-	STX7_ENSG00000079950.13_2_5
chr6:132449569-132449803	-	STX7_ENSG00000079950.13_2_6
chr22:50772157-50772249	-	RABL2B_ENSG00000079974.17_1_1
chr19:10486151-10486516	-	KEAP1_ENSG00000079999.13_1_1
chr6:73417127-73417454	+	DDX43_ENSG00000080007.7_1_1
chr20:46349757-46350294	-	SLC35C2_ENSG00000080189.14_1_1
chr3:97944673-97944950	+	CRYBG3_ENSG00000080200.9_1_1
chr9:3218373-3218602	-	RFX3_ENSG00000080298.15_5_6
chr12:71786272-71786600	+	RAB21_ENSG00000080371.5_1_1
chr12:71787003-71787402	+	RAB21_ENSG00000080371.5_1_2
chr12:71789776-71789906	+	RAB21_ENSG00000080371.5_1_3
chr12:71798193-71798494	+	RAB21_ENSG00000080371.5_1_6
chr16:30739788-30740088	+	SRCAP_ENSG00000080603.16_2_1
chr9:2804177-2804439	-	PUM3_ENSG00000080608.9_1_1
chr7:135361836-135362178	-	CNOT4_ENSG00000080802.18_3_1
chr14:73173596-73174109	+	PSEN1_ENSG00000080815.18_1_1
chr3:98579503-98579895	-	CPOX_ENSG00000080819.6_1_1
chr3:98515513-98515839	-	CLDND1_ENSG00000080822.16_1_1
chr3:98500830-98501171	-	CLDND1_ENSG00000080822.16_2_1
chr14:102228897-102229147	-	MOK_ENSG00000080823.21_6_1
chr14:102081123-102081363	-	HSP90AA1_ENSG00000080824.18_1_1
chr20:36996765-36996862	-	RBL1_ENSG00000080839.11_2_1
chr20:36528279-36528605	+	DLGAP4_ENSG00000080845.17_1_2
chr18:2616485-2616606	+	NDC80_ENSG00000080986.12_3_1
chr1:113761959-113762092	-	RSBN1_ENSG00000081019.13_1_3
chr1:113683398-113683624	+	MAGI3_ENSG00000081026.18_1_1
chr4:74097068-74097426	-	CXCL2_ENSG00000081041.8_1_1
chr5:134142271-134142375	+	TCF7_ENSG00000081059.19_1_1
chr6:108042854-108043318	-	OSTM1_ENSG00000081087.14_1_1
chr3:101585460-101585681	+	PCNP_ENSG00000081154.11_1_1
chr14:69241993-69242307	+	EXD2_ENSG00000081177.18_1_1
chr14:67650875-67651127	+	ARG2_ENSG00000081181.7_1_1
chr5:88721738-88721889	-	MEF2C_ENSG00000081189.14_1_2
chr5:88718324-88718532	-	MEF2C_ENSG00000081189.14_1_5
chr1:198692623-198693162	+	PTPRC_ENSG00000081237.18_1_1
chr1:198756340-198756573	+	PTPRC_ENSG00000081237.18_3_1
chr1:198756734-198757236	+	PTPRC_ENSG00000081237.18_3_2
chr3:132676472-132676608	+	UBA5_ENSG00000081307.12_1_1
chr2:196156408-196156619	-	STK17B_ENSG00000081320.10_1_1
chr2:196156140-196156287	-	STK17B_ENSG00000081320.10_1_2
chr2:196137219-196137492	-	STK17B_ENSG00000081320.10_2_1
chr2:196133741-196134099	-	STK17B_ENSG00000081320.10_2_2
chr9:96758067-96758378	-	ZNF510_ENSG00000081386.12_1_1
chr1:227732187-227732643	-	JMJD4_ENSG00000081692.12_1_1
chr12:125142951-125143301	+	AACS_ENSG00000081760.16_1_1
chr5:141939789-141940120	+	KIAA0141_ENSG00000081791.8_1_2
chr1:53929971-53930117	-	HSPB11_ENSG00000081870.11_1_1
chr1:53923852-53923924	-	HSPB11_ENSG00000081870.11_2_1
chr1:53921568-53921847	-	HSPB11_ENSG00000081870.11_3_1
chr1:53916628-53916871	-	HSPB11_ENSG00000081870.11_4_1
chr7:151238974-151239147	-	SMARCD3_ENSG00000082014.16_1_1
chr5:39107151-39107456	-	FYB_ENSG00000082074.15_1_1
chr5:39105301-39105591	-	FYB_ENSG00000082074.15_1_2
chr2:201480402-201480812	+	STRADB_ENSG00000082146.12_1_1
chr2:200822290-200822511	+	BZW1_ENSG00000082153.17_1_1
chr2:200823387-200823803	+	BZW1_ENSG00000082153.17_1_2
chr5:34019769-34020007	-	C1QTNF3_ENSG00000082196.20_1_1
chr18:50947498-50947874	+	ME2_ENSG00000082212.11_1_1
chr18:50953944-50954202	+	ME2_ENSG00000082212.11_1_2
chr2:164684855-164685166	-	COBLL1_ENSG00000082438.15_1_1
chrX:70504097-70504277	+	DLG3_ENSG00000082458.11_1_2
chr1:211372422-211372799	+	TRAF5_ENSG00000082512.14_1_1
chr1:211374469-211374874	+	TRAF5_ENSG00000082512.14_1_2
chr5:154887512-154887896	-	GEMIN5_ENSG00000082516.8_1_1
chr17:48061137-48061432	+	NFE2L1_ENSG00000082641.15_1_3
chr3:119826612-119827014	-	GSK3B_ENSG00000082701.14_1_1
chr3:119821390-119821643	-	GSK3B_ENSG00000082701.14_1_2
chr3:124763051-124763400	-	ITGB5_ENSG00000082781.11_1_1
chr12:1495590-1495890	+	ERC1_ENSG00000082805.19_4_3
chr2:61477960-61478298	-	XPO1_ENSG00000082898.16_1_1
chr3:149961568-149961654	+	RNF13_ENSG00000082996.19_2_2
chr3:149961781-149962083	+	RNF13_ENSG00000082996.19_2_3
chr16:23603238-23603467	-	PALB2_ENSG00000083093.9_1_1
chr6:89635950-89636035	-	LYRM2_ENSG00000083099.10_1_3
chr6:89621480-89621714	-	LYRM2_ENSG00000083099.10_2_1
chr6:80345982-80346254	+	BCKDHB_ENSG00000083123.14_2_2
chr8:41929543-41929782	-	KAT6A_ENSG00000083168.9_2_2
chr9:86287764-86288271	-	ZCCHC6_ENSG00000083223.17_3_2
chr17:19774854-19775417	-	ULK2_ENSG00000083290.19_1_2
chr17:19774223-19774489	-	ULK2_ENSG00000083290.19_1_3
chr17:19770872-19771091	-	ULK2_ENSG00000083290.19_2_1
chr5:72905348-72905524	+	TNPO1_ENSG00000083312.17_1_1
chr5:72914032-72914385	+	TNPO1_ENSG00000083312.17_2_2
chr1:11975122-11975535	+	PLOD1_ENSG00000083444.16_1_1
chr13:72759027-72759375	-	DIS3_ENSG00000083520.14_1_1
chr13:72753770-72753997	-	DIS3_ENSG00000083520.14_1_4
chr13:73015915-73016389	+	PIBF1_ENSG00000083535.15_2_1
chr13:60567525-60567720	+	TDRD3_ENSG00000083544.13_1_1
chr13:60573637-60573859	+	TDRD3_ENSG00000083544.13_2_1
chr13:44941054-44941297	-	NUFIP1_ENSG00000083635.7_1_1
chr5:41731623-41731761	-	OXCT1_ENSG00000083720.12_1_1
chr5:41730093-41730434	-	OXCT1_ENSG00000083720.12_1_2
chrX:55758423-55758772	+	RRAGB_ENSG00000083750.12_1_1
chr19:58498357-58498805	-	SLC27A5_ENSG00000083807.9_1_1
chr19:58473027-58473417	+	ZNF324_ENSG00000083812.11_2_1
chr19:57719765-57720130	-	ZNF671_ENSG00000083814.13_1_1
chr19:57571627-57571879	-	ZNF416_ENSG00000083817.8_1_1
chr19:57780224-57780590	+	ZNF586_ENSG00000083828.15_1_1
chr19:58480868-58481183	+	ZNF446_ENSG00000083838.15_1_1
chr19:57193908-57194076	+	ZNF264_ENSG00000083844.10_1_1
chr19:57194742-57194936	+	ZNF264_ENSG00000083844.10_2_1
chr19:57212634-57213217	+	ZNF264_ENSG00000083844.10_3_1
chr19:57222522-57222808	+	ZNF264_ENSG00000083844.10_3_6
chr19:58394500-58394798	+	RPS5_ENSG00000083845.8_1_1
chr3:87255182-87255436	+	CHMP2B_ENSG00000083937.8_1_3
chr1:39763677-39763901	+	PPIE_ENSG00000084072.16_1_1
chr1:40293693-40294158	+	ZMPSTE24_ENSG00000084073.8_1_1
chr4:56963380-56963642	-	NOA1_ENSG00000084092.6_1_1
chr4:56929865-56930488	+	REST_ENSG00000084093.15_2_1
chr4:56935480-56935812	+	REST_ENSG00000084093.15_3_1
chr12:95973422-95973984	-	HAL_ENSG00000084110.10_2_1
chr12:95972725-95972982	-	HAL_ENSG00000084110.10_2_2
chr12:108782730-108783058	-	SSH1_ENSG00000084112.14_2_2
chr12:13083126-13083398	+	FAM234B_ENSG00000084444.13_1_1
chr12:14786499-14786965	-	WBP11_ENSG00000084463.7_1_1
chr1:32197897-32198276	+	TXLNA_ENSG00000084652.15_1_1
chr2:24768940-24768996	+	NCOA1_ENSG00000084676.15_1_2
chr2:24770147-24770508	+	NCOA1_ENSG00000084676.15_1_3
chr2:27059235-27059484	+	AGBL5_ENSG00000084693.15_1_1
chr2:26134974-26135343	+	RAB10_ENSG00000084733.10_1_1
chr2:26136970-26137392	+	RAB10_ENSG00000084733.10_1_2
chr2:26190880-26191261	-	HADHA_ENSG00000084754.10_1_1
chr2:27243294-27243781	+	CAD_ENSG00000084774.13_1_1
chr11:33710064-33710315	-	CD59_ENSG00000085063.14_1_1
chr11:33709523-33709732	-	CD59_ENSG00000085063.14_1_2
chr11:33708767-33709237	-	CD59_ENSG00000085063.14_1_3
chr11:44620017-44620319	+	CD82_ENSG00000085117.11_1_2
chrX:77505752-77506038	-	ATRX_ENSG00000085224.21_4_2
chr5:69351756-69352156	-	AK6_ENSG00000085231.13_2_1
chr9:134909611-134909960	-	FCN1_ENSG00000085265.10_1_1
chr6:105322926-105323078	-	PREP_ENSG00000085377.13_1_1
chr6:105322311-105322577	-	PREP_ENSG00000085377.13_1_2
chr6:105277750-105278117	-	PREP_ENSG00000085377.13_2_1
chr18:12985353-12985688	+	SEH1L_ENSG00000085415.15_1_1
chr18:12987197-12987506	+	SEH1L_ENSG00000085415.15_1_2
chr1:108970257-108970567	-	WDR47_ENSG00000085433.15_1_1
chr2:223878525-223878637	-	WDFY1_ENSG00000085449.14_1_1
chr2:223875374-223875688	-	WDFY1_ENSG00000085449.14_1_3
chr1:108199887-108200218	-	SLC25A24_ENSG00000085491.15_1_1
chr6:161073506-161073575	+	MAP3K4_ENSG00000085511.19_1_1
chr7:100399799-100400074	+	PILRA_ENSG00000085514.15_1_1
chr7:87503910-87504239	-	ABCB1_ENSG00000085563.14_1_1
chr8:86558379-86558540	+	CPNE3_ENSG00000085719.12_1_1
chr16:15061113-15061374	-	RRN3_ENSG00000085721.12_2_1
chr16:15060047-15060398	-	RRN3_ENSG00000085721.12_2_2
chr11:70436179-70436546	+	CTTN_ENSG00000085733.15_1_1
chr8:38260634-38260786	+	DDHD2_ENSG00000085788.13_1_1
chr8:38261207-38261362	+	DDHD2_ENSG00000085788.13_1_2
chr8:38262422-38262710	+	DDHD2_ENSG00000085788.13_1_3
chr1:51287956-51288026	-	TTC39A_ENSG00000085831.15_3_1
chr1:51287344-51287612	-	TTC39A_ENSG00000085831.15_3_2
chr1:51354390-51354649	-	EPS15_ENSG00000085832.16_1_2
chr4:139704042-139704235	+	MGST2_ENSG00000085871.8_1_1
chr19:16517915-16518263	-	CHERP_ENSG00000085872.14_1_1
chr1:46188703-46189053	-	POMGNT1_ENSG00000085998.13_1_1
chr1:46035812-46036096	+	MAST2_ENSG00000086015.20_1_1
chr9:33039606-33039806	+	DNAJA1_ENSG00000086061.15_1_2
chr9:33110671-33111027	-	B4GALT1_ENSG00000086062.12_1_1
chr9:33280840-33281479	+	CHMP5_ENSG00000086065.13_1_1
chr9:33364939-33365574	+	NFX1_ENSG00000086102.18_2_1
chr9:33370790-33371112	+	NFX1_ENSG00000086102.18_3_2
chr5:62388554-62388960	-	DIM1_ENSG00000086189.9_2_1
chr5:62628203-62628566	+	IPO11_ENSG00000086200.16_2_2
chr7:6023825-6024209	-	EIF2AK1_ENSG00000086232.12_1_1
chr7:37896916-37897182	+	NME8_ENSG00000086288.11_1_1
chr7:37900264-37900390	+	NME8_ENSG00000086288.11_2_1
chr7:37951612-37951826	+	EPDR1_ENSG00000086289.11_2_1
chr10:13319067-13319331	-	SEPHS1_ENSG00000086475.14_1_1
chr10:13318162-13318310	-	SEPHS1_ENSG00000086475.14_1_2
chr10:13317487-13317786	-	SEPHS1_ENSG00000086475.14_1_3
chr16:367404-367758	-	MRPL28_ENSG00000086504.15_1_1
chr5:150690821-150691145	-	RBM22_ENSG00000086589.11_1_1
chr12:123597774-123598130	+	TMED2_ENSG00000086598.10_1_1
chr15:80138001-80138361	+	ZFAND6_ENSG00000086666.18_2_1
chrX:16841865-16842118	+	TXLNG_ENSG00000086712.12_1_1
chrX:16844166-16844484	+	TXLNG_ENSG00000086712.12_1_2
chr7:74229447-74229824	+	LAT2_ENSG00000086730.16_2_1
chrX:53532234-53532314	-	HUWE1_ENSG00000086758.15_1_3
chr11:113733222-113733694	-	ZW10_ENSG00000086827.8_2_1
chr11:111786335-111786496	-	ALG9_ENSG00000086848.14_5_1
chr4:8366385-8367047	-	ACOX3_ENSG00000087008.15_2_1
chr11:95834126-95834464	-	MMR2_ENSG00000087053.18_1_2
chr11:95832952-95833148	-	MMR2_ENSG00000087053.18_1_3
chr19:48875673-48876059	+	PPP1R15A_ENSG00000087074.7_1_1
chr7:100873187-100873430	+	TRIP6_ENSG00000087077.12_2_1
chr19:48966317-48966869	+	FTL_ENSG00000087086.14_1_1
chr7:100888105-100888642	+	SRRT_ENSG00000087087.18_1_1
chr19:48960842-48960986	+	BAX_ENSG00000087088.19_1_1
chr17:28047961-28048241	+	NLK_ENSG00000087095.12_1_1
chr17:28048624-28048854	+	NLK_ENSG00000087095.12_1_2
chr17:28196070-28196373	+	NLK_ENSG00000087095.12_2_3
chr17:44191833-44192188	-	ATXN7L3_ENSG00000087152.15_1_1
chr5:176905069-176905424	-	UIMC1_ENSG00000087206.16_1_1
chr16:56983639-56983847	+	CETP_ENSG00000087237.10_1_1
chr16:55541877-55541998	+	LPCAT2_ENSG00000087253.12_1_1
chr16:55582963-55583096	+	LPCAT2_ENSG00000087253.12_2_1
chr16:55584869-55585198	+	LPCAT2_ENSG00000087253.12_2_2
chr16:55586301-55586615	+	LPCAT2_ENSG00000087253.12_2_3
chr4:2937977-2938403	-	NOP14_ENSG00000087269.15_1_2
chr4:2928206-2928356	+	ADD1_ENSG00000087274.16_3_1
chr4:2929680-2930057	+	ADD1_ENSG00000087274.16_3_2
chr14:52004224-52004682	+	C14orf166_ENSG00000087302.8_1_1
chr14:52004932-52005093	-	NID2_ENSG00000087303.17_1_1
chr2:69879935-69880196	+	GMCL1_ENSG00000087338.4_1_2
chr2:69881050-69881337	+	GMCL1_ENSG00000087338.4_1_4
chr11:66068673-66068879	+	SF3B2_ENSG00000087365.15_1_1
chr12:27802719-27802990	+	KLHL42_ENSG00000087448.9_2_2
chr20:58910753-58911170	+	GNAS_ENSG00000087460.23_7_1
chr12:29341661-29341812	-	ERGIC2_ENSG00000087502.17_1_1
chr20:56369442-56369945	-	AURKA_ENSG00000087586.17_1_1
chr20:56458948-56459251	+	CASS4_ENSG00000087589.16_1_1
chr20:56459998-56460313	+	CASS4_ENSG00000087589.16_1_2
chr11:77872206-77872363	+	AAMDC_ENSG00000087884.14_1_1
chr19:5993580-5993896	-	RFX2_ENSG00000087903.12_1_2
chr17:62448611-62448872	+	METTL2A_ENSG00000087995.15_1_1
chr17:62449106-62449168	+	METTL2A_ENSG00000087995.15_1_2
chr19:54154272-54154349	+	CNOT3_ENSG00000088038.17_1_1
chr19:55014089-55014401	-	GP6_ENSG00000088053.11_1_1
chr2:117831155-117831275	+	DDX18_ENSG00000088205.12_1_2
chr2:117832023-117832342	+	DDX18_ENSG00000088205.12_1_4
chr19:6413193-6414212	-	KHSRP_ENSG00000088247.16_2_1
chr20:35115376-35115754	-	EDEM2_ENSG00000088298.12_1_1
chr20:32809089-32809236	+	DNM3B_ENSG00000088305.18_1_1
chr20:31944989-31945372	-	PDRG1_ENSG00000088356.5_1_1
chr13:98793519-98793851	-	DOCK9_ENSG00000088387.18_2_1
chr13:110892732-110893049	-	ANKRD10_ENSG00000088448.14_2_1
chr13:110878568-110878931	-	ANKRD10_ENSG00000088448.14_4_1
chr3:12734657-12734768	-	TMEM40_ENSG00000088726.15_1_1
chr3:47275261-47275465	-	KIF9_ENSG00000088727.12_1_1
chr20:6037107-6037356	+	CRLS1_ENSG00000088766.11_1_1
chr14:103733795-103734204	-	PPP1R13B_ENSG00000088808.16_2_1
chr20:4187375-4187722	+	SMOX_ENSG00000088826.17_1_1
chr20:1368988-1369364	-	FKBP1A_ENSG00000088832.15_3_1
chr20:1442307-1442367	-	NSFL1C_ENSG00000088833.17_2_2
chr20:3249354-3249685	-	C20orf194_ENSG00000088854.12_1_2
chr20:2491819-2492203	-	ZNF343_ENSG00000088876.11_1_1
chr20:2481867-2482170	-	ZNF343_ENSG00000088876.11_2_1
chr20:2794141-2794359	-	CPXM1_ENSG00000088882.7_1_1
chr20:21389457-21389804	+	XRN2_ENSG00000088930.7_1_1
chr20:21244276-21244367	+	KIZ_ENSG00000088970.15_1_1
chr12:120498107-120498479	+	DYNLL1_ENSG00000088986.10_2_1
chr20:17947407-17947621	-	SNX5_ENSG00000089006.16_2_1
chr20:17942235-17942397	-	SNX5_ENSG00000089006.16_3_1
chr20:17941639-17941960	-	SNX5_ENSG00000089006.16_3_2
chr20:1629178-1629545	-	SIRPG_ENSG00000089012.14_2_1
chr12:111842992-111843632	+	MAPKAPK5_ENSG00000089022.13_1_1
chr20:13728330-13728436	-	ESF1_ENSG00000089048.14_1_1
chr20:13714386-13714637	-	ESF1_ENSG00000089048.14_2_1
chr20:18487426-18487674	-	RBBP9_ENSG00000089050.15_1_3
chr20:18486618-18487170	-	RBBP9_ENSG00000089050.15_1_4
chr20:4854429-4854681	-	SLC23A2_ENSG00000089057.14_1_2
chr12:113299361-113299442	-	SLC8B1_ENSG00000089060.11_2_1
chr20:5099878-5100250	-	TMEM230_ENSG00000089063.14_1_1
chr20:18383467-18383658	-	DZANK1_ENSG00000089091.16_1_2
chr12:121429872-121430017	-	KDM2B_ENSG00000089094.17_4_1
chr20:13389439-13389811	-	TASP1_ENSG00000089123.15_2_1
chr12:112908800-112908914	+	OAS1_ENSG00000089127.12_1_1
chr12:112917598-112917898	+	OAS1_ENSG00000089127.12_3_1
chr12:120127312-120127640	-	GCN1_ENSG00000089154.10_1_1
chr12:120198492-120198595	-	RPLP0_ENSG00000089157.15_1_1
chr12:120197240-120197412	-	RPLP0_ENSG00000089157.15_2_1
chr12:120312943-120313163	+	SIRT4_ENSG00000089163.4_1_1
chr12:112898509-112898840	+	RPH3A_ENSG00000089169.14_1_2
chr20:5937871-5938215	-	TRM6_ENSG00000089195.14_1_1
chr12:111644125-111644445	-	BRAP_ENSG00000089234.15_1_1
chr12:111642223-111642638	-	BRAP_ENSG00000089234.15_1_2
chr12:112022597-112022975	+	ERP29_ENSG00000089248.6_1_1
chrX:70165923-70166301	+	IGBP1_ENSG00000089289.15_1_1
chr19:35164214-35164317	+	FXYD5_ENSG00000089327.14_2_1
chr16:4511338-4511703	-	CDIP1_ENSG00000089486.16_1_1
chr16:4510788-4511022	-	CDIP1_ENSG00000089486.16_1_2
chr16:66578867-66579071	+	CMM1_ENSG00000089505.17_2_1
chr11:62624852-62625197	-	GANAB_ENSG00000089597.16_3_1
chr19:19629504-19629850	-	GMIP_ENSG00000089639.10_1_1
chr12:6778243-6778442	+	LAG3_ENSG00000089692.8_2_1
chr12:6748019-6748369	-	MLF2_ENSG00000089693.10_2_1
chr14:94050940-94051300	-	DDX24_ENSG00000089737.15_1_1
chr14:64486859-64487195	-	ZBTB25_ENSG00000089775.11_1_1
chr14:64486497-64486694	-	ZBTB25_ENSG00000089775.11_1_2
chr14:64481577-64481854	-	ZBTB25_ENSG00000089775.11_1_4
chr14:64479133-64479375	-	ZBTB25_ENSG00000089775.11_1_5
chr14:64449413-64449608	-	ZBTB25_ENSG00000089775.11_2_1
chr19:40629446-40629809	+	LTBP4_ENSG00000090006.17_2_1
chr1:27098844-27099201	-	SLC9A1_ENSG00000090020.10_2_1
chr9:92079121-92079442	-	SPTLC1_ENSG00000090054.13_1_1
chr9:92032130-92032224	-	SPTLC1_ENSG00000090054.13_2_1
chr14:96532337-96532675	+	PAPOLA_ENSG00000090060.17_2_1
chr14:99510936-99511491	+	CCNK_ENSG00000090061.17_1_1
chr3:51957473-51957845	-	PCBP4_ENSG00000090097.20_1_1
chr1:192579572-192579986	+	RGS1_ENSG00000090104.11_2_1
chr16:30093933-30094016	-	YPEL3_ENSG00000090238.11_1_1
chr16:30092322-30092715	-	YPEL3_ENSG00000090238.11_2_1
chr7:140721922-140722225	+	NDUFB2_ENSG00000090266.12_3_1
chr1:26946131-26946388	+	NUDC_ENSG00000090273.13_1_1
chr19:10285548-10285730	+	ICAM1_ENSG00000090339.8_1_1
chr19:10286291-10286567	+	ICAM1_ENSG00000090339.8_1_2
chr19:46719526-46719911	-	STRN4_ENSG00000090372.14_2_1
chr12:66248329-66248578	+	IRAK3_ENSG00000090376.9_2_1
chr12:66253036-66253365	+	IRAK3_ENSG00000090376.9_2_2
chr1:20499476-20499831	-	MUL1_ENSG00000090432.6_1_1
chr16:4257129-4257578	-	TFAP4_ENSG00000090447.11_1_1
chr15:65117435-65118170	-	PDCD7_ENSG00000090470.14_1_1
chr15:64963040-64963398	-	SPG21_ENSG00000090487.10_1_1
chr3:186585435-186585772	+	DNAJB11_ENSG00000090520.11_1_1
chr3:189956832-189957168	-	P3H2_ENSG00000090530.9_1_1
chr16:1362874-1363318	+	GNPTG_ENSG00000090581.9_3_1
chr12:132768957-132769314	-	GOLGA3_ENSG00000090615.13_2_2
chr19:8262063-8262369	+	CERS4_ENSG00000090661.11_1_1
chr1:21728504-21728646	-	USP48_ENSG00000090686.15_1_1
chr1:21727887-21728194	-	USP48_ENSG00000090686.15_1_2
chr1:21678507-21678713	-	USP48_ENSG00000090686.15_2_2
chr16:70252387-70252719	-	AARS_ENSG00000090861.15_1_1
chr19:39425227-39425537	+	PLEKHG2_ENSG00000090924.14_1_1
chr19:39427862-39428157	+	PLEKHG2_ENSG00000090924.14_1_2
chr19:39508189-39508574	+	DLL3_ENSG00000090932.10_1_1
chr19:55487203-55487544	+	NAT14_ENSG00000090971.4_2_1
chr12:122983507-122983833	-	PITPNM2_ENSG00000090975.12_2_2
chr4:55904654-55905005	+	EXOC1_ENSG00000090989.17_1_1
chr5:146288788-146289159	+	RBM27_ENSG00000091009.7_1_1
chr12:76355429-76355625	-	OSBPL8_ENSG00000091039.16_1_1
chr12:76351846-76352139	-	OSBPL8_ENSG00000091039.16_1_3
chr7:76505597-76505969	+	DTX2_ENSG00000091073.19_1_1
chr7:105456584-105456856	-	PUS7_ENSG00000091127.13_1_2
chr18:57029385-57029744	+	WDR7_ENSG00000091157.13_2_2
chr18:56610927-56611077	-	TXNL1_ENSG00000091164.12_1_1
chr18:56602821-56603052	-	TXNL1_ENSG00000091164.12_2_1
chr3:32481376-32481621	-	CMM6_ENSG00000091317.7_1_3
chr2:172504733-172504933	+	ITGA6_ENSG00000091409.14_1_1
chr2:172505849-172506228	+	ITGA6_ENSG00000091409.14_1_2
chr2:173226831-173227115	+	AC013461.1_ENSG00000091436.16_1_3
chr1:241497699-241497946	-	FH_ENSG00000091483.6_1_1
chr4:25748384-25748551	-	SEL1L3_ENSG00000091490.10_4_1
chr4:25747458-25747815	-	SEL1L3_ENSG00000091490.10_4_2
chr3:133589877-133590239	+	CDV3_ENSG00000091527.15_1_1
chr17:18209276-18209397	+	ALKBH5_ENSG00000091542.8_1_1
chr17:18209568-18209923	+	ALKBH5_ENSG00000091542.8_1_2
chr17:5514201-5514517	-	NLRP1_ENSG00000091592.15_1_1
chr17:5501436-5501853	-	NLRP1_ENSG00000091592.15_2_1
chr17:5499459-5499789	-	NLRP1_ENSG00000091592.15_3_1
chr7:130018321-130018654	-	ZC3HC1_ENSG00000091732.15_2_1
chr17:44011219-44011569	-	TMEM101_ENSG00000091947.9_2_2
chr3:112362447-112362777	+	CD200_ENSG00000091972.18_1_2
chr14:20447098-20447257	-	OSGEP_ENSG00000092094.10_1_1
chr14:23346366-23346663	-	SLC22A17_ENSG00000092096.15_3_1
chr14:30722525-30722655	+	SCFD1_ENSG00000092108.20_2_1
chr14:30616306-30616771	+	G2E3_ENSG00000092140.14_1_1
chr14:30617533-30617741	+	G2E3_ENSG00000092140.14_1_2
chr14:31173071-31173190	-	HECTD1_ENSG00000092148.12_1_1
chr14:21351500-21351865	-	SUPT16H_ENSG00000092201.9_2_1
chr14:21488605-21488847	+	TOX4_ENSG00000092203.13_1_1
chr14:24239665-24240069	-	TINF2_ENSG00000092330.15_1_1
chr15:50560310-50560656	-	TRPM7_ENSG00000092439.13_2_1
chr15:43866679-43866987	+	WDR76_ENSG00000092470.11_1_1
chr15:43867103-43867371	+	WDR76_ENSG00000092470.11_1_2
chr15:42513216-42513517	+	SNAP23_ENSG00000092531.9_1_1
chr15:42515285-42515697	+	SNAP23_ENSG00000092531.9_2_1
chr1:119743934-119744213	+	PHGDH_ENSG00000092621.11_1_1
chr6:158766241-158766400	-	EZR_ENSG00000092820.17_1_2
chr6:158765765-158766127	-	EZR_ENSG00000092820.17_1_3
chr12:56160031-56160407	+	MYL6_ENSG00000092841.18_1_1
chr12:56161386-56161578	+	MYL6_ENSG00000092841.18_2_1
chr17:35009135-35009470	-	RFFL_ENSG00000092871.16_1_1
chr17:75827252-75827611	-	UNC13D_ENSG00000092929.11_2_1
chr17:76778360-76778695	+	MFSD11_ENSG00000092931.11_3_1
chr8:26657642-26658174	+	DPYSL2_ENSG00000092964.17_1_1
chr1:217609805-217610018	-	GPATCH2_ENSG00000092978.10_1_1
chr22:45184686-45184792	+	NUP50_ENSG00000093000.18_2_1
chr22:45185310-45185548	+	NUP50_ENSG00000093000.18_2_2
chr22:45187662-45187961	+	NUP50_ENSG00000093000.18_2_4
chr22:17179313-17179697	-	CECR1_ENSG00000093072.15_1_1
chr6:132722869-132723098	-	VNN3_ENSG00000093134.14_4_2
chr6:127314537-127314872	-	ECHDC1_ENSG00000093144.18_2_1
chr6:127289834-127290165	-	ECHDC1_ENSG00000093144.18_4_1
chr6:127288742-127289062	-	ECHDC1_ENSG00000093144.18_4_2
chr3:37053031-37053396	-	LRRFIP2_ENSG00000093167.17_1_2
chr3:42551089-42551239	-	SEC22C_ENSG00000093183.13_2_2
chr3:42547996-42548328	-	SEC22C_ENSG00000093183.13_2_3
chrX:48824578-48824954	+	HDAC6_ENSG00000094631.18_1_1
chr17:40302611-40302784	+	CDC6_ENSG00000094804.9_1_1
chrX:75304201-75304741	+	UPRT_ENSG00000094841.13_1_1
chr5:138205921-138206169	-	CDC23_ENSG00000094880.10_2_1
chr12:53307471-53308098	-	AAAS_ENSG00000094914.12_1_1
chr12:54241086-54241281	-	CBX5_ENSG00000094916.14_1_2
chr12:54240507-54240741	-	CBX5_ENSG00000094916.14_1_3
chr1:172611463-172611790	+	SUCO_ENSG00000094975.13_1_1
chr2:47482831-47483219	+	MSH2_ENSG00000095002.13_1_1
chr5:56895628-56896107	+	MAP3K1_ENSG00000095015.5_1_2
chr19:12763016-12763382	-	HOOK2_ENSG00000095066.11_1_1
chr11:118602544-118602925	+	ARCN1_ENSG00000095139.13_1_1
chr9:105773909-105773971	+	TMEM38B_ENSG00000095209.11_2_1
chr9:105774839-105775283	+	TMEM38B_ENSG00000095209.11_2_2
chr9:105775486-105775748	+	TMEM38B_ENSG00000095209.11_2_3
chr9:120817427-120817760	-	PSMD5_ENSG00000095261.9_1_1
chr9:120816150-120816713	-	PSMD5_ENSG00000095261.9_1_2
chr9:122392940-122393293	+	PTGS1_ENSG00000095303.14_1_1
chr9:122395385-122395641	+	PTGS1_ENSG00000095303.14_1_2
chr9:129006741-129007064	+	NUP188_ENSG00000095319.14_1_1
chr9:129107381-129107674	-	CRAT_ENSG00000095321.16_2_1
chr9:129094806-129095175	-	CRAT_ENSG00000095321.16_3_1
chr9:127738348-127738682	-	SH2D3C_ENSG00000095370.19_1_1
chr9:98080927-98081154	+	NANS_ENSG00000095380.10_1_1
chr9:98082850-98083070	+	NANS_ENSG00000095380.10_2_1
chr10:100233058-100233207	-	CWF19L1_ENSG00000095485.16_1_1
chr10:100232332-100232707	-	CWF19L1_ENSG00000095485.16_1_2
chr10:92029965-92030306	+	BTAF1_ENSG00000095564.13_1_1
chr10:122993700-122993970	-	IKZF5_ENSG00000095574.11_1_1
chr10:122992489-122992773	-	IKZF5_ENSG00000095574.11_1_2
chr10:96238967-96239128	-	BLNK_ENSG00000095585.16_1_1
chr10:96191742-96192071	-	BLNK_ENSG00000095585.16_2_1
chr10:28620652-28620949	+	WAC_ENSG00000095787.21_1_3
chr10:35179477-35179839	+	CREM_ENSG00000095794.19_2_1
chr10:35211561-35212309	+	CREM_ENSG00000095794.19_3_1
chr10:35212757-35212834	+	CREM_ENSG00000095794.19_3_2
chr16:1788790-1789193	+	NUBP2_ENSG00000095906.16_1_1
chr6:12039015-12039169	+	HIVEP1_ENSG00000095951.16_1_1
chr6:35581576-35581813	-	FKBP5_ENSG00000096060.14_1_2
chr6:35574303-35574355	-	FKBP5_ENSG00000096060.14_2_1
chr6:35833087-35833424	-	SRPK1_ENSG00000096063.15_1_1
chr6:43671333-43671787	-	MRPS18A_ENSG00000096080.11_1_1
chr6:52686058-52686569	+	TMEM14A_ENSG00000096092.5_1_1
chr6:44253526-44253843	+	HSP90AB1_ENSG00000096384.19_1_1
chr6:27450835-27451153	-	ZNF184_ENSG00000096654.15_1_1
chr10:67918008-67918379	+	SIRT1_ENSG00000096717.11_1_2
chr10:68341786-68342237	+	HNRNPH3_ENSG00000096746.17_1_1
chr10:68342866-68343140	+	HNRNPH3_ENSG00000096746.17_1_2
chr9:27062646-27062888	+	IFT74_ENSG00000096872.15_2_1
chr9:5127135-5127459	+	JAK2_ENSG00000096968.13_1_2
chr9:5127773-5128119	+	JAK2_ENSG00000096968.13_1_3
chr19:18070581-18070928	-	IL12RB1_ENSG00000096996.15_1_1
chr19:18059038-18059425	-	IL12RB1_ENSG00000096996.15_2_1
chr9:130887280-130887665	+	ABL1_ENSG00000097007.17_1_1
chr1:6264273-6264648	-	ACOT7_ENSG00000097021.19_1_1
chr1:86743146-86743561	+	SH3GLB1_ENSG00000097033.14_1_1
chr1:86747885-86748093	+	SH3GLB1_ENSG00000097033.14_1_2
chr1:91525435-91525710	+	CDC7_ENSG00000097046.12_1_1
chr10:100364500-100364764	+	SCD_ENSG00000099194.5_1_1
chr19:10832455-10832821	-	TMED1_ENSG00000099203.6_2_1
chr10:114436256-114436341	-	ABLIM1_ENSG00000099204.18_2_1
chr10:114431893-114431944	-	ABLIM1_ENSG00000099204.18_2_3
chr10:114431137-114431474	-	ABLIM1_ENSG00000099204.18_2_4
chr9:5784609-5784915	-	ERMP1_ENSG00000099219.13_2_3
chr10:27538139-27538478	+	RAB18_ENSG00000099246.16_1_1
chr10:27538868-27539087	+	RAB18_ENSG00000099246.16_1_2
chr10:27539498-27539746	+	RAB18_ENSG00000099246.16_1_3
chr10:24849444-24849594	-	PRTFDC1_ENSG00000099256.18_2_1
chr10:24848702-24848960	-	PRTFDC1_ENSG00000099256.18_2_2
chr10:69507289-69507637	+	TSPAN15_ENSG00000099282.9_1_1
chr10:70111671-70112239	+	H2AFY2_ENSG00000099284.13_1_1
chr10:50132955-50133036	+	FAM21A_ENSG00000099290.15_2_1
chr19:18151295-18151686	+	MAST3_ENSG00000099308.10_1_1
chr19:58561945-58562308	-	MZF1_ENSG00000099326.8_2_1
chr19:17212348-17212575	+	MYO9B_ENSG00000099331.13_1_1
chr19:17212928-17213266	+	MYO9B_ENSG00000099331.13_1_2
chr19:38327325-38327426	+	KCNK6_ENSG00000099337.4_1_1
chr19:38328559-38328931	+	KCNK6_ENSG00000099337.4_1_2
chr19:38331798-38331999	+	KCNK6_ENSG00000099337.4_1_4
chr19:38383254-38383761	+	PSMD8_ENSG00000099341.11_2_1
chr16:30948450-30948726	+	FBXL19_ENSG00000099364.16_1_1
chr16:30984283-30984649	+	SETD1A_ENSG00000099381.16_1_1
chr16:30888806-30888924	-	BCL7C_ENSG00000099385.11_1_1
chr16:30887815-30887987	-	BCL7C_ENSG00000099385.11_2_1
chr19:1272026-1272104	+	CIRBP_ENSG00000099622.13_1_1
chr19:1272795-1273146	+	CIRBP_ENSG00000099622.13_1_2
chr19:1274322-1274502	+	CIRBP_ENSG00000099622.13_1_3
chr19:1244109-1244748	+	ATP5D_ENSG00000099624.7_1_1
chr19:8438626-8439007	+	MARCH2_ENSG00000099785.10_1_1
chr19:2426583-2426940	-	TIMM13_ENSG00000099800.7_1_1
chr19:541385-541478	+	CDC34_ENSG00000099804.8_1_1
chr19:541713-542076	+	CDC34_ENSG00000099804.8_1_2
chr19:2099221-2099562	+	IZUMO4_ENSG00000099840.13_2_1
chr22:20112334-20112681	-	TRM2A_ENSG00000099899.14_1_1
chr22:20147713-20147924	+	ZDHHC8_ENSG00000099904.15_1_2
chr22:20441554-20441891	-	KLHL22_ENSG00000099910.16_1_1
chr22:20887711-20887967	+	SNAP29_ENSG00000099940.11_1_1
chr22:20890955-20891119	+	SNAP29_ENSG00000099940.11_1_2
chr22:20953257-20953709	+	CRKL_ENSG00000099942.12_1_1
chr22:20998688-20998976	+	LZTR1_ENSG00000099949.18_3_2
chr22:23783955-23784270	+	MMP11_ENSG00000099953.9_2_1
chr22:23836763-23837129	-	DERL3_ENSG00000099958.14_1_1
chr22:23834552-23834884	-	DERL3_ENSG00000099958.14_1_2
chr22:17702271-17702436	+	BCL2L13_ENSG00000099968.17_1_1
chr22:17703425-17703686	+	BCL2L13_ENSG00000099968.17_1_3
chr22:23972273-23972467	+	DDTL_ENSG00000099974.7_1_1
chr22:23971379-23971619	-	DDT_ENSG00000099977.13_2_1
chr22:30262835-30263204	-	OSM_ENSG00000099985.3_2_1
chr22:24178240-24178636	+	CABIN1_ENSG00000099991.17_1_1
chr22:30292008-30292385	-	TBC1D10A_ENSG00000099992.15_2_1
chr22:30334212-30334525	-	SF3A1_ENSG00000099995.18_1_1
chr22:30333755-30334053	-	SF3A1_ENSG00000099995.18_1_2
chr22:30332075-30332279	-	SF3A1_ENSG00000099995.18_1_3
chr22:21697626-21697852	-	YPEL1_ENSG00000100027.14_2_2
chr22:24571928-24572131	+	SNRPD3_ENSG00000100028.11_1_1
chr22:24572329-24572485	+	SNRPD3_ENSG00000100028.11_1_2
chr22:30576650-30577023	-	PES1_ENSG00000100029.17_1_1
chr22:21769073-21769297	-	MAPK1_ENSG00000100030.14_1_1
chr22:21762658-21762926	-	MAPK1_ENSG00000100030.14_2_1
chr22:21760359-21760717	-	MAPK1_ENSG00000100030.14_2_2
chr22:21754610-21754755	-	MAPK1_ENSG00000100030.14_2_3
chr22:30647587-30647833	+	SLC35E4_ENSG00000100036.12_1_2
chr22:21957059-21957381	-	TOP3B_ENSG00000100038.19_2_1
chr22:37314952-37315342	+	CYTH4_ENSG00000100055.20_3_1
chr22:19133959-19134346	-	DGCR14_ENSG00000100056.11_1_1
chr22:37469075-37469449	-	MFNG_ENSG00000100060.17_1_1
chr22:19175590-19175890	-	SLC25A1_ENSG00000100075.9_1_1
chr22:25722381-25722585	+	GRK3_ENSG00000100077.14_1_1
chr22:25728926-25729271	+	GRK3_ENSG00000100077.14_1_4
chr22:37570255-37570729	-	LGALS2_ENSG00000100079.6_1_1
chr22:37633165-37633557	+	GGA1_ENSG00000100083.18_2_1
chr22:19330743-19331067	-	HIRA_ENSG00000100084.14_2_1
chr22:37655664-37656056	+	SH3BP1_ENSG00000100092.20_1_1
chr22:26491570-26491899	+	SRRD_ENSG00000100104.13_1_1
chr22:26494352-26494562	+	SRRD_ENSG00000100104.13_1_2
chr22:31340707-31341065	-	PATZ1_ENSG00000100105.17_1_1
chr22:31325844-31326202	-	PATZ1_ENSG00000100105.17_2_1
chr22:37759590-37759898	+	TRIOBP_ENSG00000100106.19_2_1
chr22:37774166-37774493	+	TRIOBP_ENSG00000100106.19_3_2
chr22:26491969-26492275	-	TFIP11_ENSG00000100109.16_1_1
chr22:26491161-26491249	-	TFIP11_ENSG00000100109.16_1_2
chr22:37816590-37816855	+	GCAT_ENSG00000100116.16_1_1
chr22:37830897-37831237	-	ANKRD54_ENSG00000100124.13_1_1
chr22:37851307-37851556	+	EIF3L_ENSG00000100129.17_1_1
chr22:37888444-37888617	+	EIF3L_ENSG00000100129.17_2_1
chr22:41674838-41675165	-	SNU13_ENSG00000100138.13_1_1
chr22:41673991-41674271	-	SNU13_ENSG00000100138.13_1_2
chr22:38075314-38075690	+	PICK1_ENSG00000100151.15_1_1
chr22:41938493-41939102	-	CENPM_ENSG00000100162.14_2_1
chr22:38483443-38483814	-	DDX17_ENSG00000100201.19_1_2
chr22:38673472-38673843	+	CBY1_ENSG00000100211.10_1_1
chr22:38684108-38684465	+	TOMM22_ENSG00000100216.5_1_1
chr22:32387609-32387980	-	RTCB_ENSG00000100220.11_1_1
chr22:38685646-38685967	-	JOSD1_ENSG00000100221.10_1_1
chr22:50443937-50444355	+	PPP6R2_ENSG00000100239.15_1_1
chr22:50444739-50445042	+	PPP6R2_ENSG00000100239.15_1_2
chr22:42618844-42619222	-	CYB5R3_ENSG00000100243.20_1_1
chr22:38778519-38778897	-	DNAL4_ENSG00000100246.12_2_1
chr22:50502960-50503347	-	LMF2_ENSG00000100258.17_1_1
chr22:29259883-29260207	-	RHBDD3_ENSG00000100263.13_1_1
chr22:42869804-42870148	-	PACSIN2_ENSG00000100266.18_1_1
chr22:43039590-43039879	-	TTLL1_ENSG00000100271.16_1_1
chr22:29327777-29328241	-	AP1B1_ENSG00000100280.16_1_1
chr22:29490946-29491228	+	NEFH_ENSG00000100285.9_1_1
chr22:50578994-50579231	-	CHKB_ENSG00000100288.19_1_1
chr22:43129333-43129734	+	BIK_ENSG00000100290.2_1_1
chr22:29508267-29508498	-	THOC5_ENSG00000100296.13_1_1
chr22:35424160-35424506	+	MCM5_ENSG00000100297.15_1_1
chr22:39103724-39104054	+	APOBEC3H_ENSG00000100298.15_2_1
chr22:50625046-50625417	-	ARSA_ENSG00000100299.17_1_1
chr22:43166655-43166990	-	TTLL12_ENSG00000100304.12_1_1
chr22:29730964-29731330	-	ZMAT5_ENSG00000100319.12_1_1
chr22:39431527-39431872	+	TAB1_ENSG00000100324.13_1_1
chr22:29788631-29788995	-	ASCC2_ENSG00000100325.14_2_1
chr22:30027368-30027837	+	MMR3_ENSG00000100330.15_1_2
chr22:30030579-30030786	+	MMR3_ENSG00000100330.15_1_4
chr22:36267168-36267499	+	APOL1_ENSG00000100342.20_2_2
chr22:36281303-36281968	-	MYH9_ENSG00000100345.20_2_1
chr22:43996282-43996547	+	SAMM50_ENSG00000100347.14_1_1
chr22:36467080-36467768	-	TXN2_ENSG00000100348.9_1_1
chr22:36488732-36488921	-	FOXRED2_ENSG00000100350.14_1_1
chr22:36487291-36487420	-	FOXRED2_ENSG00000100350.14_1_3
chr22:39970955-39971353	+	GRAP2_ENSG00000100351.16_1_1
chr22:39972740-39973258	+	GRAP2_ENSG00000100351.16_1_2
chr22:36510875-36510992	-	EIF3D_ENSG00000100353.17_1_1
chr22:40326426-40326530	+	TNRC6B_ENSG00000100354.20_2_3
chr22:40328110-40328303	+	TNRC6B_ENSG00000100354.20_2_4
chr22:40409729-40410101	+	SGSM3_ENSG00000100359.20_1_1
chr22:36758216-36758406	-	IFT27_ENSG00000100360.14_2_1
chr22:36800774-36800879	-	PVALB_ENSG00000100362.12_2_1
chr22:45195854-45196346	-	KIAA0930_ENSG00000100364.18_2_1
chr22:45192308-45192547	-	KIAA0930_ENSG00000100364.18_2_3
chr22:36877658-36878011	+	NCF4_ENSG00000100365.14_1_1
chr22:36940055-36940439	+	CSF2RB_ENSG00000100368.13_1_1
chr22:40770119-40770896	-	SLC25A17_ENSG00000100372.14_5_1
chr22:40769738-40769895	-	SLC25A17_ENSG00000100372.14_5_2
chr22:45295590-45295859	+	UPK3A_ENSG00000100373.9_1_1
chr22:45340485-45340688	+	FAM118A_ENSG00000100376.11_2_1
chr22:45341588-45341930	+	FAM118A_ENSG00000100376.11_2_2
chr22:37062998-37063407	+	KCTD17_ENSG00000100379.17_1_1
chr22:40827048-40827207	-	ST13_ENSG00000100380.13_2_1
chr22:40826148-40826631	-	ST13_ENSG00000100380.13_3_1
chr22:40824725-40824843	-	ST13_ENSG00000100380.13_3_2
chr22:37126396-37126574	-	IL2RB_ENSG00000100385.13_1_1
chr22:37125857-37126225	-	IL2RB_ENSG00000100385.13_1_2
chr22:40972482-40972679	+	RBX1_ENSG00000100387.8_1_1
chr22:41179692-41180090	+	EP300_ENSG00000100393.11_1_1
chr22:41229617-41229701	-	CHADL_ENSG00000100399.15_1_1
chr22:41246415-41246530	-	RANGAP1_ENSG00000100401.19_1_1
chr22:41359748-41360092	+	ZC3H7B_ENSG00000100403.11_1_1
chr22:41459734-41460086	-	PHF5A_ENSG00000100410.7_1_1
chr22:41528869-41529213	-	POLR3H_ENSG00000100413.16_1_1
chr22:41525881-41526161	-	POLR3H_ENSG00000100413.16_1_2
chr22:41576920-41577308	-	PMM1_ENSG00000100417.11_1_1
chr22:46687085-46687163	-	CERK_ENSG00000100422.13_1_1
chr22:46684434-46684787	-	CERK_ENSG00000100422.13_1_3
chr22:49773308-49773664	-	BRD1_ENSG00000100425.18_1_1
chr22:49888109-49888418	+	ZBED4_ENSG00000100426.6_1_1
chr22:50059452-50059774	-	MLC1_ENSG00000100427.15_1_1
chr14:24438021-24438375	+	KHNYN_ENSG00000100441.9_1_1
chr14:45115919-45116230	-	FKBP3_ENSG00000100442.10_1_1
chr14:24439778-24440146	-	SDR39U1_ENSG00000100445.17_1_1
chr14:24606506-24606747	-	GZMH_ENSG00000100450.12_1_1
chr14:24631804-24632007	-	GZMB_ENSG00000100453.12_1_1
chr14:22900728-22901135	-	RBM23_ENSG00000100461.17_1_1
chr14:22893286-22893635	-	RBM23_ENSG00000100461.17_1_2
chr14:22920613-22920826	-	PRM5_ENSG00000100462.15_1_1
chr14:30889678-30890064	+	COCH_ENSG00000100473.15_1_1
chr14:31072883-31073219	+	AP4S1_ENSG00000100478.14_1_1
chr14:31092942-31093395	+	AP4S1_ENSG00000100478.14_3_1
chr14:50108657-50109003	-	VCPKM_ENSG00000100483.13_1_1
chr14:50117230-50117387	-	SOS2_ENSG00000100485.11_2_1
chr14:50329544-50330142	-	CDKL1_ENSG00000100490.9_2_1
chr14:50727322-50727507	-	NIN_ENSG00000100503.23_3_1
chr14:50725915-50726046	-	NIN_ENSG00000100503.23_4_1
chr14:50721061-50721150	-	NIN_ENSG00000100503.23_6_1
chr14:50719832-50720181	-	NIN_ENSG00000100503.23_6_2
chr14:52718271-52718398	+	PSMC6_ENSG00000100519.11_2_1
chr14:52778125-52778409	-	GNPNAT1_ENSG00000100522.8_1_1
chr14:52777318-52777594	-	GNPNAT1_ENSG00000100522.8_1_2
chr14:52775277-52775526	-	GNPNAT1_ENSG00000100522.8_1_4
chr14:53046184-53046236	-	DDHD1_ENSG00000100523.14_1_2
chr14:53041736-53042061	-	DDHD1_ENSG00000100523.14_1_4
chr14:53036801-53037018	-	DDHD1_ENSG00000100523.14_1_5
chr14:54417894-54418022	+	CDKN3_ENSG00000100526.19_2_1
chr14:54420037-54420178	+	CDKN3_ENSG00000100526.19_3_1
chr14:54426948-54427528	-	CNIH1_ENSG00000100528.11_2_1
chr14:54538222-54538577	+	CGRRF1_ENSG00000100532.11_1_1
chr14:54538992-54539214	+	CGRRF1_ENSG00000100532.11_1_2
chr14:67337935-67338447	-	ATP6V1D_ENSG00000100554.11_1_1
chr14:67589356-67589866	-	PIGH_ENSG00000100564.8_3_1
chr14:58271856-58271978	+	PSMA3_ENSG00000100567.12_1_1
chr14:67653385-67653472	-	VTI1B_ENSG00000100568.10_1_1
chr14:67651157-67651456	-	VTI1B_ENSG00000100568.10_2_1
chr14:67647234-67647307	-	VTI1B_ENSG00000100568.10_2_2
chr14:58548516-58548760	+	KIAA0586_ENSG00000100578.14_1_2
chr14:77335061-77335395	-	TMED8_ENSG00000100580.7_1_3
chr14:59291257-59291331	+	DAAM1_ENSG00000100592.15_1_1
chr14:59368999-59369133	+	DAAM1_ENSG00000100592.15_2_1
chr14:77512039-77512378	-	SPTLC2_ENSG00000100596.6_2_1
chr14:77506029-77506531	-	SPTLC2_ENSG00000100596.6_2_2
chr14:92515197-92515495	+	RIN3_ENSG00000100599.15_1_1
chr14:92703842-92704188	-	LGMN_ENSG00000100600.14_2_1
chr14:77673089-77673423	-	ALKBH1_ENSG00000100601.9_3_1
chr14:77717635-77717985	-	SNW1_ENSG00000100603.13_1_1
chr14:60144814-60145012	-	DHRS7_ENSG00000100612.13_2_1
chr14:93934205-93934531	-	ASB2_ENSG00000100628.11_1_1
chr14:69380142-69380517	-	ERH_ENSG00000100632.10_2_1
chr14:69713940-69714013	+	SUSD6_ENSG00000100647.7_1_1
chr14:69714765-69715130	+	SUSD6_ENSG00000100647.7_1_3
chr14:69769189-69769321	+	SRSF5_ENSG00000100650.15_2_1
chr14:95088091-95088171	-	DICER1_ENSG00000100697.14_2_3
chr14:95086268-95086564	-	DICER1_ENSG00000100697.14_2_4
chr14:103733290-103733662	+	ZFYVE21_ENSG00000100711.13_2_1
chr14:64454832-64454946	+	MHFD1_ENSG00000100714.15_1_1
chr14:64459784-64459986	+	MHFD1_ENSG00000100714.15_2_1
chr14:95710061-95710443	-	TCL1A_ENSG00000100721.10_3_1
chr14:88613254-88613401	+	ZC3H14_ENSG00000100722.18_2_2
chr16:1510056-1510435	+	TELO2_ENSG00000100726.14_1_1
chr14:71115046-71115345	+	PCNX1_ENSG00000100731.15_1_5
chr14:96386874-96387269	+	GSKIP_ENSG00000100744.14_1_1
chr14:96881191-96881576	+	VRK1_ENSG00000100749.7_2_1
chr14:90272357-90272609	+	PSMC1_ENSG00000100764.13_1_1
chr14:90893835-90894189	-	RPS6KA5_ENSG00000100784.10_1_1
chr14:90855529-90855952	-	RPS6KA5_ENSG00000100784.10_2_7
chr14:91457660-91457949	-	PPP4R3A_ENSG00000100796.17_1_2
chr14:22986957-22987544	-	C14orf93_ENSG00000100802.14_1_1
chr14:100277854-100277988	+	YY1_ENSG00000100811.11_2_2
chr14:100278173-100278530	+	YY1_ENSG00000100811.11_2_3
chr14:100282529-100282698	+	YY1_ENSG00000100811.11_2_5
chr14:23058595-23058928	-	ACIN1_ENSG00000100813.14_2_1
chr14:91969565-91969854	-	TRIP11_ENSG00000100815.12_1_1
chr14:20457384-20457748	+	APEX1_ENSG00000100823.11_1_1
chr14:23323991-23324335	+	PABPN1_ENSG00000100836.10_1_1
chr14:23325837-23326135	+	PABPN1_ENSG00000100836.10_1_3
chr14:32155704-32156265	+	ARHGAP5_ENSG00000100852.12_1_1
chr14:32156953-32157351	+	ARHGAP5_ENSG00000100852.12_1_3
chr14:32157756-32157957	+	ARHGAP5_ENSG00000100852.12_1_4
chr14:102348312-102348672	-	CINP_ENSG00000100865.14_1_1
chr14:35273708-35274053	+	KIAA0391_ENSG00000100890.15_1_2
chr14:24123664-24124006	+	DCAF11_ENSG00000100897.17_3_1
chr14:35317265-35317457	+	PSMA6_ENSG00000100902.10_2_1
chr14:35401525-35401877	-	NFKBIA_ENSG00000100906.10_1_1
chr14:24143384-24143668	-	PSME2_ENSG00000100911.14_1_1
chr14:39031947-39032285	-	SEC23A_ENSG00000100934.14_3_2
chr14:39179139-39179550	+	PNN_ENSG00000100941.8_2_1
chr14:39181788-39182015	+	PNN_ENSG00000100941.8_3_1
chr14:24266381-24266515	-	RABGGTA_ENSG00000100949.14_1_1
chr14:24265545-24265759	-	RABGGTA_ENSG00000100949.14_2_1
chr20:45898794-45899037	-	PLTP_ENSG00000100979.14_1_1
chr20:34928445-34928816	-	GSS_ENSG00000100983.9_1_1
chr20:35002432-35002801	-	TRPC4AP_ENSG00000100991.11_1_1
chr20:25297039-25297180	+	PYGB_ENSG00000100994.11_1_1
chr20:25297626-25298005	+	PYGB_ENSG00000100994.11_1_2
chr20:25300221-25300608	-	ABHD12_ENSG00000100997.18_2_1
chr20:25294798-25295017	-	ABHD12_ENSG00000100997.18_3_1
chr20:35176880-35177294	+	PROCR_ENSG00000101000.5_1_1
chr20:35215873-35216178	+	PROCR_ENSG00000101000.5_2_1
chr20:35346704-35346930	-	UQCC1_ENSG00000101019.21_1_1
chr20:35345848-35346060	-	UQCC1_ENSG00000101019.21_1_2
chr20:35344226-35344426	-	UQCC1_ENSG00000101019.21_1_3
chr20:47209396-47209759	-	ZMYND8_ENSG00000101040.19_1_2
chr20:43716108-43716478	+	MYBL2_ENSG00000101057.15_1_1
chr20:36651796-36652148	-	NDRG3_ENSG00000101079.20_1_1
chr20:36612413-36612884	-	SLA2_ENSG00000101082.13_1_1
chr20:36612075-36612536	+	C20orf24_ENSG00000101084.16_1_1
chr20:51386994-51387301	-	NFATC2_ENSG00000101096.19_2_2
chr20:44938708-44938818	+	PABPC1L_ENSG00000101104.12_1_1
chr20:44939084-44939321	+	PABPC1L_ENSG00000101104.12_2_1
chr20:45079341-45079927	+	STK4_ENSG00000101109.11_1_2
chr20:50890373-50890690	-	ADNP_ENSG00000101126.15_1_1
chr20:50889085-50889407	-	ADNP_ENSG00000101126.15_1_2
chr20:54219049-54219390	+	PFDN4_ENSG00000101132.9_1_1
chr20:56403755-56404232	+	CSTF1_ENSG00000101138.11_1_1
chr20:63891163-63891538	+	TPD52L2_ENSG00000101150.17_1_1
chr20:58994744-58995090	+	NELFCD_ENSG00000101158.13_1_1
chr20:64032840-64033077	+	PRPF6_ENSG00000101161.7_1_1
chr20:59025093-59025337	+	TUBB1_ENSG00000101162.3_1_1
chr20:59026243-59026589	+	TUBB1_ENSG00000101162.3_1_2
chr20:62136786-62136937	-	PSMA7_ENSG00000101182.14_2_1
chr20:62799807-62799901	+	MRGBP_ENSG00000101189.6_1_1
chr20:62800223-62800585	+	MRGBP_ENSG00000101189.6_1_2
chr20:62841148-62841486	-	TCFL5_ENSG00000101190.12_2_1
chr20:62887257-62887601	-	DIDO1_ENSG00000101191.16_2_1
chr20:62877778-62878052	-	DIDO1_ENSG00000101191.16_3_3
chr20:62945153-62945617	+	GID8_ENSG00000101193.7_1_1
chr20:62948211-62948386	+	GID8_ENSG00000101193.7_1_2
chr20:63589900-63590233	-	GMEB2_ENSG00000101216.10_1_1
chr20:3753520-3753888	-	C20orf27_ENSG00000101220.17_1_1
chr20:3805728-3806105	+	CDC25B_ENSG00000101224.17_1_1
chr20:3933635-3933814	-	RNF24_ENSG00000101236.16_1_1
chr20:3927366-3927728	-	RNF24_ENSG00000101236.16_1_3
chr20:63699489-63699880	-	ARFRP1_ENSG00000101246.19_1_1
chr20:397162-397554	+	TRIB3_ENSG00000101255.10_1_1
chr20:4780040-4780394	-	RASSF2_ENSG00000101265.15_1_2
chr20:481197-481385	-	CSNK2A1_ENSG00000101266.17_1_4
chr20:5190137-5190426	+	CDS2_ENSG00000101290.13_1_1
chr20:5191081-5191217	+	CDS2_ENSG00000101290.13_1_2
chr20:5192421-5192508	+	CDS2_ENSG00000101290.13_1_3
chr20:5197542-5197866	+	CDS2_ENSG00000101290.13_1_4
chr20:31569157-31569533	+	HM13_ENSG00000101294.16_2_1
chr20:1308997-1309262	+	SNPH_ENSG00000101298.13_1_1
chr20:1598801-1598907	-	SIRPB1_ENSG00000101307.15_2_1
chr20:1597357-1597694	-	SIRPB1_ENSG00000101307.15_3_2
chr20:1570604-1570934	-	SIRPB1_ENSG00000101307.15_4_1
chr20:1564436-1564736	-	SIRPB1_ENSG00000101307.15_6_2
chr20:1563706-1563872	-	SIRPB1_ENSG00000101307.15_6_3
chr20:18560678-18561103	+	SEC23B_ENSG00000101310.14_1_1
chr20:32165315-32165460	+	TM9SF4_ENSG00000101337.15_1_1
chr20:32166881-32167227	+	TM9SF4_ENSG00000101337.15_1_2
chr20:32234736-32234954	+	POFUT1_ENSG00000101346.12_2_1
chr20:32237741-32238056	+	POFUT1_ENSG00000101346.12_2_2
chr20:32238211-32238585	+	POFUT1_ENSG00000101346.12_2_3
chr20:36892761-36893020	-	SAMHD1_ENSG00000101347.8_1_1
chr20:36890285-36890771	-	SAMHD1_ENSG00000101347.8_1_3
chr20:32334657-32334979	+	KIF3B_ENSG00000101350.7_1_2
chr20:2658029-2658354	+	NOP56_ENSG00000101361.15_1_1
chr20:32848861-32849106	+	MAPRE1_ENSG00000101367.8_1_1
chr20:32850029-32850370	+	MAPRE1_ENSG00000101367.8_1_2
chr20:10639041-10639223	-	JAG1_ENSG00000101384.11_2_1
chr20:33358864-33359122	-	CDK5RAP1_ENSG00000101391.20_1_1
chr20:33407968-33408390	-	SNTA1_ENSG00000101400.5_1_1
chr20:33676321-33676456	-	E2F1_ENSG00000101412.12_1_1
chr20:38070343-38070620	+	RPRD1B_ENSG00000101413.11_1_1
chr20:33707586-33707924	-	PXMP4_ENSG00000101417.11_1_1
chr20:33707098-33707398	-	PXMP4_ENSG00000101417.11_1_2
chr20:33853527-33853766	+	CHMP4B_ENSG00000101421.3_1_1
chr20:33853999-33854350	+	CHMP4B_ENSG00000101421.3_1_2
chr20:38337202-38337468	+	BPI_ENSG00000101425.12_3_1
chr20:23633667-23633976	-	CST3_ENSG00000101439.8_1_1
chr20:23626808-23627009	-	CST3_ENSG00000101439.8_2_4
chr20:34269038-34269306	+	ASIP_ENSG00000101440.9_1_1
chr20:38771804-38772181	+	ACTR5_ENSG00000101442.9_1_1
chr20:38952714-38952979	+	FAM83D_ENSG00000101447.13_1_1
chr20:34559811-34560355	+	MAP1LC3A_ENSG00000101460.12_1_1
chr20:34560576-34560903	-	PIGU_ENSG00000101464.10_1_1
chr20:45823260-45823352	-	TNNC2_ENSG00000101470.9_1_1
chr20:45853473-45853942	-	ACOT8_ENSG00000101473.16_1_1
chr20:45843478-45843667	-	ACOT8_ENSG00000101473.16_2_1
chr20:45841738-45841956	-	ACOT8_ENSG00000101473.16_4_1
chr20:24962963-24963330	-	APMAP_ENSG00000101474.11_1_1
chr18:76362333-76362531	-	ZNF516_ENSG00000101493.10_1_1
chr18:76358222-76358564	-	ZNF516_ENSG00000101493.10_1_2
chr18:80139988-80140329	+	ADNP2_ENSG00000101544.8_2_2
chr18:80046000-80046369	+	RBFA_ENSG00000101546.12_1_1
chr18:211184-211304	+	USP14_ENSG00000101557.14_1_1
chr18:9954282-9954808	+	VAPA_ENSG00000101558.13_1_1
chr18:2566651-2566944	-	METTL4_ENSG00000101574.14_1_1
chr18:2538184-2538487	-	METTL4_ENSG00000101574.14_2_1
chr18:2537616-2537877	-	METTL4_ENSG00000101574.14_2_2
chr18:2920140-2920270	-	LPIN2_ENSG00000101577.9_1_1
chr18:2917050-2917374	-	LPIN2_ENSG00000101577.9_1_2
chr18:3255805-3256225	+	MYL12A_ENSG00000101608.12_1_1
chr18:12673164-12673414	-	CEP76_ENSG00000101624.10_2_1
chr18:13759971-13760251	+	RNM_ENSG00000101654.17_1_1
chr18:48919883-48920446	-	SMAD7_ENSG00000101665.8_1_1
chr18:9281825-9282154	+	ANKRD12_ENSG00000101745.16_1_1
chr18:9283431-9283701	+	ANKRD12_ENSG00000101745.16_1_2
chr18:21866802-21867024	+	MIB1_ENSG00000101752.11_1_3
chr18:21869782-21870088	+	MIB1_ENSG00000101752.11_1_5
chr18:21870662-21870886	+	MIB1_ENSG00000101752.11_1_6
chr18:23026175-23026458	+	RBBP8_ENSG00000101773.17_1_1
chrX:100840745-100840904	+	CSTF2_ENSG00000101811.13_1_1
chrX:108077508-108077726	+	VSIG1_ENSG00000101842.13_1_1
chrX:108078544-108079038	+	VSIG1_ENSG00000101842.13_1_3
chrX:108084231-108084607	-	PSMD10_ENSG00000101843.18_1_1
chrX:9719123-9719686	+	TBL1X_ENSG00000101849.15_1_2
chrX:119244084-119244455	+	PGRMC1_ENSG00000101856.9_1_1
chrX:24996668-24996894	+	POLA1_ENSG00000101868.10_1_1
chrX:119925093-119925379	-	NKAP_ENSG00000101882.9_1_1
chrX:119920779-119920952	-	NKAP_ENSG00000101882.9_1_2
chrX:109542689-109542868	+	NXT2_ENSG00000101888.11_1_1
chrX:109544325-109544689	+	NXT2_ENSG00000101888.11_1_2
chrX:111682255-111682595	+	ALG13_ENSG00000101901.11_1_1
chrX:111685010-111685159	+	ALG13_ENSG00000101901.11_2_1
chrX:111686088-111686145	+	ALG13_ENSG00000101901.11_3_1
chrX:12823844-12824219	+	PRPS2_ENSG00000101911.12_2_1
chrX:12922780-12923153	+	TLR8_ENSG00000101916.11_1_1
chrX:134887661-134888072	-	MOSPD1_ENSG00000101928.12_1_1
chrX:110194247-110194590	-	AMMECR1_ENSG00000101935.9_1_2
chrX:48604850-48605156	+	WDR13_ENSG00000101940.17_1_1
chrX:48708639-48708997	+	SUV39H1_ENSG00000101945.16_1_1
chrX:38149458-38149624	-	SRPX_ENSG00000101955.14_1_1
chrX:139726393-139726753	-	ATP11C_ENSG00000101974.14_3_2
chrX:49174710-49175088	+	PLP2_ENSG00000102007.10_2_1
chrX:15244053-15244313	-	ASB9_ENSG00000102048.15_2_1
chrX:130372984-130373347	+	SLC25A14_ENSG00000102078.15_1_1
chrX:147914080-147914382	+	FMR1_ENSG00000102081.13_1_1
chrX:147950345-147950584	+	FMR1_ENSG00000102081.13_4_1
chrX:147950775-147951058	+	FMR1_ENSG00000102081.13_4_2
chrX:48913201-48913552	-	PIM2_ENSG00000102096.9_1_1
chrX:18239415-18239592	-	SCML2_ENSG00000102098.17_1_1
chrX:48903672-48903979	-	SLC35A2_ENSG00000102100.15_2_2
chrX:48903278-48903434	-	SLC35A2_ENSG00000102100.15_2_3
chrX:48902735-48903131	+	PQBP1_ENSG00000102103.15_1_1
chrX:48831113-48831430	-	PCSK1N_ENSG00000102109.8_1_1
chrX:154421326-154421717	+	TAZ_ENSG00000102125.15_2_1
chrX:48793983-48794251	+	GATA1_ENSG00000102145.13_1_1
chrX:77868225-77868427	-	MAGT1_ENSG00000102158.19_1_1
chrX:77828748-77828806	-	MAGT1_ENSG00000102158.19_2_1
chrX:77826391-77826718	-	MAGT1_ENSG00000102158.19_2_3
chrX:21994459-21994820	+	SMS_ENSG00000102172.15_1_1
chrX:22248090-22248232	+	PHEX_ENSG00000102174.8_1_1
chrX:22251004-22251204	+	PHEX_ENSG00000102174.8_1_4
chrX:154483772-154484326	-	UBL4A_ENSG00000102178.12_2_1
chr12:92772494-92772901	-	EEA1_ENSG00000102189.16_1_2
chrX:46881989-46882337	+	RP2_ENSG00000102218.5_1_1
chrX:47060978-47061141	+	JADE3_ENSG00000102221.13_2_1
chrX:47228630-47228902	+	CDK16_ENSG00000102225.15_2_1
chrX:47229677-47229914	+	CDK16_ENSG00000102225.15_2_2
chrX:136511949-136512324	+	HTATSF1_ENSG00000102241.11_1_1
chrX:136659448-136659654	+	CD40LG_ENSG00000102245.7_1_1
chrX:136660024-136660379	+	CD40LG_ENSG00000102245.7_1_2
chrX:47585567-47585739	+	TIMP1_ENSG00000102265.11_1_1
chrX:47586522-47586783	+	TIMP1_ENSG00000102265.11_2_1
chrX:48577731-48578265	+	RBM3_ENSG00000102317.17_2_1
chrX:76177625-76178167	+	PBDC1_ENSG00000102390.10_1_1
chrX:101626050-101626431	+	ARMCX3_ENSG00000102401.19_1_1
chrX:103216821-103217186	+	BEX4_ENSG00000102409.9_1_1
chr13:46342972-46343333	-	KIAA0226L_ENSG00000102445.18_1_1
chr13:46342111-46342245	-	KIAA0226L_ENSG00000102445.18_1_2
chr13:79553668-79554051	+	NDFIP2_ENSG00000102471.13_1_3
chr13:108303333-108303676	+	TNFSF13B_ENSG00000102524.11_1_1
chr13:108308177-108308395	+	TNFSF13B_ENSG00000102524.11_2_2
chr13:49146458-49146641	+	FNDC3A_ENSG00000102531.16_1_1
chr13:49310686-49310959	-	CAB39L_ENSG00000102547.18_1_1
chr13:49308709-49308942	-	CAB39L_ENSG00000102547.18_1_3
chr13:98452179-98452609	-	STK24_ENSG00000102572.14_2_2
chr19:11574677-11575050	-	ACP5_ENSG00000102575.10_1_1
chr13:95794614-95794967	+	DNAJC3_ENSG00000102580.14_1_1
chr13:111280642-111280992	+	ARHGEF7_ENSG00000102606.17_1_1
chr13:111305361-111305719	+	ARHGEF7_ENSG00000102606.17_3_2
chr13:37012129-37012231	-	SUPT20H_ENSG00000102710.19_1_1
chr13:40809601-40809971	+	SLC25A15_ENSG00000102743.14_1_1
chr13:49699381-49699641	-	KPNA3_ENSG00000102753.9_1_2
chr13:41566894-41567152	-	VWA8_ENSG00000102763.16_2_2
chr13:51450311-51450518	-	INTS6_ENSG00000102786.14_1_1
chr13:51769105-51769230	-	DHRS12_ENSG00000102796.10_3_1
chr13:51768010-51768292	-	DHRS12_ENSG00000102796.10_3_2
chr13:44433548-44433902	-	TSC22D1_ENSG00000102804.14_1_1
chr13:77001001-77001280	+	CLN5_ENSG00000102805.14_3_2
chr13:77002190-77002469	+	CLN5_ENSG00000102805.14_3_3
chr16:768432-768805	+	MSLN_ENSG00000102854.15_1_1
chr16:67154209-67154572	-	TRADD_ENSG00000102871.15_1_1
chr16:30188859-30189069	+	CORO1A_ENSG00000102879.15_1_1
chr16:30108168-30108400	-	GDPD3_ENSG00000102886.14_1_1
chr16:30104862-30105085	-	GDPD3_ENSG00000102886.14_2_1
chr16:67203755-67204000	+	ELMO3_ENSG00000102890.14_1_1
chr16:47699428-47700356	+	PHKB_ENSG00000102893.15_3_1
chr16:47701293-47701433	+	PHKB_ENSG00000102893.15_3_2
chr16:56844517-56844755	+	NUP93_ENSG00000102900.12_4_1
chr16:48362192-48362543	+	LONP2_ENSG00000102910.13_2_1
chr16:48542537-48542873	-	N4BP1_ENSG00000102921.7_1_1
chr16:48538782-48539064	-	N4BP1_ENSG00000102921.7_1_2
chr16:57253221-57253605	+	ARL2BP_ENSG00000102931.7_1_2
chr16:57256152-57256460	-	PLLP_ENSG00000102934.9_1_1
chr16:72024175-72024486	+	DHODH_ENSG00000102967.11_1_1
chr16:72025035-72025188	+	DHODH_ENSG00000102967.11_1_3
chr16:67638783-67639158	+	CTCF_ENSG00000102974.14_1_1
chr16:67657545-67658114	-	ACD_ENSG00000102977.13_1_1
chr16:57471331-57471985	+	POLR2C_ENSG00000102978.12_1_1
chr16:67662392-67662759	+	PARD6A_ENSG00000102981.9_1_1
chr16:71859717-71860070	-	ZNF821_ENSG00000102984.14_4_1
chr16:69462846-69463106	+	CYB5B_ENSG00000103018.16_1_1
chr16:69463437-69463797	+	CYB5B_ENSG00000103018.16_1_2
chr16:1770363-1770686	-	NME3_ENSG00000103024.7_3_1
chr16:58665170-58665432	-	SLC38A7_ENSG00000103042.8_2_3
chr16:70687465-70687834	-	VAC14_ENSG00000103043.14_1_1
chr16:69083865-69084153	+	TANGO6_ENSG00000103047.7_1_1
chr16:69084839-69085117	+	TANGO6_ENSG00000103047.7_1_2
[truncated: 8,984 more rows]

## Sheet: 5k exonic PASs
Genomic annotation of exonic PASs called from the 5k PBMC scRNA-seq dataset from 10x Genomics.
Location	Strand	ID
chr20:50934895-50935212	-	DPM1_ENSG00000000419.12_1_1
chr1:169853131-169853399	-	SCYL3_ENSG00000000457.13_1_1
chr1:169849704-169849880	-	SCYL3_ENSG00000000457.13_1_4
chr1:27612282-27612659	-	FGR_ENSG00000000938.12_1_1
chr1:196701351-196701525	+	CFH_ENSG00000000971.15_1_1
chr6:143495494-143495822	-	FUCA2_ENSG00000001036.13_2_1
chr6:53498174-53498552	-	GCLC_ENSG00000001084.10_3_1
chr6:53497379-53497814	-	GCLC_ENSG00000001084.10_3_2
chr6:41097642-41097941	+	NFYA_ENSG00000001167.14_1_1
chr6:41098712-41098904	+	NFYA_ENSG00000001167.14_1_2
chr6:41099693-41099945	+	NFYA_ENSG00000001167.14_1_3
chr1:24357076-24357323	-	STPG1_ENSG00000001460.17_3_2
chr1:24466040-24466259	+	NIPAL3_ENSG00000001461.16_2_1
chrX:65520517-65520724	-	LAS1L_ENSG00000001497.16_1_1
chrX:65512585-65512876	-	LAS1L_ENSG00000001497.16_2_1
chr6:46143700-46144144	+	ENPP4_ENSG00000001561.6_1_1
chr6:46145596-46145806	+	ENPP4_ENSG00000001561.6_1_3
chr6:46146268-46146579	+	ENPP4_ENSG00000001561.6_1_4
chr7:92113208-92113345	-	CYP51A1_ENSG00000001630.15_1_1
chr7:92112180-92112491	-	CYP51A1_ENSG00000001630.15_1_2
chr7:92200058-92200320	-	KRIT1_ENSG00000001631.15_1_2
chr7:92199547-92199618	-	KRIT1_ENSG00000001631.15_1_3
chr12:912854-913097	-	RAD52_ENSG00000002016.17_4_1
chr12:912175-912377	-	RAD52_ENSG00000002016.17_4_2
chr11:64269842-64270202	-	BAD_ENSG00000002330.13_2_1
chr4:17607601-17607976	+	LAP3_ENSG00000002549.12_1_1
chrX:2733453-2733550	+	CD99_ENSG00000002586.18_2_1
chr7:1815807-1816173	-	MAD1L1_ENSG00000002822.15_1_1
chr17:38915881-38916086	+	LASP1_ENSG00000002834.17_1_1
chr17:38921413-38921768	+	LASP1_ENSG00000002834.17_2_1
chr7:150804839-150805116	+	TMEM176A_ENSG00000002933.7_1_1
chrX:117897909-117898044	-	KLHL13_ENSG00000003096.13_1_1
chr7:8113782-8114016	-	ICA1_ENSG00000003147.17_3_1
chr16:90004911-90005188	-	DBNDD1_ENSG00000003249.13_1_1
chr2:201759515-201759707	-	ALS2_ENSG00000003393.14_1_1
chr2:201700616-201700823	-	ALS2_ENSG00000003393.14_2_1
chr2:201200469-201200692	+	CASP10_ENSG00000003400.14_1_1
chr2:201219742-201220066	+	CASP10_ENSG00000003400.14_2_2
chr2:201220479-201220618	+	CASP10_ENSG00000003400.14_2_3
chr2:201221351-201221602	+	CASP10_ENSG00000003400.14_2_4
chr2:201139634-201139783	+	CFLAR_ENSG00000003402.19_1_1
chr2:201140379-201140774	+	CFLAR_ENSG00000003402.19_2_1
chr2:201167291-201167440	+	CFLAR_ENSG00000003402.19_6_2
chr2:201169521-201169663	+	CFLAR_ENSG00000003402.19_6_3
chr2:201172429-201172589	+	CFLAR_ENSG00000003402.19_6_5
chr2:187464342-187464478	-	TFPI_ENSG00000003436.14_2_1
chr3:50101950-50102068	+	RBM5_ENSG00000003756.16_1_1
chr3:50118597-50118968	+	RBM5_ENSG00000003756.16_2_1
chr7:127591324-127591706	+	ARF5_ENSG00000004059.10_1_1
chr17:28397843-28398114	+	SARM1_ENSG00000004139.13_1_1
chr17:28403765-28404010	+	SARM1_ENSG00000004139.13_2_1
chr17:28347842-28348116	-	POLDIP2_ENSG00000004142.11_1_1
chr17:28347204-28347532	-	POLDIP2_ENSG00000004142.11_1_2
chr3:129555218-129555693	-	PLXND1_ENSG00000004399.12_1_1
chr1:33013086-33013370	-	AK2_ENSG00000004455.16_2_1
chr1:33009955-33010258	-	AK2_ENSG00000004455.16_4_1
chr1:33008926-33009199	-	AK2_ENSG00000004455.16_4_2
chr12:2803182-2803285	+	FKBP4_ENSG00000004478.7_2_1
chr12:2803575-2803930	+	FKBP4_ENSG00000004478.7_2_2
chr1:23083300-23083702	+	KDM1A_ENSG00000004487.15_1_1
chr12:21468922-21469254	-	RECQL_ENSG00000004700.15_1_2
chr7:93276196-93276375	+	VPS50_ENSG00000004766.15_1_1
chr19:35788452-35788832	+	ARHGAP33_ENSG00000004777.18_1_1
chr16:23581014-23581155	-	NDUFAB1_ENSG00000004779.9_2_1
chr7:95583527-95583835	-	PDK4_ENSG00000004799.7_1_2
chr7:96120226-96120719	-	SLC25A13_ENSG00000004864.13_1_1
chr7:117223633-117223832	+	ST7_ENSG00000004866.19_2_1
chr7:117229814-117230088	+	ST7_ENSG00000004866.19_3_1
chr17:47120311-47120746	-	CDC27_ENSG00000004897.11_3_1
chr17:47117861-47118449	-	CDC27_ENSG00000004897.11_3_2
chrX:11121640-11121862	+	HCCS_ENSG00000004961.14_1_1
chrX:11122778-11123030	+	HCCS_ENSG00000004961.14_1_2
chr17:7225361-7225710	-	DVL2_ENSG00000004975.11_1_1
chr19:18866077-18866161	+	UPF1_ENSG00000005007.12_1_1
chr19:18867873-18868217	+	UPF1_ENSG00000005007.12_2_1
chr7:26669176-26669359	-	SKAP2_ENSG00000005020.12_1_1
chr7:26667101-26667376	-	SKAP2_ENSG00000005020.12_1_4
chrX:119470955-119471317	+	SLC25A5_ENSG00000005022.5_1_1
chr4:109687515-109687719	+	CCDC109B_ENSG00000005059.15_1_1
chr4:109688524-109688577	+	CCDC109B_ENSG00000005059.15_1_2
chr7:102473455-102473683	-	POLR2J_ENSG00000005075.15_2_1
chr17:5440959-5441303	-	DHX33_ENSG00000005100.12_1_3
chr17:35004496-35004985	+	LIG3_ENSG00000005156.11_2_1
chr12:47663311-47663567	-	RPAP3_ENSG00000005175.9_1_1
chr12:47662078-47662128	-	RPAP3_ENSG00000005175.9_1_2
chr16:20796919-20797142	+	ACSM3_ENSG00000005187.11_2_1
chr16:57428238-57428907	-	CIAPIN1_ENSG00000005194.14_1_1
chr9:35104186-35104461	-	FAM214B_ENSG00000005238.19_1_1
chr17:48031731-48031935	-	COPZ2_ENSG00000005243.9_1_2
chr7:107161132-107161746	+	PRKAR2B_ENSG00000005249.12_1_1
chrX:11767434-11767922	+	MSL3_ENSG00000005302.17_1_1
chr16:3725138-3725344	-	CREBBP_ENSG00000005339.14_3_2
chr17:58301261-58301565	-	TSPOAP1_ENSG00000005379.15_1_1
chr2:75701842-75702111	-	GCFC2_ENSG00000005436.13_1_1
chr2:75665880-75666016	-	GCFC2_ENSG00000005436.13_2_1
chr2:75664465-75664752	-	GCFC2_ENSG00000005436.13_3_1
chr2:75662759-75662957	-	GCFC2_ENSG00000005436.13_3_2
chr7:87359246-87359393	+	CROT_ENSG00000005469.11_1_1
chr7:87359720-87360032	+	CROT_ENSG00000005469.11_1_3
chr7:87399249-87399781	+	CROT_ENSG00000005469.11_3_1
chr7:105101175-105101533	+	KM2E_ENSG00000005483.20_2_1
chr7:105102136-105102258	+	KM2E_ENSG00000005483.20_3_1
chr16:986672-986909	+	SOX8_ENSG00000005513.9_1_1
chr6:82170187-82170577	-	IBTK_ENSG00000005700.14_1_2
chr11:3360340-3360538	-	ZNF195_ENSG00000005801.16_2_1
chr11:3359106-3359504	-	ZNF195_ENSG00000005801.16_3_1
chr11:3358489-3358761	-	ZNF195_ENSG00000005801.16_3_2
chr13:77006374-77006517	-	FBXL3_ENSG00000005812.10_1_1
chr13:77005279-77005600	-	FBXL3_ENSG00000005812.10_1_2
chr16:30522655-30523194	+	ITGAL_ENSG00000005844.17_2_1
chr17:50110703-50111292	+	PDK2_ENSG00000005882.11_1_1
chr17:50090168-50090426	+	ITGA3_ENSG00000005884.17_2_1
chrX:24214040-24214472	+	ZFX_ENSG00000005889.15_1_1
chrX:120437955-120438247	-	LAMP2_ENSG00000005893.15_1_1
chrX:120436512-120437058	-	LAMP2_ENSG00000005893.15_1_2
chrX:120430961-120431437	-	LAMP2_ENSG00000005893.15_2_1
chr17:44372216-44372398	-	ITGA2B_ENSG00000005961.17_1_1
chr16:19502099-19502272	-	GDE1_ENSG00000006007.11_2_3
chr16:19501749-19501995	-	GDE1_ENSG00000006007.11_2_4
chr19:18590877-18591005	+	C19orf60_ENSG00000006015.17_1_1
chr17:47807386-47807726	-	OSBPL7_ENSG00000006025.11_3_1
chr17:45263139-45263487	-	MAP3K14_ENSG00000006062.13_2_1
chr16:3286660-3286733	+	ZNF263_ENSG00000006194.9_1_1
chr16:3291090-3291450	+	ZNF263_ENSG00000006194.9_3_1
chr17:50555522-50555872	+	SPATA20_ENSG00000006282.20_3_1
chr7:140084776-140085194	-	KDM7A_ENSG00000006459.10_1_2
chr7:141653582-141654011	+	AGK_ENSG00000006530.15_2_1
chr1:54779725-54780074	-	TTC22_ENSG00000006555.10_2_2
chr7:77922673-77922856	+	PHTF2_ENSG00000006576.16_1_1
chr7:77956821-77957249	+	PHTF2_ENSG00000006576.16_3_1
chr2:241446827-241447088	+	FARP2_ENSG00000006607.13_1_3
chr2:241494552-241494749	+	FARP2_ENSG00000006607.13_3_1
chr7:30496633-30496985	-	GGCT_ENSG00000006625.17_3_1
chr7:87900802-87901037	+	DBF4_ENSG00000006634.7_1_1
chr19:3594630-3595117	-	TBXA2R_ENSG00000006638.11_1_1
chr7:112475456-112475679	+	IFRD1_ENSG00000006652.13_2_1
chr7:112475869-112476171	+	IFRD1_ENSG00000006652.13_2_2
chr7:112476971-112477099	+	IFRD1_ENSG00000006652.13_2_3
chr17:14076875-14077284	+	COX10_ENSG00000006695.10_1_1
chr17:14207102-14207305	+	COX10_ENSG00000006695.10_2_1
chr17:14208314-14208695	+	COX10_ENSG00000006695.10_2_2
chr19:39385862-39386200	-	PAF1_ENSG00000006712.14_1_1
chr7:38725582-38725899	-	VPS41_ENSG00000006715.15_2_1
chr7:38724703-38724904	-	VPS41_ENSG00000006715.15_2_2
chr7:38723072-38723250	-	VPS41_ENSG00000006715.15_2_3
chr17:12992413-12992751	-	ELAC2_ENSG00000006744.18_2_1
chrX:2904015-2904312	-	ARSD_ENSG00000006756.15_1_3
chrX:7900662-7900792	-	PNPLA4_ENSG00000006757.11_1_1
chr16:2821382-2821701	+	PRSS21_ENSG00000007038.10_1_1
chr19:45302573-45302747	+	MARK4_ENSG00000007047.14_2_1
chr19:45303111-45303669	+	MARK4_ENSG00000007047.14_2_2
chr4:15968366-15968421	-	PROM1_ENSG00000007062.11_2_1
chr19:17943596-17943973	+	CCDC124_ENSG00000007080.10_1_1
chr19:41586502-41586825	+	CEACAM21_ENSG00000007129.17_2_1
chr17:2681741-2681903	+	PAFAH1B1_ENSG00000007168.12_1_1
chr17:2685295-2685599	+	PAFAH1B1_ENSG00000007168.12_1_2
chr17:9915635-9915799	-	GAS7_ENSG00000007237.18_1_1
chr17:9910692-9911231	-	GAS7_ENSG00000007237.18_1_3
chr19:45163867-45163982	-	TRAPPC6A_ENSG00000007255.10_1_1
chr19:45162939-45163206	-	TRAPPC6A_ENSG00000007255.10_2_1
chr17:63928754-63929118	-	CD79B_ENSG00000007312.12_1_1
chr1:112541868-112542051	-	ST7L_ENSG00000007341.18_1_1
chr1:112525924-112526092	-	ST7L_ENSG00000007341.18_3_1
chr1:112523621-112523811	-	ST7L_ENSG00000007341.18_3_5
chrX:154329987-154330353	+	TKTL1_ENSG00000007350.16_1_1
chr16:784980-785360	-	RPUSD1_ENSG00000007376.7_1_1
chr16:189006-189324	-	LUC7L_ENSG00000007392.16_2_3
chr3:50362841-50363188	-	CACNA2D2_ENSG00000007402.11_1_1
chr16:1349150-1349363	+	BAIAP3_ENSG00000007516.13_1_1
chr16:1349242-1349587	-	TSR3_ENSG00000007520.3_2_1
chr16:583751-584112	+	PIGQ_ENSG00000007541.10_2_1
chr1:6635193-6635401	-	DNAJC11_ENSG00000007923.15_1_1
chr1:6634201-6634517	-	DNAJC11_ENSG00000007923.15_1_2
chr6:16147928-16148206	+	MYLIP_ENSG00000007944.14_1_2
chr1:23506438-23506760	-	E2F2_ENSG00000007968.6_1_1
chr6:170535125-170535403	-	PSMB1_ENSG00000008018.8_1_1
chr6:15521343-15521547	+	JARID2_ENSG00000008083.13_1_2
chr6:15521739-15521951	+	JARID2_ENSG00000008083.13_1_3
chrX:18635136-18635345	+	CDKL5_ENSG00000008086.11_2_2
chr1:1702648-1702756	-	CDK11A_ENSG00000008128.22_1_1
chr1:1752556-1752826	-	NADK_ENSG00000008130.15_2_1
chr1:1751252-1751593	-	NADK_ENSG00000008130.15_2_2
chr7:6161778-6162112	-	CYTH3_ENSG00000008256.15_1_2
chr7:106092873-106093032	-	SYPL1_ENSG00000008282.8_1_1
chr7:106091732-106091915	-	SYPL1_ENSG00000008282.8_3_1
chr7:106090527-106090849	-	SYPL1_ENSG00000008282.8_3_2
chr17:63432325-63432660	-	CYB561_ENSG00000008283.15_2_2
chr17:50965679-50965968	-	SPAG9_ENSG00000008294.20_1_1
chr3:48636546-48636776	-	CELSR3_ENSG00000008300.15_1_1
chr3:42594627-42594989	+	SS18L2_ENSG00000008324.10_1_1
chr19:4359947-4360079	+	MPND_ENSG00000008382.15_2_1
chr12:16364038-16364407	+	MGST1_ENSG00000008394.12_1_1
chr12:106991366-106991713	-	CRY1_ENSG00000008405.11_2_1
chr19:13098479-13098695	+	NFIX_ENSG00000008441.16_1_4
chr8:133456171-133456303	-	ST3GAL1_ENSG00000008513.14_1_2
chr16:3060402-3060764	+	MMP25_ENSG00000008516.16_2_1
chr16:3069176-3069546	+	IL32_ENSG00000008517.16_1_1
chr16:3081673-3082247	+	IL32_ENSG00000008517.16_2_1
chr16:2088722-2089083	-	PKD1_ENSG00000008710.18_2_1
chr17:40019118-40019476	-	MED24_ENSG00000008838.18_1_1
chr8:23018002-23018339	+	RHOBTB2_ENSG00000008853.16_1_1
chr8:23019878-23020208	+	RHOBTB2_ENSG00000008853.16_1_2
chr2:36981006-36981405	-	HEATR5B_ENSG00000008869.11_1_1
chr3:169993566-169994124	+	SEC62_ENSG00000008952.16_1_1
chr3:169996237-169996371	+	SEC62_ENSG00000008952.16_1_2
chr3:169998165-169998265	+	SEC62_ENSG00000008952.16_1_3
chr8:56073601-56073764	-	RPS20_ENSG00000008988.9_1_1
chr8:56073066-56073271	-	RPS20_ENSG00000008988.9_1_2
chr1:114718035-114718208	-	CSDE1_ENSG00000009307.15_1_1
chr1:114716972-114717214	-	CSDE1_ENSG00000009307.15_1_3
chr7:157268326-157268499	+	UBE3C_ENSG00000009335.17_2_1
chr7:157268783-157269387	+	UBE3C_ENSG00000009335.17_2_2
chr6:111351638-111351769	-	REV3L_ENSG00000009413.15_1_1
chr1:27762804-27763079	+	FAM76A_ENSG00000009780.15_3_2
chr14:77277053-77277308	-	POM2_ENSG00000009830.11_1_1
chr6:142218761-142219021	+	VTA1_ENSG00000009844.15_1_1
chr6:142219258-142219582	+	VTA1_ENSG00000009844.15_1_2
chr6:142220506-142220706	+	VTA1_ENSG00000009844.15_1_3
chr7:73442149-73442252	-	BAZ1B_ENSG00000009954.10_1_1
chr7:73441582-73441831	-	BAZ1B_ENSG00000009954.10_1_2
chr7:73440413-73440771	-	BAZ1B_ENSG00000009954.10_1_3
chr6:13621516-13621913	-	RANBP9_ENSG00000010017.12_1_1
chr6:36366222-36366573	-	ETV7_ENSG00000010030.13_1_1
chr1:171796582-171796935	+	METTL13_ENSG00000010165.19_1_1
chr1:171797392-171797661	+	METTL13_ENSG00000010165.19_1_2
chr12:4612689-4612788	+	DYRK4_ENSG00000010219.13_1_1
chr12:4613554-4613887	+	DYRK4_ENSG00000010219.13_2_1
chr17:32369674-32369890	+	ZNF207_ENSG00000010244.17_1_1
chr17:32370021-32370375	+	ZNF207_ENSG00000010244.17_1_2
chr17:32381662-32381785	+	ZNF207_ENSG00000010244.17_1_5
chr3:48599007-48599191	-	UQCRC1_ENSG00000010256.10_1_1
chr7:38230100-38230651	+	STARD3NL_ENSG00000010270.13_1_1
chr12:6237883-6238268	+	CD9_ENSG00000010278.12_1_1
chr19:45683447-45683670	+	GIPR_ENSG00000010310.8_1_1
chr3:52423316-52423598	+	PHF7_ENSG00000010318.20_1_1
chr3:52492701-52493081	+	NISCH_ENSG00000010322.15_2_1
chr3:52523959-52524523	+	STAB1_ENSG00000010327.10_1_1
chrX:149482586-149482758	-	IDS_ENSG00000010404.17_2_1
chrX:149479494-149479778	-	IDS_ENSG00000010404.17_2_3
chr16:3223287-3223590	-	ZNF200_ENSG00000010539.11_1_1
chr16:3222411-3222595	-	ZNF200_ENSG00000010539.11_1_2
chr12:6820429-6820810	+	CD4_ENSG00000010610.9_2_1
chr12:6907424-6907548	+	LRRC23_ENSG00000010626.14_1_1
chr12:6913923-6914199	+	LRRC23_ENSG00000010626.14_2_1
chrX:101349472-101349819	-	BTK_ENSG00000010671.15_2_1
chr6:26096548-26096764	+	HFE_ENSG00000010704.18_1_3
chr6:111661315-111661704	-	FYN_ENSG00000010810.17_1_1
chr6:142752677-142752748	-	HIVEP2_ENSG00000010818.8_1_1
chr6:142752313-142752571	-	HIVEP2_ENSG00000010818.8_1_2
chr6:142751505-142751827	-	HIVEP2_ENSG00000010818.8_1_3
chr1:23759573-23759888	+	TCEB3_ENSG00000011007.12_1_1
chr1:23761738-23762011	+	TCEB3_ENSG00000011007.12_1_2
chr1:23795154-23795533	+	LYPLA2_ENSG00000011009.10_1_1
chr1:11842773-11843154	+	CLCN6_ENSG00000011021.21_3_1
chr12:3283422-3283569	+	TSPAN9_ENSG00000011105.11_2_1
chr14:93287635-93287898	-	BTBD7_ENSG00000011114.14_1_1
chr19:3750892-3751307	-	APBA3_ENSG00000011132.11_1_1
chr17:58207712-58207796	-	MKS1_ENSG00000011143.16_2_1
chr3:43718543-43718714	+	ABHD5_ENSG00000011198.7_1_1
chr17:51293925-51294117	+	UTP18_ENSG00000011260.13_1_1
chr17:51297783-51297936	+	UTP18_ENSG00000011260.13_2_1
chr7:5622746-5622919	-	RNF216_ENSG00000011275.18_1_1
chr7:5620084-5620463	-	RNF216_ENSG00000011275.18_1_3
chr3:45548514-45548805	+	LARS2_ENSG00000011376.9_1_1
chr11:17086614-17086872	-	PIK3C2A_ENSG00000011405.13_1_2
chr19:43646365-43646503	-	PLAUR_ENSG00000011422.11_3_1
chr19:15422112-15422520	-	WIZ_ENSG00000011451.17_1_1
chr19:15421620-15421791	-	WIZ_ENSG00000011451.17_1_2
chr19:46390468-46390860	+	PPP5C_ENSG00000011485.14_1_1
chr2:65074329-65074447	+	CEP68_ENSG00000011523.13_1_1
chr2:65086699-65086959	+	CEP68_ENSG00000011523.13_3_3
chr19:35907142-35907536	-	TYROBP_ENSG00000011600.11_1_1
chr17:43044367-43044546	-	BRCA1_ENSG00000012048.20_2_2
chr19:45409626-45409678	-	ERCC1_ENSG00000012061.15_2_1
chr19:45407356-45407688	-	ERCC1_ENSG00000012061.15_2_2
chr19:35336398-35336584	+	CD22_ENSG00000012124.15_2_1
chr19:35347000-35347351	+	CD22_ENSG00000012124.15_3_1
chr6:53294123-53294436	-	ELOVL5_ENSG00000012660.13_1_1
chr6:53267411-53267760	-	ELOVL5_ENSG00000012660.13_2_1
chr12:53711123-53711488	-	CALCOCO1_ENSG00000012822.15_1_1
chr14:50418961-50419269	-	MAP4K5_ENSG00000012983.11_1_1
chr14:50418576-50418800	-	MAP4K5_ENSG00000012983.11_1_2
chr2:31268086-31268353	+	EHD3_ENSG00000013016.15_1_2
chr19:39981216-39981440	+	PSMC4_ENSG00000013275.7_1_1
chr4:6622037-6622395	+	MAN2B2_ENSG00000013288.8_1_1
chr17:44319636-44320005	-	SLC25A39_ENSG00000013306.15_1_1
chr16:29847783-29848015	+	MVP_ENSG00000013364.18_4_1
chr7:151360753-151361215	+	NUB1_ENSG00000013374.15_1_1
chr7:151378085-151378430	+	NUB1_ENSG00000013374.15_3_1
chr6:83168977-83169205	-	PGM3_ENSG00000013375.15_3_1
chr6:83164951-83165126	-	PGM3_ENSG00000013375.15_3_5
chr6:83196234-83196503	+	RWDD2A_ENSG00000013392.7_1_1
chr2:200853055-200853411	-	CLK1_ENSG00000013441.15_2_1
chr12:106509755-106510113	+	POLR3B_ENSG00000013503.9_1_1
chr14:76787272-76787573	-	ANGEL1_ENSG00000013523.9_1_1
chr5:141987762-141988035	+	RNF14_ENSG00000013561.17_1_1
chrX:154401795-154402137	-	DNASE1L1_ENSG00000013563.13_1_1
chr12:12974880-12975240	-	HEBP1_ENSG00000013583.8_3_1
chr6:96554898-96555272	+	UFL1_ENSG00000014123.9_1_2
chr11:65297260-65297611	+	POLA2_ENSG00000014138.8_1_1
chr8:143437664-143438032	-	ZC3H3_ENSG00000014164.6_2_1
chr11:65211618-65212005	+	CAPN1_ENSG00000014216.15_1_1
chr3:132357702-132357993	+	ACPP_ENSG00000014257.15_1_2
chr3:132358445-132358734	+	ACPP_ENSG00000014257.15_1_3
chr3:132368014-132368221	+	ACPP_ENSG00000014257.15_2_1
chr2:63606893-63607190	+	MDH1_ENSG00000014641.17_1_1
chr1:149928662-149929007	-	MMR11_ENSG00000014914.19_1_1
chr10:99711910-99712148	-	COX15_ENSG00000014919.12_2_1
chr14:91378655-91379010	-	CCDC88C_ENSG00000015133.18_1_1
chr12:42231211-42231385	-	YAF2_ENSG00000015153.14_1_1
chr12:42160071-42160358	-	YAF2_ENSG00000015153.14_5_1
chr12:42159520-42159739	-	YAF2_ENSG00000015153.14_5_2
chr22:17734217-17734412	-	BID_ENSG00000015475.18_3_2
chr5:139329368-139329691	+	MATR3_ENSG00000015479.17_1_1
chr5:139330083-139330416	+	MATR3_ENSG00000015479.17_1_2
chr3:131001557-131001997	+	ATP2C1_ENSG00000017260.19_1_2
chr3:131002863-131003055	+	ATP2C1_ENSG00000017260.19_1_3
chr3:131016171-131016660	+	ATP2C1_ENSG00000017260.19_2_1
chr18:9535967-9536149	+	RALBP1_ENSG00000017797.11_1_1
chr18:9537268-9537589	+	RALBP1_ENSG00000017797.11_1_2
chr18:9537797-9538063	+	RALBP1_ENSG00000017797.11_1_3
chr2:177538097-177538249	+	AGPS_ENSG00000018510.13_1_1
chr2:177539071-177539393	+	AGPS_ENSG00000018510.13_1_2
chr2:177541808-177541987	+	AGPS_ENSG00000018510.13_1_3
chr2:177543559-177543775	+	AGPS_ENSG00000018510.13_1_4
chrX:119538960-119539141	-	CXorf56_ENSG00000018610.13_1_1
chr2:32820838-32821048	+	TTC27_ENSG00000018699.11_2_1
chr2:118994418-118994653	+	MARCO_ENSG00000019169.10_1_1
chr11:45214432-45214666	+	PRDM11_ENSG00000019485.12_1_1
chr11:45234817-45235066	+	PRDM11_ENSG00000019485.12_3_1
chr5:150401652-150402011	-	CD74_ENSG00000019582.14_1_1
chr10:124985788-124985865	+	ZRANB1_ENSG00000019995.6_1_2
chr10:124986135-124986425	+	ZRANB1_ENSG00000019995.6_1_3
chr1:35566446-35566789	+	NCDN_ENSG00000020129.15_1_1
chr20:52151311-52151959	-	ZFP64_ENSG00000020256.19_1_1
chr20:52084072-52084281	-	ZFP64_ENSG00000020256.19_4_1
chr14:60968254-60968692	+	MNAT1_ENSG00000020426.10_1_1
chr14:54788944-54789132	+	SAMD4A_ENSG00000020577.13_1_1
chr1:24899562-24899878	-	RUNX3_ENSG00000020633.18_1_2
chr11:94419908-94420157	-	MRE11A_ENSG00000020922.12_2_1
chr11:94415613-94415905	-	MRE11A_ENSG00000020922.12_2_3
chr11:73662454-73662807	+	PLEKHB1_ENSG00000021300.13_1_1
chr6:2833518-2833831	-	SERPINB1_ENSG00000021355.12_1_1
chr6:2833074-2833336	-	SERPINB1_ENSG00000021355.12_1_2
chr2:32154855-32155002	+	SPAST_ENSG00000021574.11_1_1
chr2:32157286-32157650	+	SPAST_ENSG00000021574.11_1_2
chr11:3087180-3087735	-	OSBPL5_ENSG00000021762.19_1_1
chr15:34856522-34856941	-	AQR_ENSG00000021776.10_1_1
chr15:34851891-34851973	-	AQR_ENSG00000021776.10_1_5
chrX:136210995-136211343	+	FHL1_ENSG00000022267.16_1_1
chr20:56518509-56518875	+	RTFDC1_ENSG00000022277.12_1_1
chr19:55000793-55001110	+	NLRP2_ENSG00000022556.15_2_1
chr8:141210654-141211029	-	SLC45A4_ENSG00000022567.9_1_1
chr10:112430295-112430651	-	ZDHHC6_ENSG00000023041.11_1_1
chr11:123435458-123435669	+	GRAMD1B_ENSG00000023171.15_1_1
chr11:123622787-123622937	+	GRAMD1B_ENSG00000023171.15_2_1
chr11:123627412-123627724	+	GRAMD1B_ENSG00000023171.15_2_2
chr11:494525-494996	-	RNH1_ENSG00000023191.16_2_1
chr2:206123894-206124265	-	NDUFS1_ENSG00000023228.13_1_1
chr2:206123211-206123355	-	NDUFS1_ENSG00000023228.13_1_2
chr2:206114863-206115098	-	NDUFS1_ENSG00000023228.13_1_5
chr8:52622506-52622778	-	RB1CC1_ENSG00000023287.12_1_2
chr3:52214023-52214311	+	ALAS1_ENSG00000023330.14_1_1
chr11:102337403-102337697	+	BIRC3_ENSG00000023445.13_1_1
chr11:102339040-102339271	+	BIRC3_ENSG00000023445.13_1_2
chr13:42322916-42323268	+	AKAP11_ENSG00000023516.8_1_1
chr1:193096477-193096734	-	GLRX2_ENSG00000023572.8_1_1
chr14:61796014-61796377	+	SNAPC1_ENSG00000023608.4_1_2
chr12:16036921-16037290	+	DERA_ENSG00000023697.12_1_1
chr6:35321395-35321773	+	DEF6_ENSG00000023892.10_1_1
chr1:150159239-150159614	+	PLEKHO1_ENSG00000023902.13_1_1
chr6:42693195-42693494	+	UBR2_ENSG00000024048.10_2_2
chr6:138792963-138793321	+	CCDC28A_ENSG00000024862.17_1_1
chr6:89365077-89365310	-	RRAGD_ENSG00000025039.14_1_2
chr6:122432595-122432973	+	HSF2_ENSG00000025156.12_1_1
chr20:35949698-35950309	+	PHF20_ENSG00000025293.16_1_1
chr11:47268580-47268817	+	NR1H3_ENSG00000025434.18_1_1
chr20:44942196-44942576	-	TOMM34_ENSG00000025772.7_1_1
chr6:107871527-107871697	-	SEC63_ENSG00000025796.13_1_1
chr6:107870776-107871112	-	SEC63_ENSG00000025796.13_1_2
chr6:107867868-107868011	-	SEC63_ENSG00000025796.13_1_4
chr10:17235289-17235475	+	VIM_ENSG00000026025.14_2_1
chr10:17235856-17235966	+	VIM_ENSG00000026025.14_2_2
chr10:17236319-17236434	+	VIM_ENSG00000026025.14_2_3
chr10:17237244-17237585	+	VIM_ENSG00000026025.14_3_1
chr20:51003694-51004056	-	KCNG1_ENSG00000026559.13_1_1
chr6:161166116-161166382	-	AGPAT4_ENSG00000026652.13_1_1
chr6:161136096-161136451	-	AGPAT4_ENSG00000026652.13_3_1
chr6:161129985-161130324	-	AGPAT4_ENSG00000026652.13_3_2
chr1:160753832-160753914	+	SLAMF7_ENSG00000026751.16_1_1
chr6:26414849-26415209	+	BTN3A1_ENSG00000026950.16_2_1
chr13:23730234-23730421	-	MIPEP_ENSG00000027001.9_1_1
chr6:137197481-137197832	-	IFNGR1_ENSG00000027697.13_1_1
chr5:177605088-177605149	+	B4GALT7_ENSG00000027847.13_1_1
chr1:156807092-156807200	-	SH2D2A_ENSG00000027869.11_1_1
chr2:58159505-58159855	+	VRK2_ENSG00000028116.16_1_1
chr1:12208876-12209212	+	TNFRSF1B_ENSG00000028137.17_2_2
chr12:95300318-95300572	+	VEZT_ENSG00000028203.17_3_1
chr12:95300832-95301150	+	VEZT_ENSG00000028203.17_3_2
chr19:42086234-42086386	-	POU2F2_ENSG00000028277.21_4_7
chr6:133987135-133987497	+	TBPL1_ENSG00000028839.9_2_1
chr6:136261011-136261067	-	BCLAF1_ENSG00000029363.15_1_1
chr6:136258625-136258896	-	BCLAF1_ENSG00000029363.15_1_3
chr6:136256985-136257069	-	BCLAF1_ENSG00000029363.15_1_4
chr8:41653309-41653479	-	ANK1_ENSG00000029534.19_1_3
chr6:155257680-155258074	-	TFB1M_ENSG00000029639.10_1_1
chr17:5384436-5384676	+	RABEP1_ENSG00000029725.16_4_1
chr17:5385497-5385776	+	RABEP1_ENSG00000029725.16_4_2
chrX:150988490-150988720	+	HMGB3_ENSG00000029993.14_1_1
chr11:47839555-47839832	-	NUP160_ENSG00000030066.13_1_1
chr2:212999723-213000010	-	IKZF2_ENSG00000030419.16_3_6
chr17:44352724-44353096	+	GRN_ENSG00000030582.16_1_1
chr5:137938682-137938866	-	FAM13B_ENSG00000031003.10_1_1
chr3:119417381-119417699	+	ARHGAP31_ENSG00000031081.10_1_1
chr1:109237764-109238138	+	SARS_ENSG00000031698.12_1_1
chr19:5917367-5917624	-	RANBP3_ENSG00000031823.14_1_1
chr19:5916209-5916440	-	RANBP3_ENSG00000031823.14_1_2
chr14:58372657-58372843	+	ARID4A_ENSG00000032219.18_1_1
chr14:58373388-58373699	+	ARID4A_ENSG00000032219.18_1_2
chr2:3188967-3189355	-	TSSC1_ENSG00000032389.12_3_1
chr19:7561241-7561765	+	PNPLA6_ENSG00000032444.15_1_1
chr13:20691083-20691349	+	IFT88_ENSG00000032742.17_2_1
chr12:122472908-122473434	-	ZCCHC8_ENSG00000033030.13_1_1
chr12:122471680-122471817	-	ZCCHC8_ENSG00000033030.13_1_2
chr7:151212590-151212761	-	ABCF2_ENSG00000033050.7_1_3
chr7:151207867-151208093	-	ABCF2_ENSG00000033050.7_2_1
chr7:151238447-151238823	+	CHPF2_ENSG00000033100.15_1_1
chr4:67618761-67619018	-	UBA6_ENSG00000033178.12_3_1
chr4:67617365-67617606	-	UBA6_ENSG00000033178.12_3_2
chr4:67616857-67617100	-	UBA6_ENSG00000033178.12_3_3
chr11:78215289-78215790	-	GAB2_ENSG00000033327.12_1_1
chr17:42522199-42522590	+	ATP6V0A1_ENSG00000033627.15_1_1
chr15:68191215-68191373	+	PIAS1_ENSG00000033800.13_1_4
chr3:27373530-27373806	-	SLC4A7_ENSG00000033867.16_1_2
chr3:27372689-27373083	-	SLC4A7_ENSG00000033867.16_1_3
chr15:29117352-29117694	+	APBA2_ENSG00000034053.14_1_1
chr2:84906392-84906695	+	TMSB10_ENSG00000034510.5_1_1
chr3:131013914-131014355	-	ASTE1_ENSG00000034533.11_1_1
chr8:100257078-100257408	-	RNF19A_ENSG00000034677.12_1_2
chr6:143489175-143489334	+	PEX3_ENSG00000034693.14_1_1
chr16:75577512-75577894	+	GABARAPL2_ENSG00000034713.7_2_1
chr2:218713-218954	-	SH3YL1_ENSG00000035115.21_5_1
chr2:218161-218507	-	SH3YL1_ENSG00000035115.21_5_2
chr2:70300768-70300936	-	FAM136A_ENSG00000035141.7_1_1
chr2:70297202-70297455	-	FAM136A_ENSG00000035141.7_2_1
chr2:70296024-70296277	-	FAM136A_ENSG00000035141.7_2_2
chr5:60597050-60597158	-	DEPDC1B_ENSG00000035499.12_1_1
chr8:58583528-58583855	-	NSMAF_ENSG00000035681.7_1_1
chr1:244408531-244409174	-	ADSS_ENSG00000035687.9_1_1
chr4:67606569-67606855	+	STAP1_ENSG00000035720.7_1_2
chr4:67607019-67607305	+	STAP1_ENSG00000035720.7_2_1
chr17:78855572-78855846	-	TIMP2_ENSG00000035862.12_2_1
chr4:39288261-39288532	-	RFC1_ENSG00000035928.14_2_1
chr4:39287490-39287785	-	RFC1_ENSG00000035928.14_2_2
chr3:100324912-100325224	+	TBC1D23_ENSG00000036054.12_1_1
chr2:224473933-224474271	-	CUL3_ENSG00000036257.12_2_1
chr8:2145084-2145468	+	MYOM2_ENSG00000036448.9_1_1
chr14:99727064-99727196	+	CYP46A1_ENSG00000036530.8_2_1
chr1:77564531-77564843	-	ZZZ3_ENSG00000036549.12_1_1
chr17:42666690-42667006	+	TUBG2_ENSG00000037042.8_1_1
chr5:172969447-172969746	+	RPL26L1_ENSG00000037241.7_1_1
chr5:6599242-6599627	-	NSUN2_ENSG00000037474.14_1_1
chr1:16246892-16247141	-	FBXO42_ENSG00000037637.10_1_2
chr5:154054716-154054933	+	MFAP3_ENSG00000037749.11_1_1
chr19:13772552-13772824	+	MRI1_ENSG00000037757.13_1_1
chr12:57768565-57768982	-	METTL1_ENSG00000037897.16_2_1
chr4:177431577-177431784	-	AGA_ENSG00000038002.8_1_1
chr4:177430837-177431083	-	AGA_ENSG00000038002.8_1_2
chr4:25278686-25279047	+	PI4K2B_ENSG00000038210.12_1_1
chr4:13568751-13569121	-	BOD1L1_ENSG00000038219.12_1_1
chr5:163518815-163519316	+	MAT2B_ENSG00000038274.16_1_1
chr5:83512182-83512479	+	VCAN_ENSG00000038427.15_1_1
chr5:83580981-83581366	+	VCAN_ENSG00000038427.15_2_1
chr5:83581644-83581743	+	VCAN_ENSG00000038427.15_2_2
chr5:83581993-83582262	+	VCAN_ENSG00000038427.15_2_3
chr16:11181664-11182158	+	CLEC16A_ENSG00000038532.14_3_1
chr5:55424746-55424934	+	SKIV2L2_ENSG00000039123.15_1_2
chr5:55425249-55425548	+	SKIV2L2_ENSG00000039123.15_1_3
chr5:80478606-80479298	+	ZFYVE16_ENSG00000039319.16_1_2
chr5:169604216-169604351	+	SPDL1_ENSG00000040275.16_1_1
chr5:169604467-169604753	+	SPDL1_ENSG00000040275.16_1_2
chr8:73653668-73653871	-	STAU2_ENSG00000040341.17_2_1
chr8:73552045-73552290	-	STAU2_ENSG00000040341.17_4_1
chr8:73550765-73550837	-	STAU2_ENSG00000040341.17_4_2
chr8:73549735-73549838	-	STAU2_ENSG00000040341.17_4_3
chr22:20241476-20241756	-	RTN4R_ENSG00000040608.13_1_1
chr17:7235093-7235544	-	PHF23_ENSG00000040633.12_2_1
chr2:98589832-98590125	+	INPP4A_ENSG00000040933.15_2_2
chr2:98590515-98590700	+	INPP4A_ENSG00000040933.15_2_3
chr18:54890742-54890792	+	RAB27B_ENSG00000041353.9_1_2
chr18:54895258-54895459	+	RAB27B_ENSG00000041353.9_1_4
chr15:78548826-78549177	+	PSMA4_ENSG00000041357.15_1_1
chr3:194641214-194641392	-	LSG1_ENSG00000041802.10_1_1
chr3:194640843-194641106	-	LSG1_ENSG00000041802.10_1_2
chr1:6633193-6633554	+	THAP3_ENSG00000041988.15_1_1
chr10:70114029-70114298	-	AIFM2_ENSG00000042286.14_1_1
chr14:88426306-88426639	+	SPATA7_ENSG00000042317.16_4_1
chr14:88438128-88438445	+	SPATA7_ENSG00000042317.16_5_1
chr2:85342108-85342454	-	RETSAT_ENSG00000042445.13_1_1
chr2:85394776-85394952	-	CAPG_ENSG00000042493.15_1_1
chr8:24335764-24336594	+	ADAM28_ENSG00000042980.12_1_1
chr3:182944783-182944974	-	DCUN1D1_ENSG00000043093.13_1_1
chr3:182943431-182943711	-	DCUN1D1_ENSG00000043093.13_1_2
chr3:182942412-182942654	-	DCUN1D1_ENSG00000043093.13_1_4
chr5:134579152-134579418	+	JADE2_ENSG00000043143.20_2_1
chr5:134582894-134583219	+	JADE2_ENSG00000043143.20_2_2
chr5:170248094-170248428	-	LCP2_ENSG00000043462.11_1_2
chr1:39841071-39841419	-	TRIT1_ENSG00000043514.15_3_1
chr6:43037661-43037958	-	CUL7_ENSG00000044090.8_1_1
chrX:18892804-18893292	-	PHKA2_ENSG00000044446.11_1_1
chr9:17503643-17503847	+	CNTLN_ENSG00000044459.14_2_1
chr9:125236258-125236598	-	HSPA5_ENSG00000044574.7_1_1
chrX:14008687-14009030	-	GEMIN8_ENSG00000046647.13_1_1
chrX:13769094-13769237	+	OFD1_ENSG00000046651.14_1_1
chr10:1129438-1129551	+	WDR37_ENSG00000047056.14_2_1
chr10:1131826-1132209	+	WDR37_ENSG00000047056.14_2_2
chr5:113593840-113594041	+	YTHDC2_ENSG00000047188.15_2_1
chr5:113594892-113595288	+	YTHDC2_ENSG00000047188.15_2_2
chr8:53715648-53716000	-	ATP6V1H_ENSG00000047249.16_3_1
chr4:57030899-57031195	+	POLR2B_ENSG00000047315.14_1_1
chr4:36067528-36067732	-	ARAP2_ENSG00000047365.11_2_1
chr4:36066032-36066449	-	ARAP2_ENSG00000047365.11_2_2
chr6:15522827-15523178	-	DTNBP1_ENSG00000047579.19_2_1
chr12:4489411-4489867	-	C12orf4_ENSG00000047621.11_1_1
chrX:17754667-17754934	+	SCML1_ENSG00000047634.14_1_2
chrX:10144168-10144449	+	WWC3_ENSG00000047644.18_1_2
chrX:11137627-11137778	-	ARHGAP6_ENSG00000047648.21_2_1
chr3:47851591-47851909	-	MAP4_ENSG00000047849.21_2_1
chr6:117560319-117560884	-	GOPC_ENSG00000047932.13_1_2
chr11:113798753-113798818	-	USP28_ENSG00000048028.11_4_1
chr11:113797911-113798447	-	USP28_ENSG00000048028.11_4_2
chr5:176658679-176659043	+	TSPAN17_ENSG00000048140.17_1_1
chr5:176383959-176384299	-	NOP16_ENSG00000048162.20_2_1
chr8:102204555-102204940	-	RRM2B_ENSG00000048392.11_2_4
chr7:127374060-127374372	-	ZNF800_ENSG00000048405.9_1_1
chr7:127370442-127370598	-	ZNF800_ENSG00000048405.9_3_1
chr16:11967717-11968041	+	TNFRSF17_ENSG00000048462.10_2_1
chr16:12135554-12135659	+	SNX29_ENSG00000048471.13_1_1
chr11:77666733-77666867	-	RSF1_ENSG00000048649.13_1_1
chr11:77660093-77660250	-	RSF1_ENSG00000048649.13_1_5
chr1:12509136-12509344	+	VPS13D_ENSG00000048707.13_1_1
chr1:12510084-12510284	+	VPS13D_ENSG00000048707.13_1_3
chr1:12511739-12512015	+	VPS13D_ENSG00000048707.13_1_4
chr10:11336259-11336449	+	CELF2_ENSG00000048740.18_2_3
chr9:93532317-93532503	+	FAM120A_ENSG00000048828.16_2_1
chr9:93564488-93564659	+	FAM120A_ENSG00000048828.16_3_1
chr9:93565774-93566094	+	FAM120A_ENSG00000048828.16_3_3
chr2:135724531-135724730	+	R3HDM1_ENSG00000048991.16_1_1
chr2:135724937-135725283	+	R3HDM1_ENSG00000048991.16_1_2
chr1:40300544-40300891	-	COL9A2_ENSG00000049089.13_1_1
chr1:9271011-9271334	+	H6PD_ENSG00000049239.12_1_5
chr1:7779794-7779885	+	VAMP3_ENSG00000049245.12_1_1
chr1:7781076-7781414	+	VAMP3_ENSG00000049245.12_1_2
chr1:7844808-7845160	+	PER3_ENSG00000049246.14_2_1
chr1:7847621-7847858	-	UTS2_ENSG00000049247.13_1_1
chr2:33399174-33399231	+	LTBP1_ENSG00000049323.15_1_1
chr7:74231646-74232067	-	RFC2_ENSG00000049541.10_3_1
chr6:156985444-156985520	+	ARID1B_ENSG00000049618.22_3_2
chr6:157141005-157141178	+	ARID1B_ENSG00000049618.22_5_1
chr18:58045155-58045444	+	NEDD4L_ENSG00000049759.17_1_1
chrX:49287212-49287491	+	PPP1R3F_ENSG00000049769.12_1_1
chrX:49287761-49288027	+	PPP1R3F_ENSG00000049769.12_1_2
chrX:49301364-49301447	+	PPP1R3F_ENSG00000049769.12_2_1
chr5:74721125-74721289	+	HEXB_ENSG00000049860.13_1_1
chr14:59504345-59504722	+	JKAMP_ENSG00000050130.17_2_1
chr14:59505140-59505214	+	JKAMP_ENSG00000050130.17_2_2
chr7:144380320-144380571	+	ARHGEF5_ENSG00000050327.14_1_1
chr7:26185987-26186236	+	NFE2L3_ENSG00000050344.8_2_1
chr6:13786673-13787003	-	MCUR1_ENSG00000050393.11_1_2
chr12:50177537-50177684	-	LIMA1_ENSG00000050405.13_1_1
chr12:50176951-50177259	-	LIMA1_ENSG00000050405.13_1_2
chr12:51515463-51515749	+	SLC4A8_ENSG00000050438.16_3_3
chr5:180235797-180236130	-	MAPK9_ENSG00000050748.17_4_1
chr5:180233650-180233887	-	MAPK9_ENSG00000050748.17_4_2
chr16:56944610-56944778	+	HERPUD1_ENSG00000051108.14_1_2
chr19:18929212-18929587	-	HOMER3_ENSG00000051128.18_1_1
chr3:138654996-138655132	-	PIK3CB_ENSG00000051382.8_1_1
chr3:138654039-138654352	-	PIK3CB_ENSG00000051382.8_1_2
chr16:88646034-88646180	-	CYBA_ENSG00000051523.10_1_1
chr16:88643294-88643570	-	CYBA_ENSG00000051523.10_2_1
chr5:175960587-175960910	-	THOC3_ENSG00000051596.9_2_1
chr5:175959180-175959652	-	THOC3_ENSG00000051596.9_3_2
chr12:19376006-19376341	+	PLEKHA5_ENSG00000052126.14_3_1
chr1:114774194-114774347	-	SIKE1_ENSG00000052723.11_1_1
chr1:114771945-114772044	-	SIKE1_ENSG00000052723.11_1_3
chr1:114769531-114769774	-	SIKE1_ENSG00000052723.11_1_4
chr10:97356721-97357062	-	RRP12_ENSG00000052749.13_2_1
chr4:158906498-158906847	+	FNIP2_ENSG00000052795.12_1_2
chr4:158907747-158908007	+	FNIP2_ENSG00000052795.12_1_3
chr4:165342497-165342566	+	MSMO1_ENSG00000052802.12_2_1
chr4:165342706-165343115	+	MSMO1_ENSG00000052802.12_2_2
chr11:43446194-43446570	+	TTC17_ENSG00000052841.14_1_1
chr11:43494586-43494912	+	TTC17_ENSG00000052841.14_2_1
chr14:89156202-89156504	-	FOXN3_ENSG00000053254.15_2_2
chr1:19303985-19304339	-	AKR7A2_ENSG00000053371.12_1_1
chr12:2825886-2826428	-	NRIP2_ENSG00000053702.14_1_1
chr14:57289240-57289438	+	AP5M1_ENSG00000053770.11_2_1
chr14:57289720-57290062	+	AP5M1_ENSG00000053770.11_2_2
chr4:25418170-25418498	+	ANAPC4_ENSG00000053900.10_1_1
chr11:2848615-2849010	+	KCNQ1_ENSG00000053918.15_1_1
chr1:36136595-36136936	-	TRAPPC3_ENSG00000054116.11_2_2
chr9:136850756-136851029	+	PHPT1_ENSG00000054148.17_1_1
chr1:235167364-235167567	-	ARID4B_ENSG00000054267.20_1_1
chr1:235166909-235167237	-	ARID4B_ENSG00000054267.20_1_2
chr1:241593622-241593950	-	OPN3_ENSG00000054277.13_1_1
chr1:241593252-241593501	-	OPN3_ENSG00000054277.13_1_2
chr1:243306247-243306297	+	SDCCAG8_ENSG00000054282.15_1_3
chr1:243499783-243500108	+	SDCCAG8_ENSG00000054282.15_2_1
chr2:219289702-219289940	-	PTPRN_ENSG00000054356.13_1_1
chr1:210675836-210676230	+	HHAT_ENSG00000054392.12_2_1
chr1:10308283-10308537	+	KIF1B_ENSG00000054523.17_1_3
chr1:10381278-10381562	+	KIF1B_ENSG00000054523.17_2_4
chr20:51596861-51597012	-	ATP9A_ENSG00000054793.13_1_1
chr11:73396321-73396887	+	RELT_ENSG00000054967.12_1_1
chr14:87932991-87933695	-	GALC_ENSG00000054983.16_2_1
chr1:16395277-16395524	+	SZRD1_ENSG00000055070.16_1_1
chr1:16396053-16396315	+	SZRD1_ENSG00000055070.16_1_2
chr1:16397059-16397237	+	SZRD1_ENSG00000055070.16_1_3
chr1:16397807-16398111	+	SZRD1_ENSG00000055070.16_1_4
chr7:148800659-148801059	+	CUL1_ENSG00000055130.15_1_1
chr5:153992553-153992814	-	FAM114A2_ENSG00000055147.18_1_1
chr5:157395299-157395548	+	CYFIP2_ENSG00000055163.19_1_2
chr6:149591466-149591685	+	GINM1_ENSG00000055211.12_2_2
chr2:37099184-37099565	-	EIF2AK2_ENSG00000055332.16_1_4
chr17:78796978-78797126	-	USP36_ENSG00000055483.19_4_1
chr17:78787473-78787698	-	USP36_ENSG00000055483.19_6_1
chr7:152134954-152135432	-	KM2C_ENSG00000055609.17_1_2
chr2:20249855-20250104	-	PUM2_ENSG00000055917.15_1_1
chr2:20248730-20249060	-	PUM2_ENSG00000055917.15_1_2
chr10:100986286-100986833	-	MRPL43_ENSG00000055950.16_1_1
chr10:100981396-100981518	-	MRPL43_ENSG00000055950.16_2_1
chr10:100977859-100978118	-	MRPL43_ENSG00000055950.16_3_1
chr4:169729475-169729684	-	HPF1_ENSG00000056050.6_1_1
chr5:32354357-32354693	-	ZFR_ENSG00000056097.15_1_1
chrX:130202770-130203041	-	ZNF280C_ENSG00000056277.15_1_1
chr9:120904028-120904258	-	TRAF1_ENSG00000056558.10_1_1
chr9:122874596-122874837	-	RC3H2_ENSG00000056586.15_2_1
chr9:122853862-122854053	-	RC3H2_ENSG00000056586.15_4_1
chr6:111558942-111559296	-	TRAF3IP2_ENSG00000056972.18_1_1
chr1:179353801-179353904	+	SOAT1_ENSG00000057252.12_1_1
chr1:179354131-179354601	+	SOAT1_ENSG00000057252.12_1_2
chr1:179355035-179355264	+	SOAT1_ENSG00000057252.12_1_3
chr1:179355845-179355984	+	SOAT1_ENSG00000057252.12_1_4
chr1:179358393-179358617	+	SOAT1_ENSG00000057252.12_1_5
chr12:32790820-32790984	-	PKP2_ENSG00000057294.14_2_1
chr6:106108076-106108328	+	PRDM1_ENSG00000057657.15_1_2
chr6:106109626-106109884	+	PRDM1_ENSG00000057657.15_1_4
chr6:106185927-106186313	-	ATG5_ENSG00000057663.13_2_1
chr12:94569584-94569840	-	TMCC3_ENSG00000057704.11_1_1
chr12:94567225-94567399	-	TMCC3_ENSG00000057704.11_1_4
chr1:23787881-23788237	+	PITHD1_ENSG00000057757.9_1_1
chr3:182836360-182836548	+	ATP11B_ENSG00000058063.15_1_1
chr3:182918141-182918320	+	ATP11B_ENSG00000058063.15_2_1
chr3:182918787-182918999	+	ATP11B_ENSG00000058063.15_2_2
chr3:182921329-182921613	+	ATP11B_ENSG00000058063.15_2_3
chr7:91210273-91210558	+	CDK14_ENSG00000058091.16_2_2
chr3:128071309-128071684	+	SEC61A1_ENSG00000058262.9_1_1
chr12:79778483-79778591	-	PPP1R12A_ENSG00000058272.16_1_1
chr12:79773628-79774166	-	PPP1R12A_ENSG00000058272.16_2_1
chr7:44219513-44219622	-	CAMK2B_ENSG00000058404.19_2_1
chr1:16972590-16972963	+	CROCC_ENSG00000058453.16_1_1
chr1:203743425-203744086	+	ATP2B4_ENSG00000058668.14_3_1
chr5:97166880-97166988	-	RIOK2_ENSG00000058729.10_1_2
chr1:53860008-53860123	-	YIPF1_ENSG00000058799.13_1_1
chr1:53767753-53768004	-	NDC1_ENSG00000058804.11_1_1
chr1:53765512-53765813	-	NDC1_ENSG00000058804.11_1_2
chr16:2949456-2949813	+	FLYWCH1_ENSG00000059122.16_3_1
chr16:1398490-1398684	-	UNKL_ENSG00000059145.18_1_1
chr16:1363149-1363525	-	UNKL_ENSG00000059145.18_2_2
chr7:140023750-140024108	-	PARP12_ENSG00000059378.12_2_1
chr10:95605962-95606301	-	ALDH18A1_ENSG00000059573.8_1_1
chr4:151721995-151722201	-	GATB_ENSG00000059691.11_1_1
chr4:151670741-151671207	-	GATB_ENSG00000059691.11_4_1
chr2:69940382-69940575	+	MXD1_ENSG00000059728.10_1_1
chr2:69940870-69941033	+	MXD1_ENSG00000059728.10_1_2
chr2:69942621-69942934	+	MXD1_ENSG00000059728.10_1_3
chr12:96278565-96278895	-	CDK17_ENSG00000059758.7_2_1
chr10:102402668-102402933	-	PSD_ENSG00000059915.16_1_1
chr18:79754138-79754510	+	CTDP1_ENSG00000060069.16_1_1
chr12:10699119-10699553	-	YBX3_ENSG00000060138.12_2_1
chr12:827200-827353	+	WNK1_ENSG00000060237.16_1_1
chr12:911008-911382	+	WNK1_ENSG00000060237.16_3_2
chr10:68761164-68761264	+	CCAR1_ENSG00000060339.13_1_1
chr10:68791239-68791498	+	CCAR1_ENSG00000060339.13_2_1
chr10:68792123-68792292	+	CCAR1_ENSG00000060339.13_2_3
chr20:62813634-62813990	+	OGFR_ENSG00000060491.16_1_1
chr19:3163373-3163742	+	GNA15_ENSG00000060558.3_1_1
chr1:26797991-26798325	+	PIGV_ENSG00000060642.10_1_1
chr1:31259654-31260042	-	SNRNP40_ENSG00000060688.12_1_1
chr11:32976737-32976961	+	QSER1_ENSG00000060749.14_2_1
chr11:32979943-32980242	+	QSER1_ENSG00000060749.14_2_3
chr6:166364925-166365287	-	MPC1_ENSG00000060762.18_1_1
chr3:38122714-38123082	-	ACAA1_ENSG00000060971.17_4_1
chr12:24811415-24811632	-	BCAT1_ENSG00000060982.14_1_2
chr12:47782753-47783134	-	HDAC7_ENSG00000061273.17_3_1
chr12:27755943-27756271	+	MRPS35_ENSG00000061794.12_1_2
chr4:155807305-155807516	+	GUCY1B3_ENSG00000061918.12_1_1
chr3:195863366-195863746	-	TNK2_ENSG00000061938.16_1_1
chr5:57262736-57263094	+	GPBP1_ENSG00000062194.15_1_1
chr5:57263316-57263519	+	GPBP1_ENSG00000062194.15_1_2
chr11:75801206-75801502	+	DGAT2_ENSG00000062282.14_1_2
chr15:41503648-41504026	-	LTK_ENSG00000062524.15_1_1
chr7:43866569-43866925	-	MRPS24_ENSG00000062582.13_1_1
chr20:46366106-46366360	-	ELMO2_ENSG00000062598.17_3_1
chr10:86437041-86437328	-	WAPL_ENSG00000062650.17_1_1
chr10:86435280-86435590	-	WAPL_ENSG00000062650.17_1_2
chr17:59765003-59765210	+	VMP1_ENSG00000062716.11_1_1
chr17:60445528-60445768	-	APPBP2_ENSG00000062725.9_2_2
chr12:53040147-53040303	+	EIF4B_ENSG00000063046.17_2_1
chr12:53041873-53042186	+	EIF4B_ENSG00000063046.17_2_2
chr19:49305887-49306129	-	SLC6A16_ENSG00000063127.15_1_1
chr19:49289695-49290016	-	SLC6A16_ENSG00000063127.15_2_1
chr19:48628207-48628341	+	SPHK2_ENSG00000063176.15_1_1
chr19:48630479-48630641	+	SPHK2_ENSG00000063176.15_2_1
chr19:48615806-48616197	-	RPL18_ENSG00000063177.12_1_1
chr19:55452998-55453351	-	ISOC2_ENSG00000063241.7_1_1
chr19:55674347-55674737	+	U2AF2_ENSG00000063244.12_1_1
chr19:55695393-55695752	+	EPN1_ENSG00000063245.14_1_1
chr19:55706858-55707236	+	EPN1_ENSG00000063245.14_1_5
chr19:39397497-39397707	+	MED29_ENSG00000063322.13_1_1
chr19:39400327-39400459	+	MED29_ENSG00000063322.13_1_3
chrX:153352625-153352891	+	ZNF275_ENSG00000063587.13_1_2
chr14:77933605-77933954	+	ADCK1_ENSG00000063761.15_1_1
chr16:1809705-1809816	-	HAGH_ENSG00000063854.12_1_1
chr16:1809119-1809364	-	HAGH_ENSG00000063854.12_2_1
chr4:2515490-2515848	+	RNF4_ENSG00000063978.15_2_1
chr12:26905192-26905506	-	ASUN_ENSG00000064102.14_1_1
chr7:139561594-139562012	-	HIPK2_ENSG00000064393.15_2_5
chr7:128957174-128957287	-	TNPO3_ENSG00000064419.13_1_1
chr7:128954244-128954517	-	TNPO3_ENSG00000064419.13_2_2
chr19:19145565-19145955	-	BORCS8-MEF2B_ENSG00000064489.22_2_1
chr19:19201659-19201867	+	RFXANK_ENSG00000064490.13_1_1
chr19:19119648-19120001	-	TMEM161A_ENSG00000064545.14_1_1
chr19:19623664-19624028	-	LPAR2_ENSG00000064547.13_1_1
chr19:18993589-18993667	-	SUGP2_ENSG00000064607.16_1_1
chr5:123001984-123002123	+	SNX24_ENSG00000064652.10_1_1
chr19:1065114-1065571	+	ABCA7_ENSG00000064687.8_1_1
chr1:111766965-111767406	+	DDX20_ENSG00000064703.11_1_1
chr15:83017285-83017465	-	BTBD1_ENSG00000064726.9_2_1
chr12:29333799-29334113	+	FAR2_ENSG00000064763.10_1_1
chr12:29335343-29335581	+	FAR2_ENSG00000064763.10_1_2
chr1:111242276-111242437	+	CHI3L2_ENSG00000064886.13_1_1
chr1:111243246-111243431	+	CHI3L2_ENSG00000064886.13_2_1
chr19:1107645-1108012	-	SBNO2_ENSG00000064932.15_1_1
chr19:3578710-3579075	+	HMG20B_ENSG00000064961.18_1_1
chr6:34877786-34878138	-	TAF11_ENSG00000064995.16_1_1
chr6:35090977-35091391	+	ANKS1A_ENSG00000064999.13_1_2
chr19:2101005-2101375	-	AP3D1_ENSG00000065000.15_2_1
chr16:2039844-2040218	-	NTHL1_ENSG00000065057.7_1_1
chr6:34877197-34877498	+	UHRF1BP1_ENSG00000065060.16_1_3
chr1:109592476-109592750	+	GNAI3_ENSG00000065135.9_1_1
chr1:109616432-109616834	+	GNAI3_ENSG00000065135.9_1_7
chr13:98022158-98022452	+	IPO5_ENSG00000065150.18_1_1
chr13:98022787-98023034	+	IPO5_ENSG00000065150.18_1_2
chr10:124397305-124397652	-	OAT_ENSG00000065154.11_1_1
chr1:117959587-117960037	+	WDR3_ENSG00000065183.15_2_1
chr1:88829138-88829349	+	PKN2_ENSG00000065243.19_2_1
chr1:88833415-88833702	+	PKN2_ENSG00000065243.19_3_1
chr1:88835547-88835847	+	PKN2_ENSG00000065243.19_3_2
chr6:52497426-52497732	-	TRAM2_ENSG00000065308.4_1_3
chr2:197099607-197099913	-	ANKRD44_ENSG00000065413.17_1_1
chr2:196994472-196994826	-	ANKRD44_ENSG00000065413.17_3_1
chr16:75627740-75627974	-	KARS_ENSG00000065427.14_4_1
chr16:75598187-75598365	-	ADAT1_ENSG00000065457.10_2_1
chr16:75596953-75597140	-	ADAT1_ENSG00000065457.10_3_1
chr1:15939917-15940474	+	SPEN_ENSG00000065526.10_1_1
chr3:123612405-123612535	-	MYLK_ENSG00000065534.18_1_3
chr2:186509005-186509351	+	ZC3H15_ENSG00000065548.17_1_1
chr1:212365110-212365195	-	TMEM206_ENSG00000065600.12_1_1
chr1:212364479-212364818	-	TMEM206_ENSG00000065600.12_1_2
chr10:104025815-104025993	+	SLK_ENSG00000065613.13_1_1
chr10:104027277-104027577	+	SLK_ENSG00000065613.13_1_2
chr10:104028909-104029204	+	SLK_ENSG00000065613.13_1_3
chr6:83959990-83960439	+	CYB5R4_ENSG00000065615.13_2_1
chr6:83966070-83966301	+	CYB5R4_ENSG00000065615.13_2_2
chr6:83966420-83966663	+	CYB5R4_ENSG00000065615.13_2_3
chr6:83967101-83967368	+	CYB5R4_ENSG00000065615.13_2_4
chr10:12165070-12165369	+	SEC61A2_ENSG00000065665.20_4_2
chr19:2997639-2997927	-	TLE2_ENSG00000065717.14_1_1
chr10:14521022-14521177	-	FAM107B_ENSG00000065809.13_1_1
chr4:37952083-37952778	+	TBC1D1_ENSG00000065882.15_1_1
chr4:38138889-38139078	+	TBC1D1_ENSG00000065882.15_2_2
chr7:40096602-40096743	+	CDK13_ENSG00000065883.14_3_2
chr7:40096887-40097050	+	CDK13_ENSG00000065883.14_3_3
chrX:46599329-46599945	-	SLC9A7_ENSG00000065923.9_1_4
chr12:8055139-8055510	+	FOXJ2_ENSG00000065970.8_2_1
chr1:42702009-42702339	+	YBX1_ENSG00000065978.18_1_1
chr19:10469308-10469593	+	PDE4A_ENSG00000065989.15_1_2
chr1:212361508-212361845	+	PPP2R5A_ENSG00000066027.11_1_1
chr19:7963490-7963733	-	ELAVL1_ENSG00000066044.14_1_1
chr19:7962289-7962627	-	ELAVL1_ENSG00000066044.14_2_1
chr12:50100288-50100664	+	SMARCD1_ENSG00000066117.14_1_1
chr1:43704056-43704407	+	KDM4A_ENSG00000066135.12_1_1
chr1:43705194-43705476	+	KDM4A_ENSG00000066135.12_1_2
chr1:40770779-40771080	+	NFYC_ENSG00000066136.20_1_1
chr1:160545729-160545957	-	CD84_ENSG00000066294.14_2_2
chr1:160541159-160541356	-	CD84_ENSG00000066294.14_2_4
chr1:43363412-43363786	-	ELOVL1_ENSG00000066322.13_1_1
chr11:47354860-47355256	-	SPI1_ENSG00000066336.11_2_1
chr6:30064684-30064890	+	ZNRD1_ENSG00000066379.14_1_1
chr3:101649446-101649749	-	ZBTB11_ENSG00000066422.4_2_1
chr14:92080868-92081036	-	ATXN3_ENSG00000066427.21_3_1
chr14:92064155-92064536	-	ATXN3_ENSG00000066427.21_6_1
chr14:92039661-92039830	-	ATXN3_ENSG00000066427.21_6_12
chr14:92039204-92039362	-	ATXN3_ENSG00000066427.21_6_13
chr14:92038675-92038988	-	ATXN3_ENSG00000066427.21_6_14
chr14:92063711-92063800	-	ATXN3_ENSG00000066427.21_6_2
chr14:92058605-92058851	-	ATXN3_ENSG00000066427.21_6_5
chr14:92839488-92839907	+	GOLGA5_ENSG00000066455.12_1_1
chr5:129113674-129114021	+	ISOC1_ENSG00000066583.11_1_2
chr9:100450885-100451197	+	MSANTD3_ENSG00000066697.14_2_1
chr14:96281275-96281620	-	ATG2B_ENSG00000066739.11_1_3
chr8:67197706-67197992	-	ARFGEF1_ENSG00000066777.8_2_2
chr8:67173588-67173908	-	ARFGEF1_ENSG00000066777.8_3_2
chr8:134477828-134478125	-	ZFAT_ENSG00000066827.15_2_1
chr8:65710214-65710524	+	MFR1_ENSG00000066855.15_1_3
chr7:100214097-100214364	+	STAG3_ENSG00000066923.17_1_1
chr18:57550379-57550659	-	FECH_ENSG00000066926.10_2_1
chr18:57549422-57549908	-	FECH_ENSG00000066926.10_2_2
chr18:57548403-57548570	-	FECH_ENSG00000066926.10_2_3
chr15:71825522-71825680	-	MYO9A_ENSG00000066933.15_3_2
chrY:12918015-12918517	+	DDX3Y_ENSG00000067048.16_1_1
chrY:12920158-12920465	+	DDX3Y_ENSG00000067048.16_1_2
chr10:3136482-3136805	+	PFKP_ENSG00000067057.16_1_1
chr2:230470045-230470447	+	SP100_ENSG00000067066.16_1_1
chr5:55424891-55425249	-	PLPP1_ENSG00000067113.16_1_1
chr8:70574849-70574987	-	TRAM1_ENSG00000067167.7_1_1
chr8:70574495-70574663	-	TRAM1_ENSG00000067167.7_1_2
chr8:70573451-70573796	-	TRAM1_ENSG00000067167.7_1_3
chr17:39173851-39174112	-	CACNB1_ENSG00000067191.15_3_1
chr1:92512566-92512697	-	EVI5_ENSG00000067208.14_1_1
chr1:92508713-92508991	-	EVI5_ENSG00000067208.14_1_4
chr15:73983241-73983586	-	STOML1_ENSG00000067221.13_1_1
chr15:72199039-72199406	-	PKM_ENSG00000067225.17_2_1
chr5:55256253-55256514	-	DHX29_ENSG00000067248.9_1_1
chr16:8644533-8644791	+	METTL22_ENSG00000067365.14_1_1
chr15:43407180-43407530	-	TP53BP1_ENSG00000067369.13_3_1
chr15:43403121-43403377	-	TP53BP1_ENSG00000067369.13_3_3
chr1:218331002-218331522	+	RRP15_ENSG00000067533.5_1_1
chr1:218337692-218337924	+	RRP15_ENSG00000067533.5_1_3
chr3:49359562-49359823	-	RHOA_ENSG00000067560.10_2_1
chrY:2982161-2982498	+	ZFY_ENSG00000067646.11_1_1
chr1:220147682-220148051	+	IARS2_ENSG00000067704.9_1_1
chrX:153785781-153786424	-	IDH3G_ENSG00000067829.18_1_1
chr16:4796977-4797351	-	ROGDI_ENSG00000067836.12_1_1
chrX:153802164-153802547	-	PDZD4_ENSG00000067840.12_1_1
chr16:67100109-67100373	+	CBFB_ENSG00000067955.13_1_1
chr16:67100708-67101041	+	CBFB_ENSG00000067955.13_1_2
chrX:24533959-24534156	+	PDK3_ENSG00000067992.12_1_1
chrX:24539162-24539310	+	PDK3_ENSG00000067992.12_2_1
chrX:24539542-24539759	+	PDK3_ENSG00000067992.12_2_2
chr3:50317827-50318174	-	HYAL2_ENSG00000068001.13_1_1
chr3:50329796-50330132	-	RASSF1_ENSG00000068028.17_2_1
chr17:43014125-43014452	+	IFI35_ENSG00000068079.7_1_1
chr17:60043255-60043606	-	HEATR6_ENSG00000068097.14_2_1
chr17:42667954-42668259	-	PLEKHH3_ENSG00000068137.14_2_1
chr15:99713090-99713325	+	MEF2A_ENSG00000068305.17_1_1
chr15:99716057-99716398	+	MEF2A_ENSG00000068305.17_1_4
chrX:48922713-48922893	-	OTUD5_ENSG00000068308.13_1_1
chrX:48560878-48561160	+	TBC1D25_ENSG00000068354.15_1_1
chrX:109659305-109659472	-	ACSL4_ENSG00000068366.19_1_1
chrX:109643814-109644162	-	ACSL4_ENSG00000068366.19_2_1
chrX:109641329-109641657	-	ACSL4_ENSG00000068366.19_2_3
chr10:132783129-132783495	+	INPP5A_ENSG00000068383.18_2_1
chrX:49113427-49113873	-	GPKOW_ENSG00000068394.10_1_1
chrX:48485951-48486299	+	FTSJ1_ENSG00000068438.14_1_1
chr13:112884200-112884450	+	ATP11A_ENSG00000068650.18_4_1
chr13:112886586-112887144	+	ATP11A_ENSG00000068650.18_4_2
chr2:86020925-86021204	-	POLR1A_ENSG00000068654.15_2_5
chr2:86020299-86020495	-	POLR1A_ENSG00000068654.15_2_6
chr2:20032654-20033014	-	LAPTM4A_ENSG00000068697.6_1_1
chr3:48693894-48694007	-	IP6K2_ENSG00000068745.14_1_1
chr3:48693514-48693766	-	IP6K2_ENSG00000068745.14_1_2
chr3:48688000-48688367	-	IP6K2_ENSG00000068745.14_2_1
chr2:45388710-45389072	-	SRBD1_ENSG00000068784.12_1_1
chr5:62386084-62386331	+	KIF2A_ENSG00000068796.16_1_1
chr11:64740880-64741079	-	RASGRP2_ENSG00000068831.18_1_1
chr2:53864869-53865206	-	PSME4_ENSG00000068878.14_1_1
chr2:53864142-53864340	-	PSME4_ENSG00000068878.14_1_2
chr3:160258182-160258429	-	IFT80_ENSG00000068885.14_2_1
chr19:38878576-38878918	-	SIRT2_ENSG00000068903.19_2_1
chr2:53817913-53818225	+	ERLEC1_ENSG00000068912.13_1_1
chr2:53818484-53818785	+	ERLEC1_ENSG00000068912.13_1_2
chr11:64934108-64934486	+	PPP2R5B_ENSG00000068971.13_1_1
chr5:67168591-67168830	+	MAST4_ENSG00000069020.18_5_2
chr5:67169306-67169520	+	MAST4_ENSG00000069020.18_5_3
chr17:73338046-73338285	-	SDK2_ENSG00000069188.16_1_1
chr17:73334499-73334650	-	SDK2_ENSG00000069188.16_1_2
chr1:229441778-229442017	-	NUP133_ENSG00000069248.11_1_1
chr1:229441351-229441614	-	NUP133_ENSG00000069248.11_1_2
chr1:205713237-205713465	-	NUCKS1_ENSG00000069275.12_1_2
chr16:46659740-46659968	-	VPS35_ENSG00000069329.15_1_2
chr16:46956403-46957037	-	DNAJA2_ENSG00000069345.11_1_1
chr16:46955468-46955603	-	DNAJA2_ENSG00000069345.11_1_2
chr19:44759720-44760061	+	BCL3_ENSG00000069399.13_1_1
chr1:6100805-6101183	+	KCNAB2_ENSG00000069424.14_3_1
chrX:44523663-44524161	-	FUNDC1_ENSG00000069509.5_1_1
chr15:60497345-60497621	-	RORA_ENSG00000069667.15_2_1
chr15:60493784-60494142	-	RORA_ENSG00000069667.15_2_2
chr15:60488307-60488620	-	RORA_ENSG00000069667.15_2_4
chr15:52065850-52066245	+	MAPK6_ENSG00000069956.11_1_1
chr15:52122359-52122446	-	GNB5_ENSG00000069966.18_2_1
chr15:55205394-55205667	-	RAB27A_ENSG00000069974.15_1_1
chr15:55204006-55204215	-	RAB27A_ENSG00000069974.15_1_2
chr15:55203011-55203259	-	RAB27A_ENSG00000069974.15_1_4
chr22:17137529-17137892	-	CECR5_ENSG00000069998.12_1_1
chr22:19450639-19450717	-	UFD1L_ENSG00000070010.18_1_1
chr11:626334-626517	-	SCT_ENSG00000070031.3_1_1
chr11:17330918-17331061	+	NUCB2_ENSG00000070081.15_1_1
chr3:149964925-149965304	-	PFN2_ENSG00000070087.13_2_1
chr9:105391096-105391373	+	SLC44A1_ENSG00000070214.15_1_2
chr9:105438312-105438501	+	SLC44A1_ENSG00000070214.15_2_1
chr19:681737-682011	+	FSTL3_ENSG00000070404.9_1_1
chr19:683062-683367	+	FSTL3_ENSG00000070404.9_1_2
chr22:19038054-19038156	-	DGCR2_ENSG00000070413.19_1_1
chr22:19036303-19036647	-	DGCR2_ENSG00000070413.19_1_2
chr17:2384117-2384586	-	MNT_ENSG00000070444.14_2_1
chr3:126437620-126437979	-	ZXDC_ENSG00000070476.14_2_1
chr8:42357210-42357463	+	POLB_ENSG00000070501.11_1_1
chr17:76637508-76637703	-	ST6GALNAC1_ENSG00000070526.14_2_1
chr17:68421332-68421594	-	WIPI1_ENSG00000070540.12_2_1
chr9:35736897-35737216	-	GBA2_ENSG00000070610.14_1_1
chr5:150557842-150558238	+	NDST1_ENSG00000070614.14_1_1
chr7:97852146-97852442	-	ASNS_ENSG00000070669.16_1_1
chr17:76565423-76565846	-	ST6GALNAC2_ENSG00000070731.10_2_1
chr8:100704851-100705035	-	PABPC1_ENSG00000070756.14_1_1
chr8:100704231-100704374	-	PABPC1_ENSG00000070756.14_2_1
chr8:100702939-100703344	-	PABPC1_ENSG00000070756.14_3_1
chr1:45343968-45344159	-	TESK2_ENSG00000070759.16_1_1
chr16:58113603-58113952	-	CFAP20_ENSG00000070761.7_1_1
chr16:58163989-58164121	-	CSNK2A2_ENSG00000070770.8_1_1
chr16:58159633-58159831	-	CSNK2A2_ENSG00000070770.8_1_3
chr16:58157942-58158250	-	CSNK2A2_ENSG00000070770.8_2_1
chr1:44874566-44874797	-	EIF2B3_ENSG00000070785.16_1_1
chr1:22092142-22092319	+	CDC42_ENSG00000070831.15_2_2
chr1:22092538-22092926	+	CDC42_ENSG00000070831.15_2_3
chr7:24796600-24796829	-	OSBPL3_ENSG00000070882.12_1_2
chr16:56914320-56914461	+	SLC12A3_ENSG00000070915.9_1_1
chr3:8880654-8880903	-	RAD18_ENSG00000070950.9_3_1
chr3:8879950-8880199	-	RAD18_ENSG00000070950.9_3_2
chr3:8877238-8877497	-	RAD18_ENSG00000070950.9_3_3
chr12:89590374-89590744	-	ATP2B1_ENSG00000070961.15_1_2
chr12:89589836-89590096	-	ATP2B1_ENSG00000070961.15_1_3
chr12:89588124-89588311	-	ATP2B1_ENSG00000070961.15_1_4
chr2:105893913-105894272	+	NCK2_ENSG00000071051.13_1_1
chr2:101891199-101891465	+	MAP4K4_ENSG00000071054.16_1_1
chr2:101892596-101892684	+	MAP4K4_ENSG00000071054.16_1_3
chr2:101894436-101894609	+	MAP4K4_ENSG00000071054.16_1_4
chr2:98725933-98726326	-	MGAT4A_ENSG00000071073.12_1_1
chr2:98619170-98619451	-	MGAT4A_ENSG00000071073.12_2_3
chr2:101005955-101006145	+	RPL31_ENSG00000071082.10_1_2
chr4:10075193-10075460	-	WDR1_ENSG00000071127.16_1_1
chr4:10074370-10074791	-	WDR1_ENSG00000071127.16_1_2
chr7:17882451-17882700	-	SNX13_ENSG00000071189.21_1_1
chr7:17793483-17793700	-	SNX13_ENSG00000071189.21_2_2
chr7:17792895-17793257	-	SNX13_ENSG00000071189.21_2_3
chr7:17790822-17791032	-	SNX13_ENSG00000071189.21_2_5
chr4:148072406-148072767	+	ARHGAP10_ENSG00000071205.11_1_1
chr6:166409462-166409685	-	RPS6KA2_ENSG00000071242.11_1_3
chr14:76782655-76783032	+	VASH1_ENSG00000071246.10_2_2
chr7:73694038-73694116	+	WBSCR22_ENSG00000071462.11_2_1
chr14:81472929-81473237	-	SEL1L_ENSG00000071537.13_2_2
chr5:917728-917972	+	TRIP13_ENSG00000071539.13_1_1
chr2:12724603-12724851	+	TRIB2_ENSG00000071575.11_1_1
chr2:12742380-12742738	+	TRIB2_ENSG00000071575.11_2_2
chr19:1576689-1577060	-	MBD3_ENSG00000071655.17_2_1
chr3:149030152-149030462	-	HLTF_ENSG00000071794.15_1_1
chrX:154506171-154506536	-	FAM3A_ENSG00000071889.16_3_1
chr8:144393233-144393764	-	CPSF1_ENSG00000071894.15_1_1
chr2:171554849-171555073	+	CYBRD1_ENSG00000071967.11_1_1
chr2:171557778-171558128	+	CYBRD1_ENSG00000071967.11_1_2
chr6:170581814-170582032	-	PDCD2_ENSG00000071994.10_2_1
chr6:170577156-170577675	-	PDCD2_ENSG00000071994.10_4_1
chr19:14147793-14148046	-	ADGRL1_ENSG00000072071.16_1_2
chr14:68874192-68874998	-	ACTN1_ENSG00000072110.13_1_1
chr14:67746550-67746839	-	ZFYVE26_ENSG00000072121.15_3_2
chr2:130374250-130374526	+	PTPN18_ENSG00000072135.12_1_1
chr2:130375058-130375400	+	PTPN18_ENSG00000072135.12_1_2
chr2:127638460-127638802	-	LIMS2_ENSG00000072163.19_1_1
chr3:196049303-196049605	-	TFRC_ENSG00000072274.12_1_1
chr17:17812095-17812436	-	SREBF1_ENSG00000072310.16_2_1
chr10:58369248-58369606	+	UBE2D1_ENSG00000072401.14_1_1
chr10:58370436-58370654	+	UBE2D1_ENSG00000072401.14_1_2
chr14:67333720-67333938	+	MPP5_ENSG00000072415.8_2_1
chr14:67335513-67335740	+	MPP5_ENSG00000072415.8_2_2
chr10:60869538-60869684	-	RHOBTB1_ENSG00000072422.16_1_1
chrX:53379771-53379962	-	SMC1A_ENSG00000072501.17_1_1
chrX:53378000-53378306	-	SMC1A_ENSG00000072501.17_1_2
chrX:53374257-53374401	-	SMC1A_ENSG00000072501.17_1_3
chrX:53431278-53431585	-	HSD17B10_ENSG00000072506.12_1_1
chr12:132841009-132841210	-	CHFR_ENSG00000072609.17_3_1
chr12:132840350-132840821	-	CHFR_ENSG00000072609.17_3_2
chr12:132832513-132832777	-	CHFR_ENSG00000072609.17_3_4
chr1:161677619-161678025	+	FCGR2B_ENSG00000072694.20_1_1
chr1:161678397-161678563	+	FCGR2B_ENSG00000072694.20_1_2
chr5:172043642-172043972	-	STK10_ENSG00000072786.12_1_1
chr5:171861609-171862014	-	FBXW11_ENSG00000072803.17_4_1
chr17:7351273-7351480	+	ACAP1_ENSG00000072818.11_1_1
chr17:5474295-5474659	-	DERL2_ENSG00000072849.10_3_1
chr3:113629196-113629569	+	SIDT1_ENSG00000072858.10_1_1
chr16:15726103-15726247	+	NDE1_ENSG00000072864.13_3_2
chr11:10573131-10573367	-	MRVI1_ENSG00000072952.18_3_3
chr19:16689689-16690005	+	TMEM38A_ENSG00000072954.6_1_2
chr19:16234975-16235336	+	AP1M1_ENSG00000072958.8_2_1
chr19:16242858-16242960	+	AP1M1_ENSG00000072958.8_2_4
chr19:16244166-16244289	+	AP1M1_ENSG00000072958.8_2_5
chr19:16244681-16244776	+	AP1M1_ENSG00000072958.8_2_6
chr19:16245701-16245797	+	AP1M1_ENSG00000072958.8_2_7
chr19:43543311-43543662	-	XRCC1_ENSG00000073050.11_1_1
chr12:124785926-124786131	-	SCARB1_ENSG00000073060.15_1_1
chr17:35132080-35132416	-	NLE1_ENSG00000073536.17_1_1
chr5:256365-256684	+	SDHA_ENSG00000073578.16_1_1
chr17:40628759-40628987	-	SMARCE1_ENSG00000073584.18_4_1
chr17:39904640-39904907	-	GSDMB_ENSG00000073605.18_2_1
chr2:169095822-169096220	+	DHRS9_ENSG00000073737.16_1_1
chr1:186673822-186673977	-	PTGS2_ENSG00000073756.11_1_1
chr1:186671808-186672149	-	PTGS2_ENSG00000073756.11_1_4
chr3:185292738-185293004	+	MAP3K13_ENSG00000073803.13_1_3
chr17:47745782-47746118	+	TBX21_ENSG00000073861.2_1_1
chr11:85957661-85958021	-	PICALM_ENSG00000073921.17_4_1
chr2:121337804-121338319	-	CLASP1_ENSG00000074054.17_1_1
chr16:1771950-1772247	-	MRPS34_ENSG00000074071.14_1_1
chr11:77616160-77616513	-	CLNS1A_ENSG00000074201.8_3_1
chr11:86278432-86278742	+	EED_ENSG00000074266.18_1_2
chr11:18480326-18480611	-	TSG101_ENSG00000074319.12_1_1
chr11:18468856-18469270	-	TSG101_ENSG00000074319.12_2_1
chr17:3812206-3812521	-	NCBP3_ENSG00000074356.16_1_1
chr17:3811623-3811965	-	NCBP3_ENSG00000074356.16_1_2
chr17:3806807-3807066	-	NCBP3_ENSG00000074356.16_1_4
chr17:3923856-3924237	-	ATP2A3_ENSG00000074370.17_1_1
chr3:127689105-127689368	-	MGLL_ENSG00000074416.13_1_2
chr2:218662953-218663456	+	BCS1L_ENSG00000074582.12_1_1
chr15:65444993-65445200	-	DPP8_ENSG00000074603.18_1_2
chr15:65442507-65442775	-	DPP8_ENSG00000074603.18_1_3
chr17:1633885-1634187	-	SCARF1_ENSG00000074660.15_1_1
chr18:59327835-59328161	-	LMAN1_ENSG00000074695.5_1_2
chr15:65578018-65578350	+	HACD3_ENSG00000074696.12_1_2
chr6:154158783-154159226	-	IPCEF1_ENSG00000074706.13_1_1
chr6:154158150-154158368	-	IPCEF1_ENSG00000074706.13_1_2
chr17:4006099-4006273	-	ZZEF1_ENSG00000074755.14_1_1
chr1:8861016-8861384	-	ENO1_ENSG00000074800.13_1_1
chr19:4657557-4657919	-	MYDGF_ENSG00000074842.7_2_1
chr19:17323226-17323585	-	ANO8_ENSG00000074855.10_1_1
chr6:112070738-112071306	-	TUBE1_ENSG00000074935.13_1_1
chr15:66336811-66337151	-	TIPIN_ENSG00000075131.9_1_1
chr15:66336280-66336459	-	TIPIN_ENSG00000075131.9_1_2
chr7:88208456-88208541	-	SRI_ENSG00000075142.13_1_1
chr7:88206283-88206504	-	SRI_ENSG00000075142.13_2_1
chr7:88205191-88205370	-	SRI_ENSG00000075142.13_2_2
chr1:20806522-20806936	-	EIF4G3_ENSG00000075151.20_2_2
chr12:102074209-102074444	-	NUP37_ENSG00000075188.8_1_1
chr7:80742564-80742853	-	SEMA3C_ENSG00000075223.13_2_3
chr11:108147305-108147581	+	ACAT1_ENSG00000075239.13_3_1
chr22:46361204-46361465	-	CELSR1_ENSG00000075275.16_2_1
chr2:71395401-71395718	+	ZNF638_ENSG00000075292.18_1_1
chr2:71434754-71435063	+	ZNF638_ENSG00000075292.18_2_1
chr7:87836141-87836326	-	SLC25A40_ENSG00000075303.12_2_1
chr7:87834546-87835083	-	SLC25A40_ENSG00000075303.12_2_2
chr7:87833663-87833822	-	SLC25A40_ENSG00000075303.12_2_3
chr18:74158432-74158809	+	TIMM21_ENSG00000075336.11_2_1
chr16:89707143-89707503	-	VPS9D1_ENSG00000075399.13_1_1
chr10:38118709-38118854	+	ZNF37A_ENSG00000075407.18_1_1
chr10:38123060-38123250	+	ZNF37A_ENSG00000075407.18_1_5
chr14:103502964-103503317	+	MARK3_ENSG00000075413.17_1_1
chr14:103503524-103503784	+	MARK3_ENSG00000075413.17_1_2
chr3:172187011-172187234	+	FNDC3B_ENSG00000075420.12_1_1
chr2:28412686-28412888	+	FOSL2_ENSG00000075426.11_1_1
chr2:28416225-28416681	+	FOSL2_ENSG00000075426.11_1_2
chr2:28417019-28417248	+	FOSL2_ENSG00000075426.11_1_3
chr4:48497455-48497855	-	FRYL_ENSG00000075539.13_3_3
chr2:97756334-97756692	-	TMEM131_ENSG00000075568.16_1_1
chr7:5606313-5606613	+	FSCN1_ENSG00000075618.17_1_1
chr7:5527164-5527517	-	ACTB_ENSG00000075624.13_1_1
chr3:197042979-197043242	-	DLG1_ENSG00000075711.20_1_1
chr3:197042658-197042758	-	DLG1_ENSG00000075711.20_1_2
chr3:128813775-128814291	+	RAB7A_ENSG00000075785.12_1_1
chr3:128814456-128814766	+	RAB7A_ENSG00000075785.12_1_2
chr7:107618377-107618595	+	BCAP29_ENSG00000075790.10_3_1
chr7:107623081-107623212	+	BCAP29_ENSG00000075790.10_3_5
chr10:100486649-100487002	-	SEC31B_ENSG00000075826.16_1_1
chr12:108522649-108523012	-	SART3_ENSG00000075856.11_3_1
chr2:143238175-143238326	+	ARHGAP15_ENSG00000075884.12_1_1
chr2:143768020-143768358	+	ARHGAP15_ENSG00000075884.12_2_1
chr3:45011263-45011466	+	EXOSC7_ENSG00000075914.12_1_1
chr3:12583112-12583685	+	MKRN2_ENSG00000075975.15_1_2
chr2:135840464-135840802	-	MCM6_ENSG00000076003.4_1_1
chr11:114407648-114407897	+	RBM7_ENSG00000076053.10_2_1
chr11:114408553-114408871	+	RBM7_ENSG00000076053.10_2_2
chr12:56598447-56598688	-	BAZ2A_ENSG00000076108.11_2_1
chr12:56595942-56596331	-	BAZ2A_ENSG00000076108.11_2_2
chr3:37050538-37050864	+	MLH1_ENSG00000076242.14_4_1
chr1:173786451-173786716	+	KLHL20_ENSG00000076321.10_1_2
chr1:208026897-208027147	-	PLXNA2_ENSG00000076356.6_1_1
chr17:28577658-28577778	-	SPAG5_ENSG00000076382.16_2_1
chr12:110039088-110039452	+	ANKRD13A_ENSG00000076513.16_1_1
chr8:80037770-80037927	-	TPD52_ENSG00000076554.15_2_1
chr8:80037150-80037346	-	TPD52_ENSG00000076554.15_2_2
chr17:28749746-28750050	+	TRAF4_ENSG00000076604.14_1_1
chr19:33130158-33130380	+	GPATCH1_ENSG00000076650.6_1_1
chr19:10333784-10334254	-	ICAM3_ENSG00000076662.9_1_1
chr10:103088101-103088494	-	NT5C2_ENSG00000076685.18_3_1
chrX:132379268-132379658	-	MBNL3_ENSG00000076770.14_2_1
chrX:132376899-132377080	-	MBNL3_ENSG00000076770.14_2_2
chrX:132372002-132372341	-	MBNL3_ENSG00000076770.14_2_3
chrX:132369384-132369573	-	MBNL3_ENSG00000076770.14_2_4
chr19:7619557-7620055	-	XAB2_ENSG00000076924.11_1_1
chr19:41906766-41906879	+	ARHGEF1_ENSG00000076928.17_1_1
chr19:41907113-41907453	+	ARHGEF1_ENSG00000076928.17_2_1
chr19:7914130-7914449	+	MAP2K7_ENSG00000076984.17_1_2
chr10:96521532-96521700	-	TM9SF3_ENSG00000077147.14_1_1
chr10:96520725-96521297	-	TM9SF3_ENSG00000077147.14_1_2
chr10:96518185-96518395	-	TM9SF3_ENSG00000077147.14_1_3
chr1:202331673-202331935	-	UBE2T_ENSG00000077152.9_1_1
chr1:202588247-202588548	+	PPP1R12B_ENSG00000077157.21_1_3
chr2:182739669-182740163	+	DNAJC10_ENSG00000077232.16_1_1
chr2:182762712-182762857	+	DNAJC10_ENSG00000077232.16_3_1
chr16:27460617-27461013	-	GTF3C1_ENSG00000077235.17_1_1
chr16:27345267-27345925	+	IL4R_ENSG00000077238.13_3_1
chr1:77713152-77713266	-	USP33_ENSG00000077254.14_1_1
chr1:77696003-77696333	-	USP33_ENSG00000077254.14_4_1
chr19:40765038-40765384	+	SNRPA_ENSG00000077312.8_1_1
chr2:171747808-171747915	+	DYNC1I2_ENSG00000077380.15_1_1
chr10:26567464-26567801	+	APBB1IP_ENSG00000077420.15_2_1
chr7:100574047-100574349	-	LRCH4_ENSG00000077454.15_2_1
chr11:95770365-95770683	-	FAM76B_ENSG00000077458.12_2_1
chr19:4174117-4174488	-	SIRT6_ENSG00000077463.14_1_1
chr11:74642164-74642730	+	POLD3_ENSG00000077514.8_1_2
chr1:19338811-19339597	-	CAPZB_ENSG00000077549.17_2_1
chr1:236208198-236208389	+	GPR137B_ENSG00000077585.13_1_1
chr4:128863603-128864012	+	JADE1_ENSG00000077684.15_1_2
chr4:128864179-128864513	+	JADE1_ENSG00000077684.15_1_3
chr4:128874820-128875143	+	JADE1_ENSG00000077684.15_2_4
chrX:119454144-119454453	+	SLC25A43_ENSG00000077713.18_1_1
chrX:119583135-119583356	+	UBE2A_ENSG00000077721.15_1_1
chrX:119584090-119584406	+	UBE2A_ENSG00000077721.15_1_2
chr8:38412821-38413159	-	FGFR1_ENSG00000077782.19_4_1
chr18:46817204-46817381	-	PIAS2_ENSG00000078043.15_2_1
chr18:46808540-46808625	-	PIAS2_ENSG00000078043.15_3_3
chr18:46803350-46803686	-	PIAS2_ENSG00000078043.15_3_6
chrX:47571548-47571928	+	ARAF_ENSG00000078061.12_2_1
chr3:183015234-183015547	-	MCCC1_ENSG00000078070.12_2_1
chr18:42087539-42087851	+	PIK3C3_ENSG00000078142.11_3_4
chr6:158030475-158030860	+	SYNJ2_ENSG00000078269.13_1_1
chr6:158098857-158099134	+	SYNJ2_ENSG00000078269.13_2_3
chr14:101765247-101765363	+	PPP2R5C_ENSG00000078304.19_1_1
chr14:101766763-101766971	+	PPP2R5C_ENSG00000078304.19_1_3
chr14:101906429-101906606	+	PPP2R5C_ENSG00000078304.19_4_1
chr14:101912400-101912624	+	PPP2R5C_ENSG00000078304.19_5_1
chr1:1786805-1787033	-	GNB1_ENSG00000078369.17_1_1
chr1:1785306-1785640	-	GNB1_ENSG00000078369.17_1_3
chr10:21556870-21557162	+	MLLT10_ENSG00000078403.16_1_1
chr10:21743310-21743655	+	MLLT10_ENSG00000078403.16_2_1
chr7:100400941-100401213	-	ZCWPW1_ENSG00000078487.17_1_1
chrX:78961554-78961983	+	P2RY10_ENSG00000078589.12_1_1
chr8:42405530-42405888	+	VDAC3_ENSG00000078668.13_2_1
chr8:18027664-18027851	+	PCM1_ENSG00000078674.17_2_1
chr8:18029673-18029871	+	PCM1_ENSG00000078674.17_2_3
chr17:78107189-78107378	+	TNRC6C_ENSG00000078687.17_1_2
chr20:33645008-33645157	+	CBFA2T2_ENSG00000078699.21_2_1
chr20:33649717-33650007	+	CBFA2T2_ENSG00000078699.21_2_3
chr20:34507760-34507844	+	ITCH_ENSG00000078747.13_1_1
chr20:34509107-34509360	+	ITCH_ENSG00000078747.13_1_3
chr20:34510228-34510464	+	ITCH_ENSG00000078747.13_1_4
chr20:34511139-34511310	+	ITCH_ENSG00000078747.13_1_5
chr20:34713064-34713408	+	TP53INP2_ENSG00000078804.12_1_1
chr1:1216922-1217300	-	SDF4_ENSG00000078808.16_2_1
chr11:1274428-1274688	-	TOLLIP_ENSG00000078902.15_2_2
chr18:225200-225355	-	THOC1_ENSG00000079134.11_2_1
chr18:214341-214871	-	THOC1_ENSG00000079134.11_4_1
chr2:178465619-178465889	-	FKBP7_ENSG00000079150.17_2_1
chr3:158666416-158666720	-	LXN_ENSG00000079257.7_1_1
chr2:230238760-230239041	+	SP140_ENSG00000079263.18_1_1
chr2:230312838-230313202	+	SP140_ENSG00000079263.18_2_1
chr1:46580472-46580597	-	MKNK1_ENSG00000079277.19_1_1
chr1:46557374-46557775	-	MKNK1_ENSG00000079277.19_2_1
chr2:217799913-217800050	-	TNS1_ENSG00000079308.16_3_1
chr19:1815256-1815621	-	REXO1_ENSG00000079313.12_1_1
chr10:70157717-70157828	-	SAR1A_ENSG00000079332.14_1_1
chr10:70152261-70152565	-	SAR1A_ENSG00000079332.14_2_1
chr10:70150234-70150531	-	SAR1A_ENSG00000079332.14_2_2
chr1:100519890-100520287	+	CDC14A_ENSG00000079335.18_3_1
chr19:42295428-42295803	+	CIC_ENSG00000079432.7_1_1
chr19:42401566-42401986	-	LIPE_ENSG00000079435.9_1_1
chr19:42297044-42297343	-	PAFAH1B3_ENSG00000079462.7_1_1
chr1:63659874-63660229	+	PGM1_ENSG00000079739.15_1_1
chr2:15630808-15631102	+	DDX1_ENSG00000079785.14_1_1
chr19:10831532-10831895	+	DNM2_ENSG00000079805.16_2_1
chr6:130839365-130839682	-	EPB41L2_ENSG00000079819.17_2_2
chr6:132460656-132460824	-	STX7_ENSG00000079950.13_2_1
chr6:132459597-132460029	-	STX7_ENSG00000079950.13_2_2
chr6:132458002-132458196	-	STX7_ENSG00000079950.13_2_3
chr6:132457839-132457894	-	STX7_ENSG00000079950.13_2_4
chr6:132450557-132450634	-	STX7_ENSG00000079950.13_2_6
chr6:132449570-132449761	-	STX7_ENSG00000079950.13_2_7
chr6:132447971-132448219	-	STX7_ENSG00000079950.13_2_8
chr22:50772116-50772272	-	RABL2B_ENSG00000079974.17_1_1
chr22:50767499-50767868	-	RABL2B_ENSG00000079974.17_4_1
chr19:10486138-10486503	-	KEAP1_ENSG00000079999.13_1_1
chr6:73417164-73417376	+	DDX43_ENSG00000080007.7_1_1
chr20:46349751-46350283	-	SLC35C2_ENSG00000080189.14_1_1
chr3:97944665-97944976	+	CRYBG3_ENSG00000080200.9_1_2
chr9:3222749-3222916	-	RFX3_ENSG00000080298.15_5_4
chr9:3218353-3218563	-	RFX3_ENSG00000080298.15_5_8
chr12:71785979-71786091	+	RAB21_ENSG00000080371.5_1_1
chr12:71786273-71786631	+	RAB21_ENSG00000080371.5_1_2
chr12:71787020-71787403	+	RAB21_ENSG00000080371.5_1_3
chr12:71798257-71798506	+	RAB21_ENSG00000080371.5_1_6
chr9:2045731-2046021	+	SMARCA2_ENSG00000080503.21_1_2
chr6:108986452-108986792	-	SESN1_ENSG00000080546.13_1_1
chr19:9959591-9959897	-	COL5A3_ENSG00000080573.6_1_1
chr16:30725043-30725357	+	SRCAP_ENSG00000080603.16_1_1
chr16:30739791-30740102	+	SRCAP_ENSG00000080603.16_2_1
chr9:2804161-2804440	-	PUM3_ENSG00000080608.9_1_1
chr7:135361801-135362141	-	CNOT4_ENSG00000080802.18_3_2
chr14:73173587-73174116	+	PSEN1_ENSG00000080815.18_1_1
chr3:98579474-98579896	-	CPOX_ENSG00000080819.6_1_1
chr3:98515492-98515824	-	CLDND1_ENSG00000080822.16_1_1
chr3:98500786-98501140	-	CLDND1_ENSG00000080822.16_2_1
chr14:102228875-102229193	-	MOK_ENSG00000080823.21_6_1
chr20:36996365-36996922	-	RBL1_ENSG00000080839.11_2_2
chr20:36528280-36528602	+	DLGAP4_ENSG00000080845.17_1_2
chr18:2616462-2616636	+	NDC80_ENSG00000080986.12_3_1
chr1:113761917-113762084	-	RSBN1_ENSG00000081019.13_1_3
chr5:134146535-134146642	+	TCF7_ENSG00000081059.19_4_1
chr6:108042837-108043297	-	OSTM1_ENSG00000081087.14_1_1
chr6:108041543-108041653	-	OSTM1_ENSG00000081087.14_1_2
chr3:101585481-101585694	+	PCNP_ENSG00000081154.11_1_1
chr14:69241979-69242310	+	EXD2_ENSG00000081177.18_1_2
chr14:67650921-67651083	+	ARG2_ENSG00000081181.7_1_1
chr5:88718306-88718528	-	MEF2C_ENSG00000081189.14_1_4
chr1:198692636-198693152	+	PTPRC_ENSG00000081237.18_1_1
chr1:198756342-198756582	+	PTPRC_ENSG00000081237.18_3_1
chr3:132676470-132676577	+	UBA5_ENSG00000081307.12_1_1
chr3:132676904-132677125	+	UBA5_ENSG00000081307.12_1_2
chr3:132677507-132677697	+	UBA5_ENSG00000081307.12_1_3
chr3:132677855-132677944	+	UBA5_ENSG00000081307.12_1_4
chr2:196137225-196137455	-	STK17B_ENSG00000081320.10_2_1
chr2:196133698-196134079	-	STK17B_ENSG00000081320.10_2_2
chr9:96758099-96758319	-	ZNF510_ENSG00000081386.12_1_1
chr1:227732220-227732630	-	JMJD4_ENSG00000081692.12_1_1
chr1:227731275-227731560	-	JMJD4_ENSG00000081692.12_1_2
chr12:125142969-125143300	+	AACS_ENSG00000081760.16_1_1
chr5:141939812-141940147	+	KIAA0141_ENSG00000081791.8_1_2
chr1:53929988-53930106	-	HSPB11_ENSG00000081870.11_1_1
chr1:53923832-53923923	-	HSPB11_ENSG00000081870.11_2_1
chr1:53921562-53921768	-	HSPB11_ENSG00000081870.11_3_1
chr1:53916646-53916815	-	HSPB11_ENSG00000081870.11_4_1
chr18:62980134-62980393	+	PHLPP1_ENSG00000081913.13_1_1
chr7:151238986-151239155	-	SMARCD3_ENSG00000082014.16_1_1
chr5:37752475-37752699	+	WDR70_ENSG00000082068.8_2_1
chr5:39107150-39107448	-	FYB_ENSG00000082074.15_1_1
chr5:39105287-39105563	-	FYB_ENSG00000082074.15_1_2
chr2:201480432-201480831	+	STRADB_ENSG00000082146.12_1_1
chr2:200822333-200822521	+	BZW1_ENSG00000082153.17_1_1
chr2:200823423-200823812	+	BZW1_ENSG00000082153.17_1_2
chr18:50947521-50947884	+	ME2_ENSG00000082212.11_1_1
chr18:50949611-50949661	+	ME2_ENSG00000082212.11_1_2
chr18:50953959-50954215	+	ME2_ENSG00000082212.11_1_4
chr18:5393210-5393280	-	EPB41L3_ENSG00000082397.17_2_1
chr2:164684833-164685109	-	COBLL1_ENSG00000082438.15_1_1
chrX:70505178-70505447	+	DLG3_ENSG00000082458.11_1_4
chr1:211372627-211372703	+	TRAF5_ENSG00000082512.14_1_1
chr1:211374480-211374896	+	TRAF5_ENSG00000082512.14_1_2
chr5:154966715-154966980	+	MRPL22_ENSG00000082515.17_1_1
chr5:154887523-154887848	-	GEMIN5_ENSG00000082516.8_1_1
chr17:48059844-48059901	+	NFE2L1_ENSG00000082641.15_1_1
chr17:48060645-48060912	+	NFE2L1_ENSG00000082641.15_1_2
chr17:48061131-48061448	+	NFE2L1_ENSG00000082641.15_1_3
chr3:119826646-119826975	-	GSK3B_ENSG00000082701.14_1_1
chr3:119821977-119822240	-	GSK3B_ENSG00000082701.14_1_2
chr3:119821391-119821635	-	GSK3B_ENSG00000082701.14_1_3
chr3:124763016-124763452	-	ITGB5_ENSG00000082781.11_1_1
chr12:1495603-1495924	+	ERC1_ENSG00000082805.19_4_3
chr2:61477942-61478278	-	XPO1_ENSG00000082898.16_1_1
chr3:149911999-149912171	+	RNF13_ENSG00000082996.19_1_1
chr3:149961800-149962106	+	RNF13_ENSG00000082996.19_2_2
chr16:23603205-23603492	-	PALB2_ENSG00000083093.9_1_1
chr6:83168106-83168461	+	DOPEY1_ENSG00000083097.14_1_1
chr6:89636199-89636411	-	LYRM2_ENSG00000083099.10_1_2
chr6:80345986-80346264	+	BCKDHB_ENSG00000083123.14_2_2
chr8:41929543-41929753	-	KAT6A_ENSG00000083168.9_2_3
chr17:19776226-19776377	-	ULK2_ENSG00000083290.19_1_1
chr17:19774803-19775378	-	ULK2_ENSG00000083290.19_1_2
chr17:19774231-19774475	-	ULK2_ENSG00000083290.19_1_3
chr17:19770850-19771121	-	ULK2_ENSG00000083290.19_2_1
chr5:72905353-72905531	+	TNPO1_ENSG00000083312.17_1_1
chr5:72914063-72914395	+	TNPO1_ENSG00000083312.17_2_2
chr17:3673241-3673589	-	P2RX5_ENSG00000083454.21_2_1
chr17:3714636-3714918	-	ITGAE_ENSG00000083457.11_1_1
chr13:72759022-72759340	-	DIS3_ENSG00000083520.14_1_1
chr13:72753758-72753984	-	DIS3_ENSG00000083520.14_1_5
chr13:60567555-60567720	+	TDRD3_ENSG00000083544.13_1_1
chrX:55758423-55758789	+	RRAGB_ENSG00000083750.12_1_1
chr16:50796452-50796855	+	CYLD_ENSG00000083799.17_3_1
chr16:50800331-50800536	+	CYLD_ENSG00000083799.17_3_3
chr16:50801646-50801890	+	CYLD_ENSG00000083799.17_3_4
chr19:58498354-58498787	-	SLC27A5_ENSG00000083807.9_1_1
chr19:58473052-58473418	+	ZNF324_ENSG00000083812.11_2_1
chr19:57719763-57720105	-	ZNF671_ENSG00000083814.13_1_1
chr19:57780250-57780588	+	ZNF586_ENSG00000083828.15_1_1
chr19:58480900-58481220	+	ZNF446_ENSG00000083838.15_1_1
chr19:57193917-57194073	+	ZNF264_ENSG00000083844.10_1_1
chr19:57194694-57194914	+	ZNF264_ENSG00000083844.10_2_1
chr19:57212694-57213251	+	ZNF264_ENSG00000083844.10_3_1
chr19:57216559-57216692	+	ZNF264_ENSG00000083844.10_3_2
chr19:58394497-58394793	+	RPS5_ENSG00000083845.8_1_1
chr4:68313331-68313679	-	YTHDC1_ENSG00000083896.12_2_2
chr3:87253721-87254156	+	CHMP2B_ENSG00000083937.8_1_1
chr3:87254661-87254805	+	CHMP2B_ENSG00000083937.8_1_2
chr3:87255215-87255451	+	CHMP2B_ENSG00000083937.8_1_3
chr1:40422970-40423341	+	SMAP2_ENSG00000084070.11_1_1
chr1:39763671-39763900	+	PPIE_ENSG00000084072.16_1_1
chr2:96184862-96185226	-	STARD7_ENSG00000084090.13_1_1
chr4:56963373-56963645	-	NOA1_ENSG00000084092.6_1_1
chr4:56929864-56930498	+	REST_ENSG00000084093.15_2_1
chr4:56935539-56935822	+	REST_ENSG00000084093.15_3_1
chr12:95973373-95973679	-	HAL_ENSG00000084110.10_2_2
chr12:95972696-95972978	-	HAL_ENSG00000084110.10_2_3
chr12:108782718-108783028	-	SSH1_ENSG00000084112.14_2_2
chr11:130121618-130121737	+	APLP2_ENSG00000084234.16_1_1
chr12:13083116-13083403	+	FAM234B_ENSG00000084444.13_1_1
chr1:32231184-32231586	+	EIF3I_ENSG00000084623.11_1_1
chr1:32197910-32198292	+	TXLNA_ENSG00000084652.15_1_1
chr2:24768929-24769116	+	NCOA1_ENSG00000084676.15_1_2
chr2:24770248-24770520	+	NCOA1_ENSG00000084676.15_1_3
chr2:26134963-26135348	+	RAB10_ENSG00000084733.10_1_1
chr2:26137087-26137397	+	RAB10_ENSG00000084733.10_1_2
chr2:27026859-27027208	+	MAPRE3_ENSG00000084764.10_1_1
chr2:27243449-27243785	+	CAD_ENSG00000084774.13_1_1
chr11:33710050-33710305	-	CD59_ENSG00000085063.14_1_1
chr11:33709506-33709731	-	CD59_ENSG00000085063.14_1_2
chr11:33708748-33709212	-	CD59_ENSG00000085063.14_1_3
chr11:44620041-44620315	+	CD82_ENSG00000085117.11_1_2
chrX:130057289-130057696	+	BCORL1_ENSG00000085185.15_1_2
chrX:77506689-77506842	-	ATRX_ENSG00000085224.21_4_2
chrX:77505726-77506032	-	ATRX_ENSG00000085224.21_4_3
chr5:69351740-69352124	-	AK6_ENSG00000085231.13_2_1
chr9:134909602-134909948	-	FCN1_ENSG00000085265.10_1_1
chr6:105322289-105322574	-	PREP_ENSG00000085377.13_1_1
chr6:104728111-104728412	-	HACE1_ENSG00000085382.11_1_2
chr18:12985398-12985696	+	SEH1L_ENSG00000085415.15_1_1
chr18:12987226-12987536	+	SEH1L_ENSG00000085415.15_1_2
chr1:108970226-108970577	-	WDR47_ENSG00000085433.15_1_1
chr2:223878470-223878616	-	WDFY1_ENSG00000085449.14_1_1
chr2:223875363-223875674	-	WDFY1_ENSG00000085449.14_1_3
chr1:111414383-111414660	-	OVGP1_ENSG00000085465.12_1_1
chr1:108199754-108200216	-	SLC25A24_ENSG00000085491.15_1_1
chr7:100399798-100400091	+	PILRA_ENSG00000085514.15_1_1
chr7:87503906-87504230	-	ABCB1_ENSG00000085563.14_1_1
chr7:134442360-134442723	-	AKR1B1_ENSG00000085662.13_1_1
chr8:86559276-86559484	+	CPNE3_ENSG00000085719.12_1_1
chr8:86561072-86561455	+	CPNE3_ENSG00000085719.12_1_2
chr11:70436233-70436561	+	CTTN_ENSG00000085733.15_1_1
chr8:38260626-38260752	+	DDHD2_ENSG00000085788.13_1_1
chr8:38262462-38262741	+	DDHD2_ENSG00000085788.13_1_2
chr1:51287380-51287522	-	TTC39A_ENSG00000085831.15_3_1
chr1:51355259-51355582	-	EPS15_ENSG00000085832.16_1_1
chr1:52372934-52373121	-	ORC1_ENSG00000085840.12_1_1
chr4:139704037-139704245	+	MGST2_ENSG00000085871.8_1_1
chr19:16517895-16518262	-	CHERP_ENSG00000085872.14_1_1
chr2:233476574-233476783	-	USP40_ENSG00000085982.13_5_1
chr2:233475542-233475875	-	USP40_ENSG00000085982.13_5_2
chr1:46188699-46189040	-	POMGNT1_ENSG00000085998.13_1_1
chr1:46035779-46036117	+	MAST2_ENSG00000086015.20_1_1
chr9:33039703-33039773	+	DNAJA1_ENSG00000086061.15_1_2
chr9:33110652-33111002	-	B4GALT1_ENSG00000086062.12_1_1
chr9:33280844-33281498	+	CHMP5_ENSG00000086065.13_1_1
chr9:33369973-33370056	+	NFX1_ENSG00000086102.18_3_1
chr9:33370826-33371145	+	NFX1_ENSG00000086102.18_3_2
chr5:62388555-62388960	-	DIM1_ENSG00000086189.9_2_1
chr5:62628219-62628526	+	IPO11_ENSG00000086200.16_2_2
chr7:6023820-6024184	-	EIF2AK1_ENSG00000086232.12_1_1
chr7:37896930-37897178	+	NME8_ENSG00000086288.11_1_1
chr7:37900257-37900410	+	NME8_ENSG00000086288.11_2_1
chr7:37951661-37951846	+	EPDR1_ENSG00000086289.11_2_1
chr7:26373987-26374326	+	SNX10_ENSG00000086300.15_1_2
chr10:13319035-13319334	-	SEPHS1_ENSG00000086475.14_1_1
chr10:13318154-13318345	-	SEPHS1_ENSG00000086475.14_1_2
chr10:13317507-13317738	-	SEPHS1_ENSG00000086475.14_1_3
chr16:367418-367750	-	MRPL28_ENSG00000086504.15_1_1
chr5:150690810-150691129	-	RBM22_ENSG00000086589.11_1_1
chr12:123597776-123598144	+	TMED2_ENSG00000086598.10_1_1
chr1:236215578-236215847	-	ERO1B_ENSG00000086619.13_2_3
chr15:80138025-80138368	+	ZFAND6_ENSG00000086666.18_2_1
chrX:16841888-16842075	+	TXLNG_ENSG00000086712.12_1_1
chrX:16844194-16844510	+	TXLNG_ENSG00000086712.12_1_2
chr7:74229452-74229842	+	LAT2_ENSG00000086730.16_2_1
chrX:53533224-53533409	-	HUWE1_ENSG00000086758.15_1_1
chr11:113733208-113733535	-	ZW10_ENSG00000086827.8_2_1
chr11:111786283-111786493	-	ALG9_ENSG00000086848.14_5_1
chr4:8366386-8367019	-	ACOX3_ENSG00000087008.15_2_1
chr11:95832973-95833102	-	MMR2_ENSG00000087053.18_1_3
chr19:48875717-48876195	+	PPP1R15A_ENSG00000087074.7_1_1
chr19:48813058-48813463	-	HSD17B14_ENSG00000087076.8_1_1
chr7:100873176-100873430	+	TRIP6_ENSG00000087077.12_2_1
chr19:48966330-48966874	+	FTL_ENSG00000087086.14_1_1
chr7:100888097-100888651	+	SRRT_ENSG00000087087.18_1_1
chr19:48960840-48960995	+	BAX_ENSG00000087088.19_1_1
chr19:48961566-48961674	+	BAX_ENSG00000087088.19_2_1
chr17:28048664-28048822	+	NLK_ENSG00000087095.12_1_1
chr17:28196056-28196347	+	NLK_ENSG00000087095.12_2_2
chr17:44191816-44192155	-	ATXN7L3_ENSG00000087152.15_1_1
chr5:176905029-176905407	-	UIMC1_ENSG00000087206.16_1_1
chr16:56983624-56983777	+	CETP_ENSG00000087237.10_1_1
chr16:55541852-55542004	+	LPCAT2_ENSG00000087253.12_1_1
chr16:55582995-55583115	+	LPCAT2_ENSG00000087253.12_2_1
chr16:55584859-55585223	+	LPCAT2_ENSG00000087253.12_2_2
chr16:55586342-55586621	+	LPCAT2_ENSG00000087253.12_2_3
chr4:2938747-2938847	-	NOP14_ENSG00000087269.15_1_1
chr4:2937985-2938367	-	NOP14_ENSG00000087269.15_1_2
chr4:2926077-2926178	+	ADD1_ENSG00000087274.16_1_1
chr4:2928192-2928392	+	ADD1_ENSG00000087274.16_3_1
chr4:2929699-2930060	+	ADD1_ENSG00000087274.16_3_2
chr14:52430621-52430935	-	TXNDC16_ENSG00000087301.8_1_1
chr14:52004227-52004688	+	C14orf166_ENSG00000087302.8_1_1
chr2:69879399-69879553	+	GMCL1_ENSG00000087338.4_1_1
chr2:69880012-69880172	+	GMCL1_ENSG00000087338.4_1_2
chr2:69881055-69881378	+	GMCL1_ENSG00000087338.4_1_4
chr12:27798764-27798925	+	KLHL42_ENSG00000087448.9_2_1
chr12:27802745-27802999	+	KLHL42_ENSG00000087448.9_2_3
chr20:58910769-58911179	+	GNAS_ENSG00000087460.23_7_1
chr12:29341654-29341812	-	ERGIC2_ENSG00000087502.17_1_1
chr20:56369430-56369945	-	AURKA_ENSG00000087586.17_1_1
chr11:77872205-77872367	+	AAMDC_ENSG00000087884.14_1_1
chr19:5993243-5993861	-	RFX2_ENSG00000087903.12_1_2
chr17:62448589-62448924	+	METTL2A_ENSG00000087995.15_1_1
chr17:62449889-62449953	+	METTL2A_ENSG00000087995.15_1_4
chr19:54155329-54155690	+	CNOT3_ENSG00000088038.17_2_1
chr19:55014088-55014343	-	GP6_ENSG00000088053.11_1_1
chr2:117830624-117830991	+	DDX18_ENSG00000088205.12_1_1
chr2:117832071-117832350	+	DDX18_ENSG00000088205.12_1_4
chr19:3123711-3123999	+	GNA11_ENSG00000088256.8_2_2
chr20:35115359-35115736	-	EDEM2_ENSG00000088298.12_1_1
chr13:110892725-110893047	-	ANKRD10_ENSG00000088448.14_2_1
chr13:110878532-110878908	-	ANKRD10_ENSG00000088448.14_4_1
chr3:50558046-50558408	-	C3orf18_ENSG00000088543.14_1_1
chr16:57460919-57461254	+	COQ9_ENSG00000088682.13_1_1
chr3:12734697-12734767	-	TMEM40_ENSG00000088726.15_1_1
chr3:47275257-47275464	-	KIF9_ENSG00000088727.12_1_1
chr14:103733779-103734326	-	PPP1R13B_ENSG00000088808.16_2_2
chr20:4187391-4187702	+	SMOX_ENSG00000088826.17_1_1
chr20:3686996-3687316	-	SIGLEC1_ENSG00000088827.12_1_1
chr20:1368984-1369253	-	FKBP1A_ENSG00000088832.15_3_1
chr20:1443541-1443886	-	NSFL1C_ENSG00000088833.17_2_1
chr20:1442266-1442414	-	NSFL1C_ENSG00000088833.17_2_2
chr20:2481896-2482117	-	ZNF343_ENSG00000088876.11_2_1
chr20:3867081-3867320	+	MAVS_ENSG00000088888.17_1_1
chr20:3874173-3874293	+	MAVS_ENSG00000088888.17_1_4
chr20:21244273-21244362	+	KIZ_ENSG00000088970.15_1_1
chr20:21246304-21246629	+	KIZ_ENSG00000088970.15_1_3
chr12:120498116-120498494	+	DYNLL1_ENSG00000088986.10_2_1
chr20:17947400-17947618	-	SNX5_ENSG00000089006.16_2_1
chr20:17942225-17942400	-	SNX5_ENSG00000089006.16_3_1
chr20:17941627-17941924	-	SNX5_ENSG00000089006.16_3_2
chr20:1629171-1629526	-	SIRPG_ENSG00000089012.14_2_1
chr12:111843022-111843349	+	MAPKAPK5_ENSG00000089022.13_1_1
chr12:111892997-111893393	+	MAPKAPK5_ENSG00000089022.13_2_1
chr12:111901325-111901557	+	MAPKAPK5_ENSG00000089022.13_2_2
chr12:111901989-111902150	+	MAPKAPK5_ENSG00000089022.13_2_3
chr20:13714345-13714635	-	ESF1_ENSG00000089048.14_2_1
chr20:18487382-18487615	-	RBBP9_ENSG00000089050.15_1_2
chr20:18486609-18486857	-	RBBP9_ENSG00000089050.15_1_4
chr12:121308333-121308680	-	ANAPC5_ENSG00000089053.12_1_1
chr20:4854427-4854596	-	SLC23A2_ENSG00000089057.14_1_1
chr20:4852355-4852687	-	SLC23A2_ENSG00000089057.14_1_2
chr20:5099870-5100239	-	TMEM230_ENSG00000089063.14_1_1
chr12:121429942-121429994	-	KDM2B_ENSG00000089094.17_4_1
chr12:121429189-121429503	-	KDM2B_ENSG00000089094.17_4_2
chr20:13389942-13390089	-	TASP1_ENSG00000089123.15_2_1
chr20:13389424-13389771	-	TASP1_ENSG00000089123.15_2_2
chr12:112908688-112908945	+	OAS1_ENSG00000089127.12_1_1
chr12:112917600-112917916	+	OAS1_ENSG00000089127.12_3_1
chr12:120127277-120127637	-	GCN1_ENSG00000089154.10_1_1
chr12:120198481-120198581	-	RPLP0_ENSG00000089157.15_1_1
chr12:120197240-120197403	-	RPLP0_ENSG00000089157.15_2_1
chr12:120196707-120196856	-	RPLP0_ENSG00000089157.15_3_1
chr12:120210450-120210818	-	PXN_ENSG00000089159.16_1_1
chr12:120312960-120313171	+	SIRT4_ENSG00000089163.4_1_1
chr12:112898566-112898817	+	RPH3A_ENSG00000089169.14_1_1
chr20:16272123-16272471	-	KIF16B_ENSG00000089177.18_2_2
chr20:5937882-5938199	-	TRM6_ENSG00000089195.14_1_1
chr12:118145239-118145559	+	PEBP1_ENSG00000089220.4_1_2
chr12:112022616-112022977	+	ERP29_ENSG00000089248.6_1_1
chrX:70165929-70166310	+	IGBP1_ENSG00000089289.15_1_1
chr19:35159982-35160098	+	FXYD5_ENSG00000089327.14_1_1
chr19:35164215-35164317	+	FXYD5_ENSG00000089327.14_2_1
chr16:66578874-66579075	+	CMM1_ENSG00000089505.17_2_1
chr11:62624839-62625193	-	GANAB_ENSG00000089597.16_3_1
chr19:19629485-19629837	-	GMIP_ENSG00000089639.10_1_1
chr17:78224367-78224670	+	BIRC5_ENSG00000089685.14_3_2
chr12:6778244-6778447	+	LAG3_ENSG00000089692.8_2_1
chr12:6748006-6748366	-	MLF2_ENSG00000089693.10_2_1
chr14:94050926-94051271	-	DDX24_ENSG00000089737.15_1_1
chr14:64486489-64486683	-	ZBTB25_ENSG00000089775.11_1_2
chr14:64479107-64479349	-	ZBTB25_ENSG00000089775.11_1_5
chr14:64478128-64478317	-	ZBTB25_ENSG00000089775.11_1_6
chr14:64449417-64449590	-	ZBTB25_ENSG00000089775.11_2_1
chrX:153907384-153907756	-	ARHGAP4_ENSG00000089820.15_1_1
chr10:125836331-125836811	-	DHX32_ENSG00000089876.11_1_1
chr19:40629449-40629809	+	LTBP4_ENSG00000090006.17_2_1
chr19:40447809-40448045	-	BLVRB_ENSG00000090013.9_1_1
chr1:27098824-27099167	-	SLC9A1_ENSG00000090020.10_2_1
chr14:96532361-96532687	+	PAPOLA_ENSG00000090060.17_2_1
chr14:99511047-99511519	+	CCNK_ENSG00000090061.17_1_1
chr3:51957455-51957846	-	PCBP4_ENSG00000090097.20_1_1
chr1:192579615-192580034	+	RGS1_ENSG00000090104.11_2_1
chr16:30092312-30092698	-	YPEL3_ENSG00000090238.11_2_1
chr7:141006178-141006511	-	MRPS33_ENSG00000090263.15_1_1
chr7:140721905-140722241	+	NDUFB2_ENSG00000090266.12_3_1
chr1:26946140-26946391	+	NUDC_ENSG00000090273.13_1_1
chr1:26946649-26946741	+	NUDC_ENSG00000090273.13_1_2
chr19:10285582-10285685	+	ICAM1_ENSG00000090339.8_1_1
chr19:10286266-10286605	+	ICAM1_ENSG00000090339.8_1_2
chr19:46719509-46719887	-	STRN4_ENSG00000090372.14_2_1
chr12:66248344-66248594	+	IRAK3_ENSG00000090376.9_2_1
chr12:66254320-66254622	+	IRAK3_ENSG00000090376.9_2_3
chr12:69353868-69354241	+	LYZ_ENSG00000090382.6_2_1
chr1:20499470-20499817	-	MUL1_ENSG00000090432.6_1_1
chr16:4257191-4257553	-	TFAP4_ENSG00000090447.11_1_1
chr15:65117442-65118101	-	PDCD7_ENSG00000090470.14_1_1
chr3:186585456-186585777	+	DNAJB11_ENSG00000090520.11_1_1
chr19:49486032-49486125	+	FLT3LG_ENSG00000090554.12_3_1
chr16:522133-522498	+	RAB11FIP3_ENSG00000090565.15_2_1
chr12:132768939-132769300	-	GOLGA3_ENSG00000090615.13_2_2
chr1:39561597-39561741	-	PABPC4_ENSG00000090621.13_1_1
chr1:39560828-39561118	-	PABPC4_ENSG00000090621.13_2_1
chr19:8262062-8262414	+	CERS4_ENSG00000090661.11_1_1
chr1:21728431-21728647	-	USP48_ENSG00000090686.15_1_1
chr1:21727888-21728162	-	USP48_ENSG00000090686.15_1_2
chr1:21678937-21679429	-	USP48_ENSG00000090686.15_2_1
chr16:70252426-70252655	-	AARS_ENSG00000090861.15_1_1
chr16:74451989-74452267	-	GLG1_ENSG00000090863.11_1_2
chr16:74447474-74447948	-	GLG1_ENSG00000090863.11_1_3
chr19:39425251-39425460	+	PLEKHG2_ENSG00000090924.14_1_1
chr19:39427953-39428119	+	PLEKHG2_ENSG00000090924.14_1_2
chr12:123000320-123000449	-	PITPNM2_ENSG00000090975.12_1_1
chr12:122983501-122983832	-	PITPNM2_ENSG00000090975.12_2_2
chr4:55904681-55905035	+	EXOC1_ENSG00000090989.17_1_1
chr5:146288813-146289173	+	RBM27_ENSG00000091009.7_1_1
chr12:76355450-76355539	-	OSBPL8_ENSG00000091039.16_1_1
chr12:76351825-76352118	-	OSBPL8_ENSG00000091039.16_1_3
chr7:76505625-76505998	+	DTX2_ENSG00000091073.19_1_1
chr7:105456611-105456829	-	PUS7_ENSG00000091127.13_1_2
chr18:57029426-57029774	+	WDR7_ENSG00000091157.13_2_2
chr18:56610944-56611077	-	TXNL1_ENSG00000091164.12_1_1
chr18:56602822-56603055	-	TXNL1_ENSG00000091164.12_2_1
chr3:32481344-32481611	-	CMM6_ENSG00000091317.7_1_2
chr2:172504747-172504959	+	ITGA6_ENSG00000091409.14_1_1
chr2:172505854-172506237	+	ITGA6_ENSG00000091409.14_1_2
chr2:173226851-173227123	+	AC013461.1_ENSG00000091436.16_1_3
chr2:173267221-173267498	+	AC013461.1_ENSG00000091436.16_2_1
chr1:241497683-241497957	-	FH_ENSG00000091483.6_1_1
chr4:25748372-25748551	-	SEL1L3_ENSG00000091490.10_4_1
chr4:25747447-25747787	-	SEL1L3_ENSG00000091490.10_4_2
chr3:133589900-133590247	+	CDV3_ENSG00000091527.15_1_1
chr17:5514182-5514512	-	NLRP1_ENSG00000091592.15_1_1
chr17:5501466-5501677	-	NLRP1_ENSG00000091592.15_2_1
chr17:5499429-5499783	-	NLRP1_ENSG00000091592.15_3_1
chr17:4959239-4959597	-	SPAG7_ENSG00000091640.7_1_1
chr17:44011833-44012091	-	TMEM101_ENSG00000091947.9_2_1
chr3:112362482-112362798	+	CD200_ENSG00000091972.18_1_2
chr14:35087897-35087986	-	PPP2R3C_ENSG00000092020.10_8_1
chr14:22946237-22946593	-	HAUS4_ENSG00000092036.17_2_1
chr14:23117337-23117680	-	CEBPE_ENSG00000092067.5_1_1
chr14:20447088-20447637	-	OSGEP_ENSG00000092094.10_1_1
chr14:23346325-23346664	-	SLC22A17_ENSG00000092096.15_3_1
chr14:30616324-30616773	+	G2E3_ENSG00000092140.14_1_1
chr14:30617387-30617549	+	G2E3_ENSG00000092140.14_1_3
chr14:30617965-30618143	+	G2E3_ENSG00000092140.14_1_4
chr14:31173077-31173192	-	HECTD1_ENSG00000092148.12_1_1
chr14:31100130-31100455	-	HECTD1_ENSG00000092148.12_2_1
chr14:21351492-21351842	-	SUPT16H_ENSG00000092201.9_2_1
chr14:21488616-21488866	+	TOX4_ENSG00000092203.13_1_1
chr14:24249187-24249432	-	TGM1_ENSG00000092295.11_2_1
chr14:24239656-24240030	-	TINF2_ENSG00000092330.15_1_1
chr15:50604333-50604525	-	TRPM7_ENSG00000092439.13_1_1
chr15:50560308-50560653	-	TRPM7_ENSG00000092439.13_2_1
chr15:43866700-43866980	+	WDR76_ENSG00000092470.11_1_1
chr15:43867081-43867373	+	WDR76_ENSG00000092470.11_1_2
chr15:42513191-42513518	+	SNAP23_ENSG00000092531.9_1_1
chr15:42515271-42515681	+	SNAP23_ENSG00000092531.9_2_1
chr1:119743917-119744217	+	PHGDH_ENSG00000092621.11_1_1
chr20:62840742-62841130	+	COL9A3_ENSG00000092758.15_1_1
chr6:158765761-158766101	-	EZR_ENSG00000092820.17_1_3
chr12:56160046-56160405	+	MYL6_ENSG00000092841.18_1_1
chr12:56161386-56161585	+	MYL6_ENSG00000092841.18_2_1
chr17:35009126-35009446	-	RFFL_ENSG00000092871.16_1_1
chr17:75827243-75827602	-	UNC13D_ENSG00000092929.11_2_1
chr17:76778394-76778691	+	MFSD11_ENSG00000092931.11_3_1
chr8:26657655-26658175	+	DPYSL2_ENSG00000092964.17_1_1
chr1:217609765-217610010	-	GPATCH2_ENSG00000092978.10_1_1
chr1:217430431-217430782	-	GPATCH2_ENSG00000092978.10_2_1
chr22:45184618-45184696	+	NUP50_ENSG00000093000.18_2_1
chr22:45185340-45185563	+	NUP50_ENSG00000093000.18_2_2
chr22:45187671-45187993	+	NUP50_ENSG00000093000.18_2_4
chr22:19518883-19518964	+	CDC45_ENSG00000093009.9_1_1
chr22:17179307-17179665	-	CECR1_ENSG00000093072.15_1_1
chr6:127314532-127314862	-	ECHDC1_ENSG00000093144.18_2_1
chr6:127289832-127290168	-	ECHDC1_ENSG00000093144.18_4_1
chr6:127288740-127289050	-	ECHDC1_ENSG00000093144.18_4_2
chr3:37053754-37053938	-	LRRFIP2_ENSG00000093167.17_1_1
chr3:37053019-37053367	-	LRRFIP2_ENSG00000093167.17_1_2
chr3:42553065-42553192	-	SEC22C_ENSG00000093183.13_2_1
chr3:42547993-42548311	-	SEC22C_ENSG00000093183.13_2_4
chrX:48824600-48824988	+	HDAC6_ENSG00000094631.18_1_1
chrX:75304184-75304766	+	UPRT_ENSG00000094841.13_1_1
chr5:138205956-138206167	-	CDC23_ENSG00000094880.10_2_2
chr12:54241578-54241885	-	CBX5_ENSG00000094916.14_1_1
chr12:54240508-54240668	-	CBX5_ENSG00000094916.14_1_2
chr12:54236416-54236472	-	CBX5_ENSG00000094916.14_1_3
chr12:54230977-54231315	-	CBX5_ENSG00000094916.14_1_5
chr1:172611488-172611849	+	SUCO_ENSG00000094975.13_1_1
chr2:47482872-47483228	+	MSH2_ENSG00000095002.13_1_1
chr5:56895650-56896128	+	MAP3K1_ENSG00000095015.5_1_2
chr11:118602563-118602951	+	ARCN1_ENSG00000095139.13_1_1
chr9:105773903-105774036	+	TMEM38B_ENSG00000095209.11_2_1
chr9:105774846-105775289	+	TMEM38B_ENSG00000095209.11_2_2
chr9:105775519-105775772	+	TMEM38B_ENSG00000095209.11_2_3
chr9:120817184-120817553	-	PSMD5_ENSG00000095261.9_1_1
chr9:120816112-120816691	-	PSMD5_ENSG00000095261.9_1_2
chr9:122392956-122393294	+	PTGS1_ENSG00000095303.14_1_1
chr9:122395389-122395655	+	PTGS1_ENSG00000095303.14_1_2
chr9:129006732-129007084	+	NUP188_ENSG00000095319.14_1_1
chr9:129107363-129107653	-	CRAT_ENSG00000095321.16_2_1
chr9:98080947-98081154	+	NANS_ENSG00000095380.10_1_1
chr9:98082857-98083072	+	NANS_ENSG00000095380.10_2_1
chr9:98199033-98199392	-	TBC1D2_ENSG00000095383.19_1_1
chr10:100233044-100233201	-	CWF19L1_ENSG00000095485.16_1_1
chr10:100232320-100232702	-	CWF19L1_ENSG00000095485.16_1_2
chr10:122993682-122993970	-	IKZF5_ENSG00000095574.11_1_1
chr10:122992470-122992762	-	IKZF5_ENSG00000095574.11_1_2
chr10:122990840-122991113	-	IKZF5_ENSG00000095574.11_1_3
chr10:28682406-28682698	+	BAMBI_ENSG00000095739.10_1_1
chr10:28620230-28620502	+	WAC_ENSG00000095787.21_1_2
chr10:28620662-28620955	+	WAC_ENSG00000095787.21_1_3
chr10:35179473-35179861	+	CREM_ENSG00000095794.19_2_2
chr16:1788803-1789197	+	NUBP2_ENSG00000095906.16_1_1
chr19:3474487-3474694	-	SMIM24_ENSG00000095932.6_1_1
chr6:35581595-35581767	-	FKBP5_ENSG00000096060.14_1_2
chr6:52686058-52686570	+	TMEM14A_ENSG00000096092.5_1_1
chr6:52490245-52490413	+	EFHC1_ENSG00000096093.15_5_1
chr6:44253543-44253849	+	HSP90AB1_ENSG00000096384.19_1_1
chr6:44446684-44447038	+	CDC5L_ENSG00000096401.7_1_1
chr6:33696212-33696585	+	ITPR3_ENSG00000096433.10_1_1
chr6:27450832-27451147	-	ZNF184_ENSG00000096654.15_1_1
chr10:67918054-67918390	+	SIRT1_ENSG00000096717.11_1_1
chr10:68341801-68342265	+	HNRNPH3_ENSG00000096746.17_1_1
chr10:68342903-68343133	+	HNRNPH3_ENSG00000096746.17_1_2
chr9:27062548-27062935	+	IFT74_ENSG00000096872.15_2_1
chr9:5127226-5127450	+	JAK2_ENSG00000096968.13_1_2
chr9:5127875-5128122	+	JAK2_ENSG00000096968.13_1_3
chr19:18070583-18070913	-	IL12RB1_ENSG00000096996.15_1_1
chr19:18059023-18059409	-	IL12RB1_ENSG00000096996.15_2_1
chr9:130887324-130887685	+	ABL1_ENSG00000097007.17_1_1
chr1:6264279-6264638	-	ACOT7_ENSG00000097021.19_1_1
chr1:86743156-86743567	+	SH3GLB1_ENSG00000097033.14_1_1
chr1:86747897-86748124	+	SH3GLB1_ENSG00000097033.14_1_2
chr1:91525420-91525725	+	CDC7_ENSG00000097046.12_1_1
chr9:76195627-76195851	+	PCSK5_ENSG00000099139.13_2_2
chr10:100362993-100363113	+	SCD_ENSG00000099194.5_1_1
chr10:100363386-100363526	+	SCD_ENSG00000099194.5_1_2
chr10:100364506-100364771	+	SCD_ENSG00000099194.5_1_3
chr19:10832453-10832808	-	TMED1_ENSG00000099203.6_2_1
chr10:114431127-114431455	-	ABLIM1_ENSG00000099204.18_2_2
chr9:5784623-5784900	-	ERMP1_ENSG00000099219.13_2_1
chr10:27538160-27538488	+	RAB18_ENSG00000099246.16_1_1
chr10:27538905-27539087	+	RAB18_ENSG00000099246.16_1_2
chr10:27539537-27539765	+	RAB18_ENSG00000099246.16_1_3
chr10:33177581-33177718	-	NRP1_ENSG00000099250.17_8_1
chr10:24848716-24848881	-	PRTFDC1_ENSG00000099256.18_2_1
chr10:69507320-69507648	+	TSPAN15_ENSG00000099282.9_1_1
chr10:70111704-70112237	+	H2AFY2_ENSG00000099284.13_1_1
chr10:50132963-50133035	+	FAM21A_ENSG00000099290.15_2_1
chr19:18151322-18151697	+	MAST3_ENSG00000099308.10_1_1
chr19:58561942-58562296	-	MZF1_ENSG00000099326.8_2_1
chr19:17212395-17212568	+	MYO9B_ENSG00000099331.13_1_1
chr19:17212926-17213279	+	MYO9B_ENSG00000099331.13_1_2
chr19:38331241-38331341	+	KCNK6_ENSG00000099337.4_1_4
chr19:38331819-38332003	+	KCNK6_ENSG00000099337.4_1_5
chr19:38383254-38383772	+	PSMD8_ENSG00000099341.11_2_1
chr16:30948457-30948746	+	FBXL19_ENSG00000099364.16_1_1
chr16:30984300-30984670	+	SETD1A_ENSG00000099381.16_1_1
chr16:30888786-30888927	-	BCL7C_ENSG00000099385.11_1_1
chr16:30887807-30887983	-	BCL7C_ENSG00000099385.11_2_1
chr19:1272022-1272114	+	CIRBP_ENSG00000099622.13_1_1
chr19:1272830-1273139	+	CIRBP_ENSG00000099622.13_1_2
chr19:1274321-1274751	+	CIRBP_ENSG00000099622.13_1_3
chr19:1244118-1244750	+	ATP5D_ENSG00000099624.7_1_1
chr19:8438641-8439004	+	MARCH2_ENSG00000099785.10_1_1
chr19:2426583-2426933	-	TIMM13_ENSG00000099800.7_1_1
chr19:541370-541476	+	CDC34_ENSG00000099804.8_1_1
chr19:541726-542072	+	CDC34_ENSG00000099804.8_1_2
chr19:1088181-1088528	-	POLR2E_ENSG00000099817.11_1_1
chr19:616858-617107	+	HCN2_ENSG00000099822.2_1_1
chr19:2099269-2099566	+	IZUMO4_ENSG00000099840.13_2_1
chr19:2037500-2037996	-	MKNK2_ENSG00000099875.14_1_1
chr22:19969913-19970308	-	ARVCF_ENSG00000099889.13_1_1
chr22:20112317-20112671	-	TRM2A_ENSG00000099899.14_1_1
chr22:20146082-20146442	+	ZDHHC8_ENSG00000099904.15_1_1
chr22:20441552-20441884	-	KLHL22_ENSG00000099910.16_1_1
chr22:20887694-20887971	+	SNAP29_ENSG00000099940.11_1_1
chr22:20890986-20891114	+	SNAP29_ENSG00000099940.11_1_3
chr22:20953284-20953720	+	CRKL_ENSG00000099942.12_1_1
chr22:20997864-20998028	+	LZTR1_ENSG00000099949.18_3_1
chr22:20998699-20999008	+	LZTR1_ENSG00000099949.18_3_2
chr22:23784001-23784286	+	MMP11_ENSG00000099953.9_2_1
chr22:23834175-23834524	+	SMARCB1_ENSG00000099956.18_1_1
chr22:23836769-23837127	-	DERL3_ENSG00000099958.14_1_1
chr22:23834530-23834844	-	DERL3_ENSG00000099958.14_1_2
chr22:17703511-17703641	+	BCL2L13_ENSG00000099968.17_1_3
chr22:23972257-23972492	+	DDTL_ENSG00000099974.7_1_2
chr22:23971379-23971624	-	DDT_ENSG00000099977.13_2_1
chr22:30262812-30263194	-	OSM_ENSG00000099985.3_2_1
chr22:24178251-24178634	+	CABIN1_ENSG00000099991.17_1_1
chr22:30291997-30292368	-	TBC1D10A_ENSG00000099992.15_2_1
chr22:30334205-30334518	-	SF3A1_ENSG00000099995.18_1_1
chr22:30333735-30334031	-	SF3A1_ENSG00000099995.18_1_2
chr22:30378833-30379154	-	RNF215_ENSG00000099999.14_1_2
chr22:21697593-21697830	-	YPEL1_ENSG00000100027.14_2_2
chr22:24571922-24572131	+	SNRPD3_ENSG00000100028.11_1_1
chr22:30576640-30577011	-	PES1_ENSG00000100029.17_1_1
chr22:21769056-21769296	-	MAPK1_ENSG00000100030.14_1_1
chr22:21762645-21762900	-	MAPK1_ENSG00000100030.14_2_1
chr22:21760344-21760698	-	MAPK1_ENSG00000100030.14_2_2
chr22:21921891-21922026	-	PPM1F_ENSG00000100034.13_2_1
chr22:21919437-21919781	-	PPM1F_ENSG00000100034.13_2_2
chr22:30647605-30647802	+	SLC35E4_ENSG00000100036.12_1_2
chr22:21957018-21957379	-	TOP3B_ENSG00000100038.19_2_1
chr22:37314970-37315355	+	CYTH4_ENSG00000100055.20_3_1
chr22:19133948-19134324	-	DGCR14_ENSG00000100056.11_1_1
chr22:37469069-37469443	-	MFNG_ENSG00000100060.17_1_1
chr22:19175590-19175889	-	SLC25A1_ENSG00000100075.9_1_1
chr22:25722390-25722596	+	GRK3_ENSG00000100077.14_1_1
chr22:25727909-25728102	+	GRK3_ENSG00000100077.14_1_3
chr22:37570256-37570718	-	LGALS2_ENSG00000100079.6_1_1
chr22:37633190-37633566	+	GGA1_ENSG00000100083.18_2_1
chr22:19330728-19331037	-	HIRA_ENSG00000100084.14_2_1
chr22:37655675-37656063	+	SH3BP1_ENSG00000100092.20_1_1
chr22:26383331-26383554	+	SEZ6L_ENSG00000100095.18_1_1
chr22:26452118-26452435	-	HPS4_ENSG00000100099.20_2_1
chr22:26451553-26451750	-	HPS4_ENSG00000100099.20_2_2
chr22:26491583-26491915	+	SRRD_ENSG00000100104.13_1_1
chr22:26494374-26494561	+	SRRD_ENSG00000100104.13_1_2
chr22:31340695-31341045	-	PATZ1_ENSG00000100105.17_1_1
chr22:31325814-31326200	-	PATZ1_ENSG00000100105.17_2_1
chr22:37759608-37759914	+	TRIOBP_ENSG00000100106.19_2_1
chr22:37774176-37774487	+	TRIOBP_ENSG00000100106.19_3_2
chr22:37816600-37816860	+	GCAT_ENSG00000100116.16_1_1
chr22:37830883-37831197	-	ANKRD54_ENSG00000100124.13_1_1
chr22:37851315-37851560	+	EIF3L_ENSG00000100129.17_1_1
chr22:37888436-37888626	+	EIF3L_ENSG00000100129.17_2_1
chr22:41674838-41675153	-	SNU13_ENSG00000100138.13_1_1
chr22:41673990-41674261	-	SNU13_ENSG00000100138.13_1_2
chr22:37941658-37941988	+	MICALL1_ENSG00000100139.13_1_1
chr22:37967129-37967247	+	POLR2F_ENSG00000100142.14_1_1
chr22:41825989-41826228	+	CCDC134_ENSG00000100147.13_1_1
chr22:38075324-38075700	+	PICK1_ENSG00000100151.15_1_1
chr22:38483424-38483785	-	DDX17_ENSG00000100201.19_1_2
chr22:28751273-28751682	+	HSCB_ENSG00000100209.9_1_1
chr22:38684109-38684478	+	TOMM22_ENSG00000100216.5_1_1
chr22:28794589-28794903	-	XBP1_ENSG00000100219.16_1_1
chr22:32387607-32387963	-	RTCB_ENSG00000100220.11_1_1
chr22:38685643-38685932	-	JOSD1_ENSG00000100221.10_1_1
chr22:42585761-42585901	-	POLDIP3_ENSG00000100227.17_2_1
chr22:42583734-42584078	-	POLDIP3_ENSG00000100227.17_2_2
chr22:50443949-50444370	+	PPP6R2_ENSG00000100239.15_1_1
chr22:50444761-50445037	+	PPP6R2_ENSG00000100239.15_1_2
chr22:50446816-50447173	-	SBF1_ENSG00000100241.20_1_1
chr22:42618828-42619211	-	CYB5R3_ENSG00000100243.20_1_1
chr22:38778516-38778884	-	DNAL4_ENSG00000100246.12_2_1
chr22:42869791-42870131	-	PACSIN2_ENSG00000100266.18_1_1
chr22:43039557-43039878	-	TTLL1_ENSG00000100271.16_1_1
chr22:29327746-29328219	-	AP1B1_ENSG00000100280.16_1_1
chr22:29490958-29491233	+	NEFH_ENSG00000100285.9_1_1
chr22:50578977-50579231	-	CHKB_ENSG00000100288.19_1_1
chr22:43129378-43129735	+	BIK_ENSG00000100290.2_1_1
chr22:29508247-29508496	-	THOC5_ENSG00000100296.13_1_1
chr22:39103737-39104065	+	APOBEC3H_ENSG00000100298.15_2_1
chr22:50625042-50625418	-	ARSA_ENSG00000100299.17_1_1
chr22:39130786-39131143	-	CBX7_ENSG00000100307.12_1_1
chr22:29730974-29731324	-	ZMAT5_ENSG00000100319.12_1_1
chr22:39431530-39431851	+	TAB1_ENSG00000100324.13_1_1
chr22:39436764-39437040	+	TAB1_ENSG00000100324.13_2_1
chr22:29788611-29788978	-	ASCC2_ENSG00000100325.14_2_1
chr22:30025774-30025944	+	MMR3_ENSG00000100330.15_1_1
chr22:30027411-30027862	+	MMR3_ENSG00000100330.15_1_2
chr22:36190228-36190391	-	APOL4_ENSG00000100336.17_2_1
chr22:36265906-36266122	+	APOL1_ENSG00000100342.20_2_1
chr22:36267174-36267509	+	APOL1_ENSG00000100342.20_2_3
chr22:36281294-36281961	-	MYH9_ENSG00000100345.20_2_1
chr22:39689378-39689704	+	CACNA1I_ENSG00000100346.17_2_2
chr22:43996309-43996554	+	SAMM50_ENSG00000100347.14_1_1
chr22:36467082-36467753	-	TXN2_ENSG00000100348.9_1_1
chr22:39970973-39971350	+	GRAP2_ENSG00000100351.16_1_1
chr22:39972764-39973262	+	GRAP2_ENSG00000100351.16_1_2
chr22:36510869-36510996	-	EIF3D_ENSG00000100353.17_1_1
chr22:40328149-40328297	+	TNRC6B_ENSG00000100354.20_2_4
chr22:40334130-40334288	+	TNRC6B_ENSG00000100354.20_2_7
chr22:40409741-40410135	+	SGSM3_ENSG00000100359.20_1_1
chr22:36758215-36758435	-	IFT27_ENSG00000100360.14_2_1
chr22:36800791-36800886	-	PVALB_ENSG00000100362.12_2_1
chr22:45195858-45196367	-	KIAA0930_ENSG00000100364.18_2_1
chr22:45192356-45192463	-	KIAA0930_ENSG00000100364.18_2_3
chr22:36877665-36878028	+	NCF4_ENSG00000100365.14_1_1
chr22:36940059-36940444	+	CSF2RB_ENSG00000100368.13_1_1
chr22:40770097-40770887	-	SLC25A17_ENSG00000100372.14_5_1
chr22:40769735-40769868	-	SLC25A17_ENSG00000100372.14_5_2
chr22:45295586-45295886	+	UPK3A_ENSG00000100373.9_1_1
chr22:45340461-45340725	+	FAM118A_ENSG00000100376.11_2_1
chr22:45341631-45341934	+	FAM118A_ENSG00000100376.11_2_2
chr22:37063014-37063396	+	KCTD17_ENSG00000100379.17_1_1
chr22:40826129-40826642	-	ST13_ENSG00000100380.13_3_1
chr22:40825260-40825330	-	ST13_ENSG00000100380.13_3_2
chr22:40824720-40824813	-	ST13_ENSG00000100380.13_3_3
chr22:37126405-37126505	-	IL2RB_ENSG00000100385.13_1_1
chr22:37125854-37126208	-	IL2RB_ENSG00000100385.13_1_2
chr22:40972479-40972682	+	RBX1_ENSG00000100387.8_1_1
chr22:41179720-41180088	+	EP300_ENSG00000100393.11_1_2
chr22:41229530-41229694	-	CHADL_ENSG00000100399.15_1_1
chr22:41246451-41246535	-	RANGAP1_ENSG00000100401.19_1_1
chr22:41245622-41245966	-	RANGAP1_ENSG00000100401.19_1_2
chr22:41359755-41360122	+	ZC3H7B_ENSG00000100403.11_1_1
chr22:41459724-41460053	-	PHF5A_ENSG00000100410.7_1_1
chr22:41528552-41528955	+	ACO2_ENSG00000100412.15_1_1
chr22:41525882-41526120	-	POLR3H_ENSG00000100413.16_1_2
chr22:41576915-41577276	-	PMM1_ENSG00000100417.11_1_1
chr22:41600901-41601176	-	DESI1_ENSG00000100418.7_1_1
chr22:41598076-41598324	-	DESI1_ENSG00000100418.7_1_2
chr22:46684408-46684769	-	CERK_ENSG00000100422.13_1_2
chr22:49773285-49773649	-	BRD1_ENSG00000100425.18_1_1
chr22:49888135-49888383	+	ZBED4_ENSG00000100426.6_1_1
chr22:49889785-49889969	+	ZBED4_ENSG00000100426.6_1_2
chr22:50059406-50059777	-	MLC1_ENSG00000100427.15_1_1
chr14:24438061-24438375	+	KHNYN_ENSG00000100441.9_1_1
chr14:24441003-24441320	+	KHNYN_ENSG00000100441.9_1_2
chr14:45115909-45116236	-	FKBP3_ENSG00000100442.10_1_1
chr14:24439761-24440131	-	SDR39U1_ENSG00000100445.17_1_1
chr14:24606499-24606747	-	GZMH_ENSG00000100450.12_1_1
chr14:24631792-24631971	-	GZMB_ENSG00000100453.12_1_1
chr14:24630965-24631213	-	GZMB_ENSG00000100453.12_2_1
chr14:22900684-22901107	-	RBM23_ENSG00000100461.17_1_1
chr14:22893268-22893567	-	RBM23_ENSG00000100461.17_1_2
chr14:22920622-22920782	-	PRM5_ENSG00000100462.15_1_1
chr14:30889752-30890088	+	COCH_ENSG00000100473.15_1_1
chr14:31092950-31093373	+	AP4S1_ENSG00000100478.14_3_1
chr14:31096188-31096365	+	AP4S1_ENSG00000100478.14_3_3
chr14:50156014-50156291	-	SOS2_ENSG00000100485.11_1_1
chr14:50117196-50117409	-	SOS2_ENSG00000100485.11_2_1
chr14:50329924-50330133	-	CDKL1_ENSG00000100490.9_2_1
chr14:50792041-50792227	-	NIN_ENSG00000100503.23_1_1
chr14:50727319-50727487	-	NIN_ENSG00000100503.23_3_1
chr14:50725890-50726055	-	NIN_ENSG00000100503.23_4_1
chr14:50719805-50720154	-	NIN_ENSG00000100503.23_6_1
chr14:50905214-50905535	-	PYGL_ENSG00000100504.16_1_1
chr14:52718130-52718410	+	PSMC6_ENSG00000100519.11_2_1
chr14:52778136-52778366	-	GNPNAT1_ENSG00000100522.8_1_1
chr14:52775250-52775476	-	GNPNAT1_ENSG00000100522.8_1_4
chr14:53041751-53042008	-	DDHD1_ENSG00000100523.14_1_3
chr14:53036770-53037042	-	DDHD1_ENSG00000100523.14_1_4
chr14:54417877-54418023	+	CDKN3_ENSG00000100526.19_2_1
chr14:54420010-54420171	+	CDKN3_ENSG00000100526.19_3_1
chr14:54426936-54427475	-	CNIH1_ENSG00000100528.11_2_1
chr14:54538238-54538599	+	CGRRF1_ENSG00000100532.11_1_1
chr14:54539018-54539216	+	CGRRF1_ENSG00000100532.11_1_2
chr14:67337941-67338420	-	ATP6V1D_ENSG00000100554.11_1_1
chr14:67589343-67589868	-	PIGH_ENSG00000100564.8_3_1
chr14:58271854-58271993	+	PSMA3_ENSG00000100567.12_1_1
chr14:67653382-67653466	-	VTI1B_ENSG00000100568.10_1_1
chr14:67651143-67651455	-	VTI1B_ENSG00000100568.10_2_1
chr14:58408615-58409082	-	TIMM9_ENSG00000100575.13_1_1
chr14:58547797-58548119	+	KIAA0586_ENSG00000100578.14_1_1
chr14:58548546-58548738	+	KIAA0586_ENSG00000100578.14_1_2
chr14:77340972-77341171	-	TMED8_ENSG00000100580.7_1_1
chr14:77335037-77335367	-	TMED8_ENSG00000100580.7_1_3
chr14:59291255-59291350	+	DAAM1_ENSG00000100592.15_1_1
chr14:77512032-77512371	-	SPTLC2_ENSG00000100596.6_2_1
chr14:77506011-77506478	-	SPTLC2_ENSG00000100596.6_2_3
chr14:92515185-92515517	+	RIN3_ENSG00000100599.15_1_1
chr14:92703826-92704160	-	LGMN_ENSG00000100600.14_2_1
chr14:77673068-77673413	-	ALKBH1_ENSG00000100601.9_3_1
chr14:77717618-77717958	-	SNW1_ENSG00000100603.13_1_1
chr14:92939811-92940236	-	ITPK1_ENSG00000100605.16_1_1
chr14:60144795-60144995	-	DHRS7_ENSG00000100612.13_2_1
chr14:93934188-93934519	-	ASB2_ENSG00000100628.11_1_1
chr14:80496587-80496759	-	CEP128_ENSG00000100629.16_3_1
chr14:69380141-69380504	-	ERH_ENSG00000100632.10_2_1
chr14:69713920-69714030	+	SUSD6_ENSG00000100647.7_1_1
chr14:69714798-69715145	+	SUSD6_ENSG00000100647.7_1_3
chr14:69769192-69769322	+	SRSF5_ENSG00000100650.15_2_1
chr14:103342913-103343114	+	EIF5_ENSG00000100664.10_1_1
chr14:103344483-103344589	+	EIF5_ENSG00000100664.10_1_2
chr14:103344753-103344941	+	EIF5_ENSG00000100664.10_1_3
chr14:95086256-95086550	-	DICER1_ENSG00000100697.14_2_3
chr14:103733311-103733674	+	ZFYVE21_ENSG00000100711.13_2_1
chr14:64454848-64454957	+	MHFD1_ENSG00000100714.15_1_1
chr14:64459788-64459985	+	MHFD1_ENSG00000100714.15_2_1
chr14:95710060-95710429	-	TCL1A_ENSG00000100721.10_3_1
chr14:88586551-88586723	+	ZC3H14_ENSG00000100722.18_1_1
chr14:88611770-88611848	+	ZC3H14_ENSG00000100722.18_2_1
chr14:88613258-88613423	+	ZC3H14_ENSG00000100722.18_2_3
chr14:71109843-71110141	+	PCNX1_ENSG00000100731.15_1_1
chr14:71111743-71111869	+	PCNX1_ENSG00000100731.15_1_2
chr14:71112363-71112493	+	PCNX1_ENSG00000100731.15_1_3
chr14:71115058-71115342	+	PCNX1_ENSG00000100731.15_1_4
chr14:96881208-96881579	+	VRK1_ENSG00000100749.7_2_1
chr14:90272339-90272612	+	PSMC1_ENSG00000100764.13_1_1
chr14:90847919-90848164	-	RPS6KA5_ENSG00000100784.10_2_12
chr14:90870534-90870695	-	RPS6KA5_ENSG00000100784.10_2_3
chr14:90869279-90869429	-	RPS6KA5_ENSG00000100784.10_2_4
chr14:90855531-90855940	-	RPS6KA5_ENSG00000100784.10_2_9
chr14:91458081-91458455	-	PPP4R3A_ENSG00000100796.17_1_1
chr14:91457648-91457929	-	PPP4R3A_ENSG00000100796.17_1_2
chr14:22986957-22987539	-	C14orf93_ENSG00000100802.14_1_1
chr14:23025874-23026239	-	PSMB5_ENSG00000100804.18_1_1
chr14:100278192-100278525	+	YY1_ENSG00000100811.11_2_3
chr14:100282548-100282712	+	YY1_ENSG00000100811.11_2_5
chr14:23058572-23058922	-	ACIN1_ENSG00000100813.14_2_1
chr14:20311390-20311727	-	CCNB1IP1_ENSG00000100814.17_3_1
chr14:91969543-91969827	-	TRIP11_ENSG00000100815.12_1_1
chr14:23323991-23324343	+	PABPN1_ENSG00000100836.10_1_1
chr14:32155240-32155358	+	ARHGAP5_ENSG00000100852.12_1_1
chr14:32155717-32155950	+	ARHGAP5_ENSG00000100852.12_1_2
chr14:32157766-32157928	+	ARHGAP5_ENSG00000100852.12_1_7
chr14:102348304-102348648	-	CINP_ENSG00000100865.14_1_1
chr14:24103773-24104128	+	PCK2_ENSG00000100889.11_2_1
chr14:35273473-35274053	+	KIAA0391_ENSG00000100890.15_1_1
chr14:24123690-24124001	+	DCAF11_ENSG00000100897.17_3_1
chr14:24124979-24125154	+	DCAF11_ENSG00000100897.17_3_2
chr14:35317251-35317461	+	PSMA6_ENSG00000100902.10_2_1
chr14:35401515-35401837	-	NFKBIA_ENSG00000100906.10_1_1
chr14:24143377-24143669	-	PSME2_ENSG00000100911.14_1_1
chr14:24179839-24180266	+	REC8_ENSG00000100918.12_1_1
chr14:39031915-39032278	-	SEC23A_ENSG00000100934.14_3_1
chr14:39179130-39179546	+	PNN_ENSG00000100941.8_2_1
chr14:39181815-39182038	+	PNN_ENSG00000100941.8_3_1
chr14:24266381-24266512	-	RABGGTA_ENSG00000100949.14_1_1
chr14:24265545-24265763	-	RABGGTA_ENSG00000100949.14_2_1
chr20:45898820-45899032	-	PLTP_ENSG00000100979.14_1_1
chr20:34928441-34928809	-	GSS_ENSG00000100983.9_1_1
chr20:35002419-35002795	-	TRPC4AP_ENSG00000100991.11_1_1
chr20:25297015-25297178	+	PYGB_ENSG00000100994.11_1_1
chr20:25297652-25298008	+	PYGB_ENSG00000100994.11_1_2
chr20:25300212-25300581	-	ABHD12_ENSG00000100997.18_2_1
chr20:25294793-25295019	-	ABHD12_ENSG00000100997.18_3_1
chr20:35176880-35177329	+	PROCR_ENSG00000101000.5_1_1
chr20:25448304-25448488	+	GINS1_ENSG00000101003.9_1_1
chr20:35344164-35344399	-	UQCC1_ENSG00000101019.21_1_2
chr20:47209344-47209778	-	ZMYND8_ENSG00000101040.19_1_2
chr20:43646966-43647220	+	IFT52_ENSG00000101052.12_1_1
chr20:43716116-43716476	+	MYBL2_ENSG00000101057.15_1_1
chr20:36651790-36652117	-	NDRG3_ENSG00000101079.20_1_1
chr20:36612081-36612549	+	C20orf24_ENSG00000101084.16_1_1
chr20:51386995-51387296	-	NFATC2_ENSG00000101096.19_2_2
chr20:44938704-44938819	+	PABPC1L_ENSG00000101104.12_1_1
chr20:44939117-44939321	+	PABPC1L_ENSG00000101104.12_2_1
chr20:44958605-44959109	+	PABPC1L_ENSG00000101104.12_3_1
chr20:45079653-45079940	+	STK4_ENSG00000101109.11_1_3
chr20:50890360-50890662	-	ADNP_ENSG00000101126.15_1_1
chr20:54219047-54219420	+	PFDN4_ENSG00000101132.9_1_1
chr20:56403762-56404248	+	CSTF1_ENSG00000101138.11_1_1
chr20:56406131-56406270	+	CSTF1_ENSG00000101138.11_1_2
chr20:63891177-63891551	+	TPD52L2_ENSG00000101150.17_1_1
chr20:58994757-58995112	+	NELFCD_ENSG00000101158.13_1_1
chr20:59025088-59025396	+	TUBB1_ENSG00000101162.3_1_2
chr20:59026265-59026590	+	TUBB1_ENSG00000101162.3_1_3
chr20:62136776-62136937	-	PSMA7_ENSG00000101182.14_2_1
chr20:62800110-62800614	+	MRGBP_ENSG00000101189.6_1_2
chr20:62841145-62841456	-	TCFL5_ENSG00000101190.12_2_1
chr20:62887229-62887560	-	DIDO1_ENSG00000101191.16_2_1
chr20:62879078-62879281	-	DIDO1_ENSG00000101191.16_3_1
chr20:62877747-62878432	-	DIDO1_ENSG00000101191.16_3_2
chr20:62945135-62945618	+	GID8_ENSG00000101193.7_1_1
chr20:62948197-62948406	+	GID8_ENSG00000101193.7_1_2
chr20:62968189-62968584	+	SLC17A9_ENSG00000101194.17_1_1
chr20:63488031-63488343	-	EEF1A2_ENSG00000101210.10_1_1
chr20:63589901-63590230	-	GMEB2_ENSG00000101216.10_1_1
chr20:63587627-63587954	-	GMEB2_ENSG00000101216.10_1_2
chr20:3753509-3753878	-	C20orf27_ENSG00000101220.17_1_1
chr20:3805735-3806112	+	CDC25B_ENSG00000101224.17_1_1
chr20:3927320-3927665	-	RNF24_ENSG00000101236.16_1_2
chr20:63699485-63699869	-	ARFRP1_ENSG00000101246.19_1_1
chr20:397185-397554	+	TRIB3_ENSG00000101255.10_1_1
chr20:4783725-4783961	-	RASSF2_ENSG00000101265.15_1_1
chr20:4780030-4780374	-	RASSF2_ENSG00000101265.15_1_2
chr20:481153-481383	-	CSNK2A1_ENSG00000101266.17_1_4
chr20:5190134-5190450	+	CDS2_ENSG00000101290.13_1_1
chr20:5192414-5192556	+	CDS2_ENSG00000101290.13_1_3
chr20:5197525-5197892	+	CDS2_ENSG00000101290.13_1_4
chr20:31569172-31569538	+	HM13_ENSG00000101294.16_2_1
chr20:1308970-1309288	+	SNPH_ENSG00000101298.13_1_1
chr20:1598813-1598907	-	SIRPB1_ENSG00000101307.15_2_1
chr20:1597351-1597692	-	SIRPB1_ENSG00000101307.15_3_1
chr20:1570559-1570995	-	SIRPB1_ENSG00000101307.15_4_1
chr20:1564417-1564718	-	SIRPB1_ENSG00000101307.15_6_2
chr20:36549468-36549768	+	MYL9_ENSG00000101335.9_1_1
chr20:32165315-32165482	+	TM9SF4_ENSG00000101337.15_1_1
chr20:32166892-32167260	+	TM9SF4_ENSG00000101337.15_1_2
chr20:32234810-32234950	+	POFUT1_ENSG00000101346.12_2_1
[truncated: 10,216 more rows]

## Sheet: 6k exonic PASs
Genomic annotation of exonic PASs called from the 6k PBMC scRNA-seq dataset from 10x Genomics.
Location	Strand	ID
chr20:50934845-50935203	-	DPM1_ENSG00000000419.12_1_1
chr1:169853101-169853405	-	SCYL3_ENSG00000000457.13_1_1
chr1:27612268-27612666	-	FGR_ENSG00000000938.12_1_1
chr1:196701367-196701579	+	CFH_ENSG00000000971.15_1_1
chr1:196747286-196747485	+	CFH_ENSG00000000971.15_2_1
chr6:143495477-143495822	-	FUCA2_ENSG00000001036.13_2_1
chr6:53498188-53498548	-	GCLC_ENSG00000001084.10_3_1
chr6:53497413-53497769	-	GCLC_ENSG00000001084.10_3_2
chr6:41097676-41097961	+	NFYA_ENSG00000001167.14_1_1
chr6:41099649-41099947	+	NFYA_ENSG00000001167.14_1_3
chr1:24357025-24357313	-	STPG1_ENSG00000001460.17_3_1
chr1:24466063-24466300	+	NIPAL3_ENSG00000001461.16_2_1
chr1:24472689-24472926	+	NIPAL3_ENSG00000001461.16_3_2
chrX:65512571-65512875	-	LAS1L_ENSG00000001497.16_2_1
chr7:92113398-92113812	-	CYP51A1_ENSG00000001630.15_1_1
chr7:92112170-92112459	-	CYP51A1_ENSG00000001630.15_1_3
chr11:64269788-64270191	-	BAD_ENSG00000002330.13_2_1
chr4:17607605-17607990	+	LAP3_ENSG00000002549.12_1_1
chrX:2733387-2733680	+	CD99_ENSG00000002586.18_2_1
chr7:1815774-1816162	-	MAD1L1_ENSG00000002822.15_1_1
chr17:38921413-38921777	+	LASP1_ENSG00000002834.17_2_1
chr7:150804859-150805143	+	TMEM176A_ENSG00000002933.7_1_1
chr12:8940348-8940718	-	M6PR_ENSG00000003056.3_4_2
chr7:8127822-8128007	-	ICA1_ENSG00000003147.17_2_1
chr7:8113301-8113377	-	ICA1_ENSG00000003147.17_3_2
chr2:201219746-201220079	+	CASP10_ENSG00000003400.14_2_2
chr2:201136353-201136521	+	CFLAR_ENSG00000003402.19_1_1
chr2:201139665-201139758	+	CFLAR_ENSG00000003402.19_1_2
chr2:201140408-201140801	+	CFLAR_ENSG00000003402.19_2_1
chr2:201163854-201164284	+	CFLAR_ENSG00000003402.19_6_1
chr2:201171351-201171741	+	CFLAR_ENSG00000003402.19_6_2
chr2:201172422-201172644	+	CFLAR_ENSG00000003402.19_6_3
chr2:187464343-187464417	-	TFPI_ENSG00000003436.14_2_2
chr3:50118607-50118966	+	RBM5_ENSG00000003756.16_2_1
chr7:127591342-127591717	+	ARF5_ENSG00000004059.10_1_1
chr17:28397921-28398166	+	SARM1_ENSG00000004139.13_1_1
chr17:28347811-28348116	-	POLDIP2_ENSG00000004142.11_1_1
chr17:28347183-28347521	-	POLDIP2_ENSG00000004142.11_1_2
chr3:129555230-129555751	-	PLXND1_ENSG00000004399.12_1_1
chr1:33013053-33013362	-	AK2_ENSG00000004455.16_2_1
chr1:33009938-33010235	-	AK2_ENSG00000004455.16_4_1
chr1:33008897-33009167	-	AK2_ENSG00000004455.16_4_2
chr12:2803169-2803329	+	FKBP4_ENSG00000004478.7_2_1
chr12:21468891-21469247	-	RECQL_ENSG00000004700.15_1_2
chr16:23580959-23581150	-	NDUFAB1_ENSG00000004779.9_2_1
chr6:110424762-110424960	-	SLC22A16_ENSG00000004809.13_1_1
chr7:117223665-117223817	+	ST7_ENSG00000004866.19_2_1
chr17:47120278-47120787	-	CDC27_ENSG00000004897.11_3_1
chr17:47118296-47118394	-	CDC27_ENSG00000004897.11_3_2
chrX:11121651-11121907	+	HCCS_ENSG00000004961.14_1_1
chrX:11122791-11123032	+	HCCS_ENSG00000004961.14_1_2
chr17:7225346-7225681	-	DVL2_ENSG00000004975.11_1_1
chr19:18867915-18868259	+	UPF1_ENSG00000005007.12_2_1
chr7:26669165-26669338	-	SKAP2_ENSG00000005020.12_1_1
chr7:26667111-26667340	-	SKAP2_ENSG00000005020.12_1_4
chrX:119470962-119471334	+	SLC25A5_ENSG00000005022.5_1_1
chr4:109688450-109688632	+	CCDC109B_ENSG00000005059.15_1_2
chr17:5441912-5442135	-	DHX33_ENSG00000005100.12_1_2
chr17:5440936-5441217	-	DHX33_ENSG00000005100.12_1_3
chr17:35004519-35005028	+	LIG3_ENSG00000005156.11_2_1
chr12:47663291-47663569	-	RPAP3_ENSG00000005175.9_1_1
chr16:57428213-57428902	-	CIAPIN1_ENSG00000005194.14_1_1
chr9:35104201-35104367	-	FAM214B_ENSG00000005238.19_1_1
chr7:107161127-107161488	+	PRKAR2B_ENSG00000005249.12_1_1
chr16:3726668-3727155	-	CREBBP_ENSG00000005339.14_3_1
chr16:3725092-3725323	-	CREBBP_ENSG00000005339.14_3_2
chr17:58301277-58301520	-	TSPOAP1_ENSG00000005379.15_1_1
chr2:75665880-75666023	-	GCFC2_ENSG00000005436.13_2_1
chr2:75664427-75664757	-	GCFC2_ENSG00000005436.13_3_1
chr2:74425464-74425765	+	WDR54_ENSG00000005448.16_1_1
chr7:87359199-87359375	+	CROT_ENSG00000005469.11_1_1
chr7:87359745-87360060	+	CROT_ENSG00000005469.11_1_2
chr7:87399482-87399800	+	CROT_ENSG00000005469.11_3_1
chr7:105101466-105101551	+	KM2E_ENSG00000005483.20_2_1
chr11:3360357-3360540	-	ZNF195_ENSG00000005801.16_2_1
chr13:77005253-77005609	-	FBXL3_ENSG00000005812.10_1_1
chr16:30522757-30523223	+	ITGAL_ENSG00000005844.17_2_1
chr17:50110741-50111059	+	PDK2_ENSG00000005882.11_1_1
chrX:120436509-120437082	-	LAMP2_ENSG00000005893.15_1_3
chrX:120430952-120431436	-	LAMP2_ENSG00000005893.15_2_1
chr17:44372181-44372399	-	ITGA2B_ENSG00000005961.17_1_1
chr16:19503013-19503298	-	GDE1_ENSG00000006007.11_2_1
chr16:19501726-19502277	-	GDE1_ENSG00000006007.11_2_3
chr19:18590890-18591005	+	C19orf60_ENSG00000006015.17_1_1
chr19:18592110-18592375	+	C19orf60_ENSG00000006015.17_2_1
chr17:47807342-47807710	-	OSBPL7_ENSG00000006025.11_3_1
chr17:35659848-35660094	+	AP2B1_ENSG00000006125.16_2_1
chr16:3286634-3286832	+	ZNF263_ENSG00000006194.9_1_1
chr16:3301188-3301333	+	ZNF263_ENSG00000006194.9_4_1
chr17:50555534-50555886	+	SPATA20_ENSG00000006282.20_3_1
chr7:140084768-140085168	-	KDM7A_ENSG00000006459.10_1_2
chr7:141653603-141654196	+	AGK_ENSG00000006530.15_2_1
chr1:54779739-54780009	-	TTC22_ENSG00000006555.10_2_1
chr7:77922672-77922915	+	PHTF2_ENSG00000006576.16_1_1
chr7:77940159-77940411	+	PHTF2_ENSG00000006576.16_2_1
chr2:241446868-241447139	+	FARP2_ENSG00000006607.13_1_2
chr2:241494607-241494836	+	FARP2_ENSG00000006607.13_3_1
chr7:30496592-30496985	-	GGCT_ENSG00000006625.17_3_1
chr7:87900606-87900959	+	DBF4_ENSG00000006634.7_1_1
chr19:3594550-3595058	-	TBXA2R_ENSG00000006638.11_1_1
chr7:112475480-112475737	+	IFRD1_ENSG00000006652.13_2_1
chr7:112475857-112476192	+	IFRD1_ENSG00000006652.13_2_2
chr7:112477024-112477105	+	IFRD1_ENSG00000006652.13_2_3
chr17:14077015-14077347	+	COX10_ENSG00000006695.10_1_1
chr17:14208313-14208690	+	COX10_ENSG00000006695.10_2_2
chr19:39385831-39386200	-	PAF1_ENSG00000006712.14_1_1
chr7:38725548-38725867	-	VPS41_ENSG00000006715.15_2_1
chr7:38724674-38724897	-	VPS41_ENSG00000006715.15_2_2
chr17:12992385-12992751	-	ELAC2_ENSG00000006744.18_2_1
chrX:2903964-2904296	-	ARSD_ENSG00000006756.15_1_4
chrX:7900634-7900793	-	PNPLA4_ENSG00000006757.11_1_1
chrX:7898951-7899071	-	PNPLA4_ENSG00000006757.11_1_2
chr12:1785994-1786210	+	ADIPOR2_ENSG00000006831.9_1_1
chr12:1788338-1788666	+	ADIPOR2_ENSG00000006831.9_1_2
chr19:45303097-45303688	+	MARK4_ENSG00000007047.14_2_1
chr19:41586518-41586880	+	CEACAM21_ENSG00000007129.17_2_1
chr17:2681752-2681926	+	PAFAH1B1_ENSG00000007168.12_1_1
chr17:9916999-9917227	-	GAS7_ENSG00000007237.18_1_1
chr17:9910686-9911164	-	GAS7_ENSG00000007237.18_1_4
chr19:45162896-45163211	-	TRAPPC6A_ENSG00000007255.10_2_1
chr19:3777971-3778326	-	MATK_ENSG00000007264.14_1_1
chr17:63928685-63929094	-	CD79B_ENSG00000007312.12_1_1
chr1:112541846-112542042	-	ST7L_ENSG00000007341.18_1_1
chrX:154330010-154330360	+	TKTL1_ENSG00000007350.16_1_1
chr16:784925-785329	-	RPUSD1_ENSG00000007376.7_1_1
chr16:189000-189313	-	LUC7L_ENSG00000007392.16_2_3
chr3:50362853-50363098	-	CACNA2D2_ENSG00000007402.11_1_1
chr16:1349184-1349578	-	TSR3_ENSG00000007520.3_2_1
chr16:583782-584127	+	PIGQ_ENSG00000007541.10_2_2
chr1:6635166-6635401	-	DNAJC11_ENSG00000007923.15_1_1
chr1:6634215-6634492	-	DNAJC11_ENSG00000007923.15_1_2
chr6:16146582-16146868	+	MYLIP_ENSG00000007944.14_1_1
chrX:47572016-47572164	-	SYN1_ENSG00000008056.12_1_1
chr6:15521766-15521965	+	JARID2_ENSG00000008083.13_1_2
chr1:1702662-1702748	-	CDK11A_ENSG00000008128.22_1_1
chr1:1752525-1752818	-	NADK_ENSG00000008130.15_2_1
chr1:1751222-1751567	-	NADK_ENSG00000008130.15_2_2
chr7:106092900-106092981	-	SYPL1_ENSG00000008282.8_1_1
chr7:106091714-106091915	-	SYPL1_ENSG00000008282.8_3_1
chr7:106090510-106090852	-	SYPL1_ENSG00000008282.8_3_2
chr17:50965673-50965910	-	SPAG9_ENSG00000008294.20_1_1
chr3:42594644-42595020	+	SS18L2_ENSG00000008324.10_1_1
chr12:16364038-16364435	+	MGST1_ENSG00000008394.12_1_1
chr12:106991397-106991701	-	CRY1_ENSG00000008405.11_2_1
chr19:13098517-13098772	+	NFIX_ENSG00000008441.16_1_1
chr8:133454893-133455119	-	ST3GAL1_ENSG00000008513.14_1_3
chr16:3069191-3069571	+	IL32_ENSG00000008517.16_1_1
chr16:3081686-3082230	+	IL32_ENSG00000008517.16_2_1
chr17:40019101-40019461	-	MED24_ENSG00000008838.18_1_1
chr8:23019942-23020135	+	RHOBTB2_ENSG00000008853.16_1_2
chr3:169993534-169994173	+	SEC62_ENSG00000008952.16_1_1
chr8:56073618-56073758	-	RPS20_ENSG00000008988.9_1_1
chr8:56073047-56073271	-	RPS20_ENSG00000008988.9_1_2
chr1:114716950-114717188	-	CSDE1_ENSG00000009307.15_1_3
chr7:157268340-157268529	+	UBE3C_ENSG00000009335.17_2_1
chr7:157268822-157269376	+	UBE3C_ENSG00000009335.17_2_2
chr6:111351595-111351803	-	REV3L_ENSG00000009413.15_1_1
chr6:142218773-142219060	+	VTA1_ENSG00000009844.15_1_1
chr6:142219293-142219594	+	VTA1_ENSG00000009844.15_1_2
chr6:142220530-142220730	+	VTA1_ENSG00000009844.15_1_3
chr7:73440446-73440757	-	BAZ1B_ENSG00000009954.10_1_2
chr6:36354280-36354648	-	ETV7_ENSG00000010030.13_2_1
chr1:231351325-231351639	+	SPRTN_ENSG00000010072.15_1_1
chr1:171796619-171796969	+	METTL13_ENSG00000010165.19_1_1
chr12:4612692-4612794	+	DYRK4_ENSG00000010219.13_1_1
chr12:4613553-4613902	+	DYRK4_ENSG00000010219.13_2_1
chr17:32369721-32370415	+	ZNF207_ENSG00000010244.17_1_1
chr17:32381118-32381255	+	ZNF207_ENSG00000010244.17_1_6
chr17:32381635-32381804	+	ZNF207_ENSG00000010244.17_1_7
chr3:48598953-48599190	-	UQCRC1_ENSG00000010256.10_1_1
chr7:38230111-38230686	+	STARD3NL_ENSG00000010270.13_1_1
chr12:6237912-6238279	+	CD9_ENSG00000010278.12_1_1
chr3:52481598-52481933	+	NISCH_ENSG00000010322.15_1_1
chr3:52492723-52493091	+	NISCH_ENSG00000010322.15_2_1
chrX:149502667-149503035	-	IDS_ENSG00000010404.17_1_1
chrX:149482577-149482807	-	IDS_ENSG00000010404.17_2_1
chr16:3223249-3223561	-	ZNF200_ENSG00000010539.11_1_1
chr16:3222381-3222613	-	ZNF200_ENSG00000010539.11_1_2
chr12:6820445-6820827	+	CD4_ENSG00000010610.9_2_1
chr12:6913952-6914207	+	LRRC23_ENSG00000010626.14_2_1
chrX:101349448-101349789	-	BTK_ENSG00000010671.15_2_1
chr1:41027137-41027538	-	SCMH1_ENSG00000010803.16_1_1
chr6:111661265-111661663	-	FYN_ENSG00000010810.17_1_1
chr6:142752349-142752602	-	HIVEP2_ENSG00000010818.8_1_1
chr6:142751454-142751816	-	HIVEP2_ENSG00000010818.8_1_2
chr1:23761779-23762029	+	TCEB3_ENSG00000011007.12_1_2
chr1:23795191-23795544	+	LYPLA2_ENSG00000011009.10_1_1
chr1:11842811-11843140	+	CLCN6_ENSG00000011021.21_3_1
chr12:3283422-3283612	+	TSPAN9_ENSG00000011105.11_2_1
chr14:93287627-93287911	-	BTBD7_ENSG00000011114.14_1_2
chr17:58205444-58205777	-	MKS1_ENSG00000011143.16_4_1
chr3:43718490-43718813	+	ABHD5_ENSG00000011198.7_1_1
chr19:15380063-15380393	-	AKAP8L_ENSG00000011243.17_2_1
chr17:51177485-51177689	-	MBTD1_ENSG00000011258.15_1_1
chr17:51293936-51294115	+	UTP18_ENSG00000011260.13_1_1
chr17:51297825-51297946	+	UTP18_ENSG00000011260.13_2_1
chr7:5622702-5622910	-	RNF216_ENSG00000011275.18_1_1
chr3:45548595-45548810	+	LARS2_ENSG00000011376.9_1_1
chr11:17088273-17088621	-	PIK3C2A_ENSG00000011405.13_1_1
chr11:17086583-17086888	-	PIK3C2A_ENSG00000011405.13_1_2
chr19:43648584-43648919	-	PLAUR_ENSG00000011422.11_2_1
chr19:43646306-43646507	-	PLAUR_ENSG00000011422.11_3_1
chr19:15422098-15422451	-	WIZ_ENSG00000011451.17_1_1
chr2:65074324-65074484	+	CEP68_ENSG00000011523.13_1_1
chr2:65086720-65086996	+	CEP68_ENSG00000011523.13_3_2
chr19:35907374-35907500	-	TYROBP_ENSG00000011600.11_1_1
chr17:43044338-43044567	-	BRCA1_ENSG00000012048.20_2_2
chr19:35347023-35347380	+	CD22_ENSG00000012124.15_3_1
chrX:21882939-21883230	+	MBTPS2_ENSG00000012174.11_2_1
chr8:28753380-28753693	+	EXTL3_ENSG00000012232.8_1_2
chr6:53294081-53294427	-	ELOVL5_ENSG00000012660.13_1_1
chrY:19705424-19705842	-	KDM5D_ENSG00000012817.15_1_1
chr14:50418548-50418793	-	MAP4K5_ENSG00000012983.11_1_2
chr2:31269091-31269406	+	EHD3_ENSG00000013016.15_1_2
chr4:6622077-6622416	+	MAN2B2_ENSG00000013288.8_1_1
chr17:44319573-44319985	-	SLC25A39_ENSG00000013306.15_1_1
chr7:151378111-151378447	+	NUB1_ENSG00000013374.15_3_2
chr6:83168954-83169220	-	PGM3_ENSG00000013375.15_3_1
chr6:83196222-83196539	+	RWDD2A_ENSG00000013392.7_1_1
chr2:200853052-200853411	-	CLK1_ENSG00000013441.15_2_1
chr14:76787289-76787554	-	ANGEL1_ENSG00000013523.9_1_1
chr5:141987780-141988071	+	RNF14_ENSG00000013561.17_1_1
chrX:154401768-154402086	-	DNASE1L1_ENSG00000013563.13_1_1
chr12:12974872-12975227	-	HEBP1_ENSG00000013583.8_3_1
chr6:96553729-96553999	+	UFL1_ENSG00000014123.9_1_1
chr6:96554912-96555260	+	UFL1_ENSG00000014123.9_1_2
chr11:65297275-65297628	+	POLA2_ENSG00000014138.8_1_1
chr8:143437640-143438047	-	ZC3H3_ENSG00000014164.6_2_1
chr2:63606900-63607206	+	MDH1_ENSG00000014641.17_1_1
chr1:149928620-149928993	-	MMR11_ENSG00000014914.19_1_1
chr10:99713549-99713777	-	COX15_ENSG00000014919.12_1_2
chr10:99711886-99712150	-	COX15_ENSG00000014919.12_2_1
chr14:91378591-91378998	-	CCDC88C_ENSG00000015133.18_1_1
chr12:42160050-42160360	-	YAF2_ENSG00000015153.14_5_1
chr12:42159080-42159727	-	YAF2_ENSG00000015153.14_5_2
chr10:253197-253404	+	ZMYND11_ENSG00000015171.18_2_1
chr22:17734257-17734353	-	BID_ENSG00000015475.18_3_2
chr7:44383590-44383935	-	NUDCD3_ENSG00000015676.17_1_1
chr3:52694465-52694831	-	GLT8D1_ENSG00000016864.17_1_1
chr3:131001300-131002012	+	ATP2C1_ENSG00000017260.19_1_1
chr3:131016200-131016694	+	ATP2C1_ENSG00000017260.19_2_1
chr18:9537262-9537600	+	RALBP1_ENSG00000017797.11_1_2
chr18:9537854-9538066	+	RALBP1_ENSG00000017797.11_1_3
chr2:177538121-177538267	+	AGPS_ENSG00000018510.13_1_1
chr2:177539092-177539451	+	AGPS_ENSG00000018510.13_1_2
chrX:119538915-119539353	-	CXorf56_ENSG00000018610.13_1_1
chr2:32820865-32821080	+	TTC27_ENSG00000018699.11_2_1
chr19:56382777-56383043	-	ZNF582_ENSG00000018869.16_1_1
chr2:118994434-118994684	+	MARCO_ENSG00000019169.10_1_1
chr5:150401608-150401986	-	CD74_ENSG00000019582.14_1_1
chr7:81750989-81751131	-	HGF_ENSG00000019991.15_3_1
chr1:35566484-35566763	+	NCDN_ENSG00000020129.15_1_1
chr20:52151306-52151762	-	ZFP64_ENSG00000020256.19_1_1
chr14:54788962-54789133	+	SAMD4A_ENSG00000020577.13_1_1
chr1:24899541-24899879	-	RUNX3_ENSG00000020633.18_1_2
chr11:94419860-94420148	-	MRE11A_ENSG00000020922.12_2_1
chr11:73662472-73662839	+	PLEKHB1_ENSG00000021300.13_1_1
chr6:2833046-2833327	-	SERPINB1_ENSG00000021355.12_1_2
chr6:2832395-2832557	-	SERPINB1_ENSG00000021355.12_1_3
chr2:32154825-32155051	+	SPAST_ENSG00000021574.11_1_1
chr2:32157319-32157623	+	SPAST_ENSG00000021574.11_1_3
chr11:3087154-3087693	-	OSBPL5_ENSG00000021762.19_1_1
chr15:34856448-34856889	-	AQR_ENSG00000021776.10_1_1
chrX:136211000-136211371	+	FHL1_ENSG00000022267.16_1_1
chr20:56518534-56518908	+	RTFDC1_ENSG00000022277.12_1_1
chr10:112430291-112430651	-	ZDHHC6_ENSG00000023041.11_1_1
chr11:123435477-123435716	+	GRAMD1B_ENSG00000023171.15_1_1
chr11:494470-494973	-	RNH1_ENSG00000023191.16_2_1
chr2:206123199-206123319	-	NDUFS1_ENSG00000023228.13_1_2
chr2:206114845-206115119	-	NDUFS1_ENSG00000023228.13_1_4
chr8:52622937-52623163	-	RB1CC1_ENSG00000023287.12_1_2
chr8:52622472-52622713	-	RB1CC1_ENSG00000023287.12_1_3
chr9:99982192-99982695	-	ERP44_ENSG00000023318.7_1_1
chr3:52214053-52214320	+	ALAS1_ENSG00000023330.14_1_1
chr11:102337392-102337737	+	BIRC3_ENSG00000023445.13_1_1
chr11:102339052-102339292	+	BIRC3_ENSG00000023445.13_1_2
chr13:42322961-42323263	+	AKAP11_ENSG00000023516.8_1_1
chr1:193096398-193096734	-	GLRX2_ENSG00000023572.8_1_1
chr12:16036939-16037320	+	DERA_ENSG00000023697.12_1_1
chr6:35321408-35321793	+	DEF6_ENSG00000023892.10_1_1
chr1:150159284-150159647	+	PLEKHO1_ENSG00000023902.13_1_1
chr6:42691079-42691288	+	UBR2_ENSG00000024048.10_2_1
chr6:42693213-42693493	+	UBR2_ENSG00000024048.10_2_2
chr6:138792960-138793342	+	CCDC28A_ENSG00000024862.17_1_1
chr6:89367898-89368153	-	RRAGD_ENSG00000025039.14_1_1
chr6:122432620-122432966	+	HSF2_ENSG00000025156.12_1_1
chr20:35949761-35950340	+	PHF20_ENSG00000025293.16_1_1
chr12:56787511-56787776	+	HSD17B6_ENSG00000025423.11_1_1
chr11:47268604-47268842	+	NR1H3_ENSG00000025434.18_1_1
chr22:50523072-50523478	+	NCAPH2_ENSG00000025770.18_3_1
chr6:107870769-107871090	-	SEC63_ENSG00000025796.13_1_2
chr10:17235380-17235442	+	VIM_ENSG00000026025.14_2_1
chr10:17237258-17237612	+	VIM_ENSG00000026025.14_3_1
chr6:166929470-166929780	-	RNASET2_ENSG00000026297.15_2_1
chr11:35176902-35177261	+	CD44_ENSG00000026508.16_1_1
chr6:161136051-161136428	-	AGPAT4_ENSG00000026652.13_3_1
chr1:160753805-160753962	+	SLAMF7_ENSG00000026751.16_1_2
chr1:160754484-160754843	+	SLAMF7_ENSG00000026751.16_1_3
chr6:26414867-26415222	+	BTN3A1_ENSG00000026950.16_2_1
chr13:23730193-23730420	-	MIPEP_ENSG00000027001.9_1_1
chr14:61550631-61550994	+	PRKCH_ENSG00000027075.13_1_1
chr6:137197449-137197826	-	IFNGR1_ENSG00000027697.13_1_1
chr2:58159511-58159879	+	VRK2_ENSG00000028116.16_1_1
chr12:95300358-95301162	+	VEZT_ENSG00000028203.17_3_1
chr19:42086170-42086377	-	POU2F2_ENSG00000028277.21_4_6
chr6:133987151-133987509	+	TBPL1_ENSG00000028839.9_2_1
chr6:136256932-136257076	-	BCLAF1_ENSG00000029363.15_1_3
chr17:5336532-5336616	+	RABEP1_ENSG00000029725.16_1_1
chr17:5384520-5384672	+	RABEP1_ENSG00000029725.16_4_2
chr17:5385525-5385805	+	RABEP1_ENSG00000029725.16_4_3
chrX:150987822-150987966	+	HMGB3_ENSG00000029993.14_1_1
chrX:150988470-150988726	+	HMGB3_ENSG00000029993.14_1_2
chr11:47839473-47839819	-	NUP160_ENSG00000030066.13_1_1
chr11:47778164-47778527	-	NUP160_ENSG00000030066.13_3_1
chr6:33572556-33572886	-	BAK1_ENSG00000030110.12_2_1
chr17:44352749-44353122	+	GRN_ENSG00000030582.16_1_1
chr3:119417494-119417729	+	ARHGAP31_ENSG00000031081.10_1_1
chr6:49492688-49493095	+	CENPQ_ENSG00000031691.6_1_1
chr1:109237780-109238162	+	SARS_ENSG00000031698.12_1_1
chr19:5917314-5917626	-	RANBP3_ENSG00000031823.14_1_1
chr19:5916161-5916444	-	RANBP3_ENSG00000031823.14_1_2
chr2:3188927-3189329	-	TSSC1_ENSG00000032389.12_3_1
chr19:7561517-7561790	+	PNPLA6_ENSG00000032444.15_1_1
chr13:20691106-20691368	+	IFT88_ENSG00000032742.17_2_1
chr12:122472956-122473395	-	ZCCHC8_ENSG00000033030.13_1_1
chr7:151213483-151213864	-	ABCF2_ENSG00000033050.7_1_2
chr7:151212553-151212735	-	ABCF2_ENSG00000033050.7_1_3
chr7:151207804-151208081	-	ABCF2_ENSG00000033050.7_2_1
chr7:151238463-151238839	+	CHPF2_ENSG00000033100.15_1_1
chr4:67618729-67618982	-	UBA6_ENSG00000033178.12_3_1
chr4:67617343-67617572	-	UBA6_ENSG00000033178.12_3_2
chr11:78215249-78215773	-	GAB2_ENSG00000033327.12_1_1
chr17:42522276-42522611	+	ATP6V0A1_ENSG00000033627.15_1_1
chr15:68187708-68188077	+	PIAS1_ENSG00000033800.13_1_1
chr3:27372728-27373035	-	SLC4A7_ENSG00000033867.16_1_3
chr15:29117347-29117727	+	APBA2_ENSG00000034053.14_1_1
chr15:29118037-29118294	+	APBA2_ENSG00000034053.14_1_2
chr2:84906398-84906722	+	TMSB10_ENSG00000034510.5_1_1
chr3:131013906-131014233	-	ASTE1_ENSG00000034533.11_1_1
chr8:100257083-100257360	-	RNF19A_ENSG00000034677.12_1_1
chr6:143489186-143489379	+	PEX3_ENSG00000034693.14_1_1
chr6:143489489-143489976	+	PEX3_ENSG00000034693.14_1_2
chr16:75568084-75568280	+	GABARAPL2_ENSG00000034713.7_1_1
chr16:75577525-75577909	+	GABARAPL2_ENSG00000034713.7_2_1
chr2:70297203-70297453	-	FAM136A_ENSG00000035141.7_2_1
chr2:70295992-70296269	-	FAM136A_ENSG00000035141.7_2_2
chr10:74119679-74120163	+	VCL_ENSG00000035403.16_1_1
chr5:60596976-60597125	-	DEPDC1B_ENSG00000035499.12_1_1
chr8:58583508-58583852	-	NSMAF_ENSG00000035681.7_1_1
chr1:244408500-244409166	-	ADSS_ENSG00000035687.9_1_1
chr4:67606313-67606457	+	STAP1_ENSG00000035720.7_1_1
chr4:67606610-67606883	+	STAP1_ENSG00000035720.7_1_2
chr4:67607071-67607353	+	STAP1_ENSG00000035720.7_2_1
chr17:78855552-78855828	-	TIMP2_ENSG00000035862.12_2_1
chr17:78852979-78853457	-	TIMP2_ENSG00000035862.12_2_2
chr4:39288242-39288495	-	RFC1_ENSG00000035928.14_2_1
chr4:39287448-39287799	-	RFC1_ENSG00000035928.14_2_2
chr3:100324921-100325243	+	TBC1D23_ENSG00000036054.12_1_1
chr2:224473918-224474267	-	CUL3_ENSG00000036257.12_2_1
chr8:2145113-2145463	+	MYOM2_ENSG00000036448.9_1_1
chr1:77564521-77564853	-	ZZZ3_ENSG00000036549.12_1_1
chr17:42666706-42667022	+	TUBG2_ENSG00000037042.8_1_1
chr5:172969461-172969773	+	RPL26L1_ENSG00000037241.7_1_1
chr5:6599231-6599622	-	NSUN2_ENSG00000037474.14_1_1
chr1:16246861-16247128	-	FBXO42_ENSG00000037637.10_1_1
chr19:13772668-13772927	+	MRI1_ENSG00000037757.13_1_1
chr12:57768520-57768969	-	METTL1_ENSG00000037897.16_2_1
chr4:177431561-177431783	-	AGA_ENSG00000038002.8_1_1
chr4:177430808-177431056	-	AGA_ENSG00000038002.8_1_2
chr4:25277152-25277309	+	PI4K2B_ENSG00000038210.12_1_1
chr4:25278637-25279106	+	PI4K2B_ENSG00000038210.12_1_2
chr5:163518819-163519336	+	MAT2B_ENSG00000038274.16_1_1
chr5:83580982-83581434	+	VCAN_ENSG00000038427.15_2_2
chr5:83582074-83582244	+	VCAN_ENSG00000038427.15_2_3
chr16:11181709-11182169	+	CLEC16A_ENSG00000038532.14_3_1
chr5:55422927-55423053	+	SKIV2L2_ENSG00000039123.15_1_1
chr5:55424762-55424997	+	SKIV2L2_ENSG00000039123.15_1_2
chr5:169604417-169604776	+	SPDL1_ENSG00000040275.16_1_1
chr8:73653659-73653874	-	STAU2_ENSG00000040341.17_2_1
chr8:73652323-73652507	-	STAU2_ENSG00000040341.17_2_2
chr8:73552029-73552283	-	STAU2_ENSG00000040341.17_4_1
chr8:73420468-73420579	-	STAU2_ENSG00000040341.17_6_1
chr22:20241462-20241677	-	RTN4R_ENSG00000040608.13_1_1
chr17:7235036-7235504	-	PHF23_ENSG00000040633.12_2_1
chr2:98589837-98590163	+	INPP4A_ENSG00000040933.15_2_2
chr2:98590531-98590727	+	INPP4A_ENSG00000040933.15_2_3
chr18:54891744-54891831	+	RAB27B_ENSG00000041353.9_1_3
chr15:78548822-78549209	+	PSMA4_ENSG00000041357.15_1_1
chr3:194640771-194641428	-	LSG1_ENSG00000041802.10_1_1
chr1:6633193-6633575	+	THAP3_ENSG00000041988.15_1_1
chr20:50586188-50586319	-	FAM65C_ENSG00000042062.11_1_1
chr14:88438120-88438463	+	SPATA7_ENSG00000042317.16_5_1
chr2:85342075-85342414	-	RETSAT_ENSG00000042445.13_1_1
chr2:85394729-85394938	-	CAPG_ENSG00000042493.15_1_1
chr19:46838134-46838524	-	AP2S1_ENSG00000042753.11_1_1
chr8:24335797-24336108	+	ADAM28_ENSG00000042980.12_1_1
chr3:182944720-182945139	-	DCUN1D1_ENSG00000043093.13_1_1
chr5:134582900-134583239	+	JADE2_ENSG00000043143.20_2_2
chr5:170248565-170248778	-	LCP2_ENSG00000043462.11_1_1
chrX:13773975-13774360	-	GPM6B_ENSG00000046653.14_1_1
chr10:1131852-1132210	+	WDR37_ENSG00000047056.14_2_2
chrX:16589566-16589743	-	CTPS2_ENSG00000047230.14_3_1
chr8:53715618-53715994	-	ATP6V1H_ENSG00000047249.16_3_1
chr4:36067533-36067798	-	ARAP2_ENSG00000047365.11_2_1
chr4:36066025-36066456	-	ARAP2_ENSG00000047365.11_2_2
chr1:186313782-186314013	-	TPR_ENSG00000047410.13_2_1
chr16:27780127-27780322	+	KIAA0556_ENSG00000047578.12_2_1
chr6:15522803-15523151	-	DTNBP1_ENSG00000047579.19_2_1
chr12:4489358-4489860	-	C12orf4_ENSG00000047621.11_1_1
chr12:4487767-4488022	-	C12orf4_ENSG00000047621.11_1_2
chrX:17753340-17753672	+	SCML1_ENSG00000047634.14_1_1
chrX:10141395-10141619	+	WWC3_ENSG00000047644.18_1_1
chrX:10144189-10144467	+	WWC3_ENSG00000047644.18_1_2
chrX:11137650-11137808	-	ARHGAP6_ENSG00000047648.21_2_1
chr3:47851578-47851863	-	MAP4_ENSG00000047849.21_2_1
chr3:47850714-47851001	-	MAP4_ENSG00000047849.21_2_2
chr6:117561750-117561964	-	GOPC_ENSG00000047932.13_1_1
chr6:117560308-117560601	-	GOPC_ENSG00000047932.13_1_3
chr5:176383909-176384275	-	NOP16_ENSG00000048162.20_2_1
chr7:127373282-127373559	-	ZNF800_ENSG00000048405.9_2_1
chr7:127370417-127370582	-	ZNF800_ENSG00000048405.9_3_1
chr7:127370134-127370285	-	ZNF800_ENSG00000048405.9_3_2
chr16:11967704-11968080	+	TNFRSF17_ENSG00000048462.10_2_1
chr16:12573924-12574280	+	SNX29_ENSG00000048471.13_4_2
chr11:77664998-77665176	-	RSF1_ENSG00000048649.13_1_3
chr1:12509154-12509403	+	VPS13D_ENSG00000048707.13_1_1
chr1:12510124-12510345	+	VPS13D_ENSG00000048707.13_1_3
chr1:12511781-12512034	+	VPS13D_ENSG00000048707.13_1_4
chr10:11336245-11336539	+	CELF2_ENSG00000048740.18_2_2
chr9:93564521-93564671	+	FAM120A_ENSG00000048828.16_3_1
chr1:40300461-40301041	-	COL9A2_ENSG00000049089.13_1_1
chr1:7780119-7780177	+	VAMP3_ENSG00000049245.12_1_1
chr1:7781079-7781454	+	VAMP3_ENSG00000049245.12_1_2
chr1:7844871-7845170	+	PER3_ENSG00000049246.14_2_2
chr1:7847607-7847855	-	UTS2_ENSG00000049247.13_1_1
chr7:74231573-74232023	-	RFC2_ENSG00000049541.10_3_1
chr5:1317768-1318203	-	CLPTM1L_ENSG00000049656.13_1_1
chrX:49250465-49250743	-	FOXP3_ENSG00000049768.14_1_1
chrX:49301386-49301452	+	PPP1R3F_ENSG00000049769.12_2_1
chr5:74721160-74721308	+	HEXB_ENSG00000049860.13_1_1
chr14:59504375-59504726	+	JKAMP_ENSG00000050130.17_2_1
chr14:59505138-59505262	+	JKAMP_ENSG00000050130.17_2_2
chr11:11963124-11963392	-	DKK3_ENSG00000050165.17_1_1
chr7:26185970-26186294	+	NFE2L3_ENSG00000050344.8_2_1
chr6:13786796-13786950	-	MCUR1_ENSG00000050393.11_1_2
chr12:50176954-50177205	-	LIMA1_ENSG00000050405.13_1_1
chr12:50175805-50176117	-	LIMA1_ENSG00000050405.13_1_2
chr5:180233621-180233915	-	MAPK9_ENSG00000050748.17_4_2
chr11:6211304-6211706	-	FAM160A2_ENSG00000051009.10_2_1
chr19:18929209-18929576	-	HOMER3_ENSG00000051128.18_1_1
chr3:138654059-138654302	-	PIK3CB_ENSG00000051382.8_1_2
chr16:88646048-88646175	-	CYBA_ENSG00000051523.10_1_1
chr16:88643241-88643566	-	CYBA_ENSG00000051523.10_2_1
chr5:175960591-175960823	-	THOC3_ENSG00000051596.9_2_1
chr5:175959491-175959659	-	THOC3_ENSG00000051596.9_3_2
chr5:175917992-175918146	-	THOC3_ENSG00000051596.9_5_1
chr12:123152334-123152635	-	MPHOSPH9_ENSG00000051825.14_5_1
chr1:114774084-114774347	-	SIKE1_ENSG00000052723.11_1_1
chr1:114769535-114769761	-	SIKE1_ENSG00000052723.11_1_3
chr10:97356714-97357023	-	RRP12_ENSG00000052749.13_2_1
chr4:158906549-158906830	+	FNIP2_ENSG00000052795.12_1_2
chr4:158907778-158907999	+	FNIP2_ENSG00000052795.12_1_3
chr4:165342725-165343149	+	MSMO1_ENSG00000052802.12_2_1
chr14:89156206-89156427	-	FOXN3_ENSG00000053254.15_2_2
chr1:19303968-19304314	-	AKR7A2_ENSG00000053371.12_1_1
chr1:19259912-19260064	+	MRTO4_ENSG00000053372.4_1_2
chr14:57289224-57289538	+	AP5M1_ENSG00000053770.11_2_1
chr14:57289740-57290074	+	AP5M1_ENSG00000053770.11_2_2
chr4:25418208-25418524	+	ANAPC4_ENSG00000053900.10_1_1
chr1:36136572-36136910	-	TRAPPC3_ENSG00000054116.11_2_2
chr1:36304340-36304480	+	THRAP3_ENSG00000054118.13_1_1
chr1:36305031-36305363	+	THRAP3_ENSG00000054118.13_1_2
chr2:159803337-159803694	-	LY75_ENSG00000054219.10_1_1
chr1:235167396-235167522	-	ARID4B_ENSG00000054267.20_1_1
chr1:235166866-235167229	-	ARID4B_ENSG00000054267.20_1_2
chr1:243306200-243306388	+	SDCCAG8_ENSG00000054282.15_1_3
chr1:10381355-10381575	+	KIF1B_ENSG00000054523.17_2_1
chr11:73396305-73396981	+	RELT_ENSG00000054967.12_1_1
chr11:73397206-73397457	+	RELT_ENSG00000054967.12_1_2
chr14:87933433-87933743	-	GALC_ENSG00000054983.16_2_1
chr2:202303419-202303662	+	NOP58_ENSG00000055044.10_1_1
chr1:16395317-16395582	+	SZRD1_ENSG00000055070.16_1_1
chr1:16397849-16398124	+	SZRD1_ENSG00000055070.16_1_3
chr7:150945034-150945228	-	KCNH2_ENSG00000055118.14_2_1
chr5:153992533-153992823	-	FAM114A2_ENSG00000055147.18_1_1
chr2:37106452-37106917	-	EIF2AK2_ENSG00000055332.16_1_1
chr17:78795727-78795905	-	USP36_ENSG00000055483.19_4_2
chr17:78787421-78787653	-	USP36_ENSG00000055483.19_6_1
chr7:152134931-152135818	-	KM2C_ENSG00000055609.17_1_1
chr2:20251370-20251517	-	PUM2_ENSG00000055917.15_1_1
chr2:20249807-20250063	-	PUM2_ENSG00000055917.15_1_2
chr2:20248753-20249033	-	PUM2_ENSG00000055917.15_1_3
chr10:100986273-100986836	-	MRPL43_ENSG00000055950.16_1_1
chr10:100981330-100981530	-	MRPL43_ENSG00000055950.16_2_1
chr4:169729434-169729684	-	HPF1_ENSG00000056050.6_1_1
chr5:32355463-32355785	-	ZFR_ENSG00000056097.15_1_1
chr5:32354348-32354673	-	ZFR_ENSG00000056097.15_1_2
chrX:130202764-130203047	-	ZNF280C_ENSG00000056277.15_1_1
chr9:120903977-120904253	-	TRAF1_ENSG00000056558.10_1_1
chr9:122853849-122854052	-	RC3H2_ENSG00000056586.15_4_1
chr9:122844610-122844876	-	RC3H2_ENSG00000056586.15_5_1
chr1:179354164-179354630	+	SOAT1_ENSG00000057252.12_1_1
chr1:179355039-179355278	+	SOAT1_ENSG00000057252.12_1_2
chr10:5765228-5765581	-	GDI2_ENSG00000057608.16_1_1
chr6:106108116-106108319	+	PRDM1_ENSG00000057657.15_1_2
chr6:106185907-106186301	-	ATG5_ENSG00000057663.13_2_1
chr3:179783922-179784193	+	USP13_ENSG00000058056.8_1_1
chr3:182921329-182921638	+	ATP11B_ENSG00000058063.15_2_2
chr3:128071333-128071707	+	SEC61A1_ENSG00000058262.9_1_1
chr12:79778476-79778581	-	PPP1R12A_ENSG00000058272.16_1_1
chr12:79773629-79774136	-	PPP1R12A_ENSG00000058272.16_2_2
chr1:16972652-16972984	+	CROCC_ENSG00000058453.16_1_1
chr1:203743742-203744106	+	ATP2B4_ENSG00000058668.14_3_1
chr5:97164979-97165118	-	RIOK2_ENSG00000058729.10_2_1
chr5:97162937-97163199	-	RIOK2_ENSG00000058729.10_3_1
chr1:53767748-53767988	-	NDC1_ENSG00000058804.11_1_1
chr1:53765534-53765793	-	NDC1_ENSG00000058804.11_1_2
chr16:2949464-2949822	+	FLYWCH1_ENSG00000059122.16_3_1
chr16:1398412-1398598	-	UNKL_ENSG00000059145.18_1_1
chr7:140023713-140024109	-	PARP12_ENSG00000059378.12_2_1
chr10:95605907-95606286	-	ALDH18A1_ENSG00000059573.8_1_1
chr1:234391316-234391670	-	TARBP1_ENSG00000059588.9_1_1
chr4:151670757-151671164	-	GATB_ENSG00000059691.11_4_1
chr2:69940395-69940606	+	MXD1_ENSG00000059728.10_1_3
chr2:69942662-69942959	+	MXD1_ENSG00000059728.10_1_4
chr12:96278553-96278892	-	CDK17_ENSG00000059758.7_2_1
chr12:7920613-7920765	-	SLC2A3_ENSG00000059804.15_1_1
chr12:7919265-7919492	-	SLC2A3_ENSG00000059804.15_1_2
chr18:79754164-79754528	+	CTDP1_ENSG00000060069.16_1_1
chr12:10699087-10699526	-	YBX3_ENSG00000060138.12_2_1
chr12:911040-911416	+	WNK1_ENSG00000060237.16_3_2
chr10:68761039-68761264	+	CCAR1_ENSG00000060339.13_1_1
chr10:68791264-68791551	+	CCAR1_ENSG00000060339.13_2_1
chr10:68791791-68792369	+	CCAR1_ENSG00000060339.13_2_2
chr20:62813658-62814027	+	OGFR_ENSG00000060491.16_1_1
chr19:3163394-3163788	+	GNA15_ENSG00000060558.3_1_1
chr1:26798007-26798383	+	PIGV_ENSG00000060642.10_1_2
chr1:31259604-31260019	-	SNRNP40_ENSG00000060688.12_1_1
chr6:166364892-166365284	-	MPC1_ENSG00000060762.18_1_1
chr12:24817748-24818003	-	BCAT1_ENSG00000060982.14_1_1
chr12:47782719-47783100	-	HDAC7_ENSG00000061273.17_3_1
chr12:27755222-27755524	+	MRPS35_ENSG00000061794.12_1_1
chr12:27755955-27756302	+	MRPS35_ENSG00000061794.12_1_2
chr4:155807295-155807585	+	GUCY1B3_ENSG00000061918.12_1_1
chr3:195863301-195863702	-	TNK2_ENSG00000061938.16_1_1
chr5:57263330-57263545	+	GPBP1_ENSG00000062194.15_1_2
chr15:41503683-41503939	-	LTK_ENSG00000062524.15_1_1
chr7:43866537-43866913	-	MRPS24_ENSG00000062582.13_1_1
chr20:46366056-46366387	-	ELMO2_ENSG00000062598.17_3_1
chr10:86437000-86437325	-	WAPL_ENSG00000062650.17_1_1
chr10:86435289-86435556	-	WAPL_ENSG00000062650.17_1_2
chr17:59773735-59773985	+	VMP1_ENSG00000062716.11_2_1
chr12:53040162-53040325	+	EIF4B_ENSG00000063046.17_2_1
chr12:53041878-53042198	+	EIF4B_ENSG00000063046.17_2_2
chr19:47702987-47703289	+	GLTSCR1_ENSG00000063169.10_1_1
chr19:55452938-55453346	-	ISOC2_ENSG00000063241.7_1_1
chr19:55674359-55674745	+	U2AF2_ENSG00000063244.12_1_1
chr19:55695415-55695779	+	EPN1_ENSG00000063245.14_1_1
chr19:39397491-39397778	+	MED29_ENSG00000063322.13_1_1
chr19:39400356-39400526	+	MED29_ENSG00000063322.13_1_2
chrX:153352656-153352909	+	ZNF275_ENSG00000063587.13_1_3
chr14:77933628-77933948	+	ADCK1_ENSG00000063761.15_1_1
chr16:1809081-1809376	-	HAGH_ENSG00000063854.12_2_1
chr4:2515488-2515854	+	RNF4_ENSG00000063978.15_2_1
chr2:201277929-201278107	+	CASP8_ENSG00000064012.21_1_1
chr2:201287379-201287725	+	CASP8_ENSG00000064012.21_3_1
chr12:26905149-26905509	-	ASUN_ENSG00000064102.14_1_1
chr11:124694351-124694682	+	SPA17_ENSG00000064199.6_1_1
chr8:119730816-119731075	-	TAF2_ENSG00000064313.11_1_1
chr7:139561578-139561893	-	HIPK2_ENSG00000064393.15_2_7
chr7:128954214-128954520	-	TNPO3_ENSG00000064419.13_2_2
chr19:19145516-19145949	-	BORCS8-MEF2B_ENSG00000064489.22_2_1
chr19:19119598-19119977	-	TMEM161A_ENSG00000064545.14_1_1
chr19:19623634-19624030	-	LPAR2_ENSG00000064547.13_1_1
chr19:18990888-18991205	-	SUGP2_ENSG00000064607.16_1_3
chr1:111766944-111767448	+	DDX20_ENSG00000064703.11_1_1
chr15:83017265-83017522	-	BTBD1_ENSG00000064726.9_2_1
chr12:29333778-29334116	+	FAR2_ENSG00000064763.10_1_1
chr12:29335320-29335576	+	FAR2_ENSG00000064763.10_1_2
chr1:111243241-111243456	+	CHI3L2_ENSG00000064886.13_2_1
chr2:189806797-189807025	+	PMS1_ENSG00000064933.16_1_1
chr6:34877739-34878114	-	TAF11_ENSG00000064995.16_1_1
chr6:35091082-35091411	+	ANKS1A_ENSG00000064999.13_1_1
chr19:2100977-2101372	-	AP3D1_ENSG00000065000.15_2_1
chr16:2038131-2038429	+	SLC9A3R2_ENSG00000065054.13_1_1
chr16:2039788-2040218	-	NTHL1_ENSG00000065057.7_1_1
chr1:109592453-109592813	+	GNAI3_ENSG00000065135.9_1_1
chr1:109593191-109593500	+	GNAI3_ENSG00000065135.9_1_2
chr1:109616490-109616850	+	GNAI3_ENSG00000065135.9_1_5
chr13:98022193-98022478	+	IPO5_ENSG00000065150.18_1_2
chr13:98022763-98023051	+	IPO5_ENSG00000065150.18_1_3
chr1:117959555-117960051	+	WDR3_ENSG00000065183.15_2_1
chr1:88833422-88833715	+	PKN2_ENSG00000065243.19_3_1
chr1:88835653-88835836	+	PKN2_ENSG00000065243.19_3_2
chr2:197099520-197099900	-	ANKRD44_ENSG00000065413.17_1_1
chr2:196994429-196994807	-	ANKRD44_ENSG00000065413.17_3_1
chr16:75596912-75597182	-	ADAT1_ENSG00000065457.10_3_1
chr6:37332626-37332973	+	TBC1D22B_ENSG00000065491.8_1_1
chr1:15940171-15940436	+	SPEN_ENSG00000065526.10_1_1
chr3:123612346-123612775	-	MYLK_ENSG00000065534.18_1_1
chr2:186509010-186509371	+	ZC3H15_ENSG00000065548.17_1_1
chr1:212364452-212364826	-	TMEM206_ENSG00000065600.12_1_1
chr10:104027303-104027558	+	SLK_ENSG00000065613.13_1_2
chr10:104029020-104029192	+	SLK_ENSG00000065613.13_1_3
chr6:83959988-83960440	+	CYB5R4_ENSG00000065615.13_2_1
chr10:104299195-104299357	+	GSTO2_ENSG00000065621.14_1_1
chr10:6427157-6427503	-	PRKCQ_ENSG00000065675.14_1_1
chr19:2997668-2997919	-	TLE2_ENSG00000065717.14_1_1
chr4:37952132-37952358	+	TBC1D1_ENSG00000065882.15_1_1
chrX:46599413-46599756	-	SLC9A7_ENSG00000065923.9_1_3
chr12:8055202-8055503	+	FOXJ2_ENSG00000065970.8_2_1
chr1:42702025-42702374	+	YBX1_ENSG00000065978.18_1_1
chr19:10469290-10469637	+	PDE4A_ENSG00000065989.15_1_2
chr19:7962275-7962607	-	ELAVL1_ENSG00000066044.14_2_2
chr1:43704280-43704417	+	KDM4A_ENSG00000066135.12_1_1
chr1:43705167-43705510	+	KDM4A_ENSG00000066135.12_1_2
chr1:40770811-40771116	+	NFYC_ENSG00000066136.20_1_1
chr1:40771282-40771616	+	NFYC_ENSG00000066136.20_1_2
chr1:160541156-160541360	-	CD84_ENSG00000066294.14_2_4
chr1:43363406-43363762	-	ELOVL1_ENSG00000066322.13_1_1
chr11:47354789-47355222	-	SPI1_ENSG00000066336.11_2_1
chr6:30064716-30064916	+	ZNRD1_ENSG00000066379.14_1_1
chr11:30410289-30410514	-	MPPED2_ENSG00000066382.16_1_1
chr3:101649466-101649766	-	ZBTB11_ENSG00000066422.4_2_1
chr14:92080908-92081034	-	ATXN3_ENSG00000066427.21_3_1
chr14:92064110-92064387	-	ATXN3_ENSG00000066427.21_6_1
chr14:92038683-92039376	-	ATXN3_ENSG00000066427.21_6_8
chr14:92839500-92839939	+	GOLGA5_ENSG00000066455.12_1_1
chr1:70144762-70145157	-	LRRC40_ENSG00000066557.5_1_1
chr5:129113677-129114040	+	ISOC1_ENSG00000066583.11_1_2
chr9:100451457-100451708	+	MSANTD3_ENSG00000066697.14_2_2
chr8:67198407-67198559	-	ARFGEF1_ENSG00000066777.8_2_1
chr8:65710272-65710565	+	MFR1_ENSG00000066855.15_1_3
chr7:100214110-100214411	+	STAG3_ENSG00000066923.17_1_1
chr18:57549429-57549875	-	FECH_ENSG00000066926.10_2_2
chr18:57548389-57548514	-	FECH_ENSG00000066926.10_2_3
chrY:12918047-12918550	+	DDX3Y_ENSG00000067048.16_1_1
chrY:12920166-12920465	+	DDX3Y_ENSG00000067048.16_1_2
chr10:3136503-3136812	+	PFKP_ENSG00000067057.16_1_1
chr2:230470045-230470492	+	SP100_ENSG00000067066.16_1_1
chr2:230507752-230508142	+	SP100_ENSG00000067066.16_2_1
chr2:230542887-230543101	+	SP100_ENSG00000067066.16_4_1
chr10:3779047-3779406	-	KLF6_ENSG00000067082.14_2_1
chr5:55424866-55425259	-	PLPP1_ENSG00000067113.16_1_1
chr8:70574835-70574981	-	TRAM1_ENSG00000067167.7_1_1
chr8:70574480-70574658	-	TRAM1_ENSG00000067167.7_1_2
chr15:73983210-73983585	-	STOML1_ENSG00000067221.13_1_1
chr15:72198994-72199387	-	PKM_ENSG00000067225.17_2_1
chr5:55256270-55256517	-	DHX29_ENSG00000067248.9_1_1
chr16:8644577-8644791	+	METTL22_ENSG00000067365.14_1_1
chr1:218330999-218331557	+	RRP15_ENSG00000067533.5_1_1
chr3:49359522-49359824	-	RHOA_ENSG00000067560.10_2_1
chr3:49359186-49359407	-	RHOA_ENSG00000067560.10_2_2
chr17:43524016-43524312	+	DHX8_ENSG00000067596.10_1_1
chr17:43544257-43544423	+	DHX8_ENSG00000067596.10_3_1
chr1:220147687-220148059	+	IARS2_ENSG00000067704.9_1_1
chrX:153786135-153786424	-	IDH3G_ENSG00000067829.18_1_1
chrX:153785731-153785988	-	IDH3G_ENSG00000067829.18_1_2
chr16:4796941-4797308	-	ROGDI_ENSG00000067836.12_1_1
chrX:153802180-153802463	-	PDZD4_ENSG00000067840.12_1_1
chr18:20949794-20950256	-	ROCK1_ENSG00000067900.7_2_1
chr16:67100737-67101071	+	CBFB_ENSG00000067955.13_1_2
chrX:24533966-24534156	+	PDK3_ENSG00000067992.12_1_1
chrX:24539547-24539814	+	PDK3_ENSG00000067992.12_2_2
chr3:50317769-50318143	-	HYAL2_ENSG00000068001.13_1_1
chr2:239048751-239048995	-	HDAC4_ENSG00000068024.16_1_2
chr3:50329785-50330105	-	RASSF1_ENSG00000068028.17_2_1
chr17:43014130-43014479	+	IFI35_ENSG00000068079.7_1_1
chr17:60043238-60043536	-	HEATR6_ENSG00000068097.14_2_1
chr17:42565956-42566302	+	COASY_ENSG00000068120.14_1_1
chr15:99713506-99714152	+	MEF2A_ENSG00000068305.17_1_1
chrX:48922166-48922554	-	OTUD5_ENSG00000068308.13_1_2
chrX:48560896-48561212	+	TBC1D25_ENSG00000068354.15_1_1
chrX:109641359-109641655	-	ACSL4_ENSG00000068366.19_2_3
chrX:49113392-49113860	-	GPKOW_ENSG00000068394.10_1_1
chrX:48485934-48486314	+	FTSJ1_ENSG00000068438.14_1_1
chr13:112886560-112887172	+	ATP11A_ENSG00000068650.18_4_1
chr2:86020923-86021143	-	POLR1A_ENSG00000068654.15_2_4
chr3:48693462-48694053	-	IP6K2_ENSG00000068745.14_1_1
chr5:62386078-62386384	+	KIF2A_ENSG00000068796.16_1_1
chr2:53864892-53865217	-	PSME4_ENSG00000068878.14_1_1
chr3:160257013-160257385	-	IFT80_ENSG00000068885.14_2_1
chr19:38878557-38878913	-	SIRT2_ENSG00000068903.19_2_1
chr2:53817942-53818219	+	ERLEC1_ENSG00000068912.13_1_1
chr2:53818464-53818787	+	ERLEC1_ENSG00000068912.13_1_2
chr11:64934098-64934490	+	PPP2R5B_ENSG00000068971.13_1_1
chr5:67168597-67168881	+	MAST4_ENSG00000069020.18_5_2
chr1:229441768-229442012	-	NUP133_ENSG00000069248.11_1_1
chr1:229441334-229441557	-	NUP133_ENSG00000069248.11_1_2
chr1:205713219-205713429	-	NUCKS1_ENSG00000069275.12_1_2
chr16:46659726-46659919	-	VPS35_ENSG00000069329.15_1_2
chr16:46956392-46957018	-	DNAJA2_ENSG00000069345.11_1_1
chr19:44759766-44760060	+	BCL3_ENSG00000069399.13_1_1
chr12:9694808-9695114	+	CLEC2D_ENSG00000069493.14_2_1
chrX:44523649-44524150	-	FUNDC1_ENSG00000069509.5_1_1
chr15:60497276-60497615	-	RORA_ENSG00000069667.15_2_1
chr15:52122260-52122477	-	GNB5_ENSG00000069966.18_2_1
chr15:52121793-52122091	-	GNB5_ENSG00000069966.18_2_2
chr15:52120950-52121237	-	GNB5_ENSG00000069966.18_2_3
chr15:55205356-55205666	-	RAB27A_ENSG00000069974.15_1_1
chr15:55203996-55204188	-	RAB27A_ENSG00000069974.15_1_2
chr15:55202973-55203252	-	RAB27A_ENSG00000069974.15_1_4
chr22:17137511-17137871	-	CECR5_ENSG00000069998.12_1_1
chr22:19450586-19450738	-	UFD1L_ENSG00000070010.18_1_1
chr11:626349-626499	-	SCT_ENSG00000070031.3_1_1
chr11:17330925-17331060	+	NUCB2_ENSG00000070081.15_1_1
chr3:149964909-149965220	-	PFN2_ENSG00000070087.13_2_2
chr4:99868378-99868694	+	DAPP1_ENSG00000070190.12_1_1
chr4:99869361-99869507	+	DAPP1_ENSG00000070190.12_1_2
chr4:99869864-99870160	+	DAPP1_ENSG00000070190.12_1_3
chr9:105438329-105438487	+	SLC44A1_ENSG00000070214.15_2_1
chr17:2059862-2060127	-	SMG6_ENSG00000070366.13_1_1
chr22:19036290-19036637	-	DGCR2_ENSG00000070413.19_1_1
chr3:126437595-126437930	-	ZXDC_ENSG00000070476.14_2_1
chr17:68421295-68421618	-	WIPI1_ENSG00000070540.12_2_1
chr9:35736874-35737215	-	GBA2_ENSG00000070610.14_1_1
chr5:150557929-150558178	+	NDST1_ENSG00000070614.14_1_1
chr7:97852158-97852439	-	ASNS_ENSG00000070669.16_1_1
chr8:100704876-100705011	-	PABPC1_ENSG00000070756.14_1_1
chr8:100702924-100703315	-	PABPC1_ENSG00000070756.14_3_1
chr16:58113559-58113955	-	CFAP20_ENSG00000070761.7_1_1
chr16:58159586-58160175	-	CSNK2A2_ENSG00000070770.8_1_1
chr1:44874549-44874797	-	EIF2B3_ENSG00000070785.16_1_1
chr1:44850753-44850979	-	EIF2B3_ENSG00000070785.16_2_1
chr5:150400023-150400266	+	TCOF1_ENSG00000070814.17_3_1
chr1:22092150-22092369	+	CDC42_ENSG00000070831.15_2_2
chr1:22092615-22092938	+	CDC42_ENSG00000070831.15_2_3
chr3:8880627-8880896	-	RAD18_ENSG00000070950.9_3_2
chr12:89590318-89590743	-	ATP2B1_ENSG00000070961.15_1_1
chr12:89589804-89590110	-	ATP2B1_ENSG00000070961.15_1_2
chr12:89588090-89588283	-	ATP2B1_ENSG00000070961.15_1_3
chr2:105893925-105894279	+	NCK2_ENSG00000071051.13_1_1
chr2:98625472-98625539	-	MGAT4A_ENSG00000071073.12_2_1
chr2:98624400-98624690	-	MGAT4A_ENSG00000071073.12_2_2
chr2:101005984-101006157	+	RPL31_ENSG00000071082.10_1_2
chr2:101006360-101006455	+	RPL31_ENSG00000071082.10_1_3
chr2:101019238-101019759	+	RPL31_ENSG00000071082.10_3_1
chr2:101023823-101023942	+	RPL31_ENSG00000071082.10_4_1
chr4:10074352-10074774	-	WDR1_ENSG00000071127.16_1_2
chr7:17882392-17882690	-	SNX13_ENSG00000071189.21_1_1
chr7:17793430-17793602	-	SNX13_ENSG00000071189.21_2_1
chr4:148072435-148072798	+	ARHGAP10_ENSG00000071205.11_1_1
chr14:76782767-76782990	+	VASH1_ENSG00000071246.10_2_1
chr14:81499410-81499627	-	SEL1L_ENSG00000071537.13_1_1
chr5:917436-917602	+	TRIP13_ENSG00000071539.13_1_1
chr5:917794-917997	+	TRIP13_ENSG00000071539.13_1_2
chr19:1610993-1611349	-	TCF3_ENSG00000071564.14_3_1
chr19:1609323-1609569	-	TCF3_ENSG00000071564.14_3_2
chr2:12724642-12724833	+	TRIB2_ENSG00000071575.11_1_1
chr2:12741060-12741337	+	TRIB2_ENSG00000071575.11_2_1
chr19:1576688-1577036	-	MBD3_ENSG00000071655.17_2_1
chr3:149030092-149030392	-	HLTF_ENSG00000071794.15_1_1
chr8:144393152-144393737	-	CPSF1_ENSG00000071894.15_1_1
chr2:171554744-171555136	+	CYBRD1_ENSG00000071967.11_1_1
chr2:171557841-171558094	+	CYBRD1_ENSG00000071967.11_1_2
chr6:170581783-170582010	-	PDCD2_ENSG00000071994.10_2_1
chr6:170578527-170578630	-	PDCD2_ENSG00000071994.10_3_1
chr6:170577136-170577662	-	PDCD2_ENSG00000071994.10_4_1
chr14:67676843-67677144	-	RDH11_ENSG00000072042.12_1_2
chr19:14091651-14092031	-	PRKACA_ENSG00000072062.13_2_1
chr19:14147755-14148048	-	ADGRL1_ENSG00000072071.16_1_2
chr14:68874154-68874970	-	ACTN1_ENSG00000072110.13_1_1
chr2:130374277-130374564	+	PTPN18_ENSG00000072135.12_1_1
chr2:130375082-130375422	+	PTPN18_ENSG00000072135.12_1_2
chr2:127638419-127638768	-	LIMS2_ENSG00000072163.19_1_1
chr3:196049282-196049619	-	TFRC_ENSG00000072274.12_1_1
chr17:17812063-17812414	-	SREBF1_ENSG00000072310.16_2_1
chr5:132875357-132875774	-	AFF4_ENSG00000072364.12_2_1
chr10:58369232-58369609	+	UBE2D1_ENSG00000072401.14_1_1
chr10:58370503-58370685	+	UBE2D1_ENSG00000072401.14_1_2
chr10:60869494-60869706	-	RHOBTB1_ENSG00000072422.16_1_1
chrX:53377989-53378329	-	SMC1A_ENSG00000072501.17_1_2
chrX:53431228-53431578	-	HSD17B10_ENSG00000072506.12_1_1
chr11:63910702-63911032	+	MARK2_ENSG00000072518.20_1_2
chr12:132840960-132841235	-	CHFR_ENSG00000072609.17_3_1
chr12:132840359-132840725	-	CHFR_ENSG00000072609.17_3_2
chr1:161678473-161678554	+	FCGR2B_ENSG00000072694.20_1_2
chr16:68228964-68229252	+	NFATC3_ENSG00000072736.18_5_2
chr5:172043616-172043946	-	STK10_ENSG00000072786.12_1_1
chr5:172042103-172042334	-	STK10_ENSG00000072786.12_1_3
chr5:171861603-171862007	-	FBXW11_ENSG00000072803.17_4_1
chr17:7351294-7351513	+	ACAP1_ENSG00000072818.11_1_1
chr17:5474285-5474642	-	DERL2_ENSG00000072849.10_3_1
chr3:113629219-113629580	+	SIDT1_ENSG00000072858.10_1_1
chr16:15726106-15726293	+	NDE1_ENSG00000072864.13_3_2
chr19:16209076-16209622	+	AP1M1_ENSG00000072958.8_1_1
chr19:16234980-16235365	+	AP1M1_ENSG00000072958.8_2_1
chr19:16244604-16244785	+	AP1M1_ENSG00000072958.8_2_4
chr19:43543241-43543662	-	XRCC1_ENSG00000073050.11_1_1
chr12:124777639-124777947	-	SCARB1_ENSG00000073060.15_3_1
chr22:50217252-50217630	+	SELO_ENSG00000073169.13_1_1
chrX:10237427-10237526	+	CLCN4_ENSG00000073464.11_1_2
chr17:35132052-35132394	-	NLE1_ENSG00000073536.17_1_1
chr17:40628723-40628976	-	SMARCE1_ENSG00000073584.18_4_1
chr17:40627722-40628060	-	SMARCE1_ENSG00000073584.18_4_2
chr17:39904605-39904914	-	GSDMB_ENSG00000073605.18_2_1
chr12:280949-281117	-	KDM5A_ENSG00000073614.12_1_3
chr2:169095864-169096179	+	DHRS9_ENSG00000073737.16_1_1
chr17:47745779-47746133	+	TBX21_ENSG00000073861.2_1_1
chr13:32296333-32296604	+	FRY_ENSG00000073910.19_1_1
chr13:32298898-32299104	+	FRY_ENSG00000073910.19_1_2
chr11:85957638-85958010	-	PICALM_ENSG00000073921.17_4_1
chr17:46757132-46757469	+	NSF_ENSG00000073969.18_1_2
chr2:121337811-121338182	-	CLASP1_ENSG00000074054.17_1_1
chr16:1771900-1772224	-	MRPS34_ENSG00000074071.14_1_1
chr11:77616142-77616517	-	CLNS1A_ENSG00000074201.8_3_1
chr11:86278440-86278754	+	EED_ENSG00000074266.18_1_2
chr11:18480294-18480612	-	TSG101_ENSG00000074319.12_1_1
chr11:18468866-18469187	-	TSG101_ENSG00000074319.12_2_1
chr17:3811638-3811961	-	NCBP3_ENSG00000074356.16_1_2
chr17:3802217-3802411	-	NCBP3_ENSG00000074356.16_1_6
chr17:3923804-3924209	-	ATP2A3_ENSG00000074370.17_1_1
chr3:127692116-127692316	-	MGLL_ENSG00000074416.13_1_1
chr3:127689102-127689343	-	MGLL_ENSG00000074416.13_1_2
chr2:218663184-218663462	+	BCS1L_ENSG00000074582.12_1_1
chr15:65442500-65442745	-	DPP8_ENSG00000074603.18_1_3
chr17:1633905-1634140	-	SCARF1_ENSG00000074660.15_1_1
chr18:59330950-59331103	-	LMAN1_ENSG00000074695.5_1_1
chr15:65578021-65578350	+	HACD3_ENSG00000074696.12_1_1
chr6:154158709-154159183	-	IPCEF1_ENSG00000074706.13_1_1
chr6:154154628-154155012	-	IPCEF1_ENSG00000074706.13_1_2
chr17:4006069-4006287	-	ZZEF1_ENSG00000074755.14_1_1
chr17:4004467-4004771	-	ZZEF1_ENSG00000074755.14_1_2
chr1:8860985-8861362	-	ENO1_ENSG00000074800.13_1_1
chr19:4657499-4657906	-	MYDGF_ENSG00000074842.7_2_1
chr6:112070708-112071337	-	TUBE1_ENSG00000074935.13_1_1
chr15:66336781-66337140	-	TIPIN_ENSG00000075131.9_1_1
chr7:88208457-88208546	-	SRI_ENSG00000075142.13_1_1
chr7:88205175-88205351	-	SRI_ENSG00000075142.13_2_2
chr1:20806489-20806793	-	EIF4G3_ENSG00000075151.20_2_2
chr12:102074188-102074443	-	NUP37_ENSG00000075188.8_1_1
chr12:102073228-102073312	-	NUP37_ENSG00000075188.8_1_2
chr22:46679420-46679799	+	GRAMD4_ENSG00000075240.16_1_1
chr2:71434797-71435078	+	ZNF638_ENSG00000075292.18_2_1
chr7:87834544-87835071	-	SLC25A40_ENSG00000075303.12_2_2
chr18:74158473-74158842	+	TIMM21_ENSG00000075336.11_2_1
chr10:38118723-38118841	+	ZNF37A_ENSG00000075407.18_1_1
chr10:38120155-38120345	+	ZNF37A_ENSG00000075407.18_1_2
chr14:103502969-103503345	+	MARK3_ENSG00000075413.17_1_1
chr12:98594493-98594944	+	SLC25A3_ENSG00000075415.12_1_1
chr3:172186944-172187307	+	FNDC3B_ENSG00000075420.12_1_1
chr2:28412683-28412955	+	FOSL2_ENSG00000075426.11_1_1
chr2:28416300-28416677	+	FOSL2_ENSG00000075426.11_1_2
chr4:48497458-48497856	-	FRYL_ENSG00000075539.13_3_3
chr2:97756344-97756702	-	TMEM131_ENSG00000075568.16_1_1
chr7:5606411-5606619	+	FSCN1_ENSG00000075618.17_1_1
chr7:5527156-5527506	-	ACTB_ENSG00000075624.13_1_1
chr3:128813777-128814317	+	RAB7A_ENSG00000075785.12_1_1
chr3:128814483-128814795	+	RAB7A_ENSG00000075785.12_1_2
chr7:107619153-107619427	+	BCAP29_ENSG00000075790.10_3_2
chr7:107621669-107621877	+	BCAP29_ENSG00000075790.10_3_4
chr7:107623096-107623224	+	BCAP29_ENSG00000075790.10_3_5
chr10:100486658-100486967	-	SEC31B_ENSG00000075826.16_1_1
chr12:108522281-108522992	-	SART3_ENSG00000075856.11_3_1
chr2:143768022-143768372	+	ARHGAP15_ENSG00000075884.12_2_1
chr3:45011269-45011491	+	EXOSC7_ENSG00000075914.12_1_1
chr1:169921344-169921668	-	KIFAP3_ENSG00000075945.12_1_1
chr3:12583129-12583721	+	MKRN2_ENSG00000075975.15_1_1
chr2:135840470-135840817	-	MCM6_ENSG00000076003.4_1_1
chr11:114407629-114407970	+	RBM7_ENSG00000076053.10_2_1
chr11:114408555-114408896	+	RBM7_ENSG00000076053.10_2_2
chr12:56598453-56598627	-	BAZ2A_ENSG00000076108.11_2_1
chr12:56595911-56596321	-	BAZ2A_ENSG00000076108.11_2_2
chr3:37047568-37047691	+	MLH1_ENSG00000076242.14_2_1
chr1:173785216-173785742	+	KLHL20_ENSG00000076321.10_1_1
chr17:28577644-28577728	-	SPAG5_ENSG00000076382.16_2_1
chr12:110039086-110039455	+	ANKRD13A_ENSG00000076513.16_1_1
chr8:80037735-80037940	-	TPD52_ENSG00000076554.15_2_1
chr8:80037099-80037363	-	TPD52_ENSG00000076554.15_2_2
chr17:28749739-28750104	+	TRAF4_ENSG00000076604.14_1_1
chr17:28750799-28750873	+	TRAF4_ENSG00000076604.14_1_2
chr8:80972202-80972324	-	PAG1_ENSG00000076641.4_1_2
chr8:80967831-80968100	-	PAG1_ENSG00000076641.4_1_4
chr19:10333753-10334239	-	ICAM3_ENSG00000076662.9_1_1
chr10:103088064-103088499	-	NT5C2_ENSG00000076685.18_3_1
chrX:132379279-132379651	-	MBNL3_ENSG00000076770.14_2_1
chr19:7619535-7620048	-	XAB2_ENSG00000076924.11_1_1
chr19:41907119-41907464	+	ARHGEF1_ENSG00000076928.17_2_1
chr2:233392123-233392366	+	DGKD_ENSG00000077044.10_1_1
chr10:96520697-96521299	-	TM9SF3_ENSG00000077147.14_1_2
chr10:96518177-96518295	-	TM9SF3_ENSG00000077147.14_1_3
chr10:102402134-102402538	+	NFKB2_ENSG00000077150.18_1_1
chr1:202331654-202331934	-	UBE2T_ENSG00000077152.9_1_1
chr1:202588270-202588550	+	PPP1R12B_ENSG00000077157.21_1_2
chr2:182739743-182740153	+	DNAJC10_ENSG00000077232.16_1_1
chr16:27460584-27461002	-	GTF3C1_ENSG00000077235.17_1_1
chr16:27345319-27345563	+	IL4R_ENSG00000077238.13_3_1
chr19:40765050-40765411	+	SNRPA_ENSG00000077312.8_1_1
chr2:171748072-171748415	+	DYNC1I2_ENSG00000077380.15_1_2
chr10:26501050-26501183	+	APBB1IP_ENSG00000077420.15_1_1
chr10:26567489-26567800	+	APBB1IP_ENSG00000077420.15_2_1
chr7:100574009-100574344	-	LRCH4_ENSG00000077454.15_2_1
chr19:4174093-4174454	-	SIRT6_ENSG00000077463.14_1_1
chr1:236208226-236208914	+	GPR137B_ENSG00000077585.13_1_1
chr4:128875047-128875123	+	JADE1_ENSG00000077684.15_2_4
chrX:119454146-119454482	+	SLC25A43_ENSG00000077713.18_1_1
chrX:119584093-119584438	+	UBE2A_ENSG00000077721.15_1_2
chr20:24959649-24959956	+	CST7_ENSG00000077984.5_1_1
chr18:46827896-46828051	-	PIAS2_ENSG00000078043.15_1_1
chrX:47571553-47571939	+	ARAF_ENSG00000078061.12_2_1
chr3:183015216-183015541	-	MCCC1_ENSG00000078070.12_2_1
chr12:4352852-4353190	+	TIGAR_ENSG00000078237.6_1_1
chr14:101766333-101766637	+	PPP2R5C_ENSG00000078304.19_1_1
chr14:101906448-101906601	+	PPP2R5C_ENSG00000078304.19_4_1
chr1:1786781-1787016	-	GNB1_ENSG00000078369.17_1_1
chr1:1785275-1785608	-	GNB1_ENSG00000078369.17_1_2
chr7:27162641-27162858	-	HOXA9_ENSG00000078399.16_2_2
chr10:21556859-21557187	+	MLLT10_ENSG00000078403.16_1_1
chr10:21743275-21743655	+	MLLT10_ENSG00000078403.16_2_1
chr7:100400925-100401187	-	ZCWPW1_ENSG00000078487.17_1_1
chrX:78961561-78962050	+	P2RY10_ENSG00000078589.12_1_1
chrX:79360396-79360711	-	ITM2A_ENSG00000078596.10_1_2
chr1:51789519-51789631	-	NRDC_ENSG00000078618.20_1_1
chr1:51789140-51789418	-	NRDC_ENSG00000078618.20_2_1
chr8:42405536-42405906	+	VDAC3_ENSG00000078668.13_2_1
chr8:18027677-18027766	+	PCM1_ENSG00000078674.17_2_1
chr8:18029670-18029913	+	PCM1_ENSG00000078674.17_2_3
chr17:78107211-78107426	+	TNRC6C_ENSG00000078687.17_1_3
chr20:33645029-33645248	+	CBFA2T2_ENSG00000078699.21_2_1
chr20:33649752-33650027	+	CBFA2T2_ENSG00000078699.21_2_3
chr20:34507731-34507972	+	ITCH_ENSG00000078747.13_1_1
chr20:34713090-34713448	+	TP53INP2_ENSG00000078804.12_1_1
chr1:1216855-1217268	-	SDF4_ENSG00000078808.16_2_1
chr11:1276633-1276970	-	TOLLIP_ENSG00000078902.15_2_1
chr11:1275756-1275833	-	TOLLIP_ENSG00000078902.15_2_2
chr11:1274421-1274617	-	TOLLIP_ENSG00000078902.15_2_3
chr7:43953228-43953563	+	UBE2D4_ENSG00000078967.12_4_1
chr7:43955844-43956151	+	UBE2D4_ENSG00000078967.12_4_2
chr18:214338-214878	-	THOC1_ENSG00000079134.11_4_1
chr2:216205987-216206269	+	XRCC5_ENSG00000079246.15_1_2
chr3:158666375-158666717	-	LXN_ENSG00000079257.7_1_1
chr19:1815183-1815621	-	REXO1_ENSG00000079313.12_1_1
chr10:70157714-70157836	-	SAR1A_ENSG00000079332.14_1_1
chr10:70152171-70152568	-	SAR1A_ENSG00000079332.14_2_1
chr10:70150221-70150489	-	SAR1A_ENSG00000079332.14_2_2
chr1:100519925-100520259	+	CDC14A_ENSG00000079335.18_3_2
chr19:42401541-42401992	-	LIPE_ENSG00000079435.9_1_1
chr19:42296996-42297340	-	PAFAH1B3_ENSG00000079462.7_1_1
chr1:63659899-63660262	+	PGM1_ENSG00000079739.15_1_1
chr2:15630809-15631120	+	DDX1_ENSG00000079785.14_1_1
chr19:10831550-10831932	+	DNM2_ENSG00000079805.16_2_1
chr6:130839391-130839646	-	EPB41L2_ENSG00000079819.17_2_2
chr6:132460455-132460826	-	STX7_ENSG00000079950.13_2_1
chr6:132459551-132460110	-	STX7_ENSG00000079950.13_2_2
chr6:132457991-132458137	-	STX7_ENSG00000079950.13_2_3
chr6:132447994-132448201	-	STX7_ENSG00000079950.13_2_7
chr22:50767493-50767867	-	RABL2B_ENSG00000079974.17_4_1
chr19:10486100-10486470	-	KEAP1_ENSG00000079999.13_1_1
chr6:73417214-73417334	+	DDX43_ENSG00000080007.7_1_1
chr20:46349726-46350259	-	SLC35C2_ENSG00000080189.14_1_1
chr12:71786288-71786652	+	RAB21_ENSG00000080371.5_1_1
chr12:71787179-71787426	+	RAB21_ENSG00000080371.5_1_2
chr9:2040045-2040425	+	SMARCA2_ENSG00000080503.21_1_1
chr9:2045780-2046009	+	SMARCA2_ENSG00000080503.21_1_2
chr6:108986440-108986785	-	SESN1_ENSG00000080546.13_1_1
chr16:30739803-30740124	+	SRCAP_ENSG00000080603.16_2_1
chr9:2804155-2804437	-	PUM3_ENSG00000080608.9_1_1
chr7:135361788-135362141	-	CNOT4_ENSG00000080802.18_3_1
chr3:98515452-98515820	-	CLDND1_ENSG00000080822.16_1_1
chr14:102228847-102229105	-	MOK_ENSG00000080823.21_6_1
chr14:102081090-102081318	-	HSP90AA1_ENSG00000080824.18_1_1
chr20:36528325-36528656	+	DLGAP4_ENSG00000080845.17_1_3
chr18:2616462-2616647	+	NDC80_ENSG00000080986.12_3_1
chr1:113765326-113765641	-	RSBN1_ENSG00000081019.13_1_2
chr5:134146523-134146707	+	TCF7_ENSG00000081059.19_4_1
chr6:108042821-108043262	-	OSTM1_ENSG00000081087.14_1_1
chr3:101585475-101585678	+	PCNP_ENSG00000081154.11_1_1
chr14:69242061-69242332	+	EXD2_ENSG00000081177.18_1_2
chr14:67650972-67651112	+	ARG2_ENSG00000081181.7_1_1
chr5:88721671-88721808	-	MEF2C_ENSG00000081189.14_1_2
chr5:88718308-88718483	-	MEF2C_ENSG00000081189.14_1_5
chr1:198692681-198693169	+	PTPRC_ENSG00000081237.18_1_1
chr1:198756344-198756628	+	PTPRC_ENSG00000081237.18_3_1
chr3:132676479-132676686	+	UBA5_ENSG00000081307.12_1_1
chr3:132676909-132677167	+	UBA5_ENSG00000081307.12_1_2
chr3:132677506-132677746	+	UBA5_ENSG00000081307.12_1_3
chr2:196156351-196156584	-	STK17B_ENSG00000081320.10_1_1
chr2:196133698-196134052	-	STK17B_ENSG00000081320.10_2_2
chr9:96758084-96758316	-	ZNF510_ENSG00000081386.12_1_1
chr19:19798865-19798943	-	ZNF506_ENSG00000081665.13_1_1
chr1:227732153-227732632	-	JMJD4_ENSG00000081692.12_1_1
chr1:227731256-227731533	-	JMJD4_ENSG00000081692.12_1_2
chr1:53929989-53930099	-	HSPB11_ENSG00000081870.11_1_1
chr1:53921512-53921786	-	HSPB11_ENSG00000081870.11_3_1
chr1:53916586-53916825	-	HSPB11_ENSG00000081870.11_4_1
chr18:62980162-62980401	+	PHLPP1_ENSG00000081913.13_1_1
chr7:151238940-151239132	-	SMARCD3_ENSG00000082014.16_1_1
chr5:39107137-39107447	-	FYB_ENSG00000082074.15_1_1
chr2:201480438-201480859	+	STRADB_ENSG00000082146.12_1_1
chr2:200822324-200822579	+	BZW1_ENSG00000082153.17_1_1
chr2:200823438-200823833	+	BZW1_ENSG00000082153.17_1_2
chr18:50947518-50947896	+	ME2_ENSG00000082212.11_1_1
chr2:134952948-134953143	+	CCNT2_ENSG00000082258.12_2_1
chr18:5393057-5393292	-	EPB41L3_ENSG00000082397.17_2_1
chr2:164684854-164685088	-	COBLL1_ENSG00000082438.15_1_1
chr1:211372453-211372854	+	TRAF5_ENSG00000082512.14_1_1
chr1:211374515-211374912	+	TRAF5_ENSG00000082512.14_1_2
chr5:154966718-154966997	+	MRPL22_ENSG00000082515.17_1_1
chr5:154887535-154887877	-	GEMIN5_ENSG00000082516.8_1_1
chr17:48060662-48060941	+	NFE2L1_ENSG00000082641.15_1_1
chr3:119826544-119826831	-	GSK3B_ENSG00000082701.14_1_1
chr3:124763008-124763355	-	ITGB5_ENSG00000082781.11_1_1
chr12:1495610-1495934	+	ERC1_ENSG00000082805.19_4_2
chr2:61477947-61478241	-	XPO1_ENSG00000082898.16_1_1
chr3:149961807-149962123	+	RNF13_ENSG00000082996.19_2_2
chr16:23603227-23603408	-	PALB2_ENSG00000083093.9_1_1
chr6:83168152-83168439	+	DOPEY1_ENSG00000083097.14_1_1
chr6:89636691-89637307	-	LYRM2_ENSG00000083099.10_1_1
chr6:80345995-80346290	+	BCKDHB_ENSG00000083123.14_2_2
chr8:41929495-41929787	-	KAT6A_ENSG00000083168.9_2_3
chr9:86337385-86337517	-	ZCCHC6_ENSG00000083223.17_2_1
chr17:19774234-19774506	-	ULK2_ENSG00000083290.19_1_4
chr17:19770841-19771096	-	ULK2_ENSG00000083290.19_2_1
chr5:72905356-72905517	+	TNPO1_ENSG00000083312.17_1_1
chr5:72914109-72914397	+	TNPO1_ENSG00000083312.17_2_3
chr17:3673197-3673575	-	P2RX5_ENSG00000083454.21_2_1
chr17:3714592-3714918	-	ITGAE_ENSG00000083457.11_1_1
chr13:72759010-72759340	-	DIS3_ENSG00000083520.14_1_1
chr13:72753728-72753983	-	DIS3_ENSG00000083520.14_1_4
chr13:60573639-60573892	+	TDRD3_ENSG00000083544.13_2_1
chr5:41731564-41731744	-	OXCT1_ENSG00000083720.12_1_1
chr5:41730063-41730417	-	OXCT1_ENSG00000083720.12_1_2
chrX:55758467-55758799	+	RRAGB_ENSG00000083750.12_1_1
chr16:50801655-50801937	+	CYLD_ENSG00000083799.17_3_3
chr19:58473083-58473505	+	ZNF324_ENSG00000083812.11_2_1
chr19:57571622-57571877	-	ZNF416_ENSG00000083817.8_1_1
chr19:57780278-57780621	+	ZNF586_ENSG00000083828.15_1_1
chr19:57193919-57194073	+	ZNF264_ENSG00000083844.10_1_1
chr19:57194781-57194967	+	ZNF264_ENSG00000083844.10_2_1
chr19:58394521-58394822	+	RPS5_ENSG00000083845.8_1_1
chr4:68314072-68314232	-	YTHDC1_ENSG00000083896.12_2_1
chr4:68313325-68313659	-	YTHDC1_ENSG00000083896.12_2_2
chr3:87253728-87254197	+	CHMP2B_ENSG00000083937.8_1_1
chr3:87255236-87255464	+	CHMP2B_ENSG00000083937.8_1_3
chr1:40422977-40423348	+	SMAP2_ENSG00000084070.11_1_1
chr1:39763699-39763905	+	PPIE_ENSG00000084072.16_1_1
chr1:40293708-40294176	+	ZMPSTE24_ENSG00000084073.8_1_2
chr2:96184811-96185246	-	STARD7_ENSG00000084090.13_1_1
chr4:56963334-56963651	-	NOA1_ENSG00000084092.6_1_1
chr4:56935526-56935859	+	REST_ENSG00000084093.15_3_1
chr12:108782714-108783010	-	SSH1_ENSG00000084112.14_2_3
chr12:13083182-13083425	+	FAM234B_ENSG00000084444.13_1_1
chr12:14786460-14786952	-	WBP11_ENSG00000084463.7_1_1
chr1:32231230-32231623	+	EIF3I_ENSG00000084623.11_1_1
chr1:32197929-32198294	+	TXLNA_ENSG00000084652.15_1_1
chr2:24768961-24769299	+	NCOA1_ENSG00000084676.15_1_2
chr2:24770233-24770521	+	NCOA1_ENSG00000084676.15_1_3
chr2:26137113-26137410	+	RAB10_ENSG00000084733.10_1_2
chr2:26190760-26191225	-	HADHA_ENSG00000084754.10_1_1
chr2:27026893-27027204	+	MAPRE3_ENSG00000084764.10_1_1
chr2:27243477-27243779	+	CAD_ENSG00000084774.13_1_1
chr11:33710033-33710272	-	CD59_ENSG00000085063.14_1_1
chr11:33709456-33709687	-	CD59_ENSG00000085063.14_1_2
chr11:33708730-33709187	-	CD59_ENSG00000085063.14_1_3
chr11:44620043-44620361	+	CD82_ENSG00000085117.11_1_2
chrX:77505729-77505986	-	ATRX_ENSG00000085224.21_4_2
chr5:69351707-69352117	-	AK6_ENSG00000085231.13_2_1
chr9:134909533-134909936	-	FCN1_ENSG00000085265.10_1_1
chr6:105322306-105322551	-	PREP_ENSG00000085377.13_1_2
chr6:105277694-105278076	-	PREP_ENSG00000085377.13_2_1
chr18:12985405-12985741	+	SEH1L_ENSG00000085415.15_1_1
chr18:12987239-12987541	+	SEH1L_ENSG00000085415.15_1_2
chr1:108970258-108970510	-	WDR47_ENSG00000085433.15_1_1
chr2:223875387-223875670	-	WDFY1_ENSG00000085449.14_1_3
chr7:100399810-100400110	+	PILRA_ENSG00000085514.15_1_1
chr7:87503819-87504147	-	ABCB1_ENSG00000085563.14_1_1
chr8:86559298-86559508	+	CPNE3_ENSG00000085719.12_1_1
chr8:86561067-86561471	+	CPNE3_ENSG00000085719.12_1_2
chr16:15060012-15060371	-	RRN3_ENSG00000085721.12_2_2
chr11:70436338-70436510	+	CTTN_ENSG00000085733.15_1_2
chr2:55236632-55236797	-	MIF2_ENSG00000085760.14_1_1
chr8:38260636-38260833	+	DDHD2_ENSG00000085788.13_1_1
chr8:38262443-38262749	+	DDHD2_ENSG00000085788.13_1_3
chr2:233475589-233475803	-	USP40_ENSG00000085982.13_5_1
chr9:33039636-33039874	+	DNAJA1_ENSG00000086061.15_1_2
chr9:33110642-33110981	-	B4GALT1_ENSG00000086062.12_1_2
chr9:33280858-33281517	+	CHMP5_ENSG00000086065.13_1_1
chr9:33365005-33365602	+	NFX1_ENSG00000086102.18_2_1
chr9:33370871-33371156	+	NFX1_ENSG00000086102.18_3_1
chr5:62388534-62388965	-	DIM1_ENSG00000086189.9_2_1
chr5:62628249-62628584	+	IPO11_ENSG00000086200.16_2_3
chr7:6023771-6024170	-	EIF2AK1_ENSG00000086232.12_1_1
chr7:37896953-37897177	+	NME8_ENSG00000086288.11_1_1
chr7:37900296-37900398	+	NME8_ENSG00000086288.11_2_1
chr7:37951522-37951892	+	EPDR1_ENSG00000086289.11_2_1
chr7:26373982-26374344	+	SNX10_ENSG00000086300.15_1_2
chr10:13319002-13319330	-	SEPHS1_ENSG00000086475.14_1_1
chr10:13317466-13317703	-	SEPHS1_ENSG00000086475.14_1_3
chr16:367359-367739	-	MRPL28_ENSG00000086504.15_1_1
chr5:150690795-150691139	-	RBM22_ENSG00000086589.11_1_1
chr12:123597793-123598161	+	TMED2_ENSG00000086598.10_1_1
chr1:236216279-236216393	-	ERO1B_ENSG00000086619.13_2_2
chr15:80138023-80138374	+	ZFAND6_ENSG00000086666.18_2_1
chrX:16844218-16844524	+	TXLNG_ENSG00000086712.12_1_2
chr7:74229473-74229857	+	LAT2_ENSG00000086730.16_2_1
chrX:53533202-53533420	-	HUWE1_ENSG00000086758.15_1_1
chr11:113733177-113733673	-	ZW10_ENSG00000086827.8_2_1
chr11:111786288-111786495	-	ALG9_ENSG00000086848.14_5_1
chr4:8366401-8366977	-	ACOX3_ENSG00000087008.15_2_1
chr11:95834076-95834426	-	MMR2_ENSG00000087053.18_1_3
chr19:48875715-48876088	+	PPP1R15A_ENSG00000087074.7_1_1
chr19:48813055-48813309	-	HSD17B14_ENSG00000087076.8_1_1
chr19:48966341-48966906	+	FTL_ENSG00000087086.14_1_1
chr7:100888119-100888688	+	SRRT_ENSG00000087087.18_1_1
chr19:48960857-48960988	+	BAX_ENSG00000087088.19_1_1
chr19:48961601-48961661	+	BAX_ENSG00000087088.19_2_1
chr17:28196170-28196308	+	NLK_ENSG00000087095.12_2_3
chr17:44191791-44192136	-	ATXN7L3_ENSG00000087152.15_1_1
chr5:176904975-176905406	-	UIMC1_ENSG00000087206.16_1_1
chr16:56983642-56983837	+	CETP_ENSG00000087237.10_1_1
chr16:55541883-55542026	+	LPCAT2_ENSG00000087253.12_1_1
chr16:55582965-55583196	+	LPCAT2_ENSG00000087253.12_2_1
chr16:55584808-55585219	+	LPCAT2_ENSG00000087253.12_2_3
chr4:2937955-2938347	-	NOP14_ENSG00000087269.15_1_2
chr4:2929727-2930087	+	ADD1_ENSG00000087274.16_3_1
chr14:50245625-50245756	-	L2HGDH_ENSG00000087299.11_3_2
chr14:52004240-52004713	+	C14orf166_ENSG00000087302.8_1_1
chr2:69879368-69879601	+	GMCL1_ENSG00000087338.4_1_1
chr2:69879988-69880227	+	GMCL1_ENSG00000087338.4_1_2
chr2:69881093-69881388	+	GMCL1_ENSG00000087338.4_1_4
chr11:66068704-66068915	+	SF3B2_ENSG00000087365.15_1_1
chr12:27797897-27798164	+	KLHL42_ENSG00000087448.9_2_1
chr12:27802767-27802986	+	KLHL42_ENSG00000087448.9_2_3
chr20:58900186-58900333	+	GNAS_ENSG00000087460.23_3_1
chr20:58910807-58911212	+	GNAS_ENSG00000087460.23_7_1
chr12:29341674-29341810	-	ERGIC2_ENSG00000087502.17_1_1
chr20:56369454-56369916	-	AURKA_ENSG00000087586.17_1_1
chr20:56459999-56460357	+	CASS4_ENSG00000087589.16_1_2
chrX:15384895-15385037	-	PIR_ENSG00000087842.10_1_1
chr11:77872215-77872382	+	AAMDC_ENSG00000087884.14_1_1
chr11:77918152-77918532	+	AAMDC_ENSG00000087884.14_2_1
chr17:62448629-62448939	+	METTL2A_ENSG00000087995.15_1_1
chr19:54155355-54155713	+	CNOT3_ENSG00000088038.17_2_1
chr19:55014004-55014438	-	GP6_ENSG00000088053.11_1_1
chr2:117830632-117831034	+	DDX18_ENSG00000088205.12_1_1
chr2:117832081-117832376	+	DDX18_ENSG00000088205.12_1_2
chr20:35115303-35115711	-	EDEM2_ENSG00000088298.12_1_1
chr20:31944963-31945309	-	PDRG1_ENSG00000088356.5_1_1
chr13:110892710-110893010	-	ANKRD10_ENSG00000088448.14_2_1
chr13:110878514-110878906	-	ANKRD10_ENSG00000088448.14_4_1
chr3:12734606-12734768	-	TMEM40_ENSG00000088726.15_1_1
chr3:12733649-12733739	-	TMEM40_ENSG00000088726.15_1_2
chr3:47275230-47275464	-	KIF9_ENSG00000088727.12_1_1
chr20:6037124-6037406	+	CRLS1_ENSG00000088766.11_1_1
chr20:6037724-6038029	+	CRLS1_ENSG00000088766.11_1_2
chr14:103733865-103733968	-	PPP1R13B_ENSG00000088808.16_2_2
chr20:3615877-3616038	+	ATRN_ENSG00000088812.17_1_1
chr20:4187400-4187742	+	SMOX_ENSG00000088826.17_1_1
chr20:3686922-3687322	-	SIGLEC1_ENSG00000088827.12_1_1
chr20:1368941-1369272	-	FKBP1A_ENSG00000088832.15_3_1
chr20:1443514-1443870	-	NSFL1C_ENSG00000088833.17_2_1
chr20:3249331-3249601	-	C20orf194_ENSG00000088854.12_1_2
chr20:2481894-2482076	-	ZNF343_ENSG00000088876.11_2_1
chr20:2794090-2794290	-	CPXM1_ENSG00000088882.7_1_1
chr20:3867030-3867321	+	MAVS_ENSG00000088888.17_1_1
chr20:21389462-21389844	+	XRN2_ENSG00000088930.7_1_1
chr12:120498128-120498521	+	DYNLL1_ENSG00000088986.10_2_1
chr20:17942191-17942384	-	SNX5_ENSG00000089006.16_3_1
chr20:17941621-17941902	-	SNX5_ENSG00000089006.16_3_2
chr12:112405133-112405313	-	RPL6_ENSG00000089009.15_1_1
chr20:1629122-1629505	-	SIRPG_ENSG00000089012.14_2_1
chr12:111893012-111893439	+	MAPKAPK5_ENSG00000089022.13_2_1
chr20:13714374-13714628	-	ESF1_ENSG00000089048.14_2_1
chr12:121308303-121308672	-	ANAPC5_ENSG00000089053.12_1_1
chr20:4852370-4852667	-	SLC23A2_ENSG00000089057.14_1_1
chr12:113298759-113299119	-	SLC8B1_ENSG00000089060.11_2_2
chr20:5099855-5100211	-	TMEM230_ENSG00000089063.14_1_1
chr20:18383417-18383642	-	DZANK1_ENSG00000089091.16_1_1
chr12:121429189-121429549	-	KDM2B_ENSG00000089094.17_4_2
chr20:13389402-13389776	-	TASP1_ENSG00000089123.15_2_1
chr12:112908762-112908944	+	OAS1_ENSG00000089127.12_1_1
chr12:112917623-112917961	+	OAS1_ENSG00000089127.12_3_1
chr12:120127270-120127599	-	GCN1_ENSG00000089154.10_1_1
chr12:120198500-120198568	-	RPLP0_ENSG00000089157.15_1_1
chr12:120197265-120197407	-	RPLP0_ENSG00000089157.15_2_1
chr12:120196640-120196865	-	RPLP0_ENSG00000089157.15_3_1
chr12:120210403-120210800	-	PXN_ENSG00000089159.16_1_1
chr12:120312951-120313189	+	SIRT4_ENSG00000089163.4_1_1
chr20:5938496-5938690	-	TRM6_ENSG00000089195.14_1_1
chr20:5937856-5938178	-	TRM6_ENSG00000089195.14_1_2
chr12:118145264-118145589	+	PEBP1_ENSG00000089220.4_1_2
chr12:111644068-111644426	-	BRAP_ENSG00000089234.15_1_1
chr12:111642201-111642591	-	BRAP_ENSG00000089234.15_1_2
chrX:70165951-70166337	+	IGBP1_ENSG00000089289.15_1_1
chr19:35164199-35164316	+	FXYD5_ENSG00000089327.14_2_1
chr19:35010348-35010617	+	GRAMD1A_ENSG00000089351.14_1_1
chr16:4511287-4511668	-	CDIP1_ENSG00000089486.16_1_1
chr16:4510758-4510950	-	CDIP1_ENSG00000089486.16_1_2
chr16:66578881-66579135	+	CMM1_ENSG00000089505.17_2_1
chr19:19629435-19629833	-	GMIP_ENSG00000089639.10_1_1
chr17:78223990-78224180	+	BIRC5_ENSG00000089685.14_3_1
chr17:78224376-78224704	+	BIRC5_ENSG00000089685.14_3_2
chr17:78225134-78225248	+	BIRC5_ENSG00000089685.14_3_3
chr12:6778266-6778475	+	LAG3_ENSG00000089692.8_2_1
chr12:6747961-6748356	-	MLF2_ENSG00000089693.10_2_1
chr14:94050911-94051253	-	DDX24_ENSG00000089737.15_1_1
chr14:64486781-64487171	-	ZBTB25_ENSG00000089775.11_1_1
chr14:64486429-64486675	-	ZBTB25_ENSG00000089775.11_1_2
chr14:64481608-64481865	-	ZBTB25_ENSG00000089775.11_1_3
chr14:64479077-64479307	-	ZBTB25_ENSG00000089775.11_1_4
chr14:64449385-64449573	-	ZBTB25_ENSG00000089775.11_2_1
chrX:153907355-153907711	-	ARHGAP4_ENSG00000089820.15_1_1
chr10:125836348-125836786	-	DHX32_ENSG00000089876.11_1_1
chr14:76195957-76196403	+	GPATCH2L_ENSG00000089916.17_2_1
chr1:27098775-27099151	-	SLC9A1_ENSG00000090020.10_2_1
chr9:92079040-92079404	-	SPTLC1_ENSG00000090054.13_1_1
chr14:96532360-96532707	+	PAPOLA_ENSG00000090060.17_2_1
chr14:99511040-99511529	+	CCNK_ENSG00000090061.17_1_1
chr14:99512202-99512287	+	CCNK_ENSG00000090061.17_1_2
chr3:51957406-51957830	-	PCBP4_ENSG00000090097.20_1_1
chr1:192579608-192580034	+	RGS1_ENSG00000090104.11_2_1
chr16:30092277-30092671	-	YPEL3_ENSG00000090238.11_2_1
[truncated: 8,477 more rows]

## Sheet: 8k exonic PASs
Genomic annotation of exonic PASs called from the 8k PBMC scRNA-seq dataset from 10x Genomics.
[truncated: 10,999 more rows]

[truncated: 7 more sheets: 10k exonic PASs, 3k intronic PASs, 4k intronic PASs, 5k intronic PASs, 6k intronic PASs, 8k intronic PASs, 10k intronic PASs]
