# Supplementary material for: SCAPTURE: a deep learning-embedded pipeline that captures polyadenylation information from 3′ tag-based RNA-seq of single cells
Source: Genome Biol. 2021 Aug 10;22:221. doi: 10.1186/s13059-021-02437-5 (PMC8353616; doi:10.1186/s13059-021-02437-5)
Supplement: Supplementary file 9 — Additional file 9: Table S8. List of barcode, sample and cell type information of each single cell by DGE and DTE analyses in six PBMC scRNA-seq datasets from 10x Genomics. (Related Fig. 4f and S9A-C). [file 13059_2021_2437_MOESM9_ESM.xlsx]

## Sheet: Sheet1
The informations of each cell by DGE and DTE analyses in six PBMC scRNA-seq datasets from 10x Genomics
cellbarcode	sample	DTE_UMAP_1	DTE_UMAP_2	DTE_celltype	DTE_cluster0.3	DGE_UMAP_1	DGE_UMAP_2	DGE_celltype	DGE_cluster0.3
3k_AAACATACAACCAC-1	3k	-5.28342	3.29212	CD8+ T naive	5	-5.62768	-5.62768	CD8+ T mem	5
3k_AAACATTGAGCTAC-1	3k	-3.55493	-11.1728	B cells	8	10.9242	10.9242	B cells	6
3k_AAACATTGATCAGC-1	3k	-6.30177	3.73802	CD4+ T mem	2	-3.6432	-3.6432	CD4+ T mem	2
3k_AAACCGTGCTTCCG-1	3k	8.54792	0.748146	CD14+ monocyte	0	-0.513218	-0.513218	CD14+ monocyte	0
3k_AAACCGTGTATGCG-1	3k	-3.54141	-4.75216	Natural killer cell	6	8.07835	8.07835	Natural killer cell	7
3k_AAACGCACTGGTAC-1	3k	-3.35396	3.67518	CD4+ T naive	1	-1.92013	-1.92013	CD4+ T mem	2
3k_AAACGCTGACCAGT-1	3k	-7.11995	0.398567	Cytotoxic T cell	7	4.36164	4.36164	Cytotoxic T cell	11
3k_AAACGCTGGTTCTT-1	3k	-7.73776	1.43631	Cytotoxic T cell	7	2.13315	2.13315	Cytotoxic T cell	9
3k_AAACGCTGTAGCCA-1	3k	-5.89574	1.05237	CD8+ T mem	4	-0.988991	-0.988991	CD8+ T mem	2
3k_AAACGCTGTTTCTG-1	3k	7.01072	2.85874	CD16+ monocyte	9	-1.15526	-1.15526	CD16+ monocyte	8
3k_AAACTTGAAAAACG-1	3k	-3.37776	-11.1976	B cells	8	10.5111	10.5111	B cells	6
3k_AAACTTGATCCAGA-1	3k	-1.98879	5.86359	CD4+ T naive	1	-6.89669	-6.89669	CD8+ T naive	1
3k_AAAGAGACGAGATA-1	3k	-6.44254	5.16666	CD4+ T mem	2	-2.10841	-2.10841	CD4+ T mem	2
3k_AAAGAGACGCGAGA-1	3k	7.8992	-1.40687	CD14+ monocyte	0	0.175228	0.175228	CD14+ monocyte	0
3k_AAAGATCTGGGCAA-1	3k	9.7641	-2.93218	CD14+ monocyte	0	-0.403186	-0.403186	CD14+ monocyte	0
3k_AAAGCAGAAGCCAT-1	3k	-8.654	0.890285	Cytotoxic T cell	7	2.18412	2.18412	Cytotoxic T cell	9
3k_AAAGCAGATATCGG-1	3k	7.43273	0.467482	CD14+ monocyte	0	-0.48108	-0.48108	CD14+ monocyte	0
3k_AAAGCCTGTATGCG-1	3k	-4.71694	5.53066	CD4+ T mem	2	-1.70635	-1.70635	CD4+ T mem	2
3k_AAAGGCCTGTCTAG-1	3k	-3.21911	-11.1183	B cells	8	9.28985	9.28985	B cells	6
3k_AAAGTTTGGGGTGA-1	3k	-3.15742	-11.4096	B cells	8	11.0103	11.0103	B cells	6
3k_AAAGTTTGTAGCGT-1	3k	10.9594	-2.46091	CD14+ monocyte	0	-0.988218	-0.988218	CD14+ monocyte	0
3k_AAATCAACAATGCC-1	3k	-1.23221	-11.621	B cells	8	8.49524	8.49524	B cells	6
3k_AAATCAACACCAGT-1	3k	-1.8532	4.56957	CD4+ T naive	1	-6.97826	-6.97826	CD4+ T naive	1
3k_AAATCAACCAGGAG-1	3k	-1.72536	8.21584	CD8+ T naive	5	-5.91611	-5.91611	CD8+ T naive	5
3k_AAATCAACCCTATT-1	3k	6.68545	4.44047	CD16+ monocyte	9	-0.979847	-0.979847	CD16+ monocyte	8
3k_AAATCAACGGAAGC-1	3k	-2.09214	4.49352	CD4+ T naive	1	-6.37945	-6.37945	CD4+ T naive	1
3k_AAATCAACTCGCAA-1	3k	-4.79074	2.81293	CD4+ T naive	17	-4.50083	-4.50083	CD4+ T mem	16
3k_AAATCATGACCACA-1	3k	6.34631	4.55627	CD16+ monocyte	9	-3.53342	-3.53342	CD16+ monocyte	8
3k_AAATGTTGAACGAA-1	3k	8.76504	-1.39794	CD14+ monocyte	0	-0.566543	-0.566543	CD14+ monocyte	0
3k_AAATGTTGCCACAA-1	3k	-5.09465	4.81823	CD4+ T mem	2	-3.71998	-3.71998	CD4+ T mem	2
3k_AAATGTTGTGGCAT-1	3k	7.43102	0.652994	CD14+ monocyte	0	0.20835	0.20835	CD14+ monocyte	0
3k_AAATTCGAAGGTTC-1	3k	-5.14571	4.29327	CD4+ T mem	2	-1.67316	-1.67316	CD4+ T mem	2
3k_AAATTCGAATCACG-1	3k	9.80026	-3.03905	CD14+ monocyte	0	0.516454	0.516454	CD14+ monocyte	0
3k_AAATTCGAGCTGAT-1	3k	6.78071	3.96276	CD16+ monocyte	9	-2.51618	-2.51618	CD16+ monocyte	8
3k_AAATTCGAGGAGTG-1	3k	-3.59015	7.34969	CD8+ T naive	5	-5.77244	-5.77244	CD8+ T naive	5
3k_AAATTCGATTCTCA-1	3k	-6.14626	-5.41947	Natural killer cell	6	5.96711	5.96711	Natural killer cell	7
3k_AAATTGACACGACT-1	3k	-8.20775	1.1951	Cytotoxic T cell	7	1.75705	1.75705	Cytotoxic T cell	9
3k_AAATTGACTCGCTC-1	3k	-6.27042	5.34324	CD4+ T mem	2	-1.54482	-1.54482	CD4+ T mem	2
3k_AACAAACTCATTTC-1	3k	-1.38048	5.00214	CD4+ T naive	1	-7.94611	-7.94611	CD4+ T naive	1
3k_AACAAACTTTCGTT-1	3k	-2.11887	5.50027	CD4+ T naive	1	-6.08737	-6.08737	CD4+ T naive	1
3k_AACAATACGACGAG-1	3k	-2.34932	7.58933	CD8+ T naive	5	-6.45826	-6.45826	CD8+ T naive	5
3k_AACACGTGCAGAGG-1	3k	-6.01417	4.19653	CD4+ T mem	2	-2.84856	-2.84856	CD4+ T mem	2
3k_AACACGTGGAAAGT-1	3k	-4.09222	4.69367	CD8+ T naive	5	-6.33442	-6.33442	CD4+ T naive	1
3k_AACACGTGGAACCT-1	3k	10.408	-2.12985	CD14+ monocyte	0	0.225626	0.225626	CD14+ monocyte	0
3k_AACACGTGGCTACA-1	3k	-1.73786	8.09951	CD8+ T naive	5	-5.88259	-5.88259	CD8+ T naive	5
3k_AACACGTGTACGAC-1	3k	6.62655	4.71197	CD16+ monocyte	9	-3.49695	-3.49695	CD16+ monocyte	8
3k_AACATTGATGGGAG-1	3k	6.52147	3.83576	CD16+ monocyte	9	-1.33941	-1.33941	CD16+ monocyte	8
3k_AACCAGTGATACCG-1	3k	6.51359	4.23091	CD16+ monocyte	9	-2.44977	-2.44977	CD16+ monocyte	8
3k_AACCCAGATCGCTC-1	3k	-2.47452	4.28018	CD4+ T naive	1	-7.04918	-7.04918	CD4+ T naive	1
3k_AACCGATGCTCCCA-1	3k	-1.3182	5.51583	CD4+ T naive	1	-8.00835	-8.00835	CD4+ T naive	1
3k_AACCGATGGTCATG-1	3k	-0.449686	-12.3608	B cells	3	13.7246	13.7246	B cells	3
3k_AACCGATGTTCTAC-1	3k	8.89053	-1.03536	CD14+ monocyte	0	0.487523	0.487523	CD14+ monocyte	0
3k_AACCGCCTAGCGTT-1	3k	-6.86114	5.85785	CD4+ T mem	2	-2.11169	-2.11169	CD4+ T mem	2
3k_AACCGCCTCTACGA-1	3k	7.21588	-0.109121	CD14+ monocyte	0	0.377823	0.377823	CD14+ monocyte	0
3k_AACCTACTGTGAGG-1	3k	7.13767	0.710535	CD14+ monocyte	0	0.0316104	0.0316104	CD14+ monocyte	0
3k_AACCTACTGTGTTG-1	3k	-2.05649	8.27093	CD8+ T naive	5	-6.13843	-6.13843	CD8+ T naive	5
3k_AACCTTACGAGACG-1	3k	-1.47098	5.94805	CD4+ T naive	1	-8.27599	-8.27599	CD4+ T naive	1
3k_AACCTTACGCGAGA-1	3k	-4.21305	-5.44914	Natural killer cell	6	7.37892	7.37892	Natural killer cell	7
3k_AACCTTACTAACGC-1	3k	6.77743	4.48351	CD16+ monocyte	9	-3.10314	-3.10314	CD16+ monocyte	8
3k_AACCTTTGGACGGA-1	3k	-1.34257	5.98318	CD4+ T naive	1	-6.7087	-6.7087	CD4+ T naive	1
3k_AACCTTTGTACGCA-1	3k	6.48498	3.69357	CD16+ monocyte	9	-1.477	-1.477	CD16+ monocyte	8
3k_AACGCAACAAGTAG-1	3k	-6.1192	4.27778	CD4+ T mem	2	-2.94054	-2.94054	CD4+ T mem	2
3k_AACGCATGACCCAA-1	3k	-7.05348	5.09224	CD4+ T mem	2	-2.46625	-2.46625	CD4+ T mem	2
3k_AACGCATGCCTTCG-1	3k	-1.93033	8.28885	CD8+ T naive	5	-5.5116	-5.5116	CD8+ T naive	5
3k_AACGCATGTACTTC-1	3k	-6.41709	5.75034	CD4+ T mem	2	-1.10964	-1.10964	CD4+ T mem	2
3k_AACGCCCTCGGGAA-1	3k	-6.67217	5.58574	CD4+ T mem	2	-0.949835	-0.949835	CD4+ T mem	2
3k_AACGCCCTCGTACA-1	3k	-3.87288	-5.01026	Natural killer cell	6	7.84626	7.84626	Natural killer cell	7
3k_AACGCCCTGGCATT-1	3k	-4.6209	4.29802	CD4+ T naive	1	-4.07532	-4.07532	CD4+ T mem	2
3k_AACGTCGAGTATCG-1	3k	-3.33497	-4.9377	Natural killer cell	6	7.78982	7.78982	Natural killer cell	7
3k_AACGTGTGAAAGCA-1	3k	-1.50639	6.3459	CD4+ T naive	17	-5.15999	-5.15999	CD4+ T mem	2
3k_AACGTGTGGCGGAA-1	3k	-3.38055	-11.6708	B cells	8	11.0552	11.0552	B cells	6
3k_AACGTGTGTCCAAG-1	3k	-4.26238	3.60171	CD4+ T mem	2	-5.39461	-5.39461	CD4+ T naive	1
3k_AACGTGTGTGCTTT-1	3k	-6.02209	3.74269	CD4+ T mem	2	-3.68721	-3.68721	CD4+ T mem	2
3k_AACTACCTTAGAGA-1	3k	-2.34661	5.21534	CD4+ T naive	1	-6.97061	-6.97061	CD4+ T naive	1
3k_AACTCACTCAAGCT-1	3k	8.06037	-3.64893	CD14+ monocyte	0	-0.0507804	-0.0507804	CD14+ monocyte	0
3k_AACTCACTTGGAGG-1	3k	10.1298	-2.93858	CD14+ monocyte	0	-0.681411	-0.681411	CD14+ monocyte	0
3k_AACTCGGAAAGTGA-1	3k	-8.55539	0.687943	Cytotoxic T cell	7	1.69415	1.69415	Cytotoxic T cell	9
3k_AACTCGGAAGGTCT-1	3k	10.439	-0.14251	CD14+ monocyte	0	-0.855732	-0.855732	CD14+ monocyte	0
3k_AACTCTTGCAGGAG-1	3k	-4.80878	4.93158	CD4+ T mem	2	-3.88965	-3.88965	CD4+ T mem	2
3k_AACTGTCTCCCTTG-1	3k	10.0342	-2.58502	CD14+ monocyte	0	-1.01037	-1.01037	CD14+ monocyte	0
3k_AACTTGCTACGCTA-1	3k	-3.9711	-11.76	B cells	8	9.28753	9.28753	B cells	6
3k_AACTTGCTGGGACA-1	3k	-2.48812	5.047	CD4+ T naive	1	-7.76724	-7.76724	CD4+ T naive	1
3k_AAGAAGACGTAGGG-1	3k	-0.704695	-12.1651	B cells	3	13.4316	13.4316	B cells	3
3k_AAGACAGAAGTCTG-1	3k	0.411139	-12.6534	B cells	3	12.2953	12.2953	B cells	3
3k_AAGACAGAGGATCT-1	3k	-0.942872	5.76329	CD4+ T naive	1	-7.85275	-7.85275	CD4+ T naive	1
3k_AAGACAGATTACCT-1	3k	10.3964	-1.03457	CD14+ monocyte	0	-1.13096	-1.13096	CD14+ monocyte	0
3k_AAGAGATGGGTAGG-1	3k	0.402108	-11.6127	B cells	3	12.434	12.434	B cells	3
3k_AAGATGGAGAACTC-1	3k	8.59105	0.713155	CD14+ monocyte	0	0.291299	0.291299	CD14+ monocyte	0
3k_AAGATGGAGATAAG-1	3k	8.07773	0.175984	CD14+ monocyte	0	-0.812567	-0.812567	CD14+ monocyte	0
3k_AAGATTACAACCTG-1	3k	-3.26831	3.735	CD4+ T naive	1	-5.83928	-5.83928	CD4+ T naive	1
3k_AAGATTACAGATCC-1	3k	8.4837	-1.19426	CD14+ monocyte	0	-0.0594675	-0.0594675	CD14+ monocyte	0
3k_AAGATTACCCGTTC-1	3k	8.91353	-0.142337	CD14+ monocyte	0	-0.336387	-0.336387	CD14+ monocyte	0
3k_AAGATTACCGCCTT-1	3k	5.36492	-2.82172	Dendritic cells	10	4.77472	4.77472	Dendritic cells	10
3k_AAGATTACCTCAAG-1	3k	-3.99149	-5.30019	Natural killer cell	6	7.66159	7.66159	Natural killer cell	7
3k_AAGCAAGAGCGAGA-1	3k	-2.48982	8.21481	CD8+ T naive	5	-3.8777	-3.8777	CD8+ T mem	4
3k_AAGCAAGAGCTTAG-1	3k	-5.43374	-1.69544	CD8+ T mem	4	1.40488	1.40488	CD8+ T mem	4
3k_AAGCAAGAGGTGTT-1	3k	-5.40361	-5.26731	Natural killer cell	6	7.93609	7.93609	Natural killer cell	7
3k_AAGCACTGAGCAAA-1	3k	-3.93155	-11.9812	B cells	8	9.97817	9.97817	B cells	6
3k_AAGCACTGGTTCTT-1	3k	-1.63651	-12.0067	B cells	3	14.0404	14.0404	B cells	3
3k_AAGCCAACGTGTTG-1	3k	-2.31103	7.42425	CD8+ T naive	5	-6.33415	-6.33415	CD8+ T naive	5
3k_AAGCCATGAACTGC-1	3k	4.59399	-3.7331	Dendritic cells	10	5.29374	5.29374	Dendritic cells	10
3k_AAGCCATGACACGT-1	3k	9.48251	-0.0966688	CD14+ monocyte	0	-0.895159	-0.895159	CD14+ monocyte	0
3k_AAGCCATGCGTGAT-1	3k	-2.2492	5.74154	CD4+ T naive	1	-7.16537	-7.16537	CD4+ T naive	1
3k_AAGCCTGACATGCA-1	3k	-4.71455	3.96087	CD4+ T mem	2	-2.11774	-2.11774	CD4+ T mem	2
3k_AAGCGACTCCTCAC-1	3k	6.89771	3.00481	CD16+ monocyte	9	-1.07936	-1.07936	CD16+ monocyte	8
3k_AAGCGACTGTGTCA-1	3k	-1.84936	7.46287	CD8+ T naive	5	-6.57412	-6.57412	CD8+ T naive	5
3k_AAGCGACTTACAGC-1	3k	0.81275	-11.6152	B cells	3	12.9311	12.9311	B cells	3
3k_AAGCGACTTTGACG-1	3k	6.44366	4.07738	CD16+ monocyte	9	-2.88653	-2.88653	CD16+ monocyte	8
3k_AAGCGTACGTCTTT-1	3k	-1.63147	7.43876	CD8+ T naive	5	-4.98661	-4.98661	CD8+ T mem	5
3k_AAGGCTTGCGAACT-1	3k	-5.57336	-1.15369	CD8+ T mem	4	0.375061	0.375061	CD8+ T mem	4
3k_AAGGTCACGGTTAC-1	3k	11.0991	-0.827041	CD14+ monocyte	0	-1.57422	-1.57422	CD14+ monocyte	0
3k_AAGGTCACTGTTTC-1	3k	-0.750608	-10.292	B cells	13	12.6954	12.6954	B cells	3
3k_AAGGTCACTTCCCG-1	3k	-8.52935	1.37674	Cytotoxic T cell	7	2.09634	2.09634	Cytotoxic T cell	9
3k_AAGGTCTGACAGTC-1	3k	-1.06527	5.25072	CD4+ T naive	1	-7.81685	-7.81685	CD4+ T naive	1
3k_AAGTAACTCTGAAC-1	3k	9.90932	-1.52239	CD14+ monocyte	0	-0.591026	-0.591026	CD14+ monocyte	0
3k_AAGTAGGATACAGC-1	3k	-4.44711	-5.39113	Natural killer cell	6	7.64129	7.64129	Natural killer cell	7
3k_AAGTATACCGAACT-1	3k	-3.79268	4.61502	CD4+ T naive	1	-3.85383	-3.85383	CD4+ T mem	2
3k_AAGTCCGACTTGTT-1	3k	-0.595121	6.57794	CD4+ T naive	1	-7.1932	-7.1932	CD4+ T naive	1
3k_AAGTCCGATAGAAG-1	3k	-1.94165	8.46673	CD8+ T naive	5	-5.88763	-5.88763	CD8+ T naive	5
3k_AAGTCTCTAGTCGT-1	3k	-2.84239	6.22776	CD4+ T naive	1	-8.006	-8.006	CD4+ T naive	1
3k_AAGTCTCTCGGAGA-1	3k	-5.58159	0.325448	CD8+ T mem	4	0.239077	0.239077	CD8+ T mem	4
3k_AAGTGGCTTGGAGG-1	3k	0.578357	-10.8872	B cells	3	13.1964	13.1964	B cells	3
3k_AAGTTCCTCATTCT-1	3k	7.01613	2.95995	CD16+ monocyte	9	-1.58417	-1.58417	CD16+ monocyte	8
3k_AAGTTCCTTCTTAC-1	3k	-6.02579	2.04584	CD8+ T mem	4	-5.26926	-5.26926	CD8+ T naive	5
3k_AATAAGCTCGAATC-1	3k	-5.21757	5.66928	CD4+ T mem	2	-3.60299	-3.60299	CD4+ T mem	2
3k_AATAAGCTCGTTGA-1	3k	-1.74552	5.45112	CD4+ T naive	1	-7.57335	-7.57335	CD4+ T naive	1
3k_AATACCCTGGACGA-1	3k	0.827711	-11.2702	B cells	3	13.2008	13.2008	B cells	3
3k_AATACCCTGGCATT-1	3k	-3.43324	7.41144	CD8+ T naive	5	-6.71865	-6.71865	CD8+ T naive	5
3k_AATACTGAAAGGGC-1	3k	-4.44379	-5.02901	Natural killer cell	6	6.89855	6.89855	Natural killer cell	7
3k_AATACTGAATTGGC-1	3k	-3.53997	-5.09297	Natural killer cell	6	8.00901	8.00901	Natural killer cell	7
3k_AATAGGGAACCCTC-1	3k	-3.08229	-11.4087	B cells	8	11.1931	11.1931	B cells	6
3k_AATAGGGAGAATGA-1	3k	-5.71665	-0.839714	CD8+ T mem	4	0.0500992	0.0500992	CD8+ T mem	4
3k_AATCAAACTATCGG-1	3k	-1.64266	3.91633	CD8+ T mem	4	-0.374085	-0.374085	CD8+ T mem	4
3k_AATCCGGAATGCTG-1	3k	-4.31175	-11.4861	B cells	8	9.6911	9.6911	B cells	6
3k_AATCCTACCGGTAT-1	3k	-2.40347	4.24959	CD4+ T naive	1	-7.57843	-7.57843	CD4+ T naive	1
3k_AATCCTTGACGGGA-1	3k	9.43797	-0.441205	CD14+ monocyte	0	0.131754	0.131754	CD14+ monocyte	0
3k_AATCCTTGGTGAGG-1	3k	-3.22366	-4.71029	Natural killer cell	6	8.04099	8.04099	Natural killer cell	7
3k_AATCGGTGGAACTC-1	3k	-7.47417	-0.171252	Cytotoxic T cell	7	3.94691	3.94691	Cytotoxic T cell	11
3k_AATCGGTGTGCTTT-1	3k	-1.87309	7.17402	CD8+ T naive	5	-7.51356	-7.51356	CD4+ T naive	1
3k_AATCTAGAAAAGTG-1	3k	-6.59096	4.6718	CD4+ T mem	2	-1.13222	-1.13222	CD4+ T mem	2
3k_AATCTAGAATCGGT-1	3k	-2.17702	8.20563	CD8+ T naive	5	-5.93479	-5.93479	CD8+ T naive	5
3k_AATCTCACAGCCTA-1	3k	6.76384	-1.03075	CD14+ monocyte	0	0.876168	0.876168	CD14+ monocyte	0
3k_AATCTCACTCTAGG-1	3k	-2.25992	5.48876	CD4+ T naive	1	-6.19179	-6.19179	CD4+ T naive	1
3k_AATCTCTGAACAGA-1	3k	-1.68706	3.99593	CD4+ T naive	1	-8.39048	-8.39048	CD4+ T naive	1
3k_AATCTCTGCTTTAC-1	3k	-3.64295	-4.45444	Natural killer cell	6	7.99682	7.99682	Natural killer cell	7
3k_AATGATACACCAAC-1	3k	-5.47032	-1.84083	CD8+ T mem	4	0.846508	0.846508	CD8+ T mem	4
3k_AATGATACGGTCAT-1	3k	7.3696	-2.56507	CD14+ monocyte	0	1.21238	1.21238	CD14+ monocyte	0
3k_AATGCGTGACACCA-1	3k	-2.92112	-11.59	B cells	8	10.5537	10.5537	B cells	6
3k_AATGCGTGGACGGA-1	3k	5.60572	-2.72702	Dendritic cells	10	4.1307	4.1307	Dendritic cells	10
3k_AATGCGTGGCTATG-1	3k	-0.0695732	-10.9304	B cells	3	12.8279	12.8279	B cells	3
3k_AATGGAGAATCGTG-1	3k	10.4233	-2.43646	CD14+ monocyte	0	-0.596524	-0.596524	CD14+ monocyte	0
3k_AATGGAGATCCTTA-1	3k	-6.58468	2.49699	CD4+ T mem	2	-1.83571	-1.83571	CD4+ T mem	2
3k_AATGGCTGACACCA-1	3k	-1.02589	-12.0225	B cells	3	13.958	13.958	B cells	3
3k_AATGGCTGCGTGAT-1	3k	-5.49576	4.86468	CD4+ T mem	2	-5.33689	-5.33689	CD4+ T mem	1
3k_AATGGCTGTAAAGG-1	3k	-7.93719	1.5591	Cytotoxic T cell	7	1.91054	1.91054	Cytotoxic T cell	9
3k_AATGGCTGTACTCT-1	3k	-5.19997	1.01527	CD8+ T mem	4	-1.26981	-1.26981	CD8+ T mem	4
3k_AATGGCTGTGAAGA-1	3k	-4.03327	6.62039	CD8+ T naive	5	-7.84042	-7.84042	CD4+ T naive	1
3k_AATGTAACGGTGGA-1	3k	-1.81935	5.35124	CD4+ T naive	1	-7.29571	-7.29571	CD4+ T naive	1
3k_AATGTAACGTTTGG-1	3k	-5.92084	2.02189	CD8+ T mem	4	-3.14646	-3.14646	CD4+ T mem	2
3k_AATGTCCTCTTCTA-1	3k	-6.12293	5.54367	CD4+ T mem	2	-2.02778	-2.02778	CD4+ T mem	2
3k_AATGTTGACAGTCA-1	3k	-5.8699	7.50116	CD4+ T mem	12	-2.37336	-2.37336	CD4+ T mem	2
3k_AATGTTGAGTTGAC-1	3k	8.66032	-3.30693	CD14+ monocyte	0	0.157816	0.157816	CD14+ monocyte	0
3k_AATGTTGATCTACT-1	3k	-6.72309	5.55376	CD4+ T mem	2	-1.61921	-1.61921	CD4+ T mem	2
3k_AATTACGAATTCCT-1	3k	5.29452	-2.92121	Dendritic cells	10	4.39471	4.39471	Dendritic cells	10
3k_AATTACGACTTCTA-1	3k	-1.83572	6.62753	CD4+ T naive	1	-8.07129	-8.07129	CD4+ T naive	1
3k_AATTACGAGTAGCT-1	3k	-8.24102	1.10822	Cytotoxic T cell	7	2.20569	2.20569	Cytotoxic T cell	9
3k_AATTACGAGTGAGG-1	3k	-5.79078	7.67296	CD4+ T mem	12	-3.14878	-3.14878	CD4+ T mem	2
3k_AATTACGATTGGCA-1	3k	0.343216	-12.0385	B cells	3	13.112	13.112	B cells	3
3k_AATTCCTGCTCAGA-1	3k	0.707823	-11.7717	B cells	3	13.3981	13.3981	B cells	3
3k_AATTGATGTCGCAA-1	3k	6.41154	4.50619	CD16+ monocyte	9	-3.95451	-3.95451	CD16+ monocyte	8
3k_AATTGTGACTTGGA-1	3k	0.0662575	-11.3112	B cells	3	12.762	12.762	B cells	3
3k_ACAAAGGAGGGTGA-1	3k	-3.25787	3.65417	CD4+ T naive	1	-5.73796	-5.73796	CD4+ T naive	1
3k_ACAAATTGATTCTC-1	3k	6.48942	3.41516	CD16+ monocyte	9	-1.56334	-1.56334	CD16+ monocyte	8
3k_ACAAATTGTTGCGA-1	3k	-4.67346	-5.26642	Natural killer cell	6	7.63949	7.63949	Natural killer cell	7
3k_ACAACCGAGGGATG-1	3k	-5.49174	-5.34894	Natural killer cell	6	6.27349	6.27349	Natural killer cell	7
3k_ACAACCGAGTTACG-1	3k	-4.85113	6.89241	CD8+ T naive	5	-3.60597	-3.60597	CD4+ T mem	2
3k_ACAAGAGAAGTCGT-1	3k	7.4562	-1.51077	CD14+ monocyte	0	0.593344	0.593344	CD14+ monocyte	0
3k_ACAAGAGAGTTGAC-1	3k	0.531827	-11.4806	B cells	3	13.3569	13.3569	B cells	3
3k_ACAATCCTAACCGT-1	3k	-4.60859	2.93263	CD4+ T naive	17	-4.28659	-4.28659	CD4+ T mem	16
3k_ACAATCCTTAGCGT-1	3k	-0.904013	-10.473	B cells	13	13.6358	13.6358	B cells	3
3k_ACAATTGACTGACA-1	3k	-5.46365	-1.96237	CD8+ T mem	4	1.77501	1.77501	CD8+ T mem	4
3k_ACAATTGATGACTG-1	3k	-4.60691	-4.64554	Natural killer cell	6	7.84501	7.84501	Natural killer cell	7
3k_ACACAGACCATACG-1	3k	-5.47176	-0.274777	CD8+ T mem	4	0.862389	0.862389	CD8+ T mem	4
3k_ACACCAGAGGGCAA-1	3k	-5.65482	0.240881	CD8+ T mem	4	-1.13851	-1.13851	CD8+ T mem	4
3k_ACACCCTGGTGTTG-1	3k	-4.38922	-3.50672	Natural killer cell	6	7.78462	7.78462	Natural killer cell	7
3k_ACACGAACAGTTCG-1	3k	-4.29437	4.0885	CD4+ T mem	2	-3.39873	-3.39873	CD4+ T mem	2
3k_ACACGATGACGCAT-1	3k	-8.62824	0.817943	Cytotoxic T cell	7	1.85447	1.85447	Cytotoxic T cell	9
3k_ACACGATGATGTGC-1	3k	8.33225	0.115629	CD14+ monocyte	0	0.00447162	0.00447162	CD14+ monocyte	0
3k_ACACGATGTCGTAG-1	3k	-3.57981	0.338285	CD4+ T naive	11	-2.05657	-2.05657	CD4+ T mem	2
3k_ACACGATGTGGTCA-1	3k	-5.95797	0.363577	CD8+ T mem	4	-0.677989	-0.677989	CD8+ T mem	4
3k_ACAGACACGGCATT-1	3k	-5.79888	7.48444	CD4+ T mem	12	-2.11602	-2.11602	CD8+ T mem	4
3k_ACAGACACGTTGTG-1	3k	-4.51836	4.93399	CD4+ T mem	2	-4.12586	-4.12586	CD4+ T mem	2
3k_ACAGCAACCTCAAG-1	3k	6.40356	4.53757	CD16+ monocyte	9	-4.0762	-4.0762	CD16+ monocyte	8
3k_ACAGGTACCCCACT-1	3k	-3.81079	6.91489	CD8+ T naive	5	-7.76926	-7.76926	CD4+ T naive	1
3k_ACAGGTACGCTGTA-1	3k	-8.22455	1.10327	Cytotoxic T cell	7	2.03208	2.03208	Cytotoxic T cell	9
3k_ACAGGTACTGGTGT-1	3k	-3.23534	-5.10613	Natural killer cell	6	8.38116	8.38116	Natural killer cell	7
3k_ACAGTCGACCGATA-1	3k	-6.27548	0.956781	CD8+ T mem	4	-0.276923	-0.276923	CD8+ T mem	4
3k_ACAGTGACTCACCC-1	3k	-5.57011	2.29268	CD4+ T naive	1	-2.38661	-2.38661	CD8+ T mem	4
3k_ACAGTGACTCTATC-1	3k	-8.67657	0.970555	Cytotoxic T cell	7	1.9311	1.9311	Cytotoxic T cell	9
3k_ACAGTGTGTTGCGA-1	3k	8.11613	-3.11553	CD14+ monocyte	0	0.429683	0.429683	CD14+ monocyte	0
3k_ACATCACTCTACTT-1	3k	9.79982	-0.841415	CD14+ monocyte	0	-0.900422	-0.900422	CD14+ monocyte	0
3k_ACATGGTGAAGCCT-1	3k	-4.08713	6.59973	CD8+ T naive	5	-6.0533	-6.0533	CD4+ T naive	1
3k_ACATGGTGCAACCA-1	3k	-3.27762	-11.4006	B cells	8	11.3944	11.3944	B cells	6
3k_ACATGGTGCGAGTT-1	3k	-2.29714	4.97728	CD4+ T naive	1	-6.58375	-6.58375	CD4+ T naive	1
3k_ACATGGTGCGTTGA-1	3k	-7.67826	1.57381	Cytotoxic T cell	7	2.23922	2.23922	Cytotoxic T cell	9
3k_ACATTCTGGCATAC-1	3k	-3.10624	6.16206	CD4+ T naive	1	-7.0465	-7.0465	CD4+ T naive	1
3k_ACATTCTGGGAACG-1	3k	9.53767	-2.74682	CD14+ monocyte	0	0.111892	0.111892	CD14+ monocyte	0
3k_ACCAACGACATGCA-1	3k	-3.31019	5.07333	CD4+ T naive	1	-5.44719	-5.44719	CD4+ T naive	1
3k_ACCACAGAAAGTAG-1	3k	-3.91868	5.28891	CD4+ T naive	1	-3.7087	-3.7087	CD4+ T mem	2
3k_ACCACAGAGTTGGT-1	3k	-2.35363	5.41172	CD4+ T naive	1	-7.09753	-7.09753	CD4+ T naive	1
3k_ACCACCTGTGTGCA-1	3k	-4.51399	7.08241	CD8+ T naive	5	-7.56894	-7.56894	CD4+ T naive	1
3k_ACCACGCTACAGCT-1	3k	-2.62013	5.56418	CD4+ T naive	1	-7.25432	-7.25432	CD4+ T naive	1
3k_ACCACGCTACCCAA-1	3k	-5.44283	-0.220603	CD8+ T mem	4	-1.28159	-1.28159	CD8+ T mem	4
3k_ACCACGCTGCGAGA-1	3k	-3.69304	5.2739	CD4+ T naive	1	-4.34515	-4.34515	CD4+ T mem	2
3k_ACCACGCTGCTGTA-1	3k	-6.14391	2.12781	CD8+ T mem	4	-3.95567	-3.95567	CD8+ T mem	4
3k_ACCAGCCTGACAGG-1	3k	-4.09516	5.46286	CD4+ T mem	2	-3.33211	-3.33211	CD4+ T mem	2
3k_ACCAGTGAACGGTT-1	3k	-0.970192	-10.8601	B cells	13	13.9527	13.9527	B cells	3
3k_ACCAGTGAATACCG-1	3k	6.6701	2.69009	CD16+ monocyte	9	-2.3375	-2.3375	CD16+ monocyte	8
3k_ACCAGTGAGGGATG-1	3k	-2.85543	7.42747	CD4+ T naive	1	-6.55703	-6.55703	CD8+ T naive	5
3k_ACCATTACCTTCTA-1	3k	-2.45619	5.53582	CD4+ T naive	1	-6.19871	-6.19871	CD4+ T naive	1
3k_ACCATTACGAGATA-1	3k	-4.97312	2.8247	CD4+ T naive	17	-4.31063	-4.31063	CD4+ T mem	16
3k_ACCATTTGTCATTC-1	3k	-4.48481	6.91273	CD8+ T naive	5	-7.15954	-7.15954	CD4+ T mem	1
3k_ACCCAAGAACTGTG-1	3k	-4.56173	-1.02385	CD8+ T mem	4	0.964553	0.964553	CD8+ T mem	4
3k_ACCCAAGAATTCCT-1	3k	6.11746	4.47258	CD16+ monocyte	9	0.0408757	0.0408757	Megakaryocyte	12
3k_ACCCAAGAGGACAG-1	3k	-6.50072	6.24008	CD4+ T mem	2	-0.902286	-0.902286	CD4+ T mem	2
3k_ACCCAAGATTCACT-1	3k	-1.13153	-10.5933	B cells	13	12.0191	12.0191	B cells	3
3k_ACCCACTGTCGTAG-1	3k	7.4085	-2.60999	CD14+ monocyte	0	1.28822	1.28822	CD14+ monocyte	0
3k_ACCCAGCTCAGAAA-1	3k	-6.14222	5.1927	CD4+ T mem	2	-2.66763	-2.66763	CD4+ T mem	2
3k_ACCCAGCTGTTAGC-1	3k	7.66211	-2.78969	CD14+ monocyte	0	0.586765	0.586765	CD14+ monocyte	0
3k_ACCCAGCTTGCTTT-1	3k	-1.98469	6.30865	CD4+ T naive	1	-7.0799	-7.0799	CD4+ T naive	1
3k_ACCCGTTGATGACC-1	3k	-0.121593	-11.165	B cells	3	12.6778	12.6778	B cells	3
3k_ACCCGTTGCTGCAA-1	3k	-4.26413	3.12375	CD4+ T naive	1	-6.03285	-6.03285	CD4+ T naive	1
3k_ACCCGTTGCTTCTA-1	3k	5.38819	-9.28457	Plasmacytoid dendritic cells	14	9.75432	9.75432	Plasmacytoid dendritic cells	13
3k_ACCCTCGACCTATT-1	3k	-7.24179	4.55278	CD4+ T mem	2	-3.63392	-3.63392	CD4+ T mem	16
3k_ACCCTCGATAAGGA-1	3k	8.49997	-0.0341311	CD14+ monocyte	0	-0.581595	-0.581595	CD14+ monocyte	0
3k_ACCCTCGATCAAGC-1	3k	7.22445	2.58257	CD14+ monocyte	0	-1.32678	-1.32678	CD16+ monocyte	8
3k_ACCGTGCTACCAGT-1	3k	-4.49405	4.11009	CD4+ T mem	2	-3.85979	-3.85979	CD4+ T mem	2
3k_ACCGTGCTGGAACG-1	3k	-3.765	-12.0489	B cells	8	9.84763	9.84763	B cells	6
3k_ACCTATTGTGCCCT-1	3k	6.43676	3.98272	CD16+ monocyte	9	-3.17348	-3.17348	CD16+ monocyte	8
3k_ACCTCCGAGTCCTC-1	3k	-6.12015	5.00182	CD4+ T mem	2	-2.29411	-2.29411	CD4+ T mem	2
3k_ACCTCCGATATGCG-1	3k	-3.24991	5.07249	CD4+ T naive	1	-6.13689	-6.13689	CD4+ T naive	1
3k_ACCTCCGATGCTGA-1	3k	-4.24214	6.49746	CD8+ T naive	5	-6.90896	-6.90896	CD4+ T naive	1
3k_ACCTCGTGAACCAC-1	3k	-8.35647	1.18049	Cytotoxic T cell	7	1.62178	1.62178	Cytotoxic T cell	9
3k_ACCTGAGATATCGG-1	3k	3.12679	-0.730757	Megakaryocyte	15	1.28497	1.28497	Megakaryocyte	12
3k_ACCTGGCTAAGTAG-1	3k	-3.41454	-4.54321	Natural killer cell	6	8.28853	8.28853	Natural killer cell	7
3k_ACCTTTGACTCCCA-1	3k	7.27073	-0.164376	CD14+ monocyte	0	0.266157	0.266157	CD14+ monocyte	0
3k_ACCTTTGAGGAACG-1	3k	6.76401	-1.45046	CD14+ monocyte	0	1.14925	1.14925	CD14+ monocyte	0
3k_ACCTTTGAGGAAGC-1	3k	7.56062	0.73068	CD14+ monocyte	0	0.565498	0.565498	CD14+ monocyte	0
3k_ACGAACACCTTGTT-1	3k	-5.61723	-1.34048	CD8+ T mem	4	2.31374	2.31374	CD8+ T mem	4
3k_ACGAACTGGCTATG-1	3k	3.00791	-0.732581	Megakaryocyte	15	1.3198	1.3198	Megakaryocyte	12
3k_ACGAAGCTCTGAGT-1	3k	-3.56611	-11.1452	B cells	8	10.5616	10.5616	B cells	6
3k_ACGACCCTATCTCT-1	3k	6.91726	1.17205	CD14+ monocyte	0	-0.802737	-0.802737	CD16+ monocyte	8
3k_ACGACCCTGATGAA-1	3k	-4.37597	3.83172	CD4+ T mem	2	-3.51304	-3.51304	CD8+ T mem	4
3k_ACGACCCTTGACAC-1	3k	-2.63472	-12.5774	B cells	8	9.56768	9.56768	B cells	6
3k_ACGACCCTTGACCA-1	3k	-1.75261	5.74027	CD4+ T naive	1	-8.30994	-8.30994	CD4+ T naive	1
3k_ACGAGGGACAGGAG-1	3k	4.66429	-3.62028	Dendritic cells	10	5.09089	5.09089	Dendritic cells	10
3k_ACGAGGGACGAACT-1	3k	-1.69575	3.42528	CD4+ T naive	1	-6.79893	-6.79893	CD4+ T naive	1
3k_ACGAGGGATGTAGC-1	3k	-6.77953	5.77671	CD4+ T mem	2	-2.352	-2.352	CD4+ T mem	2
3k_ACGAGTACCCTAAG-1	3k	0.924958	-12.0879	B cells	3	13.8481	13.8481	B cells	3
3k_ACGAGTACGAATCC-1	3k	0.34995	-11.4094	B cells	3	13.0022	13.0022	B cells	3
3k_ACGATCGAGGACTT-1	3k	-6.09453	-5.22432	Natural killer cell	6	5.98303	5.98303	Natural killer cell	7
3k_ACGATCGAGTCACA-1	3k	9.77626	-2.48207	CD14+ monocyte	0	-0.00823937	-0.00823937	CD14+ monocyte	0
3k_ACGATGACAATGCC-1	3k	-5.74572	5.2471	CD4+ T mem	2	-4.01041	-4.01041	CD4+ T mem	2
3k_ACGATGACTGGTCA-1	3k	-4.77982	2.87388	CD4+ T naive	17	-1.41362	-1.41362	CD4+ T mem	2
3k_ACGATTCTACGGGA-1	3k	-5.42249	0.670663	CD8+ T mem	4	-1.42037	-1.42037	CD8+ T mem	4
3k_ACGCAATGGTTCAG-1	3k	-3.8797	-4.11858	Natural killer cell	6	7.77066	7.77066	Natural killer cell	7
3k_ACGCACCTGTTAGC-1	3k	0.242266	-12.2279	B cells	3	12.1515	12.1515	B cells	3
3k_ACGCCGGAAACCAC-1	3k	9.69201	-0.227979	CD14+ monocyte	0	0.155999	0.155999	CD14+ monocyte	0
3k_ACGCCGGAAAGCCT-1	3k	-2.59688	4.46524	CD4+ T naive	1	-7.26327	-7.26327	CD4+ T naive	1
3k_ACGCCGGAAATGCC-1	3k	-0.682474	6.45751	CD4+ T naive	1	-7.21763	-7.21763	CD4+ T naive	1
3k_ACGCCTTGCTCCCA-1	3k	6.26643	4.13704	CD16+ monocyte	9	-3.09436	-3.09436	CD16+ monocyte	8
3k_ACGCGGTGGCGAGA-1	3k	-3.67617	6.69413	CD8+ T naive	5	-7.48254	-7.48254	CD4+ T naive	1
3k_ACGCGGTGTGTGGT-1	3k	-2.8672	-11.4566	B cells	8	10.8902	10.8902	B cells	6
3k_ACGCGGTGTTTGCT-1	3k	-5.58465	-1.5873	CD8+ T mem	4	1.50291	1.50291	CD8+ T mem	4
3k_ACGCTCACAGTACC-1	3k	-5.05545	8.06302	CD4+ T mem	12	-8.52719	-8.52719	CD4+ T naive	1
3k_ACGCTCACCCTTGC-1	3k	-1.87599	5.5137	CD4+ T naive	1	-7.20424	-7.20424	CD4+ T naive	1
3k_ACGCTGCTGTTCTT-1	3k	-3.1206	-4.96936	Natural killer cell	6	8.22786	8.22786	Natural killer cell	7
3k_ACGGAACTCAGATC-1	3k	-4.39357	-5.4122	Natural killer cell	6	8.30859	8.30859	Natural killer cell	7
3k_ACGGAACTGTCGTA-1	3k	6.76126	3.21571	CD16+ monocyte	9	-2.15725	-2.15725	CD16+ monocyte	8
3k_ACGGAGGACTCTTA-1	3k	8.97443	-0.268946	CD14+ monocyte	0	-0.787303	-0.787303	CD14+ monocyte	0
3k_ACGGATTGGGAGGT-1	3k	1.16942	-11.3711	B cells	3	13.2964	13.2964	B cells	3
3k_ACGGATTGGTTAGC-1	3k	-2.76717	0.288897	CD4+ T naive	11	-2.87434	-2.87434	CD4+ T mem	2
3k_ACGGCTCTGAGCAG-1	3k	-6.55499	5.53789	CD4+ T mem	2	-1.82368	-1.82368	CD4+ T mem	2
3k_ACGGCTCTTGCACA-1	3k	-3.12852	3.99678	CD4+ T naive	1	-6.02364	-6.02364	CD4+ T naive	1
3k_ACGGTAACCGCTAA-1	3k	-7.14998	4.5716	CD4+ T mem	2	-2.8412	-2.8412	CD4+ T mem	2
3k_ACGGTAACCTTCGC-1	3k	-5.90236	-0.580656	CD8+ T mem	4	1.03019	1.03019	CD8+ T mem	4
3k_ACGGTAACTCGCAA-1	3k	-8.486	1.13537	Cytotoxic T cell	7	3.33101	3.33101	Cytotoxic T cell	11
3k_ACGGTATGAGTCGT-1	3k	10.1073	-1.48687	CD14+ monocyte	0	-1.18644	-1.18644	CD14+ monocyte	0
3k_ACGGTATGGGTATC-1	3k	-0.429328	-12.1471	B cells	3	12.8517	12.8517	B cells	3
3k_ACGGTATGGTTGTG-1	3k	0.294492	-11.8887	B cells	3	12.6569	12.6569	B cells	3
3k_ACGGTCCTAACGGG-1	3k	-5.51657	5.4184	CD8+ T naive	5	-3.44533	-3.44533	CD4+ T mem	2
3k_ACGGTCCTCGGGAA-1	3k	-6.7591	4.78523	CD4+ T mem	2	-2.06712	-2.06712	CD4+ T mem	2
3k_ACGTAGACAACCAC-1	3k	-3.70112	5.85148	CD4+ T naive	1	-7.19431	-7.19431	CD4+ T naive	1
3k_ACGTAGACTACAGC-1	3k	0.231244	-10.5804	B cells	3	13.2352	13.2352	B cells	3
3k_ACGTCAGAAACGAA-1	3k	-6.48405	5.9257	CD4+ T mem	2	-1.46094	-1.46094	CD4+ T mem	2
3k_ACGTCAGAGAGCTT-1	3k	9.23321	0.467506	CD14+ monocyte	0	-0.436019	-0.436019	CD14+ monocyte	0
3k_ACGTCAGAGGGATG-1	3k	-5.63388	4.31356	CD4+ T mem	2	-2.76573	-2.76573	CD4+ T mem	2
3k_ACGTCCTGATAAGG-1	3k	9.70031	-2.15596	CD14+ monocyte	0	-0.55996	-0.55996	CD14+ monocyte	0
3k_ACGTCCTGTGAACC-1	3k	6.85738	-0.98176	CD14+ monocyte	0	1.00941	1.00941	CD14+ monocyte	0
3k_ACGTCGCTCCTGAA-1	3k	-4.91573	-6.73314	Natural killer cell	6	3.4754	3.4754	Unassigned	14
3k_ACGTCGCTCTATTC-1	3k	7.03559	-1.74809	CD14+ monocyte	0	2.84744	2.84744	Dendritic cells	10
3k_ACGTCGCTTCTCAT-1	3k	-0.712019	-10.3132	B cells	13	13.1339	13.1339	B cells	3
3k_ACGTGATGCCATGA-1	3k	4.83622	-3.48675	Dendritic cells	10	4.81188	4.81188	Dendritic cells	10
3k_ACGTGATGGGTCTA-1	3k	-2.76983	7.51554	CD8+ T naive	5	-6.07166	-6.07166	CD8+ T naive	5
3k_ACGTGATGTAACCG-1	3k	6.46033	2.8316	CD16+ monocyte	9	-2.01348	-2.01348	CD16+ monocyte	8
3k_ACGTGATGTGACAC-1	3k	-4.24435	-5.40938	Natural killer cell	6	7.45402	7.45402	Natural killer cell	7
3k_ACGTGCCTCCGTAA-1	3k	-6.83034	4.32462	CD4+ T mem	2	-1.57557	-1.57557	CD4+ T mem	2
3k_ACGTGCCTTCTATC-1	3k	-5.70645	-1.34488	CD8+ T mem	4	0.907067	0.907067	CD8+ T mem	4
3k_ACGTTACTTTCCAT-1	3k	-4.63983	2.8656	CD4+ T naive	17	-4.98368	-4.98368	CD4+ T mem	16
3k_ACGTTGGAAAAGCA-1	3k	-3.83921	3.41672	CD4+ T mem	2	-5.92999	-5.92999	CD8+ T naive	1
3k_ACGTTGGAAACCTG-1	3k	-5.83409	-1.27675	CD8+ T mem	4	1.26089	1.26089	CD8+ T mem	4
3k_ACGTTGGACCGTAA-1	3k	8.37499	-1.29082	CD14+ monocyte	0	-0.769267	-0.769267	CD14+ monocyte	0
3k_ACGTTGGAGCCAAT-1	3k	-4.2621	-5.25869	Natural killer cell	6	8.06304	8.06304	Natural killer cell	7
3k_ACGTTGGATCAGGT-1	3k	6.81726	-0.677855	CD14+ monocyte	0	0.762536	0.762536	CD14+ monocyte	0
3k_ACGTTTACATCAGC-1	3k	-3.58003	7.27274	CD8+ T naive	5	-5.83869	-5.83869	CD8+ T naive	5
3k_ACTAAAACCCACAA-1	3k	-5.57532	0.598683	CD8+ T mem	4	-1.24524	-1.24524	CD8+ T mem	4
3k_ACTAAAACTCGACA-1	3k	10.2536	-2.27153	CD14+ monocyte	0	-1.03337	-1.03337	CD14+ monocyte	0
3k_ACTACGGAATTTCC-1	3k	-3.61614	3.91919	CD4+ T naive	1	-3.85716	-3.85716	CD4+ T mem	2
3k_ACTACGGACCTATT-1	3k	-4.21134	6.83902	CD8+ T naive	5	-6.93328	-6.93328	CD4+ T naive	1
3k_ACTACGGATCGCTC-1	3k	-2.91214	5.70006	CD4+ T naive	1	-6.54571	-6.54571	CD4+ T naive	1
3k_ACTACTACTAAGGA-1	3k	-2.38708	8.19735	CD8+ T naive	5	-6.06423	-6.06423	CD8+ T naive	5
3k_ACTAGGTGGAACCT-1	3k	-4.54926	6.01296	CD8+ T naive	5	-3.58148	-3.58148	CD4+ T mem	2
3k_ACTAGGTGGAACTC-1	3k	-2.40841	5.13602	CD4+ T naive	1	-8.36015	-8.36015	CD4+ T naive	1
3k_ACTATCACCTTGGA-1	3k	-6.32495	0.0783095	CD4+ T mem	12	-0.70428	-0.70428	CD8+ T mem	4
3k_ACTATCACTGCCAA-1	3k	-3.77852	6.83656	CD8+ T naive	5	-7.95418	-7.95418	CD4+ T naive	1
3k_ACTCAGGACTGAAC-1	3k	-3.64431	6.7399	CD8+ T naive	5	-7.04869	-7.04869	CD4+ T naive	1
3k_ACTCAGGATCTATC-1	3k	-0.94907	-10.4437	B cells	13	13.5297	13.5297	B cells	3
3k_ACTCCTCTCAACTG-1	3k	-7.16256	4.61907	CD4+ T mem	2	-1.89907	-1.89907	CD4+ T mem	2
3k_ACTCGCACGAAAGT-1	3k	7.13566	-2.24426	CD14+ monocyte	0	1.35042	1.35042	CD14+ monocyte	0
3k_ACTCGCACTACGAC-1	3k	8.86282	-0.661392	CD14+ monocyte	0	-0.425756	-0.425756	CD14+ monocyte	0
3k_ACTCTCCTGCATAC-1	3k	1.8093	-5.15961	Unassigned	18	-11.8359	-11.8359	Unassigned	17
3k_ACTCTCCTGTTTGG-1	3k	-2.51395	6.10091	CD4+ T naive	1	-6.70213	-6.70213	CD4+ T naive	1
3k_ACTGAGACAACCAC-1	3k	-8.68042	0.796581	Cytotoxic T cell	7	1.50385	1.50385	Cytotoxic T cell	9
3k_ACTGAGACCCATAG-1	3k	6.61222	3.46825	CD16+ monocyte	9	-2.64049	-2.64049	CD16+ monocyte	8
3k_ACTGAGACGTTGGT-1	3k	-3.17757	-11.4527	B cells	8	11.2708	11.2708	B cells	6
3k_ACTGCCACACACGT-1	3k	-6.31759	0.929489	CD8+ T mem	4	-0.951859	-0.951859	CD8+ T mem	4
3k_ACTGCCACTCCGTC-1	3k	-3.83533	-5.04502	Natural killer cell	6	7.77128	7.77128	Natural killer cell	7
3k_ACTGGCCTTCAGTG-1	3k	-3.94876	-5.11852	Natural killer cell	6	8.20487	8.20487	Natural killer cell	7
3k_ACTGTGGACGTGTA-1	3k	-5.63266	-2.10716	B cells	8	11.7525	11.7525	B cells	6
3k_ACTGTGGATCTAGG-1	3k	-1.01901	-11.9986	B cells	8	12.9927	12.9927	B cells	3
3k_ACTGTTACCCACAA-1	3k	11.0698	-1.02671	CD14+ monocyte	0	0.504016	0.504016	CD14+ monocyte	0
3k_ACTGTTACTGCAGT-1	3k	-1.91228	7.72509	CD8+ T naive	5	-6.48424	-6.48424	CD8+ T naive	5
3k_ACTTAAGAACCACA-1	3k	-3.85756	7.33405	CD8+ T naive	5	-6.35105	-6.35105	CD8+ T naive	5
3k_ACTTAAGACCACAA-1	3k	-2.50557	3.00941	CD8+ T mem	4	-1.85756	-1.85756	CD8+ T mem	4
3k_ACTTAAGATTACTC-1	3k	5.6914	-2.53409	Dendritic cells	10	4.29552	4.29552	Dendritic cells	10
3k_ACTTAGCTGCGTAT-1	3k	6.37744	4.7035	CD16+ monocyte	9	-4.07867	-4.07867	CD16+ monocyte	8
3k_ACTTAGCTGGGAGT-1	3k	-5.70411	7.8815	CD4+ T mem	12	-1.87286	-1.87286	CD4+ T mem	2
3k_ACTTCAACAAGCAA-1	3k	-6.95732	2.75966	CD4+ T mem	2	-1.31563	-1.31563	CD4+ T mem	2
3k_ACTTCAACGTAGGG-1	3k	-3.5159	-4.93374	Natural killer cell	6	8.14188	8.14188	Natural killer cell	7
3k_ACTTCCCTTTCCGC-1	3k	-1.33781	6.57476	CD4+ T naive	1	-6.12076	-6.12076	CD4+ T naive	1
3k_ACTTCTGACATGCA-1	3k	0.633998	-12.21	B cells	3	12.8387	12.8387	B cells	3
3k_ACTTGACTCCACAA-1	3k	-2.45441	-11.0147	B cells	8	11.2915	11.2915	B cells	6
3k_ACTTGGGAGAAAGT-1	3k	7.18421	-2.24537	CD14+ monocyte	0	1.26968	1.26968	CD14+ monocyte	0
3k_ACTTGGGAGGTTTG-1	3k	-7.21166	4.00004	CD4+ T mem	2	-2.80227	-2.80227	CD4+ T mem	2
3k_ACTTGGGATTGACG-1	3k	7.63148	-0.8812	CD14+ monocyte	0	-0.139094	-0.139094	CD14+ monocyte	0
3k_ACTTGTACCCGAAT-1	3k	-1.91978	7.89431	CD8+ T naive	5	-5.71357	-5.71357	CD8+ T mem	5
3k_ACTTTGTGGAAAGT-1	3k	-1.71874	6.16109	CD4+ T naive	1	-7.35982	-7.35982	CD4+ T naive	1
3k_ACTTTGTGGATAGA-1	3k	7.2735	-0.536053	CD14+ monocyte	0	0.401268	0.401268	CD14+ monocyte	0
3k_AGAAACGAAAGTAG-1	3k	0.24957	-10.6109	B cells	3	12.7472	12.7472	B cells	3
3k_AGAAAGTGCGCAAT-1	3k	-0.712547	6.45548	CD4+ T naive	1	-7.21546	-7.21546	CD4+ T mem	1
3k_AGAAAGTGGGGATG-1	3k	10.3142	-0.260027	CD14+ monocyte	0	-1.58182	-1.58182	CD14+ monocyte	0
3k_AGAACAGAAATGCC-1	3k	-4.35695	-5.26592	Natural killer cell	6	7.60454	7.60454	Natural killer cell	7
3k_AGAACAGAGACAAA-1	3k	-6.57698	5.26631	CD4+ T mem	2	-2.7845	-2.7845	CD4+ T mem	2
3k_AGAACGCTTTGCTT-1	3k	-2.89329	3.54001	CD4+ T naive	1	-6.14709	-6.14709	CD4+ T naive	1
3k_AGAAGATGTGACTG-1	3k	-7.05653	4.97619	CD4+ T mem	2	-2.25008	-2.25008	CD4+ T mem	2
3k_AGAATGGAAGAAGT-1	3k	-5.81715	-0.935294	CD8+ T mem	4	0.537983	0.537983	CD8+ T mem	4
3k_AGAATTTGTAACCG-1	3k	-3.51038	4.85252	CD4+ T naive	1	-7.23685	-7.23685	CD4+ T naive	1
3k_AGACACACTGTAGC-1	3k	-1.98323	7.90287	CD8+ T naive	5	-5.55473	-5.55473	CD8+ T naive	5
3k_AGACACTGTCAAGC-1	3k	10.5197	-3.16471	CD14+ monocyte	0	-0.392369	-0.392369	CD14+ monocyte	0
3k_AGACCTGAAGTAGA-1	3k	8.94879	-1.74675	CD14+ monocyte	0	-0.181028	-0.181028	CD14+ monocyte	0
3k_AGACCTGACCAACA-1	3k	-3.28507	6.19186	CD4+ T naive	1	-6.09021	-6.09021	CD4+ T naive	1
3k_AGACCTGAGGAAGC-1	3k	-8.54345	1.13625	Cytotoxic T cell	7	2.03543	2.03543	Cytotoxic T cell	9
3k_AGACGTACAGAGGC-1	3k	-4.66286	2.92362	CD4+ T naive	17	-4.89543	-4.89543	CD4+ T mem	16
3k_AGACGTACCCCTAC-1	3k	0.0284442	-11.6103	B cells	3	12.8337	12.8337	B cells	3
3k_AGACGTACCTCTTA-1	3k	8.5234	-1.6004	CD14+ monocyte	0	0.527419	0.527419	CD14+ monocyte	0
3k_AGACGTACTCGTGA-1	3k	6.91798	3.09234	CD16+ monocyte	9	-0.937482	-0.937482	CD16+ monocyte	8
3k_AGACTGACCATCAG-1	3k	-5.79631	0.19187	CD8+ T mem	4	-0.349825	-0.349825	CD8+ T mem	4
3k_AGACTGACCCTTTA-1	3k	-1.94322	8.33864	CD8+ T naive	5	-5.76496	-5.76496	CD8+ T naive	5
3k_AGAGATGACAGTCA-1	3k	0.454912	-12.6605	B cells	3	12.1464	12.1464	B cells	3
3k_AGAGATGACTGAAC-1	3k	-1.58307	5.34715	CD4+ T naive	1	-7.50109	-7.50109	CD4+ T naive	1
3k_AGAGATGAGGTTTG-1	3k	9.63454	-1.09904	CD14+ monocyte	0	-0.0720162	-0.0720162	CD14+ monocyte	0
3k_AGAGATGATCTCGC-1	3k	-3.78414	-11.8614	B cells	8	8.58141	8.58141	B cells	6
3k_AGAGATGATTGTGG-1	3k	-5.19997	8.12264	CD4+ T mem	12	-4.8263	-4.8263	CD4+ T mem	2
3k_AGAGCGGAGGCAAG-1	3k	6.9204	0.106118	CD14+ monocyte	0	0.355016	0.355016	CD14+ monocyte	0
3k_AGAGGTCTACAGCT-1	3k	-7.98867	-6.88252	Unassigned	16	3.4208	3.4208	Unassigned	14
3k_AGAGTCTGGTCGTA-1	3k	6.49589	4.07785	CD16+ monocyte	9	-1.88242	-1.88242	CD16+ monocyte	8
3k_AGAGTGCTCAGCTA-1	3k	-3.91755	4.17044	CD8+ T naive	5	-5.76518	-5.76518	CD4+ T naive	1
3k_AGAGTGCTCGAATC-1	3k	-1.65174	5.16695	CD4+ T naive	1	-8.22743	-8.22743	CD4+ T naive	1
3k_AGAGTGCTGTCATG-1	3k	-6.21469	6.19346	CD4+ T mem	2	-3.27352	-3.27352	CD4+ T mem	2
3k_AGAGTGCTGTCCTC-1	3k	-8.12477	0.996427	Cytotoxic T cell	7	1.71967	1.71967	Cytotoxic T cell	9
3k_AGAGTGCTGTGTTG-1	3k	0.64874	-11.9467	B cells	3	13.739	13.739	B cells	3
3k_AGATATACCCGTAA-1	3k	-4.60554	-3.31504	Natural killer cell	6	8.13485	8.13485	Natural killer cell	7
3k_AGATATACGATGAA-1	3k	-5.27762	4.22922	CD4+ T mem	2	-2.28136	-2.28136	CD4+ T mem	2
3k_AGATATACTGTTCT-1	3k	-3.61215	-12.2014	B cells	8	8.60203	8.60203	B cells	6
3k_AGATATTGCCTACC-1	3k	-5.69431	0.771119	CD8+ T mem	4	-0.614017	-0.614017	CD8+ T mem	4
3k_AGATATTGGCCAAT-1	3k	7.07669	-1.99955	CD14+ monocyte	0	1.28827	1.28827	CD14+ monocyte	0
3k_AGATCGTGTCTGGA-1	3k	8.13816	-0.953885	CD14+ monocyte	0	-0.21314	-0.21314	CD14+ monocyte	0
3k_AGATCGTGTTTGTC-1	3k	0.719754	-11.591	B cells	3	13.3109	13.3109	B cells	3
3k_AGATCTCTATCACG-1	3k	1.03152	-11.2897	B cells	3	13.3632	13.3632	B cells	3
3k_AGATTAACGTTCTT-1	3k	6.64401	4.70342	CD16+ monocyte	9	-2.55267	-2.55267	CD16+ monocyte	8
3k_AGATTCCTATCGTG-1	3k	-2.85882	0.647598	CD4+ T mem	2	-3.53513	-3.53513	CD4+ T mem	2
3k_AGATTCCTCACTTT-1	3k	10.5918	-1.55033	CD14+ monocyte	0	-0.68995	-0.68995	CD14+ monocyte	0
3k_AGATTCCTGACGAG-1	3k	8.98525	-2.04737	CD14+ monocyte	0	-0.286771	-0.286771	CD14+ monocyte	0
3k_AGATTCCTGTTCAG-1	3k	-3.59346	-5.30909	Natural killer cell	6	7.93378	7.93378	Natural killer cell	7
3k_AGCAAAGATATGCG-1	3k	-5.17295	8.23013	CD4+ T mem	12	-7.61665	-7.61665	CD4+ T naive	1
3k_AGCACAACAGTCTG-1	3k	-3.53383	3.65579	CD4+ T naive	1	-5.55111	-5.55111	CD8+ T naive	5
3k_AGCACTGAGGGAGT-1	3k	-2.89133	4.23435	CD4+ T naive	1	-6.17707	-6.17707	CD4+ T naive	1
3k_AGCACTGATATGCG-1	3k	-4.57508	6.27449	CD8+ T naive	5	-2.60584	-2.60584	CD4+ T mem	2
3k_AGCACTGATGCTTT-1	3k	4.94603	-3.65758	Dendritic cells	10	4.9434	4.9434	Dendritic cells	10
3k_AGCACTGATTGCGA-1	3k	-2.15638	5.76972	CD4+ T naive	1	-5.8696	-5.8696	CD4+ T naive	1
3k_AGCATCGAAGATCC-1	3k	-5.90634	3.99976	CD4+ T mem	2	-2.94206	-2.94206	CD4+ T mem	2
3k_AGCATCGAAGGGTG-1	3k	-2.91698	-11.1882	B cells	8	9.82118	9.82118	B cells	6
3k_AGCATCGAGCTTCC-1	3k	9.00079	-3.27868	CD14+ monocyte	0	0.196691	0.196691	CD14+ monocyte	0
3k_AGCATCGAGTGAGG-1	3k	-5.9445	5.55652	CD4+ T mem	2	-2.84663	-2.84663	CD4+ T mem	2
3k_AGCATCGATAACCG-1	3k	8.6285	-2.14989	CD14+ monocyte	0	0.463807	0.463807	CD14+ monocyte	0
3k_AGCATGACGATGAA-1	3k	-6.48843	0.780606	CD8+ T mem	4	-1.27094	-1.27094	CD8+ T mem	4
3k_AGCCAATGGGGAGT-1	3k	6.70705	3.89955	CD16+ monocyte	9	-3.65113	-3.65113	CD16+ monocyte	8
3k_AGCCAATGTATCTC-1	3k	-4.91136	6.70367	CD8+ T naive	5	-5.43194	-5.43194	CD4+ T mem	2
3k_AGCCACCTGGATCT-1	3k	-5.88049	0.258696	CD8+ T mem	4	0.222704	0.222704	CD8+ T mem	4
3k_AGCCGGTGCCAATG-1	3k	-6.21761	5.88445	CD4+ T mem	2	-2.00879	-2.00879	CD4+ T mem	2
3k_AGCCGGTGTGTTTC-1	3k	-2.90207	4.11892	CD4+ T naive	1	-5.52773	-5.52773	CD4+ T naive	1
3k_AGCCGTCTCAATCG-1	3k	-2.76201	7.85837	CD8+ T naive	5	-6.18409	-6.18409	CD8+ T naive	5
3k_AGCCGTCTGAGAGC-1	3k	-3.38074	0.442154	CD4+ T naive	11	-2.05594	-2.05594	CD4+ T mem	2
3k_AGCCTCACGTTCGA-1	3k	-0.836762	6.14996	CD4+ T naive	1	-5.17214	-5.17214	CD4+ T mem	2
3k_AGCCTCACTGTCAG-1	3k	6.82698	0.768384	CD14+ monocyte	0	0.162114	0.162114	CD14+ monocyte	0
3k_AGCCTCTGCAGTTG-1	3k	0.492617	-12.5081	B cells	3	12.1384	12.1384	B cells	3
3k_AGCCTCTGCCAATG-1	3k	-5.66361	-5.37698	Natural killer cell	6	7.41681	7.41681	Natural killer cell	7
3k_AGCGAACTGGATCT-1	3k	-2.08766	8.22076	CD8+ T naive	5	-6.08941	-6.08941	CD8+ T naive	5
3k_AGCGAACTTACTGG-1	3k	-3.82616	5.13341	CD4+ T mem	2	-2.42041	-2.42041	CD4+ T mem	2
3k_AGCGATACGGAGCA-1	3k	-1.70407	6.8232	CD4+ T naive	1	-5.72549	-5.72549	CD8+ T naive	5
3k_AGCGATTGAGATCC-1	3k	-3.9575	-4.8156	Natural killer cell	6	7.86592	7.86592	Natural killer cell	7
3k_AGCGCCGAATCTCT-1	3k	-4.01261	5.76355	CD4+ T naive	1	-1.4396	-1.4396	CD4+ T mem	2
3k_AGCGCCGACAGAGG-1	3k	-5.27277	5.15909	CD4+ T mem	2	-5.1706	-5.1706	CD4+ T mem	1
3k_AGCGCTCTACCTTT-1	3k	-0.955153	5.33333	CD4+ T naive	1	-7.4459	-7.4459	CD4+ T naive	1
3k_AGCGGCACCGGGAA-1	3k	-1.93875	7.83674	CD8+ T naive	5	-5.96676	-5.96676	CD8+ T naive	5
3k_AGCGGCTGATGTGC-1	3k	-2.47323	5.15873	CD4+ T naive	1	-8.27751	-8.27751	CD4+ T naive	1
3k_AGCGGGCTTGCCAA-1	3k	-5.53471	5.70956	CD4+ T mem	2	-2.97786	-2.97786	CD4+ T mem	2
3k_AGCGTAACATGCTG-1	3k	-7.36216	5.24177	CD4+ T mem	2	-1.67594	-1.67594	CD4+ T mem	2
3k_AGCGTAACTGAGAA-1	3k	6.82835	-1.55386	CD14+ monocyte	0	1.01814	1.01814	CD14+ monocyte	0
3k_AGCTCGCTACTGGT-1	3k	-1.58167	5.16476	CD4+ T naive	1	-8.09641	-8.09641	CD4+ T naive	1
3k_AGCTCGCTCTGCTC-1	3k	-2.03031	8.20266	CD8+ T naive	5	-6.52295	-6.52295	CD8+ T naive	5
3k_AGCTGAACCATACG-1	3k	6.32302	4.48552	CD16+ monocyte	9	-3.18748	-3.18748	CD16+ monocyte	8
3k_AGCTGAACCTCTCG-1	3k	-1.33133	5.26142	CD4+ T naive	1	-6.96961	-6.96961	CD4+ T naive	1
3k_AGCTGCCTTTCATC-1	3k	-6.59779	3.23874	CD4+ T mem	2	-3.75929	-3.75929	CD4+ T mem	2
3k_AGCTGCCTTTCTGT-1	3k	-5.44351	4.43237	CD4+ T naive	1	-4.43219	-4.43219	CD8+ T mem	4
3k_AGCTGTGATCCAAG-1	3k	-1.92391	3.254	CD4+ T naive	1	-6.0628	-6.0628	CD8+ T naive	5
3k_AGCTTTACAAGTAG-1	3k	-1.74201	5.02874	CD4+ T naive	1	-8.379	-8.379	CD4+ T naive	1
3k_AGCTTTACACCAAC-1	3k	-8.65002	1.03532	Cytotoxic T cell	7	2.10221	2.10221	Cytotoxic T cell	9
3k_AGCTTTACTCTCAT-1	3k	-3.15247	-11.8877	B cells	8	8.98645	8.98645	B cells	6
3k_AGGAAATGAGGAGC-1	3k	-1.931	3.2257	CD4+ T naive	1	-1.53006	-1.53006	CD4+ T mem	2
3k_AGGAACCTCTTAGG-1	3k	6.54645	3.46631	CD16+ monocyte	9	-1.61581	-1.61581	CD16+ monocyte	8
3k_AGGAACCTTGCCTC-1	3k	-6.09782	0.443193	CD8+ T mem	4	-0.465186	-0.465186	CD8+ T mem	4
3k_AGGAATGATAACGC-1	3k	-4.28938	3.84344	CD4+ T mem	2	-4.01103	-4.01103	CD8+ T mem	4
3k_AGGAATGATTTGTC-1	3k	-0.788832	6.55896	CD4+ T naive	1	-6.72246	-6.72246	CD4+ T naive	1
3k_AGGAGTCTGGTTTG-1	3k	-2.85036	7.0107	CD4+ T naive	1	-8.11191	-8.11191	CD4+ T naive	1
3k_AGGAGTCTTGTCAG-1	3k	-1.44473	4.91909	CD4+ T naive	1	-7.54268	-7.54268	CD4+ T naive	1
3k_AGGATAGACATTTC-1	3k	-6.70708	6.19732	CD4+ T mem	2	-1.32894	-1.32894	CD4+ T mem	2
3k_AGGATAGAGGATTC-1	3k	-5.58665	-1.81081	CD8+ T mem	4	1.27916	1.27916	CD8+ T mem	4
3k_AGGATGCTACTAGC-1	3k	-0.835816	-10.2745	B cells	13	13.4501	13.4501	B cells	3
3k_AGGATGCTTTAGGC-1	3k	-3.35804	-5.13823	Natural killer cell	6	7.77649	7.77649	Natural killer cell	7
3k_AGGCAACTGAAGGC-1	3k	-4.58969	6.33368	CD8+ T naive	5	-1.37193	-1.37193	CD4+ T mem	2
3k_AGGCAGGAGTACCA-1	3k	-7.764	1.25474	Cytotoxic T cell	7	1.96517	1.96517	Cytotoxic T cell	9
3k_AGGCCTCTAGTCGT-1	3k	-1.81049	4.90056	CD4+ T naive	1	-6.53706	-6.53706	CD4+ T naive	1
3k_AGGCCTCTCGGAGA-1	3k	-2.70563	5.62096	CD4+ T naive	1	-6.25631	-6.25631	CD4+ T naive	1
3k_AGGGACGACGTTGA-1	3k	-0.866648	6.22896	CD4+ T naive	1	-7.86823	-7.86823	CD4+ T naive	1
3k_AGGGACGAGTCAAC-1	3k	-4.04945	-2.93966	Natural killer cell	6	8.16429	8.16429	Natural killer cell	7
3k_AGGGACGAGTTGTG-1	3k	-0.804399	5.30005	CD4+ T naive	1	-7.54674	-7.54674	CD4+ T naive	1
3k_AGGGACGATAGAGA-1	3k	-7.61275	1.58614	Cytotoxic T cell	7	2.12481	2.12481	Cytotoxic T cell	9
3k_AGGGACGATGCATG-1	3k	-5.86252	0.168964	CD8+ T mem	4	-0.337283	-0.337283	CD8+ T mem	4
3k_AGGGCCACCATACG-1	3k	-2.15795	5.86137	CD4+ T naive	1	-7.7341	-7.7341	CD4+ T naive	1
3k_AGGGCGCTAACCAC-1	3k	9.84741	-0.182154	CD14+ monocyte	0	-0.756135	-0.756135	CD14+ monocyte	0
3k_AGGGCGCTATGGTC-1	3k	-4.42143	7.11149	CD8+ T naive	5	-3.47698	-3.47698	CD4+ T mem	2
3k_AGGGTGGACAGTCA-1	3k	-3.37962	-11.5374	B cells	8	11.1819	11.1819	B cells	6
3k_AGGGTGGACTCAAG-1	3k	8.6697	-0.0995125	CD14+ monocyte	0	-0.921727	-0.921727	CD14+ monocyte	0
3k_AGGGTGGAGTTGCA-1	3k	-5.48757	0.585116	CD8+ T mem	4	-0.922329	-0.922329	CD8+ T mem	4
3k_AGGGTTTGTTCATC-1	3k	9.13317	0.583523	CD14+ monocyte	0	-1.17455	-1.17455	CD14+ monocyte	0
3k_AGGTCATGCTTATC-1	3k	-8.33215	1.20554	Cytotoxic T cell	7	2.03519	2.03519	Cytotoxic T cell	9
3k_AGGTCTGATTCTCA-1	3k	7.53765	0.989851	CD14+ monocyte	0	-0.996076	-0.996076	CD16+ monocyte	8
3k_AGGTGGGAAGAATG-1	3k	-5.57759	4.88569	CD4+ T mem	2	-2.23542	-2.23542	CD4+ T mem	2
3k_AGGTGGGAAGTTCG-1	3k	-1.84575	5.60315	CD4+ T naive	1	-7.4084	-7.4084	CD4+ T naive	1
3k_AGGTGTTGGTTACG-1	3k	-2.8139	-11.473	B cells	8	11.0814	11.0814	B cells	6
3k_AGGTTCGAACCTCC-1	3k	9.84246	-0.153848	CD14+ monocyte	0	-1.2043	-1.2043	CD14+ monocyte	0
3k_AGGTTCGAACGTAC-1	3k	9.31014	-0.52407	CD14+ monocyte	0	-0.50726	-0.50726	CD14+ monocyte	0
3k_AGTAAGGAGTTTGG-1	3k	-5.66918	5.13122	CD4+ T mem	2	-4.51639	-4.51639	CD4+ T mem	2
3k_AGTAAGGATTCTTG-1	3k	-6.83647	5.08193	CD4+ T mem	2	-1.871	-1.871	CD4+ T mem	2
3k_AGTAATACATCACG-1	3k	-5.21384	-5.38153	Natural killer cell	6	7.4081	7.4081	Natural killer cell	7
3k_AGTAATTGTCCCAC-1	3k	-2.01876	5.4746	CD4+ T naive	1	-6.0288	-6.0288	CD4+ T naive	1
3k_AGTACGTGAGGGTG-1	3k	-5.17578	8.20361	CD4+ T mem	12	-6.09445	-6.09445	CD4+ T naive	1
3k_AGTACGTGCTGCAA-1	3k	-4.31065	5.32549	CD4+ T mem	2	-4.44695	-4.44695	CD4+ T mem	2
3k_AGTACGTGCTTGGA-1	3k	-6.64433	6.07321	CD4+ T mem	2	-1.01334	-1.01334	CD4+ T mem	2
3k_AGTACTCTACGTGT-1	3k	-0.831115	-10.5433	B cells	13	11.6161	11.6161	B cells	6
3k_AGTACTCTCAACCA-1	3k	-5.38974	-0.947885	CD8+ T mem	4	-0.123087	-0.123087	CD8+ T mem	4
3k_AGTACTCTCGGTAT-1	3k	-6.21421	1.24244	CD8+ T mem	4	-1.96697	-1.96697	CD8+ T mem	4
3k_AGTAGGCTTGCCTC-1	3k	6.47542	4.19487	CD16+ monocyte	9	-2.42246	-2.42246	CD16+ monocyte	8
3k_AGTATAACTTGTCT-1	3k	6.23361	3.79012	CD16+ monocyte	9	-3.14403	-3.14403	CD16+ monocyte	8
3k_AGTATCCTAGAACA-1	3k	-2.84305	4.01712	CD4+ T naive	1	-6.69032	-6.69032	CD4+ T naive	1
3k_AGTCACGATGAGCT-1	3k	-4.42472	-5.27262	Natural killer cell	6	7.3903	7.3903	Natural killer cell	7
3k_AGTCAGACGAATAG-1	3k	-7.17741	5.43417	CD4+ T mem	2	-2.43508	-2.43508	CD4+ T mem	2
3k_AGTCAGACTAGAGA-1	3k	-8.30839	1.45525	Cytotoxic T cell	7	1.85233	1.85233	Cytotoxic T cell	9
3k_AGTCAGACTGCACA-1	3k	-4.76991	5.4735	CD4+ T mem	2	-3.84984	-3.84984	CD4+ T mem	2
3k_AGTCCAGATATCTC-1	3k	-2.23454	4.53313	CD4+ T naive	1	-6.91017	-6.91017	CD4+ T naive	1
3k_AGTCCAGATTTCAC-1	3k	-2.09445	6.17758	CD4+ T naive	1	-4.07667	-4.07667	CD4+ T mem	2
3k_AGTCGAACCAACCA-1	3k	-1.4785	4.5342	CD4+ T naive	1	-8.18413	-8.18413	CD4+ T naive	1
3k_AGTCGCCTCCGTAA-1	3k	-4.64088	2.83039	CD4+ T naive	17	-4.56163	-4.56163	CD4+ T mem	16
3k_AGTCTACTAGGGTG-1	3k	10.0832	-0.767772	CD14+ monocyte	0	-0.92069	-0.92069	CD14+ monocyte	0
3k_AGTCTACTTGCATG-1	3k	6.78423	1.97676	CD16+ monocyte	9	-0.407716	-0.407716	CD16+ monocyte	0
3k_AGTCTTACACCACA-1	3k	-1.74684	7.77627	CD8+ T naive	5	-6.14966	-6.14966	CD8+ T naive	5
3k_AGTCTTACTTCGCC-1	3k	-8.02454	1.50005	Cytotoxic T cell	7	2.21242	2.21242	Cytotoxic T cell	9
3k_AGTGACTGCAACTG-1	3k	6.37472	4.12494	CD16+ monocyte	9	-2.2225	-2.2225	CD16+ monocyte	8
3k_AGTGTTCTAACCTG-1	3k	-6.84985	4.92892	CD4+ T mem	2	-2.80171	-2.80171	CD4+ T mem	2
3k_AGTGTTCTATAAGG-1	3k	-6.98421	1.08764	Cytotoxic T cell	7	4.3412	4.3412	Cytotoxic T cell	11
3k_AGTGTTCTCACTTT-1	3k	8.76479	-2.86353	CD14+ monocyte	0	0.86448	0.86448	CD14+ monocyte	0
3k_AGTTAAACCACTTT-1	3k	-5.60009	5.58813	CD4+ T mem	2	-2.41502	-2.41502	CD4+ T mem	2
3k_AGTTATGAACAGTC-1	3k	8.89424	-2.66516	CD14+ monocyte	0	-0.453572	-0.453572	CD14+ monocyte	0
3k_AGTTATGACTGAGT-1	3k	-5.53033	8.01332	CD4+ T mem	12	-3.18644	-3.18644	CD8+ T mem	4
3k_AGTTATGAGTTCAG-1	3k	-6.09826	5.82283	CD4+ T mem	2	-4.92961	-4.92961	CD4+ T mem	1
3k_AGTTCTACCAGCTA-1	3k	8.53568	-3.2114	CD14+ monocyte	0	0.264476	0.264476	CD14+ monocyte	0
3k_AGTTCTTGAAGCCT-1	3k	-5.6053	0.187589	CD8+ T mem	4	-0.622719	-0.622719	CD8+ T mem	4
3k_AGTTGTCTACTACG-1	3k	-3.94146	6.6116	CD8+ T naive	5	-7.31753	-7.31753	CD4+ T naive	1
3k_AGTTTAGATGGTCA-1	3k	-3.42428	3.58088	CD4+ T naive	1	-5.69545	-5.69545	CD4+ T naive	1
3k_AGTTTCACGGTCTA-1	3k	-5.9535	0.0770299	CD8+ T mem	4	0.35564	0.35564	CD8+ T mem	4
3k_AGTTTGCTACAGTC-1	3k	-2.24162	7.7807	CD8+ T naive	5	-5.79523	-5.79523	CD8+ T naive	5
3k_AGTTTGCTACTGGT-1	3k	-6.24997	-5.41	Natural killer cell	6	6.08646	6.08646	Natural killer cell	7
3k_AGTTTGCTCCAAGT-1	3k	-2.27803	7.16587	CD4+ T naive	1	-5.6474	-5.6474	CD4+ T naive	1
3k_ATAAACACAGTGCT-1	3k	-2.09107	-11.858	B cells	8	11.7712	11.7712	B cells	6
3k_ATAAACACCACCAA-1	3k	-3.01439	7.09579	CD4+ T naive	1	-5.93929	-5.93929	CD8+ T naive	5
3k_ATAACAACATGCTG-1	3k	7.29044	-2.27885	CD14+ monocyte	0	1.33575	1.33575	CD14+ monocyte	0
3k_ATAACAACGTCTAG-1	3k	-2.79513	3.78496	CD4+ T naive	1	-2.65717	-2.65717	CD4+ T mem	2
3k_ATAACAACTTTGTC-1	3k	-1.54716	6.26531	CD4+ T naive	1	-7.84069	-7.84069	CD4+ T naive	1
3k_ATAACATGTACTCT-1	3k	-5.96101	4.50894	CD4+ T naive	1	-2.36069	-2.36069	CD4+ T mem	2
3k_ATAACCCTGTTGGT-1	3k	-4.15131	3.40885	CD4+ T mem	2	-3.44693	-3.44693	CD8+ T mem	4
3k_ATAACCCTTGGTAC-1	3k	-3.82164	5.73295	CD4+ T mem	2	-4.84235	-4.84235	CD4+ T mem	2
3k_ATAAGTACGAATGA-1	3k	-0.084819	-11.5909	B cells	3	13.3653	13.3653	B cells	3
3k_ATAAGTTGGTACGT-1	3k	6.93263	3.17285	CD16+ monocyte	9	-1.01438	-1.01438	CD16+ monocyte	8
3k_ATAAGTTGTCTAGG-1	3k	-6.7075	4.55507	CD4+ T mem	2	-3.17948	-3.17948	CD4+ T mem	2
3k_ATAATCGAGCTGAT-1	3k	0.445434	-12.7138	B cells	3	13.4654	13.4654	B cells	3
3k_ATAATCGATGGTTG-1	3k	-1.04862	5.19641	CD4+ T naive	1	-7.72206	-7.72206	CD4+ T naive	1
3k_ATAATGACCTACTT-1	3k	-4.45944	5.33155	CD4+ T mem	2	-4.70885	-4.70885	CD4+ T mem	2
3k_ATAATGACTCGTGA-1	3k	10.2327	-0.1746	CD14+ monocyte	0	-1.71787	-1.71787	CD14+ monocyte	0
3k_ATACAATGTTAGGC-1	3k	-4.40314	7.07808	CD8+ T naive	5	-4.78866	-4.78866	CD4+ T mem	2
3k_ATACCACTCGTACA-1	3k	8.67458	-1.82813	CD14+ monocyte	0	-0.0141531	-0.0141531	CD14+ monocyte	0
3k_ATACCACTCTAAGC-1	3k	4.45582	-3.68311	Dendritic cells	10	5.03792	5.03792	Dendritic cells	10
3k_ATACCACTGCCAAT-1	3k	-6.205	-5.33866	Natural killer cell	6	5.97573	5.97573	Natural killer cell	7
3k_ATACCGGAATGCTG-1	3k	4.68432	-3.5012	Dendritic cells	10	4.74603	4.74603	Dendritic cells	10
3k_ATACCGGACATTTC-1	3k	7.86596	-0.175498	CD14+ monocyte	0	-0.0301421	-0.0301421	CD14+ monocyte	0
3k_ATACCGGACTTCGC-1	3k	-4.75059	6.28011	CD8+ T naive	5	-2.19749	-2.19749	CD4+ T mem	2
3k_ATACCGGAGGTGTT-1	3k	9.71736	-0.974694	CD14+ monocyte	0	-0.319192	-0.319192	CD14+ monocyte	0
3k_ATACCGGATCTCGC-1	3k	-6.53712	5.14386	CD4+ T mem	2	-3.4198	-3.4198	CD4+ T mem	2
3k_ATACCTACGCATCA-1	3k	-6.46286	6.29689	CD4+ T mem	2	-1.93151	-1.93151	CD4+ T mem	2
3k_ATACCTTGGGGCAA-1	3k	-2.53669	8.32109	CD8+ T naive	5	-5.6404	-5.6404	CD8+ T naive	5
3k_ATACGGACGAGGTG-1	3k	-0.19874	-11.617	B cells	3	13.4492	13.4492	B cells	3
3k_ATACGGACTATGCG-1	3k	0.831272	-12.3652	B cells	3	12.6621	12.6621	B cells	3
3k_ATACGGACTCTGGA-1	3k	10.4375	-0.542302	CD14+ monocyte	0	-1.46633	-1.46633	CD14+ monocyte	0
3k_ATACGTCTTAACGC-1	3k	8.18663	-2.02162	CD14+ monocyte	0	-1.26258	-1.26258	CD14+ monocyte	0
3k_ATACTCTGCTTCGC-1	3k	7.49482	0.674725	CD14+ monocyte	0	-0.178045	-0.178045	CD14+ monocyte	0
3k_ATACTCTGGTATGC-1	3k	-4.68176	-5.3484	Natural killer cell	6	7.65924	7.65924	Natural killer cell	7
3k_ATAGATACCATGGT-1	3k	-7.23961	5.04337	CD4+ T mem	2	-2.08966	-2.08966	CD4+ T mem	2
3k_ATAGATACGACGAG-1	3k	-1.47518	6.05964	CD4+ T naive	1	-8.01039	-8.01039	CD4+ T naive	1
3k_ATAGATTGGTGTAC-1	3k	-3.71011	-11.8808	B cells	8	10.0405	10.0405	B cells	6
3k_ATAGCCGAACGGAG-1	3k	-2.48657	4.35961	CD4+ T naive	1	-7.85224	-7.85224	CD4+ T naive	1
3k_ATAGCGTGCAGATC-1	3k	-2.10328	6.6551	CD4+ T naive	1	-4.34762	-4.34762	CD4+ T mem	2
3k_ATAGCGTGCCCTTG-1	3k	9.01712	-2.37875	CD14+ monocyte	0	0.489639	0.489639	CD14+ monocyte	0
3k_ATAGCGTGTCTCTA-1	3k	-5.56731	4.66774	CD4+ T naive	1	-2.74685	-2.74685	CD4+ T mem	2
3k_ATAGCTCTCTGATG-1	3k	-1.70572	3.25636	CD4+ T naive	1	-6.8629	-6.8629	CD4+ T naive	1
3k_ATAGCTCTGAGGTG-1	3k	-5.19626	8.20572	CD4+ T mem	12	-6.59204	-6.59204	CD4+ T naive	1
3k_ATAGGAGAAACAGA-1	3k	7.63383	1.32509	CD14+ monocyte	0	-0.524113	-0.524113	CD14+ monocyte	0
3k_ATAGGCTGTCAGAC-1	3k	-2.15949	5.28041	CD4+ T naive	1	-7.26028	-7.26028	CD4+ T naive	1
3k_ATAGTCCTAGTGTC-1	3k	9.71798	-0.624156	CD14+ monocyte	0	-1.43311	-1.43311	CD14+ monocyte	0
3k_ATAGTCCTTGCATG-1	3k	-5.50947	0.322677	CD8+ T mem	4	-1.32866	-1.32866	CD8+ T mem	4
3k_ATAGTCCTTGTCGA-1	3k	-1.77907	3.26428	CD4+ T naive	1	-6.98174	-6.98174	CD4+ T naive	1
3k_ATAGTTGACAACTG-1	3k	-2.12786	5.17088	CD4+ T naive	1	-5.3777	-5.3777	CD4+ T naive	1
3k_ATAGTTGACCCTCA-1	3k	6.49415	3.93925	CD16+ monocyte	9	-2.62124	-2.62124	CD16+ monocyte	8
3k_ATAGTTGAGACGTT-1	3k	-4.87095	4.08071	CD4+ T mem	2	-3.39527	-3.39527	CD4+ T mem	2
3k_ATAGTTGATAAGCC-1	3k	-3.18302	3.5735	CD4+ T naive	1	-3.5196	-3.5196	CD4+ T mem	2
3k_ATATACGAAGCCAT-1	3k	-1.36623	5.49183	CD4+ T naive	1	-8.30366	-8.30366	CD4+ T naive	1
3k_ATATACGAATTGGC-1	3k	-2.81413	0.274456	CD4+ T naive	11	-2.14205	-2.14205	CD4+ T mem	2
3k_ATATGCCTAGATCC-1	3k	10.4017	-0.165304	CD14+ monocyte	0	-0.801998	-0.801998	CD14+ monocyte	0
3k_ATATGCCTGGACAG-1	3k	-3.46389	7.52297	CD8+ T naive	5	-6.02092	-6.02092	CD8+ T naive	5
3k_ATATGCCTTGGTAC-1	3k	-1.60561	5.26657	CD4+ T naive	1	-6.91002	-6.91002	CD4+ T naive	1
3k_ATCAAATGAGCCTA-1	3k	9.21972	0.319506	CD14+ monocyte	0	-0.239034	-0.239034	CD14+ monocyte	0
3k_ATCAAATGGGTAAA-1	3k	6.30085	4.28879	CD16+ monocyte	9	0.646075	0.646075	Megakaryocyte	12
3k_ATCAACCTAAACGA-1	3k	-4.95606	5.53079	CD4+ T mem	2	-3.61447	-3.61447	CD4+ T mem	2
3k_ATCAACCTGAGGAC-1	3k	-2.83814	6.37807	CD4+ T naive	1	-7.32169	-7.32169	CD4+ T naive	1
3k_ATCAACCTTCTCTA-1	3k	-8.49603	0.672008	Cytotoxic T cell	7	1.86742	1.86742	Cytotoxic T cell	9
3k_ATCAACCTTTGTCT-1	3k	-8.37255	1.12078	Cytotoxic T cell	7	1.90095	1.90095	Cytotoxic T cell	9
3k_ATCACACTTTGTCT-1	3k	-2.41344	7.3288	CD4+ T naive	1	-6.5922	-6.5922	CD4+ T naive	1
3k_ATCACGGATTTCGT-1	3k	-1.31712	-10.8246	B cells	13	12.4559	12.4559	B cells	3
3k_ATCATGCTGAACCT-1	3k	-3.21349	-11.3937	B cells	8	10.9914	10.9914	B cells	6
3k_ATCCAGGACGCTAA-1	3k	6.24525	4.08625	CD16+ monocyte	9	-3.49794	-3.49794	CD16+ monocyte	8
3k_ATCCAGGATGGAAA-1	3k	-5.99325	4.58673	CD4+ T mem	2	-1.89216	-1.89216	CD4+ T mem	2
3k_ATCCATACTCCTTA-1	3k	10.3571	-1.0469	CD14+ monocyte	0	-1.34444	-1.34444	CD14+ monocyte	0
3k_ATCCATACTTCATC-1	3k	6.5464	4.60231	CD16+ monocyte	9	-4.04606	-4.04606	CD16+ monocyte	8
3k_ATCCCGTGCAGTCA-1	3k	-3.22406	-4.93493	Natural killer cell	6	8.28128	8.28128	Natural killer cell	7
3k_ATCCCGTGGCTGAT-1	3k	5.31905	-9.32156	Plasmacytoid dendritic cells	14	14.0715	14.0715	B cells	3
3k_ATCCGCACGCATCA-1	3k	-3.1917	-11.7331	B cells	8	10.896	10.896	B cells	6
3k_ATCCTAACGACGGA-1	3k	0.88672	-11.416	B cells	3	13.7709	13.7709	B cells	3
3k_ATCCTAACGCTACA-1	3k	-6.11846	3.70005	CD4+ T mem	2	-1.50329	-1.50329	CD4+ T mem	2
3k_ATCGACGAAACTGC-1	3k	7.70474	-2.10633	CD14+ monocyte	0	-0.0414112	-0.0414112	CD14+ monocyte	0
3k_ATCGACGAATGACC-1	3k	-2.31481	8.03852	CD8+ T naive	5	-6.14748	-6.14748	CD8+ T naive	5
3k_ATCGAGTGGACGTT-1	3k	-5.64588	-1.38195	CD8+ T mem	4	1.04961	1.04961	CD8+ T mem	4
3k_ATCGCAGAATCTCT-1	3k	6.37684	4.16035	CD16+ monocyte	9	-2.80282	-2.80282	CD16+ monocyte	8
3k_ATCGCAGAGTGTCA-1	3k	-0.525372	-11.8696	B cells	3	13.4127	13.4127	B cells	3
3k_ATCGCCACTGAGGG-1	3k	-5.5453	-0.0627558	CD8+ T mem	4	-0.294635	-0.294635	CD8+ T mem	4
3k_ATCGCCTGGGTCAT-1	3k	-3.95803	5.5897	CD4+ T mem	2	-4.91401	-4.91401	CD4+ T mem	1
3k_ATCGCGCTCAGAGG-1	3k	10.2467	-1.71084	CD14+ monocyte	0	-1.19751	-1.19751	CD14+ monocyte	0
3k_ATCGCGCTGGGATG-1	3k	-6.48718	6.20202	CD4+ T mem	2	-1.43633	-1.43633	CD4+ T mem	2
3k_ATCGCGCTTTTCGT-1	3k	0.463401	-12.4617	B cells	3	12.9988	12.9988	B cells	3
3k_ATCGGAACCAGTCA-1	3k	-3.5665	3.80533	CD4+ T mem	2	-3.7163	-3.7163	CD4+ T mem	2
3k_ATCGGTGAGTCAAC-1	3k	-1.34799	6.3038	CD4+ T naive	1	-6.62077	-6.62077	CD4+ T naive	1
3k_ATCGGTGATTGCAG-1	3k	-2.60943	7.77037	CD8+ T naive	5	-5.42683	-5.42683	CD4+ T mem	1
3k_ATCGTTTGCCTACC-1	3k	7.31497	-1.47333	CD14+ monocyte	0	-0.208033	-0.208033	CD14+ monocyte	0
3k_ATCGTTTGGGTACT-1	3k	9.05154	-3.13762	CD14+ monocyte	0	0.354146	0.354146	CD14+ monocyte	0
3k_ATCTACACCGGGAA-1	3k	-5.08057	7.94426	CD4+ T mem	12	-5.81436	-5.81436	CD4+ T naive	1
3k_ATCTCAACAGGAGC-1	3k	0.408031	-12.1213	B cells	3	12.247	12.247	B cells	3
3k_ATCTCAACCTTGTT-1	3k	10.4175	-2.707	CD14+ monocyte	0	-0.552212	-0.552212	CD14+ monocyte	0
3k_ATCTGGGAAACCAC-1	3k	6.98633	-1.6279	CD14+ monocyte	0	1.27662	1.27662	CD14+ monocyte	0
3k_ATCTGGGAAGTGTC-1	3k	6.59881	-0.612671	CD14+ monocyte	0	0.359746	0.359746	CD14+ monocyte	0
3k_ATCTGGGATTCCGC-1	3k	-8.60102	0.706681	Cytotoxic T cell	7	3.70024	3.70024	Cytotoxic T cell	11
3k_ATCTGTTGAACGGG-1	3k	-6.93556	5.39308	CD4+ T mem	2	-1.91461	-1.91461	CD4+ T mem	2
3k_ATCTGTTGACCTCC-1	3k	-3.73853	6.26846	CD8+ T naive	5	-5.13877	-5.13877	CD4+ T mem	2
3k_ATCTGTTGCCTTCG-1	3k	6.77533	0.934942	CD14+ monocyte	0	-0.663362	-0.663362	CD16+ monocyte	8
3k_ATCTGTTGGTTGCA-1	3k	-6.6262	4.88685	CD4+ T mem	2	-2.19161	-2.19161	CD4+ T mem	2
3k_ATCTTGACACCAAC-1	3k	-3.47671	4.76489	CD4+ T naive	1	-4.774	-4.774	CD4+ T mem	2
3k_ATCTTGACCTCCCA-1	3k	8.98576	0.410885	CD14+ monocyte	0	-1.26	-1.26	CD14+ monocyte	0
3k_ATCTTTCTGTTTCT-1	3k	-6.27897	0.943952	CD8+ T mem	4	-1.73656	-1.73656	CD8+ T mem	4
3k_ATCTTTCTTGTCCC-1	3k	-3.23444	-4.98059	Natural killer cell	6	8.28055	8.28055	Natural killer cell	7
3k_ATGAAACTCTGTGA-1	3k	-1.92919	3.31503	CD4+ T naive	1	-4.90005	-4.90005	CD8+ T mem	5
3k_ATGAAACTGAGGCA-1	3k	-1.2694	4.83206	CD4+ T naive	1	-7.38841	-7.38841	CD4+ T naive	1
3k_ATGAAGGAACAGCT-1	3k	-5.85567	7.51848	CD4+ T mem	12	-0.385868	-0.385868	CD8+ T mem	4
3k_ATGAAGGACCTGTC-1	3k	-0.121301	-12.4336	B cells	3	13.4926	13.4926	B cells	3
3k_ATGAAGGACTTGCC-1	3k	-3.41247	-4.79979	Natural killer cell	6	7.88939	7.88939	Natural killer cell	7
3k_ATGACGTGACGACT-1	3k	1.01314	-11.518	B cells	3	13.1313	13.1313	B cells	3
3k_ATGACGTGATCGGT-1	3k	6.82009	2.54154	CD16+ monocyte	9	-1.27598	-1.27598	CD16+ monocyte	8
3k_ATGAGAGAAAGTGA-1	3k	-5.08568	6.18071	CD4+ T mem	2	-2.50482	-2.50482	CD4+ T mem	2
3k_ATGAGAGAACGCAT-1	3k	-5.19435	8.14974	CD4+ T mem	12	-5.77869	-5.77869	CD4+ T naive	1
3k_ATGAGAGAAGTAGA-1	3k	-0.370744	-11.7352	B cells	3	13.2086	13.2086	B cells	3
3k_ATGAGCACACAGCT-1	3k	-2.29358	7.33422	CD8+ T naive	5	-6.18451	-6.18451	CD8+ T naive	5
3k_ATGAGCACATCTTC-1	3k	-1.13019	5.64635	CD4+ T naive	1	-6.62538	-6.62538	CD4+ T naive	1
3k_ATGATAACTTCACT-1	3k	-4.00427	-4.86895	Natural killer cell	6	7.75495	7.75495	Natural killer cell	7
3k_ATGATATGAAACAG-1	3k	-3.55307	5.441	CD4+ T naive	1	-5.42181	-5.42181	CD4+ T naive	1
3k_ATGATATGACTGGT-1	3k	-2.07941	5.51203	CD4+ T naive	1	-6.96952	-6.96952	CD4+ T naive	1
3k_ATGATATGAGCACT-1	3k	-1.10683	5.17383	CD4+ T naive	1	-7.76288	-7.76288	CD4+ T naive	1
3k_ATGATATGGTCATG-1	3k	-1.60451	6.33178	CD4+ T naive	1	-6.75622	-6.75622	CD4+ T naive	1
3k_ATGATATGGTGCTA-1	3k	-4.50686	-4.92226	Natural killer cell	6	7.64771	7.64771	Natural killer cell	7
3k_ATGATATGTTGTCT-1	3k	8.97815	0.164549	CD14+ monocyte	0	-0.86122	-0.86122	CD14+ monocyte	0
3k_ATGCACGAATGTCG-1	3k	1.0569	-11.4955	B cells	3	13.5868	13.5868	B cells	3
3k_ATGCACGACTGTAG-1	3k	-4.98262	4.82661	CD4+ T mem	2	-3.53531	-3.53531	CD4+ T mem	2
3k_ATGCACGAGAACCT-1	3k	-3.41129	-11.8939	B cells	8	8.5659	8.5659	B cells	6
3k_ATGCACGAGTTCGA-1	3k	-1.55901	5.84692	CD4+ T naive	1	-7.1764	-7.1764	CD4+ T naive	1
3k_ATGCACGATTGGTG-1	3k	6.99058	0.177421	CD14+ monocyte	0	-0.0737385	-0.0737385	CD14+ monocyte	0
3k_ATGCAGTGTTACCT-1	3k	0.429669	-11.7408	B cells	3	13.0873	13.0873	B cells	3
3k_ATGCAGTGTTCTAC-1	3k	-5.90027	5.30139	CD4+ T mem	2	-2.32854	-2.32854	CD4+ T mem	2
3k_ATGCCAGAACGACT-1	3k	-2.97579	5.5188	CD4+ T mem	2	-6.23354	-6.23354	CD4+ T naive	1
3k_ATGCCAGACAGTCA-1	3k	9.89361	-1.24265	CD14+ monocyte	0	-1.61898	-1.61898	CD14+ monocyte	0
3k_ATGCCGCTTGAACC-1	3k	9.33068	0.120944	CD14+ monocyte	0	-0.756704	-0.756704	CD14+ monocyte	0
3k_ATGCGATGCTATGG-1	3k	7.93117	0.011159	CD14+ monocyte	0	0.437173	0.437173	CD14+ monocyte	0
3k_ATGCGATGCTGAGT-1	3k	-1.92117	6.30805	CD4+ T naive	1	-4.01265	-4.01265	CD4+ T mem	2
3k_ATGCGATGGTTACG-1	3k	-3.36443	-12.1187	B cells	8	11.2698	11.2698	B cells	6
3k_ATGCGCCTTCATTC-1	3k	-2.221	7.31994	CD4+ T naive	1	-7.94661	-7.94661	CD4+ T naive	1
3k_ATGCTTTGCGAATC-1	3k	-4.78541	4.74025	CD4+ T mem	2	-3.71122	-3.71122	CD4+ T mem	2
3k_ATGCTTTGGGCGAA-1	3k	-7.08438	1.58431	CD8+ T mem	4	2.35775	2.35775	Cytotoxic T cell	9
3k_ATGCTTTGTAGTCG-1	3k	-0.433214	-11.8932	B cells	3	13.3686	13.3686	B cells	3
3k_ATGGACACATCGGT-1	3k	-5.72141	5.09265	CD4+ T mem	2	-3.70775	-3.70775	CD4+ T mem	2
3k_ATGGACACGCATCA-1	3k	-3.89222	-5.11991	Natural killer cell	6	8.15127	8.15127	Natural killer cell	7
3k_ATGGGTACAACCTG-1	3k	-1.05781	-10.5044	B cells	13	13.0567	13.0567	B cells	3
3k_ATGGGTACATCGGT-1	3k	-3.35776	-4.6635	Natural killer cell	6	8.11943	8.11943	Natural killer cell	7
3k_ATGGGTACTATTCC-1	3k	-5.63107	5.95199	CD4+ T mem	2	-7.33879	-7.33879	CD4+ T naive	1
3k_ATGGGTACTGGGAG-1	3k	-5.93756	4.93484	CD4+ T mem	2	-2.99693	-2.99693	CD4+ T mem	2
3k_ATGTAAACACCTCC-1	3k	-3.24372	4.64164	CD4+ T naive	1	-4.57072	-4.57072	CD4+ T mem	2
3k_ATGTAAACCCGCTT-1	3k	-2.67867	0.254883	CD4+ T naive	11	-5.9263	-5.9263	CD8+ T naive	5
3k_ATGTAAACGGGATG-1	3k	6.64925	-0.761286	CD14+ monocyte	0	4.40751	4.40751	Dendritic cells	10
3k_ATGTAAACTCTCCG-1	3k	-8.56579	1.2842	Cytotoxic T cell	7	1.64951	1.64951	Cytotoxic T cell	9
3k_ATGTAAACTTCACT-1	3k	6.94315	-1.5058	CD14+ monocyte	0	0.596374	0.596374	CD14+ monocyte	0
3k_ATGTACCTCAGTCA-1	3k	-4.79233	4.00739	CD4+ T mem	2	-4.71268	-4.71268	CD4+ T mem	2
3k_ATGTACCTTAGTCG-1	3k	-6.10854	4.71369	CD4+ T mem	2	-3.13517	-3.13517	CD4+ T mem	2
3k_ATGTACCTTTATCC-1	3k	11.213	-1.20395	CD14+ monocyte	0	-1.25935	-1.25935	CD14+ monocyte	0
3k_ATGTACCTTTCACT-1	3k	-5.49546	-1.64816	CD8+ T mem	4	1.16603	1.16603	CD8+ T mem	4
3k_ATGTCACTAATGCC-1	3k	9.112	-2.38348	CD14+ monocyte	0	-0.8385	-0.8385	CD14+ monocyte	0
3k_ATGTCGGAGGTGAG-1	3k	-4.68511	5.38307	CD4+ T mem	2	-3.7167	-3.7167	CD4+ T mem	2
3k_ATGTTCACAGTCTG-1	3k	7.48101	-2.21944	CD14+ monocyte	0	1.16877	1.16877	CD14+ monocyte	0
3k_ATGTTCACCGTAGT-1	3k	-5.80544	7.80402	CD4+ T mem	12	-2.05502	-2.05502	CD4+ T mem	2
3k_ATGTTGCTTTCAGG-1	3k	-5.6463	7.92594	CD4+ T mem	12	-2.79918	-2.79918	CD4+ T mem	2
3k_ATTAACGATGAGAA-1	3k	-4.00968	-4.6601	Natural killer cell	6	7.12841	7.12841	Natural killer cell	7
3k_ATTAACGATGCAAC-1	3k	-5.69473	-1.51119	CD8+ T mem	4	1.48821	1.48821	CD8+ T mem	4
3k_ATTAAGACTGCAGT-1	3k	-6.82799	5.57732	CD4+ T mem	2	-2.02815	-2.02815	CD4+ T mem	2
3k_ATTACCTGCCTTAT-1	3k	8.51971	-3.70002	CD14+ monocyte	0	-0.752668	-0.752668	CD14+ monocyte	0
3k_ATTACCTGGAGGAC-1	3k	6.74261	3.1373	CD16+ monocyte	9	-2.52123	-2.52123	CD16+ monocyte	8
3k_ATTAGATGTTTCAC-1	3k	-2.97952	6.61032	CD4+ T naive	1	-6.14459	-6.14459	CD8+ T naive	5
3k_ATTATGGAATCTCT-1	3k	-3.42477	5.50418	CD4+ T mem	2	-4.61954	-4.61954	CD4+ T mem	2
3k_ATTCAAGAACGGGA-1	3k	-2.30911	8.41187	CD8+ T naive	5	-5.56811	-5.56811	CD8+ T naive	5
3k_ATTCAAGACCTTTA-1	3k	-3.9528	1.11976	CD4+ T mem	2	-2.78518	-2.78518	CD4+ T mem	2
3k_ATTCCAACCATTGG-1	3k	8.91241	-2.86356	CD14+ monocyte	0	0.876234	0.876234	CD14+ monocyte	0
3k_ATTCCAACTTAGGC-1	3k	-4.89628	-5.21139	Natural killer cell	6	7.22501	7.22501	Natural killer cell	7
3k_ATTCGACTCACTAG-1	3k	-7.04726	4.2593	CD4+ T mem	2	-2.46921	-2.46921	CD4+ T mem	2
3k_ATTCGACTGAATAG-1	3k	9.88607	-1.42527	CD14+ monocyte	0	0.914532	0.914532	CD14+ monocyte	0
3k_ATTCGACTTTTGTC-1	3k	6.68316	4.70498	CD16+ monocyte	9	-3.33151	-3.33151	CD16+ monocyte	8
3k_ATTCGGGAAAGGCG-1	3k	9.60424	-1.40968	CD14+ monocyte	0	-0.380334	-0.380334	CD14+ monocyte	0
3k_ATTCGGGATTAGGC-1	3k	-4.67344	2.81586	CD4+ T naive	17	-4.76669	-4.76669	CD4+ T mem	16
3k_ATTCTTCTGATACC-1	3k	-4.30028	6.40234	CD8+ T naive	5	-5.80092	-5.80092	CD8+ T mem	1
3k_ATTGAATGGACGGA-1	3k	-5.56115	5.99168	CD4+ T mem	2	-0.940554	-0.940554	CD4+ T mem	2
3k_ATTGATGAAGGTTC-1	3k	-1.78887	6.12407	CD4+ T naive	1	-7.48085	-7.48085	CD4+ T naive	1
3k_ATTGATGACTGAGT-1	3k	-4.96686	5.58075	CD4+ T mem	2	-4.18	-4.18	CD4+ T mem	2
3k_ATTGATGAGCGAAG-1	3k	-5.15115	5.47524	CD4+ T mem	2	-3.06437	-3.06437	CD4+ T mem	2
3k_ATTGATGATCTATC-1	3k	-2.42622	7.70484	CD4+ T naive	1	-5.39698	-5.39698	CD4+ T mem	1
3k_ATTGCACTGACGGA-1	3k	-2.11826	7.35312	CD8+ T naive	5	-6.60963	-6.60963	CD8+ T naive	5
3k_ATTGCACTGAGAGC-1	3k	6.45705	3.22344	CD16+ monocyte	9	-2.24728	-2.24728	CD16+ monocyte	8
3k_ATTGCACTGGAGCA-1	3k	9.72354	0.103712	CD14+ monocyte	0	-0.565015	-0.565015	CD14+ monocyte	0
3k_ATTGCACTTAGCCA-1	3k	-6.81272	5.27902	CD4+ T mem	2	-2.05565	-2.05565	CD4+ T mem	2
3k_ATTGCACTTGCTTT-1	3k	6.6497	4.6097	CD16+ monocyte	9	-3.38698	-3.38698	CD16+ monocyte	8
3k_ATTGCTTGTTACTC-1	3k	-2.45846	-11.8347	B cells	8	9.30662	9.30662	B cells	6
3k_ATTGGTCTGACTAC-1	3k	-3.51595	-11.8362	B cells	8	8.74534	8.74534	B cells	6
3k_ATTGTAGATTCCCG-1	3k	5.53557	-2.67732	Dendritic cells	10	4.31781	4.31781	Dendritic cells	10
3k_ATTGTAGATTGCAG-1	3k	-6.78795	4.15164	CD4+ T mem	2	-3.03363	-3.03363	CD8+ T mem	2
3k_ATTGTCTGCGTACA-1	3k	-6.86952	5.32642	CD4+ T mem	2	-5.04151	-5.04151	CD4+ T mem	2
3k_ATTTAGGAACCATG-1	3k	6.2042	3.60726	CD16+ monocyte	9	-2.20926	-2.20926	CD16+ monocyte	8
3k_ATTTAGGACAGAGG-1	3k	-3.57667	5.53914	CD4+ T mem	2	-4.5003	-4.5003	CD4+ T mem	2
3k_ATTTCCGAGATGAA-1	3k	-4.91961	4.11404	CD4+ T mem	2	-1.97928	-1.97928	CD4+ T mem	2
3k_ATTTCCGAGTGCTA-1	3k	-6.154	5.13555	CD4+ T mem	2	-2.23817	-2.23817	CD4+ T mem	2
3k_ATTTCGTGTATGGC-1	3k	-6.28354	-0.848665	CD8+ T mem	4	0.818883	0.818883	CD8+ T mem	4
3k_ATTTCTCTACTTTC-1	3k	6.38783	3.57217	CD16+ monocyte	9	-2.16287	-2.16287	CD16+ monocyte	8
3k_ATTTCTCTAGCAAA-1	3k	-6.92382	4.8115	CD4+ T mem	2	-2.58234	-2.58234	CD4+ T mem	2
3k_ATTTCTCTCACTTT-1	3k	7.2951	0.713053	CD14+ monocyte	0	0.0191165	0.0191165	CD14+ monocyte	0
3k_ATTTCTCTTCCCAC-1	3k	-3.98104	6.47513	CD8+ T naive	5	-8.50963	-8.50963	CD4+ T naive	1
3k_ATTTGCACAAGATG-1	3k	11.2221	-1.29474	CD14+ monocyte	0	-0.962845	-0.962845	CD14+ monocyte	0
3k_CAAAGCACAGCTCA-1	3k	-3.74034	6.81057	CD8+ T naive	5	-7.42335	-7.42335	CD4+ T naive	1
3k_CAAAGCACCGTAAC-1	3k	-2.12491	-11.8157	B cells	8	8.56624	8.56624	B cells	6
3k_CAAAGCACGGTAAA-1	3k	-5.36906	-2.18486	Natural killer cell	6	7.31771	7.31771	Natural killer cell	7
3k_CAAAGCTGAAAGTG-1	3k	-5.40746	2.56725	CD8+ T mem	4	-3.86612	-3.86612	CD8+ T mem	4
3k_CAAAGCTGTTGCTT-1	3k	9.53303	-1.25637	CD14+ monocyte	0	-0.60533	-0.60533	CD14+ monocyte	0
3k_CAAATATGTGACAC-1	3k	-2.64615	0.376502	CD4+ T naive	11	-7.21796	-7.21796	CD4+ T naive	1
3k_CAAATTGAGGGCAA-1	3k	-5.38218	4.91296	CD4+ T mem	2	-2.59741	-2.59741	CD4+ T mem	2
3k_CAACCAGAAAAGTG-1	3k	-5.09853	8.20235	CD4+ T mem	12	-6.54297	-6.54297	CD8+ T naive	5
3k_CAACCAGAAGTGCT-1	3k	-6.3948	4.81404	CD4+ T mem	2	-2.34457	-2.34457	CD4+ T mem	2
3k_CAACCAGAGTTCAG-1	3k	7.84743	-0.701538	CD14+ monocyte	0	-0.20113	-0.20113	CD14+ monocyte	0
3k_CAACCGCTGTTCAG-1	3k	-1.6277	3.53285	CD4+ T naive	1	-6.6733	-6.6733	CD4+ T naive	1
3k_CAACCGCTTTGAGC-1	3k	-4.75993	4.12072	CD4+ T mem	2	-5.43558	-5.43558	CD4+ T mem	2
3k_CAACGATGCGCAAT-1	3k	6.83756	1.70845	CD16+ monocyte	9	-0.875303	-0.875303	CD16+ monocyte	8
3k_CAACGTGACTCCAC-1	3k	7.03205	-0.272518	CD14+ monocyte	0	0.406235	0.406235	CD14+ monocyte	0
3k_CAACGTGAGCCATA-1	3k	-5.30862	-1.59193	CD8+ T mem	4	1.17975	1.17975	CD8+ T mem	4
3k_CAACGTGATCAAGC-1	3k	8.20814	0.578242	CD14+ monocyte	0	-0.901638	-0.901638	CD14+ monocyte	0
3k_CAAGAAGACCACAA-1	3k	-6.24123	1.23331	CD8+ T mem	4	-0.955392	-0.955392	CD8+ T mem	4
3k_CAAGAAGACGTCTC-1	3k	7.44078	-1.06087	CD14+ monocyte	0	3.31316	3.31316	Dendritic cells	10
3k_CAAGAAGATTCTAC-1	3k	-1.93763	5.23578	CD4+ T naive	1	-7.07674	-7.07674	CD4+ T naive	1
3k_CAAGACTGACCTGA-1	3k	0.2846	-10.5867	B cells	3	12.7531	12.7531	B cells	3
3k_CAAGACTGAGTAGA-1	3k	-0.803417	-12.0343	B cells	3	13.4584	13.4584	B cells	3
3k_CAAGCTGACCATAG-1	3k	6.21014	4.46382	CD16+ monocyte	9	-3.66538	-3.66538	CD16+ monocyte	8
3k_CAAGCTGATCTATC-1	3k	-5.37893	-1.52754	CD8+ T mem	4	1.4001	1.4001	CD8+ T mem	4
3k_CAAGGACTGTTCAG-1	3k	-2.6709	7.71507	CD4+ T naive	1	-5.79582	-5.79582	CD8+ T naive	5
3k_CAAGGACTTCTTTG-1	3k	-6.39539	1.02864	CD8+ T mem	4	-1.27721	-1.27721	CD8+ T mem	4
3k_CAAGGTTGCTCCAC-1	3k	-4.26088	3.82939	CD4+ T mem	2	-2.36505	-2.36505	CD4+ T mem	2
3k_CAAGGTTGTCATTC-1	3k	0.292617	-12.4283	B cells	3	12.0537	12.0537	B cells	3
3k_CAAGGTTGTCTGGA-1	3k	-3.50846	-5.05881	Natural killer cell	6	8.06476	8.06476	Natural killer cell	7
3k_CAAGTCGAAACAGA-1	3k	-0.891473	-12.1321	B cells	3	13.7776	13.7776	B cells	3
3k_CAAGTCGATAGCGT-1	3k	11.0032	-2.35558	CD14+ monocyte	0	-1.66742	-1.66742	CD14+ monocyte	0
3k_CAATAATGAACTGC-1	3k	10.1068	-1.5881	CD14+ monocyte	0	-0.694411	-0.694411	CD14+ monocyte	0
3k_CAATATGACATGGT-1	3k	-3.88442	5.38717	CD4+ T mem	2	-6.03171	-6.03171	CD4+ T naive	1
3k_CAATATGACCTTCG-1	3k	-5.36529	-1.41338	CD8+ T mem	4	1.40874	1.40874	CD8+ T mem	4
3k_CAATATGACGTTAG-1	3k	-5.26059	8.12282	CD4+ T mem	12	-4.5849	-4.5849	CD4+ T mem	2
3k_CAATATGAGGAGCA-1	3k	-6.90152	5.60672	CD4+ T mem	2	-2.92639	-2.92639	CD4+ T mem	2
3k_CAATCGGAGAAACA-1	3k	-6.35133	6.12102	CD4+ T mem	2	-1.73059	-1.73059	CD4+ T mem	2
3k_CAATCTACTGACTG-1	3k	-4.79924	-5.94308	Natural killer cell	6	7.66931	7.66931	Natural killer cell	7
3k_CAATTCACCCAACA-1	3k	-5.54755	-1.82523	CD8+ T mem	4	1.27381	1.27381	CD8+ T mem	4
3k_CAATTCACGATAGA-1	3k	-4.27179	5.94853	CD4+ T mem	2	-2.84812	-2.84812	CD4+ T mem	2
3k_CAATTCTGCTTGTT-1	3k	8.21848	-0.370441	CD14+ monocyte	0	0.0885405	0.0885405	CD14+ monocyte	0
3k_CAATTCTGGCGTAT-1	3k	6.75789	0.624553	CD14+ monocyte	0	-0.52771	-0.52771	CD14+ monocyte	0
3k_CACAACGATACGAC-1	3k	-2.30162	7.92286	CD8+ T naive	5	-5.5827	-5.5827	CD8+ T naive	5
3k_CACAATCTTGTTCT-1	3k	-6.25272	1.66257	CD8+ T mem	4	-1.21685	-1.21685	CD8+ T mem	4
3k_CACAATCTTTCCAT-1	3k	-7.78727	1.64627	Cytotoxic T cell	7	1.8615	1.8615	Cytotoxic T cell	9
3k_CACACCTGCTTGAG-1	3k	-2.11099	7.23691	CD8+ T naive	5	-6.85886	-6.85886	CD4+ T naive	1
3k_CACACCTGTATGGC-1	3k	-1.43089	5.3987	CD4+ T naive	1	-7.35354	-7.35354	CD4+ T naive	1
3k_CACAGAACCCTTGC-1	3k	0.467624	-12.0054	B cells	8	12.918	12.918	B cells	3
3k_CACAGAACCTGATG-1	3k	-5.97568	7.65193	CD4+ T mem	12	-2.20956	-2.20956	CD4+ T mem	2
3k_CACAGATGGGATTC-1	3k	-5.72827	2.48106	CD8+ T mem	4	-5.2729	-5.2729	CD8+ T naive	5
3k_CACAGATGGTTTCT-1	3k	10.348	-1.98855	CD14+ monocyte	0	1.09572	1.09572	Megakaryocyte	12
3k_CACAGCCTGATACC-1	3k	-6.44936	2.64979	CD8+ T mem	4	-1.38555	-1.38555	CD4+ T mem	2
3k_CACAGCCTTGCCAA-1	3k	6.45787	3.86473	CD16+ monocyte	9	-1.36361	-1.36361	CD16+ monocyte	8
3k_CACAGCCTTGTAGC-1	3k	-3.0768	5.85199	CD4+ T naive	1	-5.91387	-5.91387	CD4+ T naive	1
3k_CACAGTGATGAAGA-1	3k	7.72363	-0.734362	CD14+ monocyte	0	-0.453743	-0.453743	CD14+ monocyte	0
3k_CACATACTACAGCT-1	3k	-5.92006	-0.516625	CD8+ T mem	4	4.39283	4.39283	Cytotoxic T cell	11
3k_CACATGGAACACGT-1	3k	-2.97961	6.38047	CD4+ T naive	1	-6.38368	-6.38368	CD4+ T naive	1
3k_CACATGGAAGTCGT-1	3k	-1.5821	4.87466	CD4+ T naive	1	-8.42813	-8.42813	CD4+ T naive	1
3k_CACCACTGCCAACA-1	3k	-1.87744	5.57227	CD4+ T naive	1	-6.23192	-6.23192	CD4+ T naive	1
3k_CACCACTGGCGAAG-1	3k	-6.27302	-5.43981	Natural killer cell	6	5.9787	5.9787	Natural killer cell	7
3k_CACCGGGAATCGAC-1	3k	-6.96643	5.78374	CD4+ T mem	2	-1.83247	-1.83247	CD4+ T mem	2
3k_CACCGGGACGAGAG-1	3k	-7.16391	0.216204	Cytotoxic T cell	7	4.27793	4.27793	Cytotoxic T cell	11
3k_CACCGGGACGTGTA-1	3k	-2.67127	5.40795	CD4+ T naive	1	-7.08371	-7.08371	CD4+ T naive	1
3k_CACCGGGACTTCTA-1	3k	-6.83669	3.01752	CD4+ T mem	2	-1.35123	-1.35123	CD4+ T mem	2
3k_CACCGGGACTTGCC-1	3k	-5.86074	-0.653235	CD8+ T mem	4	1.06346	1.06346	CD8+ T mem	4
3k_CACCGGGATTCGGA-1	3k	-5.57017	-1.87232	CD8+ T mem	4	1.48618	1.48618	CD8+ T mem	4
3k_CACCGTACTAAGGA-1	3k	0.671555	-11.1852	B cells	3	12.8284	12.8284	B cells	3
3k_CACCGTACTAGCGT-1	3k	-1.30228	5.27819	CD4+ T naive	1	-8.25113	-8.25113	CD4+ T naive	1
3k_CACCTGACACCCAA-1	3k	-5.8814	-0.198132	CD8+ T mem	4	0.497904	0.497904	CD8+ T mem	4
3k_CACCTGACCAGAAA-1	3k	-5.95091	5.31352	CD4+ T mem	2	-2.25063	-2.25063	CD4+ T mem	2
3k_CACCTGACCTCAAG-1	3k	-6.17651	-0.186943	CD4+ T mem	12	-0.186358	-0.186358	CD8+ T mem	4
3k_CACCTGACGAAAGT-1	3k	-0.208094	-11.8743	B cells	3	12.9584	12.9584	B cells	3
3k_CACCTGACTCGTAG-1	3k	-1.61194	6.30338	CD4+ T naive	1	-7.04326	-7.04326	CD4+ T naive	1
3k_CACGAAACTTCCGC-1	3k	-1.01078	-11.7445	B cells	3	9.1066	9.1066	B cells	6
3k_CACGACCTCGATAC-1	3k	0.200413	-12.0315	B cells	3	12.8239	12.8239	B cells	3
3k_CACGCTACTGTTCT-1	3k	-0.257501	-13.3651	B cells	3	13.6795	13.6795	B cells	3
3k_CACGGGACAGAGTA-1	3k	-4.15454	7.13003	CD8+ T naive	5	-6.13491	-6.13491	CD4+ T naive	1
3k_CACGGGACATAAGG-1	3k	-2.05399	6.53766	CD4+ T naive	1	-6.11108	-6.11108	CD4+ T naive	1
3k_CACGGGACGTAGGG-1	3k	-2.46855	5.54415	CD4+ T naive	1	-6.7066	-6.7066	CD4+ T naive	1
3k_CACGGGTGCTTCGC-1	3k	-5.63461	-1.74421	CD8+ T mem	4	1.43509	1.43509	CD8+ T mem	4
3k_CACGGGTGGAGGAC-1	3k	-5.80249	-5.3034	Natural killer cell	6	6.43042	6.43042	Natural killer cell	7
3k_CACTAACTCCTAAG-1	3k	-3.19045	-11.6048	B cells	8	11.5224	11.5224	B cells	6
3k_CACTAACTGAAAGT-1	3k	-1.13206	5.60841	CD4+ T naive	1	-7.74998	-7.74998	CD4+ T naive	1
3k_CACTAGGATGATGC-1	3k	1.2338	-11.5744	B cells	3	12.5836	12.5836	B cells	3
3k_CACTATACCCCGTT-1	3k	-3.09509	-11.3852	B cells	8	10.8648	10.8648	B cells	6
3k_CACTATACGTTTGG-1	3k	-5.48133	-1.25376	CD8+ T mem	4	1.23328	1.23328	CD8+ T mem	4
3k_CACTGCACTTCATC-1	3k	-6.10648	5.16276	CD4+ T mem	2	-2.14139	-2.14139	CD4+ T mem	2
3k_CACTGCTGAGACTC-1	3k	6.19108	3.42539	CD16+ monocyte	9	-2.79396	-2.79396	CD16+ monocyte	8
3k_CACTGCTGGAAAGT-1	3k	-6.3297	5.76136	CD4+ T mem	2	-1.75032	-1.75032	CD4+ T mem	2
3k_CACTTAACCGAATC-1	3k	-7.20506	4.75535	CD4+ T mem	2	-2.24631	-2.24631	CD4+ T mem	2
3k_CACTTAACCGTACA-1	3k	0.91372	-11.7965	B cells	3	13.1617	13.1617	B cells	3
3k_CACTTTGACTCTAT-1	3k	-5.69968	-0.0368967	CD8+ T mem	4	-0.453218	-0.453218	CD8+ T mem	4
3k_CAGAAGCTCTCAAG-1	3k	-1.22303	5.64925	CD4+ T naive	1	-6.07537	-6.07537	CD8+ T naive	5
3k_CAGACATGAACGGG-1	3k	-0.562053	6.49874	CD4+ T naive	1	-6.42275	-6.42275	CD4+ T naive	1
3k_CAGACATGTCGACA-1	3k	-5.74052	4.61344	CD4+ T mem	2	-2.18675	-2.18675	CD4+ T mem	2
3k_CAGACCCTAAGGTA-1	3k	6.47334	3.1929	CD16+ monocyte	9	-1.6479	-1.6479	CD16+ monocyte	8
3k_CAGACCCTAATGCC-1	3k	-4.40487	5.32091	CD4+ T mem	2	-4.43343	-4.43343	CD4+ T mem	2
3k_CAGACCCTAGGAGC-1	3k	-2.64945	7.45479	CD8+ T naive	5	-8.05191	-8.05191	CD4+ T naive	1
3k_CAGACTGAGTATGC-1	3k	-4.01998	6.94508	CD8+ T naive	5	-6.37681	-6.37681	CD4+ T naive	1
3k_CAGATCGAATGTCG-1	3k	0.296673	-12.7415	B cells	3	12.5073	12.5073	B cells	3
3k_CAGATCGATATGGC-1	3k	-2.40607	5.5039	CD4+ T naive	1	-5.2218	-5.2218	CD4+ T mem	2
3k_CAGATGACATTCTC-1	3k	-3.58529	-4.68964	Natural killer cell	6	7.6564	7.6564	Natural killer cell	7
3k_CAGCAATGCCTTCG-1	3k	-2.62662	6.17617	CD4+ T naive	1	-5.79589	-5.79589	CD4+ T naive	1
3k_CAGCAATGGAGGGT-1	3k	-5.08051	-5.43312	Natural killer cell	6	7.48162	7.48162	Natural killer cell	7
3k_CAGCAATGGTGCTA-1	3k	-2.59738	5.31274	CD4+ T naive	1	-7.49595	-7.49595	CD4+ T naive	1
3k_CAGCAATGTCTACT-1	3k	9.18624	-1.68516	CD14+ monocyte	0	0.226223	0.226223	CD14+ monocyte	0
3k_CAGCAATGTGACCA-1	3k	-2.60341	4.3179	CD4+ T naive	1	-4.45713	-4.45713	CD4+ T mem	2
3k_CAGCACCTAAGCCT-1	3k	-3.51316	3.62562	CD4+ T naive	1	-3.71409	-3.71409	CD4+ T mem	2
3k_CAGCACCTAGGCGA-1	3k	-2.72971	6.23129	CD4+ T naive	1	-5.94323	-5.94323	CD4+ T naive	1
3k_CAGCACCTGTAGGG-1	3k	7.48212	-2.46795	CD14+ monocyte	0	0.859332	0.859332	CD14+ monocyte	0
3k_CAGCATGACAACCA-1	3k	8.23268	-0.9563	CD14+ monocyte	0	-0.0393999	-0.0393999	CD14+ monocyte	0
3k_CAGCATGAGACGTT-1	3k	-8.09773	1.16386	CD8+ T mem	4	2.06397	2.06397	Cytotoxic T cell	9
3k_CAGCCTACCCAACA-1	3k	-5.59324	7.80628	CD4+ T mem	12	-2.52737	-2.52737	CD4+ T mem	2
3k_CAGCCTTGCTACCC-1	3k	10.3665	-1.59386	CD14+ monocyte	0	-1.27599	-1.27599	CD14+ monocyte	0
3k_CAGCCTTGGGGACA-1	3k	-5.14109	6.20759	CD4+ T mem	2	-3.22386	-3.22386	CD4+ T mem	2
3k_CAGCGGACACCCTC-1	3k	-2.85289	4.97702	CD4+ T naive	1	-7.72843	-7.72843	CD4+ T naive	1
3k_CAGCGGACCTTTAC-1	3k	-3.75234	-5.53773	Natural killer cell	6	8.18784	8.18784	Natural killer cell	7
3k_CAGCGTCTAAAGCA-1	3k	-5.10994	3.86986	CD4+ T naive	17	-4.0642	-4.0642	CD4+ T mem	16
3k_CAGCGTCTTATCGG-1	3k	-6.26935	5.19256	CD4+ T mem	2	-2.15384	-2.15384	CD4+ T mem	2
3k_CAGCTAGATGTGAC-1	3k	11.3042	-0.755327	CD14+ monocyte	0	-1.87449	-1.87449	CD14+ monocyte	0
3k_CAGCTCTGAGGCGA-1	3k	-6.23429	4.67041	CD4+ T mem	2	-2.27093	-2.27093	CD4+ T mem	2
3k_CAGCTCTGCAAGCT-1	3k	-5.62144	-1.39858	CD8+ T mem	4	1.38096	1.38096	CD8+ T mem	4
3k_CAGCTCTGTCGTAG-1	3k	8.66569	0.57441	CD14+ monocyte	0	-0.349783	-0.349783	CD14+ monocyte	0
3k_CAGCTCTGTGTGGT-1	3k	-3.23737	-4.63745	Natural killer cell	6	8.10863	8.10863	Natural killer cell	7
3k_CAGGAACTAACTGC-1	3k	-5.56853	0.579072	CD8+ T mem	4	-1.78068	-1.78068	CD8+ T mem	4
3k_CAGGAACTCTCAGA-1	3k	10.2897	-3.00811	CD14+ monocyte	0	-1.09671	-1.09671	CD14+ monocyte	0
3k_CAGGCCGAACACCA-1	3k	-2.8478	4.49453	CD4+ T naive	1	-8.20059	-8.20059	CD4+ T naive	1
3k_CAGGCCGAACACGT-1	3k	-5.79891	7.74658	CD4+ T mem	12	-2.0034	-2.0034	CD4+ T mem	2
3k_CAGGCCGAACGACT-1	3k	-5.01135	4.762	CD4+ T mem	2	-3.56558	-3.56558	CD4+ T mem	2
3k_CAGGCCGAATCTCT-1	3k	6.78863	3.42336	CD16+ monocyte	9	-2.50383	-2.50383	CD16+ monocyte	8
3k_CAGGCCGACTAGCA-1	3k	-1.4608	-13.1435	B cells	8	13.219	13.219	B cells	3
3k_CAGGGCACCATACG-1	3k	0.284975	-12.5483	B cells	3	11.9319	11.9319	B cells	3
3k_CAGGGCACCCAACA-1	3k	-1.1438	5.80305	CD4+ T naive	1	-6.2841	-6.2841	CD4+ T naive	1
3k_CAGGGCACTCCCGT-1	3k	-5.61286	5.2407	CD4+ T mem	2	-3.29927	-3.29927	CD4+ T mem	2
3k_CAGGTAACAGACTC-1	3k	7.34507	1.32462	CD14+ monocyte	0	-0.960704	-0.960704	CD14+ monocyte	8
3k_CAGGTATGAGTCGT-1	3k	-2.89205	0.370307	CD4+ T naive	11	-3.80803	-3.80803	CD4+ T mem	2
3k_CAGGTATGTGCTTT-1	3k	-6.27719	3.60868	CD4+ T mem	2	-1.76402	-1.76402	CD4+ T mem	2
3k_CAGGTTGAGGATCT-1	3k	-4.28752	-11.4212	B cells	8	10.7508	10.7508	B cells	6
3k_CAGTGATGGACGGA-1	3k	-1.48981	-13.1756	B cells	8	13.8222	13.8222	B cells	3
3k_CAGTGATGGCTAAC-1	3k	-5.25231	-1.67254	CD8+ T mem	4	1.7041	1.7041	CD8+ T mem	4
3k_CAGTGATGGGACAG-1	3k	-2.96721	4.57569	CD4+ T naive	1	-6.0548	-6.0548	CD4+ T naive	1
3k_CAGTGATGTAAGGA-1	3k	-0.00787425	-11.7942	B cells	3	13.3465	13.3465	B cells	3
3k_CAGTGTGATGTCAG-1	3k	-2.89711	3.84323	CD4+ T naive	1	-6.92499	-6.92499	CD4+ T naive	1
3k_CAGTTACTAAGGTA-1	3k	-2.90006	-11.6479	B cells	8	11.609	11.609	B cells	6
3k_CAGTTACTGATAGA-1	3k	-5.83062	6.09484	CD4+ T mem	2	-3.89078	-3.89078	CD4+ T mem	2
3k_CAGTTGGAAAGAGT-1	3k	7.43597	0.564945	CD14+ monocyte	0	0.168961	0.168961	CD14+ monocyte	0
3k_CAGTTGGACATACG-1	3k	-1.48348	5.5316	CD4+ T naive	1	-7.15388	-7.15388	CD4+ T naive	1
3k_CAGTTTACACACGT-1	3k	-3.78274	-5.11343	Natural killer cell	6	8.13548	8.13548	Natural killer cell	7
3k_CAGTTTACCCCAAA-1	3k	-1.82202	7.69028	CD8+ T naive	5	-6.73596	-6.73596	CD8+ T naive	5
3k_CATAAAACGGAGCA-1	3k	10.1046	-2.54739	CD14+ monocyte	0	-0.0649415	-0.0649415	CD14+ monocyte	0
3k_CATAAATGAACTGC-1	3k	-3.34717	4.71304	CD4+ T naive	1	-8.21902	-8.21902	CD4+ T naive	1
3k_CATAACCTTCTCCG-1	3k	-3.75343	5.62247	CD4+ T mem	2	-2.34987	-2.34987	CD4+ T mem	2
3k_CATACTACCTCGAA-1	3k	-1.09106	5.56775	CD4+ T naive	1	-8.16297	-8.16297	CD4+ T naive	1
3k_CATACTACCTGAAC-1	3k	-1.53525	5.93949	CD4+ T naive	1	-6.14044	-6.14044	CD4+ T naive	1
3k_CATACTACGTACCA-1	3k	9.63194	0.292605	CD14+ monocyte	0	-1.01096	-1.01096	CD14+ monocyte	0
3k_CATACTTGGGTTAC-1	3k	6.34864	4.65315	CD16+ monocyte	9	-3.71844	-3.71844	CD16+ monocyte	8
3k_CATAGTCTAATCGC-1	3k	-1.41795	5.67684	CD4+ T naive	1	-4.74471	-4.74471	CD4+ T mem	2
3k_CATAGTCTCACTTT-1	3k	-2.87483	5.00025	CD4+ T naive	1	-3.85196	-3.85196	CD4+ T mem	2
3k_CATATAGACTAAGC-1	3k	5.56024	-2.69929	Dendritic cells	10	4.35652	4.35652	Dendritic cells	10
3k_CATATAGATCAGGT-1	3k	-0.765193	-12.1871	B cells	3	12.9848	12.9848	B cells	3
3k_CATCAACTAGAAGT-1	3k	-4.03827	5.60928	CD4+ T mem	2	-2.16025	-2.16025	CD4+ T mem	2
3k_CATCAACTCCCTCA-1	3k	-3.28932	5.68622	CD4+ T naive	1	-6.38982	-6.38982	CD4+ T naive	1
3k_CATCAGGACTTCCG-1	3k	-3.53281	-5.10925	Natural killer cell	6	8.06813	8.06813	Natural killer cell	7
3k_CATCAGGATAGCCA-1	3k	-3.37217	-4.49172	Natural killer cell	6	7.71419	7.71419	Natural killer cell	7
3k_CATCAGGATCCTAT-1	3k	6.31249	4.8253	CD16+ monocyte	9	-3.89744	-3.89744	CD16+ monocyte	8
3k_CATCAGGATGCACA-1	3k	7.71027	1.15077	CD14+ monocyte	0	-0.356581	-0.356581	CD14+ monocyte	0
3k_CATCAGGATTTCGT-1	3k	11.6099	-1.47116	CD14+ monocyte	0	-1.77881	-1.77881	CD14+ monocyte	0
3k_CATCATACCGCATA-1	3k	6.90038	-0.750252	CD14+ monocyte	0	0.423822	0.423822	CD14+ monocyte	0
3k_CATCATACGGAGCA-1	3k	0.157018	-11.561	B cells	3	12.9743	12.9743	B cells	3
3k_CATCATACTCAAGC-1	3k	-2.10026	8.37547	CD8+ T naive	5	-5.69831	-5.69831	CD8+ T naive	5
3k_CATCGCTGGGATCT-1	3k	-6.32637	5.63121	CD4+ T mem	2	-1.60307	-1.60307	CD4+ T mem	2
3k_CATCGCTGTGGCAT-1	3k	0.608642	-11.792	B cells	3	13.1467	13.1467	B cells	3
3k_CATCGGCTATGCTG-1	3k	-2.41438	5.68637	CD4+ T naive	1	-6.24473	-6.24473	CD4+ T naive	1
3k_CATCGGCTTTGGCA-1	3k	-6.53253	4.81243	CD4+ T mem	2	-1.29901	-1.29901	CD4+ T mem	2
3k_CATCTCCTATGTGC-1	3k	0.517344	-11.8048	B cells	3	13.1625	13.1625	B cells	3
3k_CATCTCCTCGAACT-1	3k	8.01641	-3.65704	CD14+ monocyte	0	-0.807789	-0.807789	CD14+ monocyte	0
3k_CATGAGACGTTGAC-1	3k	-4.16685	-5.42532	Natural killer cell	6	7.59566	7.59566	Natural killer cell	7
3k_CATGCCACGGGTGA-1	3k	-5.28999	2.93498	CD8+ T mem	4	-4.22853	-4.22853	CD8+ T mem	4
3k_CATGCCACTGCCAA-1	3k	-6.17365	4.97548	CD4+ T mem	2	-3.51611	-3.51611	CD4+ T mem	2
3k_CATGCGCTAGTCAC-1	3k	6.46663	4.31149	CD16+ monocyte	9	-3.42532	-3.42532	CD16+ monocyte	8
3k_CATGCGCTCAGATC-1	3k	10.7043	-0.829312	CD14+ monocyte	0	-1.06228	-1.06228	CD14+ monocyte	0
3k_CATGCGCTTTGCAG-1	3k	6.40985	4.60562	CD16+ monocyte	9	-3.36728	-3.36728	CD16+ monocyte	8
3k_CATGGCCTAGGGTG-1	3k	10.8716	-1.49298	CD14+ monocyte	0	-1.03267	-1.03267	CD14+ monocyte	0
3k_CATGGCCTGTGCAT-1	3k	-3.38464	4.41954	CD4+ T naive	1	-5.92626	-5.92626	CD8+ T naive	5
3k_CATGTACTATCGTG-1	3k	-5.24531	-1.2469	CD8+ T mem	4	1.15238	1.15238	CD8+ T mem	4
3k_CATGTTACAGTCGT-1	3k	-7.46558	0.289878	Cytotoxic T cell	7	3.77783	3.77783	Cytotoxic T cell	11
3k_CATGTTACCTGAGT-1	3k	-3.82009	3.64447	CD4+ T naive	1	-5.14236	-5.14236	CD8+ T naive	5
3k_CATGTTTGGGGATG-1	3k	9.92733	-0.328563	CD14+ monocyte	0	-1.02449	-1.02449	CD14+ monocyte	0
3k_CATTACACACGGAG-1	3k	0.393908	-10.7608	B cells	3	12.2967	12.2967	B cells	3
3k_CATTACACCAACTG-1	3k	-3.46037	-4.9778	Natural killer cell	6	8.05521	8.05521	Natural killer cell	7
3k_CATTACACGGAGTG-1	3k	-2.28926	7.85025	CD8+ T naive	5	-6.02138	-6.02138	CD4+ T naive	1
3k_CATTACACTACTCT-1	3k	-3.48151	7.2783	CD8+ T naive	5	-6.36978	-6.36978	CD8+ T naive	5
3k_CATTAGCTCCACAA-1	3k	9.12828	-0.140288	CD14+ monocyte	0	0.754582	0.754582	CD14+ monocyte	0
3k_CATTGACTAGCGGA-1	3k	10.1241	-1.52821	CD14+ monocyte	0	-0.688737	-0.688737	CD14+ monocyte	0
3k_CATTGGGACTCGAA-1	3k	-6.7619	4.37983	CD4+ T mem	2	-2.27447	-2.27447	CD4+ T mem	2
3k_CATTGTACAGCGTT-1	3k	-2.77164	7.54384	CD4+ T naive	1	-5.88234	-5.88234	CD8+ T naive	5
3k_CATTGTACTCGATG-1	3k	-3.89804	-11.8841	B cells	8	10.6841	10.6841	B cells	6
3k_CATTGTACTTATCC-1	3k	-1.71904	4.98036	CD4+ T naive	1	-7.79116	-7.79116	CD4+ T naive	1
3k_CATTGTACTTTGCT-1	3k	6.24864	3.74244	CD16+ monocyte	9	-2.70928	-2.70928	CD16+ monocyte	8
3k_CATTGTTGCTAGTG-1	3k	-0.623566	6.53673	CD4+ T naive	1	-6.81329	-6.81329	CD4+ T naive	1
3k_CATTTCGACTCTAT-1	3k	-6.0338	0.594792	CD8+ T mem	4	-0.703055	-0.703055	CD8+ T mem	4
3k_CATTTCGAGATACC-1	3k	-3.48808	-4.70397	Natural killer cell	6	8.19245	8.19245	Natural killer cell	7
3k_CATTTGACCACACA-1	3k	-5.81297	0.309975	CD8+ T mem	4	-0.870499	-0.870499	CD8+ T mem	4
3k_CATTTGACCCTGAA-1	3k	-5.97083	0.630929	CD8+ T mem	4	-0.875385	-0.875385	CD8+ T mem	4
3k_CATTTGTGACGACT-1	3k	-2.52559	-12.0145	B cells	8	11.0043	11.0043	B cells	6
3k_CATTTGTGCATTGG-1	3k	-3.29475	4.22441	CD4+ T naive	1	-6.23655	-6.23655	CD4+ T naive	1
3k_CATTTGTGCGGAGA-1	3k	-1.8908	6.61103	CD4+ T naive	1	-5.74365	-5.74365	CD8+ T naive	5
3k_CATTTGTGGGATCT-1	3k	-1.62175	-12.2064	B cells	3	13.7951	13.7951	B cells	3
3k_CCAAAGTGCTACGA-1	3k	7.87666	-0.854054	CD14+ monocyte	0	0.540128	0.540128	CD14+ monocyte	0
3k_CCAACCTGAAGTAG-1	3k	-5.4314	-1.74464	CD8+ T mem	4	0.832364	0.832364	CD8+ T mem	4
3k_CCAACCTGACGTAC-1	3k	10.1519	-2.88597	CD14+ monocyte	0	-0.798007	-0.798007	CD14+ monocyte	0
3k_CCAACCTGTTCGCC-1	3k	10.3245	-1.24681	CD14+ monocyte	0	-0.747901	-0.747901	CD14+ monocyte	0
3k_CCAAGAACCCAATG-1	3k	-6.71221	5.9691	CD4+ T mem	2	-1.00389	-1.00389	CD4+ T mem	2
3k_CCAAGAACGTAGCT-1	3k	-5.84897	5.74398	CD4+ T mem	2	-1.84406	-1.84406	CD4+ T mem	2
3k_CCAAGAACGTGTCA-1	3k	-6.34903	5.42135	CD4+ T mem	2	-2.65127	-2.65127	CD4+ T mem	2
3k_CCAAGAACTACTGG-1	3k	-5.72295	-1.58483	CD8+ T mem	4	1.36474	1.36474	CD8+ T mem	4
3k_CCAAGATGTCATTC-1	3k	-1.74284	5.52408	CD4+ T naive	1	-6.76442	-6.76442	CD4+ T naive	1
3k_CCAAGATGTTTCAC-1	3k	-5.4594	4.00335	CD4+ T mem	2	-2.12771	-2.12771	CD4+ T mem	2
3k_CCAAGTGAGGAACG-1	3k	-1.77646	7.50247	CD8+ T naive	5	-6.32575	-6.32575	CD8+ T naive	5
3k_CCAAGTGATCAAGC-1	3k	-3.57579	6.90879	CD8+ T naive	5	-5.11181	-5.11181	CD4+ T mem	2
3k_CCAATGGAACAGCT-1	3k	10.9791	-1.6289	CD14+ monocyte	0	-1.75616	-1.75616	CD14+ monocyte	0
3k_CCAATTTGAACGTC-1	3k	9.16024	-0.654258	CD14+ monocyte	0	-0.353671	-0.353671	CD14+ monocyte	0
3k_CCACCATGAACGTC-1	3k	-3.23815	3.78064	CD4+ T naive	1	-6.64415	-6.64415	CD4+ T naive	1
3k_CCACCATGATCGGT-1	3k	-3.19527	6.83503	CD8+ T naive	5	-6.80384	-6.80384	CD4+ T naive	1
3k_CCACCATGGACGAG-1	3k	6.53261	2.41194	CD16+ monocyte	9	-2.2941	-2.2941	CD16+ monocyte	8
3k_CCACCATGGGGAGT-1	3k	-1.69056	5.88229	CD4+ T naive	1	-7.30985	-7.30985	CD4+ T naive	1
3k_CCACCATGTCCTGC-1	3k	-5.71959	-1.65367	CD8+ T mem	4	0.89119	0.89119	CD8+ T mem	4
3k_CCACTGACCCGCTT-1	3k	10.8295	-1.24674	CD14+ monocyte	0	-1.58998	-1.58998	CD14+ monocyte	0
3k_CCACTGTGTGTAGC-1	3k	-2.14107	5.95084	CD4+ T naive	1	-6.69998	-6.69998	CD4+ T naive	1
3k_CCACTTCTCGGGAA-1	3k	9.01571	0.0639409	CD14+ monocyte	0	-0.804921	-0.804921	CD14+ monocyte	0
3k_CCAGAAACCCTGTC-1	3k	0.768913	-12.4881	B cells	3	12.3879	12.3879	B cells	3
3k_CCAGAAACGAACTC-1	3k	-4.6151	5.23627	CD4+ T mem	2	-3.37532	-3.37532	CD4+ T mem	2
3k_CCAGAAACGGTCTA-1	3k	-1.8952	6.06093	CD4+ T naive	1	-7.67348	-7.67348	CD4+ T naive	1
3k_CCAGACCTTGTGGT-1	3k	-6.12831	5.57404	CD4+ T mem	2	-1.5128	-1.5128	CD4+ T mem	2
3k_CCAGCACTGCGATT-1	3k	6.67797	2.88652	CD16+ monocyte	9	-1.78534	-1.78534	CD16+ monocyte	8
3k_CCAGCGGAAAGGCG-1	3k	10.5079	-1.00815	CD14+ monocyte	0	-1.22062	-1.22062	CD14+ monocyte	0
3k_CCAGCGGACGACTA-1	3k	9.92708	-1.40736	CD14+ monocyte	0	-0.63855	-0.63855	CD14+ monocyte	0
3k_CCAGCGGATGGGAG-1	3k	-5.37667	8.11282	CD4+ T mem	12	-1.34185	-1.34185	CD4+ T mem	2
3k_CCAGCTACACAGTC-1	3k	-2.12465	5.19506	CD4+ T naive	1	-7.68395	-7.68395	CD4+ T naive	1
3k_CCAGCTACCAGCTA-1	3k	0.0791066	-12.5389	B cells	3	13.935	13.935	B cells	3
3k_CCAGGTCTACACCA-1	3k	0.88942	-11.4917	B cells	3	13.8196	13.8196	B cells	3
3k_CCAGGTCTAGCATC-1	3k	9.48546	-0.889677	CD14+ monocyte	0	-0.972854	-0.972854	CD14+ monocyte	0
3k_CCAGGTCTATGGTC-1	3k	-2.0241	6.33345	CD4+ T naive	1	-5.02493	-5.02493	CD4+ T mem	2
3k_CCAGTCACACTGGT-1	3k	8.72149	-2.78659	CD14+ monocyte	0	0.223955	0.223955	CD14+ monocyte	0
3k_CCAGTCACACTGTG-1	3k	0.427543	-11.8146	B cells	3	12.6288	12.6288	B cells	3
3k_CCAGTCACGTTGTG-1	3k	-2.56424	5.31658	CD4+ T naive	1	-6.09514	-6.09514	CD4+ T naive	1
3k_CCAGTCTGCGGAGA-1	3k	-8.03532	-6.92784	Unassigned	16	3.40368	3.40368	Unassigned	14
3k_CCAGTGCTAACCAC-1	3k	-3.16054	6.87685	CD4+ T naive	1	-5.96373	-5.96373	CD4+ T naive	1
3k_CCAGTGCTCGTAGT-1	3k	-5.49587	4.47628	CD4+ T mem	2	-1.76944	-1.76944	CD4+ T mem	2
3k_CCATCCGAAAGCAA-1	3k	-5.44119	3.16722	CD8+ T mem	4	-2.60262	-2.60262	CD8+ T mem	4
3k_CCATCCGAAGGTTC-1	3k	0.732231	-11.6684	B cells	3	12.6986	12.6986	B cells	3
3k_CCATCCGATTCGCC-1	3k	10.4571	-2.58439	CD14+ monocyte	0	-1.26539	-1.26539	CD14+ monocyte	0
3k_CCATCGTGAACGGG-1	3k	-7.12915	4.56016	CD4+ T mem	2	-2.24588	-2.24588	CD4+ T mem	2
3k_CCATCGTGCTAGAC-1	3k	6.98574	2.91206	CD16+ monocyte	9	-0.8743	-0.8743	CD16+ monocyte	8
3k_CCCAACACCTCGCT-1	3k	-3.1529	-11.8855	B cells	8	10.9608	10.9608	B cells	6
3k_CCCAACACGCATCA-1	3k	-0.94112	5.30676	CD4+ T naive	1	-7.73236	-7.73236	CD4+ T naive	1
3k_CCCAACACTTTGTC-1	3k	6.73036	-1.53521	CD14+ monocyte	0	1.27441	1.27441	CD14+ monocyte	0
3k_CCCAGACTGCCTTC-1	3k	6.9859	0.955384	CD14+ monocyte	0	0.185452	0.185452	CD14+ monocyte	0
3k_CCCAGACTGGTTTG-1	3k	-3.03211	-11.2603	B cells	8	10.9854	10.9854	B cells	6
3k_CCCAGACTTTCGCC-1	3k	6.48901	4.17372	CD16+ monocyte	9	-1.63387	-1.63387	CD16+ monocyte	8
3k_CCCAGTTGCAGTTG-1	3k	7.19788	-0.426499	CD14+ monocyte	0	-0.136851	-0.136851	CD14+ monocyte	0
3k_CCCAGTTGGGTACT-1	3k	-7.46197	0.99656	Cytotoxic T cell	7	-0.167566	-0.167566	Cytotoxic T cell	2
3k_CCCAGTTGTCTATC-1	3k	-1.07445	-11.9179	B cells	3	13.098	13.098	B cells	3
3k_CCCGATTGTGTTTC-1	3k	-4.81022	6.23391	CD8+ T naive	5	-3.46192	-3.46192	CD4+ T mem	2
3k_CCCTACGAATTGGC-1	3k	10.8537	-2.33862	CD14+ monocyte	0	-0.941385	-0.941385	CD14+ monocyte	0
3k_CCCTAGTGCAAAGA-1	3k	-4.87098	5.39577	CD4+ T mem	2	-3.93915	-3.93915	CD4+ T mem	2
3k_CCCTCAGACACTTT-1	3k	-0.0297625	-12.3441	B cells	3	13.5528	13.5528	B cells	3
3k_CCCTCAGACGAGAG-1	3k	-1.94127	6.4361	CD4+ T naive	1	-5.49864	-5.49864	CD4+ T naive	1
3k_CCCTCAGAGGTCAT-1	3k	-2.24469	6.148	CD4+ T naive	1	-7.00141	-7.00141	CD4+ T naive	1
3k_CCCTGAACTAAAGG-1	3k	0.586474	-12.6337	B cells	3	11.7626	11.7626	B cells	6
3k_CCCTGATGCAACCA-1	3k	-5.82568	4.78639	CD4+ T mem	2	-4.90417	-4.90417	CD4+ T mem	2
3k_CCCTGATGCAAGCT-1	3k	0.183399	-11.9444	B cells	3	13.51	13.51	B cells	3
3k_CCCTTACTAACCAC-1	3k	7.01236	-0.864114	CD14+ monocyte	0	1.25769	1.25769	CD14+ monocyte	0
3k_CCGAAAACCTTGTT-1	3k	6.6151	1.56119	CD16+ monocyte	9	-0.101265	-0.101265	CD14+ monocyte	0
3k_CCGACACTGGTTTG-1	3k	-5.23623	5.02088	CD4+ T mem	2	-3.94676	-3.94676	CD4+ T mem	2
3k_CCGACTACCCAGTA-1	3k	7.30344	-2.21371	CD14+ monocyte	0	1.09067	1.09067	CD14+ monocyte	0
3k_CCGACTACCGTGTA-1	3k	-3.03515	6.45635	CD4+ T naive	1	-7.57582	-7.57582	CD4+ T naive	1
3k_CCGACTACTGAGGG-1	3k	-3.58936	3.97275	CD4+ T naive	1	-5.2956	-5.2956	CD8+ T naive	5
3k_CCGATAGACCTAAG-1	3k	-2.93412	3.9317	CD4+ T naive	1	-6.07396	-6.07396	CD8+ T naive	5
3k_CCGATAGAGTTGGT-1	3k	8.90493	0.526466	CD14+ monocyte	0	-0.649756	-0.649756	CD14+ monocyte	0
3k_CCGCGAGACACACA-1	3k	10.7626	-2.33353	CD14+ monocyte	0	-1.14238	-1.14238	CD14+ monocyte	0
3k_CCGCGAGAGGTTCA-1	3k	-8.69351	0.98449	Cytotoxic T cell	7	2.12231	2.12231	Cytotoxic T cell	9
3k_CCGCTATGGGACGA-1	3k	0.842141	-11.5302	B cells	3	12.5553	12.5553	B cells	3
3k_CCGCTATGTGCAAC-1	3k	6.74673	-1.45801	CD14+ monocyte	0	1.28492	1.28492	CD14+ monocyte	0
3k_CCGCTATGTGCACA-1	3k	9.39717	-2.9324	CD14+ monocyte	0	0.49158	0.49158	CD14+ monocyte	0
3k_CCGGTACTGTCCTC-1	3k	-2.78798	7.92345	CD8+ T naive	5	-5.86454	-5.86454	CD8+ T naive	5
3k_CCGTACACAAGCAA-1	3k	-4.1178	5.31952	CD4+ T naive	1	-6.37906	-6.37906	CD4+ T naive	1
3k_CCGTACACAGCGTT-1	3k	-3.08928	-11.7042	B cells	8	11.5532	11.5532	B cells	6
3k_CCGTACACGTCATG-1	3k	-4.51529	-0.84967	CD8+ T mem	4	0.766344	0.766344	CD8+ T mem	4
3k_CCGTACACGTTGGT-1	3k	7.93584	-3.0395	CD14+ monocyte	0	0.709128	0.709128	CD14+ monocyte	0
3k_CCGTACACTAACGC-1	3k	-7.56483	0.745415	CD4+ T mem	12	1.99326	1.99326	Cytotoxic T cell	9
3k_CCTAAACTTTCGTT-1	3k	-4.44001	7.0443	CD8+ T naive	5	-6.58561	-6.58561	CD4+ T naive	1
3k_CCTAAGGACCCAAA-1	3k	-2.3008	4.37477	CD4+ T naive	1	-7.18604	-7.18604	CD4+ T naive	1
3k_CCTAAGGACTAGCA-1	3k	10.7892	-2.12627	CD14+ monocyte	0	-1.36051	-1.36051	CD14+ monocyte	0
3k_CCTAAGGATGATGC-1	3k	-3.36507	6.12688	CD4+ T naive	1	-2.72659	-2.72659	CD4+ T mem	2
3k_CCTAAGGATGTCAG-1	3k	-2.78049	5.71119	CD4+ T naive	1	-7.22575	-7.22575	CD4+ T naive	1
3k_CCTACCGACTCTTA-1	3k	-4.49596	6.98006	CD8+ T naive	5	-6.86678	-6.86678	CD4+ T naive	1
3k_CCTACCGAGGGATG-1	3k	-3.2975	-11.503	B cells	8	10.57	10.57	B cells	6
3k_CCTAGAGAGGTGAG-1	3k	1.15443	-11.584	B cells	3	12.2317	12.2317	B cells	3
3k_CCTATAACCAAAGA-1	3k	-1.98209	8.01279	CD8+ T naive	5	-6.63112	-6.63112	CD8+ T naive	5
3k_CCTATAACGAGACG-1	3k	6.7334	2.87422	CD16+ monocyte	9	-1.35157	-1.35157	CD16+ monocyte	8
3k_CCTATAACTCAGAC-1	3k	-2.05763	5.72678	CD4+ T naive	1	-6.07795	-6.07795	CD4+ T naive	1
3k_CCTATAACTGCATG-1	3k	6.92602	3.44725	CD16+ monocyte	9	-2.60258	-2.60258	CD16+ monocyte	8
3k_CCTCGAACACTTTC-1	3k	-3.25523	-4.67911	Natural killer cell	6	8.1933	8.1933	Natural killer cell	7
3k_CCTCGAACCCGTAA-1	3k	9.37066	0.0305414	CD14+ monocyte	0	-0.777982	-0.777982	CD14+ monocyte	0
3k_CCTCGAACGTATCG-1	3k	-2.72793	5.85072	CD4+ T naive	1	-4.17822	-4.17822	CD4+ T mem	2
3k_CCTCGAACTTACTC-1	3k	-5.03324	3.19942	CD4+ T naive	17	-1.65599	-1.65599	CD4+ T mem	2
3k_CCTCTACTCTTCGC-1	3k	8.43079	-0.14273	CD14+ monocyte	0	0.00820648	0.00820648	CD14+ monocyte	0
3k_CCTCTACTGGCATT-1	3k	-1.99257	6.44033	CD4+ T naive	1	-7.63404	-7.63404	CD4+ T naive	1
3k_CCTGACTGAAGTAG-1	3k	-8.5673	1.04589	Cytotoxic T cell	7	1.9961	1.9961	Cytotoxic T cell	9
3k_CCTGACTGGGGAGT-1	3k	-2.43359	7.36118	CD8+ T naive	5	-6.23713	-6.23713	CD8+ T naive	5
3k_CCTGACTGTGTCTT-1	3k	0.535671	-11.7505	B cells	3	13.012	13.012	B cells	3
3k_CCTGCAACACGTTG-1	3k	8.21599	-3.70969	CD14+ monocyte	0	-0.18421	-0.18421	CD14+ monocyte	0
3k_CCTGGACTCGTGAT-1	3k	-6.03822	5.02926	CD4+ T mem	2	-1.95608	-1.95608	CD4+ T mem	2
3k_CCTTAATGCCCAAA-1	3k	-0.667121	-10.4048	B cells	13	13.3678	13.3678	B cells	3
3k_CCTTAATGTTCTAC-1	3k	6.53038	3.36348	CD16+ monocyte	9	-1.59089	-1.59089	CD16+ monocyte	8
3k_CCTTCACTACGACT-1	3k	-0.863111	5.21492	CD4+ T naive	1	-7.30691	-7.30691	CD4+ T naive	1
3k_CCTTCACTCAGTCA-1	3k	-4.0547	-11.8545	B cells	8	8.5442	8.5442	B cells	6
3k_CCTTCACTGGAGTG-1	3k	10.8556	-2.72228	CD14+ monocyte	0	-1.41059	-1.41059	CD14+ monocyte	0
3k_CCTTTAGATTCATC-1	3k	8.49888	-1.88658	CD14+ monocyte	0	0.392998	0.392998	CD14+ monocyte	0
3k_CGAACATGCCCTAC-1	3k	7.27894	0.450071	CD14+ monocyte	0	0.553731	0.553731	CD14+ monocyte	0
3k_CGAACATGTCAGAC-1	3k	-5.39074	5.78698	CD8+ T naive	5	-2.07657	-2.07657	CD4+ T mem	2
3k_CGAAGACTGGAACG-1	3k	-8.58403	0.773143	Cytotoxic T cell	7	2.02311	2.02311	Cytotoxic T cell	9
3k_CGAAGACTGTTACG-1	3k	-4.79653	6.82061	CD8+ T naive	5	-2.40984	-2.40984	CD4+ T mem	2
3k_CGAAGGGAAACCTG-1	3k	-5.93369	-0.180941	CD8+ T mem	4	-0.739853	-0.739853	CD8+ T mem	4
3k_CGAAGGGATCCGAA-1	3k	-3.26685	-11.2678	B cells	8	10.7111	10.7111	B cells	6
3k_CGAAGTACCAACTG-1	3k	0.269218	-10.6856	B cells	3	12.8712	12.8712	B cells	3
3k_CGAATCGAGGAGGT-1	3k	-2.73549	5.30451	CD4+ T naive	1	-6.00298	-6.00298	CD4+ T naive	1
3k_CGACAAACCCATAG-1	3k	-3.01094	0.193337	CD4+ T naive	11	-2.57164	-2.57164	CD4+ T mem	2
3k_CGACAAACCGACAT-1	3k	-2.67743	-11.5746	B cells	8	11.2907	11.2907	B cells	6
3k_CGACCACTAAAGTG-1	3k	-3.65127	-5.14629	Natural killer cell	6	7.89701	7.89701	Natural killer cell	7
3k_CGACCACTGCCAAT-1	3k	-3.24583	-4.67515	Natural killer cell	6	7.77622	7.77622	Natural killer cell	7
3k_CGACCGGAAGGTCT-1	3k	-0.958574	5.56767	CD4+ T naive	1	-8.12609	-8.12609	CD4+ T naive	1
3k_CGACCGGATGGAAA-1	3k	-5.49116	5.1989	CD4+ T mem	2	-3.59314	-3.59314	CD4+ T mem	2
3k_CGACCTTGCTAGTG-1	3k	-6.7169	4.61826	CD4+ T mem	2	-2.21061	-2.21061	CD4+ T mem	2
3k_CGACGTCTATCGTG-1	3k	-7.59429	1.18809	Cytotoxic T cell	7	2.27629	2.27629	Cytotoxic T cell	9
3k_CGACGTCTCGTGTA-1	3k	-5.32616	4.25896	CD4+ T mem	2	-1.81271	-1.81271	CD4+ T mem	2
3k_CGACTCACGTCGTA-1	3k	-2.84514	0.293498	CD4+ T naive	11	-4.40021	-4.40021	CD4+ T mem	2
3k_CGACTCACGTTGCA-1	3k	-3.79684	3.61346	CD4+ T naive	1	-5.04565	-5.04565	CD8+ T naive	5
3k_CGACTCTGTGTGAC-1	3k	-7.03152	5.3577	CD4+ T mem	2	-1.35259	-1.35259	CD4+ T mem	2
3k_CGACTGCTTCCTCG-1	3k	9.16619	-0.626495	CD14+ monocyte	0	-0.650911	-0.650911	CD14+ monocyte	0
3k_CGAGAACTAAGGCG-1	3k	-5.37386	-1.24447	CD8+ T mem	4	1.65027	1.65027	CD8+ T mem	4
3k_CGAGAACTACGTTG-1	3k	-0.933013	5.10059	CD4+ T naive	1	-8.47081	-8.47081	CD4+ T naive	1
3k_CGAGAACTTGTTCT-1	3k	9.98183	-3.06118	CD14+ monocyte	0	-0.709367	-0.709367	CD14+ monocyte	0
3k_CGAGATTGGACACT-1	3k	-5.56017	-1.78186	CD8+ T mem	4	1.1129	1.1129	CD8+ T mem	4
3k_CGAGCCGAACACCA-1	3k	-4.5941	6.43843	CD8+ T naive	5	-4.3397	-4.3397	CD4+ T mem	2
3k_CGAGCCGACGACAT-1	3k	-8.5094	1.14096	Cytotoxic T cell	7	1.61155	1.61155	Cytotoxic T cell	9
3k_CGAGCCGAGGCGAA-1	3k	-5.55541	4.54498	CD4+ T mem	2	-1.65409	-1.65409	CD4+ T mem	2
3k_CGAGCGTGCTCCAC-1	3k	-5.02697	3.85824	CD8+ T mem	4	-2.9815	-2.9815	CD8+ T mem	4
3k_CGAGCGTGGATACC-1	3k	-4.81145	6.22247	CD8+ T naive	5	-1.4463	-1.4463	CD4+ T mem	2
3k_CGAGCGTGTATGCG-1	3k	10.3342	-0.142525	CD14+ monocyte	0	-1.34942	-1.34942	CD14+ monocyte	0
3k_CGAGGAGACCTCCA-1	3k	-0.476265	-11.0627	B cells	13	13.2094	13.2094	B cells	3
3k_CGAGGCACCTATGG-1	3k	-5.2624	-1.88774	CD8+ T mem	4	0.325224	0.325224	CD8+ T mem	4
3k_CGAGGCACTATGCG-1	3k	7.4488	-0.553252	CD14+ monocyte	0	0.0731308	0.0731308	CD14+ monocyte	0
3k_CGAGGCACTCTTCA-1	3k	-8.59308	0.922274	Cytotoxic T cell	7	2.03291	2.03291	Cytotoxic T cell	9
3k_CGAGGCTGACGCTA-1	3k	-3.67628	-4.49404	Natural killer cell	6	7.88091	7.88091	Natural killer cell	7
3k_CGAGGCTGGCAGTT-1	3k	7.9453	-3.56174	CD14+ monocyte	0	-0.807808	-0.807808	CD14+ monocyte	0
3k_CGAGGGCTACGACT-1	3k	1.06063	-11.3474	B cells	3	12.3344	12.3344	B cells	3
3k_CGAGTATGTCACCC-1	3k	6.52101	4.60366	CD16+ monocyte	9	-2.79255	-2.79255	CD16+ monocyte	8
3k_CGATACGAACAGTC-1	3k	8.59493	-0.246917	CD14+ monocyte	0	-0.517507	-0.517507	CD14+ monocyte	0
3k_CGATACGACAGGAG-1	3k	-8.10984	-6.78926	Unassigned	16	3.30237	3.30237	Unassigned	14
3k_CGATACGATTCACT-1	3k	-0.797558	-12.0881	B cells	3	14.1166	14.1166	B cells	3
3k_CGATAGACCCGTAA-1	3k	10.8641	-0.52785	CD14+ monocyte	0	-0.683886	-0.683886	CD14+ monocyte	0
3k_CGATAGACCGTACA-1	3k	-5.67626	4.5455	CD4+ T mem	2	-2.14515	-2.14515	CD4+ T mem	2
3k_CGATAGACGTAGGG-1	3k	10.2723	-0.688809	CD14+ monocyte	0	-0.983628	-0.983628	CD14+ monocyte	0
3k_CGATAGACTGTTCT-1	3k	-4.68243	5.968	CD4+ T naive	1	-3.39232	-3.39232	CD4+ T mem	2
3k_CGATCAGAAGAACA-1	3k	-5.57615	-1.60438	CD8+ T mem	4	1.74343	1.74343	CD8+ T mem	4
3k_CGATCAGAGAGGGT-1	3k	-6.07394	5.68346	CD4+ T mem	2	-1.64206	-1.64206	CD4+ T mem	2
3k_CGATCAGAGGTACT-1	3k	-5.05716	6.51728	CD4+ T mem	2	-3.14716	-3.14716	CD4+ T mem	2
3k_CGATCAGATGTGAC-1	3k	5.27802	-8.97765	Plasmacytoid dendritic cells	14	9.35144	9.35144	Plasmacytoid dendritic cells	13
3k_CGATCCACCGGGAA-1	3k	-7.87568	0.667829	Cytotoxic T cell	7	2.263	2.263	Cytotoxic T cell	9
3k_CGCAACCTCCTTGC-1	3k	-4.41148	6.28072	CD8+ T naive	5	-4.78959	-4.78959	CD4+ T mem	2
3k_CGCAACCTGGACGA-1	3k	-2.09873	5.06326	CD4+ T naive	1	-4.97281	-4.97281	CD4+ T mem	2
3k_CGCACGGAGGACGA-1	3k	0.750536	-12.0094	B cells	3	13.4004	13.4004	B cells	3
3k_CGCACGGATCTTTG-1	3k	-3.38007	7.66276	CD8+ T naive	5	-6.02079	-6.02079	CD8+ T naive	5
3k_CGCACTACAGAATG-1	3k	-0.678272	5.98956	CD4+ T naive	1	-4.32592	-4.32592	CD4+ T mem	2
3k_CGCACTACAGCCAT-1	3k	-4.6509	5.41008	CD4+ T mem	2	-2.91435	-2.91435	CD4+ T mem	2
3k_CGCACTACATTGGC-1	3k	-2.83391	5.0569	CD4+ T naive	1	-6.33928	-6.33928	CD4+ T naive	1
3k_CGCACTACTCGCCT-1	3k	-0.884838	-10.3073	B cells	13	12.7653	12.7653	B cells	3
3k_CGCACTACTCGTGA-1	3k	-6.37002	1.13615	CD8+ T mem	4	-0.988863	-0.988863	CD8+ T mem	4
3k_CGCACTTGTCACGA-1	3k	9.17464	-0.381851	CD14+ monocyte	0	-0.434203	-0.434203	CD14+ monocyte	0
3k_CGCAGGACAGATCC-1	3k	-6.57494	0.371282	CD8+ T mem	4	-0.963078	-0.963078	CD8+ T mem	4
3k_CGCAGGACTTGTCT-1	3k	6.58984	1.43673	CD16+ monocyte	9	-0.440676	-0.440676	CD16+ monocyte	8
3k_CGCAGGTGCACTGA-1	3k	-4.47952	5.51955	CD4+ T naive	1	-5.53298	-5.53298	CD8+ T naive	5
3k_CGCAGGTGCCATAG-1	3k	6.80423	4.02393	CD16+ monocyte	9	-1.42067	-1.42067	CD16+ monocyte	8
3k_CGCAGGTGGGAACG-1	3k	-6.8904	3.36495	CD4+ T mem	2	-1.59151	-1.59151	CD4+ T mem	2
3k_CGCCATACTGCAAC-1	3k	-3.17893	5.84242	CD4+ T naive	1	-5.86031	-5.86031	CD4+ T naive	1
3k_CGCCATTGAGAGGC-1	3k	-2.64111	4.54622	CD4+ T naive	1	-6.48481	-6.48481	CD4+ T naive	1
3k_CGCCATTGCTATGG-1	3k	-4.36771	7.13421	CD8+ T naive	5	-6.40883	-6.40883	CD8+ T naive	5
3k_CGCCATTGGAGACG-1	3k	-5.62796	6.45639	CD4+ T mem	2	-1.73605	-1.73605	CD4+ T mem	2
3k_CGCCATTGGAGCAG-1	3k	-1.17945	-11.6992	B cells	3	8.88419	8.88419	B cells	6
3k_CGCCATTGTACTGG-1	3k	-0.932915	-11.8016	B cells	3	14.0725	14.0725	B cells	3
3k_CGCCGAGAGCTTAG-1	3k	-4.31148	-5.22058	Natural killer cell	6	7.56423	7.56423	Natural killer cell	7
3k_CGCCTAACGAATGA-1	3k	6.11224	-2.30052	CD14+ monocyte	0	3.88926	3.88926	Dendritic cells	10
3k_CGCCTAACTGCTCC-1	3k	-5.89453	5.80623	CD4+ T mem	2	-1.06803	-1.06803	CD4+ T mem	2
3k_CGCGAGACACAGCT-1	3k	-6.10972	0.60624	CD8+ T mem	4	-3.17343	-3.17343	CD8+ T mem	4
3k_CGCGAGACAGGTCT-1	3k	-3.51497	-11.5241	B cells	8	10.71	10.71	B cells	6
3k_CGCGAGACGCTACA-1	3k	-5.18352	3.11142	CD8+ T mem	4	-3.37039	-3.37039	CD4+ T mem	2
3k_CGCGATCTCAGTCA-1	3k	8.307	0.0801703	CD14+ monocyte	0	-0.350766	-0.350766	CD14+ monocyte	0
3k_CGCGATCTGTTGAC-1	3k	10.4635	-1.63724	CD14+ monocyte	0	-1.32714	-1.32714	CD14+ monocyte	0
3k_CGCGATCTTTCTTG-1	3k	-3.30178	-11.9005	B cells	8	9.81534	9.81534	B cells	6
3k_CGCGGATGGCCAAT-1	3k	-7.08457	5.05779	CD4+ T mem	2	-2.56618	-2.56618	CD4+ T mem	2
3k_CGCTAAGAATGTCG-1	3k	-4.72312	5.56643	CD4+ T mem	2	-4.53916	-4.53916	CD4+ T mem	16
3k_CGCTAAGACAACTG-1	3k	-2.30469	6.37788	CD4+ T naive	1	-6.66595	-6.66595	CD4+ T naive	1
3k_CGCTAAGACCCTTG-1	3k	-5.14251	5.20829	CD4+ T mem	2	-2.27989	-2.27989	CD4+ T mem	2
3k_CGCTACTGAACAGA-1	3k	7.69512	-0.890578	CD14+ monocyte	0	0.331097	0.331097	CD14+ monocyte	0
3k_CGCTACTGAGAACA-1	3k	-4.29131	6.57174	CD8+ T naive	5	-6.90331	-6.90331	CD4+ T mem	1
3k_CGCTACTGTGAGCT-1	3k	-2.36612	6.01488	CD4+ T naive	1	-5.49436	-5.49436	CD4+ T mem	1
3k_CGCTACTGTTCCCG-1	3k	-5.54248	-1.72877	CD8+ T mem	4	1.4024	1.4024	CD8+ T mem	4
3k_CGCTCATGCATTTC-1	3k	10.2332	-0.590908	CD14+ monocyte	0	-0.93611	-0.93611	CD14+ monocyte	0
3k_CGGAATTGGTTTGG-1	3k	-4.67555	5.03594	CD4+ T mem	2	-2.76899	-2.76899	CD4+ T mem	2
3k_CGGAATTGTGGAGG-1	3k	-4.51144	2.91433	CD4+ T naive	17	-4.76536	-4.76536	CD4+ T mem	16
3k_CGGACCGATGCGTA-1	3k	-5.42318	-1.07174	CD8+ T mem	4	0.338375	0.338375	CD8+ T mem	4
3k_CGGACTCTAAACAG-1	3k	-1.39577	-13.1727	B cells	8	13.0813	13.0813	B cells	3
3k_CGGACTCTCCAATG-1	3k	-6.16315	5.23497	CD4+ T mem	2	-2.29939	-2.29939	CD4+ T mem	2
3k_CGGACTCTCCTCGT-1	3k	-5.27432	-2.1841	CD8+ T mem	4	1.77001	1.77001	CD8+ T mem	4
3k_CGGAGGCTTGGATC-1	3k	-3.40211	4.25333	CD4+ T naive	1	-5.5379	-5.5379	CD8+ T naive	5
3k_CGGATAACAACGAA-1	3k	8.54896	-0.841793	CD14+ monocyte	0	0.182345	0.182345	CD14+ monocyte	0
3k_CGGATAACAGCTCA-1	3k	-7.07822	5.43881	CD4+ T mem	2	-1.89469	-1.89469	CD4+ T mem	2
3k_CGGCACGAACTCAG-1	3k	-8.47609	1.20421	Cytotoxic T cell	7	2.2309	2.2309	Cytotoxic T cell	9
3k_CGGCACGAAGGGTG-1	3k	-1.87709	6.50949	CD4+ T naive	1	-6.89101	-6.89101	CD4+ T naive	1
3k_CGGCACGACTACGA-1	3k	6.42307	3.94845	CD16+ monocyte	9	-2.6131	-2.6131	CD16+ monocyte	8
3k_CGGCATCTTAGAAG-1	3k	-6.29881	2.02616	CD8+ T mem	4	-3.33743	-3.33743	CD4+ T mem	2
3k_CGGCATCTTCGTAG-1	3k	10.4312	-2.2663	CD14+ monocyte	0	-1.3232	-1.3232	CD14+ monocyte	0
3k_CGGCCAGAAAGGTA-1	3k	-4.38157	5.32701	CD4+ T mem	2	-1.65522	-1.65522	CD4+ T mem	2
3k_CGGCCAGAGAGGCA-1	3k	-5.76972	-1.51296	CD8+ T mem	4	1.0775	1.0775	CD8+ T mem	4
3k_CGGCGAACCAGTCA-1	3k	7.09506	1.62039	CD14+ monocyte	0	-0.792987	-0.792987	CD16+ monocyte	8
3k_CGGCGAACGACAAA-1	3k	-3.6943	-4.75241	Natural killer cell	6	8.15233	8.15233	Natural killer cell	7
3k_CGGCGAACGGTCTA-1	3k	-4.9599	5.66272	CD4+ T mem	2	-4.20697	-4.20697	CD4+ T mem	2
3k_CGGCGAACTACTTC-1	3k	-3.53617	-4.47945	Natural killer cell	6	7.95264	7.95264	Natural killer cell	7
3k_CGGGACTGCGTGTA-1	3k	-2.00991	6.24455	CD4+ T naive	1	-4.33853	-4.33853	CD8+ T mem	4
3k_CGGGACTGGAATAG-1	3k	-5.56051	-1.55864	CD8+ T mem	4	1.43175	1.43175	CD8+ T mem	4
3k_CGGGCATGTCTCTA-1	3k	-5.50191	-5.34015	Natural killer cell	6	6.06273	6.06273	Natural killer cell	7
3k_CGGGCATGTTGTGG-1	3k	-2.14546	6.27507	CD4+ T naive	1	-7.59695	-7.59695	CD4+ T naive	1
3k_CGGTAAACTCGCAA-1	3k	-6.36641	1.87328	CD8+ T mem	4	-2.75403	-2.75403	CD8+ T mem	4
3k_CGGTCACTGTTTGG-1	3k	-4.52317	7.01291	CD8+ T naive	5	-2.06404	-2.06404	CD4+ T mem	2
3k_CGGTCACTTACTTC-1	3k	-6.45154	4.61121	CD4+ T mem	2	-2.13718	-2.13718	CD4+ T mem	2
3k_CGTAACGATCGCCT-1	3k	-2.75441	5.06192	CD4+ T naive	1	-7.49474	-7.49474	CD4+ T naive	1
3k_CGTACCACACACAC-1	3k	-4.44357	4.91885	CD4+ T mem	2	-2.19728	-2.19728	CD4+ T mem	2
3k_CGTACCACACGTTG-1	3k	-1.04768	5.50737	CD4+ T naive	1	-7.66659	-7.66659	CD4+ T naive	1
3k_CGTACCACCTCATT-1	3k	-2.22892	5.7316	CD4+ T naive	1	-6.92869	-6.92869	CD4+ T naive	1
3k_CGTACCACGGAGCA-1	3k	-1.67767	4.22333	CD4+ T naive	1	-5.60114	-5.60114	CD4+ T mem	1
3k_CGTACCTGGCATCA-1	3k	-4.12233	-3.17041	Natural killer cell	6	7.33353	7.33353	Natural killer cell	7
3k_CGTAGCCTCTCTCG-1	3k	10.1139	-2.2949	CD14+ monocyte	0	-0.696844	-0.696844	CD14+ monocyte	0
3k_CGTAGCCTGCGAAG-1	3k	-4.47603	4.42369	CD4+ T naive	1	-2.11494	-2.11494	CD4+ T mem	2
3k_CGTAGCCTGTATGC-1	3k	6.69209	0.441258	CD14+ monocyte	0	0.451061	0.451061	CD14+ monocyte	0
3k_CGTCAAGAACGTGT-1	3k	-2.46132	5.3753	CD4+ T naive	1	-6.75882	-6.75882	CD4+ T naive	1
3k_CGTCAAGACAGAGG-1	3k	-4.75837	4.34433	CD4+ T mem	2	-3.1585	-3.1585	CD4+ T mem	2
3k_CGTCAAGACAGGAG-1	3k	-5.80319	-1.37095	CD8+ T mem	4	1.18588	1.18588	CD8+ T mem	4
3k_CGTCCATGCTCTTA-1	3k	-4.38441	7.03498	CD8+ T naive	5	-5.72069	-5.72069	CD4+ T naive	1
3k_CGTCGACTTTCCGC-1	3k	-8.48922	0.978908	Cytotoxic T cell	7	1.87823	1.87823	Cytotoxic T cell	9
3k_CGTGATGAGGTTCA-1	3k	-6.7079	0.944451	CD8+ T mem	4	-1.40461	-1.40461	CD8+ T mem	4
3k_CGTGCACTTATGGC-1	3k	7.03439	0.427063	CD14+ monocyte	0	0.156204	0.156204	CD14+ monocyte	0
3k_CGTGTAGAAAAACG-1	3k	-5.17738	5.46156	CD4+ T mem	2	-1.41346	-1.41346	CD4+ T mem	2
3k_CGTGTAGACGATAC-1	3k	-6.15285	-5.3279	Natural killer cell	6	6.41016	6.41016	Natural killer cell	7
3k_CGTGTAGAGTTACG-1	3k	-3.27179	-4.91327	Natural killer cell	6	7.9051	7.9051	Natural killer cell	7
3k_CGTGTAGAGTTCAG-1	3k	10.849	-1.95848	CD14+ monocyte	0	-1.09541	-1.09541	CD14+ monocyte	0
3k_CGTGTAGATTCGGA-1	3k	-4.09205	-2.78369	Natural killer cell	6	7.6105	7.6105	Natural killer cell	7
3k_CGTTAGGAAACCAC-1	3k	-1.51758	4.90491	CD4+ T naive	1	-7.56039	-7.56039	CD4+ T naive	1
3k_CGTTAGGATCATTC-1	3k	6.91919	0.306039	CD14+ monocyte	0	0.69702	0.69702	CD14+ monocyte	0
3k_CGTTATACCCTGAA-1	3k	-5.50257	-1.71123	CD8+ T mem	4	0.763463	0.763463	CD8+ T mem	4
3k_CGTTTAACTGGTCA-1	3k	-4.36759	5.44196	CD4+ T naive	1	-1.67356	-1.67356	CD4+ T mem	2
3k_CTAAACCTCTGACA-1	3k	-3.13011	-4.88379	Natural killer cell	6	8.25794	8.25794	Natural killer cell	7
3k_CTAAACCTGTGCAT-1	3k	-2.25638	-11.5257	B cells	3	10.9513	10.9513	B cells	6
3k_CTAACACTAACGTC-1	3k	-6.89704	6.01529	CD4+ T mem	2	-1.29754	-1.29754	CD4+ T mem	2
3k_CTAACACTAGTGCT-1	3k	7.57834	0.135165	CD14+ monocyte	0	-1.04828	-1.04828	CD14+ monocyte	0
3k_CTAACGGAACCGAT-1	3k	-3.32048	-4.60992	Natural killer cell	6	8.16322	8.16322	Natural killer cell	7
3k_CTAACGGATTTCTG-1	3k	-2.62624	0.247589	CD4+ T naive	11	-7.97209	-7.97209	CD4+ T naive	1
3k_CTAACTACGGCAAG-1	3k	-5.96364	0.669658	CD8+ T mem	4	-0.975545	-0.975545	CD8+ T mem	4
3k_CTAAGGACACCATG-1	3k	-2.13258	6.43835	CD4+ T naive	1	-6.66885	-6.66885	CD4+ T naive	1
3k_CTAAGGACCGTTAG-1	3k	-2.75458	6.93167	CD8+ T naive	5	-7.4161	-7.4161	CD4+ T naive	1
3k_CTAAGGACGCCATA-1	3k	9.37466	-2.57094	CD14+ monocyte	0	-0.306941	-0.306941	CD14+ monocyte	0
3k_CTAAGGTGTTGCAG-1	3k	-5.09234	4.79479	CD4+ T naive	1	-4.28647	-4.28647	CD4+ T mem	2
3k_CTAATGCTTGTGGT-1	3k	10.0064	-1.797	CD14+ monocyte	0	0.305024	0.305024	CD14+ monocyte	0
3k_CTACAACTCCCGTT-1	3k	-5.72535	-1.14378	CD8+ T mem	4	-0.0851163	-0.0851163	CD8+ T mem	4
3k_CTACCTCTCAACCA-1	3k	-4.09756	4.74029	CD4+ T naive	1	-0.751614	-0.751614	CD8+ T mem	4
3k_CTACGCACACCTAG-1	3k	6.84007	3.77572	CD16+ monocyte	9	-2.50932	-2.50932	CD16+ monocyte	8
3k_CTACGCACTCTCCG-1	3k	-4.74269	2.94321	CD4+ T naive	17	-4.58622	-4.58622	CD4+ T mem	16
3k_CTACGCACTGGTCA-1	3k	-4.61879	-3.92458	Natural killer cell	6	4.22606	4.22606	Cytotoxic T cell	11
3k_CTACGGCTTTCTTG-1	3k	6.96532	0.155095	CD14+ monocyte	0	0.342818	0.342818	CD14+ monocyte	0
3k_CTACTATGAACCAC-1	3k	8.80044	-0.988673	CD14+ monocyte	0	-0.417395	-0.417395	CD14+ monocyte	0
3k_CTACTATGATGTGC-1	3k	11.105	-0.795421	CD14+ monocyte	0	-0.973117	-0.973117	CD14+ monocyte	0
3k_CTACTATGCTAAGC-1	3k	-5.90428	2.18735	CD8+ T mem	4	-4.54813	-4.54813	CD8+ T mem	4
3k_CTACTATGTAAAGG-1	3k	0.59772	-12.4146	B cells	3	12.7443	12.7443	B cells	3
3k_CTACTCCTATGTCG-1	3k	-3.19724	-5.06568	Natural killer cell	6	8.02414	8.02414	Natural killer cell	7
3k_CTAGAGACACTTTC-1	3k	-4.624	6.24715	CD8+ T naive	5	-3.90499	-3.90499	CD4+ T mem	2
3k_CTAGAGACAGCATC-1	3k	-5.83217	-0.167059	CD8+ T mem	4	-0.141759	-0.141759	CD8+ T mem	4
3k_CTAGAGACTTTGGG-1	3k	6.84328	1.95655	CD16+ monocyte	9	-0.778119	-0.778119	CD16+ monocyte	8
3k_CTAGATCTCTCTAT-1	3k	-4.92395	5.01136	CD4+ T mem	2	-6.03852	-6.03852	CD4+ T naive	1
3k_CTAGATCTTCGACA-1	3k	-3.9632	5.54972	CD4+ T mem	2	-4.73762	-4.73762	CD4+ T mem	2
3k_CTAGGATGAGCCTA-1	3k	-8.00908	-7.93702	Unassigned	16	9.46583	9.46583	B cells	19
3k_CTAGGATGATCGTG-1	3k	-3.30192	-11.287	B cells	8	10.5613	10.5613	B cells	6
3k_CTAGGCCTCTCAGA-1	3k	-6.36186	4.89408	CD4+ T mem	2	-3.67402	-3.67402	CD4+ T mem	2
3k_CTAGGTGATGGTTG-1	3k	6.40442	3.86286	CD16+ monocyte	9	-2.62871	-2.62871	CD16+ monocyte	8
3k_CTAGTTACCAGAGG-1	3k	-3.98116	6.73667	CD8+ T naive	5	-4.36009	-4.36009	CD4+ T mem	2
3k_CTAGTTACCGCATA-1	3k	-3.83312	6.81392	CD8+ T naive	5	-5.2246	-5.2246	CD4+ T naive	1
3k_CTAGTTACGAAACA-1	3k	-3.47418	-4.53564	Natural killer cell	6	8.0251	8.0251	Natural killer cell	7
3k_CTAGTTTGAGTACC-1	3k	-5.63644	-1.12878	CD8+ T mem	4	0.790223	0.790223	CD8+ T mem	4
3k_CTATAAGATCGTTT-1	3k	-3.0675	-11.8873	B cells	8	8.38273	8.38273	B cells	6
3k_CTATACTGCCAGTA-1	3k	-3.12426	4.17926	CD4+ T naive	1	-6.35359	-6.35359	CD4+ T naive	1
3k_CTATACTGCGCTAA-1	3k	11.2275	-1.95854	CD14+ monocyte	0	-0.346166	-0.346166	CD14+ monocyte	0
3k_CTATACTGCTACGA-1	3k	-3.7271	-5.40114	Natural killer cell	6	7.97539	7.97539	Natural killer cell	7
3k_CTATACTGTCTCAT-1	3k	-3.51082	-4.89226	Natural killer cell	6	7.79233	7.79233	Natural killer cell	7
3k_CTATACTGTTCGTT-1	3k	1.7909	-5.21008	Unassigned	18	-11.8692	-11.8692	Unassigned	17
3k_CTATAGCTGTCACA-1	3k	-1.02623	5.11548	CD4+ T naive	1	-7.48942	-7.48942	CD4+ T naive	1
3k_CTATAGCTTCGCTC-1	3k	7.77782	-2.64411	CD14+ monocyte	0	0.777983	0.777983	CD14+ monocyte	0
3k_CTATAGCTTGCCTC-1	3k	9.74104	-1.02386	CD14+ monocyte	0	-1.04182	-1.04182	CD14+ monocyte	0
3k_CTATCAACGAACTC-1	3k	-2.70017	8.07444	CD8+ T naive	5	-6.14777	-6.14777	CD4+ T naive	1
3k_CTATCAACGCAGAG-1	3k	-5.59296	6.44225	CD4+ T mem	2	-3.09788	-3.09788	CD4+ T mem	2
3k_CTATCAACTTTGGG-1	3k	-2.37597	7.94502	CD8+ T naive	5	-5.80547	-5.80547	CD8+ T naive	5
3k_CTATCCCTCCACCT-1	3k	10.6917	-1.2731	CD14+ monocyte	0	-0.54835	-0.54835	CD14+ monocyte	0
3k_CTATGTACGAGAGC-1	3k	-2.87503	5.28375	CD4+ T naive	1	-5.2487	-5.2487	CD4+ T mem	1
3k_CTATGTACGCTTAG-1	3k	-5.61503	5.88342	CD4+ T mem	2	-2.01262	-2.01262	CD4+ T mem	2
3k_CTATGTACTGTTTC-1	3k	-2.4837	-11.3502	B cells	8	12.6586	12.6586	B cells	6
3k_CTATGTTGAAAGCA-1	3k	-3.1599	4.36133	CD4+ T mem	2	-2.81696	-2.81696	CD4+ T mem	2
3k_CTATGTTGTCCTCG-1	3k	-1.28011	5.18647	CD4+ T naive	1	-6.43632	-6.43632	CD4+ T naive	1
3k_CTATGTTGTCTCGC-1	3k	-6.83332	5.96444	CD4+ T mem	2	-1.14208	-1.14208	CD4+ T mem	2
3k_CTATTGACAAACGA-1	3k	10.8562	-0.511255	CD14+ monocyte	0	-1.35163	-1.35163	CD14+ monocyte	0
3k_CTATTGACACTGGT-1	3k	6.95874	2.23971	CD16+ monocyte	9	-1.1182	-1.1182	CD16+ monocyte	8
3k_CTATTGACGGTGAG-1	3k	6.76142	1.5389	CD16+ monocyte	9	-0.295301	-0.295301	CD16+ monocyte	0
3k_CTATTGTGGCAAGG-1	3k	-5.55142	3.54198	CD4+ T mem	2	-2.80226	-2.80226	CD4+ T mem	2
3k_CTCAATTGGTTCAG-1	3k	-6.60452	5.76805	CD4+ T mem	2	-1.39878	-1.39878	CD4+ T mem	2
3k_CTCAATTGGTTGCA-1	3k	9.72494	-2.45217	CD14+ monocyte	0	-1.39389	-1.39389	CD14+ monocyte	0
3k_CTCAGAGATAGAAG-1	3k	-2.13666	5.36932	CD4+ T naive	1	-7.43491	-7.43491	CD4+ T naive	1
3k_CTCAGCACTCTAGG-1	3k	-5.34729	4.7125	CD4+ T mem	2	-3.9477	-3.9477	CD4+ T mem	2
3k_CTCAGCACTTGCAG-1	3k	-4.00551	6.27477	CD8+ T naive	5	-6.73863	-6.73863	CD4+ T naive	1
3k_CTCAGCTGAACCTG-1	3k	10.2037	-2.31389	CD14+ monocyte	0	-1.04159	-1.04159	CD14+ monocyte	0
3k_CTCAGCTGCAGTTG-1	3k	-2.73807	7.85349	CD4+ T mem	2	-3.93739	-3.93739	CD8+ T mem	4
3k_CTCAGCTGTTTCTG-1	3k	-5.3473	1.23911	CD8+ T mem	4	-1.01138	-1.01138	CD8+ T mem	4
3k_CTCAGGCTCGTTGA-1	3k	6.39377	4.35266	CD16+ monocyte	9	-2.30725	-2.30725	CD16+ monocyte	8
3k_CTCAGGCTGCTAAC-1	3k	-5.77695	0.98424	CD8+ T mem	4	-1.33142	-1.33142	CD8+ T mem	4
3k_CTCATTGACCTTAT-1	3k	-5.28447	5.53188	CD4+ T mem	2	-3.05553	-3.05553	CD4+ T mem	2
3k_CTCATTGATGCTTT-1	3k	7.69378	1.22089	CD14+ monocyte	0	-0.93569	-0.93569	CD16+ monocyte	8
3k_CTCCACGAGAGATA-1	3k	4.79358	-3.3289	Dendritic cells	10	4.85102	4.85102	Dendritic cells	10
3k_CTCCATCTCTTAGG-1	3k	-1.75473	5.55188	CD4+ T naive	1	-5.21825	-5.21825	CD4+ T mem	1
3k_CTCCATCTGACGAG-1	3k	-5.71778	5.28964	CD4+ T mem	2	-4.01081	-4.01081	CD4+ T mem	2
3k_CTCCGAACAAGTGA-1	3k	6.29201	3.95175	CD16+ monocyte	9	-3.05384	-3.05384	CD16+ monocyte	8
3k_CTCCTACTGCCTTC-1	3k	11.2612	-0.801273	CD14+ monocyte	0	-2.03052	-2.03052	CD14+ monocyte	0
3k_CTCGAAGATGTGGT-1	3k	-2.54874	0.374134	CD4+ T naive	11	-5.87076	-5.87076	CD8+ T naive	5
3k_CTCGAAGATTAGGC-1	3k	8.22844	-2.58537	CD14+ monocyte	0	0.393369	0.393369	CD14+ monocyte	0
3k_CTCGACTGCTCTAT-1	3k	-5.14325	5.69447	CD4+ T mem	2	-4.86428	-4.86428	CD4+ T mem	16
3k_CTCGACTGGGTGAG-1	3k	-2.84628	3.8193	CD4+ T naive	1	-5.92106	-5.92106	CD4+ T naive	5
3k_CTCGACTGGTTGAC-1	3k	-3.19802	-4.81046	Natural killer cell	6	8.09347	8.09347	Natural killer cell	7
3k_CTCGAGCTCTGGAT-1	3k	-5.42053	-1.30351	CD8+ T mem	4	1.03045	1.03045	CD8+ T mem	4
3k_CTCGCATGACTTTC-1	3k	-5.21904	4.55024	CD4+ T naive	1	-3.00572	-3.00572	CD8+ T mem	4
3k_CTCGCATGCTTAGG-1	3k	-5.02462	5.32702	CD4+ T mem	2	-5.46076	-5.46076	CD4+ T naive	1
3k_CTCTAAACCTCGAA-1	3k	-1.773	5.07726	CD4+ T naive	1	-7.24327	-7.24327	CD4+ T naive	1
3k_CTCTAAACGGCGAA-1	3k	-1.60876	7.02406	CD4+ T naive	1	-6.7294	-6.7294	CD8+ T naive	5
3k_CTCTAATGTCCAAG-1	3k	9.80727	-0.740136	CD14+ monocyte	0	-0.909247	-0.909247	CD14+ monocyte	0
3k_CTGAACGACAGTCA-1	3k	-2.87026	0.230575	CD4+ T naive	11	-2.4115	-2.4115	CD4+ T mem	2
3k_CTGAACGATGAGGG-1	3k	-1.96857	3.26726	CD4+ T naive	1	-1.47374	-1.47374	CD4+ T mem	2
3k_CTGAAGACCCAACA-1	3k	-6.09725	5.59848	CD4+ T mem	2	-1.12547	-1.12547	CD4+ T mem	2
3k_CTGAAGACGTGCAT-1	3k	-1.98077	-11.7241	B cells	8	13.8794	13.8794	B cells	3
3k_CTGAAGTGAAGCCT-1	3k	6.20581	3.50435	CD16+ monocyte	9	-2.43207	-2.43207	CD16+ monocyte	8
3k_CTGAAGTGCAGCTA-1	3k	0.612007	-11.8333	B cells	3	12.9105	12.9105	B cells	3
3k_CTGAAGTGGCTATG-1	3k	-2.59131	4.74242	CD4+ T naive	1	-7.70803	-7.70803	CD4+ T naive	1
3k_CTGAAGTGTCCAGA-1	3k	-4.03608	6.68983	CD8+ T naive	5	-5.36301	-5.36301	CD4+ T naive	1
3k_CTGAATCTGAATAG-1	3k	-5.12595	6.33618	CD4+ T mem	2	-1.92012	-1.92012	CD4+ T mem	2
3k_CTGACAGAATCGTG-1	3k	-4.65227	-1.29757	CD8+ T mem	4	0.975284	0.975284	CD8+ T mem	4
3k_CTGACCACAGCAAA-1	3k	-2.33269	5.15648	CD4+ T naive	1	-7.56839	-7.56839	CD4+ T naive	1
3k_CTGAGAACCGGGAA-1	3k	-5.0651	5.31585	CD4+ T mem	2	-2.16252	-2.16252	CD4+ T mem	2
3k_CTGAGAACGTAAAG-1	3k	-3.32413	-4.53539	Natural killer cell	6	7.52726	7.52726	Natural killer cell	7
3k_CTGATACTAGTAGA-1	3k	-2.32461	5.80235	CD4+ T naive	1	-6.44527	-6.44527	CD4+ T naive	1
3k_CTGATTTGGTGTTG-1	3k	7.02924	-0.967202	CD14+ monocyte	0	1.01173	1.01173	CD14+ monocyte	0
3k_CTGCAGCTAACCGT-1	3k	-1.88062	6.01253	CD4+ T naive	1	-6.23118	-6.23118	CD8+ T naive	5
3k_CTGCAGCTGACACT-1	3k	-2.90804	6.38756	CD4+ T naive	1	-8.11041	-8.11041	CD4+ T naive	1
3k_CTGCAGCTGGATTC-1	3k	6.61197	1.97166	CD16+ monocyte	9	0.416596	0.416596	CD16+ monocyte	0
3k_CTGCAGCTTGGCAT-1	3k	-8.08001	0.990773	Cytotoxic T cell	7	1.81916	1.81916	Cytotoxic T cell	9
3k_CTGCCAACAGGAGC-1	3k	-5.41383	2.62974	CD8+ T mem	4	-1.18994	-1.18994	CD8+ T mem	4
3k_CTGCCAACCAGCTA-1	3k	-3.49766	6.71783	CD8+ T naive	5	-3.84559	-3.84559	CD4+ T mem	2
3k_CTGCCAACTAACCG-1	3k	8.12167	0.612276	CD14+ monocyte	0	-0.12027	-0.12027	CD14+ monocyte	0
3k_CTGCCAACTGCTCC-1	3k	-6.09169	0.687168	CD8+ T mem	4	-0.618277	-0.618277	CD8+ T mem	4
3k_CTGCCAACTTGCAG-1	3k	-1.53245	5.80634	CD4+ T naive	1	-8.07075	-8.07075	CD4+ T naive	1
3k_CTGCCAACTTGCTT-1	3k	-6.20216	1.36601	CD8+ T mem	4	-1.01635	-1.01635	CD8+ T mem	4
3k_CTGGAAACAAACGA-1	3k	-5.43415	-1.5159	CD8+ T mem	4	0.431758	0.431758	CD8+ T mem	4
3k_CTGGAAACATCGAC-1	3k	-3.36227	5.51527	CD4+ T mem	2	-4.3476	-4.3476	CD4+ T mem	2
3k_CTGGATGACTGGAT-1	3k	-6.18053	0.754436	CD8+ T mem	4	-0.529152	-0.529152	CD8+ T mem	4
3k_CTGGATGACTTGTT-1	3k	-3.98499	3.57916	CD4+ T mem	2	-4.09523	-4.09523	CD4+ T mem	16
3k_CTGGCACTCAAGCT-1	3k	10.0371	-2.97292	CD14+ monocyte	0	-0.0653947	-0.0653947	CD14+ monocyte	0
3k_CTGGCACTGGACAG-1	3k	-7.40011	1.22134	Cytotoxic T cell	7	1.99784	1.99784	Cytotoxic T cell	9
3k_CTGTAACTAACCAC-1	3k	-6.0207	4.90633	CD4+ T mem	2	-3.25791	-3.25791	CD4+ T mem	2
3k_CTGTAACTAGCGTT-1	3k	-1.672	3.24238	CD4+ T naive	1	-7.76242	-7.76242	CD4+ T naive	1
3k_CTGTATACGTACGT-1	3k	7.20024	0.505543	CD14+ monocyte	0	0.248188	0.248188	CD14+ monocyte	0
3k_CTGTATACGTTGGT-1	3k	-2.12789	5.55027	CD4+ T naive	1	-7.34207	-7.34207	CD4+ T naive	1
3k_CTGTGAGACAACCA-1	3k	6.44163	4.66614	CD16+ monocyte	9	-4.07635	-4.07635	CD16+ monocyte	8
3k_CTGTGAGACCTTGC-1	3k	-5.86163	0.578102	CD8+ T mem	4	-0.720055	-0.720055	CD8+ T mem	4
3k_CTGTGAGACGAACT-1	3k	9.93954	-1.91706	CD14+ monocyte	0	-0.919355	-0.919355	CD14+ monocyte	0
3k_CTGTGAGACTGTAG-1	3k	10.316	-2.81426	CD14+ monocyte	0	-0.914913	-0.914913	CD14+ monocyte	0
3k_CTTAAAGAACCTGA-1	3k	-2.51761	0.268614	CD4+ T naive	11	-6.91255	-6.91255	CD4+ T naive	1
3k_CTTAACACCTGTAG-1	3k	-1.05963	5.82267	CD4+ T naive	1	-3.76678	-3.76678	CD4+ T mem	2
3k_CTTAACACGAGCTT-1	3k	-4.12773	5.54218	CD4+ T mem	2	-2.55055	-2.55055	CD4+ T mem	2
3k_CTTAACACTATCGG-1	3k	0.726151	-11.383	B cells	3	13.3062	13.3062	B cells	3
3k_CTTAAGCTACCTAG-1	3k	-1.76542	5.6564	CD4+ T naive	1	-6.64611	-6.64611	CD4+ T naive	1
3k_CTTAAGCTCATCAG-1	3k	-1.63868	4.67172	CD4+ T naive	1	-7.57537	-7.57537	CD4+ T naive	1
3k_CTTAAGCTCCGCTT-1	3k	-3.25464	-11.1223	B cells	8	11.5077	11.5077	B cells	6
3k_CTTAAGCTTCCTCG-1	3k	-7.63278	1.33286	Cytotoxic T cell	7	-0.91725	-0.91725	CD8+ T mem	4
3k_CTTACAACTAACGC-1	3k	-2.29987	5.13	CD4+ T naive	1	-7.16971	-7.16971	CD4+ T naive	1
3k_CTTACAACTCCCGT-1	3k	11.158	-1.57048	CD14+ monocyte	0	-1.59787	-1.59787	CD14+ monocyte	0
3k_CTTACTGACGTACA-1	3k	-1.35311	5.65172	CD4+ T naive	1	-8.34433	-8.34433	CD4+ T naive	1
3k_CTTAGACTAAACGA-1	3k	-6.73593	4.79081	CD4+ T mem	2	-3.03287	-3.03287	CD4+ T mem	2
3k_CTTAGGGACTTGCC-1	3k	-6.99906	5.37114	CD4+ T mem	2	-2.59262	-2.59262	CD4+ T mem	2
3k_CTTAGGGAGAATCC-1	3k	-2.12519	4.32702	CD4+ T naive	1	-6.868	-6.868	CD4+ T naive	1
3k_CTTATCGACTCATT-1	3k	-3.67984	4.69581	CD4+ T naive	1	-3.25467	-3.25467	CD4+ T mem	2
3k_CTTCACCTACCTGA-1	3k	6.46998	3.69561	CD16+ monocyte	9	-2.21223	-2.21223	CD16+ monocyte	8
3k_CTTCATGAAGCATC-1	3k	-0.151117	-11.2559	B cells	3	12.9516	12.9516	B cells	3
3k_CTTCATGAAGTACC-1	3k	-1.12542	5.39341	CD4+ T naive	1	-3.5887	-3.5887	CD4+ T mem	2
3k_CTTGAACTACGCAT-1	3k	-4.95169	4.18115	CD4+ T mem	2	-3.55638	-3.55638	CD4+ T mem	2
3k_CTTGATTGAGGTTC-1	3k	-5.67309	-1.51479	CD8+ T mem	4	1.37275	1.37275	CD8+ T mem	4
3k_CTTGATTGATCTTC-1	3k	3.58564	-0.728058	CD14+ monocyte	0	1.24481	1.24481	Megakaryocyte	12
3k_CTTGATTGCATTCT-1	3k	-7.14326	4.68368	CD4+ T mem	2	-2.21583	-2.21583	CD4+ T mem	2
3k_CTTGATTGTTTCGT-1	3k	-4.12454	6.57029	CD8+ T naive	5	-4.75277	-4.75277	CD4+ T mem	2
3k_CTTGTATGACACCA-1	3k	-0.819757	-11.9029	B cells	3	12.7238	12.7238	B cells	3
3k_CTTTACGAGCGAAG-1	3k	-1.65041	5.92622	CD4+ T naive	1	-7.9114	-7.9114	CD4+ T naive	1
3k_CTTTAGACCGTGAT-1	3k	-3.25179	3.501	CD4+ T naive	1	-5.89144	-5.89144	CD4+ T naive	1
3k_CTTTAGACGAGACG-1	3k	-4.68651	6.89335	CD8+ T naive	5	-6.15426	-6.15426	CD4+ T naive	1
3k_CTTTAGACGATACC-1	3k	-1.90679	5.63578	CD4+ T naive	1	-6.16799	-6.16799	CD4+ T naive	1
3k_CTTTAGACGTTGGT-1	3k	-5.63096	1.37997	CD8+ T mem	4	-1.89173	-1.89173	CD8+ T mem	4
3k_CTTTAGACTCATTC-1	3k	-5.47413	0.586458	CD8+ T mem	4	-1.18229	-1.18229	CD8+ T mem	4
3k_CTTTAGTGACGGGA-1	3k	-3.17832	-5.08767	Natural killer cell	6	8.08169	8.08169	Natural killer cell	7
3k_CTTTAGTGGGTGGA-1	3k	-4.18222	6.61236	CD8+ T naive	5	-8.1149	-8.1149	CD4+ T naive	1
3k_CTTTCAGAGAAACA-1	3k	-3.95218	6.10399	CD4+ T naive	1	-5.78419	-5.78419	CD4+ T mem	1
3k_CTTTGATGAGCACT-1	3k	-5.48014	5.46616	CD4+ T mem	2	-2.52581	-2.52581	CD4+ T mem	2
3k_CTTTGATGTCTAGG-1	3k	-8.33141	1.43821	Cytotoxic T cell	7	1.92831	1.92831	Cytotoxic T cell	9
3k_CTTTGATGTGTCCC-1	3k	-5.41386	5.06411	CD4+ T mem	2	-4.28111	-4.28111	CD4+ T mem	2
3k_CTTTGATGTGTGGT-1	3k	-1.45752	5.51248	CD4+ T naive	1	-7.77266	-7.77266	CD4+ T naive	1
3k_GAAACAGAACTACG-1	3k	-6.37102	4.76519	CD4+ T mem	2	-2.29753	-2.29753	CD4+ T mem	2
3k_GAAACAGAATCACG-1	3k	-3.52388	5.74567	CD4+ T naive	1	-3.78531	-3.78531	CD4+ T mem	2
3k_GAAACAGACATTCT-1	3k	-2.53938	6.05864	CD4+ T naive	1	-7.2449	-7.2449	CD4+ T naive	1
3k_GAAACCTGATCGTG-1	3k	-2.07448	8.14551	CD8+ T naive	5	-6.08381	-6.08381	CD8+ T naive	5
3k_GAAACCTGATGCCA-1	3k	-6.34525	5.25688	CD4+ T mem	2	-4.08102	-4.08102	CD4+ T mem	2
3k_GAAACCTGCTTATC-1	3k	-2.25801	6.60802	CD4+ T naive	1	-3.88315	-3.88315	CD4+ T mem	2
3k_GAAACCTGGACTAC-1	3k	6.14074	4.20584	CD16+ monocyte	9	0.729379	0.729379	Megakaryocyte	12
3k_GAAACCTGTGCTAG-1	3k	-3.33977	5.25897	CD4+ T naive	1	-4.50775	-4.50775	CD4+ T mem	2
3k_GAAAGATGATTTCC-1	3k	-3.6162	7.16877	CD8+ T naive	5	-3.91794	-3.91794	CD4+ T mem	2
3k_GAAAGATGCTGATG-1	3k	6.30098	4.36199	CD16+ monocyte	9	-3.03836	-3.03836	CD16+ monocyte	8
3k_GAAAGATGCTTCGC-1	3k	8.45826	-0.811345	CD14+ monocyte	0	0.510553	0.510553	CD14+ monocyte	0
3k_GAAAGATGTTTGCT-1	3k	-8.10393	0.646929	Cytotoxic T cell	7	1.94983	1.94983	Cytotoxic T cell	9
3k_GAAAGCCTACGTTG-1	3k	0.75397	-12.1724	B cells	3	13.2533	13.2533	B cells	3
3k_GAAAGTGAAAGTGA-1	3k	4.68362	-3.63452	Dendritic cells	10	5.12906	5.12906	Dendritic cells	10
3k_GAAAGTGACCACAA-1	3k	8.06893	-1.22981	CD14+ monocyte	0	2.69364	2.69364	Dendritic cells	10
3k_GAAAGTGACTCAAG-1	3k	-6.45847	5.90777	CD4+ T mem	2	-1.09292	-1.09292	CD4+ T mem	2
3k_GAAATACTCTTAGG-1	3k	0.65607	-11.462	B cells	3	13.6126	13.6126	B cells	3
3k_GAAATACTTCCTCG-1	3k	-6.72069	4.23946	CD4+ T mem	2	-1.4917	-1.4917	CD4+ T mem	2
3k_GAACACACGTGCAT-1	3k	6.89739	-1.61806	CD14+ monocyte	0	1.04546	1.04546	CD14+ monocyte	0
3k_GAACACACTGCCTC-1	3k	-2.09091	5.01225	CD4+ T naive	1	-7.42087	-7.42087	CD4+ T naive	1
3k_GAACAGCTAACTGC-1	3k	6.90979	1.26001	CD16+ monocyte	9	-0.429536	-0.429536	CD14+ monocyte	0
3k_GAACAGCTCTCAGA-1	3k	6.26825	4.1405	CD16+ monocyte	9	-3.28882	-3.28882	CD16+ monocyte	8
3k_GAACCAACTTCCGC-1	3k	-3.5124	-4.82061	Natural killer cell	6	8.29348	8.29348	Natural killer cell	7
3k_GAACCTGAACGTGT-1	3k	-8.35307	0.7964	Cytotoxic T cell	7	-1.90936	-1.90936	CD4+ T mem	2
3k_GAACCTGAGAGACG-1	3k	-4.63394	2.86989	CD4+ T naive	17	-5.30445	-5.30445	CD4+ T mem	16
3k_GAACCTGATGAACC-1	3k	-3.78141	5.58954	CD4+ T mem	2	-4.24205	-4.24205	CD4+ T mem	2
3k_GAACGGGATACTTC-1	3k	-2.52444	4.49607	CD4+ T naive	1	-6.71738	-6.71738	CD4+ T naive	1
3k_GAACGTTGACGGAG-1	3k	-5.2981	-0.870264	CD8+ T mem	4	0.469087	0.469087	CD8+ T mem	4
3k_GAACTGTGACCTGA-1	3k	6.20106	4.39393	CD16+ monocyte	9	-3.0958	-3.0958	CD16+ monocyte	8
3k_GAACTGTGCCAGTA-1	3k	8.21087	-2.41736	CD14+ monocyte	0	-0.380674	-0.380674	CD14+ monocyte	0
3k_GAAGAATGCAATCG-1	3k	-2.65614	7.69507	CD8+ T naive	5	-5.94222	-5.94222	CD8+ T naive	5
3k_GAAGCGGACCTATT-1	3k	7.03663	0.334578	CD14+ monocyte	0	0.816118	0.816118	CD14+ monocyte	0
3k_GAAGCTACGAATGA-1	3k	7.79681	-0.156411	CD14+ monocyte	0	-0.0644854	-0.0644854	CD14+ monocyte	0
3k_GAAGCTACGGTTTG-1	3k	-6.49977	3.84357	CD4+ T mem	2	-2.35217	-2.35217	CD4+ T mem	2
3k_GAAGGGTGAAAGTG-1	3k	-4.30203	5.52295	CD4+ T mem	2	-3.39066	-3.39066	CD4+ T mem	2
3k_GAAGGGTGCTTAGG-1	3k	9.89112	-0.99159	CD14+ monocyte	0	-0.78293	-0.78293	CD14+ monocyte	0
3k_GAAGGTCTGAAAGT-1	3k	-6.84357	4.09219	CD4+ T mem	2	-1.60322	-1.60322	CD4+ T mem	2
3k_GAAGGTCTGTTGCA-1	3k	-2.03273	8.53599	CD8+ T naive	5	-6.24941	-6.24941	CD8+ T naive	5
3k_GAAGGTCTTAAAGG-1	3k	4.64176	-3.58791	Dendritic cells	10	5.08419	5.08419	Dendritic cells	10
3k_GAAGTAGACTCCCA-1	3k	-6.7365	0.395941	Cytotoxic T cell	7	4.20051	4.20051	Cytotoxic T cell	11
3k_GAAGTAGATCCAAG-1	3k	6.10906	4.0873	CD16+ monocyte	9	-2.96116	-2.96116	CD16+ monocyte	8
3k_GAAGTCACCCTCGT-1	3k	9.65994	-0.669213	CD14+ monocyte	0	-0.936312	-0.936312	CD14+ monocyte	0
3k_GAAGTCACCCTGTC-1	3k	0.411446	-11.8675	B cells	3	12.9464	12.9464	B cells	3
3k_GAAGTCTGTCGCAA-1	3k	-1.23052	-12.0705	B cells	3	13.2593	13.2593	B cells	3
3k_GAAGTCTGTTCTGT-1	3k	-1.18585	5.73206	CD4+ T naive	1	-7.87588	-7.87588	CD4+ T naive	1
3k_GAAGTGCTAAACGA-1	3k	-4.05057	-3.10028	Natural killer cell	6	7.87429	7.87429	Natural killer cell	7
3k_GAAGTGCTCCGCTT-1	3k	8.54112	-0.485486	CD14+ monocyte	0	0.747554	0.747554	CD14+ monocyte	0
3k_GAAGTGCTTAACCG-1	3k	-6.37986	5.52031	CD4+ T mem	2	-4.12492	-4.12492	CD4+ T mem	2
3k_GAATGCACCCTAAG-1	3k	-7.05553	5.87817	CD4+ T mem	2	-1.69807	-1.69807	CD4+ T mem	2
3k_GAATGCACCTTCGC-1	3k	-3.38504	-4.77549	Natural killer cell	6	8.18331	8.18331	Natural killer cell	7
3k_GAATGCTGCGGTAT-1	3k	-2.31055	7.54033	CD8+ T naive	5	-6.38178	-6.38178	CD8+ T naive	5
3k_GAATTAACGATAAG-1	3k	-1.87975	6.18848	CD4+ T naive	1	-7.30322	-7.30322	CD4+ T naive	1
3k_GAATTAACGGTCAT-1	3k	-4.7832	5.45395	CD4+ T mem	2	-4.76304	-4.76304	CD4+ T mem	2
3k_GAATTAACGTCGTA-1	3k	-4.63154	-5.29164	Natural killer cell	6	7.22346	7.22346	Natural killer cell	7
3k_GAATTAACTGAAGA-1	3k	-3.73069	-11.8016	B cells	8	9.40022	9.40022	B cells	6
3k_GACAACACAGGCGA-1	3k	-3.15482	3.56305	CD4+ T naive	1	-6.29944	-6.29944	CD4+ T naive	1
3k_GACAACACATCGTG-1	3k	-3.83523	6.67565	CD8+ T naive	5	-5.16106	-5.16106	CD4+ T mem	2
3k_GACAACACTCGCCT-1	3k	-2.03177	8.32753	CD8+ T naive	5	-3.32897	-3.32897	CD8+ T mem	4
3k_GACAACTGAGGTTC-1	3k	-4.2015	5.32488	CD4+ T mem	2	-4.07951	-4.07951	CD4+ T mem	2
3k_GACAGGGAAGAGTA-1	3k	-0.526414	-12.0898	B cells	3	13.4635	13.4635	B cells	3
3k_GACAGGGAATGCCA-1	3k	-3.25095	7.62268	CD8+ T naive	5	-5.74206	-5.74206	CD8+ T naive	5
3k_GACAGTACGAGCTT-1	3k	6.47927	3.15005	CD16+ monocyte	9	-2.40657	-2.40657	CD16+ monocyte	8
3k_GACAGTACTTCGGA-1	3k	6.2409	4.40053	CD16+ monocyte	9	-2.90714	-2.90714	CD16+ monocyte	8
3k_GACAGTTGAGTAGA-1	3k	-1.26672	-12.1391	B cells	3	11.8201	11.8201	B cells	6
3k_GACATTCTCCACCT-1	3k	4.90285	-3.54318	Dendritic cells	10	4.75368	4.75368	Dendritic cells	10
3k_GACCAAACGACTAC-1	3k	9.48839	-0.26084	CD14+ monocyte	0	-0.650781	-0.650781	CD14+ monocyte	0
3k_GACCAAACGTATCG-1	3k	7.11314	-2.00577	CD14+ monocyte	0	1.07188	1.07188	CD14+ monocyte	0
3k_GACCCTACTAAAGG-1	3k	0.377302	-11.658	B cells	3	12.9054	12.9054	B cells	3
3k_GACCTAGACCTCAC-1	3k	-4.14754	6.44558	CD8+ T naive	5	-4.53205	-4.53205	CD8+ T mem	4
3k_GACCTAGACGAGAG-1	3k	-0.679326	6.49057	CD4+ T naive	1	-2.21857	-2.21857	CD4+ T mem	2
3k_GACCTCACAAGGTA-1	3k	-1.9913	6.42529	CD4+ T naive	1	-6.68424	-6.68424	CD8+ T naive	5
3k_GACCTCACGTACGT-1	3k	8.6379	-0.451808	CD14+ monocyte	0	-0.903671	-0.903671	CD14+ monocyte	0
3k_GACCTCTGCATCAG-1	3k	-2.51274	8.50761	CD8+ T naive	5	-6.22913	-6.22913	CD8+ T naive	5
3k_GACGAACTCCCACT-1	3k	-3.87806	6.78146	CD8+ T naive	5	-7.77293	-7.77293	CD4+ T naive	1
3k_GACGATTGCCAATG-1	3k	0.685817	-11.4377	B cells	3	13.0472	13.0472	B cells	3
3k_GACGCCGACCTTCG-1	3k	-6.45684	5.79283	CD4+ T mem	2	-3.81732	-3.81732	CD4+ T mem	2
3k_GACGGCACACGGGA-1	3k	-4.01915	-2.99752	Natural killer cell	6	7.48381	7.48381	Natural killer cell	7
3k_GACGGCACGAGATA-1	3k	7.83777	-1.02775	CD14+ monocyte	0	0.603032	0.603032	CD14+ monocyte	0
3k_GACGTAACCTATGG-1	3k	-3.00592	5.68457	CD4+ T naive	1	-5.7269	-5.7269	CD4+ T naive	1
3k_GACGTAACCTGTGA-1	3k	-5.82432	4.44449	CD4+ T mem	2	-3.62478	-3.62478	CD4+ T mem	2
3k_GACGTAACTATGGC-1	3k	-5.87797	4.99677	CD8+ T naive	5	-1.7194	-1.7194	CD4+ T mem	2
3k_GACGTATGTTGACG-1	3k	-2.03588	8.37996	CD8+ T naive	5	-5.90038	-5.90038	CD8+ T naive	5
3k_GACGTATGTTTGCT-1	3k	-2.40557	8.27279	CD8+ T naive	5	-6.17903	-6.17903	CD8+ T naive	5
3k_GACGTCCTACGGAG-1	3k	-3.21303	0.20281	CD4+ T naive	11	-2.51962	-2.51962	CD4+ T mem	2
3k_GACGTCCTCTCAAG-1	3k	10.0707	-0.598054	CD14+ monocyte	0	-0.834676	-0.834676	CD14+ monocyte	0
3k_GACGTCCTGATAAG-1	3k	-2.34606	-11.9225	B cells	8	10.261	10.261	B cells	6
3k_GACTACGATGGTCA-1	3k	0.707956	-11.3673	B cells	3	13.1219	13.1219	B cells	3
3k_GACTCCTGCTCGCT-1	3k	-0.505591	6.5181	CD4+ T naive	1	-7.63965	-7.63965	CD4+ T naive	1
3k_GACTCCTGGGTTAC-1	3k	-2.11663	8.29563	CD8+ T naive	5	-6.74701	-6.74701	CD8+ T naive	5
3k_GACTCCTGTTATCC-1	3k	-5.47405	4.8122	CD4+ T naive	1	-3.20549	-3.20549	CD4+ T mem	2
3k_GACTCCTGTTGGTG-1	3k	9.92379	-2.82536	CD14+ monocyte	0	0.166355	0.166355	CD14+ monocyte	0
3k_GACTGAACCAATCG-1	3k	10.273	-2.74935	CD14+ monocyte	0	-0.34486	-0.34486	CD14+ monocyte	0
3k_GACTGATGTGATGC-1	3k	-2.11428	7.5317	CD8+ T naive	5	-6.58566	-6.58566	CD8+ T naive	5
3k_GACTTTACATGCCA-1	3k	-2.08652	5.37096	CD4+ T naive	1	-7.24468	-7.24468	CD4+ T naive	1
3k_GACTTTACGACAGG-1	3k	-3.81316	-11.8506	B cells	8	9.16908	9.16908	B cells	6
3k_GAGAAATGTTCTCA-1	3k	-2.82849	-11.7847	B cells	8	10.6161	10.6161	B cells	6
3k_GAGATAGAAAAAGC-1	3k	7.09149	-0.0221545	CD14+ monocyte	0	0.0293974	0.0293974	CD14+ monocyte	0
3k_GAGATCACGACAAA-1	3k	6.12256	3.96551	CD16+ monocyte	9	-2.28147	-2.28147	CD16+ monocyte	8
3k_GAGATGCTCTGGAT-1	3k	-8.62939	1.36636	Cytotoxic T cell	7	2.02804	2.02804	Cytotoxic T cell	9
3k_GAGATGCTGAATGA-1	3k	-7.20132	4.73049	CD4+ T mem	2	-2.09209	-2.09209	CD4+ T mem	2
3k_GAGCAGGATTCCCG-1	3k	-8.69717	1.04551	Cytotoxic T cell	7	1.84247	1.84247	Cytotoxic T cell	9
3k_GAGCATACTTTGCT-1	3k	6.55372	4.53981	CD16+ monocyte	9	-2.7459	-2.7459	CD16+ monocyte	8
3k_GAGCGCACGCGTAT-1	3k	10.1295	-2.92199	CD14+ monocyte	0	0.114298	0.114298	CD14+ monocyte	0
3k_GAGCGCTGAAGATG-1	3k	-5.01108	-5.28952	Natural killer cell	6	7.50143	7.50143	Natural killer cell	7
3k_GAGCGCTGTCTTAC-1	3k	10.4973	-1.79916	CD14+ monocyte	0	0.0404804	0.0404804	CD14+ monocyte	0
3k_GAGCGGCTGGGAGT-1	3k	-0.911361	-10.4063	B cells	13	12.8196	12.8196	B cells	3
3k_GAGGACGACTCAGA-1	3k	-5.47414	2.67391	CD8+ T mem	4	-2.16171	-2.16171	CD8+ T mem	4
3k_GAGGCAGACTTGCC-1	3k	-5.37176	-1.87312	CD8+ T mem	4	1.12289	1.12289	CD8+ T mem	4
3k_GAGGGAACACCAGT-1	3k	-6.32459	3.58378	CD4+ T mem	2	-3.81231	-3.81231	CD4+ T mem	2
3k_GAGGGAACGAGGGT-1	3k	-6.58762	3.85364	CD8+ T mem	4	-2.25854	-2.25854	CD4+ T mem	2
3k_GAGGGATGGGAAAT-1	3k	-3.63921	4.3915	CD4+ T naive	1	-2.04434	-2.04434	CD4+ T mem	2
3k_GAGGGCCTTCACCC-1	3k	-7.35576	5.26053	CD4+ T mem	2	-1.59514	-1.59514	CD4+ T mem	2
3k_GAGGGTGAAGAGTA-1	3k	-2.65239	0.25617	CD4+ T naive	11	-8.44393	-8.44393	CD4+ T naive	1
3k_GAGGTACTACGGTT-1	3k	-2.33586	7.91442	CD8+ T naive	5	-5.50325	-5.50325	CD8+ T naive	5
3k_GAGGTACTACTCAG-1	3k	11.0238	-2.55299	CD14+ monocyte	0	-1.16224	-1.16224	CD14+ monocyte	0
3k_GAGGTACTGACACT-1	3k	-3.54818	-5.24403	Natural killer cell	6	7.84227	7.84227	Natural killer cell	7
3k_GAGGTACTGGGAGT-1	3k	-7.13866	4.66509	CD4+ T mem	2	-3.79746	-3.79746	CD4+ T mem	2
3k_GAGGTACTTAGCGT-1	3k	9.23908	-0.355185	CD14+ monocyte	0	-0.0449661	-0.0449661	CD14+ monocyte	0
3k_GAGGTGGAGTACGT-1	3k	-2.07498	7.81199	CD8+ T naive	5	-6.20025	-6.20025	CD8+ T naive	5
3k_GAGGTGGATCCTCG-1	3k	-3.27626	-4.77437	Natural killer cell	6	8.02426	8.02426	Natural killer cell	7
3k_GAGGTTACTCGTTT-1	3k	7.41529	-0.297938	CD14+ monocyte	0	-0.140134	-0.140134	CD14+ monocyte	0
3k_GAGTCAACGGGAGT-1	3k	-2.80937	3.80686	CD4+ T naive	1	-6.67523	-6.67523	CD4+ T naive	1
3k_GAGTCTGATCGTGA-1	3k	-2.63976	7.42217	CD4+ T naive	1	-5.44156	-5.44156	CD8+ T naive	5
3k_GAGTCTGATTTGGG-1	3k	0.828761	-11.355	B cells	3	13.8056	13.8056	B cells	3
3k_GAGTGACTCAGCTA-1	3k	-4.93852	2.81847	CD4+ T naive	17	-4.44336	-4.44336	CD4+ T mem	16
3k_GAGTGACTCGGTAT-1	3k	-5.69227	0.178497	CD8+ T mem	4	-0.826271	-0.826271	CD8+ T mem	4
3k_GAGTGACTCTTGCC-1	3k	0.822001	-11.6051	B cells	3	13.7194	13.7194	B cells	3
3k_GAGTGACTGTCTAG-1	3k	-3.94327	6.8077	CD8+ T naive	5	-6.43831	-6.43831	CD4+ T naive	1
3k_GAGTGGGAGTCTTT-1	3k	0.0692223	-12.036	B cells	3	12.5799	12.5799	B cells	3
3k_GAGTGGGATGCCCT-1	3k	-3.56204	4.17566	CD4+ T naive	1	-5.36399	-5.36399	CD8+ T naive	5
3k_GAGTGGGATGCTGA-1	3k	-1.44978	-13.2002	B cells	8	12.3254	12.3254	B cells	3
3k_GAGTGTTGCTGTAG-1	3k	-6.10614	5.72001	CD4+ T mem	2	-1.86646	-1.86646	CD4+ T mem	2
3k_GAGTGTTGTGGTCA-1	3k	-1.5421	6.13707	CD4+ T naive	1	-7.26554	-7.26554	CD4+ T naive	1
3k_GAGTTGTGCTGAGT-1	3k	-6.15936	0.390304	CD8+ T mem	4	-0.386792	-0.386792	CD8+ T mem	4
3k_GAGTTGTGGTAGCT-1	3k	2.94416	-0.691193	Megakaryocyte	15	1.29405	1.29405	Megakaryocyte	12
3k_GAGTTGTGTATGCG-1	3k	6.24659	4.44874	CD16+ monocyte	9	-2.97223	-2.97223	CD16+ monocyte	8
3k_GATAAGGATTCACT-1	3k	9.34419	-0.655887	CD14+ monocyte	0	0.568168	0.568168	CD14+ monocyte	0
3k_GATACTCTATCGGT-1	3k	-3.1245	5.74372	CD4+ T naive	1	-7.79323	-7.79323	CD4+ T naive	1
3k_GATACTCTTACTTC-1	3k	-2.37161	8.60894	CD8+ T naive	5	-5.88923	-5.88923	CD8+ T naive	5
3k_GATACTCTTGACTG-1	3k	8.41978	-3.73461	CD14+ monocyte	0	-0.890696	-0.890696	CD14+ monocyte	0
3k_GATAGAGAAGGGTG-1	3k	-5.38572	-1.63431	CD8+ T mem	4	1.55961	1.55961	CD8+ T mem	4
3k_GATAGAGACTGTGA-1	3k	-5.68573	5.71936	CD4+ T mem	2	-1.40079	-1.40079	CD4+ T mem	2
3k_GATAGAGATCACGA-1	3k	8.80894	-2.11043	CD14+ monocyte	0	2.32571	2.32571	Dendritic cells	10
3k_GATAGCACCCATAG-1	3k	-6.65642	4.99776	CD4+ T mem	2	-3.27517	-3.27517	CD4+ T mem	2
3k_GATAGCACGAAGGC-1	3k	6.99636	-0.145987	CD14+ monocyte	0	0.561583	0.561583	CD14+ monocyte	0
3k_GATAGCACTTGTCT-1	3k	-3.65553	7.38346	CD8+ T naive	5	-6.19056	-6.19056	CD8+ T naive	5
3k_GATATAACAAGGTA-1	3k	-5.83697	7.46637	CD4+ T mem	12	-1.22803	-1.22803	CD4+ T mem	2
3k_GATATAACACGCAT-1	3k	-1.45373	4.82715	CD4+ T naive	1	-7.82962	-7.82962	CD4+ T naive	1
3k_GATATATGCTGGAT-1	3k	-3.83635	7.02441	CD8+ T naive	5	-6.13852	-6.13852	CD8+ T naive	5
3k_GATATATGTCCGTC-1	3k	-5.29561	-1.627	CD8+ T mem	4	1.85653	1.85653	CD8+ T mem	4
3k_GATATATGTGGAGG-1	3k	10.3121	-2.12099	CD14+ monocyte	0	-0.571628	-0.571628	CD14+ monocyte	0
3k_GATATCCTAGAAGT-1	3k	-2.65564	5.03406	CD4+ T naive	1	-7.30672	-7.30672	CD4+ T naive	1
3k_GATATTGACAGGAG-1	3k	-8.58782	0.982366	Cytotoxic T cell	7	1.84215	1.84215	Cytotoxic T cell	9
3k_GATATTGACGAGTT-1	3k	6.3391	4.30675	CD16+ monocyte	9	-3.36746	-3.36746	CD16+ monocyte	8
3k_GATATTGAGCCAAT-1	3k	-1.71315	4.86511	CD4+ T naive	1	-7.1873	-7.1873	CD4+ T naive	1
3k_GATCCCTGACCTTT-1	3k	-3.14849	-4.76098	Natural killer cell	6	8.26535	8.26535	Natural killer cell	7
3k_GATCCCTGTGTAGC-1	3k	-5.61205	-1.31817	CD8+ T mem	4	0.517086	0.517086	CD8+ T mem	4
3k_GATCCGCTGGTCAT-1	3k	7.9567	-3.30313	CD14+ monocyte	0	0.743269	0.743269	CD14+ monocyte	0
3k_GATCGAACCGAGAG-1	3k	-8.62974	1.30914	Cytotoxic T cell	7	-1.6278	-1.6278	CD4+ T mem	2
3k_GATCGATGACTAGC-1	3k	-2.28426	-12.1001	B cells	8	8.69507	8.69507	B cells	6
3k_GATCGATGGTAAAG-1	3k	0.287625	-12.2172	B cells	3	13.3588	13.3588	B cells	3
3k_GATCGATGTAAGGA-1	3k	10.2742	-3.01199	CD14+ monocyte	0	-0.0736231	-0.0736231	CD14+ monocyte	0
3k_GATCGTGACACTAG-1	3k	-2.49406	8.0887	CD8+ T naive	5	-5.00975	-5.00975	CD4+ T mem	1
3k_GATCGTGATTCACT-1	3k	-4.49486	6.35596	CD8+ T naive	5	-3.26865	-3.26865	CD4+ T mem	2
3k_GATCTACTGGTGAG-1	3k	-7.28128	1.88364	Cytotoxic T cell	7	-3.42579	-3.42579	CD4+ T mem	2
3k_GATCTACTTTGCAG-1	3k	0.160768	-12.232	B cells	3	13.0608	13.0608	B cells	3
3k_GATCTTACACCCAA-1	3k	6.50189	4.09254	CD16+ monocyte	9	-2.88273	-2.88273	CD16+ monocyte	8
3k_GATCTTACCCTACC-1	3k	-6.58805	4.8425	CD4+ T mem	2	-3.1582	-3.1582	CD4+ T mem	2
3k_GATCTTACGAATAG-1	3k	9.54057	0.0330052	CD14+ monocyte	0	-1.06684	-1.06684	CD14+ monocyte	0
3k_GATCTTACGAGATA-1	3k	8.26523	-3.65685	CD14+ monocyte	0	-0.896519	-0.896519	CD14+ monocyte	0
3k_GATGCAACTCCAGA-1	3k	-1.77474	5.60189	CD4+ T naive	1	-6.54446	-6.54446	CD4+ T naive	1
3k_GATGCCCTACGTAC-1	3k	-6.11578	5.49222	CD4+ T mem	2	-2.24731	-2.24731	CD4+ T mem	2
3k_GATGCCCTCTCATT-1	3k	-1.50614	6.24346	CD4+ T naive	1	-7.6179	-7.6179	CD4+ T naive	1
3k_GATGCCCTGGCAAG-1	3k	9.46999	-2.26143	CD14+ monocyte	0	-0.0231555	-0.0231555	CD14+ monocyte	0
3k_GATGCCCTTTTGCT-1	3k	-3.95787	4.06596	CD4+ T mem	2	-3.8847	-3.8847	CD4+ T mem	2
3k_GATTACCTTGTTCT-1	3k	-2.15656	8.01985	CD8+ T naive	5	-6.63248	-6.63248	CD8+ T naive	5
3k_GATTCGGAACGACT-1	3k	-3.46371	3.90343	CD4+ T naive	1	-6.57742	-6.57742	CD4+ T naive	1
3k_GATTCGGACAGGAG-1	3k	7.5711	0.394865	CD14+ monocyte	0	-0.748544	-0.748544	CD14+ monocyte	0
3k_GATTCGGAGAAGGC-1	3k	6.51882	4.28955	CD16+ monocyte	9	-2.95644	-2.95644	CD16+ monocyte	8
3k_GATTCTTGATTCGG-1	3k	7.04813	-1.37559	CD14+ monocyte	0	-0.101769	-0.101769	CD14+ monocyte	0
3k_GATTCTTGCCGATA-1	3k	-3.06369	6.46369	CD4+ T naive	1	-6.94555	-6.94555	CD4+ T naive	1
3k_GATTCTTGCGAGTT-1	3k	-0.10127	-11.7357	B cells	3	10.9859	10.9859	B cells	6
3k_GATTGGACCCGTTC-1	3k	-2.98839	-11.696	B cells	8	11.305	11.305	B cells	6
3k_GATTGGACGGTGTT-1	3k	0.326817	-11.4603	B cells	3	12.644	12.644	B cells	3
3k_GATTGGACTTTCGT-1	3k	0.595887	-12.3561	B cells	3	12.8466	12.8466	B cells	3
3k_GATTGGTGTGTCAG-1	3k	-6.3854	5.42025	CD4+ T mem	2	-4.38755	-4.38755	CD4+ T mem	2
3k_GATTTAGACACTCC-1	3k	6.32777	4.52593	CD16+ monocyte	9	-3.05973	-3.05973	CD16+ monocyte	8
3k_GATTTAGACTAAGC-1	3k	-1.28436	-11.9016	B cells	3	13.1918	13.1918	B cells	3
3k_GATTTGCTAACGAA-1	3k	-1.65947	3.31812	CD4+ T naive	1	-7.00541	-7.00541	CD4+ T naive	1
3k_GCAACTGATTGCGA-1	3k	-2.47393	8.35046	CD8+ T naive	5	-6.41925	-6.41925	CD8+ T naive	5
3k_GCAAGACTACTGGT-1	3k	-6.76819	4.7207	CD4+ T mem	2	-1.16469	-1.16469	CD4+ T mem	2
3k_GCAAGACTAGGTCT-1	3k	-3.43707	5.31056	CD4+ T naive	1	-2.6112	-2.6112	CD4+ T mem	2
3k_GCAAGACTCCCTTG-1	3k	-1.49384	6.46834	CD4+ T naive	1	-6.82294	-6.82294	CD4+ T naive	1
3k_GCAATCGACTGCAA-1	3k	-5.9183	1.39042	CD8+ T mem	4	-1.21484	-1.21484	CD8+ T mem	4
3k_GCAATCGAGACGTT-1	3k	6.75175	2.21618	CD16+ monocyte	9	-0.700595	-0.700595	CD16+ monocyte	8
3k_GCAATCGATCCTTA-1	3k	8.54829	0.549352	CD14+ monocyte	0	-0.249318	-0.249318	CD14+ monocyte	0
3k_GCAATTCTCGTGTA-1	3k	-7.31884	4.60553	CD4+ T mem	2	-2.19081	-2.19081	CD4+ T mem	2
3k_GCAATTCTTCTCCG-1	3k	-5.20252	8.11714	CD4+ T mem	12	-3.21362	-3.21362	CD4+ T mem	2
3k_GCACAAACGGTACT-1	3k	-5.30038	4.88497	CD4+ T mem	2	-4.24366	-4.24366	CD4+ T mem	2
3k_GCACAATGGTGCAT-1	3k	7.93436	-1.97999	CD14+ monocyte	0	3.0182	3.0182	Dendritic cells	10
3k_GCACACCTGTGCTA-1	3k	-3.29669	-4.74956	Natural killer cell	6	7.52484	7.52484	Natural killer cell	7
3k_GCACCACTCATGAC-1	3k	7.94022	-2.69079	CD14+ monocyte	0	0.562507	0.562507	CD14+ monocyte	0
3k_GCACCACTTCCTTA-1	3k	-3.42023	-4.96868	Natural killer cell	6	8.1951	8.1951	Natural killer cell	7
3k_GCACCACTTTCGGA-1	3k	8.66819	-3.03627	CD14+ monocyte	0	0.26415	0.26415	CD14+ monocyte	0
3k_GCACCTACGCGATT-1	3k	-6.09062	4.98113	CD4+ T naive	1	-1.1929	-1.1929	CD4+ T mem	2
3k_GCACCTTGGCTGTA-1	3k	-4.54382	7.05358	CD8+ T naive	5	-5.77666	-5.77666	CD4+ T naive	1
3k_GCACCTTGGGGAGT-1	3k	7.59348	0.561682	CD14+ monocyte	0	-0.276775	-0.276775	CD14+ monocyte	0
3k_GCACGGACCAGCTA-1	3k	-4.99951	5.10685	CD4+ T mem	2	-3.24729	-3.24729	CD4+ T mem	2
3k_GCACGGTGACCTCC-1	3k	-3.56081	6.70803	CD8+ T naive	5	-7.58613	-7.58613	CD4+ T naive	1
3k_GCACGGTGCTATGG-1	3k	7.24392	-2.37264	CD14+ monocyte	0	1.3256	1.3256	CD14+ monocyte	0
3k_GCACTAGAACGGGA-1	3k	-5.76271	5.58233	CD4+ T mem	2	-3.15329	-3.15329	CD4+ T mem	2
3k_GCACTAGAAGATGA-1	3k	0.213598	-11.6523	B cells	3	13.4597	13.4597	B cells	3
3k_GCACTAGACCTTTA-1	3k	6.81738	2.19474	CD16+ monocyte	9	-1.20902	-1.20902	CD16+ monocyte	8
3k_GCACTAGAGTCGTA-1	3k	-6.14949	-5.36595	Natural killer cell	6	5.99471	5.99471	Natural killer cell	7
3k_GCACTAGATGCAAC-1	3k	-6.84696	4.74804	CD4+ T mem	2	-3.83181	-3.83181	CD4+ T mem	2
3k_GCACTGCTGAGGCA-1	3k	-5.72146	2.34341	CD8+ T mem	4	-2.76679	-2.76679	CD8+ T mem	4
3k_GCAGATACAGCGTT-1	3k	-7.79449	1.15303	Cytotoxic T cell	7	2.34255	2.34255	Cytotoxic T cell	9
3k_GCAGATACGACGGA-1	3k	-2.06065	5.33206	CD4+ T naive	1	-5.00696	-5.00696	CD4+ T mem	2
3k_GCAGATACGCAGAG-1	3k	-0.922454	5.44644	CD4+ T naive	1	-1.80277	-1.80277	CD4+ T mem	2
3k_GCAGCCGACAGTCA-1	3k	-2.4887	0.434527	CD4+ T naive	11	-6.91839	-6.91839	CD8+ T naive	1
3k_GCAGCGTGCACTCC-1	3k	-2.1184	4.91084	CD4+ T naive	1	-6.26017	-6.26017	CD4+ T naive	1
3k_GCAGCTCTCAATCG-1	3k	-1.64181	5.6738	CD4+ T naive	1	-6.8737	-6.8737	CD4+ T naive	1
3k_GCAGCTCTGTTTCT-1	3k	-6.72835	5.54124	CD4+ T naive	1	-3.21573	-3.21573	CD4+ T mem	2
3k_GCAGGGCTAAGAAC-1	3k	-4.66583	4.23688	CD4+ T mem	2	-3.81321	-3.81321	CD4+ T mem	2
3k_GCAGGGCTAAGGGC-1	3k	-2.28657	5.45573	CD4+ T naive	1	-7.86413	-7.86413	CD4+ T naive	1
3k_GCAGGGCTATCGAC-1	3k	-3.22877	-5.14237	Natural killer cell	6	7.53112	7.53112	Natural killer cell	7
3k_GCAGGGCTTGGGAG-1	3k	-8.71545	1.15182	Cytotoxic T cell	7	1.86122	1.86122	Cytotoxic T cell	9
3k_GCAGTCCTAACTGC-1	3k	-1.68801	6.25097	CD4+ T naive	1	-3.76235	-3.76235	CD4+ T mem	2
3k_GCAGTCCTCTCTTA-1	3k	-2.09099	5.55151	CD4+ T naive	1	-7.46065	-7.46065	CD4+ T naive	1
3k_GCATCAGATGCGTA-1	3k	-8.29272	1.19313	Cytotoxic T cell	7	1.57293	1.57293	Cytotoxic T cell	9
3k_GCATGTGACAAGCT-1	3k	-1.64277	6.39454	CD4+ T naive	1	-8.43369	-8.43369	CD4+ T naive	1
3k_GCATTGGAGAAGGC-1	3k	-4.45187	6.3568	CD8+ T naive	5	-4.63869	-4.63869	CD4+ T mem	2
3k_GCCAAAACGAGGCA-1	3k	-7.96701	1.31491	Cytotoxic T cell	7	1.70707	1.70707	Cytotoxic T cell	9
3k_GCCAAATGATCGAC-1	3k	-6.3646	2.32993	CD8+ T mem	4	-2.05271	-2.05271	CD4+ T mem	2
3k_GCCAACCTACGGTT-1	3k	-5.21185	8.24509	CD4+ T mem	12	-8.18795	-8.18795	CD4+ T naive	1
3k_GCCAACCTCGCCTT-1	3k	-2.76979	5.70803	CD4+ T naive	1	-6.07684	-6.07684	CD4+ T naive	1
3k_GCCACGGAGGCGAA-1	3k	10.5906	-0.665682	CD14+ monocyte	0	-1.11735	-1.11735	CD14+ monocyte	0
3k_GCCACGGATACTGG-1	3k	-3.48957	3.89766	CD4+ T naive	1	-5.70157	-5.70157	CD8+ T naive	5
3k_GCCACTACCTACTT-1	3k	1.11187	-11.546	B cells	3	13.2095	13.2095	B cells	3
3k_GCCACTACGTCTTT-1	3k	-2.91264	5.22691	CD4+ T naive	1	-5.80545	-5.80545	CD4+ T naive	1
3k_GCCCAACTACCGAT-1	3k	-2.81325	5.27759	CD4+ T naive	1	-6.20248	-6.20248	CD8+ T naive	5
3k_GCCCAACTATGGTC-1	3k	-5.30274	-1.0529	CD8+ T mem	4	0.892212	0.892212	CD8+ T mem	4
3k_GCCCATACAGCGTT-1	3k	-7.9905	-6.88401	CD4+ T mem	2	3.31179	3.31179	CD8+ T mem	4
3k_GCCGACGAACTCTT-1	3k	7.11641	-0.121001	CD14+ monocyte	0	-0.193258	-0.193258	CD14+ monocyte	0
3k_GCCGAGTGCGTTGA-1	3k	-4.17647	5.46585	CD4+ T mem	2	-3.03842	-3.03842	CD4+ T mem	2
3k_GCCGGAACGAACTC-1	3k	-6.01702	0.516902	CD8+ T mem	4	-0.424597	-0.424597	CD8+ T mem	4
3k_GCCGGAACGTTCTT-1	3k	-4.14477	-5.34926	Natural killer cell	6	7.8421	7.8421	Natural killer cell	7
3k_GCCGGAACTGCACA-1	3k	-4.02444	-4.85317	Natural killer cell	6	7.56944	7.56944	Natural killer cell	7
3k_GCCGGAACTTACTC-1	3k	-3.4448	6.1241	CD4+ T naive	1	-3.03244	-3.03244	CD4+ T mem	2
3k_GCCGTACTACCTGA-1	3k	-1.77825	6.76413	CD4+ T naive	1	-5.47193	-5.47193	CD8+ T naive	5
3k_GCCGTACTGGCAAG-1	3k	10.8075	-2.38268	CD14+ monocyte	0	-0.918418	-0.918418	CD14+ monocyte	0
3k_GCCTACACAGTTCG-1	3k	-4.0927	-2.91526	Natural killer cell	6	8.04916	8.04916	Natural killer cell	7
3k_GCCTACACCACTGA-1	3k	6.37907	3.034	CD16+ monocyte	9	-0.722841	-0.722841	CD14+ monocyte	8
3k_GCCTACACCTTGAG-1	3k	-1.86419	5.98109	CD4+ T naive	1	-6.72352	-6.72352	CD4+ T naive	1
3k_GCCTAGCTACGGAG-1	3k	0.630674	-12.3168	B cells	3	12.7803	12.7803	B cells	3
3k_GCCTAGCTCTATTC-1	3k	-3.19957	5.49925	CD4+ T naive	1	-4.57569	-4.57569	CD4+ T mem	2
3k_GCCTAGCTTCTCAT-1	3k	-1.9356	5.62854	CD4+ T naive	1	-5.71799	-5.71799	CD4+ T naive	1
3k_GCCTAGCTTCTCTA-1	3k	6.56591	4.68714	CD16+ monocyte	9	-3.89667	-3.89667	CD16+ monocyte	8
3k_GCCTCAACCATGGT-1	3k	-2.61226	0.351319	CD4+ T naive	11	-5.87442	-5.87442	CD8+ T naive	5
3k_GCCTCAACTCTTTG-1	3k	-8.03089	-6.86237	Unassigned	16	3.38912	3.38912	Unassigned	14
3k_GCCTCATGTCTTAC-1	3k	-8.52436	1.19097	Cytotoxic T cell	7	0.32144	0.32144	Cytotoxic T cell	4
3k_GCCTGACTCTCAAG-1	3k	9.54607	-1.47303	CD14+ monocyte	0	0.313062	0.313062	CD14+ monocyte	0
3k_GCGAAGGAACTCTT-1	3k	-5.479	2.76071	CD8+ T mem	4	-5.49912	-5.49912	CD8+ T mem	5
3k_GCGAAGGAGAGCTT-1	3k	-8.00376	-6.89863	Unassigned	16	3.41163	3.41163	Unassigned	14
3k_GCGAAGGATGCCAA-1	3k	-1.83652	6.61481	CD4+ T naive	1	-7.00048	-7.00048	CD4+ T naive	1
3k_GCGAGAGAGGGACA-1	3k	-5.63139	5.75253	CD4+ T mem	2	-2.76295	-2.76295	CD4+ T mem	2
3k_GCGAGCACTTGACG-1	3k	-2.35273	8.32526	CD8+ T naive	5	-6.46747	-6.46747	CD8+ T naive	5
3k_GCGAGCACTTGCTT-1	3k	9.62074	-0.270426	CD14+ monocyte	0	-0.360468	-0.360468	CD14+ monocyte	0
3k_GCGATATGGTACGT-1	3k	-2.18886	5.54977	CD8+ T naive	5	-4.48792	-4.48792	CD4+ T mem	2
3k_GCGATATGGTGTTG-1	3k	-3.21663	3.18614	CD4+ T naive	1	-2.21101	-2.21101	CD4+ T mem	2
3k_GCGCACGAAGTCGT-1	3k	-3.56698	4.03638	CD4+ T naive	1	-5.71343	-5.71343	CD8+ T naive	5
3k_GCGCACGACTTTAC-1	3k	8.16495	-2.05478	CD14+ monocyte	0	-1.24277	-1.24277	CD14+ monocyte	0
3k_GCGCATCTAGGTCT-1	3k	-1.23704	5.14607	CD4+ T naive	1	-8.13141	-8.13141	CD4+ T naive	1
3k_GCGCATCTGGTTAC-1	3k	2.97448	-0.722431	Megakaryocyte	15	1.28191	1.28191	Megakaryocyte	12
3k_GCGCATCTTCGATG-1	3k	-1.95674	8.15422	CD8+ T naive	5	-5.85873	-5.85873	CD8+ T naive	5
3k_GCGCATCTTGCTCC-1	3k	-3.73972	-5.23866	Natural killer cell	6	7.93024	7.93024	Natural killer cell	7
3k_GCGCATCTTTCTAC-1	3k	-1.95462	4.96443	CD4+ T naive	1	-7.28805	-7.28805	CD4+ T naive	1
3k_GCGCGAACGTTCTT-1	3k	-0.909831	-11.9777	B cells	3	12.7981	12.7981	B cells	3
3k_GCGCGATGAACGGG-1	3k	-2.70746	4.08083	CD4+ T naive	1	-6.65285	-6.65285	CD4+ T naive	1
3k_GCGCGATGGTGCAT-1	3k	-4.83459	-6.24101	Natural killer cell	6	4.44519	4.44519	Unassigned	14
3k_GCGGAGCTCCTGAA-1	3k	-0.94227	5.14794	CD4+ T naive	1	-7.11301	-7.11301	CD4+ T naive	1
3k_GCGGCAACCCGATA-1	3k	-3.34641	0.346238	CD4+ T naive	11	-2.16136	-2.16136	CD4+ T mem	2
3k_GCGGCAACGGAGGT-1	3k	0.667966	-11.334	B cells	3	13.513	13.513	B cells	3
3k_GCGTAAACACGGTT-1	3k	4.93844	-3.68645	Dendritic cells	10	5.0794	5.0794	Dendritic cells	10
3k_GCGTAATGCACCAA-1	3k	6.17947	3.9175	CD16+ monocyte	9	-2.19597	-2.19597	CD16+ monocyte	8
3k_GCGTATGAACACCA-1	3k	-6.35315	5.64659	CD4+ T mem	2	-1.05195	-1.05195	CD4+ T mem	2
3k_GCGTATGATGAGAA-1	3k	7.36074	0.570959	CD14+ monocyte	0	0.502404	0.502404	CD14+ monocyte	0
3k_GCTACAGAAAGGTA-1	3k	-4.49644	7.09827	CD8+ T naive	5	-6.29221	-6.29221	CD4+ T naive	1
3k_GCTACAGATCTTAC-1	3k	-7.025	6.06836	CD4+ T mem	2	-2.33778	-2.33778	CD4+ T mem	2
3k_GCTACCTGAGAAGT-1	3k	7.78628	-2.86341	CD14+ monocyte	0	0.503832	0.503832	CD14+ monocyte	0
3k_GCTACCTGATCACG-1	3k	-2.46354	5.41017	CD4+ T naive	1	-5.68251	-5.68251	CD4+ T naive	1
3k_GCTACGCTAGAATG-1	3k	-2.37162	8.44635	CD8+ T naive	5	-6.26059	-6.26059	CD8+ T naive	5
3k_GCTACGCTAGCTAC-1	3k	-5.03376	4.04153	CD4+ T mem	2	-3.82594	-3.82594	CD4+ T mem	2
3k_GCTACGCTCCCTAC-1	3k	-5.29508	5.99089	CD4+ T naive	1	-3.27181	-3.27181	CD4+ T mem	2
3k_GCTAGAACAGAGGC-1	3k	-0.545471	-12.1144	B cells	3	13.8398	13.8398	B cells	3
3k_GCTAGAACGGATCT-1	3k	-3.37779	0.584807	CD4+ T naive	11	-3.58735	-3.58735	CD4+ T mem	2
3k_GCTAGATGAGCTCA-1	3k	9.67553	-0.760267	CD14+ monocyte	0	-0.75596	-0.75596	CD14+ monocyte	0
3k_GCTAGATGGCGATT-1	3k	-5.33737	1.16111	CD8+ T mem	4	-1.39599	-1.39599	CD8+ T mem	4
3k_GCTATACTAAGGCG-1	3k	-3.67292	4.44691	CD4+ T mem	2	-6.143	-6.143	CD4+ T naive	1
3k_GCTATACTAGCGTT-1	3k	-5.5797	0.709566	CD8+ T mem	4	-1.09017	-1.09017	CD8+ T mem	4
3k_GCTATACTCTCTTA-1	3k	-1.88344	7.6282	CD8+ T naive	5	-6.19436	-6.19436	CD8+ T naive	5
3k_GCTATACTGGACGA-1	3k	-6.29814	6.00939	CD4+ T mem	2	-1.57383	-1.57383	CD4+ T mem	2
3k_GCTCAAGAACCATG-1	3k	6.38159	3.54856	CD16+ monocyte	9	-1.79367	-1.79367	CD16+ monocyte	8
3k_GCTCAAGAAGTCAC-1	3k	7.06116	1.45987	CD14+ monocyte	0	-0.436109	-0.436109	CD14+ monocyte	0
3k_GCTCAGCTGTCTAG-1	3k	-2.36522	4.06401	CD4+ T naive	1	-8.12695	-8.12695	CD4+ T naive	1
3k_GCTCCATGAGAAGT-1	3k	-5.82286	-0.910354	CD8+ T mem	4	0.220094	0.220094	CD8+ T mem	4
3k_GCTCCATGCCGAAT-1	3k	-2.53329	4.32778	CD4+ T naive	1	-6.32853	-6.32853	CD4+ T naive	1
3k_GCTCGACTCTAGTG-1	3k	10.4418	-1.90787	CD14+ monocyte	0	-1.0936	-1.0936	CD14+ monocyte	0
3k_GCTGATGAGGTATC-1	3k	10.8998	-1.36913	CD14+ monocyte	0	-1.39928	-1.39928	CD14+ monocyte	0
3k_GCTTAACTACTGGT-1	3k	-5.72563	-0.608452	CD8+ T mem	4	0.438066	0.438066	CD8+ T mem	4
3k_GCTTAACTGCTGAT-1	3k	-2.74861	5.73113	CD4+ T naive	1	-7.07355	-7.07355	CD4+ T naive	1
3k_GCTTAACTTAGACC-1	3k	11.2882	-1.39013	CD14+ monocyte	0	-1.90396	-1.90396	CD14+ monocyte	0
3k_GCTTAACTTCAGTG-1	3k	-5.9479	6.01727	CD4+ T mem	2	-2.31355	-2.31355	CD4+ T mem	2
3k_GGAACTACTACTTC-1	3k	-4.31872	4.8022	CD4+ T mem	2	-4.24674	-4.24674	CD4+ T mem	2
3k_GGAACTTGAAGGTA-1	3k	7.59498	-2.88581	CD14+ monocyte	0	1.35029	1.35029	CD14+ monocyte	0
3k_GGAACTTGAGAATG-1	3k	-2.51998	7.73927	CD8+ T naive	5	-6.02089	-6.02089	CD8+ T naive	5
3k_GGAACTTGCTCCAC-1	3k	7.30998	-0.518542	CD14+ monocyte	0	0.484176	0.484176	CD14+ monocyte	0
3k_GGAACTTGGGTAGG-1	3k	0.849335	-11.1815	B cells	3	12.8204	12.8204	B cells	3
3k_GGAAGGACATCGGT-1	3k	10.3237	-2.88772	CD14+ monocyte	0	-0.683105	-0.683105	CD14+ monocyte	0
3k_GGAAGGACCACTAG-1	3k	-6.66583	3.3642	CD4+ T mem	2	-1.99329	-1.99329	CD4+ T mem	2
3k_GGAAGGACGAGGGT-1	3k	-4.25294	5.40504	CD4+ T mem	2	-6.3962	-6.3962	CD4+ T naive	1
3k_GGAAGGACGCGAAG-1	3k	-5.70418	0.889034	CD8+ T mem	4	-1.2495	-1.2495	CD8+ T mem	4
3k_GGAAGGTGGCGAGA-1	3k	-3.72202	-4.95957	Natural killer cell	6	8.29877	8.29877	Natural killer cell	7
3k_GGAATCTGAAGGGC-1	3k	-5.56294	4.17338	CD4+ T mem	2	-1.83959	-1.83959	CD4+ T mem	2
3k_GGAATCTGAGGAGC-1	3k	-6.31717	3.46773	CD4+ T mem	2	-4.44233	-4.44233	CD4+ T mem	2
3k_GGAATCTGCTTAGG-1	3k	0.391427	-12.693	B cells	3	12.0945	12.0945	B cells	3
3k_GGAATCTGCTTGTT-1	3k	9.4693	-1.79473	CD14+ monocyte	0	-0.376131	-0.376131	CD14+ monocyte	0
3k_GGAATCTGGGAGGT-1	3k	-2.44522	5.6701	CD4+ T naive	1	-7.47436	-7.47436	CD4+ T naive	1
3k_GGAATGCTTTCTAC-1	3k	-2.09105	5.22489	CD4+ T naive	1	-7.28606	-7.28606	CD4+ T naive	1
3k_GGACAGGAAAGGGC-1	3k	-8.16104	1.32155	Cytotoxic T cell	7	2.22066	2.22066	Cytotoxic T cell	9
3k_GGACAGGAGTGCTA-1	3k	-0.554078	-12.0369	B cells	3	11.8543	11.8543	B cells	6
3k_GGACAGGATCTCGC-1	3k	-4.74592	5.16095	CD4+ T mem	2	-3.73651	-3.73651	CD4+ T mem	2
3k_GGACCCGAAGCTAC-1	3k	7.63725	-0.113263	CD14+ monocyte	0	0.766187	0.766187	CD14+ monocyte	0
3k_GGACCGTGCTTACT-1	3k	10.1756	-1.63172	CD14+ monocyte	0	-0.13411	-0.13411	CD14+ monocyte	0
3k_GGACCGTGGGAACG-1	3k	4.80213	-3.30502	Dendritic cells	10	4.658	4.658	Dendritic cells	10
3k_GGACCGTGTAACGC-1	3k	-6.3549	5.56232	CD4+ T mem	2	-1.29894	-1.29894	CD4+ T mem	2
3k_GGACCTCTGTAAGA-1	3k	9.58002	-0.0407088	CD14+ monocyte	0	-1.09579	-1.09579	CD14+ monocyte	0
3k_GGACCTCTTTTCTG-1	3k	-5.90003	0.0168102	CD8+ T mem	4	-0.296804	-0.296804	CD8+ T mem	4
3k_GGACGCTGACGCAT-1	3k	-8.781	0.90671	Cytotoxic T cell	7	1.63848	1.63848	Cytotoxic T cell	9
3k_GGACGCTGCTAGCA-1	3k	-3.93108	6.36788	CD8+ T naive	5	-6.84654	-6.84654	CD4+ T naive	1
3k_GGACGCTGTCCTCG-1	3k	-3.52034	-4.69751	Natural killer cell	6	8.01196	8.01196	Natural killer cell	7
3k_GGAGAGACGTGAGG-1	3k	-6.60589	4.97929	CD4+ T mem	2	-1.59007	-1.59007	CD4+ T mem	2
3k_GGAGCAGATTCAGG-1	3k	-0.216996	-11.5252	B cells	3	13.4577	13.4577	B cells	3
3k_GGAGCCACCTTCTA-1	3k	-3.02642	-11.452	B cells	8	11.1583	11.1583	B cells	6
3k_GGAGCGCTACGCAT-1	3k	7.71559	1.11224	CD14+ monocyte	0	0.206075	0.206075	CD14+ monocyte	0
3k_GGAGCGCTCCGAAT-1	3k	-6.07303	5.42045	CD4+ T mem	2	-1.48028	-1.48028	CD4+ T mem	2
3k_GGAGGATGCCACCT-1	3k	-3.50137	3.88956	CD4+ T naive	1	-5.38328	-5.38328	CD8+ T naive	5
3k_GGAGGATGGTTGAC-1	3k	7.387	-0.235748	CD14+ monocyte	0	0.387621	0.387621	CD14+ monocyte	0
3k_GGAGGATGTCAGTG-1	3k	7.92513	-1.76465	CD14+ monocyte	0	-1.50561	-1.50561	CD14+ monocyte	0
3k_GGAGGCCTCGTTGA-1	3k	-3.38003	-4.96764	Natural killer cell	6	7.8824	7.8824	Natural killer cell	7
3k_GGAGGCCTTTCTTG-1	3k	-1.23305	6.7672	CD4+ T naive	1	-6.22608	-6.22608	CD8+ T naive	5
3k_GGAGGTGATACGCA-1	3k	-4.93229	5.59332	CD4+ T mem	2	-3.53323	-3.53323	CD4+ T mem	2
3k_GGAGGTGATCGCTC-1	3k	-4.62843	5.25289	CD4+ T mem	2	-4.15862	-4.15862	CD4+ T mem	2
3k_GGATACTGCAGCTA-1	3k	-5.06962	4.67425	CD4+ T mem	2	-3.99658	-3.99658	CD4+ T mem	2
3k_GGATACTGTCTAGG-1	3k	-2.9271	0.415287	CD4+ T naive	11	-2.49452	-2.49452	CD4+ T mem	2
3k_GGATAGCTCGTCTC-1	3k	-5.25133	5.33415	CD4+ T mem	2	-4.59113	-4.59113	CD4+ T mem	2
3k_GGATAGCTCTGAAC-1	3k	-5.74149	-0.874111	CD8+ T mem	4	1.65579	1.65579	CD8+ T mem	4
3k_GGATGTACCAAAGA-1	3k	-0.806495	-12.0049	B cells	3	13.7953	13.7953	B cells	3
3k_GGATGTACGCGAAG-1	3k	-2.745	3.81785	CD4+ T naive	1	-5.73111	-5.73111	CD4+ T naive	1
3k_GGATGTACGTGTCA-1	3k	-6.28696	0.425131	CD8+ T mem	4	-1.12071	-1.12071	CD8+ T mem	4
3k_GGATTTCTAGGTTC-1	3k	-6.63926	4.38416	CD4+ T mem	2	-2.92067	-2.92067	CD4+ T mem	2
3k_GGATTTCTTTGTCT-1	3k	6.69046	-1.09622	CD14+ monocyte	0	0.707239	0.707239	CD14+ monocyte	0
3k_GGCAAGGAAAAAGC-1	3k	-3.24608	-5.05857	Natural killer cell	6	8.16628	8.16628	Natural killer cell	7
3k_GGCAAGGAAGAAGT-1	3k	-3.85409	5.2841	CD4+ T mem	2	-5.39984	-5.39984	CD4+ T mem	1
3k_GGCAAGGACTTGGA-1	3k	7.99047	-1.79649	CD14+ monocyte	0	0.782961	0.782961	CD14+ monocyte	0
3k_GGCAAGGAGGACTT-1	3k	-3.2501	5.01934	CD4+ T naive	1	-4.72344	-4.72344	CD4+ T mem	2
3k_GGCAATACGTTTCT-1	3k	0.026263	-11.7895	B cells	3	13.4412	13.4412	B cells	3
3k_GGCACGTGGCTTAG-1	3k	6.83558	2.97486	CD16+ monocyte	9	-2.38108	-2.38108	CD16+ monocyte	8
3k_GGCACGTGTGAGAA-1	3k	-8.04183	-7.70648	Unassigned	16	9.422	9.422	B cells	19
3k_GGCACTCTTTTGTC-1	3k	-4.1771	4.62859	CD4+ T naive	1	-5.04608	-5.04608	CD4+ T mem	2
3k_GGCATATGCTTATC-1	3k	-4.4393	-5.36677	Natural killer cell	6	7.5518	7.5518	Natural killer cell	7
3k_GGCATATGTGTGAC-1	3k	-6.75536	3.09772	CD4+ T mem	2	-1.54895	-1.54895	CD4+ T mem	2
3k_GGCCAGACTGGTTG-1	3k	-5.80452	7.79228	CD4+ T mem	12	-2.35882	-2.35882	CD4+ T mem	2
3k_GGCCCAGAAAGTAG-1	3k	9.12378	-1.29002	CD14+ monocyte	0	-0.135872	-0.135872	CD14+ monocyte	0
3k_GGCCGAACAACGAA-1	3k	-2.72309	0.273591	CD4+ T naive	11	-6.54424	-6.54424	CD4+ T naive	1
3k_GGCCGAACGTAGGG-1	3k	-1.93205	4.86096	CD4+ T naive	1	-8.18113	-8.18113	CD4+ T naive	1
3k_GGCCGAACTCTAGG-1	3k	-4.09755	-2.82491	Natural killer cell	6	8.05783	8.05783	Natural killer cell	7
3k_GGCCGATGCAGGAG-1	3k	-6.68762	5.90262	CD4+ T mem	2	-2.02728	-2.02728	CD4+ T mem	2
3k_GGCCGATGCCGAAT-1	3k	-5.94039	4.20637	CD4+ T mem	2	-1.56259	-1.56259	CD4+ T mem	2
3k_GGCCGATGTACTCT-1	3k	-7.56344	1.45297	Cytotoxic T cell	7	2.38011	2.38011	Cytotoxic T cell	9
3k_GGCGACACTGCCCT-1	3k	-5.97158	-5.09223	Natural killer cell	6	6.29488	6.29488	Natural killer cell	7
3k_GGCGACTGCGTAAC-1	3k	-4.22037	5.1943	CD4+ T mem	2	-4.00609	-4.00609	CD4+ T mem	4
3k_GGCGCATGCCTAAG-1	3k	6.58014	4.61119	CD16+ monocyte	9	-3.05532	-3.05532	CD16+ monocyte	8
3k_GGCGCATGCTCCAC-1	3k	-2.21955	5.85785	CD4+ T naive	1	-6.87478	-6.87478	CD4+ T naive	1
3k_GGCGGACTAGAGGC-1	3k	-6.22166	4.26959	CD4+ T mem	2	-2.56765	-2.56765	CD4+ T mem	2
3k_GGCGGACTAGGAGC-1	3k	-8.66173	1.40496	Cytotoxic T cell	7	2.16602	2.16602	Cytotoxic T cell	9
3k_GGCGGACTCTGACA-1	3k	-1.41788	4.82735	CD4+ T naive	1	-6.68058	-6.68058	CD4+ T naive	1
3k_GGCGGACTCTTGGA-1	3k	-6.20425	0.894543	CD8+ T mem	4	0.0437189	0.0437189	CD8+ T mem	4
3k_GGCGGACTTACTGG-1	3k	-1.79407	8.24386	CD8+ T naive	5	-6.56804	-6.56804	CD8+ T naive	5
3k_GGCGGACTTGAACC-1	3k	-6.65627	4.91915	CD4+ T mem	2	-2.40564	-2.40564	CD4+ T mem	2
3k_GGCTAAACACCTGA-1	3k	-5.9732	-5.34866	Natural killer cell	6	5.98381	5.98381	Natural killer cell	7
3k_GGCTAAACTCTTAC-1	3k	-2.60406	6.17475	CD4+ T naive	1	-6.81829	-6.81829	CD4+ T mem	1
3k_GGCTAATGAGCACT-1	3k	-5.51059	0.767956	CD8+ T mem	4	-0.211898	-0.211898	CD8+ T mem	4
3k_GGCTAATGGTCTAG-1	3k	-3.81364	6.98583	CD8+ T naive	5	-8.19126	-8.19126	CD4+ T naive	1
3k_GGCTCACTACTCAG-1	3k	8.26661	-2.58624	CD14+ monocyte	0	1.08897	1.08897	CD14+ monocyte	0
3k_GGGAACGAAGCTCA-1	3k	6.19105	4.37081	CD16+ monocyte	9	-3.11438	-3.11438	CD16+ monocyte	8
3k_GGGAACGACACAAC-1	3k	-0.723452	-10.3913	B cells	13	13.0354	13.0354	B cells	3
3k_GGGAACGAGTGTCA-1	3k	10.5923	-0.243023	CD14+ monocyte	0	-1.23899	-1.23899	CD14+ monocyte	0
3k_GGGAAGTGTTGAGC-1	3k	10.6086	-0.654776	CD14+ monocyte	0	-1.50376	-1.50376	CD14+ monocyte	0
3k_GGGACCACACGTTG-1	3k	-5.54009	-1.22704	CD8+ T mem	4	1.42808	1.42808	CD8+ T mem	4
3k_GGGACCACAGAACA-1	3k	-3.83141	6.92676	CD8+ T naive	5	-7.49746	-7.49746	CD4+ T naive	1
3k_GGGACCACGAATAG-1	3k	-4.07419	5.39454	CD4+ T mem	2	-5.76269	-5.76269	CD4+ T naive	1
3k_GGGACCACGTCATG-1	3k	-3.41255	3.96701	CD4+ T naive	1	-5.73732	-5.73732	CD8+ T naive	5
3k_GGGACCACTCGTGA-1	3k	-2.24276	5.20605	CD4+ T naive	1	-6.5503	-6.5503	CD4+ T naive	1
3k_GGGACCACTGCATG-1	3k	-1.10363	5.1505	CD4+ T naive	1	-7.1055	-7.1055	CD4+ T naive	1
3k_GGGACCTGACCCTC-1	3k	8.29747	-2.17018	CD14+ monocyte	0	0.708618	0.708618	CD14+ monocyte	0
3k_GGGACCTGCTTGCC-1	3k	-1.41713	5.13747	CD4+ T naive	1	-7.4928	-7.4928	CD4+ T naive	1
3k_GGGACCTGTGGAGG-1	3k	0.254898	-11.8924	B cells	3	13.649	13.649	B cells	3
3k_GGGATGGATACTTC-1	3k	-7.01741	4.90446	CD4+ T mem	2	-1.9487	-1.9487	CD4+ T mem	2
3k_GGGATGGATGGTTG-1	3k	8.01676	-3.53916	CD14+ monocyte	0	0.460919	0.460919	CD14+ monocyte	0
3k_GGGATTACGTCTAG-1	3k	-1.75754	3.46303	CD4+ T naive	1	-7.556	-7.556	CD4+ T naive	1
3k_GGGCAAGATGCATG-1	3k	10.1617	-2.73559	CD14+ monocyte	0	-0.850339	-0.850339	CD14+ monocyte	0
3k_GGGCACACGGTGAG-1	3k	6.64598	4.42068	CD16+ monocyte	9	-2.79173	-2.79173	CD16+ monocyte	8
3k_GGGCACACGTTGCA-1	3k	-5.82121	5.40283	CD4+ T mem	2	-3.77289	-3.77289	CD4+ T mem	2
3k_GGGCAGCTTGGGAG-1	3k	-8.55802	0.675763	Cytotoxic T cell	7	3.61959	3.61959	Cytotoxic T cell	11
3k_GGGCAGCTTTTCTG-1	3k	-1.24855	4.82908	CD4+ T naive	1	-6.59095	-6.59095	CD4+ T naive	1
3k_GGGCCAACCTTGGA-1	3k	4.64592	-4.76576	Dendritic cells	10	6.81773	6.81773	Unassigned	18
3k_GGGCCAACGCGTTA-1	3k	-3.2415	-11.5671	B cells	8	11.5811	11.5811	B cells	6
3k_GGGCCAACTACGCA-1	3k	10.0864	-1.2225	CD14+ monocyte	0	-0.697365	-0.697365	CD14+ monocyte	0
3k_GGGCCAACTCCAAG-1	3k	0.0182672	-12.4151	B cells	3	12.5205	12.5205	B cells	3
3k_GGGCCATGATGGTC-1	3k	-8.54706	1.53045	Cytotoxic T cell	7	-0.607697	-0.607697	CD4+ T mem	2
3k_GGGCCATGTTGACG-1	3k	-5.38132	5.34557	CD4+ T mem	2	-5.42258	-5.42258	CD4+ T mem	1
3k_GGGTAACTCAGCTA-1	3k	-2.77932	7.29533	CD4+ T naive	1	-8.36374	-8.36374	CD4+ T naive	1
3k_GGGTAACTCTAGTG-1	3k	0.359766	-11.3173	B cells	3	13.1138	13.1138	B cells	3
3k_GGGTAACTCTGGAT-1	3k	-3.05294	4.27927	CD4+ T naive	1	-3.56507	-3.56507	CD4+ T mem	2
3k_GGGTTAACGTGCAT-1	3k	-3.42106	-4.96948	Natural killer cell	6	8.43117	8.43117	Natural killer cell	7
3k_GGTAAAGAGCTAAC-1	3k	-5.43222	-1.83521	CD8+ T mem	4	1.60754	1.60754	CD8+ T mem	4
3k_GGTACAACTGCAAC-1	3k	-1.5752	5.56114	CD4+ T naive	1	-4.47333	-4.47333	CD4+ T mem	2
3k_GGTACATGAAAGCA-1	3k	0.762707	-11.6848	B cells	3	13.5545	13.5545	B cells	3
3k_GGTACATGAGCTCA-1	3k	-6.09931	3.25214	CD4+ T mem	2	-2.76293	-2.76293	CD4+ T mem	2
3k_GGTACATGCGGTAT-1	3k	-3.28028	3.7788	CD4+ T naive	1	-4.38376	-4.38376	CD4+ T mem	2
3k_GGTACATGGTTACG-1	3k	-2.27329	4.79448	CD4+ T naive	1	-5.74393	-5.74393	CD4+ T naive	1
3k_GGTACATGTGGGAG-1	3k	-4.1068	5.39963	CD4+ T mem	2	-3.49245	-3.49245	CD4+ T mem	2
3k_GGTACTGAACTCTT-1	3k	9.93062	-2.40201	CD14+ monocyte	0	-1.225	-1.225	CD14+ monocyte	0
3k_GGTAGTACACCACA-1	3k	-7.58741	1.52187	Cytotoxic T cell	7	2.30533	2.30533	Cytotoxic T cell	9
3k_GGTAGTACACTAGC-1	3k	8.81499	0.885535	CD14+ monocyte	0	0.013125	0.013125	CD14+ monocyte	0
3k_GGTAGTACCCTGTC-1	3k	-2.32009	7.82899	CD8+ T naive	5	-6.00891	-6.00891	CD8+ T naive	5
3k_GGTAGTACGCCATA-1	3k	10.3239	-0.842584	CD14+ monocyte	0	-1.10344	-1.10344	CD14+ monocyte	0
3k_GGTAGTACTGTCTT-1	3k	-5.76247	2.3992	CD8+ T mem	4	-4.04605	-4.04605	CD8+ T mem	4
3k_GGTATCGATGAACC-1	3k	0.962198	-12.3543	B cells	3	12.344	12.344	B cells	3
3k_GGTCAAACCAAAGA-1	3k	-1.52507	6.06601	CD4+ T naive	1	-7.19143	-7.19143	CD4+ T naive	1
3k_GGTCTAGAGAAACA-1	3k	10.8287	-1.3126	CD14+ monocyte	0	-1.18851	-1.18851	CD14+ monocyte	0
3k_GGTCTAGATAGCGT-1	3k	6.46677	-1.22727	CD14+ monocyte	0	0.780725	0.780725	CD14+ monocyte	0
3k_GGTGATACCGACTA-1	3k	0.187588	-10.6503	B cells	3	12.8738	12.8738	B cells	3
3k_GGTGATACGACTAC-1	3k	10.0457	-2.84608	CD14+ monocyte	0	-0.695551	-0.695551	CD14+ monocyte	0
3k_GGTGATACTGTTTC-1	3k	-2.00952	6.7387	CD4+ T naive	1	-7.80223	-7.80223	CD4+ T naive	1
3k_GGTGGAGAAACGGG-1	3k	-6.14837	-5.37487	Natural killer cell	6	6.60555	6.60555	Natural killer cell	7
3k_GGTGGAGAAGTAGA-1	3k	-4.74937	4.10273	CD4+ T mem	2	-4.16739	-4.16739	CD4+ T mem	2
3k_GGTGGAGACAGATC-1	3k	-6.12362	-5.29009	Natural killer cell	6	6.52638	6.52638	Natural killer cell	7
3k_GGTGGAGATCGATG-1	3k	-6.69792	5.03456	CD4+ T mem	2	-2.52888	-2.52888	CD4+ T mem	2
3k_GGTGGAGATCTCTA-1	3k	10.5834	-3.01558	CD14+ monocyte	0	-1.01222	-1.01222	CD14+ monocyte	0
3k_GGTGGAGATTACTC-1	3k	-5.34424	-1.82772	CD8+ T mem	4	1.07032	1.07032	CD8+ T mem	4
3k_GGTTTACTACGCAT-1	3k	-8.25801	0.357167	Cytotoxic T cell	7	1.78986	1.78986	Cytotoxic T cell	9
3k_GTAACGTGACCTCC-1	3k	7.30696	0.103253	CD14+ monocyte	0	0.0555275	0.0555275	CD14+ monocyte	0
3k_GTAACGTGATCGGT-1	3k	-0.504435	-11.7787	B cells	3	13.4976	13.4976	B cells	3
3k_GTAACGTGCAGCTA-1	3k	0.503222	-12.0112	B cells	3	12.9763	12.9763	B cells	3
3k_GTAACGTGGTTGAC-1	3k	-2.92532	-11.4289	B cells	8	10.9482	10.9482	B cells	6
3k_GTAAGCACAACGGG-1	3k	-3.57018	4.65809	CD4+ T naive	1	-5.43256	-5.43256	CD4+ T mem	1
3k_GTAAGCACTCATTC-1	3k	0.324808	-12.5609	B cells	3	12.1749	12.1749	B cells	3
3k_GTAAGCTGGTACCA-1	3k	9.73576	-0.639337	CD14+ monocyte	0	-0.579341	-0.579341	CD14+ monocyte	0
3k_GTAATAACCTTCTA-1	3k	10.1571	-2.54323	CD14+ monocyte	0	-0.913876	-0.913876	CD14+ monocyte	0
3k_GTAATAACGTTGTG-1	3k	-3.00854	4.35157	CD4+ T naive	1	-6.9923	-6.9923	CD4+ T naive	1
3k_GTACCCTGACAGTC-1	3k	6.54257	4.37255	CD16+ monocyte	9	-3.63622	-3.63622	CD16+ monocyte	8
3k_GTACCCTGGAGCTT-1	3k	-0.976383	5.43607	CD4+ T naive	1	-8.29011	-8.29011	CD4+ T naive	1
3k_GTACCCTGTCCTTA-1	3k	-5.44326	-1.70129	CD8+ T mem	4	1.10053	1.10053	CD8+ T mem	4
3k_GTACCCTGTGAACC-1	3k	-1.54119	5.60433	CD4+ T naive	1	-3.65833	-3.65833	CD4+ T mem	2
3k_GTACGTGAACGTTG-1	3k	-5.42443	-0.627348	CD8+ T mem	4	-0.484016	-0.484016	CD8+ T mem	4
3k_GTACTTTGTCGACA-1	3k	-8.67761	1.08752	Cytotoxic T cell	7	1.72663	1.72663	Cytotoxic T cell	9
3k_GTAGACTGAGATGA-1	3k	10.1054	-0.343037	CD14+ monocyte	0	-0.596966	-0.596966	CD14+ monocyte	0
3k_GTAGACTGTATTCC-1	3k	-3.01006	6.2712	CD4+ T naive	1	-7.42814	-7.42814	CD4+ T naive	1
3k_GTAGCAACAGTCGT-1	3k	9.56109	-0.600847	CD14+ monocyte	0	-0.548857	-0.548857	CD14+ monocyte	0
3k_GTAGCAACCATTTC-1	3k	-3.42776	-11.573	B cells	8	11.1025	11.1025	B cells	6
3k_GTAGCATGCACTCC-1	3k	0.955937	-12.1591	B cells	3	12.4149	12.4149	B cells	3
3k_GTAGCATGTAAGCC-1	3k	11.3618	-1.94538	CD14+ monocyte	0	-1.39691	-1.39691	CD14+ monocyte	0
3k_GTAGCCCTGACGTT-1	3k	-2.67225	7.16419	CD8+ T naive	5	-6.08885	-6.08885	CD8+ T naive	5
3k_GTAGCTGAAGCTAC-1	3k	6.70038	4.48629	CD16+ monocyte	9	-2.79599	-2.79599	CD16+ monocyte	8
3k_GTAGCTGAATTCGG-1	3k	-4.99465	6.6922	CD4+ T mem	2	-2.78369	-2.78369	CD4+ T mem	2
3k_GTAGGTACACGGGA-1	3k	9.82738	-1.6269	CD14+ monocyte	0	-0.952577	-0.952577	CD14+ monocyte	0
3k_GTAGTGACCTCATT-1	3k	-2.64068	5.32118	CD4+ T naive	1	-6.64942	-6.64942	CD4+ T naive	1
3k_GTAGTGTGAGCGGA-1	3k	-5.42484	-5.31416	Natural killer cell	6	7.86104	7.86104	Natural killer cell	7
3k_GTAGTGTGTGGTTG-1	3k	-3.20498	3.58517	CD4+ T naive	1	-5.40965	-5.40965	CD8+ T naive	5
3k_GTATCACTGGTAGG-1	3k	8.68018	-0.585758	CD14+ monocyte	0	-0.103214	-0.103214	CD14+ monocyte	0
3k_GTATCTACAGAAGT-1	3k	-5.40158	-1.9324	CD8+ T mem	4	1.7603	1.7603	CD8+ T mem	4
3k_GTATCTACGACGAG-1	3k	-6.01175	0.0680708	CD8+ T mem	4	-0.419459	-0.419459	CD8+ T mem	4
3k_GTATCTACGTTACG-1	3k	-7.39438	4.79034	CD4+ T mem	2	-2.20481	-2.20481	CD4+ T mem	2
3k_GTATTAGAAACAGA-1	3k	-6.80998	3.19403	CD4+ T mem	2	-1.40306	-1.40306	CD4+ T mem	2
3k_GTATTAGAGGTCTA-1	3k	-3.3761	3.5545	CD4+ T naive	1	-6.06386	-6.06386	CD4+ T naive	1
3k_GTATTCACACAGCT-1	3k	-1.87211	3.24028	CD4+ T naive	1	-6.0192	-6.0192	CD8+ T naive	5
3k_GTATTCACGGGTGA-1	3k	-5.56538	0.103734	CD8+ T mem	4	-0.468196	-0.468196	CD8+ T mem	4
3k_GTCAACGACACTGA-1	3k	-2.83257	5.93359	CD4+ T naive	1	-5.6102	-5.6102	CD4+ T naive	1
3k_GTCAACGAGTGTAC-1	3k	9.48455	-0.13785	CD14+ monocyte	0	-0.693066	-0.693066	CD14+ monocyte	0
3k_GTCAATCTACACCA-1	3k	-7.60691	0.594555	Cytotoxic T cell	7	3.54816	3.54816	Cytotoxic T cell	11
3k_GTCAATCTGTAGCT-1	3k	-8.68492	0.883262	Cytotoxic T cell	7	1.68204	1.68204	Cytotoxic T cell	9
3k_GTCAATCTTGTGGT-1	3k	-0.793828	5.43488	CD4+ T naive	1	-7.57175	-7.57175	CD4+ T naive	1
3k_GTCACCTGCCTCCA-1	3k	-2.73228	0.302965	CD4+ T naive	11	-8.20188	-8.20188	CD4+ T naive	1
3k_GTCACCTGTCCCGT-1	3k	-2.43461	7.88466	CD8+ T naive	5	-5.88738	-5.88738	CD8+ T naive	5
3k_GTCATACTAATCGC-1	3k	-3.10976	-11.8498	B cells	8	9.37655	9.37655	B cells	6
3k_GTCATACTGCGATT-1	3k	-5.57492	-1.76003	CD8+ T mem	4	1.34113	1.34113	CD8+ T mem	4
3k_GTCATACTTTACCT-1	3k	-5.64791	0.576118	CD8+ T mem	4	-1.0486	-1.0486	CD8+ T mem	4
3k_GTCATACTTTGACG-1	3k	-0.940804	5.20192	CD4+ T naive	1	-8.05721	-8.05721	CD4+ T naive	1
3k_GTCCAAGAAAAACG-1	3k	-0.80064	5.49753	CD4+ T naive	1	-6.98022	-6.98022	CD4+ T naive	1
3k_GTCCACTGACCTCC-1	3k	-2.30548	8.05966	CD8+ T naive	5	-6.138	-6.138	CD8+ T naive	5
3k_GTCCACTGGGTACT-1	3k	6.48177	4.04719	CD16+ monocyte	9	-3.17793	-3.17793	CD16+ monocyte	8
3k_GTCCAGCTACGGGA-1	3k	-1.69442	4.98321	CD4+ T naive	1	-7.69728	-7.69728	CD4+ T naive	1
3k_GTCCCATGTGGTGT-1	3k	6.72796	-0.564424	CD14+ monocyte	0	0.810726	0.810726	CD14+ monocyte	0
3k_GTCGAATGAAGGCG-1	3k	7.75825	0.175913	CD14+ monocyte	0	0.676766	0.676766	CD14+ monocyte	0
3k_GTCGACCTGAATGA-1	3k	-3.74331	-4.48768	Natural killer cell	6	8.08502	8.08502	Natural killer cell	7
3k_GTCGACCTGTTCAG-1	3k	-2.68424	4.51447	CD4+ T naive	1	-3.11026	-3.11026	CD4+ T mem	2
3k_GTCGCACTTGAGAA-1	3k	-4.0173	-11.4163	B cells	8	11.4731	11.4731	B cells	6
3k_GTCTAACTGGTCTA-1	3k	6.648	4.28418	CD16+ monocyte	9	-1.32396	-1.32396	CD16+ monocyte	8
3k_GTCTAGGAGCTTCC-1	3k	7.63723	-2.78396	CD14+ monocyte	0	1.23256	1.23256	CD14+ monocyte	0
3k_GTGAACACACTCTT-1	3k	-1.96611	4.32974	CD4+ T naive	1	-6.60401	-6.60401	CD4+ T naive	1
3k_GTGAACACTCAGGT-1	3k	-7.04429	4.6387	CD4+ T mem	2	-2.29593	-2.29593	CD4+ T mem	2
3k_GTGACCCTTAAGCC-1	3k	-5.77726	1.52879	CD8+ T mem	4	-0.998774	-0.998774	CD8+ T mem	4
3k_GTGATGACAAGTGA-1	3k	-6.24281	3.62906	CD4+ T mem	2	-3.0862	-3.0862	CD4+ T mem	2
3k_GTGATGACGGTTTG-1	3k	-8.30856	1.28527	Cytotoxic T cell	7	2.02278	2.02278	Cytotoxic T cell	9
3k_GTGATTCTCATTTC-1	3k	-7.39186	4.8093	CD4+ T mem	2	-1.83086	-1.83086	CD4+ T mem	2
3k_GTGATTCTCTCTCG-1	3k	8.45428	-3.69345	CD14+ monocyte	0	-1.05255	-1.05255	CD14+ monocyte	0
3k_GTGATTCTGGTTCA-1	3k	-3.83611	-4.08673	Natural killer cell	6	7.53384	7.53384	Natural killer cell	7
3k_GTGATTCTGTCGAT-1	3k	-3.03332	3.89307	CD4+ T naive	1	-5.70727	-5.70727	CD4+ T naive	1
3k_GTGCCACTCAGGAG-1	3k	-2.91088	4.08003	CD4+ T naive	1	-5.8483	-5.8483	CD8+ T naive	5
3k_GTGGATTGCACTAG-1	3k	6.15111	3.88558	CD16+ monocyte	9	-2.02968	-2.02968	CD16+ monocyte	8
3k_GTGGATTGCGGAGA-1	3k	-6.96579	4.83437	CD4+ T mem	2	-4.55735	-4.55735	CD4+ T mem	2
3k_GTGGATTGTAACGC-1	3k	-3.15315	3.74131	CD4+ T naive	1	-5.96795	-5.96795	CD4+ T naive	1
3k_GTGTACGATCAGTG-1	3k	-1.61548	3.34105	CD4+ T naive	1	-8.32489	-8.32489	CD4+ T naive	1
3k_GTGTAGTGGGTACT-1	3k	-7.20738	5.10517	CD4+ T mem	2	-1.32967	-1.32967	CD4+ T mem	2
3k_GTGTATCTAGCCTA-1	3k	0.936183	-11.6537	B cells	3	12.2943	12.2943	B cells	3
3k_GTGTATCTAGTAGA-1	3k	-3.85935	-5.36104	Natural killer cell	6	7.54083	7.54083	Natural killer cell	7
3k_GTGTATCTGTTACG-1	3k	-2.8315	-11.4009	B cells	8	11.322	11.322	B cells	6
3k_GTGTCAGAAGCGTT-1	3k	-7.14585	-0.664216	Cytotoxic T cell	7	4.01917	4.01917	Cytotoxic T cell	11
3k_GTTAAAACCGAGAG-1	3k	-3.87846	-4.82786	Natural killer cell	6	7.92215	7.92215	Natural killer cell	7
3k_GTTAAAACTTCGCC-1	3k	-5.91475	2.62555	CD8+ T mem	4	-1.38593	-1.38593	CD8+ T mem	4
3k_GTTAAATGCTCGAA-1	3k	-5.49933	3.0551	CD8+ T mem	4	-5.52485	-5.52485	CD8+ T mem	5
3k_GTTAAATGTCGACA-1	3k	-0.884873	-11.7796	B cells	3	13.2482	13.2482	B cells	3
3k_GTTAACCTAGCTAC-1	3k	-6.795	6.18554	CD4+ T mem	2	-1.71696	-1.71696	CD4+ T mem	2
3k_GTTAACCTTGCTTT-1	3k	4.8096	-3.34046	Dendritic cells	10	5.02896	5.02896	Dendritic cells	10
3k_GTTAGGTGCACTCC-1	3k	-4.57005	4.19731	CD4+ T mem	2	-5.58049	-5.58049	CD4+ T naive	1
3k_GTTAGGTGCCAGTA-1	3k	7.93121	-2.80225	CD14+ monocyte	0	0.543189	0.543189	CD14+ monocyte	0
3k_GTTAGGTGCCCAAA-1	3k	6.42513	4.73534	CD16+ monocyte	9	-3.0745	-3.0745	CD16+ monocyte	8
3k_GTTAGGTGGAACTC-1	3k	0.641554	-12.2398	B cells	3	13.5102	13.5102	B cells	3
3k_GTTAGTCTAAGAAC-1	3k	-6.9874	1.07344	Cytotoxic T cell	7	2.2107	2.2107	Cytotoxic T cell	9
3k_GTTATAGAGGACAG-1	3k	-3.67523	7.33507	CD8+ T naive	5	-4.77739	-4.77739	CD8+ T naive	5
3k_GTTATGCTTTCATC-1	3k	-1.11918	5.40745	CD4+ T naive	1	-7.81948	-7.81948	CD4+ T naive	1
3k_GTTCAACTGGGACA-1	3k	-3.83684	-4.39964	Natural killer cell	6	7.55749	7.55749	Natural killer cell	7
3k_GTTCAACTTATGCG-1	3k	-3.60715	3.9545	CD4+ T naive	1	-5.3967	-5.3967	CD8+ T naive	5
3k_GTTGACGAGCCCTT-1	3k	-5.36213	-1.18251	CD8+ T mem	4	1.23592	1.23592	CD8+ T mem	4
3k_GTTGACGATATCGG-1	3k	-3.24564	-4.76903	Natural killer cell	6	8.11027	8.11027	Natural killer cell	7
3k_GTTGAGTGGTCTTT-1	3k	7.47993	-2.76583	CD14+ monocyte	0	1.41556	1.41556	CD14+ monocyte	0
3k_GTTGAGTGTGCTTT-1	3k	-6.1654	5.55524	CD4+ T mem	2	-1.34931	-1.34931	CD4+ T mem	2
3k_GTTGATCTTTTCAC-1	3k	-5.55086	-0.121155	CD8+ T mem	4	-0.56107	-0.56107	CD8+ T mem	4
3k_GTTGGATGTTTACC-1	3k	6.75339	4.33001	CD16+ monocyte	9	-3.63667	-3.63667	CD16+ monocyte	8
3k_GTTGTACTATTCCT-1	3k	7.17587	-2.39329	CD14+ monocyte	0	1.31499	1.31499	CD14+ monocyte	0
3k_GTTGTACTTTTGGG-1	3k	-2.1246	7.72269	CD8+ T naive	5	-5.58137	-5.58137	CD8+ T naive	5
3k_GTTTAAGACCATGA-1	3k	8.94625	-0.64474	CD14+ monocyte	0	-0.605138	-0.605138	CD14+ monocyte	0
3k_GTTTAAGACTGTCC-1	3k	-5.79546	-0.907538	CD8+ T mem	4	0.517496	0.517496	CD8+ T mem	4
3k_TAAACAACCAACCA-1	3k	-3.70884	5.88922	CD4+ T naive	1	-1.92902	-1.92902	CD4+ T mem	2
3k_TAAACAACGAATCC-1	3k	-0.963151	-11.7607	B cells	8	8.78678	8.78678	B cells	6
3k_TAAAGACTCAGGAG-1	3k	-6.27259	2.44775	CD8+ T mem	4	-2.1604	-2.1604	CD8+ T mem	4
3k_TAAATCGATGAGGG-1	3k	-5.58804	8.0213	CD4+ T mem	12	-3.5696	-3.5696	CD4+ T mem	2
3k_TAACAATGTGCCCT-1	3k	-0.302477	-11.8609	B cells	3	13.7705	13.7705	B cells	3
3k_TAACACCTTCGCTC-1	3k	7.88216	-0.300138	CD14+ monocyte	0	0.275876	0.275876	CD14+ monocyte	0
3k_TAACACCTTCGTAG-1	3k	7.93909	-2.14602	CD14+ monocyte	0	-0.284605	-0.284605	CD14+ monocyte	0
3k_TAACATGACACTAG-1	3k	-0.202831	-10.8366	B cells	8	12.583	12.583	B cells	6
3k_TAACCGGACTTACT-1	3k	-2.81723	3.59153	CD4+ T naive	1	-5.93421	-5.93421	CD4+ T naive	1
3k_TAACGTCTCAACCA-1	3k	10.5385	-1.66454	CD14+ monocyte	0	-1.28308	-1.28308	CD14+ monocyte	0
3k_TAACGTCTCATTGG-1	3k	-2.92617	5.39617	CD4+ T naive	1	-7.73532	-7.73532	CD4+ T naive	1
3k_TAACTAGAATTTCC-1	3k	-5.34412	4.81856	CD4+ T mem	2	-3.13361	-3.13361	CD4+ T mem	2
3k_TAACTAGACTTAGG-1	3k	-3.5233	5.55946	CD4+ T naive	1	-5.73331	-5.73331	CD4+ T naive	1
3k_TAACTAGATCTGGA-1	3k	-2.1039	5.91345	CD4+ T naive	1	-8.15864	-8.15864	CD4+ T naive	1
3k_TAACTCACGAGGAC-1	3k	10.5422	-0.663393	CD14+ monocyte	0	-1.53088	-1.53088	CD14+ monocyte	0
3k_TAACTCACGTACAC-1	3k	0.240126	-11.7356	B cells	3	13.282	13.282	B cells	3
3k_TAACTCACGTATCG-1	3k	9.19827	-2.64911	CD14+ monocyte	0	-0.0425203	-0.0425203	CD14+ monocyte	0
3k_TAACTCACTCTACT-1	3k	-3.37744	-4.81963	Natural killer cell	6	7.29762	7.29762	Natural killer cell	7
3k_TAAGAACTGTGTCA-1	3k	10.7294	-1.48222	CD14+ monocyte	0	-1.99885	-1.99885	CD14+ monocyte	0
3k_TAAGAGGACTAAGC-1	3k	-2.67037	-11.5849	B cells	8	10.7975	10.7975	B cells	6
3k_TAAGAGGACTTGTT-1	3k	-4.23166	-5.02447	Natural killer cell	6	7.90514	7.90514	Natural killer cell	7
3k_TAAGATACCCACAA-1	3k	-3.34081	2.87105	CD4+ T naive	1	-5.3585	-5.3585	CD8+ T naive	5
3k_TAAGATACGGTTCA-1	3k	9.49739	-1.57509	CD14+ monocyte	0	-0.0901879	-0.0901879	CD14+ monocyte	0
3k_TAAGATTGCGTAGT-1	3k	-3.83329	7.33454	CD8+ T naive	5	-5.41525	-5.41525	CD4+ T naive	1
3k_TAAGATTGTTGCTT-1	3k	-4.1378	4.70464	CD4+ T naive	1	-4.50338	-4.50338	CD4+ T mem	2
3k_TAAGCGTGAGGTTC-1	3k	10.4138	-1.35652	CD14+ monocyte	0	-1.09021	-1.09021	CD14+ monocyte	0
3k_TAAGCGTGGACAAA-1	3k	6.92587	1.75923	CD16+ monocyte	9	-0.276237	-0.276237	CD14+ monocyte	0
3k_TAAGCGTGGGAAAT-1	3k	-2.7869	6.6233	CD4+ T naive	1	-7.08074	-7.08074	CD4+ T naive	1
3k_TAAGCGTGTGCTCC-1	3k	6.22282	3.72809	CD16+ monocyte	9	-1.95924	-1.95924	CD16+ monocyte	8
3k_TAAGGCTGCCATGA-1	3k	-6.82456	3.20873	CD8+ T mem	4	-1.50804	-1.50804	CD8+ T mem	4
3k_TAAGGCTGCTGCTC-1	3k	-2.46746	5.46023	CD4+ T naive	1	-7.94304	-7.94304	CD4+ T naive	1
3k_TAAGGCTGTCTCGC-1	3k	7.16483	-2.3711	CD14+ monocyte	0	1.41581	1.41581	CD14+ monocyte	0
3k_TAAGGGCTGCTGTA-1	3k	-5.33111	3.4056	CD4+ T naive	1	-4.2675	-4.2675	CD4+ T mem	2
3k_TAAGGGCTTTACTC-1	3k	-1.75074	6.48071	CD4+ T naive	1	-6.9206	-6.9206	CD4+ T naive	1
3k_TAAGTAACCTCCAC-1	3k	-0.247454	-10.5161	B cells	13	13.0312	13.0312	B cells	3
3k_TAAGTAACCTGTAG-1	3k	-6.67505	6.16672	CD4+ T mem	2	-1.3597	-1.3597	CD4+ T mem	2
3k_TAAGTAACTTGTCT-1	3k	-4.16049	3.23395	CD8+ T mem	4	-3.96458	-3.96458	CD8+ T mem	4
3k_TAATGATGAGCGGA-1	3k	-2.60073	5.92022	CD4+ T naive	1	-6.26059	-6.26059	CD4+ T naive	1
3k_TAATGCCTCATGAC-1	3k	-4.88723	8.04382	CD4+ T mem	12	-4.39806	-4.39806	CD4+ T mem	2
3k_TAATGCCTCGTCTC-1	3k	-4.78273	-6.59608	Natural killer cell	6	4.33025	4.33025	Unassigned	14
3k_TAATGTGAAGATGA-1	3k	-3.87993	6.82066	CD8+ T naive	5	-6.72346	-6.72346	CD4+ T naive	1
3k_TAATGTGACTGCAA-1	3k	8.33102	0.899482	CD14+ monocyte	0	-0.773436	-0.773436	CD14+ monocyte	0
3k_TAATGTGATTACTC-1	3k	-5.8932	2.45795	CD8+ T mem	4	-4.09391	-4.09391	CD8+ T mem	4
3k_TACAAATGGGTACT-1	3k	-7.08363	5.76331	CD4+ T mem	2	-2.38916	-2.38916	CD4+ T mem	2
3k_TACAATGAAAACAG-1	3k	10.4528	-2.30922	CD14+ monocyte	0	-0.0402925	-0.0402925	CD14+ monocyte	0
3k_TACAATGACTTAGG-1	3k	-4.95702	6.63356	CD8+ T naive	5	-1.49112	-1.49112	CD4+ T mem	2
3k_TACAATGATGCTAG-1	3k	-6.24395	1.15847	CD8+ T mem	4	-1.28768	-1.28768	CD8+ T mem	4
3k_TACACACTCACACA-1	3k	-2.22868	4.61931	CD4+ T naive	1	-8.75441	-8.75441	CD4+ T naive	1
3k_TACACACTCTTACT-1	3k	-6.63999	4.79317	CD4+ T mem	2	-2.70772	-2.70772	CD4+ T mem	2
3k_TACATAGAACGCAT-1	3k	-8.2089	1.11679	Cytotoxic T cell	7	2.43307	2.43307	Cytotoxic T cell	9
3k_TACATCACACGGGA-1	3k	-2.43396	3.82053	CD4+ T naive	1	-6.36971	-6.36971	CD4+ T naive	1
3k_TACATCACCTGTTT-1	3k	6.16318	4.38137	CD16+ monocyte	9	-3.69464	-3.69464	CD16+ monocyte	8
3k_TACATCACGCTAAC-1	3k	0.383985	-11.7341	B cells	3	13.1727	13.1727	B cells	3
3k_TACATCACTGAACC-1	3k	6.34145	4.2404	CD16+ monocyte	9	-3.49866	-3.49866	CD16+ monocyte	8
3k_TACCATTGAGGTTC-1	3k	-1.18188	4.79121	CD4+ T naive	1	-7.70938	-7.70938	CD4+ T naive	1
3k_TACCATTGCGGGAA-1	3k	8.32279	0.764398	CD14+ monocyte	0	-0.536463	-0.536463	CD14+ monocyte	0
3k_TACCATTGGGGATG-1	3k	9.87401	-0.190989	CD14+ monocyte	0	-0.619492	-0.619492	CD14+ monocyte	0
3k_TACCATTGTGAGGG-1	3k	10.4837	-1.52363	CD14+ monocyte	0	-1.28927	-1.28927	CD14+ monocyte	0
3k_TACCGGCTGTTGGT-1	3k	-2.29706	8.48637	CD8+ T naive	5	-5.49977	-5.49977	CD8+ T naive	5
3k_TACGAGTGATCTCT-1	3k	-4.28822	7.06866	CD8+ T naive	5	-6.08716	-6.08716	CD4+ T naive	1
3k_TACGAGTGATGCTG-1	3k	7.1656	0.717247	CD14+ monocyte	0	0.350675	0.350675	CD14+ monocyte	0
3k_TACGAGTGCGGAGA-1	3k	-5.8292	3.87612	CD4+ T mem	2	-3.10762	-3.10762	CD4+ T mem	2
3k_TACGAGTGGTTGGT-1	3k	-5.36102	5.49936	CD4+ T mem	2	-1.1911	-1.1911	CD4+ T mem	2
3k_TACGATCTAGTGTC-1	3k	-1.9987	5.56378	CD4+ T naive	1	-6.04057	-6.04057	CD4+ T naive	1
3k_TACGATCTCACTGA-1	3k	7.54685	-0.327759	CD14+ monocyte	0	0.24423	0.24423	CD14+ monocyte	0
3k_TACGATCTTACGAC-1	3k	-5.60306	-1.47362	CD8+ T mem	4	1.18473	1.18473	CD8+ T mem	4
3k_TACGCAGAGAATCC-1	3k	-6.34468	-5.39455	Natural killer cell	6	5.96683	5.96683	Natural killer cell	7
3k_TACGCCACATTCCT-1	3k	-4.65938	2.80971	CD4+ T naive	17	-4.60841	-4.60841	CD4+ T mem	16
3k_TACGCCACTCCCAC-1	3k	6.62394	4.75803	CD16+ monocyte	9	-3.9089	-3.9089	CD16+ monocyte	8
3k_TACGCCACTCCGAA-1	3k	-3.61694	-11.8847	B cells	8	9.92813	9.92813	B cells	6
3k_TACGCGCTCTTCTA-1	3k	-5.34601	0.906742	CD8+ T mem	4	-1.10371	-1.10371	CD8+ T mem	4
3k_TACGGAACGCGTTA-1	3k	0.143525	-11.9479	B cells	3	13.5032	13.5032	B cells	3
3k_TACGGCCTGGGACA-1	3k	-4.68356	-5.368	Natural killer cell	6	7.6683	7.6683	Natural killer cell	7
3k_TACGTACTACGGAG-1	3k	-3.46881	5.5936	CD4+ T mem	2	-5.45947	-5.45947	CD4+ T mem	1
3k_TACGTACTCAGTTG-1	3k	-3.75242	4.81724	CD4+ T naive	1	-4.08659	-4.08659	CD4+ T mem	2
3k_TACGTACTCCCGTT-1	3k	-0.88207	-10.2512	B cells	13	12.4356	12.4356	B cells	3
3k_TACGTTACAGAAGT-1	3k	-6.26472	5.232	CD4+ T mem	2	-2.20558	-2.20558	CD4+ T mem	2
3k_TACGTTACCAAGCT-1	3k	11.3237	-1.95983	CD14+ monocyte	0	-1.50675	-1.50675	CD14+ monocyte	0
3k_TACTAAGATGATGC-1	3k	9.14892	-3.33978	CD14+ monocyte	0	0.17269	0.17269	CD14+ monocyte	0
3k_TACTAAGATTGCGA-1	3k	-2.08544	6.53964	CD4+ T naive	1	-5.72809	-5.72809	CD4+ T naive	1
3k_TACTACACGAGAGC-1	3k	-5.73848	6.1138	CD4+ T mem	2	-3.71406	-3.71406	CD4+ T mem	2
3k_TACTACTGAACCTG-1	3k	9.59884	-0.84069	CD14+ monocyte	0	-0.299498	-0.299498	CD14+ monocyte	0
3k_TACTACTGATGTCG-1	3k	-5.46793	-1.8361	CD8+ T mem	4	1.47022	1.47022	CD8+ T mem	4
3k_TACTACTGATTCTC-1	3k	-1.64693	4.50138	CD4+ T naive	1	-7.19285	-7.19285	CD4+ T naive	1
3k_TACTACTGTATGGC-1	3k	-1.82445	5.50218	CD4+ T naive	1	-7.13187	-7.13187	CD4+ T naive	1
3k_TACTCAACGGTCTA-1	3k	8.36681	-1.97859	CD14+ monocyte	0	-0.851238	-0.851238	CD14+ monocyte	0
3k_TACTCAACTGCTAG-1	3k	0.39357	-11.9002	B cells	3	13.1693	13.1693	B cells	3
3k_TACTCCCTCAGTTG-1	3k	-5.23157	4.6414	CD4+ T mem	2	-2.64765	-2.64765	CD4+ T mem	2
3k_TACTCTGAATCGAC-1	3k	-3.83807	-4.82082	Natural killer cell	6	7.50284	7.50284	Natural killer cell	7
3k_TACTCTGACGAGTT-1	3k	-5.16294	5.08968	CD4+ T mem	2	-2.92269	-2.92269	CD4+ T mem	2
3k_TACTCTGATTGACG-1	3k	0.213101	-12.4058	B cells	3	14.0804	14.0804	B cells	3
3k_TACTGGGATCGATG-1	3k	-4.64066	6.31214	CD8+ T naive	5	-3.38412	-3.38412	CD4+ T mem	2
3k_TACTGTTGAAAGCA-1	3k	-1.26097	5.5611	CD4+ T naive	1	-7.81816	-7.81816	CD4+ T naive	1
3k_TACTGTTGAGGCGA-1	3k	-3.62233	-5.11476	Natural killer cell	6	8.06689	8.06689	Natural killer cell	7
3k_TACTGTTGCTGAAC-1	3k	-8.0057	-7.9439	Unassigned	16	9.48311	9.48311	B cells	19
[truncated: 33,443 more rows]
