# Supplementary material for: SCAPTURE: a deep learning-embedded pipeline that captures polyadenylation information from 3′ tag-based RNA-seq of single cells
Source: Genome Biol. 2021 Aug 10;22:221. doi: 10.1186/s13059-021-02437-5 (PMC8353616; doi:10.1186/s13059-021-02437-5)
Supplement: Supplementary file 10 — Additional file 10: Table S9. Gene expression of cell markers in integrated six PBMC scRNA-seq datasets from 10x Genomics. a, gene expression of markers of natural killer cells and dendritic cells. b, gene expression of all collected markers of twelve classified and one unassigned cell types (Related Fig. 4 g and S9D). [file 13059_2021_2437_MOESM10_ESM.xlsx]

## Sheet: a, markers of NKC and DC
a, gene expression of markers of Natural killer cells and Dendritic cells
gene	avg.exp	pct.exp	celltype	avg.exp.scaled
GZMA	10.576	3.55563	CD4+ T naive	-0.592483
GNLY	14.5148	5.90337	CD4+ T naive	-0.433838
NKG7	17.0241	6.32868	CD4+ T naive	-0.534916
CTSW	49.0009	17.3699	CD4+ T naive	-0.541604
KLRF1	1.48666	0.680504	CD4+ T naive	-0.416362
CCL4	3.647	1.53113	CD4+ T naive	-0.503316
LYZ	110.03	36.7472	CD4+ T naive	-0.570231
HLA-DRB1	11.6957	3.75978	CD4+ T naive	-0.584113
CST3	31.9327	11.2283	CD4+ T naive	-0.642358
CD74	210.758	53.4025	CD4+ T naive	-0.676348
HLA-DRA	45.9206	16.1109	CD4+ T naive	-0.669708
GZMA	125.777	21.4889	CD4+ T mem	-0.434271
GNLY	47.8285	7.73216	CD4+ T mem	-0.423592
NKG7	38.0145	12.2794	CD4+ T mem	-0.52647
CTSW	84.0292	26.7652	CD4+ T mem	-0.486073
KLRF1	1.55719	0.76746	CD4+ T mem	-0.416005
CCL4	3.57826	1.68841	CD4+ T mem	-0.503509
LYZ	116.712	40.6178	CD4+ T mem	-0.5689
HLA-DRB1	24.6043	7.54029	CD4+ T mem	-0.570777
CST3	32.2697	13.0852	CD4+ T mem	-0.642232
CD74	368.024	67.6132	CD4+ T mem	-0.650324
HLA-DRA	69.4209	21.4121	CD4+ T mem	-0.663697
GZMA	12.4102	4.75303	CD8+ T naive	-0.589964
GNLY	16.7066	7.40913	CD8+ T naive	-0.433164
NKG7	32.5441	11.7894	CD8+ T naive	-0.528671
CTSW	239.138	63.0475	CD8+ T naive	-0.240177
KLRF1	1.78878	0.885368	CD8+ T naive	-0.414832
CCL4	3.22417	1.49115	CD8+ T naive	-0.504504
LYZ	108.425	38.3038	CD8+ T naive	-0.57055
HLA-DRB1	18.2138	7.12954	CD8+ T naive	-0.577379
CST3	41.47	16.6356	CD8+ T naive	-0.638791
CD74	237.557	61.8826	CD8+ T naive	-0.671913
HLA-DRA	52.2629	20.0839	CD8+ T naive	-0.668086
GZMA	884.38	70.684	CD8+ T mem	0.60757
GNLY	908.204	28.6645	CD8+ T mem	-0.158955
NKG7	2983.79	83.2067	CD8+ T mem	0.658858
CTSW	761.39	82.338	CD8+ T mem	0.587755
KLRF1	59.4149	13.8979	CD8+ T mem	-0.123153
CCL4	275.256	37.2783	CD8+ T mem	0.260146
LYZ	130.647	35.4687	CD8+ T mem	-0.566125
HLA-DRB1	90.7163	19.7973	CD8+ T mem	-0.502472
CST3	55.9071	15.7076	CD8+ T mem	-0.63339
CD74	768.088	77.2349	CD8+ T mem	-0.584123
HLA-DRA	132.574	27.072	CD8+ T mem	-0.647542
GZMA	950.321	93.311	Cytotoxic T cell	0.698133
GNLY	1061.22	40.5797	Cytotoxic T cell	-0.111889
NKG7	2113.01	97.9376	Cytotoxic T cell	0.308473
CTSW	709.124	89.7993	Cytotoxic T cell	0.504897
KLRF1	35.5726	10.9253	Cytotoxic T cell	-0.243832
CCL4	139.025	28.4281	Cytotoxic T cell	-0.122785
LYZ	147.086	45.9309	Cytotoxic T cell	-0.562851
HLA-DRB1	25.0837	7.91527	Cytotoxic T cell	-0.570281
CST3	38.3876	13.6566	Cytotoxic T cell	-0.639944
CD74	450.617	74.2475	Cytotoxic T cell	-0.636657
HLA-DRA	64.0029	20.7358	Cytotoxic T cell	-0.665083
GZMA	16.8145	5.30533	CD14+ monocyte	-0.583915
GNLY	43.3477	11.9218	CD14+ monocyte	-0.42497
NKG7	60.4343	17.7856	CD14+ monocyte	-0.517449
CTSW	12.8221	5.35389	CD14+ monocyte	-0.598958
KLRF1	3.88308	2.10028	CD14+ monocyte	-0.404232
CCL4	45.9059	9.91866	CD14+ monocyte	-0.384531
LYZ	15657.6	100	CD14+ monocyte	2.5
HLA-DRB1	486.185	55.8699	CD14+ monocyte	-0.0938899
CST3	3154.56	99.9272	CD14+ monocyte	0.525768
CD74	2650.8	98.2275	CD14+ monocyte	-0.272579
HLA-DRA	2675.46	97.924	CD14+ monocyte	0.00294944
GZMA	12.054	4.55581	CD16+ monocyte	-0.590453
GNLY	35.0139	11.3895	CD16+ monocyte	-0.427533
NKG7	109.396	31.5869	CD16+ monocyte	-0.497747
CTSW	10.7447	5.16325	CD16+ monocyte	-0.602252
KLRF1	3.27608	2.42976	CD16+ monocyte	-0.407304
CCL4	31.95	7.51708	CD16+ monocyte	-0.423759
LYZ	2592.3	98.861	CD16+ monocyte	-0.0758787
HLA-DRB1	542.016	67.426	CD16+ monocyte	-0.0362073
CST3	3821.59	99.9241	CD16+ monocyte	0.775294
CD74	3471.45	99.5444	CD16+ monocyte	-0.136781
HLA-DRA	2974.26	99.0888	CD16+ monocyte	0.0793847
GZMA	19.2931	4.58394	B cells	-0.580511
GNLY	43.7936	7.68119	B cells	-0.424833
NKG7	50.5715	7.5986	B cells	-0.521417
CTSW	18.6561	5.45117	B cells	-0.589709
KLRF1	3.42648	1.2802	B cells	-0.406543
CCL4	11.0773	3.65476	B cells	-0.48243
LYZ	145.587	42.3704	B cells	-0.56315
HLA-DRB1	797.316	67.4788	B cells	0.227558
CST3	38.9154	12.7607	B cells	-0.639746
CD74	10216.1	100	B cells	0.979304
HLA-DRA	5696.27	99.7729	B cells	0.7757
GZMA	80.0551	11.1538	Megakaryocyte	-0.497063
GNLY	184.589	15.7692	Megakaryocyte	-0.381526
NKG7	183.346	16.5385	Megakaryocyte	-0.467991
CTSW	83.8564	18.4615	Megakaryocyte	-0.486347
KLRF1	9.60859	1.53846	Megakaryocyte	-0.375252
CCL4	34.2653	7.30769	Megakaryocyte	-0.417251
LYZ	4388.02	76.9231	Megakaryocyte	0.281745
HLA-DRB1	253.033	30.7692	Megakaryocyte	-0.334773
CST3	1741.16	83.4615	Megakaryocyte	-0.00296289
CD74	1795.76	65.3846	Megakaryocyte	-0.414067
HLA-DRA	1470.48	58.0769	Megakaryocyte	-0.305294
GZMA	2043.32	95.2856	Natural killer cell	2.19922
GNLY	10552.7	98.6134	Natural killer cell	2.5
NKG7	8027.94	100	Natural killer cell	2.5
CTSW	1852.03	98.6134	Natural killer cell	2.31675
KLRF1	681.886	77.9257	Natural killer cell	2.5
CCL4	1036.84	74.2651	Natural killer cell	2.40087
LYZ	139.615	39.9889	Natural killer cell	-0.564339
HLA-DRB1	21.4062	6.26733	Natural killer cell	-0.574081
CST3	68.8916	19.8003	Natural killer cell	-0.628533
CD74	529.231	71.4365	Natural killer cell	-0.623648
HLA-DRA	80.6877	21.0205	Natural killer cell	-0.660815
GZMA	9.26864	5.40166	Dendritic cells	-0.594279
GNLY	31.3097	14.1274	Dendritic cells	-0.428673
NKG7	67.2594	36.1496	Dendritic cells	-0.514702
CTSW	36.6178	27.7008	Dendritic cells	-0.561235
KLRF1	2.13496	2.63158	Dendritic cells	-0.41308
CCL4	14.4804	7.47922	Dendritic cells	-0.472864
LYZ	12093.5	100	Dendritic cells	1.81632
HLA-DRB1	2112.02	93.9058	Dendritic cells	1.58586
CST3	5905.03	99.8615	Dendritic cells	1.55468
CD74	11857	100	Dendritic cells	1.25082
HLA-DRA	9751.02	100	Dendritic cells	1.81294
GZMA	15.665	2.62009	Plasmacytoid dendritic cells	-0.585494
GNLY	118.586	16.1572	Plasmacytoid dendritic cells	-0.401828
NKG7	96.4773	28.821	Plasmacytoid dendritic cells	-0.502946
CTSW	46.2257	22.7074	Plasmacytoid dendritic cells	-0.546003
KLRF1	9.12417	5.67686	Plasmacytoid dendritic cells	-0.377704
CCL4	12.4838	8.29694	Plasmacytoid dendritic cells	-0.478476
LYZ	408.13	62.0087	Plasmacytoid dendritic cells	-0.510863
HLA-DRB1	663.122	78.1659	Plasmacytoid dendritic cells	0.0889145
CST3	2312.29	99.5633	Plasmacytoid dendritic cells	0.210688
CD74	9554.28	100	Plasmacytoid dendritic cells	0.869781
HLA-DRA	3343.95	100	Plasmacytoid dendritic cells	0.173956
GZMA	2082.85	98.5294	Unassigned_NK	2.25352
GNLY	8063.18	97.0588	Unassigned_NK	2.04179
NKG7	5967.59	100	Unassigned_NK	1.85949
CTSW	1802.06	100	Unassigned_NK	2.23754
KLRF1	425.97	76.4706	Unassigned_NK	1.7322
CCL4	1046.06	79.4118	Unassigned_NK	2.42679
LYZ	104.571	45.5882	Unassigned_NK	-0.571318
HLA-DRB1	15.3358	5.88235	Unassigned_NK	-0.580352
CST3	41.0263	23.5294	Unassigned_NK	-0.638957
CD74	477.067	79.4118	Unassigned_NK	-0.63228
HLA-DRA	84.6817	36.7647	Unassigned_NK	-0.659793
GZMA	361.247	31.6667	Unassigned	-0.110884
GNLY	238.143	15	Unassigned	-0.365054
NKG7	399.913	40	Unassigned	-0.380848
CTSW	147.373	64.1667	Unassigned	-0.385654
KLRF1	14.3701	8.33333	Unassigned	-0.351151
CCL4	42.4188	14.1667	Unassigned	-0.394333
LYZ	219.658	65	Unassigned	-0.548398
HLA-DRB1	138.184	53.3333	Unassigned	-0.45343
CST3	115.381	57.5	Unassigned	-0.611142
CD74	1224.86	99.1667	Unassigned	-0.508539
HLA-DRA	754.795	87.5	Unassigned	-0.488372
GZMA	5.74113	10.2041	Unassigned_DC	-0.599123
GNLY	15.7327	18.3673	Unassigned_DC	-0.433464
NKG7	48.62	36.7347	Unassigned_DC	-0.522202
CTSW	6.52675	14.2857	Unassigned_DC	-0.608938
KLRF1	2.68525	6.12245	Unassigned_DC	-0.410295
CCL4	40.3827	8.16327	Unassigned_DC	-0.400056
LYZ	8237.7	100	Unassigned_DC	1.04842
HLA-DRB1	3456.99	97.9592	Unassigned_DC	2.5
CST3	8837.38	100	Unassigned_DC	2.5
CD74	20659	100	Unassigned_DC	2.5
HLA-DRA	12763.1	100	Unassigned_DC	2.5

## Sheet: b, all collected markers
b, gene expression of all collected markers
gene	avg.exp	pct.exp	celltype	avg.exp.scaled
CD3D	708.669	91.5618	CD4+ T naive	0.911547
CD3E	628.83	89.0779	CD4+ T naive	1.13038
CD3G	330.512	69.3263	CD4+ T naive	1.23037
CD52	1308.49	97.0398	CD4+ T naive	-0.106607
LTB	1542.55	96.8697	CD4+ T naive	0.932711
TMSB4X	10783.8	99.983	CD4+ T naive	-0.610783
IL32	647.71	80.5716	CD4+ T naive	-0.0413828
JUNB	3334.65	96.6145	CD4+ T naive	1.69457
LDHB	1027.22	96.0701	CD4+ T naive	1.57601
ANXA1	174.276	37.9891	CD4+ T naive	-0.938658
CRIP1	77.0334	24.4811	CD4+ T naive	-1.1814
SATB1	138.968	44.641	CD4+ T naive	1.87078
SELL	413.317	76.4716	CD4+ T naive	1.04281
LEF1	244.653	61.1603	CD4+ T naive	2.03085
CCR7	282.142	65.3794	CD4+ T naive	2.12136
CD8A	6.4412	2.0245	CD4+ T naive	-0.562206
CD8B	20.2663	4.66145	CD4+ T naive	-0.374331
DUSP2	168.932	36.4069	CD4+ T naive	-0.0378845
CCL5	26.0733	6.32868	CD4+ T naive	-0.69143
CD14	4.42043	1.76931	CD4+ T naive	-0.432136
S100A4	401.415	61.9088	CD4+ T naive	-1.00633
S100A8	68.5699	22.2525	CD4+ T naive	-0.40742
S100A9	92.4885	30.3845	CD4+ T naive	-0.42938
FTL	1605.77	97.9755	CD4+ T naive	-0.542645
CTSS	100.711	34.3995	CD4+ T naive	-0.619586
LST1	36.343	13.7802	CD4+ T naive	-0.498663
COTL1	201.937	52.8241	CD4+ T naive	-0.620183
CD68	0.929732	0.408302	CD4+ T naive	-0.613807
FCGR3A	3.33716	1.37802	CD4+ T naive	-0.471781
PECAM1	17.7962	7.4345	CD4+ T naive	-0.64818
MS4A1	5.16189	2.10956	CD4+ T naive	-0.31579
IGHM	19.3677	6.85607	CD4+ T naive	-0.335148
CD79A	9.00454	3.62368	CD4+ T naive	-0.302761
PPBP	3.16733	1.34399	CD4+ T naive	-0.279581
ITGA2B	0.472297	0.272201	CD4+ T naive	-0.282999
GP9	0.165885	0.0850629	CD4+ T naive	-0.280344
ITGB1	37.4765	11.7897	CD4+ T naive	-0.70914
GZMA	10.576	3.55563	CD4+ T naive	-0.599271
GNLY	14.5148	5.90337	CD4+ T naive	-0.40617
NKG7	17.0241	6.32868	CD4+ T naive	-0.521391
CTSW	49.0009	17.3699	CD4+ T naive	-0.558866
KLRF1	1.48666	0.680504	CD4+ T naive	-0.380569
CCL4	3.647	1.53113	CD4+ T naive	-0.506336
LYZ	110.03	36.7472	CD4+ T naive	-0.551067
HLA-DRB1	11.6957	3.75978	CD4+ T naive	-0.743764
CST3	31.9327	11.2283	CD4+ T naive	-0.758792
CD74	210.758	53.4025	CD4+ T naive	-0.808327
HLA-DRA	45.9206	16.1109	CD4+ T naive	-0.768733
MZB1	1.9873	0.697516	CD4+ T naive	-0.335168
CLEC4C	0.0982834	0.0340252	CD4+ T naive	-0.281623
LAMP5	0.0777839	0.0340252	CD4+ T naive	-0.306683
DERL3	0.738944	0.289214	CD4+ T naive	-0.29661
CD3D	783.557	93.0545	CD4+ T mem	1.10518
CD3E	589.611	88.5457	CD4+ T mem	0.997516
CD3G	313.614	69.7429	CD4+ T mem	1.1192
CD52	1927.97	98.868	CD4+ T mem	0.863601
LTB	2403.03	98.1773	CD4+ T mem	2.05566
TMSB4X	13498.3	99.9808	CD4+ T mem	-0.118452
IL32	1632.42	96.2203	CD4+ T mem	1.29922
JUNB	2660.3	96.2394	CD4+ T mem	0.943762
LDHB	1010.16	95.4528	CD4+ T mem	1.52694
ANXA1	644.21	78.7797	CD4+ T mem	0.508375
CRIP1	240.026	52.8588	CD4+ T mem	1.51714
SATB1	59.7916	25.1727	CD4+ T mem	0.0293218
SELL	257.754	51.957	CD4+ T mem	-0.176768
LEF1	112.862	36.1474	CD4+ T mem	0.578997
CCR7	81.6946	28.3384	CD4+ T mem	0.148064
CD8A	11.1881	3.33845	CD4+ T mem	-0.528717
CD8B	19.0793	4.2594	CD4+ T mem	-0.379741
DUSP2	174.289	38.6224	CD4+ T mem	-0.00751595
CCL5	252.293	26.132	CD4+ T mem	-0.53298
CD14	4.1932	1.9954	CD4+ T mem	-0.433288
S100A4	2183.24	95.2226	CD4+ T mem	-0.0169593
S100A8	64.6637	25.2494	CD4+ T mem	-0.408431
S100A9	96.539	35.0537	CD4+ T mem	-0.428597
FTL	1634.45	98.1581	CD4+ T mem	-0.538852
CTSS	131.131	44.8772	CD4+ T mem	-0.592173
LST1	51.5317	20.3761	CD4+ T mem	-0.484578
COTL1	433.13	77.1489	CD4+ T mem	-0.386627
CD68	1.49541	0.575595	CD4+ T mem	-0.608631
FCGR3A	4.48391	1.86109	CD4+ T mem	-0.469781
PECAM1	5.04098	2.26401	CD4+ T mem	-0.769549
MS4A1	7.65317	3.56869	CD4+ T mem	-0.307323
IGHM	20.3821	8.11589	CD4+ T mem	-0.3344
CD79A	9.69634	3.49194	CD4+ T mem	-0.301255
PPBP	5.0428	2.20645	CD4+ T mem	-0.279241
ITGA2B	0.301863	0.172678	CD4+ T mem	-0.283791
GP9	0.136226	0.076746	CD4+ T mem	-0.280415
ITGB1	275.649	57.8089	CD4+ T mem	1.17367
GZMA	125.777	21.4889	CD4+ T mem	-0.413234
GNLY	47.8285	7.73216	CD4+ T mem	-0.394678
NKG7	38.0145	12.2794	CD4+ T mem	-0.512202
CTSW	84.0292	26.7652	CD4+ T mem	-0.49293
KLRF1	1.55719	0.76746	CD4+ T mem	-0.380191
CCL4	3.57826	1.68841	CD4+ T mem	-0.506575
LYZ	116.712	40.6178	CD4+ T mem	-0.549754
HLA-DRB1	24.6043	7.54029	CD4+ T mem	-0.721799
CST3	32.2697	13.0852	CD4+ T mem	-0.758615
CD74	368.024	67.6132	CD4+ T mem	-0.771105
HLA-DRA	69.4209	21.4121	CD4+ T mem	-0.760579
MZB1	1.8767	1.09363	CD4+ T mem	-0.335671
CLEC4C	0.085921	0.038373	CD4+ T mem	-0.281748
LAMP5	0.0841973	0.038373	CD4+ T mem	-0.306575
DERL3	0.84481	0.38373	CD4+ T mem	-0.29593
CD3D	728.488	93.2432	CD8+ T naive	0.962795
CD3E	651.45	92.2181	CD8+ T naive	1.20701
CD3G	300.874	68.6393	CD8+ T naive	1.03539
CD52	1247.96	97.8099	CD8+ T naive	-0.201415
LTB	1045.68	93.849	CD8+ T naive	0.284289
TMSB4X	10401.2	100	CD8+ T naive	-0.680179
IL32	773.348	92.2647	CD8+ T naive	0.129663
JUNB	3253.01	96.5983	CD8+ T naive	1.60368
LDHB	998.998	97.0643	CD8+ T naive	1.49481
ANXA1	62.1752	16.8686	CD8+ T naive	-1.28384
CRIP1	48.3768	17.9404	CD8+ T naive	-1.65584
SATB1	130.197	43.3364	CD8+ T naive	1.66679
SELL	366.846	75.1631	CD8+ T naive	0.678486
LEF1	260.439	65.424	CD8+ T naive	2.20474
CCR7	290.785	67.3346	CD8+ T naive	2.20645
CD8A	329.049	73.6719	CD8+ T naive	1.71377
CD8B	715.786	92.7773	CD8+ T naive	2.5
DUSP2	157.664	38.7698	CD8+ T naive	-0.101767
CCL5	113.895	10.4846	CD8+ T naive	-0.629918
CD14	3.80191	1.77074	CD8+ T naive	-0.435272
S100A4	394.123	68.1267	CD8+ T naive	-1.01038
S100A8	75.8342	27.726	CD8+ T naive	-0.40554
S100A9	101.287	35.7409	CD8+ T naive	-0.42768
FTL	1767.06	99.2078	CD8+ T naive	-0.521316
CTSS	102.617	35.4613	CD8+ T naive	-0.617869
LST1	32.5401	13.5601	CD8+ T naive	-0.502189
COTL1	229.537	60.2516	CD8+ T naive	-0.592301
CD68	1.32155	0.605778	CD8+ T naive	-0.610222
FCGR3A	3.55838	1.49115	CD8+ T naive	-0.471395
PECAM1	44.1694	18.7791	CD8+ T naive	-0.397234
MS4A1	6.78787	3.16869	CD8+ T naive	-0.310264
IGHM	22.8238	9.22647	CD8+ T naive	-0.332601
CD79A	29.3596	12.6747	CD8+ T naive	-0.258446
PPBP	2.57358	1.21156	CD8+ T naive	-0.279688
ITGA2B	0.676021	0.326188	CD8+ T naive	-0.282053
GP9	0.213044	0.139795	CD8+ T naive	-0.280232
ITGB1	16.616	7.31594	CD8+ T naive	-0.874047
GZMA	12.4102	4.75303	CD8+ T naive	-0.596309
GNLY	16.7066	7.40913	CD8+ T naive	-0.405414
NKG7	32.5441	11.7894	CD8+ T naive	-0.514597
CTSW	239.138	63.0475	CD8+ T naive	-0.200958
KLRF1	1.78878	0.885368	CD8+ T naive	-0.378951
CCL4	3.22417	1.49115	CD8+ T naive	-0.507805
LYZ	108.425	38.3038	CD8+ T naive	-0.551382
HLA-DRB1	18.2138	7.12954	CD8+ T naive	-0.732673
CST3	41.47	16.6356	CD8+ T naive	-0.753768
CD74	237.557	61.8826	CD8+ T naive	-0.801984
HLA-DRA	52.2629	20.0839	CD8+ T naive	-0.766532
MZB1	1.31044	0.605778	CD8+ T naive	-0.33825
CLEC4C	0.152983	0.0931966	CD8+ T naive	-0.28107
LAMP5	0	0	CD8+ T naive	-0.307985
DERL3	0.14657	0.0931966	CD8+ T naive	-0.30041
CD3D	1050.51	91.6033	CD8+ T mem	1.79545
CD3E	707.28	85.9573	CD8+ T mem	1.39615
CD3G	380.933	66.0152	CD8+ T mem	1.56208
CD52	1783.98	94.9692	CD8+ T mem	0.638098
LTB	761.996	61.9254	CD8+ T mem	-0.0859313
TMSB4X	15105.9	99.819	CD8+ T mem	0.173119
IL32	1938.3	94.3178	CD8+ T mem	1.71565
JUNB	2402.97	90.409	CD8+ T mem	0.657255
LDHB	517.208	73.3623	CD8+ T mem	0.108364
ANXA1	583.092	70.3583	CD8+ T mem	0.320181
CRIP1	171.112	37.3145	CD8+ T mem	0.376177
SATB1	40.2984	14.2237	CD8+ T mem	-0.424047
SELL	195.36	37.025	CD8+ T mem	-0.665916
LEF1	65.0769	16.5038	CD8+ T mem	0.0525883
CCR7	33.5583	11.2559	CD8+ T mem	-0.325812
CD8A	445.148	63.6265	CD8+ T mem	2.5
CD8B	444.417	62.3236	CD8+ T mem	1.55851
DUSP2	540.308	60.6225	CD8+ T mem	2.06746
CCL5	4020.36	94.2816	CD8+ T mem	2.10628
CD14	4.34293	1.52009	CD8+ T mem	-0.432529
S100A4	1897.42	91.2414	CD8+ T mem	-0.175661
S100A8	85.4028	23.4166	CD8+ T mem	-0.403064
S100A9	111.752	29.8588	CD8+ T mem	-0.425658
FTL	1902.05	96.9236	CD8+ T mem	-0.503465
CTSS	142.002	39.3051	CD8+ T mem	-0.582376
LST1	36.8488	12.1245	CD8+ T mem	-0.498194
COTL1	395.148	61.274	CD8+ T mem	-0.424997
CD68	1.82351	0.615273	CD8+ T mem	-0.605629
FCGR3A	138.143	21.8603	CD8+ T mem	-0.236671
PECAM1	28.6384	10.0615	CD8+ T mem	-0.545015
MS4A1	18.4436	5.68223	CD8+ T mem	-0.270652
IGHM	32.6198	9.08433	CD8+ T mem	-0.325382
CD79A	10.2874	3.72783	CD8+ T mem	-0.299968
PPBP	6.17361	1.70105	CD8+ T mem	-0.279036
ITGA2B	0.373653	0.180963	CD8+ T mem	-0.283458
GP9	0.318246	0.108578	CD8+ T mem	-0.279981
ITGB1	150.81	32.5371	CD8+ T mem	0.186787
GZMA	884.38	70.684	CD8+ T mem	0.811834
GNLY	908.204	28.6645	CD8+ T mem	-0.0978775
NKG7	2983.79	83.2067	CD8+ T mem	0.777365
CTSW	761.39	82.338	CD8+ T mem	0.782114
KLRF1	59.4149	13.8979	CD8+ T mem	-0.0703633
CCL4	275.256	37.2783	CD8+ T mem	0.437466
LYZ	130.647	35.4687	CD8+ T mem	-0.547015
HLA-DRB1	90.7163	19.7973	CD8+ T mem	-0.609308
CST3	55.9071	15.7076	CD8+ T mem	-0.746162
CD74	768.088	77.2349	CD8+ T mem	-0.676417
HLA-DRA	132.574	27.072	CD8+ T mem	-0.738669
MZB1	2.34908	1.12197	CD8+ T mem	-0.33352
CLEC4C	0.0929444	0.0361925	CD8+ T mem	-0.281677
LAMP5	0.235956	0.0723851	CD8+ T mem	-0.304035
DERL3	0.586171	0.217155	CD8+ T mem	-0.29759
CD3D	780.078	92.5307	Cytotoxic T cell	1.09619
CD3E	637.594	90.301	Cytotoxic T cell	1.16007
CD3G	295.32	67.447	Cytotoxic T cell	0.998853
CD52	1537.51	97.2129	Cytotoxic T cell	0.252074
LTB	1445.23	86.845	Cytotoxic T cell	0.805705
TMSB4X	10877.3	100	Cytotoxic T cell	-0.593836
IL32	1992.65	98.8294	Cytotoxic T cell	1.78965
JUNB	1715.74	93.2553	Cytotoxic T cell	-0.107907
LDHB	369.315	74.6934	Cytotoxic T cell	-0.317227
ANXA1	624.995	85.786	Cytotoxic T cell	0.449209
CRIP1	125.589	34.9498	Cytotoxic T cell	-0.37751
SATB1	123.06	40.8027	Cytotoxic T cell	1.50081
SELL	136.005	30.4905	Cytotoxic T cell	-1.13125
LEF1	14.8693	6.41026	Cytotoxic T cell	-0.50051
CCR7	13.5554	5.74136	Cytotoxic T cell	-0.522729
CD8A	151.251	35.9532	Cytotoxic T cell	0.459413
CD8B	40.8666	12.5418	Cytotoxic T cell	-0.280457
DUSP2	564.818	70.7915	Cytotoxic T cell	2.20641
CCL5	2369.43	97.6031	Cytotoxic T cell	0.949922
CD14	5.72553	2.17391	Cytotoxic T cell	-0.425518
S100A4	2635.2	99.3311	Cytotoxic T cell	0.233996
S100A8	84.4863	29.1527	Cytotoxic T cell	-0.403301
S100A9	131.18	42.4749	Cytotoxic T cell	-0.421905
FTL	1783.19	98.9409	Cytotoxic T cell	-0.519183
CTSS	136.562	43.4225	Cytotoxic T cell	-0.587278
LST1	99.0952	30.4348	Cytotoxic T cell	-0.440473
COTL1	111.275	32.6644	Cytotoxic T cell	-0.711772
CD68	0.755012	0.334448	Cytotoxic T cell	-0.615406
FCGR3A	27.8598	7.52508	Cytotoxic T cell	-0.429012
PECAM1	16.5788	6.57748	Cytotoxic T cell	-0.659764
MS4A1	14.5926	6.41026	Cytotoxic T cell	-0.283739
IGHM	20.8709	7.07915	Cytotoxic T cell	-0.33404
CD79A	6.6163	2.73133	Cytotoxic T cell	-0.30796
PPBP	7.88682	2.67559	Cytotoxic T cell	-0.278725
ITGA2B	0.494919	0.222965	Cytotoxic T cell	-0.282894
GP9	0.0935572	0.0557414	Cytotoxic T cell	-0.280517
ITGB1	52.7442	20.2899	Cytotoxic T cell	-0.588445
GZMA	950.321	93.311	Cytotoxic T cell	0.918323
GNLY	1061.22	40.5797	Cytotoxic T cell	-0.0450913
NKG7	2113.01	97.9376	Cytotoxic T cell	0.396167
CTSW	709.124	89.7993	Cytotoxic T cell	0.683729
KLRF1	35.5726	10.9253	Cytotoxic T cell	-0.198038
CCL4	139.025	28.4281	Cytotoxic T cell	-0.0359188
LYZ	147.086	45.9309	Cytotoxic T cell	-0.543784
HLA-DRB1	25.0837	7.91527	Cytotoxic T cell	-0.720984
CST3	38.3876	13.6566	Cytotoxic T cell	-0.755392
CD74	450.617	74.2475	Cytotoxic T cell	-0.751557
HLA-DRA	64.0029	20.7358	Cytotoxic T cell	-0.762459
MZB1	5.62423	2.39688	Cytotoxic T cell	-0.318605
CLEC4C	0.126771	0.0557414	Cytotoxic T cell	-0.281335
LAMP5	0	0	Cytotoxic T cell	-0.307985
DERL3	0.994157	0.445931	Cytotoxic T cell	-0.294972
CD3D	30.0836	10.7563	CD14+ monocyte	-0.843053
CD3E	21.0227	9.38448	CD14+ monocyte	-0.928718
CD3G	11.1796	5.52386	CD14+ monocyte	-0.870426
CD52	1378.48	94.1605	CD14+ monocyte	0.003009
LTB	104.105	29.9988	CD14+ monocyte	-0.944496
TMSB4X	15433.5	100	CD14+ monocyte	0.232543
IL32	48.2253	13.8036	CD14+ monocyte	-0.857532
JUNB	1587.36	97.7419	CD14+ monocyte	-0.250837
LDHB	153.216	53.0654	CD14+ monocyte	-0.939092
ANXA1	886.41	89.0494	CD14+ monocyte	1.25417
CRIP1	152.829	37.5986	CD14+ monocyte	0.0734873
SATB1	31.0428	19.5702	CD14+ monocyte	-0.639312
SELL	261.579	66.784	CD14+ monocyte	-0.146779
LEF1	6.83218	3.73923	CD14+ monocyte	-0.589049
CCR7	5.12986	2.9501	CD14+ monocyte	-0.605674
CD8A	4.91512	2.51305	CD14+ monocyte	-0.572972
CD8B	6.25378	2.58589	CD14+ monocyte	-0.438186
DUSP2	51.2908	20.3836	CD14+ monocyte	-0.704801
CCL5	38.3347	10.7321	CD14+ monocyte	-0.682842
CD14	712.618	87.374	CD14+ monocyte	2.5
S100A4	5095.83	99.9757	CD14+ monocyte	1.60028
S100A8	13891.7	99.4173	CD14+ monocyte	2.5
S100A9	18712.2	99.7451	CD14+ monocyte	2.5
FTL	16750.4	100	CD14+ monocyte	1.46006
CTSS	3236.56	99.5994	CD14+ monocyte	2.20634
LST1	1338.79	98.8709	CD14+ monocyte	0.709099
COTL1	1543.5	98.4096	CD14+ monocyte	0.735098
CD68	153.914	46.886	CD14+ monocyte	0.786007
FCGR3A	28.3063	10.9627	CD14+ monocyte	-0.428233
PECAM1	170.741	58.2736	CD14+ monocyte	0.807122
MS4A1	14.1833	5.35389	CD14+ monocyte	-0.28513
IGHM	41.9141	11.8611	CD14+ monocyte	-0.318532
CD79A	14.0909	4.80758	CD14+ monocyte	-0.291687
PPBP	18.0808	7.29635	CD14+ monocyte	-0.276877
ITGA2B	0.3663	0.291368	CD14+ monocyte	-0.283492
GP9	1.00771	0.449193	CD14+ monocyte	-0.278337
ITGB1	79.0052	40.2574	CD14+ monocyte	-0.380845
GZMA	16.8145	5.30533	CD14+ monocyte	-0.589196
GNLY	43.3477	11.9218	CD14+ monocyte	-0.396223
NKG7	60.4343	17.7856	CD14+ monocyte	-0.502387
CTSW	12.8221	5.35389	CD14+ monocyte	-0.626968
KLRF1	3.88308	2.10028	CD14+ monocyte	-0.367736
CCL4	45.9059	9.91866	CD14+ monocyte	-0.359492
LYZ	15657.6	100	CD14+ monocyte	2.5
HLA-DRB1	486.185	55.8699	CD14+ monocyte	0.0635964
CST3	3154.56	99.9272	CD14+ monocyte	0.886237
CD74	2650.8	98.2275	CD14+ monocyte	-0.230813
HLA-DRA	2675.46	97.924	CD14+ monocyte	0.143564
MZB1	1.45468	0.959087	CD14+ monocyte	-0.337593
CLEC4C	0.326916	0.0971227	CD14+ monocyte	-0.279311
LAMP5	1.16201	0.922666	CD14+ monocyte	-0.288532
DERL3	0.561143	0.412772	CD14+ monocyte	-0.29775
CD3D	24.1268	9.94685	CD16+ monocyte	-0.858455
CD3E	18.2099	9.71906	CD16+ monocyte	-0.938247
CD3G	9.72853	5.01139	CD16+ monocyte	-0.879972
CD52	2244.93	98.937	CD16+ monocyte	1.36002
LTB	278.847	73.5763	CD16+ monocyte	-0.716453
TMSB4X	21457.5	100	CD16+ monocyte	1.32511
IL32	46.9588	12.8322	CD16+ monocyte	-0.859256
JUNB	2028.13	99.0888	CD16+ monocyte	0.239912
LDHB	87.3985	40.5467	CD16+ monocyte	-1.1285
ANXA1	467.95	75.5505	CD16+ monocyte	-0.0343698
CRIP1	219.212	55.9605	CD16+ monocyte	1.17254
SATB1	16.0366	13.1359	CD16+ monocyte	-0.988323
SELL	52.6275	27.2589	CD16+ monocyte	-1.78491
LEF1	4.33592	2.58162	CD16+ monocyte	-0.616548
CCR7	4.71642	2.88535	CD16+ monocyte	-0.609744
CD8A	5.56636	2.58162	CD16+ monocyte	-0.568378
CD8B	5.00055	2.58162	CD16+ monocyte	-0.443897
DUSP2	36.6165	17.9195	CD16+ monocyte	-0.787991
CCL5	31.2907	10.0987	CD16+ monocyte	-0.687776
CD14	61.558	23.2346	CD16+ monocyte	-0.142396
S100A4	6145.63	99.9241	CD16+ monocyte	2.18319
S100A8	575.612	67.35	CD16+ monocyte	-0.276208
S100A9	1360.26	91.5718	CD16+ monocyte	-0.18446
FTL	26055.9	100	CD16+ monocyte	2.5
CTSS	3069.42	99.8481	CD16+ monocyte	2.05572
LST1	3864.21	100	CD16+ monocyte	2.5
COTL1	3509.62	100	CD16+ monocyte	2.5
CD68	367.593	76.2339	CD16+ monocyte	2.5
FCGR3A	1976.48	97.5702	CD16+ monocyte	2.5
PECAM1	366.747	81.2453	CD16+ monocyte	2.5
MS4A1	10.997	4.40395	CD16+ monocyte	-0.295959
IGHM	43.4436	12.4525	CD16+ monocyte	-0.317405
CD79A	12.3867	5.31511	CD16+ monocyte	-0.295398
PPBP	13.9108	5.61883	CD16+ monocyte	-0.277633
ITGA2B	0.181131	0.22779	CD16+ monocyte	-0.284352
GP9	0.0539009	0.0759301	CD16+ monocyte	-0.280612
ITGB1	119.936	52.3918	CD16+ monocyte	-0.0572768
GZMA	12.054	4.55581	CD16+ monocyte	-0.596884
GNLY	35.0139	11.3895	CD16+ monocyte	-0.399098
NKG7	109.396	31.5869	CD16+ monocyte	-0.480954
CTSW	10.7447	5.16325	CD16+ monocyte	-0.630879
KLRF1	3.27608	2.42976	CD16+ monocyte	-0.370986
CCL4	31.95	7.51708	CD16+ monocyte	-0.407987
LYZ	2592.3	98.861	CD16+ monocyte	-0.0632247
HLA-DRB1	542.016	67.426	CD16+ monocyte	0.158595
CST3	3821.59	99.9241	CD16+ monocyte	1.23763
CD74	3471.45	99.5444	CD16+ monocyte	-0.0365789
HLA-DRA	2974.26	99.0888	CD16+ monocyte	0.24723
MZB1	0.961868	0.911162	CD16+ monocyte	-0.339838
CLEC4C	0.196005	0.15186	CD16+ monocyte	-0.280635
LAMP5	0.174504	0.22779	CD16+ monocyte	-0.305064
DERL3	0.280567	0.379651	CD16+ monocyte	-0.299551
CD3D	33.8443	9.33306	B cells	-0.833329
CD3E	30.0927	9.14722	B cells	-0.897991
CD3G	14.9011	5.65765	B cells	-0.845944
CD52	2626.43	99.1741	B cells	1.95752
LTB	1865.67	95.54	B cells	1.35439
TMSB4X	7818.33	99.9794	B cells	-1.14864
IL32	54.1317	11.4392	B cells	-0.849491
JUNB	1493.2	90.6876	B cells	-0.355679
LDHB	188.309	48.4823	B cells	-0.838108
ANXA1	26.8753	9.51889	B cells	-1.39254
CRIP1	74.9053	20.6071	B cells	-1.21663
SATB1	30.2988	12.1206	B cells	-0.656617
SELL	422.162	70.0599	B cells	1.11215
LEF1	9.54831	4.41875	B cells	-0.559127
CCR7	91.3398	27.8753	B cells	0.243015
CD8A	6.541	2.4778	B cells	-0.561502
CD8B	7.69147	2.33326	B cells	-0.431634
DUSP2	79.0051	18.6868	B cells	-0.547687
CCL5	53.6437	10.2003	B cells	-0.672119
CD14	4.43215	1.89965	B cells	-0.432076
S100A4	218.376	43.6713	B cells	-1.10796
S100A8	88.0188	28.0611	B cells	-0.402387
S100A9	119.179	35.2055	B cells	-0.424223
FTL	2362.62	99.587	B cells	-0.44256
CTSS	332.869	72.0215	B cells	-0.410372
LST1	43.8794	15.6928	B cells	-0.491674
COTL1	288.055	58.3729	B cells	-0.533185
CD68	3.88825	1.46603	B cells	-0.586736
FCGR3A	6.75142	2.14743	B cells	-0.465827
PECAM1	20.2952	8.48648	B cells	-0.624402
MS4A1	1076.1	93.0828	B cells	2.5
IGHM	4966.3	90.5843	B cells	2.5
CD79A	1675.67	98.2862	B cells	2.5
PPBP	5.2094	1.85835	B cells	-0.27921
ITGA2B	0.560271	0.165187	B cells	-0.282591
GP9	0.490311	0.185835	B cells	-0.279571
ITGB1	69.315	20.0496	B cells	-0.457449
GZMA	19.2931	4.58394	B cells	-0.585194
GNLY	43.7936	7.68119	B cells	-0.396069
NKG7	50.5715	7.5986	B cells	-0.506705
CTSW	18.6561	5.45117	B cells	-0.615986
KLRF1	3.42648	1.2802	B cells	-0.370181
CCL4	11.0773	3.65476	B cells	-0.480517
LYZ	145.587	42.3704	B cells	-0.544079
HLA-DRB1	797.316	67.4788	B cells	0.592997
CST3	38.9154	12.7607	B cells	-0.755114
CD74	10216.1	100	B cells	1.55977
HLA-DRA	5696.27	99.7729	B cells	1.19161
MZB1	104.343	27.2765	B cells	0.130965
CLEC4C	1.33014	0.474912	B cells	-0.269166
LAMP5	0.95154	0.516209	B cells	-0.292055
DERL3	31.6587	11.5011	B cells	-0.0982334
CD3D	113.002	21.1538	Megakaryocyte	-0.628651
CD3E	98.8538	19.6154	Megakaryocyte	-0.665046
CD3G	63.4138	15	Megakaryocyte	-0.526792
CD52	941.545	64.6154	Megakaryocyte	-0.681314
LTB	373.709	40.7692	Megakaryocyte	-0.592656
TMSB4X	27499.8	100	Megakaryocyte	2.42102
IL32	206.276	23.0769	Megakaryocyte	-0.64236
JUNB	1128.9	70.7692	Megakaryocyte	-0.76129
LDHB	215.691	46.9231	Megakaryocyte	-0.759309
ANXA1	361.781	50.7692	Megakaryocyte	-0.361288
CRIP1	113.789	27.3077	Megakaryocyte	-0.572859
SATB1	26.1	15.3846	Megakaryocyte	-0.754271
SELL	154.735	38.0769	Megakaryocyte	-0.984412
LEF1	19.4119	6.92308	Megakaryocyte	-0.450467
CCR7	23.4766	8.84615	Megakaryocyte	-0.42506
CD8A	32.3593	5	Megakaryocyte	-0.379356
CD8B	26.5353	3.84615	Megakaryocyte	-0.345763
DUSP2	62.5335	18.4615	Megakaryocyte	-0.641066
CCL5	3103.54	92.3077	Megakaryocyte	1.46411
CD14	204.445	30.3846	Megakaryocyte	0.582171
S100A4	2187.92	65	Megakaryocyte	-0.0143588
S100A8	4214.68	71.9231	Megakaryocyte	0.665504
S100A9	5099.1	76.9231	Megakaryocyte	0.537845
FTL	9472.36	99.2308	Megakaryocyte	0.497619
CTSS	1251.12	58.8462	Megakaryocyte	0.417124
LST1	805.739	47.3077	Megakaryocyte	0.2148
COTL1	1056.67	86.1538	Megakaryocyte	0.243288
CD68	132.452	31.9231	Megakaryocyte	0.589633
FCGR3A	191.758	15.3846	Megakaryocyte	-0.143162
PECAM1	207.194	48.0769	Megakaryocyte	1.15398
MS4A1	64.3767	9.61538	Megakaryocyte	-0.114547
IGHM	261.828	16.5385	Megakaryocyte	-0.156467
CD79A	70.5973	9.61538	Megakaryocyte	-0.168668
PPBP	19900.5	98.4615	Megakaryocyte	2.5
ITGA2B	777.962	67.6923	Megakaryocyte	2.5
GP9	1513.23	78.0769	Megakaryocyte	2.5
ITGB1	481.745	68.4615	Megakaryocyte	2.5
GZMA	80.0551	11.1538	Megakaryocyte	-0.487069
GNLY	184.589	15.7692	Megakaryocyte	-0.3475
NKG7	183.346	16.5385	Megakaryocyte	-0.448581
CTSW	83.8564	18.4615	Megakaryocyte	-0.493255
KLRF1	9.60859	1.53846	Megakaryocyte	-0.337076
CCL4	34.2653	7.30769	Megakaryocyte	-0.399942
LYZ	4388.02	76.9231	Megakaryocyte	0.289689
HLA-DRB1	253.033	30.7692	Megakaryocyte	-0.33312
CST3	1741.16	83.4615	Megakaryocyte	0.141644
CD74	1795.76	65.3846	Megakaryocyte	-0.433185
HLA-DRA	1470.48	58.0769	Megakaryocyte	-0.274493
MZB1	10.6336	1.92308	Megakaryocyte	-0.295792
CLEC4C	0.528754	0.384615	Megakaryocyte	-0.27727
LAMP5	13.0762	3.84615	Megakaryocyte	-0.0890805
DERL3	1.27134	0.769231	Megakaryocyte	-0.293194
CD3D	98.838	12.8674	Natural killer cell	-0.665276
CD3E	265.655	44.426	Natural killer cell	-0.0999662
CD3G	43.4011	9.48419	Natural killer cell	-0.65845
CD52	784.636	73.2668	Natural killer cell	-0.927061
LTB	191.052	30.5047	Natural killer cell	-0.831027
TMSB4X	13763.4	100	Natural killer cell	-0.0703698
IL32	722.661	44.2596	Natural killer cell	0.0606569
JUNB	1109.55	82.6955	Natural killer cell	-0.782834
LDHB	252.974	54.9639	Natural killer cell	-0.652021
ANXA1	656.796	82.9728	Natural killer cell	0.54713
CRIP1	130.356	33.3888	Natural killer cell	-0.298583
SATB1	60.2238	20.7987	Natural killer cell	0.0393726
SELL	312.561	41.4864	Natural killer cell	0.252909
LEF1	14.4039	5.82363	Natural killer cell	-0.505637
CCR7	12.4147	4.2152	Natural killer cell	-0.533959
CD8A	56.2588	15.7515	Natural killer cell	-0.210746
CD8B	7.39927	1.99667	Natural killer cell	-0.432966
DUSP2	190.297	34.7754	Natural killer cell	0.0832313
CCL5	2427.25	74.3206	Natural killer cell	0.990418
CD14	3.35505	1.33111	Natural killer cell	-0.437538
S100A4	1977.76	94.7865	Natural killer cell	-0.131053
S100A8	75.8244	23.2945	Natural killer cell	-0.405543
S100A9	110.274	31.4476	Natural killer cell	-0.425943
FTL	1732.41	98.0033	Natural killer cell	-0.525897
CTSS	189.437	48.3638	Natural killer cell	-0.539629
LST1	39.0441	11.5363	Natural killer cell	-0.496158
COTL1	128.604	27.8425	Natural killer cell	-0.694266
CD68	0.0829789	0.0554631	Natural killer cell	-0.621555
FCGR3A	955.483	81.3089	Natural killer cell	1.18883
PECAM1	40.0259	12.7565	Natural killer cell	-0.43666
MS4A1	10.8435	3.32779	Natural killer cell	-0.296481
IGHM	21.5467	5.76816	Natural killer cell	-0.333542
CD79A	8.84518	2.66223	Natural killer cell	-0.303108
PPBP	9.91466	1.88575	Natural killer cell	-0.278357
ITGA2B	0.940279	0.332779	Natural killer cell	-0.280826
GP9	0.355299	0.221852	Natural killer cell	-0.279893
ITGB1	118.273	35.33	Natural killer cell	-0.0704229
GZMA	2043.32	95.2856	Natural killer cell	2.5
GNLY	10552.7	98.6134	Natural killer cell	2.5
NKG7	8027.94	100	Natural killer cell	2.5
CTSW	1852.03	98.6134	Natural killer cell	2.5
KLRF1	681.886	77.9257	Natural killer cell	2.5
CCL4	1036.84	74.2651	Natural killer cell	2.5
LYZ	139.615	39.9889	Natural killer cell	-0.545252
HLA-DRB1	21.4062	6.26733	Natural killer cell	-0.727241
CST3	68.8916	19.8003	Natural killer cell	-0.739322
CD74	529.231	71.4365	Natural killer cell	-0.73295
HLA-DRA	80.6877	21.0205	Natural killer cell	-0.75667
MZB1	4.4022	1.4975	Natural killer cell	-0.32417
CLEC4C	0.262609	0.0554631	Natural killer cell	-0.279961
LAMP5	0.086634	0.0554631	Natural killer cell	-0.306535
DERL3	0.28215	0.166389	Natural killer cell	-0.29954
CD3D	16.8012	12.6039	Dendritic cells	-0.877396
CD3E	13.8137	11.3573	Dendritic cells	-0.95314
CD3G	4.81447	5.12465	Dendritic cells	-0.9123
CD52	962.971	96.9529	Dendritic cells	-0.647757
LTB	99.8935	47.6454	Dendritic cells	-0.949992
TMSB4X	15731.9	100	Dendritic cells	0.286657
IL32	26.496	16.0665	Dendritic cells	-0.887115
JUNB	1689.61	99.723	Dendritic cells	-0.137001
LDHB	267.226	90.4432	Dendritic cells	-0.611008
ANXA1	1048.44	97.2299	Dendritic cells	1.75308
CRIP1	214.836	66.8975	Dendritic cells	1.10008
SATB1	34.4836	34.626	Dendritic cells	-0.559288
SELL	274.296	84.2105	Dendritic cells	-0.0470775
LEF1	4.73641	4.29363	Dendritic cells	-0.612136
CCR7	2.81657	2.63158	Dendritic cells	-0.628447
CD8A	2.60523	2.35457	Dendritic cells	-0.589269
CD8B	3.00937	3.4626	Dendritic cells	-0.45297
DUSP2	133.602	51.108	Dendritic cells	-0.238174
CCL5	39.8141	20.0831	Dendritic cells	-0.681806
CD14	131.086	40.9972	Dendritic cells	0.210174
S100A4	3440.33	99.8615	Dendritic cells	0.681051
S100A8	1757.01	80.0554	Dendritic cells	0.029512
S100A9	3595.83	90.9972	Dendritic cells	0.247429
FTL	5505.05	100	Dendritic cells	-0.0270111
CTSS	987.885	98.338	Dendritic cells	0.179907
LST1	908.369	99.723	Dendritic cells	0.30997
COTL1	1870.11	99.723	Dendritic cells	1.06504
CD68	59.0143	37.8116	Dendritic cells	-0.0823301
FCGR3A	6.90931	4.70914	Dendritic cells	-0.465551
PECAM1	55.5931	45.4294	Dendritic cells	-0.288535
MS4A1	8.64634	6.09418	Dendritic cells	-0.303948
IGHM	30.9823	18.4211	Dendritic cells	-0.326588
CD79A	13.2839	8.44875	Dendritic cells	-0.293444
PPBP	8.6747	5.54017	Dendritic cells	-0.278582
ITGA2B	0.716704	0.692521	Dendritic cells	-0.281864
GP9	0.649165	0.831025	Dendritic cells	-0.279192
ITGB1	66.608	53.8781	Dendritic cells	-0.478848
GZMA	9.26864	5.40166	Dendritic cells	-0.601382
GNLY	31.3097	14.1274	Dendritic cells	-0.400376
NKG7	67.2594	36.1496	Dendritic cells	-0.4994
CTSW	36.6178	27.7008	Dendritic cells	-0.582176
KLRF1	2.13496	2.63158	Dendritic cells	-0.377097
CCL4	14.4804	7.47922	Dendritic cells	-0.468691
LYZ	12093.5	100	Dendritic cells	1.80405
HLA-DRB1	2112.02	93.9058	Dendritic cells	2.5
CST3	5905.03	99.8615	Dendritic cells	2.33521
CD74	11857	100	Dendritic cells	1.94813
HLA-DRA	9751.02	100	Dendritic cells	2.5
MZB1	2.46393	2.21607	Dendritic cells	-0.332997
CLEC4C	1.95647	2.21607	Dendritic cells	-0.262833
LAMP5	6.31975	7.20222	Dendritic cells	-0.202188
DERL3	1.77121	1.24654	Dendritic cells	-0.289987
CD3D	19.0771	10.0437	Plasmacytoid dendritic cells	-0.871512
CD3E	30.5235	18.3406	Plasmacytoid dendritic cells	-0.896531
CD3G	6.84073	4.80349	Plasmacytoid dendritic cells	-0.89897
CD52	396.681	82.5328	Plasmacytoid dendritic cells	-1.53467
LTB	514.315	82.0961	Plasmacytoid dendritic cells	-0.409161
TMSB4X	6998.14	100	Plasmacytoid dendritic cells	-1.2974
IL32	42.5924	14.4105	Plasmacytoid dendritic cells	-0.865201
JUNB	593.494	85.5895	Plasmacytoid dendritic cells	-1.3574
LDHB	406.636	93.8865	Plasmacytoid dendritic cells	-0.209828
ANXA1	59.4533	26.2009	Plasmacytoid dendritic cells	-1.29222
CRIP1	160.318	60.6987	Plasmacytoid dendritic cells	0.197475
SATB1	34.9243	27.9476	Plasmacytoid dendritic cells	-0.549037
SELL	509.01	93.8865	Plasmacytoid dendritic cells	1.79302
LEF1	4.5443	3.49345	Plasmacytoid dendritic cells	-0.614253
CCR7	15.6109	8.73362	Plasmacytoid dendritic cells	-0.502494
CD8A	7.61397	4.36681	Plasmacytoid dendritic cells	-0.553932
CD8B	3.22399	2.18341	Plasmacytoid dendritic cells	-0.451992
DUSP2	18.4485	10.4803	Plasmacytoid dendritic cells	-0.890986
CCL5	49.0928	11.3537	Plasmacytoid dendritic cells	-0.675307
CD14	18.7816	9.60699	Plasmacytoid dendritic cells	-0.359311
S100A4	738.805	88.2096	Plasmacytoid dendritic cells	-0.818992
S100A8	265.052	50.655	Plasmacytoid dendritic cells	-0.356575
S100A9	396.754	55.0218	Plasmacytoid dendritic cells	-0.370599
FTL	1975.04	100	Plasmacytoid dendritic cells	-0.493813
CTSS	409.686	91.2664	Plasmacytoid dendritic cells	-0.341147
LST1	98.389	47.1616	Plasmacytoid dendritic cells	-0.441127
COTL1	105.415	34.9345	Plasmacytoid dendritic cells	-0.717692
CD68	153.436	57.6419	Plasmacytoid dendritic cells	0.781632
FCGR3A	9.93182	4.36681	Plasmacytoid dendritic cells	-0.46028
PECAM1	111.041	62.8821	Plasmacytoid dendritic cells	0.239063
MS4A1	18.7964	8.73362	Plasmacytoid dendritic cells	-0.269452
IGHM	491.443	95.6332	Plasmacytoid dendritic cells	0.0127469
CD79A	38.9225	24.8908	Plasmacytoid dendritic cells	-0.237627
PPBP	82.437	8.29694	Plasmacytoid dendritic cells	-0.265208
ITGA2B	5.91684	1.74672	Plasmacytoid dendritic cells	-0.257713
GP9	11.8458	3.05677	Plasmacytoid dendritic cells	-0.252489
ITGB1	37.6844	29.6943	Plasmacytoid dendritic cells	-0.707496
GZMA	15.665	2.62009	Plasmacytoid dendritic cells	-0.591053
GNLY	118.586	16.1572	Plasmacytoid dendritic cells	-0.370269
NKG7	96.4773	28.821	Plasmacytoid dendritic cells	-0.486609
CTSW	46.2257	22.7074	Plasmacytoid dendritic cells	-0.56409
KLRF1	9.12417	5.67686	Plasmacytoid dendritic cells	-0.33967
CCL4	12.4838	8.29694	Plasmacytoid dendritic cells	-0.475629
LYZ	408.13	62.0087	Plasmacytoid dendritic cells	-0.492481
HLA-DRB1	663.122	78.1659	Plasmacytoid dendritic cells	0.364661
CST3	2312.29	99.5633	Plasmacytoid dendritic cells	0.44252
CD74	9554.28	100	Plasmacytoid dendritic cells	1.40312
HLA-DRA	3343.95	100	Plasmacytoid dendritic cells	0.375492
MZB1	799.844	98.2533	Plasmacytoid dendritic cells	2.5
CLEC4C	357.072	93.0131	Plasmacytoid dendritic cells	2.5
LAMP5	216.807	69.4323	Plasmacytoid dendritic cells	2.5
DERL3	564.935	94.3231	Plasmacytoid dendritic cells	2.5
CD3D	242.624	33.7553	Unassigned	-0.293492
CD3E	144.184	39.6624	Unassigned	-0.51148
CD3G	89.8254	25.3165	Unassigned	-0.353038
CD52	753.712	85.2321	Unassigned	-0.975494
LTB	135.875	49.789	Unassigned	-0.903035
TMSB4X	14599.2	100	Unassigned	0.0812095
IL32	683.619	44.3038	Unassigned	0.00750503
JUNB	567.599	88.1857	Unassigned	-1.38623
LDHB	739.817	95.7806	Unassigned	0.748966
ANXA1	631.999	88.1857	Unassigned	0.470776
CRIP1	200.692	59.9156	Unassigned	0.865915
SATB1	35.4768	31.6456	Unassigned	-0.536187
SELL	287.665	76.3713	Unassigned	0.0577328
LEF1	22.2281	13.9241	Unassigned	-0.419444
CCR7	9.26507	9.2827	Unassigned	-0.564965
CD8A	60.7675	14.346	Unassigned	-0.178938
CD8B	31.8166	10.5485	Unassigned	-0.321697
DUSP2	105.192	41.3502	Unassigned	-0.399233
CCL5	646.956	43.038	Unassigned	-0.256547
CD14	6.54631	5.48523	Unassigned	-0.421356
S100A4	1463.09	94.5148	Unassigned	-0.416825
S100A8	111.739	45.9916	Unassigned	-0.396249
S100A9	169.052	59.0717	Unassigned	-0.414588
FTL	1674.67	99.5781	Unassigned	-0.533533
CTSS	157.225	69.1983	Unassigned	-0.568658
LST1	108.512	50.211	Unassigned	-0.43174
COTL1	732.967	72.5738	Unassigned	-0.083724
CD68	7.45099	8.43882	Unassigned	-0.554137
FCGR3A	206.953	31.6456	Unassigned	-0.116659
PECAM1	33.0547	31.2236	Unassigned	-0.502992
MS4A1	18.4801	10.1266	Unassigned	-0.270527
IGHM	190.38	25.7384	Unassigned	-0.20912
CD79A	26.1741	14.346	Unassigned	-0.265381
PPBP	22.6926	4.64135	Unassigned	-0.27604
ITGA2B	9.32222	6.75105	Unassigned	-0.241897
GP9	1.76829	1.68776	Unassigned	-0.276523
ITGB1	147.497	62.4473	Unassigned	0.160596
GZMA	781.709	46.4135	Unassigned	0.646031
GNLY	2437.32	39.2405	Unassigned	0.429615
NKG7	1924.76	56.5401	Unassigned	0.313757
CTSW	593.016	64.135	Unassigned	0.465171
KLRF1	130.05	27.4262	Unassigned	0.30789
CCL4	329.963	31.6456	Unassigned	0.627564
LYZ	1844.38	66.6667	Unassigned	-0.210215
HLA-DRB1	789.102	48.9451	Unassigned	0.579021
CST3	1897.33	56.5401	Unassigned	0.223917
CD74	5028.33	93.6709	Unassigned	0.331906
HLA-DRA	3045.26	75.5274	Unassigned	0.271865
MZB1	45.3565	13.9241	Unassigned	-0.137663
CLEC4C	1.09783	2.1097	Unassigned	-0.271515
LAMP5	0.189837	0.421941	Unassigned	-0.304807
DERL3	6.53685	6.75105	Unassigned	-0.259411
