# Supplementary material for: SCAPTURE: a deep learning-embedded pipeline that captures polyadenylation information from 3′ tag-based RNA-seq of single cells
Source: Genome Biol. 2021 Aug 10;22:221. doi: 10.1186/s13059-021-02437-5 (PMC8353616; doi:10.1186/s13059-021-02437-5)
Supplement: Supplementary file 11 — Additional file 11: Table S10. List of barcode, sample and cell type information of each single cell by DGE and DTE analyses in PBMC scRNA-seq datasets from healthy individuals and COVID-19 patients [32]. (Related Fig. 5 and S10). [file 13059_2021_2437_MOESM11_ESM.xlsx]

## Sheet: Sheet1
The informations of each cell by DGE and DTE analyses in COVID19 scRNA-seq datasets from 10x Genomics
cellbarcode	sample	DTE_UMAP1	DTE_UMAP2	DTE_celltype	DTE_cluster	DGE_UMAP1	DGE_UMAP2	DGE_celltype	DGE_cluster
GSM4712885_AAACCCACACCAGCGT-1	GSM4712885	3.74404	-13.0658	Plasma	12	1.06676	-2.14973	Plasma	11
GSM4712885_AAACCCACATCTCAAG-1	GSM4712885	8.07579	-1.31965	NK	9	9.41327	-5.43356	NK	1
GSM4712885_AAACGAAAGACCTGGA-1	GSM4712885	1.92533	-14.6227	Plasma	12	-1.02297	-0.443375	Plasma	11
GSM4712885_AAACGCTGTAGCTTGT-1	GSM4712885	-3.47028	7.08019	B cell	7	-6.76392	8.08711	B cell	7
GSM4712885_AAACGCTGTTTGACAC-1	GSM4712885	4.12304	-13.4444	Plasma	12	0.576671	-2.90254	Plasma	11
GSM4712885_AAAGGATAGGCTATCT-1	GSM4712885	-7.59366	2.01647	DC	6	-7.75773	1.08532	DC	15
GSM4712885_AAAGGATAGGCTCAAG-1	GSM4712885	2.10346	9.91599	HSC	13	-0.703434	9.18314	HSC	16
GSM4712885_AAAGGATGTAGATGTA-1	GSM4712885	2.05817	10.2186	HSC	13	-0.659647	9.4416	HSC	16
GSM4712885_AAAGGATGTAGTCCTA-1	GSM4712885	7.93385	6.91338	CD4+ T	10	6.05749	8.11026	CD4+ T	9
GSM4712885_AAAGGGCAGCTTGTGT-1	GSM4712885	4.25635	-13.573	Plasma	12	1.18275	-2.7158	Plasma	11
GSM4712885_AAAGGGCTCGAATCCA-1	GSM4712885	-4.16122	8.38338	B cell	7	-7.83229	8.84586	B cell	7
GSM4712885_AAAGTCCAGCGTATAA-1	GSM4712885	-4.34	8.41805	B cell	7	-7.62112	9.19556	B cell	7
GSM4712885_AAAGTCCCACATTCGA-1	GSM4712885	7.56422	7.12465	CD4+ T	10	5.85479	7.78417	CD4+ T	9
GSM4712885_AAAGTCCCACGTCGTG-1	GSM4712885	7.08885	-0.843674	NK	9	8.44595	-1.4425	CD8+ T	17
GSM4712885_AAAGTCCGTATGAGGC-1	GSM4712885	7.64975	6.60339	CD4+ T	10	5.85032	7.92664	CD4+ T	9
GSM4712885_AAAGTCCGTCGGAACA-1	GSM4712885	5.54729	-0.712664	CD8+ T	4	7.65425	-1.2069	CD8+ T	4
GSM4712885_AAAGTCCTCGCCTTGT-1	GSM4712885	-11.808	-0.635154	CD14Mono	5	-11.0147	-1.25021	CD14Mono	5
GSM4712885_AAAGTGACAGCGGTTC-1	GSM4712885	-4.26846	8.45826	B cell	7	-7.40729	8.79003	B cell	7
GSM4712885_AAAGTGAGTTTCACTT-1	GSM4712885	7.40295	6.58755	CD4+ T	10	5.88406	7.81037	CD4+ T	9
GSM4712885_AAAGTGATCAAAGGTA-1	GSM4712885	9.10187	4.79758	CD4+ T	0	6.24104	8.15183	CD4+ T	9
GSM4712885_AAAGTGATCCGACAGC-1	GSM4712885	7.98766	6.92056	CD4+ T	10	5.98494	8.33326	CD4+ T	9
GSM4712885_AAAGTGATCTACCAGA-1	GSM4712885	7.70565	6.84686	CD4+ T	10	6.05918	7.96992	CD4+ T	9
GSM4712885_AAAGTGATCTCGCTCA-1	GSM4712885	-12.3054	0.0765513	CD14Mono	5	-11.3196	-1.54265	CD14Mono	5
GSM4712885_AAATGGAAGCAGTACG-1	GSM4712885	-4.38612	13.3245	pDC	8	-3.61871	12.949	pDC	14
GSM4712885_AAATGGAAGCCGATAG-1	GSM4712885	-11.7101	-0.562932	CD14Mono	5	-10.8884	-1.56274	CD14Mono	5
GSM4712885_AAATGGAAGGTTGGAC-1	GSM4712885	2.28839	3.16909	NKT	15	3.41377	-2.16522	NKT	18
GSM4712885_AAATGGAAGTATGACA-1	GSM4712885	10.1308	4.95942	CD4+ T	0	6.10966	8.33503	CD4+ T	9
GSM4712885_AAATGGAGTGTGGACA-1	GSM4712885	2.33614	3.0006	NKT	15	3.89866	-2.57969	NKT	18
GSM4712885_AAATGGATCGCACTCT-1	GSM4712885	-5.00835	-2.947	CD14Mono	2	-11.1803	-1.89495	CD14Mono	5
GSM4712885_AAATGGATCTGTTCAT-1	GSM4712885	7.8159	-2.16301	NK	9	9.31494	-4.46797	NK	13
GSM4712885_AACAAAGCAGATTTCG-1	GSM4712885	4.10106	-13.7142	Plasma	12	0.966972	-2.73688	Plasma	11
GSM4712885_AACAAAGGTCCACATA-1	GSM4712885	6.8499	6.35015	CD4+ T	10	5.1019	6.93503	CD4+ T	9
GSM4712885_AACAAAGGTGATATAG-1	GSM4712885	1.89474	-13.9805	Plasma	12	-0.734587	-1.56317	Plasma	11
GSM4712885_AACAAAGTCCGTCCTA-1	GSM4712885	-5.16167	-7.71956	CD16Mono	3	-4.08048	-7.35373	CD16Mono	2
GSM4712885_AACAAAGTCCTTCTGG-1	GSM4712885	7.4945	6.24742	CD4+ T	10	5.9636	7.7731	CD4+ T	9
GSM4712885_AACAACCCAGACGGAT-1	GSM4712885	3.23099	-13.8053	Plasma	12	0.208485	-1.90246	Plasma	11
GSM4712885_AACAACCTCACCGGTG-1	GSM4712885	-4.9262	-7.89393	CD16Mono	3	-3.85246	-7.90237	CD16Mono	2
GSM4712885_AACAAGAAGAAAGCGA-1	GSM4712885	2.6625	-13.2767	Plasma	12	-0.190318	-0.943215	Plasma	11
GSM4712885_AACAAGAAGTTGCGAG-1	GSM4712885	7.9497	-3.69634	NK	9	8.85606	-3.73226	NK	13
GSM4712885_AACAAGACACTTCAAG-1	GSM4712885	-5.95314	-0.181724	DC	6	-9.99725	0.283711	DC	15
GSM4712885_AACAAGACATGAATAG-1	GSM4712885	-5.0708	-7.69186	CD16Mono	3	-4.35281	-7.20636	CD16Mono	2
GSM4712885_AACACACGTATCAAGA-1	GSM4712885	7.9812	7.38669	CD4+ T	10	6.13448	8.47689	CD4+ T	9
GSM4712885_AACACACTCACCTGGG-1	GSM4712885	7.86721	-3.31808	NK	9	8.60091	-3.79294	NK	13
GSM4712885_AACACACTCACGACTA-1	GSM4712885	9.84435	5.29625	CD4+ T	0	6.50912	8.00714	CD4+ T	0
GSM4712885_AACAGGGAGTGCGTCC-1	GSM4712885	8.71383	6.4636	CD4+ T	10	6.09095	8.39224	CD4+ T	9
GSM4712885_AACAGGGAGTGGTCAG-1	GSM4712885	2.63329	-14.1938	Plasma	12	-0.0214964	-0.750056	Plasma	11
GSM4712885_AACAGGGCAGTAACCT-1	GSM4712885	-6.69391	0.993447	DC	6	-7.97615	0.688441	DC	15
GSM4712885_AACAGGGGTAAGCTCT-1	GSM4712885	2.51301	2.71274	NKT	15	4.4754	-2.95012	NKT	18
GSM4712885_AACCAACAGTAGCATA-1	GSM4712885	5.66206	-0.679164	CD8+ T	4	8.21651	-1.27535	CD8+ T	17
GSM4712885_AACCAACCACGCGCAT-1	GSM4712885	6.75242	-2.84792	NK	9	7.58124	-4.11656	NK	1
GSM4712885_AACCAACGTAGCACAG-1	GSM4712885	8.4257	-3.11515	NK	9	8.97035	-3.60939	NK	13
GSM4712885_AACCAACTCCATTTAC-1	GSM4712885	-1.41093	1.57548	Platelet	11	-0.441968	3.18523	Platelet	10
GSM4712885_AACCACAAGACGACTG-1	GSM4712885	-3.50024	7.79645	B cell	7	-7.02913	8.1674	B cell	7
GSM4712885_AACCACAAGCATACTC-1	GSM4712885	-5.06242	-2.9935	CD14Mono	2	-11.2325	-1.83016	CD14Mono	5
GSM4712885_AACCACACAATACAGA-1	GSM4712885	8.09678	-3.45389	NK	9	8.85528	-3.9192	NK	13
GSM4712885_AACCACATCACTGAAC-1	GSM4712885	2.43857	-14.1214	Plasma	12	-0.26658	-1.13756	Plasma	11
GSM4712885_AACCACATCCCGTGTT-1	GSM4712885	-4.3411	8.69161	B cell	7	-7.66024	9.30615	B cell	7
GSM4712885_AACCACATCGGCCCAA-1	GSM4712885	3.06283	-13.2348	Plasma	12	0.520282	-1.77049	Plasma	11
GSM4712885_AACCATGAGCCGATAG-1	GSM4712885	-4.62051	8.16135	B cell	7	-7.4675	8.76761	B cell	7
GSM4712885_AACCATGAGCTGTACT-1	GSM4712885	1.66375	-13.9211	Plasma	12	-1.22777	-0.506045	Plasma	11
GSM4712885_AACCATGCAATCTAGC-1	GSM4712885	-3.93363	7.55787	B cell	7	-7.31009	8.76046	B cell	7
GSM4712885_AACCATGGTATGCGGA-1	GSM4712885	2.18535	-13.1291	Plasma	12	-0.133557	-1.49178	Plasma	11
GSM4712885_AACCATGGTGTACATC-1	GSM4712885	6.58973	6.36279	CD4+ T	10	5.18392	6.77482	CD4+ T	9
GSM4712885_AACCATGGTTGCATGT-1	GSM4712885	7.52701	6.91518	CD4+ T	10	5.71898	7.40756	CD4+ T	9
GSM4712885_AACCATGTCAAACGTC-1	GSM4712885	-12.1041	-0.499378	CD14Mono	5	-11.2078	-1.67666	CD14Mono	5
GSM4712885_AACCCAACACAATGCT-1	GSM4712885	-3.42121	6.06411	B cell	7	-5.46471	7.76134	B cell	7
GSM4712885_AACCCAACAGTGTACT-1	GSM4712885	1.97422	-14.2816	Plasma	12	-0.231631	-0.465723	Plasma	11
GSM4712885_AACCCAAGTACAAACA-1	GSM4712885	-3.5925	8.18047	B cell	7	-7.50536	8.1214	B cell	7
GSM4712885_AACCCAAGTCTATGAC-1	GSM4712885	-4.00515	8.33659	B cell	7	-7.68758	9.23223	B cell	7
GSM4712885_AACCCAATCCAAACCA-1	GSM4712885	2.18982	-12.9281	Plasma	12	-0.82141	-1.76703	Plasma	11
GSM4712885_AACCTGAAGAGCACTG-1	GSM4712885	7.1847	-0.970928	NK	9	8.90177	-1.57141	CD8+ T	17
GSM4712885_AACCTGAAGGATGAGA-1	GSM4712885	8.33761	-3.17462	NK	9	8.82411	-4.01628	NK	13
GSM4712885_AACCTTTAGATACATG-1	GSM4712885	-4.33079	-9.20742	CD16Mono	3	-2.79476	-9.25686	CD16Mono	2
GSM4712885_AACCTTTGTAAGCTCT-1	GSM4712885	-7.40856	1.69734	DC	6	-8.05542	1.11132	DC	15
GSM4712885_AACCTTTGTGCTAGCC-1	GSM4712885	-4.19605	8.26975	B cell	7	-7.83831	9.30441	B cell	7
GSM4712885_AACCTTTGTTCTCTAT-1	GSM4712885	7.28242	-2.55756	NK	9	8.8951	-4.22276	NK	13
GSM4712885_AACCTTTTCCGAAATC-1	GSM4712885	6.81125	6.36406	CD4+ T	10	5.24497	6.85094	CD4+ T	9
GSM4712885_AACGAAACACAACGAG-1	GSM4712885	-1.85109	-0.579888	CD4+ T	10	4.3893	7.00835	CD4+ T	9
GSM4712885_AACGAAACAGAGGACT-1	GSM4712885	1.83642	3.89706	NKT	15	2.91693	-1.63488	NKT	18
GSM4712885_AACGAAAGTGTTAACC-1	GSM4712885	-3.47266	7.48263	B cell	7	-7.20239	8.41901	B cell	7
GSM4712885_AACGAAATCATTACTC-1	GSM4712885	-5.92749	-0.712699	DC	6	-9.51099	0.135825	DC	15
GSM4712885_AACGGGAAGTGGTGGT-1	GSM4712885	2.06696	-13.2008	Plasma	12	-0.589344	-1.05492	Plasma	11
GSM4712885_AACGGGAGTCTTCTAT-1	GSM4712885	-4.61946	8.29286	B cell	7	-7.73401	8.96875	B cell	7
GSM4712885_AACGGGATCATAAGGA-1	GSM4712885	8.23249	-2.85757	NK	9	9.38447	-4.25804	NK	13
GSM4712885_AACGGGATCTACTGCC-1	GSM4712885	8.13934	7.00139	CD4+ T	10	5.8434	8.45047	CD4+ T	9
GSM4712885_AACGGGATCTTACGGA-1	GSM4712885	8.852	1.35541	CD4+ T	10	9.19866	-5.89038	NK	1
GSM4712885_AACGTCAAGCATTGTC-1	GSM4712885	-4.55792	13.1911	pDC	8	-3.71673	12.9418	pDC	14
GSM4712885_AACGTCACAATGAGCG-1	GSM4712885	-6.85794	1.26098	DC	6	-7.60764	0.82864	DC	15
GSM4712885_AACGTCACACAGCTTA-1	GSM4712885	8.28053	-3.09045	NK	9	9.01036	-4.2629	NK	13
GSM4712885_AACGTCAGTATGGAGC-1	GSM4712885	-4.51783	8.50758	B cell	7	-7.85717	9.05114	B cell	7
GSM4712885_AACTTCTCAATCAAGA-1	GSM4712885	7.53081	6.87879	CD4+ T	10	5.87767	8.05192	CD4+ T	9
GSM4712885_AAGAACAAGCCAAGCA-1	GSM4712885	-5.0697	-3.57973	CD14Mono	2	-10.9886	-2.2573	CD14Mono	8
GSM4712885_AAGAACAAGGCACTAG-1	GSM4712885	7.67016	-2.32894	NK	9	8.79692	-3.64156	NK	13
GSM4712885_AAGAACAAGTGAGTTA-1	GSM4712885	-4.59434	-3.50775	CD14Mono	2	-5.23996	-4.37988	CD14Mono	8
GSM4712885_AAGAACACACAAGTTC-1	GSM4712885	2.76077	2.44406	NKT	15	4.45952	-2.87924	NKT	18
GSM4712885_AAGAACATCCGCACGA-1	GSM4712885	7.02186	6.59719	CD4+ T	10	5.2893	6.90313	CD4+ T	9
GSM4712885_AAGAACATCGCCTCTA-1	GSM4712885	-10.4091	2.24962	DC	16	-9.57098	0.984064	DC	15
GSM4712885_AAGACAAGTCTTGGTA-1	GSM4712885	-11.4915	-0.572938	CD14Mono	5	-10.873	-1.33991	CD14Mono	5
GSM4712885_AAGACAATCCTCACCA-1	GSM4712885	7.91558	6.79845	CD4+ T	10	6.05842	8.1345	CD4+ T	9
GSM4712885_AAGATAGAGAAGTATC-1	GSM4712885	-3.8143	8.43937	B cell	7	-7.69171	9.02504	B cell	7
GSM4712885_AAGATAGAGTGTACCT-1	GSM4712885	-4.19093	8.45845	B cell	7	-7.53953	9.22412	B cell	7
GSM4712885_AAGATAGCACAGCCTG-1	GSM4712885	7.59486	-3.60338	NK	9	8.69202	-3.9475	NK	13
GSM4712885_AAGATAGTCAATGCAC-1	GSM4712885	-3.94624	8.58527	B cell	7	-8.10325	8.31408	B cell	7
GSM4712885_AAGCATCAGTCCCAGC-1	GSM4712885	7.58226	6.8335	CD4+ T	10	4.83884	8.22033	CD4+ T	9
GSM4712885_AAGCATCTCTAAGCCA-1	GSM4712885	6.44988	5.8955	CD4+ T	10	5.09673	5.63819	CD4+ T	0
GSM4712885_AAGCCATCATGTACGT-1	GSM4712885	6.4468	6.25209	CD4+ T	10	4.65128	6.10353	CD4+ T	0
GSM4712885_AAGCGAGAGAATCGAT-1	GSM4712885	7.86552	6.89575	CD4+ T	10	5.93582	8.14049	CD4+ T	9
GSM4712885_AAGCGAGAGCGAAACC-1	GSM4712885	1.74021	-12.2043	Plasma	12	-1.07347	-1.99525	Plasma	11
GSM4712885_AAGCGAGGTTTCTTAC-1	GSM4712885	7.29924	7.45929	CD4+ T	10	5.50598	8.43178	CD4+ T	9
GSM4712885_AAGCGAGTCCTTATCA-1	GSM4712885	-4.4804	8.25296	B cell	7	-7.73696	8.81658	B cell	7
GSM4712885_AAGCGTTAGGCTTTCA-1	GSM4712885	6.44625	-1.60031	CD8+ T	4	8.27737	-1.38945	CD8+ T	17
GSM4712885_AAGGAATGTCGGTGTC-1	GSM4712885	-7.35463	1.66554	DC	6	-7.8039	0.756946	DC	15
GSM4712885_AAGGAATGTGTACGCC-1	GSM4712885	-11.4979	-0.696898	CD14Mono	5	-10.5713	-1.27893	CD14Mono	5
GSM4712885_AAGGAATGTGTTCCTC-1	GSM4712885	-4.02749	8.36939	B cell	7	-8.14692	9.3008	B cell	7
GSM4712885_AAGGAATGTTCGGCCA-1	GSM4712885	-4.81943	-3.07284	CD14Mono	2	-10.989	-1.97716	CD14Mono	5
GSM4712885_AAGGAATTCCAAATGC-1	GSM4712885	7.94352	6.87185	CD4+ T	10	5.85687	7.75567	CD4+ T	9
GSM4712885_AAGGAATTCTCCGAAA-1	GSM4712885	2.44267	-14.0121	Plasma	12	-0.531905	-1.16152	Plasma	11
GSM4712885_AAGGTAAAGAGAGCCT-1	GSM4712885	1.76035	-13.8976	Plasma	12	-0.920862	-0.540911	Plasma	11
GSM4712885_AAGGTAAAGCAGTACG-1	GSM4712885	2.09046	10.3621	HSC	13	-0.648452	9.74352	HSC	16
GSM4712885_AAGGTAAGTCCTCATC-1	GSM4712885	-9.76397	2.24087	DC	16	-8.02839	1.16185	DC	15
GSM4712885_AAGGTAATCAAGGCTT-1	GSM4712885	4.11586	-13.4944	Plasma	12	0.552592	-2.95914	Plasma	11
GSM4712885_AAGGTAATCACCCTTG-1	GSM4712885	2.90138	-13.737	Plasma	12	0.410109	-1.65913	Plasma	11
GSM4712885_AAGGTAATCAGAATAG-1	GSM4712885	1.882	9.29675	HSC	13	-0.678169	8.04369	HSC	16
GSM4712885_AAGGTAATCTCTCAAT-1	GSM4712885	1.99701	-14.1635	Plasma	12	-0.748215	-1.40315	Plasma	11
GSM4712885_AAGTCGTGTAAGGAGA-1	GSM4712885	-4.12674	8.37027	B cell	7	-7.27099	8.7744	B cell	7
GSM4712885_AAGTCGTGTACGGTTT-1	GSM4712885	-3.98641	12.7534	pDC	8	-3.78559	12.6737	HSC	16
GSM4712885_AAGTCGTGTCACCACG-1	GSM4712885	7.98277	-3.5272	NK	9	8.80949	-4.08486	NK	13
GSM4712885_AAGTCGTGTCACTTAG-1	GSM4712885	5.55606	5.56206	NKT	15	4.68127	5.87384	CD4+ T	0
GSM4712885_AAGTGAAGTCTACTGA-1	GSM4712885	7.70735	6.509	CD4+ T	10	5.52854	7.26417	CD4+ T	9
GSM4712885_AAGTGAAGTTCCGCGA-1	GSM4712885	1.93511	-14.8137	Plasma	12	-0.642366	-0.0855626	Plasma	11
GSM4712885_AAGTTCGAGTATGAAC-1	GSM4712885	7.82417	6.54631	CD4+ T	10	5.83922	7.27226	CD4+ T	9
GSM4712885_AAGTTCGTCTCGACGG-1	GSM4712885	1.66477	-14.2826	Plasma	12	-0.885078	-0.351325	Plasma	11
GSM4712885_AATAGAGAGAAGATCT-1	GSM4712885	1.91855	9.48907	HSC	13	-0.926421	8.35354	HSC	16
GSM4712885_AATAGAGCACATATCG-1	GSM4712885	-4.63817	-7.0596	CD16Mono	3	-3.52906	-7.00213	CD14Mono	8
GSM4712885_AATCACGCATAGCTGT-1	GSM4712885	2.02184	3.57798	NKT	15	3.01774	-1.67881	NKT	18
GSM4712885_AATCACGGTGCTGCAC-1	GSM4712885	3.21759	-13.2537	Plasma	12	0.365361	-2.06659	Plasma	11
GSM4712885_AATCGACCAAGCGATG-1	GSM4712885	7.93741	7.01082	CD4+ T	10	6.14404	7.93205	CD4+ T	9
GSM4712885_AATCGACTCCGTCAAA-1	GSM4712885	1.55508	-14.3928	Plasma	12	-1.07801	-0.0177936	Plasma	11
GSM4712885_AATCGTGCATCGCTAA-1	GSM4712885	7.81492	6.98179	CD4+ T	10	5.88241	8.18875	CD4+ T	9
GSM4712885_AATCGTGGTCTCGACG-1	GSM4712885	7.33469	-2.74348	NK	9	8.73266	-4.37888	NK	13
GSM4712885_AATCGTGTCCACGAAT-1	GSM4712885	7.09752	-1.39637	NK	9	8.52364	-1.66119	CD8+ T	17
GSM4712885_AATCGTGTCCATGAGT-1	GSM4712885	7.98957	6.85423	CD4+ T	10	5.95438	8.22826	CD4+ T	9
GSM4712885_AATGAAGAGGGCAGTT-1	GSM4712885	8.11979	-3.35194	NK	9	8.79466	-4.0745	NK	13
GSM4712885_AATGAAGTCTCGACGG-1	GSM4712885	7.73865	-3.08325	NK	9	9.04006	-4.31575	NK	13
GSM4712885_AATGACCAGTGTAGAT-1	GSM4712885	1.84124	3.91842	NKT	15	2.93078	-1.41933	NKT	18
GSM4712885_AATGACCGTATGACAA-1	GSM4712885	-3.84632	8.45465	B cell	7	-7.5347	9.34435	B cell	7
GSM4712885_AATGACCGTCAGCTTA-1	GSM4712885	-3.76362	8.31075	B cell	7	-7.71798	8.79534	B cell	7
GSM4712885_AATGACCGTCGCATGC-1	GSM4712885	-11.6443	-0.467144	CD14Mono	5	-10.6596	-1.48631	CD14Mono	5
GSM4712885_AATGCCAGTCTTTCAT-1	GSM4712885	7.70417	7.04427	CD4+ T	10	5.59868	7.85059	CD4+ T	9
GSM4712885_AATGCCAGTGCCCTTT-1	GSM4712885	7.94401	-3.21121	NK	9	8.92058	-3.72103	NK	13
GSM4712885_AATGCCAGTTACGATC-1	GSM4712885	-3.49935	7.02884	B cell	7	-6.74391	8.27036	B cell	7
GSM4712885_AATGCCATCGTTCTCG-1	GSM4712885	1.75883	-14.7039	Plasma	12	-1.13761	-0.0591292	Plasma	11
GSM4712885_AATGGAACAGAACTTC-1	GSM4712885	-12.2524	-0.68465	CD14Mono	5	-11.2412	-1.75745	CD14Mono	5
GSM4712885_AATGGAATCCGATGCG-1	GSM4712885	6.80575	-1.43692	NK	9	8.23519	-1.43175	CD8+ T	17
GSM4712885_AATGGCTAGAAGCTGC-1	GSM4712885	7.66737	-3.0067	NK	9	8.5149	-4.00693	NK	13
GSM4712885_AATGGCTAGGCACTAG-1	GSM4712885	7.26264	-3.16839	NK	9	8.48951	-4.05776	NK	13
GSM4712885_AATGGCTCACCTCTGT-1	GSM4712885	7.58086	6.93803	CD4+ T	10	5.76567	8.02216	CD4+ T	9
GSM4712885_AATTCCTAGCGTCGAA-1	GSM4712885	8.32318	6.9381	CD4+ T	10	6.34878	8.26697	CD4+ T	9
GSM4712885_AATTCCTAGGTCCCGT-1	GSM4712885	-4.45247	8.83531	B cell	7	-7.7652	8.75388	B cell	7
GSM4712885_AATTCCTTCTTCCTAA-1	GSM4712885	7.94123	-3.01575	NK	9	9.45025	-3.74149	NK	13
GSM4712885_AATTTCCAGCTCGACC-1	GSM4712885	7.65991	6.67497	CD4+ T	10	6.16026	7.71155	CD4+ T	9
GSM4712885_AATTTCCCACCAGCTG-1	GSM4712885	8.26994	-0.687804	NK	9	8.96274	-6.65582	NK	1
GSM4712885_AATTTCCGTACCTATG-1	GSM4712885	1.61645	4.17113	NKT	15	3.19458	-1.0475	NKT	18
GSM4712885_AATTTCCTCATGCATG-1	GSM4712885	7.89585	6.91934	CD4+ T	10	6.13164	8.39873	CD4+ T	9
GSM4712885_AATTTCCTCCTACCGT-1	GSM4712885	7.42661	-2.95846	NK	9	8.68128	-3.8646	NK	13
GSM4712885_AATTTCCTCTGTCAGA-1	GSM4712885	7.50617	6.65758	CD4+ T	10	5.67898	8.08633	CD4+ T	9
GSM4712885_ACAAAGAAGATCGGTG-1	GSM4712885	-4.31862	8.52688	B cell	7	-7.56275	8.98373	B cell	7
GSM4712885_ACAAAGAAGCCAGACA-1	GSM4712885	-12.9226	-0.651346	CD14Mono	5	-11.7922	-1.9729	CD14Mono	5
GSM4712885_ACAAAGAAGCGCTTCG-1	GSM4712885	2.15992	-13.4827	Plasma	12	-0.811845	-0.780749	Plasma	11
GSM4712885_ACAAAGACATCCGATA-1	GSM4712885	1.73818	-12.2261	Plasma	12	-1.04654	-1.97016	Plasma	11
GSM4712885_ACAACCAAGAATGTTG-1	GSM4712885	7.61986	6.68331	CD4+ T	10	5.79742	8.06321	CD4+ T	9
GSM4712885_ACAACCAGTATTCCTT-1	GSM4712885	-3.64578	7.80079	B cell	7	-6.88135	8.41481	B cell	7
GSM4712885_ACAAGCTCATCTTCGC-1	GSM4712885	-4.13006	8.05762	B cell	7	-6.95406	8.44994	B cell	7
GSM4712885_ACAAGCTTCTCGCGTT-1	GSM4712885	7.66768	4.00861	CD4+ T	0	5.15847	6.46696	CD4+ T	9
GSM4712885_ACAAGCTTCTTAGCAG-1	GSM4712885	-12.7919	-0.577591	CD14Mono	5	-11.8256	-1.70377	CD14Mono	5
GSM4712885_ACACAGTCACCGTCTT-1	GSM4712885	-4.78824	-7.65798	CD16Mono	3	-3.70366	-7.67563	CD16Mono	2
GSM4712885_ACACAGTCAGCTGAGA-1	GSM4712885	-11.9543	-0.611228	CD14Mono	5	-10.4653	-1.33688	CD14Mono	5
GSM4712885_ACACAGTGTCGAAGCA-1	GSM4712885	7.88557	6.36365	CD4+ T	10	5.97523	7.94539	CD4+ T	9
GSM4712885_ACACAGTTCCGCAAAT-1	GSM4712885	1.60997	-14.2568	Plasma	12	-1.07549	-0.162417	Plasma	11
GSM4712885_ACACAGTTCGTGGTAT-1	GSM4712885	7.68812	5.86904	CD4+ T	0	7.6292	7.1476	CD4+ T	0
GSM4712885_ACACCAACAATAGTGA-1	GSM4712885	-4.40391	8.67309	B cell	7	-7.87264	9.34291	B cell	7
GSM4712885_ACACCAATCTACGCAA-1	GSM4712885	2.03881	-13.5736	Plasma	12	-0.840464	-0.921458	Plasma	11
GSM4712885_ACACGCGCACCTATCC-1	GSM4712885	8.06224	6.78181	CD4+ T	10	6.77287	7.64551	CD4+ T	0
GSM4712885_ACACGCGGTGCATTAC-1	GSM4712885	1.90063	-14.3904	Plasma	12	-0.962365	-0.528872	Plasma	11
GSM4712885_ACACGCGTCCCGAATA-1	GSM4712885	-12.6835	-0.417011	CD14Mono	5	-11.4298	-1.74159	CD14Mono	5
GSM4712885_ACACGCGTCTGCTTTA-1	GSM4712885	-6.60452	0.448581	DC	6	-8.72086	0.541606	DC	15
GSM4712885_ACACTGAAGAACAAGG-1	GSM4712885	7.33895	6.97257	CD4+ T	10	5.45882	7.28039	CD4+ T	9
GSM4712885_ACAGAAAAGAGAGTTT-1	GSM4712885	7.11137	-1.09328	NK	9	8.53139	-1.72612	CD8+ T	17
GSM4712885_ACAGAAAAGGTAGCAC-1	GSM4712885	7.62562	-2.80841	NK	9	9.37153	-4.20039	NK	13
GSM4712885_ACAGAAACAGAAATTG-1	GSM4712885	6.96229	-1.3197	NK	9	8.32458	-1.83033	CD8+ T	17
GSM4712885_ACAGAAATCTGAGAGG-1	GSM4712885	6.74182	6.32913	CD4+ T	10	4.97645	6.55352	CD4+ T	9
GSM4712885_ACAGCCGAGGTTACAA-1	GSM4712885	-11.5681	-0.601121	CD14Mono	5	-10.6244	-1.22379	CD14Mono	5
GSM4712885_ACAGCCGTCCGCACTT-1	GSM4712885	2.08931	10.0742	HSC	13	-0.781414	9.0905	HSC	16
GSM4712885_ACAGCCGTCTGTCGCT-1	GSM4712885	2.12923	-13.2204	Plasma	12	-0.663928	-1.65309	Plasma	11
GSM4712885_ACAGGGAAGTAGGCCA-1	GSM4712885	-11.7126	-0.565256	CD14Mono	5	-11.0707	-1.84212	CD14Mono	5
GSM4712885_ACAGGGACAGGAGACT-1	GSM4712885	-4.26841	9.07157	B cell	7	-7.81464	8.90433	B cell	7
GSM4712885_ACAGGGATCGCCTATC-1	GSM4712885	1.98896	10.4676	HSC	13	-1.26861	9.90043	HSC	16
GSM4712885_ACATCCCAGTCCTGTA-1	GSM4712885	5.46568	5.84995	NKT	15	4.51574	5.99118	CD4+ T	0
GSM4712885_ACATCCCCAACGTTAC-1	GSM4712885	8.18465	-3.16627	NK	9	9.37257	-4.01899	NK	13
GSM4712885_ACATCCCTCGTAGGAG-1	GSM4712885	7.92241	-3.1354	NK	9	8.80836	-3.95812	NK	13
GSM4712885_ACATCGAAGGCACTAG-1	GSM4712885	8.86667	5.36654	CD4+ T	0	6.05413	8.18446	CD4+ T	9
GSM4712885_ACATCGACACTGCGAC-1	GSM4712885	2.59394	2.6061	NKT	15	4.26097	-2.91551	NKT	18
GSM4712885_ACATCGACATCGGCCA-1	GSM4712885	8.98442	4.98762	CD4+ T	0	6.70013	7.6513	CD4+ T	0
GSM4712885_ACATCGAGTGATGGCA-1	GSM4712885	-4.05468	7.84709	B cell	7	-7.64395	9.05835	B cell	7
GSM4712885_ACATCGAGTGGGACAT-1	GSM4712885	7.75872	7.23802	CD4+ T	10	8.98678	7.28671	CD4+ T	9
GSM4712885_ACATCGATCACCCTCA-1	GSM4712885	8.08671	-3.42409	NK	9	8.84271	-4.31275	NK	13
GSM4712885_ACATGCAAGGATTCAA-1	GSM4712885	-9.78283	2.13241	DC	16	-8.05866	1.07562	DC	15
GSM4712885_ACATGCAGTACGTTCA-1	GSM4712885	8.11711	-2.51858	NK	9	8.96846	-3.9091	NK	13
GSM4712885_ACATGCATCAACCTCC-1	GSM4712885	-12.5162	-0.620562	CD14Mono	5	-11.6562	-1.62172	CD14Mono	5
GSM4712885_ACATTTCAGACCCGCT-1	GSM4712885	-11.5523	-0.708823	CD14Mono	5	-10.7731	-1.54319	CD14Mono	5
GSM4712885_ACATTTCCAGGCTCTG-1	GSM4712885	-4.23195	8.90222	B cell	7	-8.06676	9.12957	B cell	7
GSM4712885_ACCAAACAGTATGAAC-1	GSM4712885	-7.40724	1.86876	DC	6	-7.69439	1.10348	DC	15
GSM4712885_ACCAAACGTATTTCTC-1	GSM4712885	-4.54928	8.60443	B cell	7	-8.13992	9.02537	B cell	7
GSM4712885_ACCAACAAGGTAGGCT-1	GSM4712885	-4.20927	8.27622	B cell	7	-7.61751	9.24537	B cell	7
GSM4712885_ACCAACAGTCGGCCTA-1	GSM4712885	-4.26606	13.187	pDC	8	-3.61276	12.9754	pDC	14
GSM4712885_ACCACAAAGCAAGGAA-1	GSM4712885	-12.4953	-0.49561	CD14Mono	5	-11.3911	-1.72863	CD14Mono	5
GSM4712885_ACCACAAAGCTCATAC-1	GSM4712885	-12.6564	-0.431989	CD14Mono	5	-11.5042	-1.55951	CD14Mono	5
GSM4712885_ACCACAAAGTAAAGCT-1	GSM4712885	4.00677	-13.8701	Plasma	12	0.870274	-2.70872	Plasma	11
GSM4712885_ACCACAACAATAGTCC-1	GSM4712885	7.53858	-2.45298	NK	9	9.07935	-4.44326	NK	13
GSM4712885_ACCACAACATCTGGGC-1	GSM4712885	-5.11532	-7.96687	CD16Mono	3	-4.03225	-7.56659	CD16Mono	2
GSM4712885_ACCACAAGTTCCAGGC-1	GSM4712885	8.07777	6.59865	CD4+ T	10	5.96153	7.62546	CD4+ T	9
GSM4712885_ACCACAATCCTCAGGG-1	GSM4712885	8.02735	-2.85205	NK	9	8.99305	-4.50812	NK	13
GSM4712885_ACCCAAAAGCCTTCTC-1	GSM4712885	6.47131	6.71219	CD4+ T	10	4.10854	6.88258	CD4+ T	0
GSM4712885_ACCCAAAAGGACAACC-1	GSM4712885	6.60307	-1.22493	NK	9	8.29845	-1.29334	CD8+ T	17
GSM4712885_ACCCAAACACCCAACG-1	GSM4712885	8.09053	6.66607	CD4+ T	10	6.23209	7.92963	CD4+ T	9
GSM4712885_ACCCAAACACCCAAGC-1	GSM4712885	-12.6179	-0.673381	CD14Mono	5	-11.6033	-1.94997	CD14Mono	5
GSM4712885_ACCCAAAGTCACGACC-1	GSM4712885	8.26549	6.62364	CD4+ T	10	6.29962	8.19319	CD4+ T	9
GSM4712885_ACCCAAATCGCCTAGG-1	GSM4712885	-4.06998	7.15984	B cell	7	-7.02272	7.71543	B cell	7
GSM4712885_ACCCTCAAGTGGTGAC-1	GSM4712885	7.20473	-3.86562	NK	1	8.28607	-3.84054	NK	13
GSM4712885_ACCCTTGAGAGTCAAT-1	GSM4712885	-3.39424	6.00242	B cell	7	-5.42735	7.75989	B cell	7
GSM4712885_ACCCTTGAGTCGAATA-1	GSM4712885	-3.60212	7.68702	B cell	7	-6.82264	8.09104	B cell	7
GSM4712885_ACCCTTGCAACGGTAG-1	GSM4712885	3.90986	-13.2526	Plasma	12	0.622511	-2.45132	Plasma	11
GSM4712885_ACCCTTGCAAGTCATC-1	GSM4712885	-5.99262	-0.44593	DC	6	-9.79265	0.206049	DC	15
GSM4712885_ACCCTTGTCCAGTACA-1	GSM4712885	-0.731794	1.76847	Platelet	11	-0.506244	3.21792	Platelet	10
GSM4712885_ACCCTTGTCGAGTTGT-1	GSM4712885	-4.30049	-9.26147	CD16Mono	3	-2.94649	-9.13247	CD16Mono	2
GSM4712885_ACCCTTGTCTTGGCTC-1	GSM4712885	-4.43413	13.3302	pDC	8	-3.69717	12.9769	pDC	14
GSM4712885_ACCGTTCAGGTTGCCC-1	GSM4712885	2.07731	9.95887	HSC	13	-0.642911	9.27602	HSC	16
GSM4712885_ACCGTTCCACGCCACA-1	GSM4712885	2.27395	-13.4093	Plasma	12	-0.856424	-0.824335	Plasma	11
GSM4712885_ACCGTTCGTTAAGGAT-1	GSM4712885	7.24487	-2.50579	NK	9	9.46216	-4.60967	NK	13
GSM4712885_ACCGTTCGTTTGGCTA-1	GSM4712885	1.70498	-14.262	Plasma	12	-0.958957	-0.562569	Plasma	11
GSM4712885_ACCTACCCAGATTAAG-1	GSM4712885	-3.4259	7.15679	B cell	7	-6.52735	6.95209	B cell	7
GSM4712885_ACCTGAAAGCCATCCG-1	GSM4712885	7.25361	6.66782	CD4+ T	10	5.78712	7.81816	CD4+ T	9
GSM4712885_ACCTGAACAGTTCTAG-1	GSM4712885	-4.26058	8.39756	B cell	7	-7.37453	9.16233	B cell	7
GSM4712885_ACCTGAAGTCGTCGGT-1	GSM4712885	-4.76646	13.6603	pDC	8	-4.17536	13.3423	pDC	14
GSM4712885_ACCTGAATCCTACTGC-1	GSM4712885	8.26407	-3.12639	NK	9	9.27704	-3.5801	NK	13
GSM4712885_ACCTGTCAGCGCCGTT-1	GSM4712885	7.47617	6.16749	CD4+ T	10	5.75991	7.45153	CD4+ T	0
GSM4712885_ACCTGTCTCAGCGTCG-1	GSM4712885	7.7239	6.22766	CD4+ T	10	6.40036	7.37056	CD4+ T	9
GSM4712885_ACGATCAAGCTGGCTC-1	GSM4712885	2.54614	2.65183	NKT	15	4.21625	-2.75707	NKT	18
GSM4712885_ACGATCAGTCCAGGTC-1	GSM4712885	-11.7067	-0.436166	CD14Mono	5	-10.8722	-1.13219	CD14Mono	5
GSM4712885_ACGATCAGTCTCGCGA-1	GSM4712885	1.85579	3.91392	NKT	15	2.88526	-1.63033	NKT	18
GSM4712885_ACGATCAGTTCCTAAG-1	GSM4712885	-10.1671	1.88572	DC	16	-9.41718	0.776852	DC	15
GSM4712885_ACGATGTAGGTCATCT-1	GSM4712885	-3.54581	8.06266	B cell	7	-7.62797	9.09204	B cell	7
GSM4712885_ACGATGTGTCTAATCG-1	GSM4712885	-3.7187	8.40581	B cell	7	-7.92607	8.14975	B cell	7
GSM4712885_ACGCACGGTTAGGGTG-1	GSM4712885	6.51058	-4.52501	NK	1	8.33241	-4.0238	NK	1
GSM4712885_ACGCACGTCAGGAAAT-1	GSM4712885	-4.31649	8.8273	B cell	7	-7.71652	9.31707	B cell	7
GSM4712885_ACGCACGTCAGGAACG-1	GSM4712885	-4.69752	-7.75656	CD16Mono	3	-3.67651	-7.62509	CD16Mono	2
GSM4712885_ACGGAAGAGAGCTTTC-1	GSM4712885	8.16277	-0.638578	NK	9	9.25361	-5.67008	NK	1
GSM4712885_ACGGAAGGTTCCAGGC-1	GSM4712885	-12.5273	-0.574552	CD14Mono	5	-12.0042	-1.61426	CD14Mono	5
GSM4712885_ACGGAAGTCAAGAGTA-1	GSM4712885	6.58005	6.26589	CD4+ T	10	5.17332	6.74364	CD4+ T	9
GSM4712885_ACGGAAGTCACTTCTA-1	GSM4712885	-11.721	-0.344472	CD14Mono	5	-10.7958	-1.34244	CD14Mono	5
GSM4712885_ACGGAAGTCAGGGTAG-1	GSM4712885	7.19584	-2.70804	NK	9	8.90647	-4.08577	NK	13
GSM4712885_ACGGAAGTCGGAATGG-1	GSM4712885	8.13413	7.18913	CD4+ T	10	6.02968	8.41192	CD4+ T	9
GSM4712885_ACGGGTCAGAACTTCC-1	GSM4712885	8.22824	6.57879	CD4+ T	10	6.59734	7.73913	CD4+ T	0
GSM4712885_ACGGGTCCAATAGTGA-1	GSM4712885	8.06207	-3.20036	NK	9	8.87279	-4.52953	NK	13
GSM4712885_ACGGGTCCATGGGTTT-1	GSM4712885	-4.61492	13.35	pDC	8	-3.7044	12.9237	pDC	14
GSM4712885_ACGGGTCTCGAGTGAG-1	GSM4712885	2.73669	-13.3162	Plasma	12	0.0622454	-1.42477	Plasma	11
GSM4712885_ACGGTCGAGTATGGCG-1	GSM4712885	2.0828	-13.115	Plasma	12	-0.872722	-1.1971	Plasma	11
GSM4712885_ACGGTCGCAGTCTTCC-1	GSM4712885	-4.31969	8.28681	B cell	7	-7.78418	9.12384	B cell	7
GSM4712885_ACGGTCGGTCTTTCTA-1	GSM4712885	-4.45558	13.3675	pDC	8	-3.70479	13.0853	pDC	14
GSM4712885_ACGGTCGTCCGTGGCA-1	GSM4712885	-5.03848	-8.02286	CD16Mono	3	-4.14129	-7.37008	CD16Mono	2
GSM4712885_ACGGTCGTCCTCTCGA-1	GSM4712885	-5.21999	-7.67729	CD16Mono	3	-4.09373	-7.38963	CD16Mono	2
GSM4712885_ACGGTTAAGCCTCACG-1	GSM4712885	7.01393	6.86915	CD4+ T	10	5.42935	7.34739	CD4+ T	9
GSM4712885_ACGGTTATCGTGCACG-1	GSM4712885	-11.9723	-0.562663	CD14Mono	5	-11.0519	-1.64536	CD14Mono	5
GSM4712885_ACGTAACCAATAGTGA-1	GSM4712885	-11.6355	-0.386636	CD14Mono	5	-10.8186	-1.25412	CD14Mono	5
GSM4712885_ACGTAACCATTGCAAC-1	GSM4712885	2.19091	-13.3656	Plasma	12	-0.896335	-1.17146	Plasma	11
GSM4712885_ACGTAACTCTATTTCG-1	GSM4712885	8.17506	-2.98205	NK	9	9.33102	-3.61895	NK	13
GSM4712885_ACGTACACAGTGGCTC-1	GSM4712885	3.8938	-13.2805	Plasma	12	0.700975	-2.69743	Plasma	11
GSM4712885_ACGTACATCTCCACTG-1	GSM4712885	8.28583	-3.14304	NK	9	9.29612	-4.0639	NK	13
GSM4712885_ACGTAGTAGAGCCGAT-1	GSM4712885	-4.44512	-5.0672	CD16Mono	3	-3.86533	-5.7663	CD16Mono	2
GSM4712885_ACGTAGTAGGAACTCG-1	GSM4712885	-3.69753	7.12964	B cell	7	-6.8423	8.09844	B cell	7
GSM4712885_ACGTAGTTCTTTCTAG-1	GSM4712885	7.32733	6.40492	CD4+ T	10	5.54579	7.03296	CD4+ T	9
GSM4712885_ACGTCCTCAAGCCCAC-1	GSM4712885	3.92715	-13.053	Plasma	12	1.16956	-2.20519	Plasma	11
GSM4712885_ACGTCCTGTTGAATCC-1	GSM4712885	7.39571	6.07797	CD4+ T	10	5.8019	7.73651	CD4+ T	9
GSM4712885_ACGTTCCCAGCAGTCC-1	GSM4712885	-4.31027	8.36513	B cell	7	-7.6076	8.75884	B cell	7
GSM4712885_ACGTTCCGTGAGATTA-1	GSM4712885	-5.16377	-7.68609	CD16Mono	3	-4.15178	-7.351	CD16Mono	2
GSM4712885_ACGTTCCTCATCGGGC-1	GSM4712885	8.7123	5.04596	CD4+ T	0	5.94639	7.65254	CD4+ T	9
GSM4712885_ACTACGAAGCTGCCAC-1	GSM4712885	7.82142	-3.26428	NK	9	8.86114	-3.79937	NK	13
GSM4712885_ACTACGACAGCGAACA-1	GSM4712885	-4.9063	-7.65934	CD16Mono	3	-3.97215	-7.43473	CD16Mono	2
GSM4712885_ACTACGACATCGAAGG-1	GSM4712885	1.67697	-12.1489	Plasma	12	-1.29845	-1.57154	Plasma	11
GSM4712885_ACTACGATCATTGGTG-1	GSM4712885	2.17094	-13.1486	Plasma	12	-0.850684	-1.26368	Plasma	11
GSM4712885_ACTACGATCCGTATGA-1	GSM4712885	7.91813	6.94456	CD4+ T	10	6.0148	8.3594	CD4+ T	9
GSM4712885_ACTATCTGTTCTCGTC-1	GSM4712885	-12.0311	0.571877	CD14Mono	5	-11.1506	-1.39203	CD14Mono	5
GSM4712885_ACTATCTGTTCTTGCC-1	GSM4712885	6.50973	6.37413	CD4+ T	10	4.89645	6.32791	CD4+ T	9
GSM4712885_ACTATCTTCCGATAAC-1	GSM4712885	2.07862	-14.2378	Plasma	12	-0.257791	-0.638767	Plasma	11
GSM4712885_ACTATGGCAGCGCTTG-1	GSM4712885	8.1877	5.60375	CD4+ T	0	5.96298	7.89181	CD4+ T	9
GSM4712885_ACTATGGCATCATTTC-1	GSM4712885	7.46161	-2.82974	NK	9	8.61679	-4.85665	NK	1
GSM4712885_ACTATTCAGGGAGGAC-1	GSM4712885	-4.48891	8.89525	B cell	7	-8.10622	9.11761	B cell	7
GSM4712885_ACTATTCGTCGCGGTT-1	GSM4712885	-3.86569	8.79106	NK	9	8.99854	-6.07487	NK	1
GSM4712885_ACTCCCAAGCGTGCTC-1	GSM4712885	-0.827889	2.2311	Platelet	11	-0.945065	3.99888	Platelet	10
GSM4712885_ACTCCCACACGCAAAG-1	GSM4712885	2.10118	-14.8061	Plasma	12	-0.608976	-0.238281	Plasma	11
GSM4712885_ACTCCCATCAGGACAG-1	GSM4712885	1.7217	3.96764	NKT	15	2.81853	-1.62256	NKT	18
GSM4712885_ACTCCCATCCCTGTTG-1	GSM4712885	8.16261	-0.351355	NK	9	8.70867	-1.93403	NK	1
GSM4712885_ACTCCCATCGAACACT-1	GSM4712885	6.46103	-4.43172	NK	1	7.20285	-5.80783	NK	1
GSM4712885_ACTCTCGAGATGGGCT-1	GSM4712885	8.33964	-3.34217	NK	9	8.84733	-4.06108	NK	13
GSM4712885_ACTCTCGCAAAGGAGA-1	GSM4712885	-6.97914	1.36328	DC	6	-7.63168	0.960997	DC	15
GSM4712885_ACTCTCGCACAATGAA-1	GSM4712885	2.16192	3.39949	NKT	15	3.33981	-2.06193	NKT	18
GSM4712885_ACTCTCGGTGGATCAG-1	GSM4712885	2.15329	10.3448	HSC	13	-0.493742	9.60989	HSC	16
GSM4712885_ACTCTCGTCAATCCAG-1	GSM4712885	7.2128	-3.68199	NK	9	8.48801	-3.72138	NK	13
GSM4712885_ACTCTCGTCATGGATC-1	GSM4712885	-4.50014	8.69264	B cell	7	-7.90743	9.18383	B cell	7
GSM4712885_ACTCTCGTCTAGCATG-1	GSM4712885	7.51546	-3.27796	NK	9	8.19811	-3.78837	NK	13
GSM4712885_ACTGATGAGGATACAT-1	GSM4712885	7.17683	-2.59675	NK	9	8.29897	-4.70491	NK	13
GSM4712885_ACTGATGCAACCTAAC-1	GSM4712885	3.30397	-13.6086	Plasma	12	0.28804	-1.89655	Plasma	11
GSM4712885_ACTGATGCAATGGCAG-1	GSM4712885	1.92498	-14.3967	Plasma	12	-1.09883	-0.419567	Plasma	11
GSM4712885_ACTGATGTCACCTCAC-1	GSM4712885	-4.57094	8.84274	B cell	7	-8.0532	9.29171	B cell	7
GSM4712885_ACTGATGTCCACACCT-1	GSM4712885	7.81263	6.87638	CD4+ T	10	6.21545	8.34615	CD4+ T	9
GSM4712885_ACTGATGTCGTGTTCC-1	GSM4712885	1.68677	3.97881	NKT	15	3.00282	-1.39232	NKT	18
GSM4712885_ACTGCAAAGAATCGTA-1	GSM4712885	7.64165	-2.91867	NK	9	4.0209	-1.46841	NKT	18
GSM4712885_ACTGCAAAGATTGACA-1	GSM4712885	-7.28178	1.28315	DC	6	-8.67285	0.63572	DC	15
GSM4712885_ACTGCAAAGGCTCAAG-1	GSM4712885	1.80087	-12.2678	Plasma	12	-1.0585	-2.00777	Plasma	11
GSM4712885_ACTGCAAAGTACTGTC-1	GSM4712885	1.68418	-12.243	Plasma	12	-1.19459	-1.83582	Plasma	11
GSM4712885_ACTGCAAGTCTACTGA-1	GSM4712885	-12.2288	-0.559257	CD14Mono	5	-11.1839	-1.56424	CD14Mono	5
GSM4712885_ACTGTCCTCCGCGAGT-1	GSM4712885	7.69647	-2.91248	NK	9	8.80724	-4.26486	NK	13
GSM4712885_ACTGTGAGTGGTCTTA-1	GSM4712885	6.88177	6.73004	CD4+ T	10	4.13254	7.76606	CD4+ T	9
GSM4712885_ACTTAGGGTCTTGGTA-1	GSM4712885	8.20741	-3.06169	NK	9	9.18246	-3.86425	NK	13
GSM4712885_ACTTAGGGTGGTCCCA-1	GSM4712885	-4.82999	-2.80023	CD14Mono	2	-11.2855	-1.67818	CD14Mono	5
GSM4712885_ACTTAGGTCGTCAACA-1	GSM4712885	8.00283	-3.27706	NK	9	9.31397	-4.06642	NK	13
GSM4712885_ACTTATCAGGTCATTC-1	GSM4712885	-11.986	-0.361311	CD14Mono	5	-11.1292	-1.6828	CD14Mono	5
GSM4712885_ACTTATCCACTAGAGG-1	GSM4712885	7.3754	6.6478	CD4+ T	10	5.68989	7.87729	CD4+ T	9
GSM4712885_ACTTATCCAGTCAGTT-1	GSM4712885	8.35417	-2.85187	NK	9	9.1872	-4.15538	NK	13
GSM4712885_ACTTCGCAGTACGTCT-1	GSM4712885	8.05607	6.93995	CD4+ T	10	6.0737	8.4352	CD4+ T	9
GSM4712885_ACTTCGCCAGCCTACG-1	GSM4712885	-4.48711	13.4068	pDC	8	-3.60668	12.989	pDC	14
GSM4712885_ACTTCGCTCAAGCCAT-1	GSM4712885	8.2427	-2.75812	NK	9	9.32929	-3.97027	NK	13
GSM4712885_ACTTTCAGTAGCCCTG-1	GSM4712885	7.52174	-3.059	NK	9	8.95734	-4.44157	NK	13
GSM4712885_ACTTTCAGTGAACTAA-1	GSM4712885	-12.3992	-0.694108	CD14Mono	5	-11.2388	-1.82086	CD14Mono	5
GSM4712885_ACTTTCAGTTCAAGTC-1	GSM4712885	-4.16596	8.5758	B cell	7	-7.41006	8.86624	B cell	7
GSM4712885_ACTTTGTAGCCTCACG-1	GSM4712885	7.7171	-2.91299	NK	9	4.32272	-1.68646	NKT	18
GSM4712885_ACTTTGTAGCCTTTGA-1	GSM4712885	-11.8459	2.34789	CD14Mono	5	-10.6688	1.3552	CD14Mono	5
GSM4712885_ACTTTGTTCTCTCTTC-1	GSM4712885	8.38518	6.42183	CD4+ T	10	6.25344	8.00074	CD4+ T	9
GSM4712885_AGAAATGAGAGAATCT-1	GSM4712885	7.74551	6.85252	CD4+ T	10	5.92428	8.24752	CD4+ T	9
GSM4712885_AGAAATGAGCACTCTA-1	GSM4712885	-4.33911	8.98073	B cell	7	-8.084	9.28363	B cell	7
GSM4712885_AGAAATGAGGCCTTCG-1	GSM4712885	-5.94465	-0.56388	DC	6	-10.101	0.211911	DC	15
GSM4712885_AGAAATGAGGTAACTA-1	GSM4712885	-4.15421	8.20103	B cell	7	-7.65428	9.1735	B cell	7
GSM4712885_AGAAATGGTACATACC-1	GSM4712885	-4.42964	8.98477	B cell	7	-7.75534	9.30736	B cell	7
GSM4712885_AGAACAACAATTCACG-1	GSM4712885	-4.55481	-6.3931	CD16Mono	3	-3.79978	-6.34642	CD16Mono	2
GSM4712885_AGAACCTCAGCCGTTG-1	GSM4712885	-1.12768	1.68228	Platelet	11	-0.65322	3.63764	Platelet	10
GSM4712885_AGAACCTGTCGACGCT-1	GSM4712885	8.01341	6.95678	CD4+ T	10	4.55343	7.08707	CD4+ T	0
GSM4712885_AGAAGCGAGGAATTAC-1	GSM4712885	7.31743	6.58848	CD4+ T	10	5.15082	6.79031	CD4+ T	9
GSM4712885_AGAAGCGCATAGACTC-1	GSM4712885	7.9388	-3.61474	NK	9	9.0542	-4.21527	NK	13
GSM4712885_AGAAGCGGTCATACCA-1	GSM4712885	2.46926	-13.3973	Plasma	12	-0.244754	-0.982158	Plasma	11
GSM4712885_AGAAGCGTCAGATTGC-1	GSM4712885	-3.9362	8.32937	B cell	7	-8.06608	8.98624	B cell	7
GSM4712885_AGACAAAGTTAGCTAC-1	GSM4712885	2.0998	-13.0775	Plasma	12	-0.82519	-1.44496	Plasma	11
GSM4712885_AGACAAATCACTGGTA-1	GSM4712885	-3.7817	8.40371	B cell	7	-7.80699	9.43073	B cell	7
GSM4712885_AGACACTAGAGCATTA-1	GSM4712885	-4.98763	-2.47597	DC	6	-10.5074	-0.578611	CD14Mono	5
GSM4712885_AGACACTAGCCGATTT-1	GSM4712885	-0.769325	1.63968	Platelet	11	-0.332074	3.75486	Platelet	10
GSM4712885_AGACACTAGTTTCGGT-1	GSM4712885	8.08976	-0.840996	NK	9	9.33907	-5.2967	NK	13
GSM4712885_AGACACTCATTCTTCA-1	GSM4712885	-8.68187	4.4647	DC2	17	-4.54355	4.5703	DC2	21
GSM4712885_AGACACTGTGCTGCAC-1	GSM4712885	-4.33451	8.89107	B cell	7	-7.90922	9.48337	B cell	7
GSM4712885_AGACACTTCTGGAAGG-1	GSM4712885	-4.44471	8.82231	B cell	7	-8.0184	9.25282	B cell	7
GSM4712885_AGACAGGAGCCTTCTC-1	GSM4712885	7.07709	-1.39477	NK	9	8.49809	-1.74928	CD8+ T	17
GSM4712885_AGACAGGAGCGTTCAT-1	GSM4712885	-4.29172	8.72885	B cell	7	-7.63179	9.31966	B cell	7
GSM4712885_AGACAGGGTACGTAGG-1	GSM4712885	-4.39662	8.29379	B cell	7	-7.72309	8.85781	B cell	7
GSM4712885_AGACAGGGTTGGGAAC-1	GSM4712885	-4.39598	8.52156	B cell	7	-7.42616	9.07971	B cell	7
GSM4712885_AGACAGGTCGATACAC-1	GSM4712885	7.58253	6.60053	CD4+ T	10	6.1088	8.12717	CD4+ T	9
GSM4712885_AGACCATAGCACCAGA-1	GSM4712885	-12.299	-0.383259	CD14Mono	5	-11.1614	-1.48318	CD14Mono	5
GSM4712885_AGACCATGTCATCACA-1	GSM4712885	5.32687	5.84281	NKT	15	4.04037	5.70912	CD4+ T	0
GSM4712885_AGACCCGAGAGCCGTA-1	GSM4712885	-0.501721	2.12329	Platelet	11	4.56023	8.40528	Platelet	10
GSM4712885_AGACCCGCATCCGTTC-1	GSM4712885	-4.22965	8.61051	B cell	7	-7.55218	9.03477	B cell	7
GSM4712885_AGACCCGGTGGAGGTT-1	GSM4712885	7.85982	6.86647	CD4+ T	10	5.88574	8.13459	CD4+ T	9
GSM4712885_AGACCCGTCGCCAGTG-1	GSM4712885	-4.34253	8.33279	B cell	7	-7.70568	9.29284	B cell	7
GSM4712885_AGACTCAAGCATGGGT-1	GSM4712885	-11.5453	-0.522489	CD14Mono	5	-10.8627	-1.56108	CD14Mono	5
GSM4712885_AGACTCAGTCAACCTA-1	GSM4712885	-0.362728	2.53405	Platelet	11	-8.48718	7.55566	CD14Mono	5
GSM4712885_AGACTCAGTGACTGTT-1	GSM4712885	7.7197	7.47397	CD4+ T	10	5.38185	8.62739	CD4+ T	9
GSM4712885_AGACTCAGTGGAAATT-1	GSM4712885	-4.73712	-3.29248	CD14Mono	2	-5.83936	-4.94791	CD14Mono	5
GSM4712885_AGAGAATAGCGAATGC-1	GSM4712885	8.03804	7.49192	CD4+ T	10	6.37514	8.23692	CD4+ T	0
GSM4712885_AGAGAATAGCTCCGAC-1	GSM4712885	7.93303	6.87403	CD4+ T	10	6.06324	8.21812	CD4+ T	9
GSM4712885_AGAGAATCAGCCCACA-1	GSM4712885	7.94299	-2.59374	NK	9	9.45789	-4.58845	NK	13
GSM4712885_AGAGAATGTCAGTCTA-1	GSM4712885	7.79495	-3.01973	NK	9	9.19016	-3.92521	NK	13
GSM4712885_AGAGAGCCATTCATCT-1	GSM4712885	7.95488	-2.30996	NK	9	4.39603	-2.95185	NKT	18
GSM4712885_AGAGAGCGTAGGAAAG-1	GSM4712885	7.38406	6.17125	CD4+ T	10	5.77823	7.18869	CD4+ T	9
GSM4712885_AGAGAGCGTAGTCGGA-1	GSM4712885	7.97044	-3.2815	NK	9	8.63525	-3.99402	NK	13
GSM4712885_AGAGAGCGTATGCGGA-1	GSM4712885	7.95021	7.53663	CD4+ T	10	5.3639	7.59373	CD4+ T	9
GSM4712885_AGAGAGCGTGTGTGGA-1	GSM4712885	-4.08323	7.46584	B cell	7	-7.77728	8.60229	B cell	7
GSM4712885_AGAGAGCTCGTGCAGC-1	GSM4712885	-4.94291	-3.07632	CD14Mono	2	-10.4893	-2.24416	CD14Mono	5
GSM4712885_AGAGAGCTCTCGTGAA-1	GSM4712885	-0.57362	1.83899	Platelet	11	-0.70246	4.05953	Platelet	10
GSM4712885_AGAGCCCAGCGAGTCA-1	GSM4712885	1.97166	-13.2461	Plasma	12	-1.12818	-0.90233	Plasma	11
GSM4712885_AGAGCCCGTACACTCA-1	GSM4712885	-3.75716	7.32936	B cell	7	-7.41425	7.9254	B cell	7
GSM4712885_AGAGCCCGTGCGTGCT-1	GSM4712885	1.99332	10.3665	HSC	13	-0.5706	9.66459	HSC	16
GSM4712885_AGATAGAGTCCACATA-1	GSM4712885	-11.6604	-0.513343	CD14Mono	5	-10.397	-1.17107	CD14Mono	5
GSM4712885_AGATAGATCCAAAGGG-1	GSM4712885	-11.3607	-0.57354	CD14Mono	5	-10.5676	-1.67303	CD14Mono	5
GSM4712885_AGATAGATCCGCTTAC-1	GSM4712885	3.36424	-13.7079	Plasma	12	0.723914	-1.96454	Plasma	11
GSM4712885_AGATCCACACAAGCTT-1	GSM4712885	1.97095	-14.1482	Plasma	12	-0.716029	-0.654711	Plasma	11
GSM4712885_AGATCCATCTGTCGTC-1	GSM4712885	-11.3771	-0.362646	CD14Mono	5	-10.1458	-0.807424	CD14Mono	5
GSM4712885_AGATCGTAGACCTGGA-1	GSM4712885	-3.45812	14.3831	pDC	8	-3.8872	14.1	pDC	12
GSM4712885_AGATCGTGTCAGTCGC-1	GSM4712885	4.13884	-13.4549	Plasma	12	1.1104	-2.14932	Plasma	11
GSM4712885_AGATCGTGTCTGCGCA-1	GSM4712885	-4.98759	13.7546	pDC	8	-3.80064	13.1588	pDC	14
GSM4712885_AGATCGTTCCATGCAA-1	GSM4712885	-7.13162	1.26824	DC	6	-7.84523	1.07223	DC	15
GSM4712885_AGATCGTTCCGAGTGC-1	GSM4712885	-4.87622	-2.95693	CD14Mono	2	-10.6227	-2.06725	CD14Mono	5
GSM4712885_AGATCGTTCTGTCGTC-1	GSM4712885	-12.2911	-0.513569	CD14Mono	5	-11.1584	-1.83618	CD14Mono	5
GSM4712885_AGATGAAAGCCTTGAT-1	GSM4712885	4.20975	-13.412	Plasma	12	1.19312	-2.4104	Plasma	11
GSM4712885_AGATGAAAGGTACAAT-1	GSM4712885	7.35546	-2.61073	NK	9	9.05485	-3.79092	NK	13
GSM4712885_AGATGAAGTGAATATG-1	GSM4712885	7.90305	-3.20031	NK	9	8.8252	-3.8635	NK	13
GSM4712885_AGATGAATCGAGTACT-1	GSM4712885	7.28633	-2.66034	NK	9	8.41648	-3.91077	NK	13
GSM4712885_AGATGAATCTGAGGCC-1	GSM4712885	7.57503	-2.07547	NK	9	8.69849	-2.71281	CD8+ T	17
GSM4712885_AGATGCTAGCAGTAAT-1	GSM4712885	7.94594	6.70185	CD4+ T	10	6.04383	7.86426	CD4+ T	9
GSM4712885_AGATGCTCACATTACG-1	GSM4712885	8.11599	-2.92439	NK	9	8.96314	-4.11297	NK	13
GSM4712885_AGATGCTGTCTCGCGA-1	GSM4712885	7.86417	-3.45656	NK	9	9.07682	-4.13058	NK	13
GSM4712885_AGATGCTTCGAACACT-1	GSM4712885	7.43655	6.71149	CD4+ T	10	5.82641	8.13962	CD4+ T	9
GSM4712885_AGCATCAAGCCTTGAT-1	GSM4712885	1.62455	4.17895	NKT	15	3.03432	-1.12232	NKT	18
GSM4712885_AGCATCAGTCACTCTC-1	GSM4712885	-4.86164	-2.70205	CD14Mono	2	-10.3533	-1.72317	CD14Mono	5
GSM4712885_AGCATCATCCTTTGAT-1	GSM4712885	-5.10206	-7.63364	CD16Mono	3	-4.01966	-7.35878	CD16Mono	2
GSM4712885_AGCCAATAGTAAACAC-1	GSM4712885	1.95649	-12.3026	Plasma	12	0.770928	-2.44933	Plasma	11
GSM4712885_AGCCAATCACTTGGGC-1	GSM4712885	7.67653	-2.8341	NK	9	8.93651	-4.39008	NK	13
GSM4712885_AGCCAATCATTCTCCG-1	GSM4712885	-6.93157	0.992045	DC	6	-8.44307	0.778109	DC	15
GSM4712885_AGCCAATGTATTCCTT-1	GSM4712885	-9.8114	2.27004	DC	16	-8.81707	1.22574	DC	15
GSM4712885_AGCCACGAGATTTGCC-1	GSM4712885	-4.33784	8.36732	B cell	7	-7.64395	9.12715	B cell	7
GSM4712885_AGCCACGCAAGGCTTT-1	GSM4712885	7.65819	-2.54731	NK	9	9.3903	-3.78945	NK	13
GSM4712885_AGCCACGGTACGAGTG-1	GSM4712885	-10.2858	1.16288	CD14Mono	5	-9.18717	0.443633	DC	15
GSM4712885_AGCCACGGTTAGGGAC-1	GSM4712885	-4.17399	8.85984	B cell	7	-7.86991	8.96876	B cell	7
GSM4712885_AGCCACGGTTGCTGAT-1	GSM4712885	-4.84757	13.9207	pDC	8	-3.67105	13.0352	pDC	14
GSM4712885_AGCCACGTCGTCGACG-1	GSM4712885	-11.5381	-0.34503	CD14Mono	5	-10.7051	-1.32557	CD14Mono	5
GSM4712885_AGCCAGCAGATTCGCT-1	GSM4712885	-5.833	-0.701803	DC	6	-10.0534	0.14622	DC	15
GSM4712885_AGCCAGCAGTCATAGA-1	GSM4712885	7.94796	-2.65756	NK	9	9.19278	-3.89926	NK	13
GSM4712885_AGCCAGCCAACCCTCT-1	GSM4712885	8.13454	-2.93776	NK	9	8.46937	-4.25783	NK	13
GSM4712885_AGCCAGCGTACAGCGA-1	GSM4712885	-4.5472	13.1939	pDC	8	-3.65797	12.9575	pDC	14
GSM4712885_AGCCAGCGTGGGTCAA-1	GSM4712885	-4.48021	8.62864	B cell	7	-7.64259	8.53274	B cell	7
GSM4712885_AGCCAGCTCACCATCC-1	GSM4712885	2.22529	-13.4596	Plasma	12	-0.452868	-0.698427	Plasma	11
GSM4712885_AGCGATTCACGGTGAA-1	GSM4712885	-7.33642	1.58137	DC	6	-7.68666	1.06328	DC	15
GSM4712885_AGCGATTGTATTGACC-1	GSM4712885	-4.56133	-8.05538	CD16Mono	3	-3.77711	-8.13864	CD16Mono	2
GSM4712885_AGCGATTGTGGGTATG-1	GSM4712885	7.00351	-1.72556	NK	9	8.52706	-2.51843	CD8+ T	17
GSM4712885_AGCGATTGTGGGTTGA-1	GSM4712885	-4.62439	8.76389	B cell	7	-7.96677	8.99827	B cell	7
GSM4712885_AGCGATTTCGGTTAGT-1	GSM4712885	2.5491	-13.9995	Plasma	12	-0.116776	-0.913174	Plasma	11
GSM4712885_AGCGCTGTCAGGAGAC-1	GSM4712885	2.02283	-12.9774	Plasma	12	-0.971514	-1.14996	Plasma	11
GSM4712885_AGCGTATAGCTCGTGC-1	GSM4712885	-4.4326	8.68373	B cell	7	-8.15747	9.36564	B cell	7
GSM4712885_AGCGTATGTGACAGGT-1	GSM4712885	7.59067	7.06943	CD4+ T	10	5.57832	8.25625	CD4+ T	9
GSM4712885_AGCGTATGTGGTGATG-1	GSM4712885	-3.34729	5.95137	B cell	7	-5.46868	7.78632	B cell	7
GSM4712885_AGCGTCGCATGGCTAT-1	GSM4712885	6.48271	7.44329	CD4+ T	10	4.00289	7.78838	CD4+ T	9
GSM4712885_AGCTACACATCCAACA-1	GSM4712885	1.77363	-13.2733	Plasma	12	-1.15562	-0.825313	Plasma	11
GSM4712885_AGCTCAAAGGATAATC-1	GSM4712885	7.53287	6.5178	CD4+ T	10	5.85959	8.17137	CD4+ T	9
GSM4712885_AGCTCAAGTAAGATTG-1	GSM4712885	-4.18413	13.2898	pDC	8	-3.64581	13.0516	pDC	14
GSM4712885_AGCTCAAGTTACACAC-1	GSM4712885	6.29978	0.3405	CD8+ T	4	8.11175	-0.718254	CD8+ T	4
GSM4712885_AGCTTCCAGGATTACA-1	GSM4712885	8.51014	6.69383	CD4+ T	10	6.20096	8.50641	CD4+ T	9
GSM4712885_AGCTTCCCATCCAATG-1	GSM4712885	-4.33573	8.37554	B cell	7	-7.56365	9.27564	B cell	7
GSM4712885_AGCTTCCGTTATAGAG-1	GSM4712885	-4.63584	-7.93114	CD16Mono	3	-3.68774	-7.6706	CD16Mono	2
GSM4712885_AGCTTCCGTTCGGCTG-1	GSM4712885	-4.91711	-7.95456	CD16Mono	3	-3.94526	-7.70416	CD16Mono	2
GSM4712885_AGCTTCCTCTAGAGCT-1	GSM4712885	2.03566	-14.7579	Plasma	12	-0.682737	-0.0817083	Plasma	11
GSM4712885_AGGAAATAGATGAACT-1	GSM4712885	-0.503162	2.05057	Platelet	11	-0.382411	4.17642	Platelet	10
GSM4712885_AGGAATAAGGAATGTT-1	GSM4712885	2.22831	3.27789	NKT	15	3.48196	-2.29533	NKT	18
GSM4712885_AGGAATACAATCTCTT-1	GSM4712885	-9.85164	2.2543	DC	16	-8.79291	1.12339	DC	15
GSM4712885_AGGACGAGTCATAACC-1	GSM4712885	7.88818	-3.34546	NK	9	8.76757	-4.47034	NK	13
GSM4712885_AGGACGAGTGAATTAG-1	GSM4712885	2.37057	3.01034	NKT	15	3.81531	-2.45729	NKT	18
GSM4712885_AGGACGAGTGTATACC-1	GSM4712885	-4.2605	8.87293	B cell	7	-8.07422	9.11166	B cell	7
GSM4712885_AGGACTTAGGAACTCG-1	GSM4712885	7.76527	6.93319	CD4+ T	10	5.86706	8.23859	CD4+ T	9
GSM4712885_AGGACTTAGTTACGGG-1	GSM4712885	8.26541	5.92644	CD4+ T	10	6.1881	8.11244	CD4+ T	9
GSM4712885_AGGACTTCAATAGGGC-1	GSM4712885	-12.484	-0.675657	CD14Mono	5	-11.3225	-1.95628	CD14Mono	5
GSM4712885_AGGACTTTCGAGAGCA-1	GSM4712885	-4.23721	8.44733	B cell	7	-7.68672	9.34535	B cell	7
GSM4712885_AGGAGGTAGACCTGGA-1	GSM4712885	7.80897	-2.51562	NK	9	8.88116	-4.69382	NK	13
GSM4712885_AGGAGGTAGGGCAGAG-1	GSM4712885	-3.83635	8.61275	B cell	7	-8.08249	8.81097	B cell	7
GSM4712885_AGGAGGTCAACCAGAG-1	GSM4712885	-4.81378	13.7331	pDC	8	-3.77387	12.9727	pDC	14
GSM4712885_AGGAGGTTCCGCACGA-1	GSM4712885	2.05575	-13.2861	Plasma	12	-1.00472	-1.04937	Plasma	11
GSM4712885_AGGAGGTTCGATACGT-1	GSM4712885	2.81918	-13.5106	Plasma	12	0.282556	-1.60311	Plasma	11
GSM4712885_AGGATAAAGCTCCATA-1	GSM4712885	6.66937	5.81005	CD4+ T	0	5.07093	6.44123	CD4+ T	9
GSM4712885_AGGATAACACGGATCC-1	GSM4712885	7.5001	6.87299	CD4+ T	10	5.6517	7.67246	CD4+ T	9
GSM4712885_AGGATAATCGCCACTT-1	GSM4712885	-4.87761	-7.66279	CD16Mono	3	-3.84744	-7.49194	CD16Mono	2
GSM4712885_AGGATCTCATGCGTGC-1	GSM4712885	-4.30949	8.53409	B cell	7	-7.88843	9.041	B cell	7
GSM4712885_AGGATCTGTAGTCTGT-1	GSM4712885	7.83059	-3.0966	NK	9	9.00056	-4.00885	NK	13
GSM4712885_AGGATCTGTGCTGATT-1	GSM4712885	4.26366	-13.5026	Plasma	12	1.16094	-2.42098	Plasma	11
GSM4712885_AGGATCTGTGTAAACA-1	GSM4712885	7.69625	7.03782	CD4+ T	10	5.34715	8.64649	CD4+ T	9
GSM4712885_AGGCATTCACTCCTTG-1	GSM4712885	-4.38381	8.84472	B cell	7	-8.16196	9.03334	B cell	7
GSM4712885_AGGCCACAGTGCAACG-1	GSM4712885	5.81182	-1.43856	CD8+ T	4	7.45662	-0.921143	CD8+ T	4
GSM4712885_AGGCCACCATGAATCC-1	GSM4712885	-4.25396	8.78743	B cell	7	-7.98001	9.42892	B cell	7
GSM4712885_AGGCCACGTACGCTAT-1	GSM4712885	-9.83201	2.27562	DC	16	-9.09028	1.06481	DC	15
GSM4712885_AGGCCACGTATAGGGC-1	GSM4712885	7.66915	6.77127	CD4+ T	10	5.7885	7.92367	CD4+ T	9
GSM4712885_AGGCCACGTTGCACGC-1	GSM4712885	7.45605	-3.10303	NK	9	8.56689	-3.83241	NK	13
GSM4712885_AGGCCACTCATGCGGC-1	GSM4712885	-4.16395	8.04749	B cell	7	-7.31507	9.01437	B cell	7
GSM4712885_AGGCCACTCCCTTGGT-1	GSM4712885	7.85612	-2.55845	NK	9	8.74998	-3.6012	NK	13
GSM4712885_AGGCCACTCGTCCATC-1	GSM4712885	8.0502	6.8662	CD4+ T	10	6.07012	8.2834	CD4+ T	9
GSM4712885_AGGCTGCAGGACAGCT-1	GSM4712885	-7.40064	1.56207	DC	6	-7.54492	1.07277	DC	15
GSM4712885_AGGCTGCGTCTTTATC-1	GSM4712885	7.44618	-3.2072	NK	9	8.77972	-4.04975	NK	13
GSM4712885_AGGCTGCGTGATGAAT-1	GSM4712885	-4.69522	-7.75591	CD16Mono	3	-3.49109	-7.63284	CD16Mono	2
GSM4712885_AGGCTGCTCATCGCAA-1	GSM4712885	-7.31241	1.68832	DC	6	-7.64009	1.05591	DC	15
GSM4712885_AGGGAGTAGCTGGAGT-1	GSM4712885	2.4404	-13.2262	Plasma	12	-0.460409	-1.1471	Plasma	11
GSM4712885_AGGGAGTCAAACTGCT-1	GSM4712885	-5.14472	-7.56952	CD16Mono	3	-4.08791	-7.23576	CD16Mono	2
GSM4712885_AGGGAGTCATAGGTAA-1	GSM4712885	-4.16557	8.79252	B cell	7	-8.08793	9.20426	B cell	7
GSM4712885_AGGGAGTGTACCGTGC-1	GSM4712885	8.13025	6.85352	CD4+ T	10	5.92738	7.84341	CD4+ T	9
GSM4712885_AGGGAGTGTGCAAGAC-1	GSM4712885	7.87446	6.84312	CD4+ T	10	6.01151	8.28408	CD4+ T	9
GSM4712885_AGGGCCTAGATACTGA-1	GSM4712885	6.81347	-0.683633	NK	9	8.29368	-1.39679	CD8+ T	17
GSM4712885_AGGGCCTAGGCTGTAG-1	GSM4712885	10.1986	4.77431	CD4+ T	0	6.3826	8.13557	CD4+ T	9
GSM4712885_AGGGCCTAGTGGACTG-1	GSM4712885	4.24555	-13.3659	Plasma	12	0.950059	-2.74535	Plasma	11
GSM4712885_AGGGCCTCATCCTGTC-1	GSM4712885	-12.5047	-0.596724	CD14Mono	5	-11.5314	-1.61667	CD14Mono	5
GSM4712885_AGGGCCTTCATAAGGA-1	GSM4712885	2.0254	9.63631	HSC	13	-0.837232	7.69838	HSC	16
GSM4712885_AGGGCCTTCGCTTAAG-1	GSM4712885	-5.97226	-0.0259042	DC	6	-6.02325	-1.92382	DC	6
GSM4712885_AGGGCTCAGCGATGGT-1	GSM4712885	1.68666	3.93418	NKT	15	3.05048	-1.49193	NKT	18
GSM4712885_AGGGCTCAGGAAAGTG-1	GSM4712885	8.60247	4.83188	CD4+ T	0	6.74146	7.0325	CD4+ T	9
GSM4712885_AGGGCTCAGGGTCAAC-1	GSM4712885	3.4002	-13.4212	Plasma	12	0.6507	-1.82818	Plasma	11
GSM4712885_AGGGCTCCAAGAATAC-1	GSM4712885	-5.93157	-0.31522	DC	6	-9.46778	0.31017	DC	15
GSM4712885_AGGGCTCGTATGGAAT-1	GSM4712885	-12.0919	-0.603688	CD14Mono	5	-11.1749	-1.59088	CD14Mono	5
GSM4712885_AGGGCTCTCCGAGATT-1	GSM4712885	4.64503	-3.74767	Platelet	11	8.04363	-5.04527	Platelet	10
GSM4712885_AGGGCTCTCGCGAAGA-1	GSM4712885	7.77739	-3.77472	NK	9	8.78036	-3.78471	NK	13
GSM4712885_AGGGCTCTCGTCGCTT-1	GSM4712885	7.96301	6.67483	CD4+ T	10	5.91976	8.25299	CD4+ T	9
GSM4712885_AGGGTCCCAATTGCCA-1	GSM4712885	7.36889	6.36207	CD4+ T	10	5.75434	7.5931	CD4+ T	9
GSM4712885_AGGGTGAAGCGGGTAT-1	GSM4712885	1.88861	3.81293	NKT	15	2.94577	-1.50983	NKT	18
GSM4712885_AGGGTTTCACAAATGA-1	GSM4712885	8.28792	6.79325	CD4+ T	10	6.02189	8.41203	CD4+ T	9
GSM4712885_AGGGTTTCAGACACAG-1	GSM4712885	4.23897	-13.4502	Plasma	12	1.13306	-2.48342	Plasma	11
GSM4712885_AGGGTTTCATCCGGCA-1	GSM4712885	7.85551	-2.98879	NK	9	9.28262	-3.91038	NK	13
GSM4712885_AGGGTTTGTAGAGATT-1	GSM4712885	-4.28984	8.69463	B cell	7	-7.87078	8.76192	B cell	7
GSM4712885_AGGGTTTGTTCGGTTA-1	GSM4712885	-8.22259	1.43111	DC	6	-8.19797	0.976165	DC	15
GSM4712885_AGGTAGGCAATTGGTC-1	GSM4712885	-4.3822	9.07149	B cell	7	-7.91775	9.44807	B cell	7
GSM4712885_AGGTAGGCACAAATCC-1	GSM4712885	-11.517	-0.218831	CD14Mono	5	-10.6187	-1.03993	CD14Mono	5
GSM4712885_AGGTAGGTCGCGGTAC-1	GSM4712885	7.71473	-2.91952	NK	9	8.65695	-3.8789	NK	13
GSM4712885_AGGTCATAGCACTAAA-1	GSM4712885	-7.44663	1.89213	DC	6	-7.59055	0.87713	DC	6
GSM4712885_AGGTCATAGGTATTGA-1	GSM4712885	2.40538	3.37583	NKT	15	3.57006	-2.10571	NKT	18
GSM4712885_AGGTCATGTATCAGCT-1	GSM4712885	-4.13036	8.39169	B cell	7	-7.84295	8.99778	B cell	7
GSM4712885_AGGTCATTCCATCACC-1	GSM4712885	-4.63713	-8.92506	CD16Mono	3	-3.28454	-8.88913	CD16Mono	2
GSM4712885_AGGTCTAGTCTCACGG-1	GSM4712885	-4.29614	8.70974	B cell	7	-7.66897	8.90138	B cell	7
GSM4712885_AGGTCTATCGGTGAAG-1	GSM4712885	7.73565	-2.88147	NK	9	8.65603	-4.53424	NK	13
GSM4712885_AGGTTACCATCGGAAG-1	GSM4712885	6.76324	5.6926	CD4+ T	0	5.22371	6.81154	CD4+ T	9
GSM4712885_AGGTTACTCATGCCAA-1	GSM4712885	-4.62507	-8.77771	CD16Mono	3	-3.67958	-8.17562	CD16Mono	2
GSM4712885_AGGTTGTAGTCGAAAT-1	GSM4712885	7.84947	-2.72181	NK	9	8.84404	-4.43237	NK	13
GSM4712885_AGTAACCAGATAACGT-1	GSM4712885	7.50809	6.79291	CD4+ T	10	5.73092	8.00881	CD4+ T	9
GSM4712885_AGTAACCCAACAACAA-1	GSM4712885	6.25224	0.758391	CD8+ T	4	7.75219	1.09927	CD8+ T	4
GSM4712885_AGTAACCCAGTGGGTA-1	GSM4712885	8.19588	7.09329	CD4+ T	10	6.19477	8.31841	CD4+ T	9
GSM4712885_AGTAACCGTCAAGTTC-1	GSM4712885	7.53932	-2.999	NK	9	8.80621	-4.35992	NK	13
GSM4712885_AGTAACCTCATTTACC-1	GSM4712885	7.72352	-2.78898	NK	9	4.24018	-1.61658	NKT	18
GSM4712885_AGTAACCTCCTTACCG-1	GSM4712885	-4.7005	13.3817	pDC	8	-3.70583	12.9509	pDC	14
GSM4712885_AGTAACCTCGCCATAA-1	GSM4712885	-10.9717	1.51721	DC	16	-10.139	0.522455	DC	15
GSM4712885_AGTACCAGTGGGAGAG-1	GSM4712885	-4.59548	-8.96606	CD16Mono	3	-3.19502	-8.99729	CD16Mono	2
GSM4712885_AGTACCAGTTCGTACA-1	GSM4712885	6.82521	-1.90265	NK	9	8.26393	-1.31329	CD8+ T	17
GSM4712885_AGTACCATCGTAGGGA-1	GSM4712885	-3.39827	6.28801	NK	9	-5.47915	7.76154	B cell	7
GSM4712885_AGTACTGCAAGTCCCG-1	GSM4712885	7.64257	6.63447	CD4+ T	10	5.61461	7.71463	CD4+ T	9
GSM4712885_AGTACTGCACGTTCGG-1	GSM4712885	-5.15805	-7.47627	CD16Mono	3	-10.1974	-1.08745	CD14Mono	5
GSM4712885_AGTACTGCAGCGTACC-1	GSM4712885	6.95856	2.20481	NK	1	7.05257	-3.73387	HSC	16
GSM4712885_AGTACTGCATGGCTGC-1	GSM4712885	2.30905	-13.3639	Plasma	12	-0.690166	-1.33622	Plasma	11
GSM4712885_AGTACTGGTTCTAACG-1	GSM4712885	7.44772	-2.21893	NK	9	8.55084	-2.49516	CD8+ T	17
GSM4712885_AGTAGCTAGCGTATAA-1	GSM4712885	1.84077	9.97828	HSC	13	-1.08243	9.17634	HSC	16
GSM4712885_AGTAGCTCAGACACCC-1	GSM4712885	-4.75504	-7.7255	CD16Mono	3	-3.7638	-7.57305	CD16Mono	2
GSM4712885_AGTAGCTGTTATCCAG-1	GSM4712885	-3.63251	7.97122	B cell	7	-6.86981	8.39374	B cell	7
GSM4712885_AGTAGCTTCATTCGTT-1	GSM4712885	-4.24882	13.2383	pDC	8	-3.72904	12.8907	pDC	14
GSM4712885_AGTAGCTTCTGAATCG-1	GSM4712885	2.23135	3.2251	NKT	15	3.57592	-2.35731	NKT	18
GSM4712885_AGTAGCTTCTTTCCGG-1	GSM4712885	-4.28457	8.72271	B cell	7	-7.87433	8.70126	B cell	7
GSM4712885_AGTAGTCAGAATCTAG-1	GSM4712885	7.88645	6.81006	CD4+ T	10	5.9273	8.13627	CD4+ T	9
GSM4712885_AGTAGTCCAACAACAA-1	GSM4712885	6.80601	-1.41722	NK	9	8.46302	-1.35489	CD8+ T	17
GSM4712885_AGTAGTCGTGTTCGTA-1	GSM4712885	-4.58304	-8.59537	CD16Mono	3	-3.46802	-8.46341	CD16Mono	2
GSM4712885_AGTAGTCGTTCGATTG-1	GSM4712885	7.92442	-3.03493	NK	9	8.6096	-4.05568	NK	13
GSM4712885_AGTAGTCTCGGCTGTG-1	GSM4712885	-7.10224	1.40369	DC	6	-7.66825	0.961795	DC	15
GSM4712885_AGTCAACAGTCGCGAA-1	GSM4712885	-4.42002	8.2694	B cell	7	-7.83791	8.79567	B cell	7
GSM4712885_AGTCAACGTATACAGA-1	GSM4712885	7.03667	-1.4064	NK	9	8.0679	-1.60984	CD8+ T	17
GSM4712885_AGTCAACGTATGACAA-1	GSM4712885	7.29854	6.73933	CD4+ T	10	5.61102	7.80763	CD4+ T	9
GSM4712885_AGTCACATCATTGGTG-1	GSM4712885	-4.33251	8.53433	B cell	7	-7.50318	9.2698	B cell	7
GSM4712885_AGTCATGAGTGCCTCG-1	GSM4712885	-4.41447	8.96208	B cell	7	-8.07888	9.29015	B cell	7
GSM4712885_AGTCATGCATGGCCCA-1	GSM4712885	-4.09649	-9.16923	CD16Mono	3	-3.0338	-8.92016	CD16Mono	2
GSM4712885_AGTCATGGTTTCAGAC-1	GSM4712885	3.4202	-13.8652	Plasma	12	0.27211	-2.15783	Plasma	11
GSM4712885_AGTCTCCCAGCAGACA-1	GSM4712885	-4.4493	8.41596	B cell	7	-8.01521	8.75029	B cell	7
GSM4712885_AGTGACTCAGATCATC-1	GSM4712885	8.09221	6.72307	CD4+ T	10	5.64222	7.39578	CD4+ T	9
GSM4712885_AGTGATCAGATGCGAC-1	GSM4712885	8.33451	6.84859	CD4+ T	10	5.61454	8.60867	CD4+ T	9
GSM4712885_AGTGATCAGTTAGTAG-1	GSM4712885	-3.5362	7.80854	B cell	7	-6.79593	8.48046	B cell	7
GSM4712885_AGTGATCTCCCTCTCC-1	GSM4712885	-4.36531	-8.95407	CD16Mono	3	-3.8479	-8.21576	CD16Mono	2
GSM4712885_AGTGCCGGTCTTCCGT-1	GSM4712885	3.15673	-13.3117	Plasma	12	0.661453	-1.86665	Plasma	11
GSM4712885_AGTGCCGGTTGTAGCT-1	GSM4712885	7.701	-2.52887	NK	9	9.48431	-4.22268	NK	13
GSM4712885_AGTGCCGGTTTGCAGT-1	GSM4712885	2.26131	-13.1542	Plasma	12	-0.796093	-1.16278	Plasma	11
GSM4712885_AGTGCCGTCCGATAAC-1	GSM4712885	8.07296	-2.99181	NK	9	8.86819	-3.88944	NK	13
GSM4712885_AGTGTTGCAGCAAGAC-1	GSM4712885	3.84246	-5.02544	NK	1	7.35195	-0.7782	CD8+ T	4
GSM4712885_AGTTAGCAGCACGGAT-1	GSM4712885	7.58567	7.46405	CD4+ T	10	5.67598	8.38289	CD4+ T	9
GSM4712885_AGTTAGCCACCTCTGT-1	GSM4712885	7.97622	-2.41511	NK	9	8.58538	-4.48405	NK	13
GSM4712885_AGTTCCCAGGTCATCT-1	GSM4712885	-4.52279	8.59634	B cell	7	-7.90701	9.13249	B cell	7
GSM4712885_AGTTCCCCAACTGTGT-1	GSM4712885	8.14183	-2.56105	NK	9	9.24877	-4.25512	NK	13
GSM4712885_AGTTCCCCAAGTATCC-1	GSM4712885	1.99321	-12.6658	Plasma	12	-0.883655	-1.84497	Plasma	11
GSM4712885_AGTTCGACAAATAAGC-1	GSM4712885	-12.1234	-0.370821	CD14Mono	5	-11.303	-1.45014	CD14Mono	5
GSM4712885_AGTTCGACAGAGGACT-1	GSM4712885	1.61496	-14.3565	Plasma	12	-1.1044	-0.0280684	Plasma	11
GSM4712885_AGTTCGACATTATGCG-1	GSM4712885	-4.64651	13.8385	pDC	8	-4.28244	13.4261	pDC	14
GSM4712885_AGTTCGAGTAACGATA-1	GSM4712885	-5.3429	-3.35342	CD14Mono	2	-10.9582	-2.09818	CD14Mono	5
GSM4712885_AGTTCGAGTGGACTAG-1	GSM4712885	5.62314	5.87996	NKT	15	4.32987	6.00349	CD4+ T	0
GSM4712885_ATACCGAAGACTTCAC-1	GSM4712885	1.86185	-13.795	Plasma	12	-0.755867	-1.69004	Plasma	11
GSM4712885_ATACCGACAGTAGAAT-1	GSM4712885	2.01041	-14.4319	Plasma	12	-0.728845	-1.0255	Plasma	11
GSM4712885_ATACCGATCCCTGTTG-1	GSM4712885	-11.5043	-0.49899	CD14Mono	5	-10.4788	-1.46458	CD14Mono	5
GSM4712885_ATACCGATCTTGGATG-1	GSM4712885	-4.33808	8.95404	B cell	7	-7.97477	9.1171	B cell	7
GSM4712885_ATACCTTAGAGTGTTA-1	GSM4712885	6.56064	6.43399	CD4+ T	10	5.13632	6.58451	CD4+ T	9
GSM4712885_ATACCTTAGGTGCAGT-1	GSM4712885	7.26011	7.02035	CD4+ T	10	5.93938	7.97882	CD4+ T	9
GSM4712885_ATACCTTGTCAAGCGA-1	GSM4712885	-4.19439	8.72311	B cell	7	-7.88303	9.15996	B cell	7
GSM4712885_ATACCTTGTCGTACAT-1	GSM4712885	-4.60651	8.27797	B cell	7	-8.05035	8.84045	B cell	7
GSM4712885_ATACCTTGTTCTCAGA-1	GSM4712885	-12.384	-0.19068	CD14Mono	5	-11.0996	-0.869068	CD14Mono	5
GSM4712885_ATACCTTTCCAGTACA-1	GSM4712885	7.33705	6.65559	CD4+ T	10	5.71106	7.51113	CD4+ T	9
GSM4712885_ATACTTCGTCAAGCCC-1	GSM4712885	7.64547	-2.99145	NK	9	4.25197	-1.64745	NKT	18
GSM4712885_ATACTTCTCAGAGTTC-1	GSM4712885	3.98465	-13.1927	Plasma	12	1.22241	-2.21802	Plasma	11
GSM4712885_ATACTTCTCCTGGGAC-1	GSM4712885	1.54452	4.09531	NKT	15	2.49258	-1.44617	NKT	18
GSM4712885_ATAGACCTCTCATGGA-1	GSM4712885	-4.47931	13.4425	pDC	8	-3.29413	13.1316	pDC	14
GSM4712885_ATAGACCTCTTACCGC-1	GSM4712885	7.92715	-2.6858	NK	9	8.89481	-4.58091	NK	13
GSM4712885_ATAGAGACACTAAACC-1	GSM4712885	7.08214	-0.99908	NK	9	8.53015	-1.71264	CD8+ T	17
GSM4712885_ATAGAGACAGTAGTTC-1	GSM4712885	7.9839	7.04312	CD4+ T	10	5.92114	8.48493	CD4+ T	9
GSM4712885_ATAGAGAGTTTGAACC-1	GSM4712885	7.96336	-3.54701	NK	9	8.51203	-3.9263	NK	13
GSM4712885_ATAGAGATCGAGATAA-1	GSM4712885	7.53235	-3.03005	NK	9	8.98741	-3.87118	NK	13
GSM4712885_ATAGGCTGTGACTCTA-1	GSM4712885	8.12265	-3.19621	NK	9	4.4726	-1.75843	NK	13
GSM4712885_ATAGGCTGTGCAGATG-1	GSM4712885	9.58273	4.73403	CD4+ T	0	5.81217	8.27047	CD4+ T	9
GSM4712885_ATAGGCTGTTGGCCTG-1	GSM4712885	-4.78119	13.2558	pDC	8	-3.88646	12.9238	pDC	14
GSM4712885_ATATCCTAGAACTCCT-1	GSM4712885	-5.04134	13.5629	pDC	8	-4.31861	13.275	pDC	14
GSM4712885_ATATCCTGTACAGGTG-1	GSM4712885	7.77639	6.25029	CD4+ T	10	5.48406	7.7442	CD4+ T	9
GSM4712885_ATATCCTGTTCCTAGA-1	GSM4712885	8.02431	-3.04956	NK	9	8.91424	-4.4022	NK	13
GSM4712885_ATCACAGAGCCACCGT-1	GSM4712885	7.73262	6.61684	CD4+ T	10	6.85638	7.14008	CD4+ T	0
GSM4712885_ATCACAGAGGGTGAGG-1	GSM4712885	-4.44573	8.23905	B cell	7	-7.92326	8.99857	B cell	7
GSM4712885_ATCACAGCAGGCACTC-1	GSM4712885	-9.52593	2.52132	DC	16	-8.03187	1.06244	DC	15
GSM4712885_ATCACGAAGCGATTCT-1	GSM4712885	3.18754	-13.1576	Plasma	12	0.60321	-1.9245	Plasma	11
GSM4712885_ATCACGACAGAGATGC-1	GSM4712885	2.11829	-13.103	Plasma	12	-0.934642	-1.10424	Plasma	11
GSM4712885_ATCACGAGTAGTAAGT-1	GSM4712885	7.22752	-1.09201	NK	9	8.77989	-1.60112	CD8+ T	17
GSM4712885_ATCACGATCCTAGCTC-1	GSM4712885	-6.13676	-0.535391	DC	6	-9.94893	0.488915	DC	15
GSM4712885_ATCACTTCAACCACGC-1	GSM4712885	-4.65402	-3.0658	CD14Mono	2	-10.2444	-2.16628	CD14Mono	8
GSM4712885_ATCACTTCATGTCTAG-1	GSM4712885	-7.21654	1.29297	DC	6	-7.84311	0.991377	DC	15
GSM4712885_ATCACTTGTCACAGAG-1	GSM4712885	-4.98047	-2.9301	CD14Mono	2	-11.1378	-1.92924	CD14Mono	5
GSM4712885_ATCAGGTAGCGCCTAC-1	GSM4712885	-4.48282	8.28774	B cell	7	-7.54871	9.02692	B cell	7
GSM4712885_ATCAGGTAGGGAGAAT-1	GSM4712885	2.04848	-13.1237	Plasma	12	-0.776439	-1.70507	Plasma	11
GSM4712885_ATCAGGTCAGCAGAAC-1	GSM4712885	8.10919	-3.03013	NK	9	9.10494	-4.20069	NK	13
GSM4712885_ATCAGGTGTCGCATGC-1	GSM4712885	-4.33449	9.02713	B cell	7	-8.12257	9.08364	B cell	7
GSM4712885_ATCAGGTGTCTTGCTC-1	GSM4712885	-4.25533	8.68364	B cell	7	-7.57095	9.28002	B cell	7
GSM4712885_ATCATTCAGCGACATG-1	GSM4712885	7.0542	-0.914589	NK	9	8.30107	-1.26233	CD8+ T	17
GSM4712885_ATCATTCAGTGCAAAT-1	GSM4712885	7.974	6.8898	CD4+ T	10	6.17942	7.16764	CD4+ T	9
GSM4712885_ATCATTCGTACTCGAT-1	GSM4712885	-12.086	-0.330777	CD14Mono	5	-11.1573	-1.59106	CD14Mono	5
GSM4712885_ATCCACCAGATTGAGT-1	GSM4712885	7.70336	6.628	CD4+ T	10	6.08484	8.21966	CD4+ T	9
GSM4712885_ATCCACCAGGTCATAA-1	GSM4712885	-6.19798	0.0956963	DC	6	-8.14512	0.643728	DC	15
GSM4712885_ATCCATTAGATAACAC-1	GSM4712885	7.2226	-2.63365	NK	9	8.29886	-3.7569	NK	13
GSM4712885_ATCCATTGTGTAGGAC-1	GSM4712885	-7.12452	1.26342	DC	6	-7.74579	1.04946	DC	15
GSM4712885_ATCCCTGAGCCTGGAA-1	GSM4712885	-7.07177	1.20485	DC	6	-7.81066	1.06342	DC	15
GSM4712885_ATCCCTGAGGTTGGAC-1	GSM4712885	-4.98683	-7.55632	CD16Mono	3	-3.91759	-7.41917	CD16Mono	2
GSM4712885_ATCCGTCAGATGTAGT-1	GSM4712885	7.63965	6.78445	CD4+ T	10	5.81777	8.01942	CD4+ T	9
GSM4712885_ATCCGTCTCATACGAC-1	GSM4712885	-5.15696	-7.91615	CD16Mono	3	-3.98001	-7.31068	CD16Mono	2
GSM4712885_ATCCTATCACTTGGCG-1	GSM4712885	-0.663182	3.17153	Platelet	11	-1.21348	4.78974	Platelet	10
GSM4712885_ATCCTATGTTGCTCGG-1	GSM4712885	-3.89006	7.73053	B cell	7	-7.03969	8.6611	B cell	7
GSM4712885_ATCCTATTCGTGGCTG-1	GSM4712885	-6.00727	-0.322159	DC	6	-9.18263	0.331474	DC	15
GSM4712885_ATCGATGAGTGGTTAA-1	GSM4712885	7.67267	6.83637	CD4+ T	10	5.88693	8.12593	CD4+ T	9
GSM4712885_ATCGATGAGTTCTACG-1	GSM4712885	-4.30373	8.96331	B cell	7	-7.79508	9.2427	B cell	7
GSM4712885_ATCGATGGTACTGACT-1	GSM4712885	-4.4092	9.04317	B cell	7	-8.21803	9.25691	B cell	7
GSM4712885_ATCGATGGTGATTCTG-1	GSM4712885	7.99007	-2.53206	NK	9	9.30659	-3.82491	NK	13
GSM4712885_ATCGATGGTGCCTTTC-1	GSM4712885	-4.1779	8.5372	B cell	7	-7.72645	8.63183	B cell	7
GSM4712885_ATCGATGTCTGAGGCC-1	GSM4712885	7.8653	6.74759	CD4+ T	10	5.98523	8.15617	CD4+ T	9
GSM4712885_ATCGCCTCACTAACCA-1	GSM4712885	2.32361	-14.0143	Plasma	12	-0.332539	-0.566515	Plasma	11
GSM4712885_ATCGCCTCACTCCCTA-1	GSM4712885	7.42613	-2.78703	NK	9	8.23397	-3.88918	NK	13
GSM4712885_ATCGCCTGTCTTTCTA-1	GSM4712885	2.29191	3.16356	NKT	15	3.7306	-2.434	NKT	18
GSM4712885_ATCGCCTTCCATACAG-1	GSM4712885	-4.35122	13.5351	pDC	8	-3.60066	12.968	pDC	14
GSM4712885_ATCGGATAGCACCAGA-1	GSM4712885	-4.06757	13.3583	pDC	8	-3.33697	13.178	pDC	14
GSM4712885_ATCGGATCAACTCCCT-1	GSM4712885	6.99399	6.79325	CD4+ T	10	4.98434	7.23658	CD4+ T	9
GSM4712885_ATCGGATTCCTGATAG-1	GSM4712885	-3.87346	8.66339	B cell	7	-7.93334	9.10098	B cell	7
GSM4712885_ATCGGATTCTGCCCTA-1	GSM4712885	-4.92204	-7.45369	CD16Mono	3	-3.66432	-7.77045	CD16Mono	2
GSM4712885_ATCGGCGTCGACGAGA-1	GSM4712885	-4.98929	-7.53952	CD16Mono	3	-3.93412	-7.31456	CD16Mono	2
GSM4712885_ATCGGCGTCTTGTTAC-1	GSM4712885	2.8263	2.33283	NKT	15	8.37054	-2.14511	CD8+ T	17
GSM4712885_ATCGTAGAGCTAATCC-1	GSM4712885	-4.52337	-3.86748	CD16Mono	3	-10.9162	-1.896	CD14Mono	5
GSM4712885_ATCGTAGGTCAACATC-1	GSM4712885	7.4496	-2.02717	NK	9	8.04167	-3.19828	NK	13
GSM4712885_ATCGTCCCACATATCG-1	GSM4712885	2.98654	-13.4142	Plasma	12	0.172594	-1.78931	Plasma	11
GSM4712885_ATCGTCCGTTAGAAAC-1	GSM4712885	1.90167	-14.3704	Plasma	12	-0.180043	-0.567109	Plasma	11
GSM4712885_ATCGTCCTCGCCATAA-1	GSM4712885	-11.3766	-0.460905	CD14Mono	5	-4.00539	-7.35978	CD16Mono	2
GSM4712885_ATCGTGACACTGGCGT-1	GSM4712885	8.00076	6.63723	CD4+ T	10	5.96804	8.13578	CD4+ T	9
GSM4712885_ATCGTGAGTTCCGTTC-1	GSM4712885	9.91669	5.14236	CD4+ T	0	6.41053	8.15868	CD4+ T	9
GSM4712885_ATCTCTACACTACCCT-1	GSM4712885	-4.54351	-8.10837	CD16Mono	3	-3.56473	-7.76188	CD16Mono	2
GSM4712885_ATCTCTAGTATAGGAT-1	GSM4712885	-4.5787	8.41166	B cell	7	-7.94787	9.1657	B cell	7
GSM4712885_ATCTTCACAATGTTGC-1	GSM4712885	6.90874	-1.23606	NK	9	8.53832	-1.43144	CD8+ T	17
GSM4712885_ATCTTCACATCAGCAT-1	GSM4712885	7.42073	6.91808	CD4+ T	10	5.61294	7.86564	CD4+ T	9
GSM4712885_ATGAAAGAGGAGTCTG-1	GSM4712885	-7.37427	1.01255	DC	6	-8.14672	0.846104	DC	15
GSM4712885_ATGAAAGCAAGCTGTT-1	GSM4712885	7.08601	6.28314	CD4+ T	10	5.65001	7.65827	CD4+ T	9
GSM4712885_ATGAAAGTCAAATGCC-1	GSM4712885	7.60274	-3.17609	NK	9	9.01253	-3.8569	NK	13
GSM4712885_ATGAAAGTCGCCTATC-1	GSM4712885	1.94847	-13.4454	Plasma	12	-1.07349	-0.998411	Plasma	11
GSM4712885_ATGACCACATGAGTAA-1	GSM4712885	-4.45319	8.38447	B cell	7	-7.89123	9.09683	B cell	7
GSM4712885_ATGACCATCCGTTGAA-1	GSM4712885	6.98222	6.61506	CD4+ T	10	5.61431	7.52642	CD4+ T	9
GSM4712885_ATGAGGGCACCAACAT-1	GSM4712885	-11.6054	-0.360098	CD14Mono	5	-10.8445	-1.40355	CD14Mono	5
GSM4712885_ATGAGGGTCGTAGGAG-1	GSM4712885	8.01766	-2.98218	NK	9	8.89129	-3.95332	NK	13
GSM4712885_ATGAGTCAGTTGAAAC-1	GSM4712885	8.03576	6.84706	CD4+ T	10	6.01799	8.22652	CD4+ T	9
GSM4712885_ATGAGTCCAATTGGTC-1	GSM4712885	5.53121	5.84564	NKT	15	4.63443	5.8636	CD4+ T	0
GSM4712885_ATGAGTCCATTCGGGC-1	GSM4712885	6.98439	-1.30437	NK	9	8.25077	-1.57098	CD8+ T	17
GSM4712885_ATGAGTCTCTACTCAT-1	GSM4712885	7.91929	-2.24712	NK	9	8.82398	-2.95216	CD8+ T	17
GSM4712885_ATGATCGAGGCCTAAG-1	GSM4712885	2.16605	-14.6489	Plasma	12	-0.566077	-0.40197	Plasma	11
GSM4712885_ATGATCGCACAGAAGC-1	GSM4712885	1.88268	-13.6707	Plasma	12	-0.819006	-1.79104	Plasma	11
GSM4712885_ATGATCGCAGTACTAC-1	GSM4712885	-4.83775	-7.44567	CD16Mono	3	-3.87018	-7.35876	CD16Mono	2
GSM4712885_ATGATCGTCTCGAGTA-1	GSM4712885	8.11103	6.64217	CD4+ T	10	6.05963	8.4095	CD4+ T	9
GSM4712885_ATGCATGAGACGATAT-1	GSM4712885	3.84427	-13.5093	Plasma	12	0.359971	-2.28866	Plasma	11
GSM4712885_ATGCATGAGGTCACTT-1	GSM4712885	-5.45674	-3.27184	CD14Mono	2	-6.44607	-6.14503	CD14Mono	8
GSM4712885_ATGCATGAGTGAGGCT-1	GSM4712885	2.00626	3.81329	NKT	15	2.93376	-1.7198	NKT	18
GSM4712885_ATGCATGGTCCAGTTA-1	GSM4712885	4.14392	-13.559	Plasma	12	0.966497	-2.49694	Plasma	11
GSM4712885_ATGCATGGTTCGGCGT-1	GSM4712885	2.38608	-13.1638	Plasma	12	0.140587	-1.5734	Plasma	11
GSM4712885_ATGCATGTCGAGAATA-1	GSM4712885	-4.38634	8.9633	B cell	7	-7.97286	9.14992	B cell	7
GSM4712885_ATGCCTCAGATGAACT-1	GSM4712885	-4.98072	-7.34472	CD16Mono	3	-3.91477	-6.84145	CD16Mono	2
GSM4712885_ATGCCTCCAACACGTT-1	GSM4712885	1.92635	9.85374	HSC	13	-1.08347	8.00865	HSC	16
GSM4712885_ATGCCTCCAAGCACCC-1	GSM4712885	7.64449	-3.41366	NK	9	8.5404	-4.06224	NK	13
GSM4712885_ATGCGATAGCTTTGTG-1	GSM4712885	7.87811	6.97741	CD4+ T	10	5.82632	8.24933	CD4+ T	9
GSM4712885_ATGCGATAGTAAGGGA-1	GSM4712885	-3.39644	6.03379	B cell	7	-5.49103	7.75328	B cell	7
GSM4712885_ATGCGATCATACCACA-1	GSM4712885	8.1537	6.47049	CD4+ T	10	6.36056	7.98222	CD4+ T	9
GSM4712885_ATGCGATTCAAGCCAT-1	GSM4712885	5.47067	-1.55394	CD8+ T	4	7.35328	-1.21519	CD8+ T	4
GSM4712885_ATGGAGGAGGCTAGCA-1	GSM4712885	-0.897751	2.44545	Platelet	11	-1.18263	4.10423	Platelet	10
GSM4712885_ATGGAGGAGTATAGGT-1	GSM4712885	8.34511	-0.135749	NK	9	9.16993	-5.73698	NK	1
GSM4712885_ATGGAGGCAGTAGGAC-1	GSM4712885	7.18551	-0.952594	NK	9	8.39565	-1.78214	CD8+ T	17
GSM4712885_ATGGAGGTCAAACGAA-1	GSM4712885	-4.39206	8.66793	B cell	7	-7.42904	9.14573	B cell	7
GSM4712885_ATGGAGGTCGTCGCTT-1	GSM4712885	-12.789	-0.71573	CD14Mono	5	-6.02	-4.97971	CD14Mono	5
GSM4712885_ATGGATCCACTGGATT-1	GSM4712885	7.12771	-1.13559	NK	9	8.74721	-1.5134	CD8+ T	17
GSM4712885_ATGGGAGCAGTCGCAC-1	GSM4712885	7.96811	7.10828	CD4+ T	10	6.15701	8.43461	CD4+ T	9
GSM4712885_ATGGGAGGTGGTCTGC-1	GSM4712885	7.69873	6.65279	CD4+ T	10	5.6775	7.74251	CD4+ T	9
GSM4712885_ATGGGAGTCCCAATAG-1	GSM4712885	-3.74036	6.97666	B cell	7	-6.7048	7.9883	B cell	7
GSM4712885_ATGGGTTAGAAACTCA-1	GSM4712885	-9.80184	2.25324	DC	16	-8.83193	1.02513	DC	15
GSM4712885_ATGGTTGGTCAAGCGA-1	GSM4712885	7.32127	-2.66826	NK	9	8.956	-4.09911	NK	13
GSM4712885_ATGTCCCAGGGATCGT-1	GSM4712885	-4.44818	8.79359	B cell	7	-8.09636	9.12504	B cell	7
GSM4712885_ATGTCCCCAGTCGCTG-1	GSM4712885	3.81315	-13.0106	Plasma	12	0.916648	-2.06075	Plasma	11
GSM4712885_ATGTCCCGTTCCTAAG-1	GSM4712885	6.86322	6.74166	CD4+ T	10	5.10175	6.87616	CD4+ T	9
GSM4712885_ATGTCCCGTTCGTACA-1	GSM4712885	-4.35511	9.04627	B cell	7	-8.04549	9.16771	B cell	7
GSM4712885_ATGTCCCTCCCGAACG-1	GSM4712885	-4.34543	8.84383	B cell	7	-8.06009	9.2039	B cell	7
GSM4712885_ATGTCTTAGGGTGGGA-1	GSM4712885	2.11956	3.84658	NKT	15	3.01249	-1.56419	NKT	18
GSM4712885_ATGTCTTCACCTCTGT-1	GSM4712885	-7.13545	1.49866	DC	6	-7.48499	0.948289	DC	15
GSM4712885_ATGTCTTGTAGCTGAG-1	GSM4712885	6.80645	0.548643	CD8+ T	4	6.95657	0.994869	CD8+ T	4
GSM4712885_ATTACCTAGCTTGTGT-1	GSM4712885	-4.36773	8.7926	B cell	7	-7.70971	8.72402	B cell	7
GSM4712885_ATTACCTAGGGTGAAA-1	GSM4712885	-12.1761	-0.653239	CD14Mono	5	-10.9279	-2.02012	CD14Mono	5
GSM4712885_ATTACCTAGTGCAAAT-1	GSM4712885	-4.17521	8.01712	B cell	7	-7.71304	9.06489	B cell	7
GSM4712885_ATTACCTAGTTAGAAC-1	GSM4712885	-4.30631	8.56729	B cell	7	-8.02029	9.19931	B cell	7
GSM4712885_ATTACCTCACCGGTCA-1	GSM4712885	7.27387	-1.85362	NK	9	8.49253	-2.57997	CD8+ T	17
GSM4712885_ATTACTCAGTTTCGAC-1	GSM4712885	9.46019	5.33075	CD4+ T	10	6.26748	8.10681	CD4+ T	9
GSM4712885_ATTACTCCACTGTGTA-1	GSM4712885	1.85378	3.9134	NKT	15	2.83948	-1.55315	NKT	18
GSM4712885_ATTACTCGTTACACAC-1	GSM4712885	7.91906	-2.80659	NK	9	8.85458	-4.68068	NK	13
GSM4712885_ATTACTCTCCAAGCAT-1	GSM4712885	7.78292	6.92039	CD4+ T	10	5.82506	8.17335	CD4+ T	9
GSM4712885_ATTACTCTCGCAGTTA-1	GSM4712885	-4.25537	8.3331	B cell	7	-7.56591	8.99716	B cell	7
GSM4712885_ATTATCCAGTACCATC-1	GSM4712885	-9.50884	2.60385	DC	16	-8.24984	1.49055	DC	15
GSM4712885_ATTATCCCAGAGCTAG-1	GSM4712885	-4.14677	8.75018	B cell	7	-7.97051	9.20024	B cell	7
GSM4712885_ATTATCCCATGGGAAC-1	GSM4712885	7.46487	6.72919	CD4+ T	10	5.71935	8.11204	CD4+ T	9
GSM4712885_ATTATCCCATTATGCG-1	GSM4712885	-12.2296	-0.487768	CD14Mono	5	-11.383	-1.7527	CD14Mono	5
GSM4712885_ATTATCCGTAGAGCTG-1	GSM4712885	-9.45771	2.26166	DC	16	-7.97457	1.14031	DC	15
GSM4712885_ATTCACTGTCTTGAAC-1	GSM4712885	8.22264	-2.80087	NK	9	9.25343	-4.17225	NK	13
GSM4712885_ATTCACTTCGGAACTT-1	GSM4712885	3.87409	-13.4792	Plasma	12	0.5942	-2.7749	Plasma	11
GSM4712885_ATTCATCCACGCTGCA-1	GSM4712885	7.80606	6.71708	CD4+ T	10	5.8484	8.16994	CD4+ T	9
GSM4712885_ATTCATCTCGGATACT-1	GSM4712885	1.72385	-14.5884	Plasma	12	-1.10726	-0.262931	Plasma	11
GSM4712885_ATTCCATAGGAAGTAG-1	GSM4712885	8.11636	-3.36306	NK	9	9.40835	-3.93232	NK	13
GSM4712885_ATTCCATGTAACGATA-1	GSM4712885	-12.2474	-0.572833	CD14Mono	5	-11.3731	-1.65699	CD14Mono	5
GSM4712885_ATTCCATTCGTAGCCG-1	GSM4712885	2.68747	-13.1857	Plasma	12	-0.368891	-1.19799	Plasma	11
GSM4712885_ATTCCATTCGTGGGTC-1	GSM4712885	-11.9434	-0.396079	CD14Mono	5	-10.9519	-1.54633	CD14Mono	5
GSM4712885_ATTCCCGGTCAACCTA-1	GSM4712885	-4.1734	8.53416	B cell	7	-7.46609	8.87522	B cell	7
GSM4712885_ATTCCCGTCACTTGGA-1	GSM4712885	8.00295	-2.64386	NK	9	9.36252	-3.9445	NK	13
GSM4712885_ATTCCTAAGATTCGAA-1	GSM4712885	-3.38192	6.06374	B cell	7	-5.52825	7.78045	B cell	7
GSM4712885_ATTCCTACACTTCATT-1	GSM4712885	-9.69839	2.28074	DC	16	-8.58195	1.25448	DC	15
GSM4712885_ATTCCTATCCCAACTC-1	GSM4712885	7.90219	6.75699	CD4+ T	10	5.85294	7.98685	CD4+ T	9
GSM4712885_ATTCGTTCACGGGCTT-1	GSM4712885	-12.2158	-0.687355	CD14Mono	5	-10.8036	-1.18872	CD14Mono	5
GSM4712885_ATTCGTTTCTGCTAGA-1	GSM4712885	-3.71855	8.25535	B cell	7	-8.05425	9.0673	B cell	7
GSM4712885_ATTCTACAGCTAGAGC-1	GSM4712885	-11.542	-0.2066	CD14Mono	5	-10.8335	-1.11186	CD14Mono	5
GSM4712885_ATTCTACCACTGCGTG-1	GSM4712885	-4.23847	8.46859	B cell	7	-7.77329	9.35072	B cell	7
GSM4712885_ATTCTACCATTGGCAT-1	GSM4712885	7.47215	6.84171	CD4+ T	10	5.82845	8.12836	CD4+ T	9
GSM4712885_ATTCTTGAGCCGTTGC-1	GSM4712885	-3.94444	8.19664	B cell	7	-7.49272	9.1397	B cell	7
GSM4712885_ATTCTTGCACTTCAGA-1	GSM4712885	-11.5631	-0.360092	CD14Mono	5	-10.7898	-1.30488	CD14Mono	5
GSM4712885_ATTGGGTAGCTAATCC-1	GSM4712885	7.86067	-2.77104	NK	9	8.44905	-4.41479	NK	13
GSM4712885_ATTGGGTCACCATAAC-1	GSM4712885	-3.89555	8.49517	B cell	7	-8.10779	9.25261	B cell	7
GSM4712885_ATTGGGTGTGCAAGAC-1	GSM4712885	7.46188	6.78724	CD4+ T	10	5.72475	7.46697	CD4+ T	9
GSM4712885_ATTGTTCCAAGCCATT-1	GSM4712885	-12.5118	-0.519981	CD14Mono	5	-11.6005	-1.35221	CD14Mono	5
GSM4712885_ATTGTTCGTCCAGTTA-1	GSM4712885	8.45888	-3.19984	NK	9	8.96424	-4.3178	NK	13
GSM4712885_ATTGTTCGTTTACCTT-1	GSM4712885	7.47603	-2.21403	NK	9	9.27106	-4.43261	NK	13
GSM4712885_ATTGTTCTCTAAGCCA-1	GSM4712885	-4.40457	-9.29841	CD16Mono	3	-2.9319	-9.11419	NK	1
GSM4712885_ATTGTTCTCTGGCCGA-1	GSM4712885	-4.23851	-9.09877	CD16Mono	3	-3.04647	-9.06158	CD16Mono	2
GSM4712885_ATTTACCAGGACTAAT-1	GSM4712885	3.82073	-13.2854	Plasma	12	0.968425	-2.62415	Plasma	11
GSM4712885_ATTTACCAGGTCACCC-1	GSM4712885	1.94044	-13.2647	Plasma	12	-0.7868	-1.72828	Plasma	11
GSM4712885_ATTTCACCACGTAACT-1	GSM4712885	8.2967	-0.403246	NK	9	9.10767	-5.87922	NK	1
GSM4712885_ATTTCACGTACGTAGG-1	GSM4712885	7.3833	-1.87995	NK	9	8.58226	-2.57477	CD8+ T	17
GSM4712885_ATTTCTGGTCTGTGGC-1	GSM4712885	8.13478	-3.06253	NK	9	8.9333	-4.24508	NK	13
GSM4712885_ATTTCTGTCTCGGTCT-1	GSM4712885	-13.0577	-0.265405	CD14Mono	5	-11.8701	-1.29856	CD14Mono	5
GSM4712885_CAAAGAAAGAAGTGTT-1	GSM4712885	-4.2485	8.86024	B cell	7	-7.93844	9.13936	B cell	7
GSM4712885_CAAAGAAAGACGACGT-1	GSM4712885	7.70004	7.02188	CD4+ T	10	5.16959	8.08677	CD4+ T	9
GSM4712885_CAAAGAAAGAGATGCC-1	GSM4712885	7.80213	6.84504	CD4+ T	10	5.91908	8.38677	CD4+ T	9
GSM4712885_CAAAGAAAGGTTCATC-1	GSM4712885	-12.825	-0.738046	CD14Mono	5	-12.0637	-1.7539	CD14Mono	5
GSM4712885_CAAAGAAAGTGGTGGT-1	GSM4712885	-5.04319	-8.09497	CD16Mono	3	-4.08263	-7.42194	CD16Mono	2
GSM4712885_CAAAGAAGTATTGCCA-1	GSM4712885	-11.724	-0.371271	CD14Mono	5	-11.0811	-0.969333	CD14Mono	5
GSM4712885_CAAAGAATCTCATAGG-1	GSM4712885	-12.351	-0.582219	CD14Mono	5	-7.80538	-3.73338	CD14Mono	3
GSM4712885_CAACAACCAACGATCT-1	GSM4712885	8.00239	7.43967	CD4+ T	10	6.15233	8.37359	CD4+ T	9
GSM4712885_CAACAACGTCCAGTTA-1	GSM4712885	-4.54717	13.204	pDC	8	-3.66787	12.8581	pDC	14
GSM4712885_CAACAACGTCCTGTCT-1	GSM4712885	2.15315	-12.9303	Plasma	12	-0.809056	-1.77421	Plasma	11
GSM4712885_CAACAACGTGGTAACG-1	GSM4712885	7.63361	6.64378	CD4+ T	10	6.00627	7.91899	CD4+ T	9
GSM4712885_CAACAGTAGAAGCCAC-1	GSM4712885	-4.84563	-3.07786	CD14Mono	2	-10.5075	-2.19855	CD14Mono	5
GSM4712885_CAACAGTAGTAACAGT-1	GSM4712885	2.40681	10.2883	HSC	13	-0.602055	9.32216	HSC	16
GSM4712885_CAACAGTCATCTCCCA-1	GSM4712885	8.22426	-3.38963	NK	9	8.97848	-4.28071	NK	13
GSM4712885_CAACAGTGTATCGATC-1	GSM4712885	-4.87115	13.5519	pDC	8	-4.02849	13.1326	pDC	14
GSM4712885_CAACAGTGTATTGACC-1	GSM4712885	-3.71421	7.23722	B cell	7	-6.84989	8.20859	B cell	7
GSM4712885_CAACAGTTCAAATGAG-1	GSM4712885	7.26468	6.78645	CD4+ T	10	5.71019	7.81957	CD4+ T	9
GSM4712885_CAACCAACATCCAACA-1	GSM4712885	-3.42918	7.09976	B cell	7	-6.79878	8.25682	B cell	7
GSM4712885_CAACCAATCAAATGCC-1	GSM4712885	7.87209	-3.06309	NK	9	8.89773	-3.77947	NK	13
GSM4712885_CAACCAATCAAGGTGG-1	GSM4712885	1.5332	-14.297	Plasma	12	-1.2368	-0.0914868	Plasma	11
GSM4712885_CAACCAATCACGGGAA-1	GSM4712885	-3.5383	6.91829	B cell	7	-6.60674	7.69856	B cell	7
GSM4712885_CAACCAATCGAATCCA-1	GSM4712885	6.93639	-4.35953	NK	9	8.6248	-4.34268	NK	13
GSM4712885_CAACCTCCAGACAAGC-1	GSM4712885	6.35946	5.92049	CD4+ T	0	4.95077	6.36661	CD4+ T	9
GSM4712885_CAACGATAGAACAAGG-1	GSM4712885	7.80807	7.06133	CD4+ T	10	5.57356	8.33328	CD4+ T	9
GSM4712885_CAACGATAGACGCCAA-1	GSM4712885	8.35666	6.91921	CD4+ T	10	6.16021	8.45602	CD4+ T	9
GSM4712885_CAACGATGTCGTTGCG-1	GSM4712885	7.1231	-0.98274	NK	9	7.91415	-0.959351	CD8+ T	17
GSM4712885_CAACGGCCATTCACCC-1	GSM4712885	7.88342	7.01049	CD4+ T	10	6.11573	8.11503	CD4+ T	9
GSM4712885_CAACGGCGTTTACCAG-1	GSM4712885	6.8471	6.48037	CD4+ T	10	5.42205	7.20831	CD4+ T	9
GSM4712885_CAAGACTAGCAATTAG-1	GSM4712885	8.34904	-0.228447	NK	9	9.2325	-5.76915	NK	1
GSM4712885_CAAGACTAGCTCGACC-1	GSM4712885	-12.521	-0.772916	CD14Mono	5	-11.6098	-1.99286	CD14Mono	5
GSM4712885_CAAGACTAGTGGTTAA-1	GSM4712885	-3.65489	7.75844	B cell	7	-7.45062	9.15603	B cell	7
GSM4712885_CAAGAGGAGAGAACCC-1	GSM4712885	7.81869	-2.68742	NK	9	9.02599	-4.57888	NK	13
GSM4712885_CAAGAGGAGCGGACAT-1	GSM4712885	-4.24287	8.86997	B cell	7	-7.98108	9.04871	B cell	7
GSM4712885_CAAGAGGAGTGCCTCG-1	GSM4712885	7.9725	-3.40953	NK	9	8.72888	-4.05097	NK	13
GSM4712885_CAAGCTAAGACCAACG-1	GSM4712885	-12.411	-0.608808	CD14Mono	5	-11.3427	-1.81605	CD14Mono	5
GSM4712885_CAAGCTAAGTGGCCTC-1	GSM4712885	3.24771	-13.5263	Plasma	12	0.401403	-1.64246	Plasma	11
GSM4712885_CAAGCTAGTAGTCTGT-1	GSM4712885	-4.78986	13.3619	pDC	8	-3.93902	12.8748	DC	15
GSM4712885_CAAGCTAGTCGAACGA-1	GSM4712885	7.72139	6.9945	CD4+ T	10	5.97423	8.07635	CD4+ T	9
GSM4712885_CAAGCTAGTCGGTACC-1	GSM4712885	-10.308	1.56221	DC	16	-9.20488	0.220156	DC	15
GSM4712885_CAAGCTATCGATACAC-1	GSM4712885	7.99769	-3.37879	NK	9	8.60256	-4.17987	NK	13
GSM4712885_CAAGGGACACCGTGAC-1	GSM4712885	-3.75776	8.47923	B cell	7	-8.16645	8.86109	B cell	7
GSM4712885_CAAGGGATCCGGCAGT-1	GSM4712885	-4.76632	-7.5005	CD16Mono	3	-3.70554	-7.3013	CD16Mono	2
GSM4712885_CAAGGGATCGCAAGAG-1	GSM4712885	-3.76721	8.11845	B cell	7	-6.87761	8.63102	B cell	7
GSM4712885_CAATACGAGAAGCGGG-1	GSM4712885	8.07172	7.14994	CD4+ T	10	6.41155	8.19928	CD4+ T	9
GSM4712885_CAATACGAGTAAGGGA-1	GSM4712885	-0.774157	2.25317	Platelet	11	-0.972648	4.12395	Platelet	10
GSM4712885_CAATACGCATCCGTTC-1	GSM4712885	-12.6544	-0.432872	CD14Mono	5	-11.7578	-1.55946	CD14Mono	5
GSM4712885_CAATACGTCCCTCAAC-1	GSM4712885	-12.781	-0.641815	CD14Mono	5	-11.6564	-1.62747	CD14Mono	5
GSM4712885_CAATCGAAGACGGAAA-1	GSM4712885	8.05932	-3.56634	NK	9	9.04754	-3.9142	NK	13
GSM4712885_CAATCGAGTCGTTGCG-1	GSM4712885	-4.6812	-7.42284	CD16Mono	3	-3.59179	-7.0383	CD16Mono	2
GSM4712885_CAATCGAGTTCCGCTT-1	GSM4712885	2.16671	-14.1482	Plasma	12	-0.184293	-0.590142	Plasma	11
GSM4712885_CAATCGATCATGAAAG-1	GSM4712885	8.14386	-3.29399	NK	9	9.06023	-3.97297	NK	13
GSM4712885_CAATCGATCTAGTTCT-1	GSM4712885	5.55146	-0.550654	NK	9	7.95707	-1.17294	CD8+ T	4
GSM4712885_CAATGACAGGATACAT-1	GSM4712885	7.87758	7.65401	CD4+ T	10	6.14664	8.39199	CD4+ T	9
GSM4712885_CAATGACCAACACACT-1	GSM4712885	9.0199	2.26774	NK	9	5.96539	8.1504	CD4+ T	0
GSM4712885_CAATGACCATGGAATA-1	GSM4712885	-4.2996	8.41405	B cell	7	-7.96733	8.82809	B cell	7
GSM4712885_CAATGACTCCTACGGG-1	GSM4712885	-4.20016	8.78733	B cell	7	-7.93938	8.77379	B cell	7
GSM4712885_CAATGACTCCTTTGAT-1	GSM4712885	7.70392	-3.36864	NK	9	8.4784	-3.78732	NK	13
GSM4712885_CAATTTCGTAGTGCGA-1	GSM4712885	6.80693	6.37393	CD4+ T	10	5.29832	6.68493	CD4+ T	9
GSM4712885_CAATTTCGTGAATATG-1	GSM4712885	2.03962	-14.3686	Plasma	12	-0.686564	-1.0817	Plasma	11
GSM4712885_CACACAAAGGTGCAGT-1	GSM4712885	-4.25763	8.93891	B cell	7	-7.98867	9.30069	B cell	7
GSM4712885_CACACAACAGCTTTCC-1	GSM4712885	-11.8996	-0.385472	CD14Mono	5	-10.9444	-1.39661	CD14Mono	5
GSM4712885_CACACAAGTACGCGTC-1	GSM4712885	-5.62842	-3.59008	CD14Mono	2	-11.1767	-2.14945	CD14Mono	5
GSM4712885_CACACAATCGACCTAA-1	GSM4712885	8.08421	7.21462	CD4+ T	10	6.04722	8.36038	CD4+ T	9
GSM4712885_CACAGATCACTCCGGA-1	GSM4712885	7.04259	-3.69573	NK	9	8.29958	-4.36642	NK	13
GSM4712885_CACAGATGTAAGTTAG-1	GSM4712885	7.90098	7.01979	CD4+ T	10	6.04144	8.31488	CD4+ T	9
GSM4712885_CACAGATGTTCTTAGG-1	GSM4712885	7.755	7.02115	CD4+ T	10	5.59639	8.24674	CD4+ T	9
GSM4712885_CACAGATTCTTAGCCC-1	GSM4712885	3.46557	-13.8281	Plasma	12	0.304966	-2.10953	Plasma	11
GSM4712885_CACAGGCAGCTCGTGC-1	GSM4712885	7.6673	6.45399	CD4+ T	10	5.73374	8.08094	CD4+ T	9
GSM4712885_CACAGGCAGTGGACGT-1	GSM4712885	7.83961	-2.87742	NK	9	9.03296	-3.78698	NK	13
GSM4712885_CACAGGCCAGTTGTCA-1	GSM4712885	-4.78903	-7.90133	CD16Mono	3	-3.88179	-7.96236	CD16Mono	2
GSM4712885_CACAGGCGTGCCTATA-1	GSM4712885	-4.47206	13.1884	pDC	8	-3.64843	12.7048	DC	15
GSM4712885_CACAGGCGTGGCAGAT-1	GSM4712885	-5.08596	-7.6098	CD16Mono	3	-3.9475	-7.24717	CD16Mono	2
GSM4712885_CACATGAAGCGCCATC-1	GSM4712885	-4.13314	8.31061	B cell	7	-7.80415	9.28791	B cell	7
GSM4712885_CACATGATCCAACACA-1	GSM4712885	8.28926	6.93336	CD4+ T	10	6.29603	8.27659	CD4+ T	9
GSM4712885_CACCAAACACGCCACA-1	GSM4712885	-4.97472	-3.0724	CD14Mono	2	-10.6513	-2.15839	CD14Mono	5
GSM4712885_CACCGTTCAGCAGACA-1	GSM4712885	-3.52801	6.95944	B cell	7	-6.74102	8.14485	B cell	7
GSM4712885_CACGAATAGATGCAGC-1	GSM4712885	3.138	-13.2854	Plasma	12	0.421846	-1.6503	Plasma	11
GSM4712885_CACGAATAGGCACCAA-1	GSM4712885	8.272	6.8232	CD4+ T	10	6.13132	8.45053	CD4+ T	9
GSM4712885_CACGAATCAACAAAGT-1	GSM4712885	2.17523	-14.4469	Plasma	12	-0.774514	-0.386669	Plasma	11
GSM4712885_CACGAATCACCACATA-1	GSM4712885	7.72861	-2.61781	NK	9	9.04742	-3.73644	NK	13
GSM4712885_CACGAATTCTTAAGGC-1	GSM4712885	-4.15707	8.63046	B cell	7	-7.49669	8.96576	B cell	7
GSM4712885_CACGGGTAGTAAACGT-1	GSM4712885	-12.6568	-0.775125	CD14Mono	5	-11.6559	-1.84104	CD14Mono	5
GSM4712885_CACGGGTGTTCTAACG-1	GSM4712885	8.33982	-3.1156	NK	9	8.95005	-4.36192	NK	13
GSM4712885_CACGTGGAGAGGTCGT-1	GSM4712885	-4.51784	13.3616	pDC	8	-3.85574	13.0983	pDC	14
GSM4712885_CACGTGGAGTACTGTC-1	GSM4712885	-3.61487	8.06968	B cell	7	-7.14459	8.07903	B cell	7
GSM4712885_CACGTGGCAATCGCGC-1	GSM4712885	3.88069	-13.0716	Plasma	12	0.986155	-2.07703	Plasma	11
GSM4712885_CACGTGGTCACTTATC-1	GSM4712885	2.15599	-14.2424	Plasma	12	-0.662434	-1.11381	Plasma	11
GSM4712885_CACGTTCCAAGGAGTC-1	GSM4712885	3.20213	-13.2611	Plasma	12	0.39441	-1.68601	Plasma	11
GSM4712885_CACGTTCCAAGTAGTA-1	GSM4712885	-5.82636	-8.08981	CD16Mono	3	-3.98687	-7.55089	CD16Mono	2
GSM4712885_CACGTTCCAGAGGCTA-1	GSM4712885	-4.51098	13.1964	pDC	8	-3.67239	12.8427	pDC	14
GSM4712885_CACGTTCGTCGAGCAA-1	GSM4712885	1.58319	-13.9408	NK	9	-1.21928	-0.595512	Plasmablast	11
GSM4712885_CACGTTCGTCTGGTTA-1	GSM4712885	7.82021	6.49216	CD4+ T	10	6.00528	8.01646	CD4+ T	9
GSM4712885_CACGTTCTCATCCCGT-1	GSM4712885	3.26883	-13.8104	Plasma	12	0.360273	-1.92055	Plasma	11
GSM4712885_CACTAAGGTAACACCT-1	GSM4712885	7.89965	-2.73684	NK	9	9.29788	-3.73069	NK	13
GSM4712885_CACTAAGTCCTAGCTC-1	GSM4712885	4.11648	-13.3526	Plasma	12	1.15923	-2.32655	Plasma	11
GSM4712885_CACTAAGTCGAAATCC-1	GSM4712885	-11.698	-0.225193	CD14Mono	5	-10.9534	-1.22086	CD14Mono	5
GSM4712885_CACTGAAAGTTTGGCT-1	GSM4712885	-10.1499	2.44412	DC	16	-8.92484	1.29083	DC	15
GSM4712885_CACTGAATCTTTCAGT-1	GSM4712885	7.94229	6.92168	CD4+ T	10	6.15397	7.95323	CD4+ T	0
GSM4712885_CACTGGGCAATACGCT-1	GSM4712885	1.76679	-12.1915	Plasma	12	-1.15354	-1.6473	Plasma	11
GSM4712885_CACTGGGGTCGGTACC-1	GSM4712885	7.90842	-3.3332	NK	9	8.8808	-4.60154	NK	13
GSM4712885_CACTGGGTCTGGCCAG-1	GSM4712885	1.94927	-13.8771	Plasma	12	-0.766661	-1.60232	Plasma	11
GSM4712885_CACTGTCAGCGCCCAT-1	GSM4712885	-7.18475	1.45716	DC	6	-7.85309	1.01099	DC	15
GSM4712885_CACTGTCCACGCGGTT-1	GSM4712885	2.42378	-13.2449	Plasma	12	-0.529183	-0.979012	Plasma	11
GSM4712885_CACTGTCCAGAGATTA-1	GSM4712885	-4.11473	8.80157	B cell	7	-8.21608	8.95475	B cell	7
GSM4712885_CACTGTCGTAAGATTG-1	GSM4712885	-4.45446	13.1712	pDC	8	-3.67287	12.8506	pDC	14
GSM4712885_CACTGTCGTTCGTACA-1	GSM4712885	2.43944	3.61554	NKT	15	3.2791	-1.95016	NKT	18
GSM4712885_CACTTCGAGACTGTTC-1	GSM4712885	3.38564	-13.8225	Plasma	12	0.348267	-2.39198	Plasma	11
GSM4712885_CACTTCGAGTCAGGGT-1	GSM4712885	2.48752	3.63172	NKT	15	3.33142	-1.92669	NKT	18
GSM4712885_CACTTCGCAAGGTCAG-1	GSM4712885	8.22788	-2.6599	NK	9	9.13185	-4.54632	NK	13
GSM4712885_CACTTCGGTCCGGATC-1	GSM4712885	6.31449	-0.497471	NK	9	8.0678	-0.974866	CD8+ T	4
GSM4712885_CACTTCGGTTCGTAAC-1	GSM4712885	-7.55696	1.59509	DC	6	-7.91169	1.06	DC	15
GSM4712885_CACTTCGTCCATCGTC-1	GSM4712885	-12.4727	-0.182449	CD14Mono	5	-11.3409	-1.67686	CD14Mono	5
GSM4712885_CAGAGCCTCAGGAAGC-1	GSM4712885	-11.5276	-0.629954	CD14Mono	5	-10.6322	-1.44903	CD14Mono	5
GSM4712885_CAGATACCAGAATTCC-1	GSM4712885	5.36045	5.84903	NKT	15	4.11147	5.55559	CD4+ T	0
GSM4712885_CAGATACCAGTCCCGA-1	GSM4712885	3.85388	-13.1259	Plasma	12	1.16608	-2.49379	Plasma	11
GSM4712885_CAGATACGTATCCCAA-1	GSM4712885	-4.04117	8.71608	B cell	7	-7.74595	9.17674	B cell	7
GSM4712885_CAGATACGTCTCTCTG-1	GSM4712885	-3.07781	7.351	B cell	7	-8.21298	7.89321	B cell	7
GSM4712885_CAGATCAAGCAAACAT-1	GSM4712885	3.54489	-13.4747	Plasma	12	0.978492	-2.05446	Plasma	11
GSM4712885_CAGATCAGTTTACACG-1	GSM4712885	8.49919	6.75921	CD4+ T	10	6.13684	8.44927	CD4+ T	9
GSM4712885_CAGATCATCGAAACAA-1	GSM4712885	-11.4915	-0.291253	CD14Mono	5	-10.5006	-0.999181	CD14Mono	5
GSM4712885_CAGATTGGTCGGAAAC-1	GSM4712885	7.00636	-1.20613	NK	9	8.4799	-1.28859	CD8+ T	17
GSM4712885_CAGATTGGTTCGTTCC-1	GSM4712885	-4.65036	-9.00504	CD14Mono	5	-11.7619	-1.60073	CD14Mono	5
GSM4712885_CAGATTGTCCAGCAAT-1	GSM4712885	7.384	-1.56477	NK	9	8.42069	-2.32575	NK	13
GSM4712885_CAGCAATGTATGGTTC-1	GSM4712885	3.98242	-13.5724	Plasma	12	0.746643	-2.41158	Plasma	11
GSM4712885_CAGCACGAGAAGCCTG-1	GSM4712885	2.61365	3.72973	NKT	15	3.28284	-1.73346	CD4+ T	0
GSM4712885_CAGCACGAGAAGCGGG-1	GSM4712885	2.80769	-14.045	Plasma	12	-0.00447469	-1.278	Plasma	11
GSM4712885_CAGCACGAGGGTTAAT-1	GSM4712885	-3.91672	8.0193	B cell	7	-7.48881	8.54191	B cell	7
GSM4712885_CAGCACGCAGCTCGGT-1	GSM4712885	7.56954	-2.48781	NK	9	9.31882	-4.12501	NK	13
GSM4712885_CAGCACGGTCGCGGTT-1	GSM4712885	-7.24057	1.48115	DC	6	-7.75872	1.06988	DC	15
GSM4712885_CAGCACGGTTGTATGC-1	GSM4712885	2.25619	3.62254	NKT	15	3.32253	-2.03141	NKT	18
GSM4712885_CAGCACGTCACAACCA-1	GSM4712885	8.62417	5.79744	CD4+ T	0	6.22155	8.38019	CD4+ T	9
GSM4712885_CAGCAGCAGCTGAGTG-1	GSM4712885	7.8683	-2.3624	NK	9	9.18546	-4.51031	NK	13
GSM4712885_CAGCAGCGTATGAAAC-1	GSM4712885	-4.47533	8.59758	B cell	7	-7.80938	9.19966	B cell	7
GSM4712885_CAGCAGCGTGCCTGAC-1	GSM4712885	-4.34312	13.4954	pDC	8	-3.56982	12.9663	pDC	14
GSM4712885_CAGCCAGAGCTGTTAC-1	GSM4712885	-5.20281	-7.86462	CD16Mono	3	-4.13144	-7.44003	CD16Mono	2
GSM4712885_CAGCCAGCAAAGACTA-1	GSM4712885	2.28978	3.76343	NKT	15	3.2354	-1.93545	NKT	18
GSM4712885_CAGCCAGCAGGTTCCG-1	GSM4712885	-3.99032	8.39575	B cell	7	-7.8926	9.14781	B cell	7
GSM4712885_CAGCGTGCAAGCGCAA-1	GSM4712885	7.29934	6.60455	CD4+ T	10	5.7061	7.88274	CD4+ T	9
GSM4712885_CAGGCCAAGGGAGATA-1	GSM4712885	-4.41901	8.8279	B cell	7	-8.13173	8.95455	B cell	7
GSM4712885_CAGGCCAAGTTGCGAG-1	GSM4712885	6.71327	6.6028	CD4+ T	10	4.17908	6.26563	CD4+ T	0
GSM4712885_CAGGCCACACACACTA-1	GSM4712885	7.03299	-1.23917	NK	9	8.58621	-1.70948	CD8+ T	17
GSM4712885_CAGGCCAGTCCACTCT-1	GSM4712885	1.81427	-12.473	Plasma	12	-1.1526	-1.83882	Plasma	11
GSM4712885_CAGGCCATCTCTATAC-1	GSM4712885	-4.0312	8.05928	B cell	7	-7.14274	8.69347	B cell	7
GSM4712885_CAGGGCTAGGTTCTTG-1	GSM4712885	7.82627	-3.07848	NK	9	8.80528	-4.26991	NK	13
GSM4712885_CAGGGCTCACAGGATG-1	GSM4712885	4.24728	-13.4266	Plasma	12	1.06271	-2.69716	Plasma	11
GSM4712885_CAGGGCTGTAACCCTA-1	GSM4712885	7.03144	-2.5924	NK	9	8.26894	-2.57744	NK	13
GSM4712885_CAGGGCTGTCGAATTC-1	GSM4712885	-7.05856	1.08128	DC	6	-7.92575	0.906624	DC	15
GSM4712885_CAGGGCTTCCGGACGT-1	GSM4712885	-12.0879	-0.51697	CD14Mono	5	-11.1109	-1.73549	CD14Mono	5
GSM4712885_CAGGTATAGAGGTTAT-1	GSM4712885	7.36295	6.78923	CD4+ T	10	5.7287	7.8797	CD4+ T	9
GSM4712885_CAGGTATAGATGCAGC-1	GSM4712885	1.80445	-13.4794	Plasma	12	-1.153	-0.308859	Plasma	11
GSM4712885_CAGGTATAGGGCAAGG-1	GSM4712885	-9.241	-3.93029	CD14Mono	2	-11.5869	-1.51685	CD14Mono	5
GSM4712885_CAGGTATAGTCAGCGA-1	GSM4712885	-4.39455	8.69943	B cell	7	-7.61431	8.7943	B cell	7
GSM4712885_CAGGTATCAGAGGAAA-1	GSM4712885	-4.43445	13.2104	pDC	8	-3.72423	12.8424	pDC	14
GSM4712885_CAGTGCGAGAGATCGC-1	GSM4712885	-4.68594	-7.5488	CD16Mono	3	-3.71538	-7.83563	CD16Mono	2
GSM4712885_CAGTGCGAGCTCGGCT-1	GSM4712885	8.15663	6.97182	CD4+ T	10	6.24095	8.51584	CD4+ T	9
GSM4712885_CAGTGCGGTTCAACGT-1	GSM4712885	-5.00641	-7.73163	CD16Mono	3	-3.99609	-7.43246	CD16Mono	2
GSM4712885_CAGTGCGTCGCCTTGT-1	GSM4712885	2.24054	-13.5216	Plasma	12	-0.640066	-1.0331	Plasma	11
GSM4712885_CAGTGCGTCGTTACCC-1	GSM4712885	4.19364	-13.4283	Plasma	12	0.765334	-2.81797	Plasma	11
GSM4712885_CAGTGCGTCTGTGCAA-1	GSM4712885	-11.755	-0.5538	CD14Mono	5	-7.25034	-4.07076	CD14Mono	3
GSM4712885_CAGTTAGCAGTTTCGA-1	GSM4712885	-4.75398	-7.84185	CD16Mono	3	-3.88085	-7.90631	CD16Mono	2
GSM4712885_CAGTTAGGTTGCGTAT-1	GSM4712885	2.13632	-13.211	Plasma	12	-0.820713	-1.16589	Plasma	11
GSM4712885_CAGTTCCAGTCCCAGC-1	GSM4712885	-4.41203	8.80639	B cell	7	-7.66629	9.27634	B cell	7
GSM4712885_CAGTTCCCAATTGAAG-1	GSM4712885	2.55583	-13.1339	Plasma	12	-0.0917435	-1.5199	Plasma	11
GSM4712885_CAGTTCCGTGGGTTGA-1	GSM4712885	-12.7538	-0.21801	CD14Mono	5	-12.2471	-1.69787	CD14Mono	5
GSM4712885_CAGTTCCTCCAAGCAT-1	GSM4712885	-4.18125	8.39752	B cell	7	-7.64707	9.01904	B cell	7
GSM4712885_CATAAGCTCCTTCAGC-1	GSM4712885	-9.74427	2.29046	DC	16	-8.89151	1.08844	DC	15
GSM4712885_CATACAGAGAAGTCTA-1	GSM4712885	2.33593	3.02812	NKT	15	3.68011	-2.41014	NKT	18
GSM4712885_CATACAGAGGGTGAGG-1	GSM4712885	7.88708	-3.10047	NK	9	8.82325	-4.27396	NK	13
GSM4712885_CATACAGCAGCAGTTT-1	GSM4712885	-4.4131	13.2743	pDC	8	-3.63253	12.8908	pDC	14
GSM4712885_CATACAGGTCAGTTTG-1	GSM4712885	2.11248	10.4387	HSC	13	-1.19649	9.8477	HSC	16
GSM4712885_CATACAGGTTTCGACA-1	GSM4712885	-11.6944	-0.306251	CD14Mono	5	-10.8684	-1.19853	CD14Mono	5
GSM4712885_CATACCCCAAACTGCT-1	GSM4712885	-4.12077	8.52859	B cell	7	-7.66884	8.68392	B cell	7
GSM4712885_CATACCCCATCATTGG-1	GSM4712885	-7.28028	1.61273	DC	6	-7.78169	1.05103	DC	15
GSM4712885_CATACTTCACATTGTG-1	GSM4712885	8.06368	6.71271	CD4+ T	10	6.00279	8.16111	CD4+ T	9
GSM4712885_CATACTTGTATTGACC-1	GSM4712885	-4.74353	-7.35045	CD16Mono	3	-3.8924	-7.46757	CD16Mono	2
GSM4712885_CATACTTTCCGAGTGC-1	GSM4712885	-0.615781	1.71945	Platelet	11	-0.525216	3.86347	Platelet	10
GSM4712885_CATAGACAGAGAAGGT-1	GSM4712885	8.05813	6.78411	CD4+ T	10	5.9541	8.29974	CD4+ T	9
GSM4712885_CATAGACAGCCACTCG-1	GSM4712885	6.89689	6.68109	CD4+ T	10	5.31334	7.15298	CD4+ T	9
GSM4712885_CATAGACCAAACACGG-1	GSM4712885	2.24248	-13.5349	Plasma	12	-0.631472	-0.811091	Plasma	11
GSM4712885_CATAGACCACTCAAGT-1	GSM4712885	-4.1848	8.72652	B cell	7	-7.75077	9.10629	B cell	7
GSM4712885_CATAGACGTCACTCGG-1	GSM4712885	-4.11937	8.54243	B cell	7	-8.06091	9.1192	B cell	7
GSM4712885_CATAGACTCTTGTGCC-1	GSM4712885	-9.77155	2.32855	DC	16	-8.98478	1.15352	DC	15
GSM4712885_CATCAAGCAGTAGGAC-1	GSM4712885	-9.88552	2.12082	DC	16	-8.94011	0.905972	DC	15
GSM4712885_CATCAAGTCAGAGTGG-1	GSM4712885	-6.51317	0.436532	DC	6	-8.30075	0.658737	DC	15
GSM4712885_CATCAAGTCGTAGTGT-1	GSM4712885	7.83239	-2.97501	NK	9	8.83586	-4.29996	NK	13
GSM4712885_CATCCACCAGAGATTA-1	GSM4712885	-4.32469	7.86984	B cell	7	-7.58959	9.07039	B cell	7
GSM4712885_CATCCACGTGAGGCAT-1	GSM4712885	7.16608	7.30946	CD4+ T	10	5.77896	8.06274	CD4+ T	9
GSM4712885_CATCCACGTGCCTTCT-1	GSM4712885	-9.50032	2.32314	DC	16	-7.89292	1.0667	DC	6
GSM4712885_CATCCCAAGCGGTAAC-1	GSM4712885	-4.6464	13.4168	pDC	8	-3.7078	12.9661	pDC	14
GSM4712885_CATCCCACACAGACGA-1	GSM4712885	8.13158	7.09753	CD4+ T	10	6.00199	8.23653	CD4+ T	9
GSM4712885_CATCCGTAGCCTCTGG-1	GSM4712885	6.90423	-1.06972	NK	9	8.16238	-1.00728	CD8+ T	4
GSM4712885_CATCCGTCAAGAGATT-1	GSM4712885	-11.8265	-0.0720863	CD14Mono	5	-10.8985	-1.40549	CD14Mono	5
GSM4712885_CATCCGTGTCGTGATT-1	GSM4712885	8.5248	5.91677	CD4+ T	0	6.15522	8.32992	CD4+ T	9
GSM4712885_CATCCGTGTGTACATC-1	GSM4712885	8.31826	6.78008	CD4+ T	10	6.13474	8.49892	CD4+ T	9
GSM4712885_CATCCGTTCGCATTAG-1	GSM4712885	-4.81849	-7.88963	CD16Mono	3	-3.88617	-7.50587	CD16Mono	2
GSM4712885_CATCCGTTCTAGCAAC-1	GSM4712885	7.47748	-2.58134	NK	9	8.45547	-3.86912	NK	13
GSM4712885_CATCGCTGTATCCTTT-1	GSM4712885	8.41636	6.85973	CD4+ T	10	6.16679	8.22798	CD4+ T	9
GSM4712885_CATCGGGAGATGCGAC-1	GSM4712885	6.76556	-1.26385	NK	9	7.80601	-1.19533	CD8+ T	4
GSM4712885_CATCGGGCACAGCTGC-1	GSM4712885	6.93595	-1.20685	NK	9	8.01333	-1.20495	CD8+ T	17
GSM4712885_CATCGGGGTTCCGCGA-1	GSM4712885	1.78719	-14.3296	Plasma	12	-0.418148	-0.549175	Plasma	11
GSM4712885_CATCGGGGTTGCATCA-1	GSM4712885	5.79985	5.85594	CD4+ T	10	4.93437	6.29897	CD4+ T	9
GSM4712885_CATCGGGTCTGTTGGA-1	GSM4712885	-11.4695	-0.368799	CD14Mono	5	-10.0749	-1.01227	CD14Mono	5
GSM4712885_CATCGTCGTAGAAACT-1	GSM4712885	2.17721	-14.3858	Plasma	12	-0.199137	-0.491817	Plasma	11
GSM4712885_CATCGTCTCGAGAGAC-1	GSM4712885	6.95637	5.5014	CD4+ T	10	5.34259	6.99845	CD4+ T	9
GSM4712885_CATCGTCTCGTAGGAG-1	GSM4712885	-6.38851	0.245058	DC	6	-8.89155	0.709825	DC	15
GSM4712885_CATGAGTCACTACTTT-1	GSM4712885	-7.62821	1.90495	DC	6	-7.7533	1.03084	DC	15
GSM4712885_CATGAGTGTTACGCCG-1	GSM4712885	2.00903	10.0675	HSC	13	-1.04038	8.10111	HSC	16
GSM4712885_CATGAGTTCGTTAGTG-1	GSM4712885	-4.94933	-3.14825	CD14Mono	2	-10.3981	-2.29333	CD14Mono	5
GSM4712885_CATGCAAAGTTGAATG-1	GSM4712885	4.05588	-13.1963	Plasma	12	1.09988	-2.24387	Plasma	11
GSM4712885_CATGCAATCCATACTT-1	GSM4712885	7.74488	-2.5957	NK	9	8.74283	-3.9667	NK	13
GSM4712885_CATGCAATCCTCACTG-1	GSM4712885	-4.33171	8.74508	B cell	7	-7.88751	8.92734	B cell	7
GSM4712885_CATGCAATCTATTGTC-1	GSM4712885	-12.8991	-0.609327	CD14Mono	5	-7.95603	-7.02687	CD14Mono	3
GSM4712885_CATGCCTCAAGTGGGT-1	GSM4712885	-3.93908	8.01464	B cell	7	-7.19551	8.72973	B cell	7
GSM4712885_CATGCCTCAGCGGATA-1	GSM4712885	-12.5848	-0.5142	CD14Mono	5	-11.4573	-1.57002	CD14Mono	5
GSM4712885_CATGCCTTCCTGTAAG-1	GSM4712885	7.65475	6.72978	CD4+ T	10	5.57537	7.2727	CD4+ T	9
GSM4712885_CATGCGGAGGCGAACT-1	GSM4712885	7.98642	-3.38538	NK	9	8.72072	-4.11551	NK	13
GSM4712885_CATGCGGCAATCCAGT-1	GSM4712885	7.92215	-0.890148	NK	9	9.16307	-5.34105	NK	1
GSM4712885_CATGCGGGTCGTTGGC-1	GSM4712885	1.94679	-14.5008	Plasma	12	-0.267589	-0.337796	Plasma	11
GSM4712885_CATGCGGTCAAATAGG-1	GSM4712885	7.97454	-2.84196	NK	9	8.95805	-3.73568	NK	13
GSM4712885_CATGGATGTTCTCGCT-1	GSM4712885	6.86352	-2.6888	NK	9	7.79632	-4.09352	NK	1
GSM4712885_CATGGATTCAGTAGGG-1	GSM4712885	7.50747	6.46548	CD4+ T	10	6.00943	8.24066	CD4+ T	9
GSM4712885_CATGGTAAGGCCACTC-1	GSM4712885	7.11098	6.74987	CD4+ T	10	5.34654	7.03818	CD4+ T	9
GSM4712885_CATGGTATCCTACACC-1	GSM4712885	-11.5861	-0.487677	CD14Mono	5	-10.7056	-1.48389	CD14Mono	5
GSM4712885_CATTCATAGGGTCAAC-1	GSM4712885	-4.61952	8.38493	B cell	7	-8.1735	9.27442	B cell	7
GSM4712885_CATTCATGTGTGCCTG-1	GSM4712885	8.18883	6.90658	CD4+ T	10	5.95439	8.28324	CD4+ T	9
GSM4712885_CATTCATTCTCTTCAA-1	GSM4712885	6.87672	-1.03234	NK	9	8.32966	-1.55203	CD8+ T	17
GSM4712885_CATTCCGAGGTTACCT-1	GSM4712885	4.12432	-13.5189	Plasma	12	1.196	-2.68595	Plasma	11
GSM4712885_CATTCCGCACCCTTGT-1	GSM4712885	-4.89599	-2.88443	CD14Mono	2	-11.0704	-1.78584	CD14Mono	5
GSM4712885_CATTCCGCATGAGATA-1	GSM4712885	1.71999	-12.2989	Plasma	12	-1.16016	-1.26193	CD4+ T	9
GSM4712885_CATTCCGGTCATATGC-1	GSM4712885	3.79603	-13.0929	Plasma	12	1.09837	-2.15872	Plasma	11
GSM4712885_CATTCCGTCCTGTACC-1	GSM4712885	-0.826134	2.55084	Platelet	11	-1.12208	4.16091	Platelet	10
GSM4712885_CATTCCGTCGTCACCT-1	GSM4712885	7.5807	-2.54333	NK	9	9.0456	-4.3572	NK	13
GSM4712885_CATTCTAAGCATACTC-1	GSM4712885	7.87227	-3.20472	NK	9	8.87289	-4.14054	NK	13
GSM4712885_CATTCTATCCGTTGGG-1	GSM4712885	7.92021	-3.40222	NK	9	8.5375	-4.1311	NK	13
GSM4712885_CATTGAGCAAATGAAC-1	GSM4712885	-4.34343	13.1235	pDC	8	-3.62207	12.8906	pDC	14
GSM4712885_CATTGAGCAACGGGTA-1	GSM4712885	-4.70174	8.37698	B cell	7	-7.91365	8.66873	B cell	7
GSM4712885_CATTGAGCAGTTACCA-1	GSM4712885	-7.41638	1.8773	DC	6	-7.80642	1.10425	DC	15
GSM4712885_CATTGAGGTGCTAGCC-1	GSM4712885	7.82857	-3.2455	NK	9	8.74008	-4.16374	NK	13
GSM4712885_CATTGAGGTTATCTTC-1	GSM4712885	-3.66318	8.09695	B cell	7	-7.07627	8.62967	B cell	7
GSM4712885_CATTGAGTCGACTCCT-1	GSM4712885	1.86526	3.9462	NKT	15	2.87626	-1.5491	NKT	18
GSM4712885_CATTGCCAGGGTTTCT-1	GSM4712885	3.96456	-13.2816	Plasma	12	0.745648	-2.50496	Plasma	11
GSM4712885_CATTGCCCACTGTCCT-1	GSM4712885	7.27882	-2.55746	NK	9	9.02166	-3.74352	NK	13
GSM4712885_CATTGCCCAGGTAGTG-1	GSM4712885	-4.7727	-2.9043	CD14Mono	2	-10.4358	-2.02189	CD14Mono	5
GSM4712885_CATTGCCTCTCGAGTA-1	GSM4712885	7.65277	6.80964	CD4+ T	10	5.48689	7.46656	CD4+ T	9
GSM4712885_CATTGTTAGTCGAAAT-1	GSM4712885	7.99777	-2.32902	NK	9	9.05522	-4.25899	NK	13
GSM4712885_CATTGTTGTATTAAGG-1	GSM4712885	2.76874	-14.0637	Plasma	12	0.135579	-0.870994	Plasma	11
GSM4712885_CATTGTTGTCTGTGGC-1	GSM4712885	-3.48181	7.37515	B cell	7	-7.00976	8.56964	B cell	7
GSM4712885_CATTGTTGTGGTTTAC-1	GSM4712885	-4.54671	13.9275	pDC	8	-4.11843	13.2477	pDC	14
GSM4712885_CATTGTTGTGTTTCTT-1	GSM4712885	-4.24054	8.74839	B cell	7	-7.66879	8.8334	B cell	7
GSM4712885_CCAAGCGAGGGCTGAT-1	GSM4712885	1.53742	4.23342	NKT	15	3.16966	-1.04571	NKT	18
GSM4712885_CCAAGCGTCACCGCTT-1	GSM4712885	-11.4133	-0.462603	CD14Mono	5	-10.5692	-1.27707	CD14Mono	5
GSM4712885_CCAAGCGTCTGCGATA-1	GSM4712885	-4.68431	-3.39053	CD14Mono	2	-10.6138	-1.64135	CD14Mono	5
GSM4712885_CCAATGACATGTGGCC-1	GSM4712885	7.57115	-2.48774	NK	9	8.61159	-3.14803	NK	13
GSM4712885_CCAATGATCGAATGCT-1	GSM4712885	-0.914547	1.65596	Platelet	11	-0.384876	3.57496	Platelet	10
GSM4712885_CCAATTTAGAAGGCTC-1	GSM4712885	6.83466	-2.72636	NK	9	8.03013	-2.59766	NK	13
GSM4712885_CCAATTTAGAGTAACT-1	GSM4712885	-4.53132	13.1954	pDC	8	-3.67583	12.8196	pDC	14
GSM4712885_CCAATTTAGCTGTGCC-1	GSM4712885	7.857	-2.75372	NK	9	8.92289	-3.79201	NK	13
GSM4712885_CCAATTTTCACTACGA-1	GSM4712885	8.15916	-2.57633	NK	9	9.30826	-3.8115	NK	13
GSM4712885_CCACAAAGTGCCCACA-1	GSM4712885	8.2069	-0.796197	NK	9	9.21587	-5.41757	NK	13
GSM4712885_CCACAAAGTTCCCAAA-1	GSM4712885	-0.587615	2.14751	Platelet	11	-0.282417	3.73721	Platelet	10
GSM4712885_CCACAAATCAGTCCGG-1	GSM4712885	-9.63924	2.34396	DC	16	-8.49839	1.18902	DC	15
GSM4712885_CCACCATAGCCGATTT-1	GSM4712885	-0.796559	3.8184	Platelet	11	-1.47656	4.96953	Platelet	10
GSM4712885_CCACCATCAAAGGCAC-1	GSM4712885	7.22895	-1.50305	NK	9	8.46722	-1.79258	CD8+ T	17
GSM4712885_CCACCATGTACTTGTG-1	GSM4712885	7.90076	7.38795	CD4+ T	10	5.2152	8.89063	CD4+ T	9
GSM4712885_CCACCATGTTATCTGG-1	GSM4712885	2.03612	10.1934	HSC	13	-0.831243	9.02798	HSC	16
GSM4712885_CCACCATTCGAGAACG-1	GSM4712885	-8.15843	-0.43131	CD14Mono	2	-9.03287	0.85302	DC	15
GSM4712885_CCACGAGCATTAGGAA-1	GSM4712885	-4.14578	8.91541	B cell	7	-8.12016	9.27053	B cell	7
GSM4712885_CCACGTTAGATTGACA-1	GSM4712885	8.77108	6.0417	CD4+ T	10	6.15669	8.45996	CD4+ T	9
GSM4712885_CCACGTTCAAGGTCTT-1	GSM4712885	-5.16816	-7.73677	CD16Mono	3	-4.15075	-7.38488	CD16Mono	2
GSM4712885_CCACGTTGTTTACGAC-1	GSM4712885	7.86985	-2.82699	NK	9	9.04343	-3.82305	NK	13
GSM4712885_CCACTTGCAGACCGCT-1	GSM4712885	-4.16408	8.41266	B cell	7	-7.58731	9.08051	B cell	7
GSM4712885_CCACTTGGTGACGTCC-1	GSM4712885	7.49752	7.24717	CD4+ T	10	5.30639	8.58741	CD4+ T	9
GSM4712885_CCATAAGCAGAGCCCT-1	GSM4712885	-11.7628	-0.357332	CD14Mono	5	-10.9685	-1.58121	CD14Mono	5
GSM4712885_CCATAAGGTCCGAAAG-1	GSM4712885	7.61859	-2.66906	NK	9	8.68324	-4.79758	NK	13
GSM4712885_CCATCACCAGTGGCTC-1	GSM4712885	7.98582	7.3517	CD4+ T	10	6.03584	8.38106	CD4+ T	9
GSM4712885_CCATCACGTGTAGCAG-1	GSM4712885	-6.64281	1.90888	DC	6	-6.85131	1.04751	DC	6
GSM4712885_CCATCACTCGTTGTTT-1	GSM4712885	6.80874	-1.31774	NK	9	8.36342	-1.71222	CD8+ T	17
GSM4712885_CCCAACTAGCGATGCA-1	GSM4712885	-5.26234	-3.29235	CD14Mono	2	-10.9016	-2.26986	CD14Mono	5
GSM4712885_CCCAACTCACGTACTA-1	GSM4712885	7.3674	-2.38638	NK	9	8.84121	-4.38135	NK	13
GSM4712885_CCCAACTCAGCCATTA-1	GSM4712885	6.90288	6.58666	CD4+ T	10	5.25686	6.94486	CD4+ T	9
GSM4712885_CCCAACTGTCAACATC-1	GSM4712885	1.7208	3.96416	NKT	15	2.74877	-1.54511	NKT	18
GSM4712885_CCCATTGAGCGATTCT-1	GSM4712885	6.99449	7.03071	CD4+ T	10	5.00325	7.26435	CD4+ T	9
GSM4712885_CCCATTGAGCGCTTCG-1	GSM4712885	5.87834	1.85247	CD8+ T	4	6.61781	2.47885	CD8+ T	4
GSM4712885_CCCATTGCAAATACAG-1	GSM4712885	6.81093	-0.859394	NK	9	8.28867	-1.20441	CD8+ T	4
GSM4712885_CCCATTGCAGTGAGCA-1	GSM4712885	6.71141	-1.2806	NK	9	8.19073	-1.97882	CD8+ T	17
GSM4712885_CCCATTGGTCAGTCGC-1	GSM4712885	5.74206	-3.46659	NK	1	7.55997	-4.20124	NK	1
GSM4712885_CCCATTGGTCATAGTC-1	GSM4712885	7.69875	7.79578	CD4+ T	10	5.11609	8.77525	CD4+ T	9
GSM4712885_CCCATTGGTTCAATCG-1	GSM4712885	8.18752	-0.637498	NK	9	9.31721	-5.61473	NK	1
GSM4712885_CCCATTGTCTACGCAA-1	GSM4712885	2.53386	-14.3336	Plasma	12	-0.0499794	-0.573809	Plasma	11
GSM4712885_CCCATTGTCTTTGCAT-1	GSM4712885	8.35796	-3.57019	NK	9	8.81838	-4.23316	NK	13
GSM4712885_CCCGAAGAGCATAGGC-1	GSM4712885	8.09377	-1.36145	NK	9	9.39333	-4.91474	NK	13
GSM4712885_CCCGAAGAGCCGGATA-1	GSM4712885	-10.1452	1.99108	DC	16	-9.43903	0.809017	DC	15
GSM4712885_CCCGAAGAGGGTACAC-1	GSM4712885	-4.12237	8.40908	B cell	7	-7.40901	8.89606	B cell	7
GSM4712885_CCCGAAGAGGTTCCGC-1	GSM4712885	7.70161	-3.39461	NK	9	8.57	-4.28787	NK	13
GSM4712885_CCCGAAGCAGGTCCCA-1	GSM4712885	3.84312	-13.4136	Plasma	12	0.626055	-2.75222	Plasma	11
GSM4712885_CCCGAAGTCCGCTTAC-1	GSM4712885	7.00283	6.51774	CD4+ T	10	5.01928	6.3463	CD4+ T	9
GSM4712885_CCCGGAACACTTGAAC-1	GSM4712885	7.99895	-2.75481	NK	9	9.0661	-4.3857	NK	13
GSM4712885_CCCTAACAGGAACGTC-1	GSM4712885	7.8973	-3.52245	NK	9	8.88472	-4.19296	NK	13
GSM4712885_CCCTAACCAGCCCACA-1	GSM4712885	8.22212	-3.22948	NK	9	9.14799	-4.11195	NK	13
GSM4712885_CCCTAACGTAAGTAGT-1	GSM4712885	2.04561	-13.4076	Plasma	12	-0.981282	-0.964058	Plasma	11
GSM4712885_CCCTCTCAGAGAGAAC-1	GSM4712885	6.9416	6.58113	CD4+ T	10	5.2929	7.01587	CD4+ T	9
GSM4712885_CCCTCTCCATCGAGCC-1	GSM4712885	8.15452	7.02769	CD4+ T	10	6.04832	8.35995	CD4+ T	9
GSM4712885_CCCTGATAGAGGTATT-1	GSM4712885	2.40796	-14.3573	Plasma	12	-0.177633	-0.631835	Plasma	11
GSM4712885_CCCTGATTCACGGTCG-1	GSM4712885	7.77483	7.33665	CD4+ T	10	6.13312	8.23478	CD4+ T	9
GSM4712885_CCCTTAGAGCCTGCCA-1	GSM4712885	-4.98815	-8.12818	CD16Mono	3	-4.10016	-7.44543	CD16Mono	2
GSM4712885_CCCTTAGAGTACAGAT-1	GSM4712885	8.21161	-0.907892	NK	9	9.07925	-5.10758	NK	13
GSM4712885_CCCTTAGCAAGGTCTT-1	GSM4712885	1.9327	10.4718	HSC	13	-1.23358	9.72539	HSC	16
GSM4712885_CCCTTAGTCACTACTT-1	GSM4712885	8.08488	-3.13678	NK	9	8.73094	-4.07953	NK	13
GSM4712885_CCGAACGAGAGATCGC-1	GSM4712885	2.59341	-14.3505	Plasma	12	-0.0960139	-0.576048	Plasma	11
GSM4712885_CCGAACGCAATGGGTG-1	GSM4712885	-4.34831	8.95551	B cell	7	-8.24064	8.99966	B cell	7
GSM4712885_CCGAACGGTCTACATG-1	GSM4712885	-4.1394	-9.14053	CD16Mono	3	-3.09432	-8.9	CD16Mono	2
GSM4712885_CCGATCTAGACATATG-1	GSM4712885	1.94948	-14.2226	Plasma	12	-0.697993	-1.45166	Plasma	11
GSM4712885_CCGATCTCAAGTTCGT-1	GSM4712885	7.20926	6.50687	CD4+ T	10	5.54168	7.49779	CD4+ T	9
GSM4712885_CCGATCTCACAAATGA-1	GSM4712885	1.72182	-12.2211	Plasma	12	-1.16839	-1.72061	Plasma	11
GSM4712885_CCGATCTGTGATGTAA-1	GSM4712885	3.30759	-13.3379	Plasma	12	0.600935	-1.77928	Plasma	11
GSM4712885_CCGATCTTCGGAAGGT-1	GSM4712885	7.98392	7.16082	CD4+ T	10	5.72846	7.79953	CD4+ T	9
GSM4712885_CCGATCTTCTGAACGT-1	GSM4712885	7.20487	-2.59592	NK	9	9.02664	-3.90586	NK	13
GSM4712885_CCGATGGAGAGGTCAC-1	GSM4712885	7.68967	-3.35564	NK	9	8.83641	-4.31347	NK	13
GSM4712885_CCGATGGAGCACCCAC-1	GSM4712885	-6.76989	1.13355	DC	6	-7.02097	0.0718369	DC	15
GSM4712885_CCGATGGGTCACCGAC-1	GSM4712885	7.71783	-3.08748	NK	9	8.2406	-3.81249	NK	13
GSM4712885_CCGATGGGTTGTATGC-1	GSM4712885	7.94847	7.61847	CD4+ T	10	5.70646	8.18626	CD4+ T	9
GSM4712885_CCGATGGTCGAGAAAT-1	GSM4712885	7.45837	6.83328	CD4+ T	10	5.77281	7.6474	CD4+ T	9
GSM4712885_CCGGACACACAGAAGC-1	GSM4712885	-11.4336	-0.704788	CD14Mono	5	-10.6514	-1.32263	CD14Mono	5
GSM4712885_CCGGACACACTCCGAG-1	GSM4712885	-4.42042	13.5567	pDC	8	-3.56591	12.985	pDC	14
GSM4712885_CCGGACATCAATCCAG-1	GSM4712885	7.44186	6.6025	CD4+ T	10	5.74406	7.93619	CD4+ T	9
GSM4712885_CCGGGTACACGTAGAG-1	GSM4712885	-10.3674	2.68429	DC	16	-9.06722	1.35888	DC	15
GSM4712885_CCGGGTACACTCGATA-1	GSM4712885	3.86371	-13.4037	Plasma	12	0.593882	-2.72441	Plasma	11
GSM4712885_CCGGGTAGTACTGAGG-1	GSM4712885	7.61897	-2.85074	NK	9	8.96792	-4.381	NK	13
GSM4712885_CCGGGTATCCCACAGG-1	GSM4712885	2.4007	-14.1044	Plasma	12	-0.533574	-0.522405	Plasma	11
GSM4712885_CCGGTAGAGGCGCTCT-1	GSM4712885	-4.58064	8.31591	B cell	7	-8.05803	9.04169	B cell	7
GSM4712885_CCGGTAGCATGGATCT-1	GSM4712885	-4.18539	8.80898	B cell	7	-8.17784	8.90287	B cell	7
GSM4712885_CCGGTAGTCTAGAACC-1	GSM4712885	-5.10309	-7.91607	CD16Mono	3	-3.90157	-7.68835	CD16Mono	2
GSM4712885_CCGGTGAAGAGCCGAT-1	GSM4712885	3.64291	-13.2329	Plasma	12	0.910453	-2.28787	Plasma	11
GSM4712885_CCGGTGAGTTAGGCTT-1	GSM4712885	-9.55048	2.2472	DC	16	-8.09848	0.972618	DC	6
GSM4712885_CCGTAGGGTGACACAG-1	GSM4712885	7.80549	-2.9276	NK	9	9.05644	-4.41021	NK	13
GSM4712885_CCGTGAGAGAGTGAAG-1	GSM4712885	7.97168	7.26723	CD4+ T	10	6.31468	8.17646	CD4+ T	0
GSM4712885_CCGTGAGAGTTCTCTT-1	GSM4712885	7.82209	-3.12776	NK	9	8.70545	-4.27363	NK	13
GSM4712885_CCGTTCAGTACTGACT-1	GSM4712885	-4.28511	8.40258	B cell	7	-7.75916	9.19546	B cell	7
GSM4712885_CCGTTCAGTTATGACC-1	GSM4712885	7.89692	6.63514	CD4+ T	10	5.94865	8.16871	CD4+ T	9
GSM4712885_CCGTTCATCCGCGGAT-1	GSM4712885	7.48148	-1.01713	NK	9	8.78434	-1.62801	CD8+ T	17
GSM4712885_CCGTTCATCTCTCGAC-1	GSM4712885	7.79307	7.46155	CD4+ T	10	5.67014	8.30876	CD4+ T	9
GSM4712885_CCTAACCAGTACAGAT-1	GSM4712885	4.04207	-13.4077	Plasma	12	1.11608	-2.28247	Plasma	11
GSM4712885_CCTAACCTCGGCCAAC-1	GSM4712885	3.38289	-13.6653	Plasma	12	0.273281	-1.76773	Plasma	11
GSM4712885_CCTAACCTCGTCGGGT-1	GSM4712885	-4.54461	8.22943	B cell	7	-7.97907	8.74205	B cell	7
GSM4712885_CCTAACCTCGTGGGAA-1	GSM4712885	-4.39662	8.54551	B cell	7	-7.97361	9.35329	B cell	7
GSM4712885_CCTAACCTCGTTCTCG-1	GSM4712885	-4.29429	8.13842	B cell	7	-7.59442	9.11479	B cell	7
GSM4712885_CCTAAGAAGAGATGCC-1	GSM4712885	6.8946	6.41059	CD4+ T	10	5.59025	7.50431	CD4+ T	9
GSM4712885_CCTAAGACACTGGATT-1	GSM4712885	3.85749	-13.6679	Plasma	12	0.754611	-2.34848	Plasma	11
GSM4712885_CCTAAGAGTAGTTAGA-1	GSM4712885	7.99316	6.65481	CD4+ T	10	5.7688	7.62368	CD4+ T	9
GSM4712885_CCTAAGATCCACGAAT-1	GSM4712885	7.9362	-2.10769	NK	9	9.17066	-4.60632	NK	13
GSM4712885_CCTAAGATCTCACCCA-1	GSM4712885	-3.53369	7.70433	B cell	7	-6.67118	7.98168	B cell	7
GSM4712885_CCTACGTAGGAAGAAC-1	GSM4712885	-4.43269	8.81004	B cell	7	-7.88028	8.7538	B cell	7
GSM4712885_CCTACGTAGGTCTACT-1	GSM4712885	8.16907	-3.27355	NK	9	8.86961	-4.06703	NK	13
GSM4712885_CCTACGTGTCCGGTCA-1	GSM4712885	-12.5787	-0.481378	CD14Mono	5	-11.4428	-1.53444	CD14Mono	5
GSM4712885_CCTACGTGTTCCGCAG-1	GSM4712885	6.98883	-1.19693	NK	9	8.53258	-1.65562	CD8+ T	17
GSM4712885_CCTACGTTCTTCTAAC-1	GSM4712885	-9.89869	2.14299	DC	16	-9.13028	1.02916	DC	15
GSM4712885_CCTATCGGTTATAGCC-1	GSM4712885	8.32769	-0.192483	NK	9	9.26405	-5.66759	NK	1
GSM4712885_CCTCAACTCCTCACCA-1	GSM4712885	3.84676	-13.2113	Plasma	12	0.908309	-2.3906	Plasma	11
GSM4712885_CCTCACAAGCGTATAA-1	GSM4712885	-4.40986	8.63085	B cell	7	-7.9536	8.53482	B cell	7
GSM4712885_CCTCACAAGTCTCGTA-1	GSM4712885	-11.7367	-0.0435662	CD14Mono	5	-11.1222	-1.26228	CD14Mono	5
GSM4712885_CCTCACAGTTAGGCCC-1	GSM4712885	4.31507	-13.2206	Plasma	12	1.1109	-2.68488	Plasma	11
GSM4712885_CCTCAGTAGCTCAGAG-1	GSM4712885	7.41322	-2.81296	NK	9	8.58296	-2.70623	CD8+ T	17
GSM4712885_CCTCAGTCACTAACCA-1	GSM4712885	-7.32324	1.82857	DC	6	-7.64764	1.00362	DC	15
GSM4712885_CCTCAGTCAGGCTACC-1	GSM4712885	1.73113	-12.2096	Plasma	12	-1.07593	-1.71696	Plasma	11
GSM4712885_CCTCAGTGTAACATCC-1	GSM4712885	7.07847	-1.18466	NK	9	7.95899	-1.12015	CD8+ T	4
GSM4712885_CCTCAGTTCATTACTC-1	GSM4712885	-4.40289	8.49465	B cell	7	-7.44467	9.14814	B cell	7
GSM4712885_CCTCAGTTCGGCGATC-1	GSM4712885	7.44979	-3.1859	NK	9	9.03896	-3.52525	NK	13
GSM4712885_CCTCATGCAGCGTTGC-1	GSM4712885	-11.4102	-0.556252	CD14Mono	5	-10.5392	-1.42925	CD14Mono	5
GSM4712885_CCTCATGGTTAACCTG-1	GSM4712885	3.81595	-13.3685	Plasma	12	0.679252	-2.66459	Plasma	11
GSM4712885_CCTCATGTCCAAACCA-1	GSM4712885	8.20699	-2.9358	NK	9	8.86046	-3.87355	NK	13
GSM4712885_CCTCCAAAGCCGCTTG-1	GSM4712885	7.79111	7.09301	CD4+ T	10	5.78898	8.12073	CD4+ T	9
GSM4712885_CCTCCAAGTGATGGCA-1	GSM4712885	7.8335	-3.38749	NK	9	8.83855	-3.82932	NK	13
GSM4712885_CCTCCTCCACAGACGA-1	GSM4712885	-4.3888	9.09088	B cell	7	-8.06401	8.93925	B cell	7
GSM4712885_CCTCCTCCATGGGCAA-1	GSM4712885	1.9841	3.80507	NKT	15	2.67743	-1.56539	NKT	18
GSM4712885_CCTCTAGAGAGTGGCT-1	GSM4712885	-4.6494	13.8142	pDC	8	-4.35958	13.3922	pDC	14
GSM4712885_CCTCTAGAGATACTGA-1	GSM4712885	7.85131	-2.88674	NK	9	8.6504	-4.74224	NK	13
GSM4712885_CCTCTAGAGGAGTCTG-1	GSM4712885	1.57141	-14.0414	NK	9	-1.18345	-0.436846	Plasmablast	11
GSM4712885_CCTCTAGAGGTCATTC-1	GSM4712885	6.66624	-2.0271	NK	9	8.20505	-2.79989	NK	13
GSM4712885_CCTCTAGGTCATGCAT-1	GSM4712885	-3.94958	8.09142	B cell	7	-7.26143	8.70285	B cell	7
GSM4712885_CCTCTAGGTGAGGCAT-1	GSM4712885	-10.1363	2.01737	DC	16	-9.11518	0.769925	DC	15
GSM4712885_CCTCTAGTCTAGTTCT-1	GSM4712885	-3.38947	7.49803	B cell	7	-6.59881	7.99622	B cell	7
GSM4712885_CCTCTCCAGTACCATC-1	GSM4712885	2.92751	-13.4164	Plasma	12	0.567495	-1.89095	Plasma	11
GSM4712885_CCTCTCCTCACTGATG-1	GSM4712885	-5.92331	-0.525645	DC	6	-10.0262	0.539206	DC	15
GSM4712885_CCTCTCCTCCTCAGAA-1	GSM4712885	-4.01487	8.4623	B cell	7	-7.70835	8.61901	B cell	7
GSM4712885_CCTGCATGTCATTGCA-1	GSM4712885	-4.32474	13.513	pDC	8	-3.45549	13.1378	pDC	14
GSM4712885_CCTGCATTCATTTGTC-1	GSM4712885	8.05537	7.30053	CD4+ T	10	6.12575	8.40254	CD4+ T	9
GSM4712885_CCTGTTGAGCATCCTA-1	GSM4712885	-3.43456	14.2893	pDC	8	-3.93331	14.0751	pDC	12
GSM4712885_CCTGTTGCAAGGGCAT-1	GSM4712885	-12.8869	-0.721587	CD14Mono	5	-12.056	-1.87912	CD14Mono	5
GSM4712885_CCTGTTGCAGGGAATC-1	GSM4712885	7.94831	6.30358	CD4+ T	10	5.91317	7.84955	CD4+ T	9
GSM4712885_CCTGTTGCATCAACCA-1	GSM4712885	-4.87383	-2.84558	CD14Mono	2	-11.0008	-1.60799	CD14Mono	5
GSM4712885_CCTGTTGGTCGGAACA-1	GSM4712885	7.93432	-3.04872	NK	9	8.56383	-4.12988	NK	13
GSM4712885_CCTGTTGTCCGTATAG-1	GSM4712885	7.44415	-2.47523	NK	9	9.18815	-4.01326	NK	13
GSM4712885_CCTGTTGTCCGTGTGG-1	GSM4712885	7.31033	5.83719	CD4+ T	10	5.96319	7.26162	CD4+ T	0
GSM4712885_CCTGTTGTCGTGAGAG-1	GSM4712885	-7.36021	2.26268	DC	6	-7.45814	1.14531	DC	15
GSM4712885_CCTTCAGAGATGCTAA-1	GSM4712885	-7.86202	-3.93885	CD14Mono	2	-11.3098	-1.28178	CD14Mono	5
GSM4712885_CCTTCAGAGCGCGTTC-1	GSM4712885	-4.63124	-3.19021	CD14Mono	2	-10.6599	-1.40204	CD14Mono	5
GSM4712885_CCTTCAGAGGATCATA-1	GSM4712885	-4.46218	13.5147	pDC	8	-3.62869	12.9592	pDC	14
GSM4712885_CCTTCAGCATCCGGTG-1	GSM4712885	-4.07511	8.2262	B cell	7	-8.0193	8.98172	B cell	7
GSM4712885_CCTTCAGGTTCAGGTT-1	GSM4712885	8.41299	-2.78243	NK	9	9.51607	-4.14131	NK	13
GSM4712885_CCTTGTGAGATGAAGG-1	GSM4712885	-5.09763	-3.20325	CD14Mono	2	-11.6683	-1.92012	CD14Mono	5
GSM4712885_CCTTGTGAGTCGTCTA-1	GSM4712885	-9.56292	2.23488	DC	16	-7.23626	1.18774	DC	15
GSM4712885_CCTTGTGCAGCCTACG-1	GSM4712885	7.49541	7.03678	CD4+ T	10	5.63215	7.61703	CD4+ T	9
GSM4712885_CCTTGTGCATAGAAAC-1	GSM4712885	1.97869	10.51	HSC	13	-1.33174	9.90036	HSC	16
GSM4712885_CCTTGTGTCTCTCCGA-1	GSM4712885	-4.42177	-8.82173	CD16Mono	3	-3.77392	-8.0484	CD16Mono	2
GSM4712885_CCTTTGGTCTTGGTGA-1	GSM4712885	6.91281	-0.613078	NK	9	8.3538	-1.37824	CD8+ T	17
GSM4712885_CGAAGGAAGCGACATG-1	GSM4712885	-4.58435	13.2763	pDC	8	-3.74059	12.8626	pDC	14
GSM4712885_CGAAGTTAGAACCGCA-1	GSM4712885	-3.56507	7.66282	B cell	7	-6.88627	7.96648	B cell	7
GSM4712885_CGAAGTTGTCCCGGTA-1	GSM4712885	2.57329	3.86776	NKT	15	3.31761	-1.72052	NKT	18
GSM4712885_CGAATTGAGGCATGCA-1	GSM4712885	7.17171	6.6899	CD4+ T	10	5.80716	7.85349	CD4+ T	9
GSM4712885_CGAATTGTCTCGTCAC-1	GSM4712885	-7.93133	-4.17293	CD14Mono	2	-11.2489	-1.82511	CD14Mono	5
GSM4712885_CGAATTGTCTGAATCG-1	GSM4712885	-4.29845	8.51311	B cell	7	-7.32333	8.91896	B cell	7
GSM4712885_CGACAGCAGCCGGAAT-1	GSM4712885	-11.7126	-0.636575	CD14Mono	5	-10.5328	-1.11648	CD14Mono	5
GSM4712885_CGACAGCAGGCCATAG-1	GSM4712885	-12.0743	-0.319048	CD14Mono	5	-11.0049	-1.07012	CD14Mono	5
GSM4712885_CGACAGCTCGAGTGGA-1	GSM4712885	1.84383	-13.9646	Plasma	12	-0.802501	-1.67295	Plasma	11
GSM4712885_CGAGAAGAGCAGGTCA-1	GSM4712885	1.9805	10.0867	HSC	13	-0.706828	9.17315	HSC	16
GSM4712885_CGAGAAGCACCATAAC-1	GSM4712885	-3.93217	8.10862	B cell	7	-7.97606	8.38364	B cell	7
GSM4712885_CGAGAAGTCCCATAAG-1	GSM4712885	-0.939955	2.40947	Platelet	11	-1.33839	4.1291	Platelet	10
GSM4712885_CGAGGAAGTTTAGTCG-1	GSM4712885	8.03467	6.49472	CD4+ T	10	6.02425	8.05895	CD4+ T	9
GSM4712885_CGAGGAATCTACTTCA-1	GSM4712885	7.50431	6.79168	CD4+ T	10	5.88199	8.01023	CD4+ T	9
GSM4712885_CGAGGCTCAGAACATA-1	GSM4712885	-3.9891	8.51497	B cell	7	-7.79506	9.28022	B cell	7
GSM4712885_CGAGGCTTCCACTTTA-1	GSM4712885	2.85959	-13.2302	Plasma	12	0.194922	-1.5585	Plasma	11
GSM4712885_CGAGTGCTCACCCTGT-1	GSM4712885	7.60025	3.40739	CD4+ T	0	4.98821	6.03797	CD4+ T	0
GSM4712885_CGAGTTAAGAAACACT-1	GSM4712885	-4.21462	8.50828	B cell	7	-7.74499	9.19968	B cell	7
GSM4712885_CGAGTTACAGGACATG-1	GSM4712885	-7.30548	1.68645	DC	6	-7.86825	1.01593	DC	15
GSM4712885_CGAGTTAGTAGAGATT-1	GSM4712885	-7.4426	1.89584	DC	6	-7.57916	1.05232	DC	15
GSM4712885_CGATCGGCACAGCCTG-1	GSM4712885	2.11823	-14.7445	Plasma	12	-0.556089	-0.150879	Plasma	11
GSM4712885_CGATCGGCATATTCGG-1	GSM4712885	7.79289	-2.87041	NK	9	4.46104	-1.72758	NKT	18
GSM4712885_CGATCGGGTATTGCCA-1	GSM4712885	-4.89852	-3.39767	CD14Mono	2	-10.5206	-2.20037	CD14Mono	5
GSM4712885_CGATCGGTCGTTCATT-1	GSM4712885	-4.38287	8.78751	B cell	7	-7.67117	9.26152	B cell	7
GSM4712885_CGATGCGCAATACCTG-1	GSM4712885	1.58514	4.18179	NKT	15	3.15797	-0.989373	NKT	18
GSM4712885_CGATGCGCAGGACATG-1	GSM4712885	-4.27578	-8.46606	CD16Mono	3	-3.4151	-8.51285	CD16Mono	2
GSM4712885_CGATGCGCATGTCAGT-1	GSM4712885	-11.8252	-0.43414	CD14Mono	5	-10.6673	-2.06327	CD14Mono	5
GSM4712885_CGATGCGGTCCCTGAG-1	GSM4712885	7.57855	-2.3655	NK	9	8.35195	-3.4961	NK	13
GSM4712885_CGATGCGGTGATACTC-1	GSM4712885	7.45253	6.6895	CD4+ T	10	5.49478	8.22591	CD4+ T	9
GSM4712885_CGATGCGGTGCCGAAA-1	GSM4712885	8.17355	6.73872	CD4+ T	10	6.05031	8.29028	CD4+ T	9
GSM4712885_CGATGCGGTGTAGGAC-1	GSM4712885	6.92788	-1.43909	NK	9	8.34687	-1.45057	CD8+ T	17
GSM4712885_CGATGCGGTTTGGAGG-1	GSM4712885	-12.062	-0.338848	CD14Mono	5	-11.1225	-1.6099	CD14Mono	5
GSM4712885_CGATGGCTCAGTCAGT-1	GSM4712885	-5.18451	-8.05835	CD16Mono	3	-3.95581	-7.76753	CD16Mono	2
GSM4712885_CGATGGCTCTCACCCA-1	GSM4712885	7.92592	-3.25426	NK	9	9.11286	-4.22513	NK	13
GSM4712885_CGCAGGTCACATACGT-1	GSM4712885	7.64854	-1.28331	NK	9	8.96704	-1.55228	CD8+ T	17
GSM4712885_CGCAGGTCAGTGACCC-1	GSM4712885	7.0873	6.61692	CD4+ T	10	5.17953	6.66247	CD4+ T	9
GSM4712885_CGCAGGTGTTGCTCGG-1	GSM4712885	2.00238	-13.4178	Plasma	12	-1.04459	-1.03268	Plasma	11
GSM4712885_CGCATAAAGAGTAACT-1	GSM4712885	-4.24983	8.93676	B cell	7	-8.22314	9.07135	B cell	7
GSM4712885_CGCATAAAGCCAGACA-1	GSM4712885	1.83554	-13.5263	Plasma	12	-0.79294	-0.836229	Plasma	11
GSM4712885_CGCATAAAGCTCAGAG-1	GSM4712885	7.94395	-3.23459	NK	9	9.42315	-3.96252	NK	13
GSM4712885_CGCATAAGTATGACAA-1	GSM4712885	3.71315	-13.1292	Plasma	12	0.952103	-2.10237	Plasma	11
GSM4712885_CGCATAATCGCAGTTA-1	GSM4712885	-4.27029	8.41901	B cell	7	-8.13538	8.98235	B cell	7
GSM4712885_CGCCAGACAGAATTCC-1	GSM4712885	7.72464	6.94604	CD4+ T	10	5.5472	8.16959	CD4+ T	9
GSM4712885_CGCCAGAGTCCATACA-1	GSM4712885	-12.6958	-0.682963	CD14Mono	5	-11.647	-1.82395	CD14Mono	5
GSM4712885_CGCCATTCACGTACTA-1	GSM4712885	5.56958	-1.08164	CD8+ T	4	7.20538	-0.765534	CD8+ T	4
GSM4712885_CGCCATTCATGAATCC-1	GSM4712885	8.19824	-3.00592	NK	9	9.33201	-3.9589	NK	13
GSM4712885_CGCCATTGTCTTGTCC-1	GSM4712885	-4.17722	8.78086	B cell	7	-8.14748	8.94527	B cell	7
GSM4712885_CGCCATTGTGGTCCGT-1	GSM4712885	4.4982	-5.99921	NK	1	8.40301	-5.35329	NK	13
GSM4712885_CGCGTGACAGATGCGA-1	GSM4712885	-4.39634	8.45031	B cell	7	-7.93188	9.24027	B cell	7
GSM4712885_CGGAATTAGCACCCAC-1	GSM4712885	7.96673	6.76858	CD4+ T	10	5.94719	8.19613	CD4+ T	9
GSM4712885_CGGAATTCAGGTGGAT-1	GSM4712885	1.5975	3.95929	NKT	15	3.33942	-1.23635	NKT	18
GSM4712885_CGGAATTGTTCCGCGA-1	GSM4712885	-3.88686	8.5977	B cell	7	-7.9841	9.01096	B cell	7
GSM4712885_CGGAATTGTTTCCCAC-1	GSM4712885	7.2901	6.59632	CD4+ T	10	5.96012	8.1724	CD4+ T	9
GSM4712885_CGGAATTTCACCTCAC-1	GSM4712885	-4.22747	8.84506	B cell	7	-8.13615	8.94761	B cell	7
GSM4712885_CGGAGAAAGCAACAGC-1	GSM4712885	-4.09578	8.55917	B cell	7	-7.89175	8.9765	B cell	7
GSM4712885_CGGAGAAAGTGAGTGC-1	GSM4712885	7.67686	-2.97198	NK	9	4.0505	-1.52951	NKT	18
GSM4712885_CGGCAGTCAAGATCCT-1	GSM4712885	7.59359	-2.60763	NK	9	9.32535	-4.09116	NK	13
GSM4712885_CGGCAGTCACTTACAG-1	GSM4712885	2.67893	-14.1172	Plasma	12	0.0779915	-0.898284	Plasma	11
GSM4712885_CGGCAGTTCAAGGAGC-1	GSM4712885	-10.1542	1.84533	DC	16	-9.17319	0.503521	DC	15
GSM4712885_CGGCAGTTCCGAGATT-1	GSM4712885	7.72638	-3.00376	NK	9	8.88517	-4.42057	NK	13
GSM4712885_CGGGACTAGGGCCCTT-1	GSM4712885	-4.12456	8.708	B cell	7	-7.75785	9.28862	B cell	7
GSM4712885_CGGGACTCAAAGCAAT-1	GSM4712885	8.30541	-3.25408	NK	9	8.98834	-4.72518	NK	13
GSM4712885_CGGGCATAGGTATAGT-1	GSM4712885	2.36117	-13.7735	Plasma	12	-0.756237	-0.717558	Plasma	11
GSM4712885_CGGGCATGTGTAGTGG-1	GSM4712885	8.19456	-2.81531	NK	9	9.21159	-4.4479	NK	13
GSM4712885_CGGGTCACACGTATAC-1	GSM4712885	-10.2568	2.81088	DC	16	-8.22812	1.14082	DC	15
GSM4712885_CGGGTCACATCTAACG-1	GSM4712885	2.62518	2.556	NKT	15	4.45055	-2.92839	NKT	18
GSM4712885_CGGGTGTAGGGCAAGG-1	GSM4712885	7.92581	6.76786	CD4+ T	10	6.10756	8.38034	CD4+ T	9
GSM4712885_CGGGTGTAGGGTGAGG-1	GSM4712885	-4.17967	8.49433	B cell	7	-7.9508	9.16517	B cell	7
GSM4712885_CGGGTGTGTAGTTCCA-1	GSM4712885	-4.82105	-7.61957	CD16Mono	3	-3.83254	-7.49312	CD16Mono	2
GSM4712885_CGGGTGTGTGCCTTCT-1	GSM4712885	-3.56588	7.04681	B cell	7	-6.64923	7.9788	B cell	7
GSM4712885_CGGGTGTTCTTCGGAA-1	GSM4712885	-4.77472	13.2231	pDC	8	-3.8329	12.9446	pDC	14
GSM4712885_CGGTCAGCAATCAGCT-1	GSM4712885	7.60777	-3.15251	NK	9	4.09826	-1.53154	NKT	18
GSM4712885_CGGTCAGCATCTCCCA-1	GSM4712885	7.29037	-2.58107	NK	9	9.08915	-3.86628	NK	13
GSM4712885_CGGTCAGGTCAGGTAG-1	GSM4712885	-5.12512	-8.19026	CD16Mono	3	-4.11788	-7.55613	CD16Mono	2
GSM4712885_CGGTCAGGTTCCGCTT-1	GSM4712885	-4.2789	8.70691	B cell	7	-7.6503	9.29688	B cell	7
GSM4712885_CGGTCAGTCTCGAGTA-1	GSM4712885	-4.39468	8.54726	B cell	7	-7.83356	8.31912	B cell	7
GSM4712885_CGGTCAGTCTGAGGTT-1	GSM4712885	-5.08754	-7.78823	CD16Mono	3	-4.22735	-7.33994	CD14Mono	5
GSM4712885_CGTAAGTAGGGCTTCC-1	GSM4712885	7.99627	6.93661	CD4+ T	10	5.92121	8.35607	CD4+ T	9
GSM4712885_CGTAAGTCAATGAACA-1	GSM4712885	-3.99942	7.46424	B cell	7	-7.04799	8.08954	B cell	7
GSM4712885_CGTAAGTCACCGTGCA-1	GSM4712885	-4.25976	8.1204	B cell	7	-7.66561	8.74793	B cell	7
GSM4712885_CGTAAGTTCATTGAGC-1	GSM4712885	7.45057	5.65329	CD4+ T	0	6.27607	7.86618	CD4+ T	9
GSM4712885_CGTAATGAGGTACCTT-1	GSM4712885	-3.48432	13.0067	pDC	8	-3.10042	13.0124	pDC	12
GSM4712885_CGTAATGAGTGCAACG-1	GSM4712885	8.07264	7.01169	CD4+ T	10	6.05846	8.29005	CD4+ T	9
GSM4712885_CGTAATGGTCAACCTA-1	GSM4712885	-11.4551	-0.335266	CD14Mono	5	-10.5424	-0.908761	CD14Mono	5
GSM4712885_CGTCCATAGCCACTCG-1	GSM4712885	2.14652	-13.1514	Plasma	12	-0.953063	-1.01318	Plasma	11
GSM4712885_CGTCCATAGGCATCAG-1	GSM4712885	-6.74009	0.880995	DC	6	-8.10487	0.801375	DC	15
GSM4712885_CGTCCATCAATCTGCA-1	GSM4712885	-4.95501	-7.43433	CD16Mono	3	-3.92754	-7.17675	CD16Mono	2
GSM4712885_CGTGAATAGACTCCGC-1	GSM4712885	-4.57797	13.2313	pDC	8	-3.75316	12.8965	pDC	14
GSM4712885_CGTGAATAGATTAGTG-1	GSM4712885	8.43038	6.82972	CD4+ T	10	6.23922	8.51371	CD4+ T	9
GSM4712885_CGTGAATAGATTGTGA-1	GSM4712885	6.33353	5.89898	CD4+ T	10	5.27963	6.89823	CD4+ T	9
GSM4712885_CGTGAATAGCGTATGG-1	GSM4712885	7.78395	6.8877	CD4+ T	10	5.81108	8.05313	CD4+ T	9
GSM4712885_CGTGAATTCGTTCCTG-1	GSM4712885	-4.85404	-7.86968	CD16Mono	3	-3.86498	-7.53829	CD16Mono	2
GSM4712885_CGTGATAAGCCTCACG-1	GSM4712885	-3.43414	6.02543	B cell	7	-5.53266	7.73206	B cell	7
GSM4712885_CGTGATACACTGGCGT-1	GSM4712885	-4.72969	-8.50689	CD16Mono	3	-3.9067	-7.72272	CD16Mono	2
GSM4712885_CGTGATATCATTTCCA-1	GSM4712885	7.71805	6.75634	CD4+ T	10	5.61785	8.37263	CD4+ T	9
GSM4712885_CGTGCTTCAGTAACCT-1	GSM4712885	6.0201	-0.0102528	CD8+ T	4	6.10843	1.5297	CD8+ T	4
GSM4712885_CGTGCTTGTCATCACA-1	GSM4712885	-4.35215	13.5588	pDC	8	-3.56075	12.9794	pDC	14
GSM4712885_CGTGTCTAGAAGTGTT-1	GSM4712885	-4.90427	-2.80637	CD14Mono	5	-10.5383	-1.1165	CD14Mono	5
GSM4712885_CGTGTCTCACCAAATC-1	GSM4712885	6.68443	-2.53254	NK	9	8.57508	-2.88833	NK	13
GSM4712885_CGTGTCTTCCGTTGGG-1	GSM4712885	2.25918	3.08038	NKT	15	3.60177	-2.35162	NKT	18
GSM4712885_CGTTAGAAGAACTTCC-1	GSM4712885	-4.46503	13.225	pDC	8	-3.7053	12.8479	pDC	14
GSM4712885_CGTTAGAAGAGTGACC-1	GSM4712885	7.82032	-3.09345	NK	9	8.74389	-3.80426	NK	13
GSM4712885_CGTTCTGAGTAGGTTA-1	GSM4712885	-4.3691	8.55385	B cell	7	-7.66723	9.34283	B cell	7
GSM4712885_CGTTCTGAGTCTCGTA-1	GSM4712885	8.07785	6.78691	CD4+ T	10	6.19284	8.20469	CD4+ T	9
GSM4712885_CGTTCTGGTACATTGC-1	GSM4712885	8.26672	6.37822	CD4+ T	0	6.22406	8.3198	CD4+ T	9
GSM4712885_CGTTCTGGTAGCTAAA-1	GSM4712885	7.57365	6.95387	CD4+ T	10	6.06103	7.86963	CD4+ T	9
GSM4712885_CGTTCTGGTGCCCACA-1	GSM4712885	-7.21316	1.5745	DC	6	-7.70015	1.07824	DC	15
GSM4712885_CGTTCTGTCATGCATG-1	GSM4712885	9.40923	5.5132	CD4+ T	0	6.45024	7.64574	CD4+ T	0
GSM4712885_CGTTGGGAGGCATCGA-1	GSM4712885	-11.8522	-0.427508	CD14Mono	5	-10.8589	-1.73413	CD14Mono	5
GSM4712885_CGTTGGGCAGCGTATT-1	GSM4712885	-4.25022	8.42489	B cell	7	-7.61176	9.2879	B cell	7
GSM4712885_CGTTGGGGTCTACACA-1	GSM4712885	-11.9274	-0.413116	CD14Mono	5	-10.8496	-1.36468	CD14Mono	5
GSM4712885_CTAACCCAGTTCCGTA-1	GSM4712885	-5.02587	-2.99187	CD14Mono	2	-11.0949	-2.05919	CD14Mono	5
GSM4712885_CTAACCCTCTGAGTCA-1	GSM4712885	-4.30066	8.89787	B cell	7	-8.22295	9.05346	B cell	7
GSM4712885_CTAACTTCAGTTTCGA-1	GSM4712885	7.92314	-3.01636	NK	9	9.10952	-4.13356	NK	13
GSM4712885_CTAAGTGAGTGATGGC-1	GSM4712885	-7.47922	1.81994	DC	6	-7.98412	1.21686	DC	15
GSM4712885_CTAAGTGTCTTGGTCC-1	GSM4712885	-3.73141	7.91896	B cell	7	-7.32493	8.16303	B cell	7
GSM4712885_CTACAGAAGTCATGGG-1	GSM4712885	-4.40262	8.77586	B cell	7	-8.137	9.2384	B cell	7
GSM4712885_CTACAGATCTCATTTG-1	GSM4712885	7.57332	-1.88699	NK	9	8.6791	-2.70787	CD8+ T	17
GSM4712885_CTACATTCAACAGATA-1	GSM4712885	-7.79747	-3.59546	CD14Mono	2	-7.09212	-5.75196	CD14Mono	8
GSM4712885_CTACATTCACACAGAG-1	GSM4712885	7.49557	6.52262	CD4+ T	10	5.99274	8.04106	CD4+ T	9
GSM4712885_CTACATTCATGACACT-1	GSM4712885	6.50637	6.19861	CD4+ T	10	4.56556	6.50195	CD4+ T	0
GSM4712885_CTACATTGTAACTGCT-1	GSM4712885	7.93695	-3.08326	NK	9	9.05485	-4.53314	NK	13
GSM4712885_CTACATTTCTTCGTAT-1	GSM4712885	7.83917	6.49839	CD4+ T	10	5.77395	7.83267	CD4+ T	9
GSM4712885_CTACCCACAAGGTCAG-1	GSM4712885	4.02836	-13.6663	Plasma	12	0.524279	-2.72492	Plasma	11
GSM4712885_CTACCCAGTACCGGCT-1	GSM4712885	7.50406	-2.82939	NK	9	9.18659	-3.82764	NK	13
GSM4712885_CTACCCATCCTCTCGA-1	GSM4712885	7.7418	-3.31261	NK	9	8.65942	-3.94662	NK	13
GSM4712885_CTACCTGAGTAAGAGG-1	GSM4712885	-4.32335	13.2909	pDC	8	-3.52236	12.8555	pDC	14
GSM4712885_CTACCTGAGTGAACAT-1	GSM4712885	9.25352	3.44445	CD4+ T	0	7.7735	7.02735	CD4+ T	9
GSM4712885_CTACCTGCAGTAGTTC-1	GSM4712885	-10.3316	2.01985	DC	16	-9.47676	0.893152	DC	15
GSM4712885_CTACCTGGTAACCAGG-1	GSM4712885	-11.4206	-0.6255	CD14Mono	5	-10.5815	-1.39531	CD14Mono	5
GSM4712885_CTACCTGTCCTACGGG-1	GSM4712885	-4.05248	8.6118	B cell	7	-7.50153	9.00707	B cell	7
GSM4712885_CTACCTGTCGACGTCG-1	GSM4712885	8.02385	-2.92156	NK	9	8.83618	-4.1161	NK	13
GSM4712885_CTACGGGCAACCGCCA-1	GSM4712885	7.34691	7.05611	CD4+ T	10	5.74743	8.10517	CD4+ T	9
GSM4712885_CTACGGGCACGGTGCT-1	GSM4712885	-10.0453	1.96344	DC	16	-9.1932	1.02901	DC	15
GSM4712885_CTACGGGGTATCCCAA-1	GSM4712885	-11.6404	-0.392719	CD14Mono	5	-10.8089	-1.27107	CD14Mono	5
GSM4712885_CTACTATAGATCCCGC-1	GSM4712885	-4.53727	13.4913	pDC	8	-3.59417	12.9635	pDC	14
GSM4712885_CTACTATCAGGGATAC-1	GSM4712885	7.45831	-2.52943	NK	9	9.34503	-3.81414	NK	13
GSM4712885_CTACTATGTATACGGG-1	GSM4712885	-4.3221	8.93646	B cell	7	-7.85166	9.32842	B cell	7
GSM4712885_CTACTATGTATCTTCT-1	GSM4712885	2.02178	10.1079	HSC	13	-0.647688	9.17324	HSC	16
GSM4712885_CTACTATGTTATCTGG-1	GSM4712885	-12.3112	-0.201782	CD14Mono	5	-11.407	-1.53267	CD14Mono	5
GSM4712885_CTAGACAGTTACCTGA-1	GSM4712885	2.88893	-13.3466	Plasma	12	0.0865784	-1.45298	Plasma	11
GSM4712885_CTAGACATCTTCGCTG-1	GSM4712885	-7.82497	1.60934	DC	6	-8.06812	0.944453	DC	6
GSM4712885_CTATAGGAGAATTTGG-1	GSM4712885	-4.84564	13.3882	pDC	8	-3.89464	12.974	pDC	14
GSM4712885_CTATAGGAGCTCCCTT-1	GSM4712885	-3.80554	8.1339	B cell	7	-7.1429	7.911	B cell	7
GSM4712885_CTATAGGAGGTTCTTG-1	GSM4712885	-4.42956	-8.42256	CD16Mono	3	-3.74439	-8.07964	CD16Mono	2
GSM4712885_CTATAGGCATGCCGCA-1	GSM4712885	2.17864	-14.0729	Plasma	12	-0.880854	-0.624499	Plasma	11
GSM4712885_CTATAGGGTGTTGCCG-1	GSM4712885	-4.24028	8.08745	B cell	7	-7.65445	9.04602	B cell	7
GSM4712885_CTATCCGAGACCAACG-1	GSM4712885	4.06973	-13.214	Plasma	12	1.22591	-2.33056	Plasma	11
GSM4712885_CTATCCGAGTAATACG-1	GSM4712885	2.32244	3.53314	NKT	15	2.46252	-1.29603	NKT	18
GSM4712885_CTATCCGCAGAGTAAT-1	GSM4712885	-4.58463	8.75681	B cell	7	-8.09934	9.07616	B cell	7
GSM4712885_CTATCCGGTCTTCGAA-1	GSM4712885	-11.9844	0.600754	CD14Mono	5	-11.2307	-1.33118	CD14Mono	5
GSM4712885_CTATCCGTCTGCTTAT-1	GSM4712885	-4.3623	8.40167	B cell	7	-7.48692	8.83363	B cell	7
GSM4712885_CTATCTAAGACAGTCG-1	GSM4712885	4.27869	-13.6263	Plasma	12	1.16921	-2.6098	Plasma	11
GSM4712885_CTATCTACAGAATCGG-1	GSM4712885	8.02202	-3.40478	NK	9	8.89459	-4.37307	NK	13
GSM4712885_CTATCTAGTGAGATCG-1	GSM4712885	8.14653	6.99803	CD4+ T	10	5.84847	8.31215	CD4+ T	9
GSM4712885_CTATCTATCTAGTTCT-1	GSM4712885	8.24685	6.66183	CD4+ T	10	6.05052	8.20695	CD4+ T	9
GSM4712885_CTATCTATCTTAATCC-1	GSM4712885	7.3026	6.56038	CD4+ T	10	5.86157	7.92106	CD4+ T	9
GSM4712885_CTCAACCAGCTGGAGT-1	GSM4712885	4.10088	-5.76221	NK	9	9.14772	-5.53664	NK	1
GSM4712885_CTCAACCGTCGATGCC-1	GSM4712885	-4.26276	8.94041	B cell	7	-7.91483	9.22126	B cell	7
GSM4712885_CTCAAGAAGGGCGAGA-1	GSM4712885	7.44177	6.49249	CD4+ T	10	5.80089	8.03808	CD4+ T	9
GSM4712885_CTCAAGACAAAGGATT-1	GSM4712885	-8.62607	4.53463	DC2	17	-4.6066	4.52842	DC2	21
GSM4712885_CTCAAGACAAATCGTC-1	GSM4712885	-11.783	-0.113879	CD14Mono	5	-10.8721	-1.00409	CD14Mono	5
GSM4712885_CTCAAGATCCCGAATA-1	GSM4712885	-1.25748	1.31097	Platelet	11	-0.355731	2.75325	Platelet	10
GSM4712885_CTCAAGATCGAGTCCG-1	GSM4712885	8.08475	-1.05517	NK	9	8.90294	-5.16869	NK	13
GSM4712885_CTCAATTAGTATTGCC-1	GSM4712885	1.95394	-13.0752	Plasma	12	-0.919585	-1.73333	Plasma	11
GSM4712885_CTCAATTCAAGTGATA-1	GSM4712885	-3.67987	7.66459	B cell	7	-6.94364	8.79943	B cell	7
GSM4712885_CTCAATTGTGAATATG-1	GSM4712885	-4.65571	-8.49402	CD16Mono	3	-3.7888	-7.98506	CD16Mono	2
GSM4712885_CTCAATTTCCATCTAT-1	GSM4712885	7.73674	-2.64345	NK	9	8.17156	-3.35346	NK	13
GSM4712885_CTCACTGAGGTAATCA-1	GSM4712885	-3.5037	6.46587	B cell	7	-5.88558	7.76538	B cell	7
GSM4712885_CTCACTGAGGTTCCAT-1	GSM4712885	-3.73944	8.13157	B cell	7	-7.13961	8.50077	B cell	7
GSM4712885_CTCACTGGTCGAACGA-1	GSM4712885	7.63785	-2.25118	NK	9	9.45819	-4.03681	NK	13
GSM4712885_CTCAGAAAGCTTTCTT-1	GSM4712885	-11.7414	-0.53817	CD14Mono	5	-10.9693	-1.10653	CD14Mono	5
GSM4712885_CTCAGAAAGGTACTGG-1	GSM4712885	-3.77863	7.69756	B cell	7	-7.26954	8.3637	B cell	7
GSM4712885_CTCAGAACACGTAGTT-1	GSM4712885	-4.252	-9.28171	CD16Mono	3	-2.91693	-9.13632	CD16Mono	2
GSM4712885_CTCAGAAGTAGCCAGA-1	GSM4712885	7.68759	-2.51461	NK	9	7.96217	-4.16715	NK	1
GSM4712885_CTCAGGGAGTAAAGCT-1	GSM4712885	-3.45123	6.11175	B cell	7	-5.45445	7.73456	B cell	7
GSM4712885_CTCAGGGCAAATGGTA-1	GSM4712885	6.81962	-1.11132	NK	9	8.31939	-1.41303	CD8+ T	17
GSM4712885_CTCAGGGCACTTTATC-1	GSM4712885	8.22185	6.75708	CD4+ T	10	6.13935	8.39079	CD4+ T	9
GSM4712885_CTCAGGGGTCAACACT-1	GSM4712885	-4.26426	8.2706	B cell	7	-7.76974	8.64443	B cell	7
GSM4712885_CTCAGGGGTCACAGAG-1	GSM4712885	-12.0991	-0.477811	CD14Mono	5	-11.272	-1.67553	CD14Mono	5
GSM4712885_CTCAGTCAGAGTTCGG-1	GSM4712885	4.14586	-13.4688	Plasma	12	0.669309	-2.89336	Plasma	11
GSM4712885_CTCAGTCAGGCGATAC-1	GSM4712885	1.91103	-14.7545	Plasma	12	-0.661162	-0.192604	Plasma	11
GSM4712885_CTCAGTCAGTAAGAGG-1	GSM4712885	7.48453	6.68824	CD4+ T	10	5.63317	7.79417	CD4+ T	9
GSM4712885_CTCAGTCGTGGAACAC-1	GSM4712885	-4.83469	-8.03428	CD16Mono	3	-4.0756	-7.67243	CD16Mono	2
GSM4712885_CTCAGTCGTTGCATGT-1	GSM4712885	2.01459	-14.7757	Plasma	12	-0.805493	-0.12384	Plasma	11
GSM4712885_CTCAGTCTCATTCGTT-1	GSM4712885	8.00207	7.02581	CD4+ T	10	5.79866	8.42565	CD4+ T	9
GSM4712885_CTCAGTCTCGTCGCTT-1	GSM4712885	-4.29654	8.34787	B cell	7	-7.76482	8.66409	B cell	7
GSM4712885_CTCATCGAGTGCGTCC-1	GSM4712885	8.62126	6.18281	CD4+ T	10	6.09337	8.34603	CD4+ T	9
GSM4712885_CTCATCGCACAGAGAC-1	GSM4712885	7.91303	-3.2514	NK	9	8.86298	-4.41693	NK	13
GSM4712885_CTCATCGCAGCTAACT-1	GSM4712885	-3.45265	7.52068	B cell	7	-7.12904	8.23722	B cell	7
GSM4712885_CTCATCGTCTGTCTCG-1	GSM4712885	-4.32939	8.83436	B cell	7	-8.0365	9.00676	B cell	7
GSM4712885_CTCATGCCATCCTCAC-1	GSM4712885	-5.01344	-7.89071	CD16Mono	3	-4.21037	-7.35717	CD16Mono	2
GSM4712885_CTCATTAAGAGAGTTT-1	GSM4712885	-11.8332	-0.56786	CD14Mono	5	-11.0302	-1.65038	CD14Mono	5
GSM4712885_CTCATTACACCTCAGG-1	GSM4712885	7.49794	-2.79802	NK	9	9.06663	-4.02001	NK	13
GSM4712885_CTCATTACACTTGAGT-1	GSM4712885	2.04474	-13.4405	Plasma	12	-0.796756	-0.750966	Plasma	11
GSM4712885_CTCATTAGTAGCTTGT-1	GSM4712885	-10.1304	2.23218	DC	16	-9.12674	1.07843	DC	15
GSM4712885_CTCATTAGTTGTTGAC-1	GSM4712885	-11.399	-0.658371	CD14Mono	5	-10.4635	-1.1704	CD14Mono	5
GSM4712885_CTCATTATCGGCAGTC-1	GSM4712885	2.21803	-14.3076	Plasma	12	-0.839111	-0.294082	Plasma	11
GSM4712885_CTCCAACAGATTAGCA-1	GSM4712885	7.39103	-1.61848	NK	9	8.52669	-2.20948	CD8+ T	17
GSM4712885_CTCCAACGTAGTACGG-1	GSM4712885	-4.4521	8.35329	B cell	7	-7.79013	9.14719	B cell	7
GSM4712885_CTCCACAAGAAGGGAT-1	GSM4712885	7.83941	-3.61984	NK	9	8.79372	-4.16725	NK	13
GSM4712885_CTCCACAAGGCAGTCA-1	GSM4712885	3.54654	-13.1585	Plasma	12	0.703586	-2.14722	Plasma	11
GSM4712885_CTCCACAGTACTGACT-1	GSM4712885	-6.78065	0.984557	DC	6	-8.11993	0.704545	DC	15
GSM4712885_CTCCATGAGATGGCGT-1	GSM4712885	6.70083	-5.66965	NK	1	6.47973	-6.90114	NK	1
GSM4712885_CTCCATGAGGGAGGAC-1	GSM4712885	-11.5181	-0.478426	CD14Mono	5	-10.5955	-1.38799	CD14Mono	5
GSM4712885_CTCCATGCAGACTGCC-1	GSM4712885	8.11891	-0.999722	NK	9	8.76825	-5.80098	NK	1
GSM4712885_CTCCATGGTAACATAG-1	GSM4712885	8.0711	-2.91359	NK	9	9.01174	-3.88206	NK	13
GSM4712885_CTCCATGGTGAGTTGG-1	GSM4712885	7.44067	6.61323	CD4+ T	10	5.67791	7.84029	CD4+ T	9
GSM4712885_CTCCATGGTGCAACAG-1	GSM4712885	-11.9195	-0.204496	CD14Mono	5	-11.031	-1.07554	CD14Mono	5
GSM4712885_CTCCATGTCGGTAGAG-1	GSM4712885	-4.31587	8.03342	B cell	7	-7.5527	9.22649	B cell	7
GSM4712885_CTCCCAAAGTGGATTA-1	GSM4712885	4.05509	-13.5398	Plasma	12	1.02069	-2.49643	Plasma	11
GSM4712885_CTCCCAACATGATGCT-1	GSM4712885	-4.26592	8.65165	B cell	7	-7.65257	9.22048	B cell	7
GSM4712885_CTCCCTCCACCTAAAC-1	GSM4712885	7.47453	-2.69509	NK	9	8.65933	-4.97118	NK	13
GSM4712885_CTCCCTCCACCTCTGT-1	GSM4712885	3.26779	-13.2741	Plasma	12	0.64806	-1.85525	Plasma	11
GSM4712885_CTCCCTCCATGCGGTC-1	GSM4712885	3.18388	-13.2641	Plasma	12	0.101109	-1.96311	Plasma	11
GSM4712885_CTCCCTCGTGCACGCT-1	GSM4712885	-4.46566	8.57062	B cell	7	-7.39967	9.02526	B cell	7
GSM4712885_CTCCCTCTCCTCACTG-1	GSM4712885	-12.0519	-0.442186	CD14Mono	5	-11.0913	-1.77102	CD14Mono	5
GSM4712885_CTCCGATCACATTACG-1	GSM4712885	7.27154	6.66416	CD4+ T	10	5.74978	7.94256	CD4+ T	9
GSM4712885_CTCCGATCACGAAGAC-1	GSM4712885	7.62611	-2.9068	NK	9	8.59475	-3.55911	NK	13
GSM4712885_CTCCGATCAGCGTTTA-1	GSM4712885	-3.6291	7.82875	B cell	7	-7.00991	8.35032	B cell	7
GSM4712885_CTCCGATGTGAGTCAG-1	GSM4712885	-4.40814	8.36325	B cell	7	-7.70699	9.38869	B cell	7
GSM4712885_CTCCTCCCATCGCTCT-1	GSM4712885	7.17821	-1.45439	NK	9	8.56867	-1.39312	CD8+ T	17
GSM4712885_CTCCTCCGTATGTGTC-1	GSM4712885	-4.27667	8.75878	B cell	7	-7.52733	9.14223	B cell	7
GSM4712885_CTCCTCCTCAGTGTCA-1	GSM4712885	-4.27725	8.36983	B cell	7	-8.05033	8.49605	B cell	7
GSM4712885_CTCCTCCTCCGTCCTA-1	GSM4712885	7.78825	-2.92555	NK	9	8.96127	-4.30565	NK	13
GSM4712885_CTCCTTTAGGAGAGTA-1	GSM4712885	-3.74926	7.79683	B cell	7	-7.02605	8.01535	B cell	7
GSM4712885_CTCCTTTCATCCTAAG-1	GSM4712885	-3.82157	8.52895	B cell	7	-7.70624	8.84866	B cell	7
GSM4712885_CTCCTTTGTGAACTAA-1	GSM4712885	-12.0222	-0.435286	CD14Mono	5	-11.0084	-1.39308	CD14Mono	5
GSM4712885_CTCCTTTGTTGATCGT-1	GSM4712885	-11.7301	-0.15419	CD14Mono	5	-10.88	-1.30129	CD14Mono	5
GSM4712885_CTCGAGGAGGTGCTTT-1	GSM4712885	-4.61705	-8.59475	CD16Mono	3	-2.93442	-8.23315	CD16Mono	2
GSM4712885_CTCGAGGCATGCCGGT-1	GSM4712885	-4.56359	-3.26226	CD14Mono	2	-10.1351	-2.16736	CD14Mono	8
GSM4712885_CTCGAGGGTCGTCAGC-1	GSM4712885	-3.42073	6.82556	B cell	7	-6.74202	8.08328	B cell	7
GSM4712885_CTCGAGGTCCCATACC-1	GSM4712885	8.13069	7.11133	CD4+ T	10	5.92646	8.45095	CD4+ T	9
GSM4712885_CTCGAGGTCCTCTAGC-1	GSM4712885	7.4887	-2.97647	NK	9	8.74575	-3.89011	NK	13
GSM4712885_CTCTCAGAGAGGTATT-1	GSM4712885	-4.06629	8.04448	B cell	7	-7.71435	9.2952	B cell	7
GSM4712885_CTCTCAGAGGGACCAT-1	GSM4712885	7.89015	-1.97007	NK	9	8.80951	-4.53231	NK	13
GSM4712885_CTCTCAGCATCTAACG-1	GSM4712885	1.70284	-12.2179	Plasma	12	-1.23755	-1.08273	Plasma	11
GSM4712885_CTCTCGACAATCTGCA-1	GSM4712885	-11.8895	-0.46757	CD14Mono	5	-11.0826	-1.57462	CD14Mono	5
GSM4712885_CTCTCGACAGAGCCCT-1	GSM4712885	-4.30001	13.2085	pDC	8	-3.56995	12.9065	pDC	14
GSM4712885_CTCTCGATCACATCAG-1	GSM4712885	7.64443	-2.39096	NK	9	9.14892	-3.80939	NK	13
GSM4712885_CTCTCGATCAGCTCTC-1	GSM4712885	-12.1681	-0.346394	CD14Mono	5	-10.9653	-0.904119	CD14Mono	5
GSM4712885_CTCTCGATCCGTGGCA-1	GSM4712885	-4.23986	8.39558	B cell	7	-7.95132	8.90016	B cell	7
GSM4712885_CTCTGGTAGAGTCCGA-1	GSM4712885	1.85729	3.92813	NKT	15	2.89437	-1.52381	NKT	18
GSM4712885_CTCTGGTAGCGCCCAT-1	GSM4712885	-4.42906	8.65185	B cell	7	-7.79489	8.87628	B cell	7
GSM4712885_CTCTGGTAGCTAGATA-1	GSM4712885	7.68368	-2.91629	NK	9	7.86487	-4.40851	NK	1
GSM4712885_CTCTGGTCAAACGGCA-1	GSM4712885	-11.5404	-0.46924	CD14Mono	5	-10.5002	-1.00346	CD14Mono	5
GSM4712885_CTCTGGTGTAGCTCGC-1	GSM4712885	-12.0441	-0.477888	CD14Mono	5	-11.196	-1.78219	CD14Mono	5
GSM4712885_CTCTGGTGTGTCCCTT-1	GSM4712885	8.17716	-3.13232	NK	9	9.02545	-4.40702	NK	13
GSM4712885_CTCTGGTTCCTGGGTG-1	GSM4712885	-3.71733	7.83963	B cell	7	-7.09814	8.27402	B cell	7
GSM4712885_CTGAATGGTCGACTTA-1	GSM4712885	-7.18189	1.3836	DC	6	-7.959	0.987843	DC	15
GSM4712885_CTGAATGGTTAGGAGC-1	GSM4712885	-0.623517	2.00592	Platelet	11	-0.817914	4.02963	Platelet	10
GSM4712885_CTGAATGTCATCACAG-1	GSM4712885	-12.4604	-0.306229	CD14Mono	5	-11.2929	-1.86883	CD14Mono	5
GSM4712885_CTGAATGTCCTACGAA-1	GSM4712885	1.7673	-13.5238	Plasma	12	-1.13994	-0.701762	Plasma	11
GSM4712885_CTGAGCGAGGTACAAT-1	GSM4712885	7.36811	-2.71233	NK	9	8.77991	-4.70393	NK	13
GSM4712885_CTGAGCGCAATGAACA-1	GSM4712885	8.88488	6.34422	CD4+ T	0	6.1947	8.39657	CD4+ T	9
GSM4712885_CTGAGCGCAGCAGAAC-1	GSM4712885	8.23827	6.97943	CD4+ T	10	6.18469	8.12652	CD4+ T	9
GSM4712885_CTGAGCGTCTCGACGG-1	GSM4712885	-4.79669	-2.95332	CD14Mono	2	-10.7198	-2.12091	CD14Mono	5
GSM4712885_CTGAGGCAGCAACCAG-1	GSM4712885	-12.9644	-0.301408	CD14Mono	5	-11.4323	-1.65289	CD14Mono	5
GSM4712885_CTGAGGCAGCTAGTTC-1	GSM4712885	-12.1984	-0.5286	CD14Mono	5	-11.178	-1.63247	CD14Mono	5
GSM4712885_CTGAGGCCATCGATCA-1	GSM4712885	6.93184	-3.39983	NK	1	7.89414	-3.97492	NK	13
GSM4712885_CTGAGGCGTACGATGG-1	GSM4712885	-4.95166	-3.08422	CD14Mono	2	-5.75113	-4.83375	CD14Mono	5
GSM4712885_CTGAGGCGTCCGATCG-1	GSM4712885	-3.60426	7.78319	B cell	7	-7.00004	8.45298	B cell	7
GSM4712885_CTGATCCAGATAGCAT-1	GSM4712885	1.70359	-12.1814	Plasma	12	-0.953664	-1.93025	Plasma	11
GSM4712885_CTGATCCAGCTCCGAC-1	GSM4712885	7.10956	-1.08223	NK	9	8.31315	-1.73373	CD8+ T	17
GSM4712885_CTGATCCCAAGCCCAC-1	GSM4712885	-11.7065	-0.587674	CD14Mono	5	-10.8796	-1.31897	CD14Mono	5
GSM4712885_CTGATCCCAGAGCCCT-1	GSM4712885	7.594	-2.59431	NK	9	9.23084	-4.03206	NK	13
GSM4712885_CTGATCCCAGTTCTAG-1	GSM4712885	7.23388	6.71787	CD4+ T	10	5.57313	7.44301	CD4+ T	9
GSM4712885_CTGATCCGTCGAGATG-1	GSM4712885	8.00285	6.93391	CD4+ T	10	6.00935	8.31253	CD4+ T	9
GSM4712885_CTGATCCGTCGTTTCC-1	GSM4712885	2.84627	-13.1655	Plasma	12	0.0833994	-1.67802	Plasma	11
GSM4712885_CTGATCCGTGTCCGTG-1	GSM4712885	-3.95093	12.8876	pDC	8	-3.44822	12.5648	DC	15
GSM4712885_CTGCAGGAGCAATAAC-1	GSM4712885	7.67804	-2.97555	NK	9	8.80386	-4.15023	NK	13
GSM4712885_CTGCAGGCAATAAGGT-1	GSM4712885	6.9814	-2.17322	NK	9	8.26325	-1.24074	CD8+ T	17
GSM4712885_CTGCATCCAGAGGCAT-1	GSM4712885	1.76074	3.95356	NKT	15	2.9291	-1.56028	NKT	18
GSM4712885_CTGCATCTCACTGGGC-1	GSM4712885	7.18589	-1.50542	NK	9	8.5486	-1.80257	CD8+ T	17
GSM4712885_CTGCATCTCCACAGCG-1	GSM4712885	2.01631	10.0342	HSC	13	-1.11222	8.4353	HSC	16
GSM4712885_CTGCATCTCTCTAGGA-1	GSM4712885	-4.54687	8.20868	B cell	7	-7.96959	9.15211	B cell	7
GSM4712885_CTGCCATCAGAGATGC-1	GSM4712885	-3.66346	7.17054	B cell	7	-7.03346	8.67278	B cell	7
GSM4712885_CTGCCATGTCCACTTC-1	GSM4712885	3.73493	-13.1255	Plasma	12	0.818972	-2.09023	Plasma	11
GSM4712885_CTGCCATTCCCTATTA-1	GSM4712885	-11.8409	-0.231799	CD14Mono	5	-10.9272	-1.20835	CD14Mono	5
GSM4712885_CTGCCATTCGGCGATC-1	GSM4712885	7.0275	-1.36722	NK	9	8.43366	-1.79884	CD8+ T	17
GSM4712885_CTGCCTAAGGCACTAG-1	GSM4712885	8.4686	-3.20585	NK	9	8.97818	-3.92642	NK	13
GSM4712885_CTGCCTACACAACCGC-1	GSM4712885	8.16973	-3.06442	NK	9	8.73816	-3.75604	NK	13
GSM4712885_CTGCCTACACGATTCA-1	GSM4712885	2.57119	-13.1748	Plasma	12	-0.321392	-1.82924	Plasma	11
GSM4712885_CTGCCTACATGGAAGC-1	GSM4712885	7.31337	-1.13362	NK	9	8.57628	-1.44446	CD8+ T	17
GSM4712885_CTGCCTAGTCCTATAG-1	GSM4712885	4.10665	-13.5602	Plasma	12	1.09081	-2.2813	Plasma	11
GSM4712885_CTGCCTATCCCAACTC-1	GSM4712885	-4.05021	8.69159	B cell	7	-7.89069	9.15333	B cell	7
GSM4712885_CTGCCTATCGGACAAG-1	GSM4712885	7.84945	-2.74713	NK	9	9.06103	-3.99946	NK	13
GSM4712885_CTGCGAGTCACCATGA-1	GSM4712885	8.13971	7.06276	CD4+ T	10	6.0751	8.43023	CD4+ T	9
GSM4712885_CTGCTCATCAGCCTTC-1	GSM4712885	-12.5486	-0.199697	CD14Mono	5	-11.4099	-1.50758	CD14Mono	5
GSM4712885_CTGCTCATCCGAGCTG-1	GSM4712885	7.66507	7.50714	CD4+ T	10	5.43523	8.42514	CD4+ T	9
GSM4712885_CTGGACGAGCATATGA-1	GSM4712885	-12.0567	-0.440696	CD14Mono	5	-10.8589	-1.56562	CD14Mono	5
GSM4712885_CTGGACGCAAGCTGTT-1	GSM4712885	7.53567	6.7839	CD4+ T	10	6.08011	8.33004	CD4+ T	9
GSM4712885_CTGGACGGTACTAACC-1	GSM4712885	2.25933	10.1989	HSC	13	-0.601826	9.29496	HSC	16
GSM4712885_CTGGACGGTCAAGCGA-1	GSM4712885	2.28273	10.1834	HSC	13	-0.585159	9.1995	HSC	16
GSM4712885_CTGGACGGTCCAAAGG-1	GSM4712885	-7.13696	1.7663	DC	6	-7.67067	1.08817	DC	15
GSM4712885_CTGGACGGTGCTCCGA-1	GSM4712885	7.10753	-2.54278	NK	9	8.95736	-4.91701	NK	13
GSM4712885_CTGGACGGTTACGCCG-1	GSM4712885	7.41528	-2.48982	NK	9	9.361	-4.40904	NK	13
GSM4712885_CTGGCAGAGTACCGGA-1	GSM4712885	-5.14208	-3.17013	CD14Mono	2	-11.3291	-2.03927	CD14Mono	5
GSM4712885_CTGGCAGCAGTGCGCT-1	GSM4712885	3.17886	-13.9379	Plasma	12	0.197906	-2.02975	Plasma	11
GSM4712885_CTGGTCTGTAGGGTAC-1	GSM4712885	-4.24774	8.07273	B cell	7	-7.59227	9.26896	B cell	7
GSM4712885_CTGGTCTGTCATTCCC-1	GSM4712885	-4.36731	13.2389	pDC	8	-3.58548	13.036	pDC	14
GSM4712885_CTGTACCAGACCTTTG-1	GSM4712885	2.13122	-13.1201	Plasma	12	-0.871619	-1.09309	Plasma	11
GSM4712885_CTGTACCAGAGAGCAA-1	GSM4712885	1.73015	-12.0953	Plasma	12	-1.22862	-1.5511	Plasma	11
GSM4712885_CTGTACCTCATGGGAG-1	GSM4712885	1.65065	-14.1249	Plasma	12	-1.15452	-0.558747	Plasma	11
GSM4712885_CTGTAGAAGCCTCATA-1	GSM4712885	-7.15546	1.30568	DC	6	-7.63765	0.813222	DC	15
GSM4712885_CTGTAGAAGGAAGAAC-1	GSM4712885	7.82885	6.72115	CD4+ T	10	5.85726	8.09253	CD4+ T	9
GSM4712885_CTGTAGACAAAGCAAT-1	GSM4712885	8.26165	-3.10637	NK	9	8.8446	-4.41518	NK	13
GSM4712885_CTGTAGAGTGGCGCTT-1	GSM4712885	7.93511	-3.28158	NK	9	9.03432	-4.59762	NK	13
GSM4712885_CTGTCGTTCTTACCGC-1	GSM4712885	-6.68298	0.913674	DC	6	-7.94758	0.826843	DC	15
GSM4712885_CTGTGAAGTCGATTTG-1	GSM4712885	3.62079	-13.2247	Plasma	12	0.823411	-2.00503	Plasma	11
GSM4712885_CTGTGAATCTGATTCT-1	GSM4712885	9.63825	5.7035	CD4+ T	10	8.95273	6.97949	CD4+ T	0
GSM4712885_CTGTGAATCTGGTGGC-1	GSM4712885	-7.53435	1.91506	DC	6	-7.90615	1.16293	DC	15
GSM4712885_CTGTGGGGTCTACAAC-1	GSM4712885	-4.17473	7.91838	B cell	7	-7.44672	9.11042	B cell	7
GSM4712885_CTGTGGGTCACCATAG-1	GSM4712885	-11.5595	-0.447772	CD14Mono	5	-10.7015	-1.48935	CD14Mono	5
GSM4712885_CTTACCGAGTACGTCT-1	GSM4712885	4.04529	-13.4448	Plasma	12	0.819814	-2.87445	Plasma	11
GSM4712885_CTTACCGAGTTATGGA-1	GSM4712885	-6.79223	0.82234	DC	6	-8.10949	0.678883	DC	15
GSM4712885_CTTAGGACAAAGGGTC-1	GSM4712885	8.19334	-3.35685	NK	9	9.2887	-3.90963	NK	13
GSM4712885_CTTAGGACACAGTATC-1	GSM4712885	-4.98508	-7.53492	CD16Mono	3	-3.66439	-7.44079	CD16Mono	2
GSM4712885_CTTAGGACACCGTCGA-1	GSM4712885	-12.1815	-0.525572	CD14Mono	5	-11.0277	-1.9137	CD14Mono	5
GSM4712885_CTTAGGACATGTGGCC-1	GSM4712885	7.58237	-3.2448	NK	9	8.2343	-3.91904	NK	13
GSM4712885_CTTAGGAGTAACATCC-1	GSM4712885	8.14982	-3.28429	NK	9	9.07015	-3.92413	NK	13
GSM4712885_CTTAGGATCCCGAACG-1	GSM4712885	-4.39566	8.44913	B cell	7	-8.22335	9.10078	B cell	7
GSM4712885_CTTAGGATCCCTATTA-1	GSM4712885	-3.73926	7.02143	B cell	7	-6.76147	7.89075	B cell	7
GSM4712885_CTTCAATAGTATAGAC-1	GSM4712885	-4.31759	8.91487	B cell	7	-7.97136	9.16411	B cell	7
GSM4712885_CTTCAATCAGTCGCTG-1	GSM4712885	7.21292	6.50921	CD4+ T	10	5.72039	7.7601	CD4+ T	9
GSM4712885_CTTCAATGTGTCATTG-1	GSM4712885	-5.13097	-3.14974	CD14Mono	2	-11.3133	-1.84516	CD14Mono	5
GSM4712885_CTTCCGAGTCCAGAAG-1	GSM4712885	-4.33888	8.36602	B cell	7	-7.92979	8.87915	B cell	7
GSM4712885_CTTCCGAGTTCCGTTC-1	GSM4712885	6.92479	6.39778	CD4+ T	10	5.1993	6.95434	CD4+ T	9
GSM4712885_CTTCCTTAGGTCTTTG-1	GSM4712885	3.84857	-13.4853	Plasma	12	0.419026	-2.35989	Plasma	11
GSM4712885_CTTCCTTCACGCGCAT-1	GSM4712885	7.85988	-2.5149	NK	9	9.20421	-4.29654	NK	13
GSM4712885_CTTCCTTGTACTCAAC-1	GSM4712885	1.84893	-14.0557	Plasma	12	-0.808116	-1.28656	Plasma	11
GSM4712885_CTTCCTTGTTGGCTAT-1	GSM4712885	-4.94839	-2.79344	CD14Mono	2	-10.9559	-1.6065	CD14Mono	5
GSM4712885_CTTCGGTCAGGTCAGA-1	GSM4712885	-4.51254	7.71483	B cell	7	-7.12982	8.43552	B cell	7
GSM4712885_CTTCGGTCAGTTAAAG-1	GSM4712885	7.05719	6.4553	CD4+ T	10	5.41629	7.29455	CD4+ T	9
GSM4712885_CTTCTAAGTGTTTACG-1	GSM4712885	-12.1112	0.449398	CD14Mono	5	-11.4235	-1.40624	CD14Mono	5
GSM4712885_CTTCTAATCTAGGAAA-1	GSM4712885	-4.08048	8.49166	B cell	7	-8.29789	8.89886	B cell	7
GSM4712885_CTTCTCTAGGGCGAAG-1	GSM4712885	7.9918	6.89482	CD4+ T	10	5.98402	8.12939	CD4+ T	9
GSM4712885_CTTCTCTAGGGTGAGG-1	GSM4712885	2.18872	10.3942	HSC	13	-0.614292	9.40718	HSC	16
GSM4712885_CTTCTCTAGTGGCAGT-1	GSM4712885	-7.31314	1.66673	DC	6	-7.7421	1.02581	DC	15
GSM4712885_CTTCTCTTCAACCTCC-1	GSM4712885	-4.34429	8.98234	B cell	7	-8.08157	8.94081	B cell	7
GSM4712885_CTTCTCTTCGCTCTAC-1	GSM4712885	-6.74305	0.78507	DC	6	-7.80678	0.494054	DC	15
GSM4712885_CTTGAGACACAGTCCG-1	GSM4712885	-4.43265	8.8452	B cell	7	-7.77971	9.25799	B cell	7
GSM4712885_CTTGAGACACTTCATT-1	GSM4712885	7.59374	-2.86856	NK	9	8.48201	-4.2361	NK	13
GSM4712885_CTTGAGACATGTTCAG-1	GSM4712885	8.15739	6.98245	CD4+ T	10	6.02182	8.31341	CD4+ T	9
GSM4712885_CTTGAGAGTCTCGGGT-1	GSM4712885	-4.97583	13.6135	pDC	8	-3.82989	13.0158	pDC	14
GSM4712885_CTTGATTAGACTCAAA-1	GSM4712885	7.13612	-2.36552	NK	9	8.68126	-2.2571	CD8+ T	17
GSM4712885_CTTGATTCATAATGCC-1	GSM4712885	-7.33087	1.77631	DC	6	-7.79951	1.1027	DC	15
GSM4712885_CTTGATTGTCACCACG-1	GSM4712885	-4.37939	8.25264	B cell	7	-7.85362	8.81591	B cell	7
GSM4712885_CTTTCAAAGGGAGTGG-1	GSM4712885	-4.50418	8.09655	B cell	7	-7.92054	9.20801	B cell	7
GSM4712885_CTTTCAAAGTATGGAT-1	GSM4712885	2.37187	3.65904	NKT	15	3.20324	-1.86561	NKT	18
GSM4712885_CTTTCAAAGTTTGCTG-1	GSM4712885	-4.33773	8.47401	B cell	7	-7.78623	8.95553	B cell	7
GSM4712885_CTTTCAATCTTCGACC-1	GSM4712885	-4.49005	8.61397	B cell	7	-7.48217	9.13058	B cell	7
GSM4712885_CTTTCGGAGACTGGGT-1	GSM4712885	-7.10104	1.415	DC	6	-7.82729	0.984245	DC	15
GSM4712885_CTTTCGGAGCTCGAAG-1	GSM4712885	-4.50548	13.1133	pDC	8	-3.77753	12.7842	DC	15
GSM4712885_CTTTCGGCAGTCAGAG-1	GSM4712885	7.87778	-3.65796	NK	9	8.94329	-4.31715	NK	13
GSM4712885_CTTTCGGTCGGTCTGG-1	GSM4712885	7.36104	6.69343	CD4+ T	10	5.53913	7.5422	CD4+ T	9
GSM4712885_CTTTCGGTCTTCGTGC-1	GSM4712885	1.8069	-14.1664	Plasma	12	-0.671228	-0.676157	Plasma	11
GSM4712885_GAAACCTTCGAGTGAG-1	GSM4712885	8.13102	-3.06243	NK	9	9.14369	-4.37458	NK	13
GSM4712885_GAAATGAAGACGTCCC-1	GSM4712885	7.28952	-2.80685	NK	9	8.71745	-4.27605	NK	13
GSM4712885_GAAATGAAGCAACAAT-1	GSM4712885	-3.58846	7.37278	B cell	7	-7.29168	8.37881	B cell	7
GSM4712885_GAAATGACATGCCATA-1	GSM4712885	2.1598	-13.0695	Plasma	12	-0.752022	-1.80552	Plasma	11
GSM4712885_GAAATGATCTAAACGC-1	GSM4712885	6.67817	6.44932	CD4+ T	10	5.03923	6.7539	CD4+ T	9
GSM4712885_GAACACTAGAGCCATG-1	GSM4712885	-4.46403	8.21643	B cell	7	-7.4798	9.01642	B cell	7
GSM4712885_GAACACTGTGACAGGT-1	GSM4712885	-3.87578	7.9469	B cell	7	-6.94181	8.56999	B cell	7
GSM4712885_GAACACTGTTACGCCG-1	GSM4712885	8.46371	-3.40382	NK	9	8.68079	-4.27026	NK	13
GSM4712885_GAACACTTCTGGCCGA-1	GSM4712885	2.27416	-13.8943	Plasma	12	-0.293559	-0.769783	Plasma	11
GSM4712885_GAACGTTCACTCCTTG-1	GSM4712885	-3.4243	6.04397	B cell	7	-5.55541	7.7691	B cell	7
GSM4712885_GAACGTTTCTACCTTA-1	GSM4712885	7.92694	-3.12591	NK	9	8.96317	-4.0694	NK	13
GSM4712885_GAACTGTAGCACCTGC-1	GSM4712885	-4.72652	-7.91771	CD16Mono	3	-3.74095	-7.65091	CD16Mono	2
GSM4712885_GAAGAATTCCAACCGG-1	GSM4712885	7.9491	-2.69122	NK	9	9.32333	-3.96543	NK	13
GSM4712885_GAAGCCCCACATACGT-1	GSM4712885	7.47004	-3.50037	NK	9	8.88125	-4.19188	NK	13
GSM4712885_GAAGCCCCACCCTTGT-1	GSM4712885	7.23224	-1.47111	NK	9	8.15417	-1.84632	CD8+ T	17
GSM4712885_GAAGCCCGTTTCAGAC-1	GSM4712885	8.28571	7.00859	CD4+ T	10	6.56663	8.15385	CD4+ T	0
GSM4712885_GAAGCCCTCTCCGCAT-1	GSM4712885	10.1653	4.62877	CD4+ T	0	9.14461	6.70585	CD4+ T	0
GSM4712885_GAAGCCCTCTGTAAGC-1	GSM4712885	-4.6956	-3.57894	CD14Mono	2	-5.68307	-4.7711	CD14Mono	5
GSM4712885_GAAGCGAAGAGAGCGG-1	GSM4712885	7.78328	-3.16432	NK	9	8.54554	-4.09756	NK	13
GSM4712885_GAAGCGACAATCGCAT-1	GSM4712885	6.42958	6.07139	CD4+ T	10	4.43803	6.02665	CD4+ T	0
GSM4712885_GAAGCGACAGCTGGTC-1	GSM4712885	-3.9208	8.06699	B cell	7	-7.54197	9.18626	B cell	7
GSM4712885_GAAGCGAGTGTGTGTT-1	GSM4712885	-7.28115	1.50784	DC	6	-7.87851	1.01313	DC	15
GSM4712885_GAAGGACAGTCTCGTA-1	GSM4712885	-11.9341	-0.4986	CD14Mono	5	-10.7473	-1.23198	CD14Mono	5
GSM4712885_GAAGGACCAGTTCCAA-1	GSM4712885	-7.27802	1.28395	DC	6	-8.06125	0.697026	DC	15
GSM4712885_GAAGGACCATCATTGG-1	GSM4712885	-3.4453	7.51548	B cell	7	-6.83155	8.49856	B cell	7
GSM4712885_GAAGGACTCCTACTGC-1	GSM4712885	7.15836	-2.61487	NK	9	8.92498	-3.79547	NK	13
GSM4712885_GAAGGGTAGTGTACCT-1	GSM4712885	-4.23148	9.08776	B cell	7	-8.1056	8.84205	B cell	7
GSM4712885_GAAGGGTCACGGTAGA-1	GSM4712885	7.24407	-0.141074	CD8+ T	4	8.90026	-1.36778	CD8+ T	17
GSM4712885_GAAGGGTCAGTCCGTG-1	GSM4712885	3.1382	-13.2358	Plasma	12	0.499016	-1.71124	Plasma	11
GSM4712885_GAAGGGTCATGGAACG-1	GSM4712885	7.76558	-3.22274	NK	9	8.16452	-4.07293	NK	13
GSM4712885_GAAGTAAGTACAACGG-1	GSM4712885	1.47449	4.19404	NKT	15	3.3252	-1.10992	NKT	18
GSM4712885_GAAGTAAGTTTGTTGG-1	GSM4712885	7.74487	-2.89654	NK	9	8.96704	-3.76009	NK	13
GSM4712885_GAATAGACAGAGGGTT-1	GSM4712885	6.88905	7.55048	CD4+ T	10	4.26694	8.144	CD4+ T	9
GSM4712885_GAATAGACAGTCCGTG-1	GSM4712885	7.21441	6.323	CD4+ T	10	5.36653	6.9704	CD4+ T	9
GSM4712885_GAATAGAGTAGGTTTC-1	GSM4712885	7.73906	6.70927	CD4+ T	10	5.80312	7.98098	CD4+ T	9
GSM4712885_GAATAGATCCTCGCAT-1	GSM4712885	7.96682	7.06361	CD4+ T	10	5.80634	8.20118	CD4+ T	9
GSM4712885_GAATAGATCTGGTCAA-1	GSM4712885	2.22878	10.2604	HSC	13	-0.583624	9.6082	HSC	16
GSM4712885_GAATCACCATTGGCAT-1	GSM4712885	8.03315	7.10636	CD4+ T	10	5.95924	8.34989	CD4+ T	9
GSM4712885_GAATCACGTTACCTTT-1	GSM4712885	-12.5911	-0.249702	CD14Mono	5	-10.9138	0.687836	DC	15
GSM4712885_GAATCGTGTAACGCGA-1	GSM4712885	2.20809	10.2181	HSC	13	-0.623176	9.20609	HSC	16
GSM4712885_GAATCGTGTACCAGAG-1	GSM4712885	6.66989	-1.47415	NK	9	8.243	-1.92261	CD8+ T	17
GSM4712885_GAATCGTGTCTTCATT-1	GSM4712885	5.50871	5.85372	NKT	15	4.10823	5.66984	CD4+ T	0
GSM4712885_GAATCGTGTCTTGAAC-1	GSM4712885	1.98162	-14.6759	Plasma	12	-0.862101	-0.346398	Plasma	11
GSM4712885_GAATCGTTCTACTATC-1	GSM4712885	-4.33436	-8.64165	CD16Mono	3	-3.45459	-8.61237	CD16Mono	2
GSM4712885_GAATCGTTCTTGTTAC-1	GSM4712885	7.89523	-2.36128	NK	9	9.19446	-4.82396	NK	13
GSM4712885_GACACGCAGGAGGTTC-1	GSM4712885	-4.9104	-2.57614	DC	6	-10.4848	-1.02328	CD14Mono	5
GSM4712885_GACACGCAGGTACCTT-1	GSM4712885	-4.9125	-7.83169	CD16Mono	3	-3.93405	-7.47901	CD16Mono	2
GSM4712885_GACACGCAGTAGTCCT-1	GSM4712885	4.1898	-13.3162	Plasma	12	0.846349	-2.70047	Plasma	11
GSM4712885_GACACGCCACGGTGAA-1	GSM4712885	7.71254	-2.38257	NK	9	8.80045	-4.3685	NK	13
GSM4712885_GACACGCCATGACAAA-1	GSM4712885	-4.09064	-9.19444	CD16Mono	3	-2.9879	-9.03993	CD16Mono	2
GSM4712885_GACAGCCAGACGTCGA-1	GSM4712885	8.07965	-3.47949	NK	9	9.04026	-4.07706	NK	13
GSM4712885_GACAGCCAGAGATGCC-1	GSM4712885	7.95493	7.3945	CD4+ T	10	6.11313	8.50641	CD4+ T	9
GSM4712885_GACAGCCCATTAAGCC-1	GSM4712885	7.75859	6.48377	CD4+ T	10	6.33939	7.80014	CD4+ T	0
GSM4712885_GACAGCCGTATCGTAC-1	GSM4712885	7.64456	-2.82368	NK	9	8.40007	-3.71684	NK	13
GSM4712885_GACAGCCGTCCAGCGT-1	GSM4712885	-7.06962	1.33841	DC	6	-7.76217	0.975238	DC	15
GSM4712885_GACAGCCGTGGTTCTA-1	GSM4712885	8.02717	-2.96846	NK	9	9.0035	-4.48401	NK	13
GSM4712885_GACATCAAGAGTCTTC-1	GSM4712885	7.52533	6.9096	CD4+ T	10	6.00017	7.99484	CD4+ T	9
GSM4712885_GACATCAAGTACCCTA-1	GSM4712885	-9.22141	4.64749	DC2	17	-4.53318	4.53088	DC2	21
GSM4712885_GACATCAAGTGCACTT-1	GSM4712885	1.58903	4.19896	NKT	15	3.13277	-1.07728	NKT	18
GSM4712885_GACATCATCCTCAGAA-1	GSM4712885	7.99532	7.2798	CD4+ T	10	6.19274	8.19607	CD4+ T	9
GSM4712885_GACCAATCAGATCATC-1	GSM4712885	7.98397	-3.07893	NK	9	9.00205	-4.40205	NK	13
GSM4712885_GACCAATTCGACCACG-1	GSM4712885	6.18203	6.07787	CD4+ T	10	4.79699	5.85175	HSC	16
GSM4712885_GACCCAGAGGAGTACC-1	GSM4712885	7.36251	6.02453	CD4+ T	10	6.00657	7.75962	CD4+ T	9
GSM4712885_GACCCAGAGTGACCTT-1	GSM4712885	-9.88327	1.93257	DC	16	-8.51466	0.654087	DC	15
GSM4712885_GACCCAGGTAGACGGT-1	GSM4712885	-4.65441	13.6999	pDC	8	-4.10457	13.2906	pDC	14
GSM4712885_GACCCAGTCACTTATC-1	GSM4712885	2.33349	-12.9666	Plasma	12	-0.291354	-1.77479	Plasma	11
GSM4712885_GACCCTTGTTCTAACG-1	GSM4712885	-5.38385	-3.20203	CD14Mono	2	-11.4541	-2.22307	CD14Mono	5
GSM4712885_GACCCTTGTTGCGAAG-1	GSM4712885	7.84685	-3.07975	NK	9	8.94034	-4.03552	NK	13
GSM4712885_GACCCTTTCCAACTAG-1	GSM4712885	7.16928	6.58333	CD4+ T	10	6.04839	6.46538	CD4+ T	0
GSM4712885_GACCGTGAGCGGGTAT-1	GSM4712885	2.39334	-14.0788	Plasma	12	-0.54335	-0.657813	Plasma	11
GSM4712885_GACCGTGAGGCTAGCA-1	GSM4712885	7.81253	6.64566	CD4+ T	10	5.75586	8.08009	CD4+ T	9
GSM4712885_GACCGTGAGTCTAGAA-1	GSM4712885	-8.78955	4.4653	DC2	17	-4.586	4.52134	DC2	21
GSM4712885_GACCGTGGTAGATTGA-1	GSM4712885	-4.86571	-7.87467	CD16Mono	3	-3.87016	-7.45396	CD16Mono	2
GSM4712885_GACCTTCAGGCGCTTC-1	GSM4712885	8.08434	6.64638	CD4+ T	10	6.35011	8.06857	CD4+ T	9
GSM4712885_GACCTTCAGGCTGTAG-1	GSM4712885	-4.36293	8.99479	B cell	7	-8.04153	9.10441	B cell	7
GSM4712885_GACCTTCCATACCGTA-1	GSM4712885	7.20499	5.68046	CD4+ T	0	5.65915	7.37119	CD4+ T	0
GSM4712885_GACCTTCCATTGAAAG-1	GSM4712885	6.68197	5.95759	CD4+ T	10	4.18781	5.71141	CD4+ T	0
GSM4712885_GACGTTACATGTTCAG-1	GSM4712885	-8.68972	4.56786	DC2	17	-4.48162	4.39519	DC2	21
GSM4712885_GACGTTACATTGCTGA-1	GSM4712885	-11.7541	0.013062	CD14Mono	5	-10.805	-1.22451	CD14Mono	5
GSM4712885_GACTATGAGTGGATAT-1	GSM4712885	-4.75849	-2.86307	CD14Mono	2	-5.78218	-3.91729	CD14Mono	8
GSM4712885_GACTATGGTTGAAGTA-1	GSM4712885	1.74401	-14.5569	Plasma	12	-1.21688	-0.46968	Plasma	11
GSM4712885_GACTCAAAGAATCTAG-1	GSM4712885	-6.93849	1.15815	DC	6	-8.06425	0.928143	DC	15
GSM4712885_GACTCAAAGGACGCAT-1	GSM4712885	6.90264	-1.19368	NK	9	8.17833	-1.22384	CD8+ T	17
GSM4712885_GACTCTCAGATGTTAG-1	GSM4712885	8.01394	6.97544	CD4+ T	10	6.10055	8.37331	CD4+ T	9
GSM4712885_GACTCTCAGCATTTGC-1	GSM4712885	-1.12442	1.52048	Platelet	11	-0.430854	2.90339	Platelet	10
GSM4712885_GACTCTCCACAGAGAC-1	GSM4712885	2.05235	-14.9101	Plasma	12	-0.594627	-0.161414	Plasma	11
GSM4712885_GACTCTCGTAACGTTC-1	GSM4712885	-4.4313	8.69892	B cell	7	-8.18173	9.10441	B cell	7
GSM4712885_GACTCTCGTACAGTTC-1	GSM4712885	2.27437	-13.9617	Plasma	12	-0.337683	-0.894839	Plasma	11
GSM4712885_GACTCTCTCCGGGACT-1	GSM4712885	7.37296	6.73307	CD4+ T	10	5.66832	7.74492	CD4+ T	9
GSM4712885_GACTCTCTCTATCGCC-1	GSM4712885	5.54099	5.74827	NKT	15	4.04727	5.79606	CD4+ T	0
GSM4712885_GACTGATAGGCGAACT-1	GSM4712885	-3.84041	7.88738	B cell	7	-6.85377	8.56509	B cell	7
GSM4712885_GACTGATGTGCTTATG-1	GSM4712885	7.99303	-3.31589	NK	9	8.69011	-3.86433	NK	13
GSM4712885_GACTGATGTTCATCGA-1	GSM4712885	-4.295	8.54582	B cell	7	-7.65201	8.70872	B cell	7
GSM4712885_GACTGATTCCGAGAAG-1	GSM4712885	-7.06619	1.07317	DC	6	-8.05141	0.978791	DC	15
GSM4712885_GACTGATTCTTAGGAC-1	GSM4712885	2.33932	-13.1575	Plasma	12	0.144749	-1.75455	Plasma	11
GSM4712885_GACTTCCGTGCTAGCC-1	GSM4712885	-4.27131	8.25413	B cell	7	-7.48669	9.26552	B cell	7
GSM4712885_GACTTCCTCAATCCAG-1	GSM4712885	-3.98289	8.63072	B cell	7	-8.13286	9.17411	B cell	7
GSM4712885_GACTTCCTCGCCAGAC-1	GSM4712885	7.05128	6.55353	CD4+ T	10	5.56024	7.36198	CD4+ T	9
GSM4712885_GAGAAATAGAGGTCAC-1	GSM4712885	3.72592	-13.85	Plasma	12	0.48742	-2.8047	Plasma	11
GSM4712885_GAGAAATAGTGCAGGT-1	GSM4712885	-12.5082	-0.681943	CD14Mono	5	-11.3089	-1.76849	CD14Mono	5
GSM4712885_GAGAAATCAAATAGCA-1	GSM4712885	7.78149	6.71623	CD4+ T	10	5.41927	7.18433	CD4+ T	9
GSM4712885_GAGAAATCAAGATGGC-1	GSM4712885	7.6133	-3.03589	NK	9	8.68104	-3.98751	NK	13
GSM4712885_GAGAAATTCGCTCCTA-1	GSM4712885	-9.97076	2.13383	DC	16	-8.12997	0.959608	DC	15
GSM4712885_GAGACCCAGCTCTGTA-1	GSM4712885	-12.7112	-0.68234	CD14Mono	5	-11.434	-1.87127	CD14Mono	5
GSM4712885_GAGACCCGTTTGAAAG-1	GSM4712885	6.86915	-1.82071	NK	9	8.12034	-1.26455	CD8+ T	17
GSM4712885_GAGACTTAGGATACAT-1	GSM4712885	-12.1614	-0.508214	CD14Mono	5	-10.988	-1.65685	CD14Mono	5
GSM4712885_GAGACTTAGTAGCAAT-1	GSM4712885	4.38657	-13.4447	Plasma	12	1.24911	-2.40065	Plasma	11
GSM4712885_GAGACTTGTGCCGAAA-1	GSM4712885	6.39449	6.14037	CD4+ T	10	4.89718	6.40047	CD4+ T	9
GSM4712885_GAGATGGAGTTGTAGA-1	GSM4712885	7.47825	-1.91579	NK	9	9.02939	-3.52606	NK	13
GSM4712885_GAGATGGCACACGGTC-1	GSM4712885	3.88884	-13.4964	Plasma	12	0.865808	-2.02487	Plasma	11
GSM4712885_GAGATGGGTGTCCTAA-1	GSM4712885	7.94839	-3.16801	NK	9	9.05844	-3.88848	NK	13
GSM4712885_GAGATGGTCATTCGGA-1	GSM4712885	-4.81562	-7.31084	CD16Mono	3	-3.91599	-7.29378	CD16Mono	2
GSM4712885_GAGATGGTCTCTTGCG-1	GSM4712885	2.73086	-13.156	Plasma	12	-0.263246	-1.34023	Plasma	11
GSM4712885_GAGCCTGGTCAAGGCA-1	GSM4712885	6.70721	4.84755	CD4+ T	0	5.33837	7.37944	CD4+ T	9
GSM4712885_GAGCCTGGTCCATACA-1	GSM4712885	2.39165	-13.2413	Plasma	12	-0.694704	-1.25449	Plasma	11
GSM4712885_GAGCCTGGTCGAATTC-1	GSM4712885	7.67506	6.87635	CD4+ T	10	5.73671	7.89074	CD4+ T	9
GSM4712885_GAGCCTGTCCCTCTCC-1	GSM4712885	-11.7278	0.0824139	CD14Mono	5	-10.9959	-1.0962	CD14Mono	5
GSM4712885_GAGCCTGTCCTTGGAA-1	GSM4712885	7.92846	-3.12109	NK	9	8.84263	-4.27346	NK	13
GSM4712885_GAGCTGCCACGATAGG-1	GSM4712885	7.93331	7.1401	CD4+ T	10	5.34279	8.21617	CD4+ T	9
GSM4712885_GAGCTGCGTGAATTAG-1	GSM4712885	-6.25936	0.424718	DC	6	-8.03309	0.619521	DC	15
GSM4712885_GAGCTGCGTGAGAACC-1	GSM4712885	8.40528	6.87606	CD4+ T	10	6.13233	8.50343	CD4+ T	9
GSM4712885_GAGGCAAAGATGCTTC-1	GSM4712885	-4.2474	9.01219	B cell	7	-8.11842	8.88349	B cell	7
GSM4712885_GAGGCAAAGTGGTGAC-1	GSM4712885	7.13293	-1.28765	NK	9	8.29906	-1.54895	CD8+ T	17
GSM4712885_GAGGCAACATAAGCGG-1	GSM4712885	8.09677	-2.95967	NK	9	8.75173	-4.33495	NK	13
GSM4712885_GAGGCAAGTTGCAAGG-1	GSM4712885	4.10165	-13.5095	Plasma	12	0.607089	-2.56393	Plasma	11
GSM4712885_GAGGCAATCCATCAGA-1	GSM4712885	-4.58257	13.5063	pDC	8	-3.84074	13.1433	pDC	14
GSM4712885_GAGGCAATCTTCTAAC-1	GSM4712885	7.22023	6.79494	CD4+ T	10	5.62623	7.79569	CD4+ T	9
GSM4712885_GAGGCCTGTAATGATG-1	GSM4712885	4.19715	-13.6518	Plasma	12	0.841815	-2.72185	Plasma	11
GSM4712885_GAGGCCTTCGCAGATT-1	GSM4712885	7.63438	7.03363	CD4+ T	10	5.7621	8.05308	CD4+ T	9
GSM4712885_GAGGGATAGATGCAGC-1	GSM4712885	8.18923	-0.710557	NK	9	9.13498	-6.10423	NK	1
GSM4712885_GAGGGATAGGGAGGCA-1	GSM4712885	4.48565	-0.754302	CD8+ T	4	6.80722	-1.258	CD8+ T	4
GSM4712885_GAGGGATTCGACGCGT-1	GSM4712885	-4.98608	-3.23919	CD14Mono	2	-11.242	-2.01557	CD14Mono	5
GSM4712885_GAGGGTACAAGTGACG-1	GSM4712885	-4.40202	8.61438	B cell	7	-8.09629	8.7235	B cell	7
GSM4712885_GAGGGTAGTCGGATTT-1	GSM4712885	8.24218	6.73154	CD4+ T	10	6.02969	8.35973	CD4+ T	9
GSM4712885_GAGTCATAGTGAGCCA-1	GSM4712885	-4.30318	8.896	B cell	7	-8.24995	8.76826	B cell	7
GSM4712885_GAGTCATGTGGATCAG-1	GSM4712885	7.49338	6.96312	CD4+ T	10	5.56579	8.03926	CD4+ T	9
GSM4712885_GAGTCATTCAGACCTA-1	GSM4712885	7.03461	7.08355	CD4+ T	10	4.79794	6.54557	CD4+ T	9
GSM4712885_GAGTCTACAGACATCT-1	GSM4712885	6.55068	6.27928	CD4+ T	10	4.9907	6.50397	CD4+ T	9
GSM4712885_GAGTCTACAGGTCCCA-1	GSM4712885	7.83364	-2.80711	NK	9	8.99451	-3.92873	NK	13
GSM4712885_GAGTCTAGTGATAGAT-1	GSM4712885	7.84946	-1.80715	NK	9	8.48982	-4.77356	NK	13
GSM4712885_GAGTGAGAGTAGAATC-1	GSM4712885	-11.8105	0.108222	CD14Mono	5	-10.3187	0.615641	DC	15
GSM4712885_GAGTGTTCAAATACAG-1	GSM4712885	-4.19777	8.54902	B cell	7	-7.66994	9.05177	B cell	7
GSM4712885_GAGTGTTCAACACAGG-1	GSM4712885	-4.74198	-8.52123	CD16Mono	3	-3.87079	-7.61949	CD16Mono	2
GSM4712885_GAGTGTTGTGTTATCG-1	GSM4712885	3.50752	-13.6747	Plasma	12	0.795803	-2.22416	Plasma	11
GSM4712885_GAGTGTTTCAGTCATG-1	GSM4712885	4.00671	-13.7862	Plasma	12	0.674153	-2.78366	Plasma	11
GSM4712885_GAGTGTTTCTTGGGCG-1	GSM4712885	-4.21746	8.32083	B cell	7	-7.53291	9.16069	B cell	7
GSM4712885_GAGTTACGTACACTCA-1	GSM4712885	8.1389	-2.44827	NK	9	9.42033	-4.35722	NK	13
GSM4712885_GAGTTACGTAGCTGCC-1	GSM4712885	-3.50289	-9.19169	CD16Mono	3	-2.4845	-9.3436	CD16Mono	2
GSM4712885_GAGTTACGTATCGTTG-1	GSM4712885	6.84271	-1.06744	NK	9	8.51983	-1.54211	CD8+ T	17
GSM4712885_GAGTTACTCGGCCAAC-1	GSM4712885	7.25561	6.74199	CD4+ T	10	5.67711	7.86162	CD4+ T	9
GSM4712885_GAGTTACTCGTCCTCA-1	GSM4712885	-3.64144	7.13826	B cell	7	-7.87356	8.29292	B cell	7
GSM4712885_GAGTTACTCTTAATCC-1	GSM4712885	-7.3661	1.70125	DC	6	-7.80166	1.04045	DC	15
GSM4712885_GAGTTGTGTCATATGC-1	GSM4712885	-4.39629	13.2546	pDC	8	-3.62408	12.8348	pDC	14
GSM4712885_GAGTTTGGTCCTCCTA-1	GSM4712885	-5.11494	13.8665	CD4+ T	10	4.94823	8.62914	CD4+ T	9
GSM4712885_GAGTTTGGTGCGCTCA-1	GSM4712885	-11.92	-0.513362	CD14Mono	5	-10.9046	-1.91716	CD14Mono	5
GSM4712885_GAGTTTGGTGTATTGC-1	GSM4712885	7.63109	6.81498	CD4+ T	10	5.92635	8.00106	CD4+ T	9
GSM4712885_GAGTTTGTCAGACATC-1	GSM4712885	7.74946	-2.69234	NK	9	9.12713	-4.35841	NK	13
GSM4712885_GAGTTTGTCGCTTAAG-1	GSM4712885	1.92176	-14.1763	Plasma	12	-0.710365	-1.16236	Plasma	11
GSM4712885_GATAGAACAAGACCTT-1	GSM4712885	-9.65078	2.21188	DC	16	-8.04488	0.856438	DC	15
GSM4712885_GATAGAAGTCTGTGAT-1	GSM4712885	7.86157	-3.50786	NK	9	8.91886	-4.06808	NK	13
GSM4712885_GATAGAATCGCCTTTG-1	GSM4712885	-4.20843	8.0385	B cell	7	-7.69003	9.16231	B cell	7
GSM4712885_GATAGCTGTCAAATCC-1	GSM4712885	-4.29836	8.50196	B cell	7	-8.03839	8.82307	B cell	7
GSM4712885_GATAGCTTCGCCTATC-1	GSM4712885	3.26956	-13.4674	Plasma	12	0.457395	-1.7162	Plasma	11
GSM4712885_GATCACACAGACACAG-1	GSM4712885	-1.1524	1.68458	Platelet	11	-0.551296	3.44659	Platelet	10
GSM4712885_GATCAGTAGGAACGCT-1	GSM4712885	-4.56279	-3.50316	CD14Mono	2	-5.30843	-4.47935	CD14Mono	8
GSM4712885_GATCAGTAGTTTGTCG-1	GSM4712885	7.78902	-2.35089	NK	9	-10.8518	-1.45297	CD14Mono	5
GSM4712885_GATCAGTGTGGCTTGC-1	GSM4712885	8.13562	-1.17607	NK	9	9.20565	-5.11739	NK	13
GSM4712885_GATCATGAGAGGACTC-1	GSM4712885	8.00255	-3.1321	NK	9	8.94051	-4.48528	NK	13
GSM4712885_GATCATGAGCACTCAT-1	GSM4712885	-11.8143	-0.279974	CD14Mono	5	-10.9321	-1.61756	CD14Mono	5
GSM4712885_GATCCCTAGACCCGCT-1	GSM4712885	-9.78358	1.79034	DC	16	-8.62533	0.241293	DC	15
GSM4712885_GATCCCTTCATTGAGC-1	GSM4712885	8.18565	6.8236	CD4+ T	10	6.09979	8.45265	CD4+ T	9
GSM4712885_GATCCCTTCCACAGGC-1	GSM4712885	6.96848	-0.802205	NK	9	8.66166	-1.59656	CD8+ T	17
GSM4712885_GATCCCTTCCCTCTAG-1	GSM4712885	7.91358	-1.46387	NK	9	9.00158	-5.58158	NK	1
GSM4712885_GATCCCTTCTCCGTGT-1	GSM4712885	-12.0901	-0.407844	CD14Mono	5	-11.1805	-1.66025	CD14Mono	5
GSM4712885_GATCGTAGTCCGCAGT-1	GSM4712885	3.81282	-13.1592	Plasma	12	0.79127	-2.21077	Plasma	11
GSM4712885_GATGACTAGAGGTTTA-1	GSM4712885	-3.39361	6.01702	B cell	7	-5.51141	7.70466	B cell	7
GSM4712885_GATGACTAGCACCCAC-1	GSM4712885	3.19339	-13.3271	Plasma	12	0.513753	-1.70732	Plasma	11
GSM4712885_GATGACTAGTTCATGC-1	GSM4712885	4.35835	-13.3649	Plasma	12	1.30376	-2.40145	Plasma	11
GSM4712885_GATGACTGTAAGGCTG-1	GSM4712885	-4.45078	13.1992	pDC	8	-3.68093	12.6977	pDC	14
GSM4712885_GATGACTTCTGGAGAG-1	GSM4712885	-12.4872	-0.476155	CD14Mono	5	-11.3149	-1.57725	CD14Mono	5
GSM4712885_GATGAGGAGAGATCGC-1	GSM4712885	-4.08352	7.6226	B cell	7	-7.10885	8.20477	B cell	7
GSM4712885_GATGAGGGTATTCTCT-1	GSM4712885	-11.9405	0.0178376	CD14Mono	5	-10.8923	-1.51071	CD14Mono	5
GSM4712885_GATGAGGGTCCGTACG-1	GSM4712885	3.28951	-13.8564	Plasma	12	0.236312	-1.65862	Plasma	11
GSM4712885_GATGATCAGAATAACC-1	GSM4712885	6.95769	6.44093	CD4+ T	10	5.50884	7.21544	CD4+ T	9
GSM4712885_GATGATCAGAATACAC-1	GSM4712885	7.5711	6.78099	CD4+ T	10	5.57935	8.27202	CD4+ T	9
GSM4712885_GATGATCAGTTCCAGT-1	GSM4712885	7.33746	-2.56443	NK	9	8.88874	-4.32086	NK	13
GSM4712885_GATGATCCATTCTCCG-1	GSM4712885	-12.5896	-0.492264	CD14Mono	5	-11.6137	-1.44995	CD14Mono	5
GSM4712885_GATGCTACAATAACCC-1	GSM4712885	-3.94666	8.38683	B cell	7	-7.59603	9.2345	B cell	7
GSM4712885_GATGCTACATCGTCCT-1	GSM4712885	7.46105	6.5279	CD4+ T	10	5.84003	7.87745	CD4+ T	9
GSM4712885_GATGCTAGTATCCCAA-1	GSM4712885	2.06874	-14.2595	Plasma	12	-0.260322	-0.614892	Plasma	11
GSM4712885_GATGGAGCAAGCTGCC-1	GSM4712885	-3.57278	6.97682	B cell	7	-6.60188	8.10299	B cell	7
GSM4712885_GATGGAGGTAGCCCTG-1	GSM4712885	5.34886	5.85427	NKT	15	4.07162	5.61704	CD4+ T	0
GSM4712885_GATGGAGGTCACTTAG-1	GSM4712885	-4.1538	7.98784	B cell	7	-7.92052	8.95962	B cell	7
GSM4712885_GATGGAGGTGGCGCTT-1	GSM4712885	7.71461	-3.14463	NK	9	8.06695	-3.9359	NK	13
GSM4712885_GATGGAGTCTAGGAAA-1	GSM4712885	7.44858	6.42125	CD4+ T	10	6.29451	6.56345	CD4+ T	0
GSM4712885_GATGTTGAGGCGCTTC-1	GSM4712885	7.58256	-3.20175	NK	9	8.70427	-4.3911	NK	13
GSM4712885_GATGTTGAGGTTCCGC-1	GSM4712885	-4.04298	8.58563	B cell	7	-8.11864	9.13853	B cell	7
GSM4712885_GATGTTGCAATTAGGA-1	GSM4712885	-12.3661	-0.477735	CD14Mono	5	-11.1971	-1.52063	CD14Mono	5
GSM4712885_GATGTTGGTACGATGG-1	GSM4712885	-4.96286	-8.29266	CD16Mono	3	-3.97972	-7.72042	CD16Mono	2
GSM4712885_GATGTTGTCATTACTC-1	GSM4712885	7.8364	-3.02886	NK	9	8.87304	-4.37424	NK	13
GSM4712885_GATTCTTCAAGAGGTC-1	GSM4712885	-4.34427	8.41297	B cell	7	-7.6859	9.0766	B cell	7
GSM4712885_GATTCTTGTTTATGCG-1	GSM4712885	7.77499	-3.0379	NK	9	9.30911	-4.15431	NK	13
GSM4712885_GATTCTTTCATTGTTC-1	GSM4712885	7.18669	-1.1929	NK	9	8.82622	-1.49985	CD8+ T	17
GSM4712885_GATTCTTTCCTCTGCA-1	GSM4712885	-4.724	13.3273	pDC	8	-3.62064	12.7462	DC	15
GSM4712885_GATTGGTAGCTAATCC-1	GSM4712885	-4.3566	13.2736	pDC	8	-3.59289	13.0071	pDC	14
GSM4712885_GATTGGTAGCTGAGTG-1	GSM4712885	8.07372	6.22018	CD4+ T	10	5.94772	8.21785	CD4+ T	9
GSM4712885_GATTGGTCACGACTAT-1	GSM4712885	-9.86104	2.30622	DC	16	-9.09561	1.06032	DC	15
GSM4712885_GATTGGTTCCGATAAC-1	GSM4712885	-4.46594	8.67584	B cell	7	-7.97634	9.2552	B cell	7
GSM4712885_GATTTCTAGTAAAGCT-1	GSM4712885	-11.8837	-0.244153	CD14Mono	5	-10.9825	-1.04144	CD14Mono	5
GSM4712885_GATTTCTTCATCGCTC-1	GSM4712885	8.16496	-0.570289	NK	9	9.08589	-6.30804	NK	1
GSM4712885_GATTTCTTCCGTGTAA-1	GSM4712885	-4.24171	9.00081	B cell	7	-8.28369	8.83684	B cell	7
GSM4712885_GATTTCTTCGTGGCGT-1	GSM4712885	-9.49966	1.73803	DC	6	-8.49856	0.767951	DC	15
GSM4712885_GCAACATAGACCAACG-1	GSM4712885	8.12443	-2.77043	NK	9	9.02718	-4.46405	NK	13
GSM4712885_GCAACCGAGCCAGACA-1	GSM4712885	-3.77098	8.18834	B cell	7	-8.29402	8.66878	B cell	7
GSM4712885_GCAACCGAGGTCGAGT-1	GSM4712885	7.40647	-2.91589	NK	9	8.80084	-3.71806	NK	13
GSM4712885_GCAACCGCAAATTGGA-1	GSM4712885	-4.13952	8.4515	B cell	7	-8.34412	9.19625	B cell	7
GSM4712885_GCAACCGCAAGCTACT-1	GSM4712885	2.17187	10.3039	HSC	13	-0.497581	9.51718	HSC	16
GSM4712885_GCAACCGCATTGGCAT-1	GSM4712885	7.88936	7.42999	CD4+ T	10	5.95063	8.18446	CD4+ T	9
GSM4712885_GCAACCGGTTGTAAAG-1	GSM4712885	3.0271	-13.1779	Plasma	12	0.104684	-2.072	Plasma	11
GSM4712885_GCACATAAGAGCAGTC-1	GSM4712885	-11.5758	-0.493293	CD14Mono	5	-10.7143	-1.22286	CD14Mono	5
GSM4712885_GCACATAAGTGCACAG-1	GSM4712885	-5.02493	-7.86201	CD16Mono	3	-4.17131	-7.27796	CD16Mono	2
GSM4712885_GCACATATCGACGATT-1	GSM4712885	8.24382	7.03191	CD4+ T	10	5.79221	8.23875	CD4+ T	9
GSM4712885_GCACGGTAGTCACAGG-1	GSM4712885	6.1431	5.9711	CD4+ T	10	4.79723	6.30874	CD4+ T	9
GSM4712885_GCACGGTCAAACTCTG-1	GSM4712885	2.24473	10.2855	HSC	13	-0.541493	9.42282	HSC	16
GSM4712885_GCACGGTCAAGCTGTT-1	GSM4712885	7.95784	6.72704	CD4+ T	10	6.09726	8.06333	CD4+ T	9
GSM4712885_GCACGTGGTCAGCGTC-1	GSM4712885	6.1667	-0.719128	NK	9	8.23544	-1.4278	CD8+ T	17
GSM4712885_GCACTAAAGACAGCGT-1	GSM4712885	7.00231	6.56697	CD4+ T	10	5.54502	7.52863	CD4+ T	9
GSM4712885_GCACTAAAGGCATCTT-1	GSM4712885	7.55192	-2.91698	NK	9	8.83058	-4.23974	NK	13
GSM4712885_GCACTAAAGGTACAAT-1	GSM4712885	-4.5617	8.28752	B cell	7	-7.78802	8.98831	B cell	7
GSM4712885_GCACTAATCAAGAAAC-1	GSM4712885	-7.14107	1.34268	DC	6	-7.96999	1.01264	DC	15
GSM4712885_GCAGCCAAGCCGTTGC-1	GSM4712885	8.02212	6.56075	CD4+ T	10	5.9251	8.02518	CD4+ T	9
GSM4712885_GCAGCCATCCTTGACC-1	GSM4712885	-10.3226	2.06386	DC	16	-9.44378	1.07878	DC	15
GSM4712885_GCAGCCATCGGTCTAA-1	GSM4712885	7.67286	-2.51532	NK	9	9.3966	-4.14045	NK	13
GSM4712885_GCAGCCATCTGGAGAG-1	GSM4712885	-4.60678	-7.72707	CD16Mono	3	-3.82298	-7.63238	CD16Mono	2
GSM4712885_GCAGCTGAGCGGTATG-1	GSM4712885	7.57041	7.45705	CD4+ T	10	5.69128	7.95665	CD4+ T	9
GSM4712885_GCAGCTGCAGTCACGC-1	GSM4712885	6.78885	-1.49142	NK	9	8.34735	-1.83825	CD8+ T	17
GSM4712885_GCAGCTGGTGAGAACC-1	GSM4712885	2.63049	-13.5675	Plasma	12	-0.155294	-1.16099	Plasma	11
GSM4712885_GCAGCTGGTTCCTACC-1	GSM4712885	-4.29896	8.09603	B cell	7	-8.03148	8.66639	B cell	7
GSM4712885_GCAGTTACACAGAGAC-1	GSM4712885	6.90115	4.50246	CD4+ T	0	5.55596	7.01802	CD4+ T	9
GSM4712885_GCAGTTACACTTACAG-1	GSM4712885	2.10612	10.0328	HSC	13	-0.672886	9.19243	HSC	16
GSM4712885_GCAGTTACAGGTAGTG-1	GSM4712885	-11.828	-0.435304	CD14Mono	5	-10.9937	-1.38031	CD14Mono	5
GSM4712885_GCATCGGTCAATCTTC-1	GSM4712885	-11.5002	-0.703406	CD14Mono	5	-10.5613	-1.18312	CD14Mono	5
GSM4712885_GCATCGGTCTATCGCC-1	GSM4712885	-9.85618	2.26524	DC	16	-8.8315	0.982629	DC	15
GSM4712885_GCATCTCAGAACAAGG-1	GSM4712885	-3.96758	8.04499	B cell	7	-7.59809	8.71413	B cell	7
GSM4712885_GCATCTCAGGGCTAAC-1	GSM4712885	-11.6274	1.08958	CD14Mono	5	-10.6852	0.47237	CD14Mono	5
GSM4712885_GCATCTCAGTATGCAA-1	GSM4712885	6.8384	6.50095	CD4+ T	10	5.44147	7.32588	CD4+ T	9
GSM4712885_GCATCTCGTTTGAACC-1	GSM4712885	-3.69099	7.64206	B cell	7	-7.24009	8.94339	B cell	7
GSM4712885_GCATGATCACAATGCT-1	GSM4712885	3.63011	-13.2707	Plasma	12	0.618607	-2.35885	Plasma	11
GSM4712885_GCATGATTCAATCTCT-1	GSM4712885	2.48223	-14.3246	Plasma	12	-0.289316	-0.541109	Plasma	11
GSM4712885_GCATGATTCACTTGTT-1	GSM4712885	7.78234	6.72904	CD4+ T	10	5.58443	7.48188	CD4+ T	9
GSM4712885_GCATGATTCTAGCCAA-1	GSM4712885	7.47946	6.77594	CD4+ T	10	5.92229	8.05566	CD4+ T	9
GSM4712885_GCATTAGTCGACATCA-1	GSM4712885	7.18486	6.96498	CD4+ T	10	5.82471	8.02136	CD4+ T	9
GSM4712885_GCCAACGCATAGCACT-1	GSM4712885	7.20519	-2.58372	NK	9	8.5088	-3.62434	NK	13
GSM4712885_GCCAGCAAGCACAAAT-1	GSM4712885	7.90483	7.01268	CD4+ T	10	5.96693	8.36632	CD4+ T	9
GSM4712885_GCCAGCAAGTCTACCA-1	GSM4712885	6.37006	6.08252	CD4+ T	10	4.8546	6.27186	CD4+ T	9
GSM4712885_GCCAGCAAGTGGTTGG-1	GSM4712885	5.65016	5.65086	CD4+ T	10	4.25096	5.47141	CD4+ T	0
GSM4712885_GCCAGCAGTTGTTGAC-1	GSM4712885	4.01171	-13.1623	Plasma	12	1.12251	-2.31479	Plasma	11
GSM4712885_GCCAGCATCCAGTGCG-1	GSM4712885	4.26847	-13.3232	Plasma	12	1.3007	-2.43186	Plasma	11
GSM4712885_GCCAGCATCCATGCAA-1	GSM4712885	-4.36356	-8.33353	CD16Mono	3	-3.67964	-8.74693	CD16Mono	2
GSM4712885_GCCAGGTCATCTAACG-1	GSM4712885	-4.55503	13.5589	pDC	8	-3.69139	13.0066	pDC	14
GSM4712885_GCCAGGTGTACTGACT-1	GSM4712885	2.87279	-13.2904	Plasma	12	0.0146892	-1.5804	Plasma	11
GSM4712885_GCCAGGTTCAAATGAG-1	GSM4712885	-3.67918	6.68836	B cell	7	-6.5607	8.36945	B cell	7
GSM4712885_GCCAGGTTCAATCGGT-1	GSM4712885	-1.14486	2.34549	Platelet	11	-1.03362	3.95407	Platelet	10
GSM4712885_GCCAGTGCACACTGGC-1	GSM4712885	-4.22236	8.34035	B cell	7	-7.69459	8.962	B cell	7
GSM4712885_GCCAGTGGTCACCCTT-1	GSM4712885	-10.4013	1.97513	DC	16	-9.34261	0.818256	DC	15
GSM4712885_GCCAGTGTCAGAGTGG-1	GSM4712885	6.53703	-2.48423	NK	9	8.49015	-1.00909	CD8+ T	17
GSM4712885_GCCATGGAGGTTCATC-1	GSM4712885	6.5502	-1.88266	CD8+ T	4	8.7328	-1.50466	CD8+ T	17
GSM4712885_GCCATGGCAATCTCGA-1	GSM4712885	6.25673	5.89665	CD4+ T	10	4.97282	6.16429	CD4+ T	9
GSM4712885_GCCATGGCACTTCAGA-1	GSM4712885	-4.27385	8.56735	B cell	7	-7.63914	9.21072	B cell	7
GSM4712885_GCCATGGTCAGGAAGC-1	GSM4712885	7.50667	-3.60071	NK	9	8.22265	-3.86215	NK	13
GSM4712885_GCCATTCAGATTAGTG-1	GSM4712885	-12.6302	-0.273061	CD14Mono	5	-11.4572	-1.61888	CD14Mono	5
GSM4712885_GCCATTCCAAGAGTAT-1	GSM4712885	-4.26774	13.4298	pDC	8	-3.79421	13.2994	pDC	14
GSM4712885_GCCATTCGTATCAGCT-1	GSM4712885	2.34608	3.05419	NKT	15	3.73829	-2.45684	NKT	18
GSM4712885_GCCATTCTCTGTGCGG-1	GSM4712885	7.04229	-0.359012	NK	9	8.35076	-0.800157	CD8+ T	17
GSM4712885_GCCCAGATCGTTCCTG-1	GSM4712885	-4.69621	8.66451	B cell	7	-8.14512	9.16299	B cell	7
GSM4712885_GCCCGAAAGAGGACTC-1	GSM4712885	2.04304	-14.5702	Plasma	12	-0.89759	-0.316764	Plasma	11
GSM4712885_GCCCGAAAGCACAAAT-1	GSM4712885	7.24037	6.58207	CD4+ T	10	5.65601	8.11543	CD4+ T	9
GSM4712885_GCCGATGTCACATACG-1	GSM4712885	-4.74038	-7.93316	CD16Mono	3	-3.50349	-7.61423	CD16Mono	2
GSM4712885_GCCGATGTCCAAGAGG-1	GSM4712885	-4.9698	-2.93257	CD14Mono	2	-11.0936	-2.02769	CD14Mono	5
GSM4712885_GCCGTGAAGGACTTCT-1	GSM4712885	7.84925	-3.4272	NK	9	8.89297	-4.62927	NK	13
GSM4712885_GCCGTGATCCACCTGT-1	GSM4712885	8.1038	-3.20578	NK	9	9.05363	-4.3439	NK	13
GSM4712885_GCCGTGATCGCGTCGA-1	GSM4712885	-5.00134	-7.86406	CD16Mono	3	-4.04491	-7.31263	CD16Mono	2
GSM4712885_GCCTGTTCAGGAAGTC-1	GSM4712885	8.0269	6.88523	CD4+ T	10	6.14804	8.15538	CD4+ T	9
GSM4712885_GCCTGTTGTGCAGATG-1	GSM4712885	2.62932	-13.0936	Plasma	12	-0.126572	-1.34477	Plasma	11
GSM4712885_GCCTGTTGTTTCTTAC-1	GSM4712885	-7.30603	1.60993	DC	6	-7.6615	1.05561	DC	15
GSM4712885_GCCTGTTTCAGCGCGT-1	GSM4712885	7.84067	-2.05919	NK	9	8.65711	-3.887	NK	13
GSM4712885_GCCTGTTTCGAAGGAC-1	GSM4712885	7.59586	6.91205	CD4+ T	10	5.59371	7.76281	CD4+ T	9
GSM4712885_GCGAGAACACTCCGGA-1	GSM4712885	-4.83165	-2.98107	CD14Mono	2	-10.8196	-1.54896	CD14Mono	5
GSM4712885_GCGGAAAAGATTGATG-1	GSM4712885	-7.96593	1.54329	DC	6	-8.17801	0.713335	DC	15
GSM4712885_GCGGAAAAGCTAAATG-1	GSM4712885	7.4403	-2.40627	NK	9	9.11452	-4.50664	NK	13
GSM4712885_GCGGAAACAACCTATG-1	GSM4712885	1.70134	-12.1942	Plasma	12	-1.26228	-1.27208	Plasma	11
GSM4712885_GCGGAAACAGACGCTC-1	GSM4712885	6.13937	-1.44869	CD8+ T	4	8.14768	-1.29007	CD8+ T	17
GSM4712885_GCGGAAACAGTTTCAG-1	GSM4712885	-12.3046	-0.609101	CD14Mono	5	-11.1508	-1.98094	CD14Mono	5
GSM4712885_GCGGAAAGTCTGTTAG-1	GSM4712885	-12.1471	-0.37576	CD14Mono	5	-11.107	-1.56105	CD14Mono	5
GSM4712885_GCGGAAAGTTATGTCG-1	GSM4712885	-4.20492	8.84517	B cell	7	-7.63288	9.42302	B cell	7
GSM4712885_GCGGAAATCCACGTGG-1	GSM4712885	-3.67426	7.95681	B cell	7	-6.89187	8.15371	B cell	7
GSM4712885_GCGGAAATCGAAGGAC-1	GSM4712885	-4.29239	8.62904	B cell	7	-7.67843	8.4226	B cell	7
GSM4712885_GCGGAAATCGTAGTGT-1	GSM4712885	7.96468	-2.92307	NK	9	8.8956	-4.1897	NK	13
GSM4712885_GCGGATCCACCCTTAC-1	GSM4712885	3.98943	-13.2969	Plasma	12	1.0191	-2.37292	Plasma	11
GSM4712885_GCGGATCGTTAGGCCC-1	GSM4712885	3.36366	-13.336	Plasma	12	0.294891	-2.14455	Plasma	11
GSM4712885_GCGGATCGTTCAAGTC-1	GSM4712885	5.5096	5.94422	NKT	15	4.46819	5.91478	CD4+ T	0
GSM4712885_GCGGATCGTTGGCCTG-1	GSM4712885	7.12514	-3.37405	NK	1	8.25869	-4.50037	NK	13
GSM4712885_GCGGATCTCAGCTCTC-1	GSM4712885	8.49035	5.45843	CD4+ T	10	5.89148	8.10347	CD4+ T	9
GSM4712885_GCGTGCAGTGTGACCC-1	GSM4712885	6.15552	5.45778	CD4+ T	0	4.11967	5.54099	CD4+ T	0
GSM4712885_GCGTGCATCATCGACA-1	GSM4712885	2.25382	3.25661	NKT	15	3.45797	-2.24083	NKT	18
GSM4712885_GCGTTTCAGATTAGAC-1	GSM4712885	-4.34348	-8.34537	CD16Mono	3	-3.40823	-8.68196	CD16Mono	2
GSM4712885_GCGTTTCAGCCATTTG-1	GSM4712885	-3.8878	8.19788	B cell	7	-7.87909	8.75792	B cell	7
GSM4712885_GCGTTTCAGGGTATAT-1	GSM4712885	2.23569	-14.237	Plasma	12	-0.0259972	-0.651947	Plasma	11
GSM4712885_GCGTTTCCACGATTCA-1	GSM4712885	7.31883	-2.52513	NK	9	8.93599	-3.50782	NK	13
GSM4712885_GCGTTTCGTACGTGTT-1	GSM4712885	7.2763	-2.92164	NK	9	8.62204	-4.02843	NK	13
GSM4712885_GCGTTTCGTCATCTAG-1	GSM4712885	1.77941	-13.6589	CD14Mono	5	-10.7254	-1.57994	CD14Mono	5
GSM4712885_GCGTTTCGTCGTGGTC-1	GSM4712885	-4.36539	8.30748	B cell	7	-7.61459	9.08257	B cell	7
GSM4712885_GCGTTTCTCATAGAGA-1	GSM4712885	-4.48819	13.375	pDC	8	-3.68451	12.8853	pDC	14
GSM4712885_GCTACAACAAACCATC-1	GSM4712885	2.16803	9.98735	HSC	13	-0.502831	9.36433	HSC	16
GSM4712885_GCTACAATCAAGCCGC-1	GSM4712885	-4.46761	-8.14255	CD16Mono	3	-3.42143	-8.1139	CD16Mono	2
GSM4712885_GCTACAATCAATCCAG-1	GSM4712885	-4.49249	13.7705	pDC	8	-4.27508	13.4782	pDC	14
GSM4712885_GCTACCTCAATGGCAG-1	GSM4712885	7.55732	-3.19805	NK	9	8.67857	-3.78419	NK	13
GSM4712885_GCTACCTCACACCTAA-1	GSM4712885	-7.50227	1.63654	DC	6	-7.73501	1.12253	DC	15
GSM4712885_GCTACCTCACGGCCAT-1	GSM4712885	-0.70472	1.73824	Platelet	11	-0.499307	3.5976	Platelet	10
GSM4712885_GCTACCTGTGAGTTTC-1	GSM4712885	6.1865	-4.19768	NK	1	8.03746	-3.98404	NK	1
GSM4712885_GCTACCTTCAAGTGTC-1	GSM4712885	-3.74324	7.47272	B cell	7	-6.59116	8.21022	B cell	7
GSM4712885_GCTACCTTCAGTCTTT-1	GSM4712885	-4.76455	-2.95604	CD14Mono	2	-10.4389	-2.12099	CD14Mono	5
GSM4712885_GCTCAAAAGCAAGTCG-1	GSM4712885	2.17288	3.31285	NKT	15	3.39916	-2.16008	NKT	18
GSM4712885_GCTCAAAAGTCCCGGT-1	GSM4712885	-4.43641	13.2699	pDC	8	-3.71522	12.9175	pDC	14
GSM4712885_GCTCAAAGTAATACCC-1	GSM4712885	2.25113	10.1652	HSC	13	-0.778352	9.04176	HSC	16
GSM4712885_GCTCAAAGTCGTGGAA-1	GSM4712885	-3.67707	7.75758	B cell	7	-6.89044	8.27897	B cell	7
GSM4712885_GCTCAAAGTTTAGTCG-1	GSM4712885	-4.29979	8.8011	B cell	7	-7.9751	9.13591	B cell	7
GSM4712885_GCTGAATCAGGCAATG-1	GSM4712885	-7.45701	1.61406	DC	6	-7.84556	1.05832	DC	15
GSM4712885_GCTGAATCATCATGAC-1	GSM4712885	-4.2013	8.60362	B cell	7	-7.59097	9.03945	B cell	7
GSM4712885_GCTGCAGCACTCCCTA-1	GSM4712885	2.64916	-13.8921	Plasma	12	-0.113704	-1.73516	Plasma	11
GSM4712885_GCTGCAGTCGCCTTTG-1	GSM4712885	1.95727	-14.1968	Plasma	12	-0.602814	-0.377878	Plasma	11
GSM4712885_GCTGGGTAGTAATTGG-1	GSM4712885	4.23604	-13.4581	Plasma	12	1.13512	-2.31516	Plasma	11
GSM4712885_GCTGGGTCACCATTCC-1	GSM4712885	7.17687	-2.57658	NK	9	8.22477	-3.8107	NK	13
GSM4712885_GCTGGGTCAGGTTCCG-1	GSM4712885	7.81831	-2.77394	NK	9	8.855	-3.77667	NK	13
GSM4712885_GCTGGGTGTATGGTAA-1	GSM4712885	-11.6401	-0.580933	CD14Mono	5	-4.13384	-7.44595	CD16Mono	2
GSM4712885_GCTGGGTGTTGCCGCA-1	GSM4712885	8.90717	1.85425	CD4+ T	10	5.84456	8.39431	CD4+ T	9
GSM4712885_GCTGGGTTCGTCCTCA-1	GSM4712885	6.47458	-1.24634	NK	9	6.50012	-4.03668	NK	1
GSM4712885_GCTTCACAGTATGAGT-1	GSM4712885	2.0242	-14.8415	Plasma	12	-0.619031	-0.00846435	Plasma	11
GSM4712885_GCTTCACCAGCAGATG-1	GSM4712885	3.18262	-13.5377	Plasma	12	0.124799	-2.01506	Plasma	11
GSM4712885_GCTTCACGTAGCTTGT-1	GSM4712885	7.53585	-2.65508	NK	9	8.85177	-3.90964	NK	13
GSM4712885_GCTTCACTCGAACTCA-1	GSM4712885	-4.07555	8.56154	B cell	7	-8.05613	8.82501	B cell	7
GSM4712885_GCTTGGGAGGTAACTA-1	GSM4712885	7.76366	-2.9975	NK	9	8.62486	-4.00681	NK	13
GSM4712885_GCTTGGGCAACACGAG-1	GSM4712885	7.90136	-2.97099	NK	9	8.8349	-3.93395	NK	13
GSM4712885_GCTTGGGCAATACCTG-1	GSM4712885	6.71017	6.45299	CD4+ T	10	5.37518	7.08171	CD4+ T	9
GSM4712885_GCTTGGGGTACCTAAC-1	GSM4712885	3.36581	-13.3905	Plasma	12	0.691185	-1.81436	Plasma	11
GSM4712885_GCTTTCGAGATGCAGC-1	GSM4712885	-6.75864	-4.3577	CD14Mono	2	-6.46044	-4.91288	CD14Mono	8
GSM4712885_GCTTTCGCAAATGATG-1	GSM4712885	7.92475	-3.22933	NK	9	8.76115	-3.85186	NK	13
GSM4712885_GCTTTCGGTAACTGCT-1	GSM4712885	7.92673	-2.91395	NK	9	8.52821	-4.98502	NK	13
GSM4712885_GCTTTCGGTCCGAAAG-1	GSM4712885	-12.1282	0.531791	CD14Mono	5	-11.3945	-1.2731	CD14Mono	5
GSM4712885_GCTTTCGGTTAAGACA-1	GSM4712885	2.25933	-13.2304	Plasma	12	-0.358685	-1.68602	Plasma	11
GSM4712885_GCTTTCGGTTTACGAC-1	GSM4712885	7.57265	-2.88988	NK	9	8.6902	-4.02382	NK	13
GSM4712885_GCTTTCGGTTTCGTGA-1	GSM4712885	7.83898	-2.90298	NK	9	8.67279	-4.11201	NK	13
GSM4712885_GGAACCCTCACCTCTG-1	GSM4712885	7.96036	-3.68381	NK	9	8.64699	-4.24215	NK	13
GSM4712885_GGAAGTGAGGCCCACT-1	GSM4712885	8.09357	6.80686	CD4+ T	10	5.94516	8.43701	CD4+ T	9
GSM4712885_GGAAGTGAGGGCATGT-1	GSM4712885	-10.7781	1.71695	DC	16	-9.99176	0.814394	DC	15
GSM4712885_GGAAGTGCAACTCCAA-1	GSM4712885	8.26133	5.70796	CD4+ T	10	6.15319	8.40986	CD4+ T	9
GSM4712885_GGAAGTGCACGATAGG-1	GSM4712885	1.83627	-14.7713	Plasma	12	-0.778479	-0.0472743	Plasma	11
GSM4712885_GGAAGTGTCACAGAGG-1	GSM4712885	8.08734	6.87572	CD4+ T	10	5.99905	8.3116	CD4+ T	9
GSM4712885_GGAATCTAGTATAGAC-1	GSM4712885	-6.91506	1.0365	DC	6	-7.89301	0.721697	DC	15
GSM4712885_GGAATGGAGGACTAAT-1	GSM4712885	1.70536	-14.1828	Plasma	12	-1.05773	-0.442596	Plasma	11
GSM4712885_GGAATGGCAGGGACTA-1	GSM4712885	2.145	9.8375	HSC	13	-0.835493	8.56552	HSC	16
GSM4712885_GGAATGGTCGATGCAT-1	GSM4712885	10.2433	4.71271	CD4+ T	0	8.68971	6.41201	CD4+ T	0
GSM4712885_GGACGTCCAAGTGGTG-1	GSM4712885	-4.40642	8.54029	B cell	7	-7.73799	9.31867	B cell	7
GSM4712885_GGACGTCGTATCAGCT-1	GSM4712885	7.50627	-0.972826	NK	9	8.03126	-0.950017	CD8+ T	17
GSM4712885_GGACGTCGTGTACAGG-1	GSM4712885	-6.3991	1.18973	DC	6	-6.34697	-0.143214	DC	6
GSM4712885_GGACGTCGTTCACGAT-1	GSM4712885	7.50739	6.49117	CD4+ T	10	5.771	7.80515	CD4+ T	9
GSM4712885_GGACGTCTCAAGAATG-1	GSM4712885	5.51494	5.47962	CD4+ T	0	4.15861	5.6262	CD4+ T	0
GSM4712885_GGACGTCTCGGTCACG-1	GSM4712885	-4.32261	8.64422	B cell	7	-7.94596	9.15832	B cell	7
GSM4712885_GGAGAACCAGCTCATA-1	GSM4712885	-6.19541	-0.254502	DC	6	-9.80785	0.373152	DC	15
GSM4712885_GGAGAACGTATCGTGT-1	GSM4712885	2.86702	-13.2759	Plasma	12	0.354873	-2.20559	Plasma	11
GSM4712885_GGAGAACTCGAACACT-1	GSM4712885	2.26692	-14.5248	Plasma	12	-0.448883	-0.374345	Plasma	11
GSM4712885_GGAGATGAGGAAAGGT-1	GSM4712885	8.08777	-3.03643	NK	9	9.07384	-4.03955	NK	13
GSM4712885_GGAGATGGTCACTTCC-1	GSM4712885	2.68436	2.49149	NKT	15	4.39304	-2.84608	NKT	18
GSM4712885_GGAGATGGTTAGTTCG-1	GSM4712885	7.03521	-1.2068	NK	9	8.35117	-1.50685	CD8+ T	17
GSM4712885_GGAGATGTCCGTGCGA-1	GSM4712885	-9.8817	2.22248	DC	16	-8.98113	1.00209	DC	15
GSM4712885_GGAGCAAAGAGCAGTC-1	GSM4712885	3.76052	-13.1048	Plasma	12	0.975108	-2.1671	Plasma	11
GSM4712885_GGAGCAAAGCCTATTG-1	GSM4712885	1.85458	-14.1128	Plasma	12	-0.599547	-0.982461	Plasma	11
GSM4712885_GGAGGATGTAATGCTC-1	GSM4712885	8.74578	6.5054	CD4+ T	10	5.05461	8.925	CD4+ T	0
GSM4712885_GGAGGTACACTGCGTG-1	GSM4712885	7.82516	-3.17072	NK	9	9.00298	-4.06233	NK	13
GSM4712885_GGAGGTAGTCCTTAAG-1	GSM4712885	7.83931	-2.90155	NK	9	8.88217	-4.46704	NK	13
GSM4712885_GGAGGTATCAAGGACG-1	GSM4712885	7.89689	6.94212	CD4+ T	10	6.01776	8.22307	CD4+ T	9
GSM4712885_GGAGGTATCCCTCTTT-1	GSM4712885	7.93501	-3.20921	NK	9	8.9867	-4.17586	NK	13
GSM4712885_GGAGGTATCTAGACAC-1	GSM4712885	-4.44798	-8.82824	CD16Mono	3	-3.74848	-8.22369	CD16Mono	2
GSM4712885_GGATCTAAGTTGCCCG-1	GSM4712885	-12.9182	-0.77235	CD14Mono	5	-11.4934	-2.1319	CD14Mono	5
GSM4712885_GGATCTACACTTCATT-1	GSM4712885	7.74012	6.92772	CD4+ T	10	5.81499	8.17506	CD4+ T	9
GSM4712885_GGATCTACAGAGGTAC-1	GSM4712885	7.20242	6.74046	CD4+ T	10	5.79242	7.88567	CD4+ T	9
GSM4712885_GGATCTAGTCTAATCG-1	GSM4712885	-4.27712	8.42402	B cell	7	-7.7446	9.02677	B cell	7
GSM4712885_GGATGTTAGCGGTATG-1	GSM4712885	-4.64256	8.14662	B cell	7	-8.28652	8.87018	B cell	7
GSM4712885_GGATGTTAGGAGTACC-1	GSM4712885	-9.6724	2.25189	DC	16	-8.30888	1.07179	DC	15
GSM4712885_GGATGTTCAACGGGTA-1	GSM4712885	7.68375	-2.96065	NK	9	9.42197	-4.09391	NK	13
GSM4712885_GGATGTTCATCGATCA-1	GSM4712885	-1.31773	-8.53488	CD16Mono	3	-2.86632	-8.95517	CD16Mono	2
GSM4712885_GGCACGTGTGTCCATA-1	GSM4712885	2.35069	-14.2861	Plasma	12	-0.35437	-0.643462	Plasma	11
GSM4712885_GGCACGTGTGTGCTTA-1	GSM4712885	-4.45108	8.26172	B cell	7	-7.73536	8.82992	B cell	7
GSM4712885_GGCACGTTCCACACCT-1	GSM4712885	7.85437	7.2228	CD4+ T	10	5.61819	7.75155	CD4+ T	9
GSM4712885_GGCTGTGCAGCGTGCT-1	GSM4712885	-4.2934	9.03631	B cell	7	-8.12524	8.96911	B cell	7
GSM4712885_GGCTGTGGTCATCGGC-1	GSM4712885	-4.36873	8.49602	B cell	7	-7.51471	9.15313	B cell	7
GSM4712885_GGCTTGGCACCCTCTA-1	GSM4712885	7.69626	-3.4479	NK	1	8.71729	-4.61809	NK	1
GSM4712885_GGCTTGGGTCCACATA-1	GSM4712885	-4.02513	8.46406	B cell	7	-7.42115	8.94048	B cell	7
GSM4712885_GGCTTGGTCAGACCTA-1	GSM4712885	-4.25197	13.4663	pDC	8	-3.57823	12.8666	pDC	14
GSM4712885_GGCTTTCAGCTCATAC-1	GSM4712885	-10.1439	2.00556	DC	16	-9.34214	0.967069	DC	15
GSM4712885_GGGAAGTCATTCTTCA-1	GSM4712885	5.96539	6.19156	CD4+ T	10	4.25412	5.77916	CD4+ T	0
GSM4712885_GGGAAGTGTCTTTATC-1	GSM4712885	7.87925	-1.1942	NK	9	8.83529	-5.52087	NK	1
GSM4712885_GGGACAAAGTGAGGTC-1	GSM4712885	-3.95007	8.58246	B cell	7	-7.81845	8.76225	B cell	7
GSM4712885_GGGACAACATAATGAG-1	GSM4712885	-6.01408	0.0490832	DC	6	-8.40017	0.520431	DC	15
GSM4712885_GGGACAACATACTTTC-1	GSM4712885	7.01801	-0.729688	NK	9	8.5121	-1.45626	CD8+ T	17
GSM4712885_GGGACAAGTGCTTCAA-1	GSM4712885	7.74554	6.95151	CD4+ T	10	6.00605	8.3031	CD4+ T	9
GSM4712885_GGGACAATCGTAGTGT-1	GSM4712885	-5.05818	-7.78136	CD16Mono	3	-4.1479	-7.3364	CD16Mono	2
GSM4712885_GGGACCTCATTCACAG-1	GSM4712885	1.77336	-12.2118	Plasma	12	-0.852463	-1.92428	Plasma	11
GSM4712885_GGGACCTGTTTGACAC-1	GSM4712885	7.78871	-3.11003	NK	9	8.50045	-4.12052	NK	13
GSM4712885_GGGACCTTCGCTGTCT-1	GSM4712885	-7.31257	1.68412	DC	6	-7.66358	1.02633	DC	15
GSM4712885_GGGACCTTCGTCACCT-1	GSM4712885	2.2643	-13.188	Plasma	12	-0.823739	-1.02609	Plasma	11
GSM4712885_GGGACTCCAGTGTGGA-1	GSM4712885	-4.80531	-2.84243	CD14Mono	2	-10.6256	-1.64321	CD14Mono	5
GSM4712885_GGGACTCTCGAGTACT-1	GSM4712885	2.49345	2.73802	NKT	15	4.05774	-2.69469	NKT	18
GSM4712885_GGGAGATAGTTCCGGC-1	GSM4712885	-4.30621	-7.84661	CD16Mono	3	-3.3684	-8.31245	CD16Mono	2
GSM4712885_GGGAGATGTATCGAAA-1	GSM4712885	-12.2621	-0.5008	CD14Mono	5	-11.4394	-1.51864	CD14Mono	5
GSM4712885_GGGAGATTCCGGCAAC-1	GSM4712885	7.83881	-3.17879	NK	9	8.60946	-3.5971	NK	13
GSM4712885_GGGAGTAGTCGCTTGG-1	GSM4712885	8.20667	-3.38201	NK	9	9.23826	-3.98609	NK	13
GSM4712885_GGGATCCAGTTGTCAC-1	GSM4712885	7.48581	-2.17567	NK	9	8.68526	-2.48828	CD8+ T	17
GSM4712885_GGGATCCCACCCTAGG-1	GSM4712885	8.05034	-3.39704	NK	9	9.11868	-4.03243	NK	13
GSM4712885_GGGATCCTCGCTGACG-1	GSM4712885	8.99702	2.84374	CD4+ T	0	5.92299	7.23742	CD4+ T	0
GSM4712885_GGGATCCTCGTGTCAA-1	GSM4712885	6.79872	-0.932279	NK	9	8.19193	-1.39222	CD8+ T	17
GSM4712885_GGGATGAAGACCAACG-1	GSM4712885	8.08098	-3.29062	NK	9	8.91744	-4.14314	NK	13
GSM4712885_GGGATGAAGCTTAAGA-1	GSM4712885	-11.0578	1.3859	DC	16	-10.403	0.436833	DC	15
GSM4712885_GGGATGAAGTAATTGG-1	GSM4712885	3.94015	-13.1414	Plasma	12	1.04311	-2.20173	Plasma	11
GSM4712885_GGGCCATCACCACTGG-1	GSM4712885	-3.84514	8.07121	B cell	7	-7.39018	8.25227	B cell	7
GSM4712885_GGGCCATTCAGTAGGG-1	GSM4712885	8.09995	-3.01683	NK	9	8.53246	-4.56334	NK	13
GSM4712885_GGGCGTTGTTCAAGGG-1	GSM4712885	-12.4094	-0.537569	CD14Mono	5	-11.3075	-1.62872	CD14Mono	5
GSM4712885_GGGCGTTTCAACTACG-1	GSM4712885	7.88706	6.93955	CD4+ T	10	5.90534	8.2526	CD4+ T	9
GSM4712885_GGGCTACAGCCACCGT-1	GSM4712885	7.78147	6.81547	CD4+ T	10	5.65756	7.38174	CD4+ T	9
GSM4712885_GGGCTACCACGCTGTG-1	GSM4712885	2.46161	-13.1301	Plasma	12	-0.482355	-1.25551	Plasma	11
GSM4712885_GGGCTACGTACGGGAT-1	GSM4712885	7.90214	6.66562	CD4+ T	10	5.82654	8.14167	CD4+ T	9
GSM4712885_GGGCTACTCGCAATGT-1	GSM4712885	7.52339	6.82548	CD4+ T	10	5.62186	7.92412	CD4+ T	9
GSM4712885_GGGCTCAAGCCTCAAT-1	GSM4712885	1.62545	4.09103	NKT	15	3.29512	-1.06689	NKT	18
GSM4712885_GGGCTCAGTAGAGGAA-1	GSM4712885	-4.75722	-7.51535	CD16Mono	3	-3.88094	-7.40467	CD16Mono	2
GSM4712885_GGGCTCATCCCTAGGG-1	GSM4712885	7.02589	-2.42903	NK	9	7.5658	-5.0631	NK	1
GSM4712885_GGGTAGAAGGGCTAAC-1	GSM4712885	-4.6611	-2.95238	CD14Mono	2	-10.7141	-1.50793	CD14Mono	5
GSM4712885_GGGTAGATCTGTTGGA-1	GSM4712885	-3.97258	8.49083	B cell	7	-8.1144	8.99562	B cell	7
GSM4712885_GGGTATTAGGATTTCC-1	GSM4712885	-12.6476	-0.551647	CD14Mono	5	-11.8109	-1.68527	CD14Mono	5
GSM4712885_GGGTATTAGTCATCCA-1	GSM4712885	1.50609	4.24744	NKT	15	3.20054	-1.03179	NKT	18
GSM4712885_GGGTATTAGTGGTGGT-1	GSM4712885	-4.39435	8.86447	B cell	7	-7.87254	9.26925	B cell	7
GSM4712885_GGGTATTGTGTGAATA-1	GSM4712885	1.59573	3.99883	NKT	15	3.43621	-1.1495	NKT	18
GSM4712885_GGGTATTTCATTGCTT-1	GSM4712885	-11.614	-0.553744	CD14Mono	5	-10.7471	-1.55642	CD14Mono	5
GSM4712885_GGGTATTTCGAGTCCG-1	GSM4712885	1.60221	4.14193	NKT	15	3.24208	-1.02706	NKT	18
GSM4712885_GGGTCACAGAAGCGAA-1	GSM4712885	8.06294	-2.80476	NK	9	9.17458	-4.28784	NK	13
GSM4712885_GGGTCACCAAGTGCAG-1	GSM4712885	2.06839	-13.2046	Plasma	12	-0.739943	-1.00082	Plasma	11
GSM4712885_GGGTCACGTGATTCTG-1	GSM4712885	-4.94312	-3.07921	CD14Mono	2	-10.5744	-2.19547	CD14Mono	5
GSM4712885_GGGTCTGAGAAACCAT-1	GSM4712885	-11.6399	-0.439625	CD14Mono	5	-10.8736	-1.41508	CD14Mono	5
GSM4712885_GGGTCTGGTTACGTAC-1	GSM4712885	8.26797	6.20539	CD4+ T	0	6.56984	7.69485	CD4+ T	0
GSM4712885_GGGTGAAAGAAGGGAT-1	GSM4712885	-3.64189	7.63984	B cell	7	-6.92737	8.51335	B cell	7
GSM4712885_GGGTGAACAAATGCGG-1	GSM4712885	-7.50478	1.10445	DC	6	-5.98729	-0.259835	DC	6
GSM4712885_GGGTGAACACCGTACG-1	GSM4712885	-11.8624	-0.29234	CD14Mono	5	-11.1732	-1.22652	CD14Mono	5
GSM4712885_GGGTGAACATGACAAA-1	GSM4712885	7.38537	-3.30947	NK	9	8.89896	-3.61641	NK	13
GSM4712885_GGGTGAAGTTCTCTAT-1	GSM4712885	-13.0577	-0.697509	CD14Mono	5	-12.1302	-1.90117	CD14Mono	5
GSM4712885_GGGTTATCAGCTATTG-1	GSM4712885	7.27672	-2.77568	NK	9	8.57478	-4.13664	NK	13
GSM4712885_GGGTTTACATTAAGCC-1	GSM4712885	-4.32507	8.857	B cell	7	-8.03021	8.88383	B cell	7
GSM4712885_GGGTTTAGTTTACCTT-1	GSM4712885	-9.34616	2.55127	DC	16	-8.05548	1.30106	DC	15
GSM4712885_GGGTTTATCACCTCAC-1	GSM4712885	1.67311	-12.1364	Plasma	12	-1.2806	-1.32057	Plasma	11
GSM4712885_GGGTTTATCTATTCGT-1	GSM4712885	4.22215	-13.5147	Plasma	12	0.747718	-2.89262	Plasma	11
GSM4712885_GGTAACTGTATGCGTT-1	GSM4712885	2.08707	-14.0659	Plasma	12	-0.64812	-0.630999	Plasma	11
GSM4712885_GGTAATCAGGAACGCT-1	GSM4712885	7.64355	-2.24165	NK	9	8.83552	-4.01943	NK	13
GSM4712885_GGTAATCCACCCTATC-1	GSM4712885	7.84653	7.14398	CD4+ T	10	6.06345	8.0324	CD4+ T	9
GSM4712885_GGTAATCGTCTTCGAA-1	GSM4712885	6.92791	6.41426	CD4+ T	10	5.37318	7.06268	CD4+ T	9
GSM4712885_GGTAATCTCGAGCCAC-1	GSM4712885	1.72726	-12.1967	Plasma	12	-1.13768	-1.77993	Plasma	11
GSM4712885_GGTAGAGCAGCGCTTG-1	GSM4712885	8.00298	6.63584	CD4+ T	10	6.02671	8.15396	CD4+ T	9
GSM4712885_GGTAGAGTCATCTGTT-1	GSM4712885	7.22925	-1.17159	NK	9	8.65893	-1.33862	CD8+ T	17
GSM4712885_GGTCACGAGAAGCGCT-1	GSM4712885	3.77676	-13.297	Plasma	12	0.641792	-2.52305	Plasma	11
GSM4712885_GGTCACGCAACCCTAA-1	GSM4712885	-12.4589	-0.521415	CD14Mono	5	-11.6504	-1.61265	CD14Mono	5
GSM4712885_GGTCACGCAGTCGAGA-1	GSM4712885	2.54087	-14.4208	Plasma	12	0.00354954	-0.705915	Plasma	11
GSM4712885_GGTCACGTCACCGGGT-1	GSM4712885	1.64917	3.94494	NKT	15	3.12316	-1.2143	NKT	18
GSM4712885_GGTCACGTCAGGGTAG-1	GSM4712885	-1.23034	1.64971	Platelet	11	-0.585547	3.38439	Platelet	10
GSM4712885_GGTCTGGAGCATAGGC-1	GSM4712885	2.25379	-13.23	Plasma	12	-0.224101	-1.06907	Plasma	11
GSM4712885_GGTCTGGCAGCTTCCT-1	GSM4712885	-4.00616	8.36235	B cell	7	-7.69148	9.06321	B cell	7
GSM4712885_GGTCTGGGTAAGGAGA-1	GSM4712885	8.07378	6.78693	CD4+ T	10	6.10887	8.34027	CD4+ T	9
GSM4712885_GGTCTGGTCAAGTCTG-1	GSM4712885	7.80809	6.85498	CD4+ T	10	5.56759	7.37961	CD4+ T	9
GSM4712885_GGTGAAGAGGTTCACT-1	GSM4712885	-4.37044	8.84731	B cell	7	-8.01645	8.27395	B cell	7
GSM4712885_GGTGAAGTCTATTTCG-1	GSM4712885	-10.0785	1.98574	DC	16	-8.19564	0.597209	DC	6
GSM4712885_GGTGATTAGTATGACA-1	GSM4712885	-4.086	8.65404	B cell	7	-8.10726	9.05004	B cell	7
GSM4712885_GGTGATTGTAAGATAC-1	GSM4712885	8.32414	-0.289102	NK	9	9.22624	-5.73975	NK	1
GSM4712885_GGTGGCTCACTAACCA-1	GSM4712885	-12.1671	-0.524684	CD14Mono	5	-10.965	-2.02913	CD14Mono	5
GSM4712885_GGTGGCTCATGTACGT-1	GSM4712885	2.01522	-13.3304	Plasma	12	-0.687516	-0.560114	Plasma	11
GSM4712885_GGTGGCTTCTACGGGC-1	GSM4712885	2.90966	-13.1895	Plasma	12	0.264429	-1.57608	Plasma	11
GSM4712885_GGTGTCGCACCTCTAC-1	GSM4712885	-12.5184	-0.512948	CD14Mono	5	-11.7479	-1.69021	CD14Mono	5
GSM4712885_GGTGTCGCAGGACTAG-1	GSM4712885	-3.64644	7.35551	B cell	7	-7.13715	8.22786	B cell	7
GSM4712885_GGTGTCGCATTGGATC-1	GSM4712885	8.16813	6.04883	CD4+ T	0	6.71492	7.54797	CD4+ T	9
GSM4712885_GGTGTCGGTAGCGCCT-1	GSM4712885	7.48007	-2.12363	NK	9	8.82953	-4.37119	NK	13
GSM4712885_GGTGTTACAGGTCTCG-1	GSM4712885	-4.1502	8.87562	B cell	7	-7.66534	9.12877	B cell	7
GSM4712885_GGTGTTAGTCACGACC-1	GSM4712885	2.46743	2.80699	NKT	15	3.99151	-2.59577	NKT	18
[truncated: 38,262 more rows]
