# Supplementary material for: SCAPTURE: a deep learning-embedded pipeline that captures polyadenylation information from 3′ tag-based RNA-seq of single cells
Source: Genome Biol. 2021 Aug 10;22:221. doi: 10.1186/s13059-021-02437-5 (PMC8353616; doi:10.1186/s13059-021-02437-5)
Supplement: Supplementary file 12 — Additional file 12: Table S11. GO terms of altered PAS usage between healthy individuals and COVID-19 patients in each immune cell type of PBMCs (Related Fig. S10B). [file 13059_2021_2437_MOESM12_ESM.xlsx]

## Sheet: GO
ID	Description	GeneRatio	BgRatio	pvalue	p.adjust	qvalue	geneID	Count	Celltype
GO:0002429	immune response-activating cell surface receptor signaling pathway	13/67	473/18670	1.09694e-08	9.91632e-06	7.67279e-06	IGHM/HLA-DQB1/IGHG3/PAK2/IGHG1/HSP90AA1/IGLC3/ELF1/HSP90AB1/ARPC5/MS4A1/HLA-DQA1/MEF2C	13	B cell
GO:0002757	immune response-activating signal transduction	13/67	473/18670	1.09694e-08	9.91632e-06	7.67279e-06	IGHM/HLA-DQB1/IGHG3/PAK2/IGHG1/HSP90AA1/IGLC3/ELF1/HSP90AB1/ARPC5/MS4A1/HLA-DQA1/MEF2C	13	B cell
GO:0060333	interferon-gamma-mediated signaling pathway	7/67	91/18670	3.54519e-08	2.13657e-05	1.65318e-05	HLA-DQB1/JAK1/IRF2/HLA-E/HSP90AB1/SP100/HLA-DQA1	7	B cell
GO:0050851	antigen receptor-mediated signaling pathway	10/67	316/18670	1.76802e-07	7.99147e-05	6.18343e-05	IGHM/HLA-DQB1/IGHG3/PAK2/IGHG1/IGLC3/ELF1/MS4A1/HLA-DQA1/MEF2C	10	B cell
GO:0071346	cellular response to interferon-gamma	8/67	180/18670	2.5653e-07	9.27614e-05	7.17745e-05	RPL13A/HLA-DQB1/JAK1/IRF2/HLA-E/HSP90AB1/SP100/HLA-DQA1	8	B cell
GO:0050853	B cell receptor signaling pathway	7/67	129/18670	3.93334e-07	0.000118525	9.17088e-05	IGHM/IGHG3/IGHG1/IGLC3/ELF1/MS4A1/MEF2C	7	B cell
GO:0034341	response to interferon-gamma	8/67	199/18670	5.50987e-07	0.000142312	0.000110115	RPL13A/HLA-DQB1/JAK1/IRF2/HLA-E/HSP90AB1/SP100/HLA-DQA1	8	B cell
GO:0042113	B cell activation	9/67	310/18670	1.56925e-06	0.00035465	0.000274412	IGHM/IGHG3/IGHG1/IGLC3/KLF6/MS4A1/TNFRSF13C/BANK1/MEF2C	9	B cell
GO:0038093	Fc receptor signaling pathway	8/67	241/18670	2.32223e-06	0.00046651	0.000360964	IGHG3/PAK2/IGHG1/HSP90AA1/IGLC3/JUN/HSP90AB1/ARPC5	8	B cell
GO:0051251	positive regulation of lymphocyte activation	9/67	334/18670	2.8939e-06	0.000523217	0.000404842	IGHM/IGHG3/PAK2/IGHG1/HMGB1/IGLC3/HLA-E/TNFRSF13C/MEF2C	9	B cell
GO:0050864	regulation of B cell activation	7/67	184/18670	4.25423e-06	0.000699241	0.00054104	IGHM/IGHG3/IGHG1/IGLC3/TNFRSF13C/BANK1/MEF2C	7	B cell
GO:0002460	adaptive immune response based on somatic recombination of immune receptors built from immunoglobulin superfamily domains	9/67	361/18670	5.4431e-06	0.000757525	0.000586138	IGHM/HLA-DQB1/IGHG3/IGHG1/HMGB1/IGLC3/HLA-E/TNFRSF13C/MEF2C	9	B cell
GO:0051101	regulation of DNA binding	6/67	124/18670	5.4468e-06	0.000757525	0.000586138	HMGB1/RB1/JUN/IFI16/SP100/NFKBIA	6	B cell
GO:0008380	RNA splicing	10/67	469/18670	6.25774e-06	0.000808143	0.000625304	PRPF4B/SRSF5/U2SURP/SRSF10/PRDX6/YBX1/DNAJC8/SNRPB/SFPQ/RBM39	10	B cell
GO:0000377	RNA splicing, via transesterification reactions with bulged adenosine as nucleophile	9/67	379/18670	8.05542e-06	0.000816593	0.000631842	PRPF4B/SRSF5/U2SURP/SRSF10/PRDX6/YBX1/DNAJC8/SNRPB/SFPQ	9	B cell
GO:0000398	mRNA splicing, via spliceosome	9/67	379/18670	8.05542e-06	0.000816593	0.000631842	PRPF4B/SRSF5/U2SURP/SRSF10/PRDX6/YBX1/DNAJC8/SNRPB/SFPQ	9	B cell
GO:0002696	positive regulation of leukocyte activation	9/67	380/18670	8.2276e-06	0.000816593	0.000631842	IGHM/IGHG3/PAK2/IGHG1/HMGB1/IGLC3/HLA-E/TNFRSF13C/MEF2C	9	B cell
GO:0051249	regulation of lymphocyte activation	10/67	485/18670	8.39398e-06	0.000816593	0.000631842	IGHM/IGHG3/PAK2/IGHG1/HMGB1/IGLC3/HLA-E/TNFRSF13C/BANK1/MEF2C	10	B cell
GO:0000375	RNA splicing, via transesterification reactions	9/67	382/18670	8.58146e-06	0.000816593	0.000631842	PRPF4B/SRSF5/U2SURP/SRSF10/PRDX6/YBX1/DNAJC8/SNRPB/SFPQ	9	B cell
GO:0002433	immune response-regulating cell surface receptor signaling pathway involved in phagocytosis	6/67	139/18670	1.05025e-05	0.000890468	0.000689003	IGHG3/IGHG1/HSP90AA1/IGLC3/HSP90AB1/ARPC5	6	B cell
GO:0038096	Fc-gamma receptor signaling pathway involved in phagocytosis	6/67	139/18670	1.05025e-05	0.000890468	0.000689003	IGHG3/IGHG1/HSP90AA1/IGLC3/HSP90AB1/ARPC5	6	B cell
GO:0050867	positive regulation of cell activation	9/67	394/18670	1.09908e-05	0.000890468	0.000689003	IGHM/IGHG3/PAK2/IGHG1/HMGB1/IGLC3/HLA-E/TNFRSF13C/MEF2C	9	B cell
GO:0038094	Fc-gamma receptor signaling pathway	6/67	142/18670	1.18659e-05	0.000890468	0.000689003	IGHG3/IGHG1/HSP90AA1/IGLC3/HSP90AB1/ARPC5	6	B cell
GO:0050871	positive regulation of B cell activation	6/67	142/18670	1.18659e-05	0.000890468	0.000689003	IGHM/IGHG3/IGHG1/IGLC3/TNFRSF13C/MEF2C	6	B cell
GO:1902947	regulation of tau-protein kinase activity	3/67	13/18670	1.23129e-05	0.000890468	0.000689003	RB1/HSP90AA1/HSP90AB1	3	B cell
GO:0002431	Fc receptor mediated stimulatory signaling pathway	6/67	145/18670	1.33692e-05	0.000929673	0.000719338	IGHG3/IGHG1/HSP90AA1/IGLC3/HSP90AB1/ARPC5	6	B cell
GO:0060337	type I interferon signaling pathway	5/67	95/18670	2.30871e-05	0.00149077	0.00115349	JAK1/IRF2/HLA-E/HSP90AB1/SP100	5	B cell
GO:0071357	cellular response to type I interferon	5/67	95/18670	2.30871e-05	0.00149077	0.00115349	JAK1/IRF2/HLA-E/HSP90AB1/SP100	5	B cell
GO:0034340	response to type I interferon	5/67	99/18670	2.81861e-05	0.00175726	0.00135969	JAK1/IRF2/HLA-E/HSP90AB1/SP100	5	B cell
GO:0006959	humoral immune response	8/67	356/18670	3.95375e-05	0.00238279	0.00184369	IGHM/HLA-DQB1/IGHG3/IGHG1/IGLC3/HLA-E/MS4A1/MEF2C	8	B cell
GO:0043392	negative regulation of DNA binding	4/67	54/18670	4.185e-05	0.0024408	0.00188858	JUN/IFI16/SP100/NFKBIA	4	B cell
GO:0006909	phagocytosis	8/67	369/18670	5.09215e-05	0.00287706	0.00222614	IGHM/IGHG3/IGHG1/HMGB1/HSP90AA1/IGLC3/HSP90AB1/ARPC5	8	B cell
GO:0051098	regulation of binding	8/67	373/18670	5.49306e-05	0.00300953	0.00232864	HMGB1/RB1/JUN/IFI16/HSP90AB1/SP100/NFKBIA/MEF2C	8	B cell
GO:0031349	positive regulation of defense response	8/67	384/18670	6.73367e-05	0.00358073	0.0027706	PAK2/HMGB1/IFI16/HLA-E/ETS1/NFKBIA/SFPQ/MEF2C	8	B cell
GO:0009612	response to mechanical stimulus	6/67	210/18670	0.000106277	0.00547181	0.00423384	MTPN/TXNIP/BTG2/JUN/ETS1/NFKBIA	6	B cell
GO:0045088	regulation of innate immune response	7/67	305/18670	0.000108952	0.00547181	0.00423384	PAK2/JAK1/HMGB1/IFI16/HLA-E/HSP90AB1/SFPQ	7	B cell
GO:0016064	immunoglobulin mediated immune response	6/67	218/18670	0.000130408	0.00637239	0.00493067	IGHM/HLA-DQB1/IGHG3/IGHG1/IGLC3/HLA-E	6	B cell
GO:0019724	B cell mediated immunity	6/67	221/18670	0.000140505	0.00668506	0.0051726	IGHM/HLA-DQB1/IGHG3/IGHG1/IGLC3/HLA-E	6	B cell
GO:0022618	ribonucleoprotein complex assembly	6/67	229/18670	0.000170484	0.00790349	0.00611535	RPL13A/HSP90AA1/SRSF5/SRSF10/HSP90AB1/SNRPB	6	B cell
GO:0071826	ribonucleoprotein complex subunit organization	6/67	236/18670	0.00020068	0.00893113	0.0069105	RPL13A/HSP90AA1/SRSF5/SRSF10/HSP90AB1/SNRPB	6	B cell
GO:0002455	humoral immune response mediated by circulating immunoglobulin	5/67	150/18670	0.000202531	0.00893113	0.0069105	IGHM/HLA-DQB1/IGHG3/IGHG1/IGLC3	5	B cell
GO:0006910	phagocytosis, recognition	4/67	84/18670	0.000235528	0.0101389	0.00784505	IGHM/IGHG3/IGHG1/IGLC3	4	B cell
GO:0048872	homeostasis of number of cells	6/67	246/18670	0.000250985	0.0103267	0.00799033	HMGB1/RB1/PMAIP1/ETS1/TNFRSF13C/MEF2C	6	B cell
GO:0001776	leukocyte homeostasis	4/67	86/18670	0.000257826	0.0103267	0.00799033	HMGB1/PMAIP1/TNFRSF13C/MEF2C	4	B cell
GO:0022613	ribonucleoprotein complex biogenesis	8/67	468/18670	0.000262003	0.0103267	0.00799033	RPS8/RPL13A/DDX18/HSP90AA1/SRSF5/SRSF10/HSP90AB1/SNRPB	8	B cell
GO:0002449	lymphocyte mediated immunity	7/67	352/18670	0.000262737	0.0103267	0.00799033	IGHM/HLA-DQB1/IGHG3/IGHG1/HMGB1/IGLC3/HLA-E	7	B cell
GO:0030224	monocyte differentiation	3/67	36/18670	0.000289764	0.0109144	0.0084451	JUN/IFI16/MEF2C	3	B cell
GO:1903131	mononuclear cell differentiation	3/67	36/18670	0.000289764	0.0109144	0.0084451	JUN/IFI16/MEF2C	3	B cell
GO:0002831	regulation of response to biotic stimulus	7/67	400/18670	0.000565755	0.0208752	0.0161523	PAK2/JAK1/HMGB1/IFI16/HLA-E/HSP90AB1/SFPQ	7	B cell
GO:0030330	DNA damage response, signal transduction by p53 class mediator	4/67	107/18670	0.000592202	0.021414	0.0165692	BTG2/CNOT1/SP100/PMAIP1	4	B cell
GO:0060213	positive regulation of nuclear-transcribed mRNA poly(A) tail shortening	2/67	12/18670	0.000818118	0.0290031	0.0224413	BTG2/CNOT1	2	B cell
GO:0043254	regulation of protein-containing complex assembly	7/67	429/18670	0.000854164	0.0291668	0.022568	RPL13A/MTPN/HMGB1/RB1/HSP90AA1/ARPC5/PMAIP1	7	B cell
GO:0006911	phagocytosis, engulfment	4/67	118/18670	0.000855002	0.0291668	0.022568	IGHM/IGHG3/IGHG1/IGLC3	4	B cell
GO:0000956	nuclear-transcribed mRNA catabolic process	5/67	207/18670	0.000882758	0.029556	0.0228691	RPS8/RPL13A/BTG2/UPF2/CNOT1	5	B cell
GO:0045089	positive regulation of innate immune response	5/67	214/18670	0.00102423	0.0333151	0.0257777	PAK2/HMGB1/IFI16/HLA-E/SFPQ	5	B cell
GO:2000134	negative regulation of G1/S transition of mitotic cell cycle	4/67	125/18670	0.00105972	0.0333151	0.0257777	BTG2/RB1/CNOT1/SEPTIN7	4	B cell
GO:1903311	regulation of mRNA metabolic process	6/67	324/18670	0.00106956	0.0333151	0.0257777	BTG2/SRSF5/CNOT1/SRSF10/PRDX6/YBX1	6	B cell
GO:1903039	positive regulation of leukocyte cell-cell adhesion	5/67	218/18670	0.00111228	0.0333151	0.0257777	PAK2/HMGB1/HLA-E/ETS1/TNFRSF13C	5	B cell
GO:0046677	response to antibiotic	6/67	327/18670	0.00112144	0.0333151	0.0257777	TXNIP/JAK1/HSP90AA1/JUN/ETS1/MEF2C	6	B cell
GO:0060211	regulation of nuclear-transcribed mRNA poly(A) tail shortening	2/67	14/18670	0.00112279	0.0333151	0.0257777	BTG2/CNOT1	2	B cell
GO:0099024	plasma membrane invagination	4/67	127/18670	0.00112402	0.0333151	0.0257777	IGHM/IGHG3/IGHG1/IGLC3	4	B cell
GO:0050671	positive regulation of lymphocyte proliferation	4/67	130/18670	0.00122553	0.0356161	0.0275581	HMGB1/HLA-E/TNFRSF13C/MEF2C	4	B cell
GO:0032946	positive regulation of mononuclear cell proliferation	4/67	131/18670	0.00126075	0.0356161	0.0275581	HMGB1/HLA-E/TNFRSF13C/MEF2C	4	B cell
GO:1902807	negative regulation of cell cycle G1/S phase transition	4/67	131/18670	0.00126075	0.0356161	0.0275581	BTG2/RB1/CNOT1/SEPTIN7	4	B cell
GO:0002467	germinal center formation	2/67	15/18670	0.00129253	0.0359523	0.0278183	TNFRSF13C/MEF2C	2	B cell
GO:0042770	signal transduction in response to DNA damage	4/67	133/18670	0.0013333	0.0365243	0.0282608	BTG2/CNOT1/SP100/PMAIP1	4	B cell
GO:0010324	membrane invagination	4/67	135/18670	0.00140872	0.0376287	0.0291154	IGHM/IGHG3/IGHG1/IGLC3	4	B cell
GO:0006913	nucleocytoplasmic transport	6/67	343/18670	0.0014316	0.0376287	0.0291154	TXNIP/UPF2/SRSF5/SNRPB/SP100/NFKBIA	6	B cell
GO:0002260	lymphocyte homeostasis	3/67	62/18670	0.00143605	0.0376287	0.0291154	PMAIP1/TNFRSF13C/MEF2C	3	B cell
GO:0006958	complement activation, classical pathway	4/67	137/18670	0.00148708	0.0381056	0.0294844	IGHM/IGHG3/IGHG1/IGLC3	4	B cell
GO:0051169	nuclear transport	6/67	346/18670	0.0014964	0.0381056	0.0294844	TXNIP/UPF2/SRSF5/SNRPB/SP100/NFKBIA	6	B cell
GO:0070665	positive regulation of leukocyte proliferation	4/67	139/18670	0.00156842	0.0393849	0.0304742	HMGB1/HLA-E/TNFRSF13C/MEF2C	4	B cell
GO:0051402	neuron apoptotic process	5/67	239/18670	0.00166971	0.0413539	0.0319978	BTG2/RB1/JUN/HSP90AB1/MEF2C	5	B cell
GO:0002218	activation of innate immune response	4/67	142/18670	0.00169619	0.0414419	0.0320659	PAK2/HMGB1/IFI16/SFPQ	4	B cell
GO:0002822	regulation of adaptive immune response based on somatic recombination of immune receptors built from immunoglobulin superfamily domains	4/67	145/18670	0.00183101	0.0434385	0.0336107	HMGB1/HLA-E/TNFRSF13C/MEF2C	4	B cell
GO:0035994	response to muscle stretch	2/67	18/18670	0.00187037	0.0434385	0.0336107	JUN/NFKBIA	2	B cell
GO:1900153	positive regulation of nuclear-transcribed mRNA catabolic process, deadenylation-dependent decay	2/67	18/18670	0.00187037	0.0434385	0.0336107	BTG2/CNOT1	2	B cell
GO:0035914	skeletal muscle cell differentiation	3/67	68/18670	0.00187401	0.0434385	0.0336107	BTG2/RB1/MEF2C	3	B cell
GO:0043524	negative regulation of neuron apoptotic process	4/67	147/18670	0.00192493	0.0436986	0.033812	BTG2/JUN/HSP90AB1/MEF2C	4	B cell
GO:0006402	mRNA catabolic process	6/67	364/18670	0.00193357	0.0436986	0.033812	RPS8/RPL13A/BTG2/UPF2/CNOT1/YBX1	6	B cell
GO:0002833	positive regulation of response to biotic stimulus	5/67	249/18670	0.0019974	0.0443615	0.0343249	PAK2/HMGB1/IFI16/HLA-E/SFPQ	5	B cell
GO:0009267	cellular response to starvation	4/67	149/18670	0.00202213	0.0443615	0.0343249	JUN/IFI16/MAP1LC3B/PMAIP1	4	B cell
GO:0045637	regulation of myeloid cell differentiation	5/67	251/18670	0.00206821	0.0443615	0.0343249	RB1/JUN/ETS1/NFKBIA/MEF2C	5	B cell
GO:0045947	negative regulation of translational initiation	2/67	19/18670	0.00208558	0.0443615	0.0343249	RPL13A/BANK1	2	B cell
GO:0051131	chaperone-mediated protein complex assembly	2/67	19/18670	0.00208558	0.0443615	0.0343249	HSP90AA1/HSP90AB1	2	B cell
GO:0022409	positive regulation of cell-cell adhesion	5/67	255/18670	0.00221532	0.0465732	0.0360362	PAK2/HMGB1/HLA-E/ETS1/TNFRSF13C	5	B cell
GO:1900151	regulation of nuclear-transcribed mRNA catabolic process, deadenylation-dependent decay	2/67	20/18670	0.00231195	0.0480461	0.0371758	BTG2/CNOT1	2	B cell
GO:0002429	immune response-activating cell surface receptor signaling pathway	15/83	473/18670	2.28758e-09	2.46601e-06	2.09494e-06	IGHM/IGHG3/IGHG1/IGHA2/PLSCR1/RAC1/HLA-DQB1/FCN1/CD47/ARPC5/SYK/WASF2/MEF2C/HSP90AB1/FYB1	15	CD14Mono
GO:0002757	immune response-activating signal transduction	15/83	473/18670	2.28758e-09	2.46601e-06	2.09494e-06	IGHM/IGHG3/IGHG1/IGHA2/PLSCR1/RAC1/HLA-DQB1/FCN1/CD47/ARPC5/SYK/WASF2/MEF2C/HSP90AB1/FYB1	15	CD14Mono
GO:0002431	Fc receptor mediated stimulatory signaling pathway	9/83	145/18670	1.61551e-08	1.16101e-05	9.86313e-06	IGHG3/IGHG1/PLSCR1/RAC1/CD47/ARPC5/SYK/WASF2/HSP90AB1	9	CD14Mono
GO:0006909	phagocytosis	12/83	369/18670	8.15617e-08	4.39617e-05	3.73467e-05	IGHM/IGHG3/IGHG1/IGHA2/RAC1/FCN1/CD47/ARPC5/HMGB1/SYK/WASF2/HSP90AB1	12	CD14Mono
GO:0002433	immune response-regulating cell surface receptor signaling pathway involved in phagocytosis	8/83	139/18670	1.90046e-07	6.82898e-05	5.8014e-05	IGHG3/IGHG1/RAC1/CD47/ARPC5/SYK/WASF2/HSP90AB1	8	CD14Mono
GO:0038096	Fc-gamma receptor signaling pathway involved in phagocytosis	8/83	139/18670	1.90046e-07	6.82898e-05	5.8014e-05	IGHG3/IGHG1/RAC1/CD47/ARPC5/SYK/WASF2/HSP90AB1	8	CD14Mono
GO:0038094	Fc-gamma receptor signaling pathway	8/83	142/18670	2.24027e-07	6.90003e-05	5.86176e-05	IGHG3/IGHG1/RAC1/CD47/ARPC5/SYK/WASF2/HSP90AB1	8	CD14Mono
GO:0038093	Fc receptor signaling pathway	9/83	241/18670	1.22788e-06	0.000330914	0.00028112	IGHG3/IGHG1/CALM1/RAC1/CD47/ARPC5/SYK/WASF2/HSP90AB1	9	CD14Mono
GO:0043312	neutrophil degranulation	12/83	485/18670	1.49894e-06	0.000344586	0.000292735	PLAC8/CTSB/RAC1/CFD/FCN1/CD47/ARPC5/HMGB1/LILRB3/SYK/XRCC5/HSP90AB1	12	CD14Mono
GO:0002283	neutrophil activation involved in immune response	12/83	488/18670	1.59827e-06	0.000344586	0.000292735	PLAC8/CTSB/RAC1/CFD/FCN1/CD47/ARPC5/HMGB1/LILRB3/SYK/XRCC5/HSP90AB1	12	CD14Mono
GO:0042119	neutrophil activation	12/83	498/18670	1.97283e-06	0.000361893	0.000307438	PLAC8/CTSB/RAC1/CFD/FCN1/CD47/ARPC5/HMGB1/LILRB3/SYK/XRCC5/HSP90AB1	12	CD14Mono
GO:0002446	neutrophil mediated immunity	12/83	499/18670	2.01425e-06	0.000361893	0.000307438	PLAC8/CTSB/RAC1/CFD/FCN1/CD47/ARPC5/HMGB1/LILRB3/SYK/XRCC5/HSP90AB1	12	CD14Mono
GO:0051251	positive regulation of lymphocyte activation	10/83	334/18670	2.24537e-06	0.000372385	0.000316351	IGHM/IGHG3/IGHG1/IGHA2/MAP3K8/RAC1/CD47/HMGB1/SYK/MEF2C	10	CD14Mono
GO:0002696	positive regulation of leukocyte activation	10/83	380/18670	7.03561e-06	0.00108348	0.000920448	IGHM/IGHG3/IGHG1/IGHA2/MAP3K8/RAC1/CD47/HMGB1/SYK/MEF2C	10	CD14Mono
GO:0050867	positive regulation of cell activation	10/83	394/18670	9.64932e-06	0.00138693	0.00117823	IGHM/IGHG3/IGHG1/IGHA2/MAP3K8/RAC1/CD47/HMGB1/SYK/MEF2C	10	CD14Mono
GO:0050853	B cell receptor signaling pathway	6/83	129/18670	2.36458e-05	0.00318628	0.00270683	IGHM/IGHG3/IGHG1/IGHA2/SYK/MEF2C	6	CD14Mono
GO:2000377	regulation of reactive oxygen species metabolic process	7/83	195/18670	2.58556e-05	0.0032791	0.00278568	NQO2/COQ7/RAC1/GNAI2/CD47/SYK/HSP90AB1	7	CD14Mono
GO:0006959	humoral immune response	9/83	356/18670	2.86035e-05	0.00342606	0.00291053	IGHM/IGHG3/IGHG1/IGHA2/RPS19/HLA-DQB1/CFD/FCN1/MEF2C	9	CD14Mono
GO:0006910	phagocytosis, recognition	5/83	84/18670	3.60366e-05	0.00408921	0.00347389	IGHM/IGHG3/IGHG1/IGHA2/FCN1	5	CD14Mono
GO:0050871	positive regulation of B cell activation	6/83	142/18670	4.06237e-05	0.00437923	0.00372028	IGHM/IGHG3/IGHG1/IGHA2/SYK/MEF2C	6	CD14Mono
GO:0031349	positive regulation of defense response	9/83	384/18670	5.15236e-05	0.00528975	0.00449378	RPS19/PLSCR1/FCN1/CD47/HMGB1/SYK/NFKBIA/XRCC5/MEF2C	9	CD14Mono
GO:0060263	regulation of respiratory burst	3/83	17/18670	5.5077e-05	0.00532856	0.00452675	IGHA2/RPS19/RAC1	3	CD14Mono
GO:0051249	regulation of lymphocyte activation	10/83	485/18670	5.68446e-05	0.00532856	0.00452675	IGHM/IGHG3/IGHG1/IGHA2/MAP3K8/RAC1/CD47/HMGB1/SYK/MEF2C	10	CD14Mono
GO:0050851	antigen receptor-mediated signaling pathway	8/83	316/18670	8.08149e-05	0.00725987	0.00616745	IGHM/IGHG3/IGHG1/IGHA2/HLA-DQB1/SYK/MEF2C/FYB1	8	CD14Mono
GO:0042742	defense response to bacterium	8/83	330/18670	0.000109149	0.00941304	0.00799662	PLAC8/IGHM/IGHG3/IGHG1/IGHA2/RPS19/RAB1A/SYK	8	CD14Mono
GO:0043254	regulation of protein-containing complex assembly	9/83	429/18670	0.000120061	0.00995582	0.00845773	ARF6/RAC1/RPL13A/CORO1B/ARPC5/HMGB1/MTPN/SYK/ERCC1	9	CD14Mono
GO:0035306	positive regulation of dephosphorylation	4/83	58/18670	0.000128334	0.00995646	0.00845827	CALM1/CAMTA1/MEF2C/HSP90AB1	4	CD14Mono
GO:0006956	complement activation	6/83	175/18670	0.000129305	0.00995646	0.00845827	IGHM/IGHG3/IGHG1/IGHA2/CFD/FCN1	6	CD14Mono
GO:0032956	regulation of actin cytoskeleton organization	8/83	343/18670	0.000142394	0.0105863	0.00899332	ARF6/RAC1/CD47/CORO1B/ARPC5/MTPN/WASF2/MEF2C	8	CD14Mono
GO:0110053	regulation of actin filament organization	7/83	261/18670	0.000161759	0.0116251	0.00987581	ARF6/RAC1/CD47/CORO1B/ARPC5/MTPN/WASF2	7	CD14Mono
GO:0050864	regulation of B cell activation	6/83	184/18670	0.000169975	0.0116769	0.00991982	IGHM/IGHG3/IGHG1/IGHA2/SYK/MEF2C	6	CD14Mono
GO:1902903	regulation of supramolecular fiber organization	8/83	353/18670	0.000173312	0.0116769	0.00991982	ARF6/RAC1/CD47/CORO1B/ARPC5/MTPN/WASF2/MEF2C	8	CD14Mono
GO:0002460	adaptive immune response based on somatic recombination of immune receptors built from immunoglobulin superfamily domains	8/83	361/18670	0.000201856	0.0131879	0.0112035	IGHM/IGHG3/IGHG1/IGHA2/HLA-DQB1/HMGB1/ERCC1/MEF2C	8	CD14Mono
GO:0002221	pattern recognition receptor signaling pathway	6/83	197/18670	0.000245911	0.0155499	0.01321	CTSB/FCN1/HMGB1/UBE2D2/UBE2D1/NFKBIA	6	CD14Mono
GO:1902745	positive regulation of lamellipodium organization	3/83	28/18670	0.000256139	0.0155499	0.01321	RAC1/CORO1B/WASF2	3	CD14Mono
GO:0034341	response to interferon-gamma	6/83	199/18670	0.000259646	0.0155499	0.01321	IFITM2/SP100/HLA-DQB1/RPL13A/CD47/HSP90AB1	6	CD14Mono
GO:0072593	reactive oxygen species metabolic process	7/83	284/18670	0.000271007	0.0157917	0.0134154	NQO2/COQ7/RAC1/GNAI2/CD47/SYK/HSP90AB1	7	CD14Mono
GO:0032970	regulation of actin filament-based process	8/83	388/18670	0.000328171	0.0186194	0.0158177	ARF6/RAC1/CD47/CORO1B/ARPC5/MTPN/WASF2/MEF2C	8	CD14Mono
GO:0035303	regulation of dephosphorylation	6/83	209/18670	0.000337639	0.0186654	0.0158567	SHOC2/CALM1/GNAI2/CAMTA1/MEF2C/HSP90AB1	6	CD14Mono
GO:0045089	positive regulation of innate immune response	6/83	214/18670	0.000382966	0.0203959	0.0173269	RPS19/PLSCR1/FCN1/HMGB1/SYK/XRCC5	6	CD14Mono
GO:0035304	regulation of protein dephosphorylation	5/83	139/18670	0.000387863	0.0203959	0.0173269	SHOC2/CALM1/GNAI2/CAMTA1/HSP90AB1	5	CD14Mono
GO:0045088	regulation of innate immune response	7/83	305/18670	0.000416574	0.0210597	0.0178908	RPS19/PLSCR1/FCN1/HMGB1/SYK/XRCC5/HSP90AB1	7	CD14Mono
GO:0016064	immunoglobulin mediated immune response	6/83	218/18670	0.000422546	0.0210597	0.0178908	IGHM/IGHG3/IGHG1/IGHA2/HLA-DQB1/ERCC1	6	CD14Mono
GO:0019724	B cell mediated immunity	6/83	221/18670	0.000454276	0.0210597	0.0178908	IGHM/IGHG3/IGHG1/IGHA2/HLA-DQB1/ERCC1	6	CD14Mono
GO:0010922	positive regulation of phosphatase activity	3/83	34/18670	0.000458961	0.0210597	0.0178908	CALM1/MEF2C/HSP90AB1	3	CD14Mono
GO:0016601	Rac protein signal transduction	3/83	34/18670	0.000458961	0.0210597	0.0178908	ARF6/RAC1/WASF2	3	CD14Mono
GO:0042113	B cell activation	7/83	310/18670	0.000459094	0.0210597	0.0178908	IGHM/IGHG3/IGHG1/IGHA2/SYK/ERCC1/MEF2C	7	CD14Mono
GO:0002224	toll-like receptor signaling pathway	5/83	146/18670	0.000485715	0.0214705	0.0182397	CTSB/HMGB1/UBE2D2/UBE2D1/NFKBIA	5	CD14Mono
GO:0097581	lamellipodium organization	4/83	82/18670	0.000487965	0.0214705	0.0182397	RAC1/CORO1B/ARPC5/WASF2	4	CD14Mono
GO:0070972	protein localization to endoplasmic reticulum	5/83	147/18670	0.000501082	0.0216066	0.0183554	RPS8/RPS19/RPL13A/RER1/RPL7	5	CD14Mono
GO:0002455	humoral immune response mediated by circulating immunoglobulin	5/83	150/18670	0.000549383	0.023186	0.0196971	IGHM/IGHG3/IGHG1/IGHA2/HLA-DQB1	5	CD14Mono
GO:1903901	negative regulation of viral life cycle	4/83	85/18670	0.000559216	0.023186	0.0196971	IFITM2/APOBEC3A/PLSCR1/FCN1	4	CD14Mono
GO:0045730	respiratory burst	3/83	37/18670	0.000590247	0.0240108	0.0203978	IGHA2/RPS19/RAC1	3	CD14Mono
GO:0019058	viral life cycle	7/83	328/18670	0.000641749	0.0256224	0.0217669	IFITM2/APOBEC3A/PLSCR1/CTSB/RAB1A/FCN1/HSP90AB1	7	CD14Mono
GO:0060249	anatomical structure homeostasis	8/83	439/18670	0.000740827	0.0288931	0.0245455	IGHG3/IGHA2/SP100/RAC1/SYK/ERCC1/XRCC5/HSP90AB1	8	CD14Mono
GO:0051222	positive regulation of protein transport	8/83	440/18670	0.000751856	0.0288931	0.0245455	OAZ1/ARF6/RAC1/FCN1/HMGB1/SYK/PLK3/VAMP2	8	CD14Mono
GO:0031334	positive regulation of protein-containing complex assembly	6/83	244/18670	0.000763872	0.0288931	0.0245455	ARF6/RAC1/CORO1B/ARPC5/SYK/ERCC1	6	CD14Mono
GO:0002833	positive regulation of response to biotic stimulus	6/83	249/18670	0.000848779	0.0310677	0.0263928	RPS19/PLSCR1/FCN1/HMGB1/SYK/XRCC5	6	CD14Mono
GO:0110020	regulation of actomyosin structure organization	4/83	95/18670	0.000850182	0.0310677	0.0263928	RAC1/CD47/WASF2/MEF2C	4	CD14Mono
GO:0050850	positive regulation of calcium-mediated signaling	3/83	43/18670	0.000919662	0.032632	0.0277218	CALM1/CAMTA1/SYK	3	CD14Mono
GO:1904951	positive regulation of establishment of protein localization	8/83	456/18670	0.000947105	0.032632	0.0277218	OAZ1/ARF6/RAC1/FCN1/HMGB1/SYK/PLK3/VAMP2	8	CD14Mono
GO:0050848	regulation of calcium-mediated signaling	4/83	98/18670	0.000955005	0.032632	0.0277218	CALM1/TMBIM4/CAMTA1/SYK	4	CD14Mono
GO:0022409	positive regulation of cell-cell adhesion	6/83	255/18670	0.000960094	0.032632	0.0277218	MAP3K8/RAC1/CD47/HMGB1/CITED2/SYK	6	CD14Mono
GO:0002449	lymphocyte mediated immunity	7/83	352/18670	0.000970459	0.032632	0.0277218	IGHM/IGHG3/IGHG1/IGHA2/HLA-DQB1/HMGB1/ERCC1	7	CD14Mono
GO:0035307	positive regulation of protein dephosphorylation	3/83	44/18670	0.000983804	0.032632	0.0277218	CALM1/CAMTA1/HSP90AB1	3	CD14Mono
GO:0090073	positive regulation of protein homodimerization activity	2/83	11/18670	0.00104636	0.0333903	0.0283659	ARF6/MEF2C	2	CD14Mono
GO:1902743	regulation of lamellipodium organization	3/83	45/18670	0.00105071	0.0333903	0.0283659	RAC1/CORO1B/WASF2	3	CD14Mono
GO:0048259	regulation of receptor-mediated endocytosis	4/83	101/18670	0.00106861	0.0333903	0.0283659	ARF6/RAC1/HNRNPK/SYK	4	CD14Mono
GO:0048525	negative regulation of viral process	4/83	101/18670	0.00106861	0.0333903	0.0283659	IFITM2/APOBEC3A/PLSCR1/FCN1	4	CD14Mono
GO:0010921	regulation of phosphatase activity	5/83	175/18670	0.0010998	0.0335002	0.0284593	SHOC2/CALM1/GNAI2/MEF2C/HSP90AB1	5	CD14Mono
GO:2000379	positive regulation of reactive oxygen species metabolic process	4/83	102/18670	0.0011085	0.0335002	0.0284593	NQO2/GNAI2/SYK/HSP90AB1	4	CD14Mono
GO:0022613	ribonucleoprotein complex biogenesis	8/83	468/18670	0.00111874	0.0335002	0.0284593	RPS8/RPS19/RPL13A/RBIS/RPL7/RRP7A/DDX18/HSP90AB1	8	CD14Mono
GO:0006614	SRP-dependent cotranslational protein targeting to membrane	4/83	105/18670	0.00123443	0.0359911	0.0305754	RPS8/RPS19/RPL13A/RPL7	4	CD14Mono
GO:0071346	cellular response to interferon-gamma	5/83	180/18670	0.0012465	0.0359911	0.0305754	SP100/HLA-DQB1/RPL13A/CD47/HSP90AB1	5	CD14Mono
GO:0060368	regulation of Fc receptor mediated stimulatory signaling pathway	2/83	12/18670	0.00125201	0.0359911	0.0305754	PLSCR1/CD47	2	CD14Mono
GO:0030041	actin filament polymerization	5/83	182/18670	0.00130906	0.0371359	0.0315479	ARF6/RAC1/CORO1B/ARPC5/MTPN	5	CD14Mono
GO:0006613	cotranslational protein targeting to membrane	4/83	109/18670	0.00141748	0.0396894	0.0337172	RPS8/RPS19/RPL13A/RPL7	4	CD14Mono
GO:0031529	ruffle organization	3/83	52/18670	0.00160024	0.0436723	0.0371008	ARF6/RAC1/CORO1B	3	CD14Mono
GO:0032653	regulation of interleukin-10 production	3/83	52/18670	0.00160024	0.0436723	0.0371008	CD47/HMGB1/SYK	3	CD14Mono
GO:0000463	maturation of LSU-rRNA from tricistronic rRNA transcript (SSU-rRNA, 5.8S rRNA, LSU-rRNA)	2/83	14/18670	0.00171632	0.0462548	0.0392947	RPL7/DDX18	2	CD14Mono
GO:0032655	regulation of interleukin-12 production	3/83	54/18670	0.0017846	0.0472824	0.0401676	CD47/HMGB1/SYK	3	CD14Mono
GO:0043666	regulation of phosphoprotein phosphatase activity	4/83	117/18670	0.00183896	0.0472824	0.0401676	SHOC2/CALM1/GNAI2/HSP90AB1	4	CD14Mono
GO:0032613	interleukin-10 production	3/83	55/18670	0.00188155	0.0472824	0.0401676	CD47/HMGB1/SYK	3	CD14Mono
GO:0006911	phagocytosis, engulfment	4/83	118/18670	0.00189712	0.0472824	0.0401676	IGHM/IGHG3/IGHG1/IGHA2	4	CD14Mono
GO:0045047	protein targeting to ER	4/83	118/18670	0.00189712	0.0472824	0.0401676	RPS8/RPS19/RPL13A/RPL7	4	CD14Mono
GO:0001325	formation of extrachromosomal circular DNA	2/83	15/18670	0.00197466	0.0472824	0.0401676	ERCC1/XRCC5	2	CD14Mono
GO:0090656	t-circle formation	2/83	15/18670	0.00197466	0.0472824	0.0401676	ERCC1/XRCC5	2	CD14Mono
GO:0090737	telomere maintenance via telomere trimming	2/83	15/18670	0.00197466	0.0472824	0.0401676	ERCC1/XRCC5	2	CD14Mono
GO:0032615	interleukin-12 production	3/83	56/18670	0.00198172	0.0472824	0.0401676	CD47/HMGB1/SYK	3	CD14Mono
GO:0000184	nuclear-transcribed mRNA catabolic process, nonsense-mediated decay	4/83	120/18670	0.00201724	0.0472824	0.0401676	RPS8/RPS19/RPL13A/RPL7	4	CD14Mono
GO:0002831	regulation of response to biotic stimulus	7/83	400/18670	0.00201761	0.0472824	0.0401676	RPS19/PLSCR1/FCN1/HMGB1/SYK/XRCC5/HSP90AB1	7	CD14Mono
GO:0007015	actin filament organization	7/83	400/18670	0.00201761	0.0472824	0.0401676	ARF6/RAC1/CD47/CORO1B/ARPC5/MTPN/WASF2	7	CD14Mono
GO:0050870	positive regulation of T cell activation	5/83	202/18670	0.00206925	0.0477567	0.0405706	MAP3K8/RAC1/CD47/HMGB1/SYK	5	CD14Mono
GO:0042254	ribosome biogenesis	6/83	297/18670	0.00208587	0.0477567	0.0405706	RPS8/RPS19/RBIS/RPL7/RRP7A/DDX18	6	CD14Mono
GO:0045785	positive regulation of cell adhesion	7/83	403/18670	0.00210431	0.0477567	0.0405706	MAP3K8/RSU1/RAC1/CD47/HMGB1/CITED2/SYK	7	CD14Mono
GO:0072599	establishment of protein localization to endoplasmic reticulum	4/83	122/18670	0.00214252	0.0480071	0.0407833	RPS8/RPS19/RPL13A/RPL7	4	CD14Mono
GO:1902905	positive regulation of supramolecular fiber organization	5/83	204/18670	0.00215988	0.0480071	0.0407833	ARF6/RAC1/CD47/CORO1B/ARPC5	5	CD14Mono
GO:0043312	neutrophil degranulation	16/115	485/18670	4.73948e-08	4.39118e-05	3.76276e-05	PDXK/MNDA/SNAP29/FCN1/CPNE3/STXBP2/PLAC8/PSMC2/GLIPR1/FGL2/PLAUR/HSP90AB1/DDOST/TNFRSF1B/HMGB1/XRCC5	16	CD16Mono
GO:0002283	neutrophil activation involved in immune response	16/115	488/18670	5.15985e-08	4.39118e-05	3.76276e-05	PDXK/MNDA/SNAP29/FCN1/CPNE3/STXBP2/PLAC8/PSMC2/GLIPR1/FGL2/PLAUR/HSP90AB1/DDOST/TNFRSF1B/HMGB1/XRCC5	16	CD16Mono
GO:0042119	neutrophil activation	16/115	498/18670	6.81889e-08	4.39118e-05	3.76276e-05	PDXK/MNDA/SNAP29/FCN1/CPNE3/STXBP2/PLAC8/PSMC2/GLIPR1/FGL2/PLAUR/HSP90AB1/DDOST/TNFRSF1B/HMGB1/XRCC5	16	CD16Mono
GO:0002446	neutrophil mediated immunity	16/115	499/18670	7.00906e-08	4.39118e-05	3.76276e-05	PDXK/MNDA/SNAP29/FCN1/CPNE3/STXBP2/PLAC8/PSMC2/GLIPR1/FGL2/PLAUR/HSP90AB1/DDOST/TNFRSF1B/HMGB1/XRCC5	16	CD16Mono
GO:0042113	B cell activation	11/115	310/18670	3.40198e-06	0.00170507	0.00146106	IGHG1/IGHG3/IGHM/KLF6/MNDA/LYN/IRS2/IRF2BP2/TNFSF13B/SAMSN1/ERCC1	11	CD16Mono
GO:0051249	regulation of lymphocyte activation	13/115	485/18670	9.1557e-06	0.00382403	0.00327678	IGHG1/IGHG3/IGHM/MNDA/MAP3K8/LYN/IRS2/FGL2/CSK/TNFRSF1B/TNFSF13B/HMGB1/SAMSN1	13	CD16Mono
GO:0006909	phagocytosis	11/115	369/18670	1.75802e-05	0.0057676	0.0049422	IGHG1/IGHG3/IGHM/LYN/FCN1/WASF2/DNM2/PLD4/HSP90AB1/CSK/HMGB1	11	CD16Mono
GO:0050864	regulation of B cell activation	8/115	184/18670	1.84121e-05	0.0057676	0.0049422	IGHG1/IGHG3/IGHM/MNDA/LYN/IRS2/TNFSF13B/SAMSN1	8	CD16Mono
GO:0002218	activation of innate immune response	7/115	142/18670	2.80541e-05	0.0078115	0.0066936	MNDA/IFI16/LYN/FCN1/PSMC2/HMGB1/XRCC5	7	CD16Mono
GO:0002460	adaptive immune response based on somatic recombination of immune receptors built from immunoglobulin superfamily domains	10/115	361/18670	7.95178e-05	0.0189189	0.0162114	IGHG1/IGHG3/IGHM/HLA-A/STAT3/FGL2/TNFRSF1B/TNFSF13B/HMGB1/ERCC1	10	CD16Mono
GO:0001325	formation of extrachromosomal circular DNA	3/115	15/18670	9.81428e-05	0.0189189	0.0162114	SLX1A/XRCC5/ERCC1	3	CD16Mono
GO:0090656	t-circle formation	3/115	15/18670	9.81428e-05	0.0189189	0.0162114	SLX1A/XRCC5/ERCC1	3	CD16Mono
GO:0090737	telomere maintenance via telomere trimming	3/115	15/18670	9.81428e-05	0.0189189	0.0162114	SLX1A/XRCC5/ERCC1	3	CD16Mono
GO:0010677	negative regulation of cellular carbohydrate metabolic process	4/115	42/18670	0.000127626	0.0228451	0.0195757	MIDN/STAT3/SELENOS/PLEK	4	CD16Mono
GO:0050867	positive regulation of cell activation	10/115	394/18670	0.000162746	0.0241122	0.0206616	IGHG1/IGHG3/IGHM/MAP3K8/LYN/IRS2/CSK/TNFSF13B/HMGB1/PLEK	10	CD16Mono
GO:0002429	immune response-activating cell surface receptor signaling pathway	11/115	473/18670	0.000163571	0.0241122	0.0206616	IGHG1/IGHG3/IGHM/HLA-DQA1/MNDA/LYN/FCN1/WASF2/PSMC2/HSP90AB1/CSK	11	CD16Mono
GO:0002757	immune response-activating signal transduction	11/115	473/18670	0.000163571	0.0241122	0.0206616	IGHG1/IGHG3/IGHM/HLA-DQA1/MNDA/LYN/FCN1/WASF2/PSMC2/HSP90AB1/CSK	11	CD16Mono
GO:0051054	positive regulation of DNA metabolic process	7/115	191/18670	0.000181472	0.025265	0.0216493	SLX1A/NUDT16/HSP90AB1/HMGB1/XRCC5/ERCC1/CCT6A	7	CD16Mono
GO:0045912	negative regulation of carbohydrate metabolic process	4/115	48/18670	0.000215648	0.0278468	0.0238617	MIDN/STAT3/SELENOS/PLEK	4	CD16Mono
GO:0051251	positive regulation of lymphocyte activation	9/115	334/18670	0.000224782	0.0278468	0.0238617	IGHG1/IGHG3/IGHM/MAP3K8/LYN/IRS2/CSK/TNFSF13B/HMGB1	9	CD16Mono
GO:0034341	response to interferon-gamma	7/115	199/18670	0.000233353	0.0278468	0.0238617	HLA-DQA1/HLA-A/RPL13A/IFITM2/STXBP2/IRF2/HSP90AB1	7	CD16Mono
GO:0032206	positive regulation of telomere maintenance	4/115	51/18670	0.000273052	0.0302768	0.0259439	SLX1A/XRCC5/ERCC1/CCT6A	4	CD16Mono
GO:0002431	Fc receptor mediated stimulatory signaling pathway	6/115	145/18670	0.000277879	0.0302768	0.0259439	IGHG1/IGHG3/LYN/WASF2/HSP90AB1/CSK	6	CD16Mono
GO:0045089	positive regulation of innate immune response	7/115	214/18670	0.000362603	0.0360573	0.0308971	MNDA/IFI16/LYN/FCN1/PSMC2/HMGB1/XRCC5	7	CD16Mono
GO:0043434	response to peptide hormone	10/115	436/18670	0.000365441	0.0360573	0.0308971	LYN/IRS2/BTG1/VAMP2/STAT3/GNAI2/TNFSF10/OSBPL8/CSK/SELENOS	10	CD16Mono
GO:0045862	positive regulation of proteolysis	9/115	358/18670	0.000374098	0.0360573	0.0308971	RNF144B/PLK3/IFI16/LYN/PSMC2/STAT3/TNFSF10/TNFRSF1B/HMGB1	9	CD16Mono
GO:0031295	T cell costimulation	4/115	56/18670	0.000391936	0.0363775	0.0311715	MAP3K8/LYN/CSK/TNFSF13B	4	CD16Mono
GO:0031294	lymphocyte costimulation	4/115	57/18670	0.000419528	0.0375477	0.0321743	MAP3K8/LYN/CSK/TNFSF13B	4	CD16Mono
GO:0030888	regulation of B cell proliferation	4/115	61/18670	0.000543865	0.0469975	0.0402717	MNDA/LYN/IRS2/TNFSF13B	4	CD16Mono
GO:0002696	positive regulation of leukocyte activation	9/115	380/18670	0.000575337	0.0480598	0.041182	IGHG1/IGHG3/IGHM/MAP3K8/LYN/IRS2/CSK/TNFSF13B/HMGB1	9	CD16Mono
GO:0045088	regulation of innate immune response	8/115	305/18670	0.000603681	0.0481583	0.0412664	MNDA/IFI16/LYN/FCN1/PSMC2/HSP90AB1/HMGB1/XRCC5	8	CD16Mono
GO:0034394	protein localization to cell surface	4/115	63/18670	0.00061495	0.0481583	0.0412664	FCN1/ARF6/LEPROTL1/HSP90AB1	4	CD16Mono
GO:0000377	RNA splicing, via transesterification reactions with bulged adenosine as nucleophile	8/41	379/18670	1.42486e-06	0.000559181	0.000444906	PRDX6/PRPF4B/SRSF5/SRSF10/SFPQ/YBX1/DNAJC8/U2SURP	8	CD4+ T
GO:0000398	mRNA splicing, via spliceosome	8/41	379/18670	1.42486e-06	0.000559181	0.000444906	PRDX6/PRPF4B/SRSF5/SRSF10/SFPQ/YBX1/DNAJC8/U2SURP	8	CD4+ T
GO:0000375	RNA splicing, via transesterification reactions	8/41	382/18670	1.5113e-06	0.000559181	0.000444906	PRDX6/PRPF4B/SRSF5/SRSF10/SFPQ/YBX1/DNAJC8/U2SURP	8	CD4+ T
GO:0008380	RNA splicing	8/41	469/18670	6.88796e-06	0.00191141	0.00152079	PRDX6/PRPF4B/SRSF5/SRSF10/SFPQ/YBX1/DNAJC8/U2SURP	8	CD4+ T
GO:0022613	ribonucleoprotein complex biogenesis	7/41	468/18670	6.39033e-05	0.0141865	0.0112873	RPS8/RPL13A/SRSF5/SRSF10/HSP90AB1/RPL7/DDX18	7	CD4+ T
GO:0045047	protein targeting to ER	4/41	118/18670	0.000128173	0.0202269	0.0160932	RPS8/RPL13A/SPCS3/RPL7	4	CD4+ T
GO:0000184	nuclear-transcribed mRNA catabolic process, nonsense-mediated decay	4/41	120/18670	0.000136771	0.0202269	0.0160932	RPS8/RPL13A/RPL7/UPF2	4	CD4+ T
GO:0072599	establishment of protein localization to endoplasmic reticulum	4/41	122/18670	0.000145779	0.0202269	0.0160932	RPS8/RPL13A/SPCS3/RPL7	4	CD4+ T
GO:0070972	protein localization to endoplasmic reticulum	4/41	147/18670	0.000297882	0.0367388	0.0292308	RPS8/RPL13A/SPCS3/RPL7	4	CD4+ T
GO:0000463	maturation of LSU-rRNA from tricistronic rRNA transcript (SSU-rRNA, 5.8S rRNA, LSU-rRNA)	2/41	14/18670	0.000421077	0.0467396	0.0371878	RPL7/DDX18	2	CD4+ T
GO:0008380	RNA splicing	10/60	469/18670	2.22575e-06	0.00112574	0.000975096	PRPF4B/SNRPD3/C9orf78/SF3B2/DNAJC8/YBX1/SRSF5/SRSF10/SNRPB2/TMBIM6	10	CD8+ T
GO:0000377	RNA splicing, via transesterification reactions with bulged adenosine as nucleophile	9/60	379/18670	3.15596e-06	0.00112574	0.000975096	PRPF4B/SNRPD3/C9orf78/SF3B2/DNAJC8/YBX1/SRSF5/SRSF10/SNRPB2	9	CD8+ T
GO:0000398	mRNA splicing, via spliceosome	9/60	379/18670	3.15596e-06	0.00112574	0.000975096	PRPF4B/SNRPD3/C9orf78/SF3B2/DNAJC8/YBX1/SRSF5/SRSF10/SNRPB2	9	CD8+ T
GO:0000375	RNA splicing, via transesterification reactions	9/60	382/18670	3.36545e-06	0.00112574	0.000975096	PRPF4B/SNRPD3/C9orf78/SF3B2/DNAJC8/YBX1/SRSF5/SRSF10/SNRPB2	9	CD8+ T
GO:0038093	Fc receptor signaling pathway	7/60	241/18670	1.18088e-05	0.00316004	0.00273716	IGHG1/JUN/WASF2/CD3G/ARPC5/PSMD7/CALM1	7	CD8+ T
GO:0022613	ribonucleoprotein complex biogenesis	9/60	468/18670	1.71996e-05	0.0038355	0.00332223	RPS8/RPL13A/RPL7/EIF5/SNRPD3/EXOSC6/SRSF5/DDX18/SRSF10	9	CD8+ T
GO:1903311	regulation of mRNA metabolic process	7/60	324/18670	7.79746e-05	0.0149043	0.0129098	CDK11A/C9orf78/EXOSC6/YBX1/SRSF5/SRSF10/PSMD7	7	CD8+ T
GO:0002429	immune response-activating cell surface receptor signaling pathway	8/60	473/18670	0.000128841	0.0191544	0.0165911	IGHG1/IGHM/IGHA2/WASF2/CD3G/ARPC5/ELF1/PSMD7	8	CD8+ T
GO:0002757	immune response-activating signal transduction	8/60	473/18670	0.000128841	0.0191544	0.0165911	IGHG1/IGHM/IGHA2/WASF2/CD3G/ARPC5/ELF1/PSMD7	8	CD8+ T
GO:0006402	mRNA catabolic process	7/60	364/18670	0.000160584	0.0214862	0.0186109	RPS8/RPL13A/RPL7/EXOSC6/UPF2/YBX1/PSMD7	7	CD8+ T
GO:0006401	RNA catabolic process	7/60	397/18670	0.000272854	0.033189	0.0287476	RPS8/RPL13A/RPL7/EXOSC6/UPF2/YBX1/PSMD7	7	CD8+ T
GO:0006613	cotranslational protein targeting to membrane	4/60	109/18670	0.000416822	0.0342245	0.0296445	RPS8/RPL13A/RPL7/ARL6IP1	4	CD8+ T
GO:0071104	response to interleukin-9	2/60	10/18670	0.000449523	0.0342245	0.0296445	JAK1/STAT3	2	CD8+ T
GO:0061614	pri-miRNA transcription by RNA polymerase II	3/60	47/18670	0.000462677	0.0342245	0.0296445	JUN/ETS1/STAT3	3	CD8+ T
GO:0006605	protein targeting	7/60	435/18670	0.000472869	0.0342245	0.0296445	RPS8/RPL13A/RPL7/RAB8B/ARL6IP1/SPCS3/TOMM5	7	CD8+ T
GO:0006612	protein targeting to membrane	5/60	202/18670	0.00047549	0.0342245	0.0296445	RPS8/RPL13A/RPL7/RAB8B/ARL6IP1	5	CD8+ T
GO:0050851	antigen receptor-mediated signaling pathway	6/60	316/18670	0.00052064	0.0342245	0.0296445	IGHG1/IGHM/IGHA2/CD3G/ELF1/PSMD7	6	CD8+ T
GO:0000956	nuclear-transcribed mRNA catabolic process	5/60	207/18670	0.000531442	0.0342245	0.0296445	RPS8/RPL13A/RPL7/EXOSC6/UPF2	5	CD8+ T
GO:0001731	formation of translation preinitiation complex	2/60	11/18670	0.000548281	0.0342245	0.0296445	RPL13A/EIF5	2	CD8+ T
GO:0070106	interleukin-27-mediated signaling pathway	2/60	11/18670	0.000548281	0.0342245	0.0296445	JAK1/STAT3	2	CD8+ T
GO:0070757	interleukin-35-mediated signaling pathway	2/60	11/18670	0.000548281	0.0342245	0.0296445	JAK1/STAT3	2	CD8+ T
GO:0045047	protein targeting to ER	4/60	118/18670	0.000562734	0.0342245	0.0296445	RPS8/RPL13A/RPL7/SPCS3	4	CD8+ T
GO:0000184	nuclear-transcribed mRNA catabolic process, nonsense-mediated decay	4/60	120/18670	0.000599519	0.0348763	0.0302092	RPS8/RPL13A/RPL7/UPF2	4	CD8+ T
GO:0072599	establishment of protein localization to endoplasmic reticulum	4/60	122/18670	0.00063798	0.03514	0.0304375	RPS8/RPL13A/RPL7/SPCS3	4	CD8+ T
GO:0097201	negative regulation of transcription from RNA polymerase II promoter in response to stress	2/60	12/18670	0.000656577	0.03514	0.0304375	JUN/TMBIM6	2	CD8+ T
GO:0035723	interleukin-15-mediated signaling pathway	2/60	13/18670	0.000774351	0.0375608	0.0325344	JAK1/STAT3	2	CD8+ T
GO:0071350	cellular response to interleukin-15	2/60	13/18670	0.000774351	0.0375608	0.0325344	JAK1/STAT3	2	CD8+ T
GO:0050853	B cell receptor signaling pathway	4/60	129/18670	0.000786422	0.0375608	0.0325344	IGHG1/IGHM/IGHA2/ELF1	4	CD8+ T
GO:0022618	ribonucleoprotein complex assembly	5/60	229/18670	0.000838462	0.0375608	0.0325344	RPL13A/EIF5/SNRPD3/SRSF5/SRSF10	5	CD8+ T
GO:0000463	maturation of LSU-rRNA from tricistronic rRNA transcript (SSU-rRNA, 5.8S rRNA, LSU-rRNA)	2/60	14/18670	0.000901543	0.0375608	0.0325344	RPL7/DDX18	2	CD8+ T
GO:0070672	response to interleukin-15	2/60	14/18670	0.000901543	0.0375608	0.0325344	JAK1/STAT3	2	CD8+ T
GO:0032355	response to estradiol	4/60	134/18670	0.00090637	0.0375608	0.0325344	TXNIP/ETS1/STAT3/DDX18	4	CD8+ T
GO:0043484	regulation of RNA splicing	4/60	135/18670	0.000931821	0.0375608	0.0325344	C9orf78/SRSF5/SRSF10/TMBIM6	4	CD8+ T
GO:0071826	ribonucleoprotein complex subunit organization	5/60	236/18670	0.000959428	0.0375608	0.0325344	RPL13A/EIF5/SNRPD3/SRSF5/SRSF10	5	CD8+ T
GO:0050684	regulation of mRNA processing	4/60	137/18670	0.000984228	0.0375608	0.0325344	CDK11A/C9orf78/SRSF5/SRSF10	4	CD8+ T
GO:0002433	immune response-regulating cell surface receptor signaling pathway involved in phagocytosis	4/60	139/18670	0.00103868	0.0375608	0.0325344	IGHG1/WASF2/CD3G/ARPC5	4	CD8+ T
GO:0038096	Fc-gamma receptor signaling pathway involved in phagocytosis	4/60	139/18670	0.00103868	0.0375608	0.0325344	IGHG1/WASF2/CD3G/ARPC5	4	CD8+ T
GO:0038094	Fc-gamma receptor signaling pathway	4/60	142/18670	0.00112428	0.0385713	0.0334096	IGHG1/WASF2/CD3G/ARPC5	4	CD8+ T
GO:0050871	positive regulation of B cell activation	4/60	142/18670	0.00112428	0.0385713	0.0334096	IGHG1/IGHM/IGHA2/EXOSC6	4	CD8+ T
GO:0006909	phagocytosis	6/60	369/18670	0.00116579	0.0389958	0.0337773	IGHG1/IGHM/IGHA2/WASF2/CD3G/ARPC5	6	CD8+ T
GO:0002431	Fc receptor mediated stimulatory signaling pathway	4/60	145/18670	0.00121471	0.0396411	0.0343362	IGHG1/WASF2/CD3G/ARPC5	4	CD8+ T
GO:0070972	protein localization to endoplasmic reticulum	4/60	147/18670	0.00127776	0.0407058	0.0352585	RPS8/RPL13A/RPL7/SPCS3	4	CD8+ T
GO:0050867	positive regulation of cell activation	6/60	394/18670	0.00162828	0.0498536	0.0431821	IGHG1/IGHM/IGHA2/CD2/EXOSC6/PLEK	6	CD8+ T
GO:0031100	animal organ regeneration	3/60	73/18670	0.00167263	0.0498536	0.0431821	UPF2/SRSF5/LCP1	3	CD8+ T
GO:0010523	negative regulation of calcium ion transport into cytosol	2/60	19/18670	0.00167669	0.0498536	0.0431821	TMBIM6/CALM1	2	CD8+ T
GO:0002429	immune response-activating cell surface receptor signaling pathway	18/152	473/18670	6.04571e-08	8.05894e-05	7.20076e-05	IGHG1/IGHM/IGHA2/IGHG3/HLA-DQB1/HLA-DQA1/PLSCR1/PSMD11/MNDA/CARD9/FCN1/FCGR2B/PSMC2/FCGR2A/MEF2C/PAK1/APPL1/PSMB5	18	DC
GO:0002757	immune response-activating signal transduction	18/152	473/18670	6.04571e-08	8.05894e-05	7.20076e-05	IGHG1/IGHM/IGHA2/IGHG3/HLA-DQB1/HLA-DQA1/PLSCR1/PSMD11/MNDA/CARD9/FCN1/FCGR2B/PSMC2/FCGR2A/MEF2C/PAK1/APPL1/PSMB5	18	DC
GO:0050851	antigen receptor-mediated signaling pathway	13/152	316/18670	1.94849e-06	0.00165859	0.00148197	IGHG1/IGHM/IGHA2/IGHG3/HLA-DQB1/HLA-DQA1/PSMD11/MNDA/FCGR2B/PSMC2/MEF2C/PAK1/PSMB5	13	DC
GO:0019882	antigen processing and presentation	11/152	226/18670	2.48851e-06	0.00165859	0.00148197	HLA-DQB1/HLA-DQA1/PSMD11/AP1S2/FCGR2B/PSMC2/RAB8B/DNM2/TAP2/PSMB5/FGL2	11	DC
GO:0002478	antigen processing and presentation of exogenous peptide antigen	9/152	175/18670	1.35276e-05	0.00622621	0.0055632	HLA-DQB1/HLA-DQA1/PSMD11/AP1S2/FCGR2B/PSMC2/DNM2/TAP2/PSMB5	9	DC
GO:0042119	neutrophil activation	15/152	498/18670	1.40125e-05	0.00622621	0.0055632	PSMD11/PLAC8/MNDA/CTSB/FCN1/FCGR2B/PSMC2/PLAUR/FCGR2A/TUBB/PA2G4/DDOST/HMOX2/PDXK/FGL2	15	DC
GO:0019884	antigen processing and presentation of exogenous antigen	9/152	182/18670	1.84985e-05	0.00704527	0.00629504	HLA-DQB1/HLA-DQA1/PSMD11/AP1S2/FCGR2B/PSMC2/DNM2/TAP2/PSMB5	9	DC
GO:0002218	activation of innate immune response	8/152	142/18670	2.14351e-05	0.00714326	0.00638259	PSMD11/MNDA/CARD9/FCN1/PSMC2/PAK1/SFPQ/PSMB5	8	DC
GO:0048002	antigen processing and presentation of peptide antigen	9/152	189/18670	2.49461e-05	0.00738959	0.0066027	HLA-DQB1/HLA-DQA1/PSMD11/AP1S2/FCGR2B/PSMC2/DNM2/TAP2/PSMB5	9	DC
GO:0045088	regulation of innate immune response	11/152	305/18670	4.15068e-05	0.0103593	0.00925621	PLSCR1/PSMD11/MNDA/CARD9/FCN1/FCGR2B/PSMC2/PAK1/SFPQ/APPL1/PSMB5	11	DC
GO:0043312	neutrophil degranulation	14/152	485/18670	4.36238e-05	0.0103593	0.00925621	PSMD11/PLAC8/MNDA/CTSB/FCN1/PSMC2/PLAUR/FCGR2A/TUBB/PA2G4/DDOST/HMOX2/PDXK/FGL2	14	DC
GO:0002283	neutrophil activation involved in immune response	14/152	488/18670	4.66287e-05	0.0103593	0.00925621	PSMD11/PLAC8/MNDA/CTSB/FCN1/PSMC2/PLAUR/FCGR2A/TUBB/PA2G4/DDOST/HMOX2/PDXK/FGL2	14	DC
GO:0006909	phagocytosis	12/152	369/18670	5.05572e-05	0.0103681	0.00926404	IGHG1/IGHM/IGHA2/IGHG3/FCN1/FCGR2B/PLD4/FCGR2A/DNM2/CDC42SE1/PAK1/APPL1	12	DC
GO:0002446	neutrophil mediated immunity	14/152	499/18670	5.92558e-05	0.011284	0.0100824	PSMD11/PLAC8/MNDA/CTSB/FCN1/PSMC2/PLAUR/FCGR2A/TUBB/PA2G4/DDOST/HMOX2/PDXK/FGL2	14	DC
GO:0045089	positive regulation of innate immune response	9/152	214/18670	6.57383e-05	0.0116839	0.0104397	PLSCR1/PSMD11/MNDA/CARD9/FCN1/PSMC2/PAK1/SFPQ/PSMB5	9	DC
GO:0016064	immunoglobulin mediated immune response	9/152	218/18670	7.57941e-05	0.0126292	0.0112843	IGHG1/IGHM/IGHA2/IGHG3/HLA-DQB1/FCGR2B/EXOSC6/CD46/FGL2	9	DC
GO:0019724	B cell mediated immunity	9/152	221/18670	8.41589e-05	0.0131981	0.0117927	IGHG1/IGHM/IGHA2/IGHG3/HLA-DQB1/FCGR2B/EXOSC6/CD46/FGL2	9	DC
GO:0050853	B cell receptor signaling pathway	7/152	129/18670	9.00204e-05	0.013333	0.0119132	IGHG1/IGHM/IGHA2/IGHG3/MNDA/FCGR2B/MEF2C	7	DC
GO:0002831	regulation of response to biotic stimulus	12/152	400/18670	0.000108841	0.014053	0.0125566	PLSCR1/PSMD11/MNDA/CARD9/FCN1/FCGR2B/PSMC2/PAK1/SFPQ/APPL1/PSMB5/FGL2	12	DC
GO:0097284	hepatocyte apoptotic process	3/152	12/18670	0.00011029	0.014053	0.0125566	RB1/ARF6/STK4	3	DC
GO:0051099	positive regulation of binding	8/152	179/18670	0.000110695	0.014053	0.0125566	CALM3/RB1/PLAUR/ARF6/STK4/PARP1/MEF2C/DERL1	8	DC
GO:0050864	regulation of B cell activation	8/152	184/18670	0.000133945	0.0162317	0.0145033	IGHG1/IGHM/IGHA2/IGHG3/MNDA/FCGR2B/EXOSC6/MEF2C	8	DC
GO:0038093	Fc receptor signaling pathway	9/152	241/18670	0.000162203	0.0188014	0.0167993	IGHG1/IGHG3/PSMD11/FCGR2B/PSMC2/FCGR2A/PAK1/APPL1/PSMB5	9	DC
GO:0051249	regulation of lymphocyte activation	13/152	485/18670	0.000172121	0.0191198	0.0170838	IGHG1/IGHM/IGHA2/IGHG3/MNDA/FCGR2B/CLECL1/EXOSC6/MAP3K8/MEF2C/PAK1/CD46/FGL2	13	DC
GO:0002460	adaptive immune response based on somatic recombination of immune receptors built from immunoglobulin superfamily domains	11/152	361/18670	0.000185039	0.0191326	0.0170952	IGHG1/IGHM/IGHA2/IGHG3/HLA-DQB1/FCGR2B/STAT3/EXOSC6/MEF2C/CD46/FGL2	11	DC
GO:0002431	Fc receptor mediated stimulatory signaling pathway	7/152	145/18670	0.000186589	0.0191326	0.0170952	IGHG1/IGHG3/PLSCR1/FCGR2B/FCGR2A/PAK1/APPL1	7	DC
GO:0006402	mRNA catabolic process	11/152	364/18670	0.000198762	0.0196259	0.017536	RPL13A/RPS8/PSMD11/YBX1/PSMC2/EXOSC6/SERBP1/EXOSC7/NUDT16/GSPT1/PSMB5	11	DC
GO:0002833	positive regulation of response to biotic stimulus	9/152	249/18670	0.000207002	0.0197096	0.0176108	PLSCR1/PSMD11/MNDA/CARD9/FCN1/PSMC2/PAK1/SFPQ/PSMB5	9	DC
GO:0002455	humoral immune response mediated by circulating immunoglobulin	7/152	150/18670	0.000229852	0.0205753	0.0183843	IGHG1/IGHM/IGHA2/IGHG3/HLA-DQB1/FCGR2B/CD46	7	DC
GO:0042113	B cell activation	10/152	310/18670	0.00023153	0.0205753	0.0183843	IGHG1/IGHM/IGHA2/IGHG3/MNDA/KLF6/FCGR2B/EXOSC6/MEF2C/FNIP1	10	DC
GO:0031349	positive regulation of defense response	11/152	384/18670	0.000314198	0.027021	0.0241436	PLSCR1/PSMD11/MNDA/CARD9/FCN1/PSMC2/MEF2C/PAK1/SFPQ/APPL1/PSMB5	11	DC
GO:1903311	regulation of mRNA metabolic process	10/152	324/18670	0.000329065	0.0274152	0.0244958	PSMD11/YBX1/SRSF5/CDK11A/PSMC2/EXOSC6/SERBP1/EXOSC7/C9orf78/PSMB5	10	DC
GO:0002220	innate immune response activating cell surface receptor signaling pathway	6/152	116/18670	0.000374885	0.0298996	0.0267156	PSMD11/CARD9/FCN1/PSMC2/PAK1/PSMB5	6	DC
GO:0050867	positive regulation of cell activation	11/152	394/18670	0.000390451	0.0298996	0.0267156	IGHG1/IGHM/IGHA2/IGHG3/CLECL1/EXOSC6/MAP3K8/PLEK/MEF2C/PAK1/CD46	11	DC
GO:0002758	innate immune response-activating signal transduction	6/152	117/18670	0.00039253	0.0298996	0.0267156	PSMD11/CARD9/FCN1/PSMC2/PAK1/PSMB5	6	DC
GO:0006401	RNA catabolic process	11/152	397/18670	0.000416154	0.0301199	0.0269125	RPL13A/RPS8/PSMD11/YBX1/PSMC2/EXOSC6/SERBP1/EXOSC7/NUDT16/GSPT1/PSMB5	11	DC
GO:0051251	positive regulation of lymphocyte activation	10/152	334/18670	0.000418018	0.0301199	0.0269125	IGHG1/IGHM/IGHA2/IGHG3/CLECL1/EXOSC6/MAP3K8/MEF2C/PAK1/CD46	10	DC
GO:0006956	complement activation	7/152	175/18670	0.000583158	0.0401067	0.0358359	IGHG1/IGHM/IGHA2/IGHG3/FCN1/PHB/CD46	7	DC
GO:0006910	phagocytosis, recognition	5/152	84/18670	0.000616382	0.0401067	0.0358359	IGHG1/IGHM/IGHA2/IGHG3/FCN1	5	DC
GO:0043488	regulation of mRNA stability	7/152	177/18670	0.000623859	0.0401067	0.0358359	PSMD11/YBX1/PSMC2/EXOSC6/SERBP1/EXOSC7/PSMB5	7	DC
GO:0002449	lymphocyte mediated immunity	10/152	352/18670	0.000628544	0.0401067	0.0358359	IGHG1/IGHM/IGHA2/IGHG3/HLA-DQB1/FCGR2B/EXOSC6/TUBB/CD46/FGL2	10	DC
GO:0006907	pinocytosis	3/152	21/18670	0.000631839	0.0401067	0.0358359	ACTN4/DNM2/APPL1	3	DC
GO:0006959	humoral immune response	10/152	356/18670	0.000685612	0.0425079	0.0379814	IGHG1/IGHM/IGHA2/IGHG3/HLA-DQB1/FCN1/FCGR2B/MEF2C/PHB/CD46	10	DC
GO:0043487	regulation of RNA stability	7/152	183/18670	0.000759659	0.0460284	0.041127	PSMD11/YBX1/PSMC2/EXOSC6/SERBP1/EXOSC7/PSMB5	7	DC
GO:0002429	immune response-activating cell surface receptor signaling pathway	17/131	473/18670	3.60519e-08	4.05096e-05	3.62325e-05	HLA-DQB1/HLA-DQA1/IGHM/HSP90AA1/IGHA2/PTPRC/IGHG3/IGHG1/ELF1/ARPC5/PSMD11/PSMC2/PAK2/HSP90AB1/NFKBIZ/EZR/MNDA	17	DC2
GO:0002757	immune response-activating signal transduction	17/131	473/18670	3.60519e-08	4.05096e-05	3.62325e-05	HLA-DQB1/HLA-DQA1/IGHM/HSP90AA1/IGHA2/PTPRC/IGHG3/IGHG1/ELF1/ARPC5/PSMD11/PSMC2/PAK2/HSP90AB1/NFKBIZ/EZR/MNDA	17	DC2
GO:0050851	antigen receptor-mediated signaling pathway	14/131	316/18670	4.91026e-08	4.05096e-05	3.62325e-05	HLA-DQB1/HLA-DQA1/IGHM/IGHA2/PTPRC/IGHG3/IGHG1/ELF1/PSMD11/PSMC2/PAK2/NFKBIZ/EZR/MNDA	14	DC2
GO:0038093	Fc receptor signaling pathway	10/131	241/18670	7.84822e-06	0.00485609	0.00434337	HSP90AA1/PTPRC/IGHG3/IGHG1/ARPC5/PSMD11/PSMC2/CALM1/PAK2/HSP90AB1	10	DC2
GO:0042113	B cell activation	11/131	310/18670	1.19929e-05	0.0053134	0.0047524	IGHM/IGHA2/PTPRC/IGHG3/IGHG1/HMGB3/ERCC1/HDAC9/FNIP1/KLF6/MNDA	11	DC2
GO:0050852	T cell receptor signaling pathway	9/131	202/18670	1.2881e-05	0.0053134	0.0047524	HLA-DQB1/HLA-DQA1/PTPRC/ELF1/PSMD11/PSMC2/PAK2/NFKBIZ/EZR	9	DC2
GO:0016064	immunoglobulin mediated immune response	9/131	218/18670	2.35981e-05	0.00813063	0.00727218	HLA-DQB1/IGHM/IGHA2/PTPRC/IGHG3/IGHG1/ERCC1/FGL2/HLA-E	9	DC2
GO:0019724	B cell mediated immunity	9/131	221/18670	2.62808e-05	0.00813063	0.00727218	HLA-DQB1/IGHM/IGHA2/PTPRC/IGHG3/IGHG1/ERCC1/FGL2/HLA-E	9	DC2
GO:0050853	B cell receptor signaling pathway	7/131	129/18670	3.50239e-05	0.00963156	0.00861464	IGHM/IGHA2/PTPRC/IGHG3/IGHG1/ELF1/MNDA	7	DC2
GO:0002460	adaptive immune response based on somatic recombination of immune receptors built from immunoglobulin superfamily domains	11/131	361/18670	4.86014e-05	0.011237	0.0100506	HLA-DQB1/IGHM/IGHA2/PTPRC/IGHG3/IGHG1/ERCC1/FGL2/HLA-E/NFKBIZ/STAT3	11	DC2
GO:0043254	regulation of protein-containing complex assembly	12/131	429/18670	5.00925e-05	0.011237	0.0100506	HSP90AA1/ARPC5/PSMC2/RB1/LCP1/WHAMMP3/BIRC2/ERCC1/ARF6/MED25/FNIP1/DR1	12	DC2
GO:0031334	positive regulation of protein-containing complex assembly	9/131	244/18670	5.68532e-05	0.011237	0.0100506	HSP90AA1/ARPC5/PSMC2/LCP1/WHAMMP3/ERCC1/ARF6/MED25/FNIP1	9	DC2
GO:0045088	regulation of innate immune response	10/131	305/18670	5.90228e-05	0.011237	0.0100506	CADM1/HMGB3/PSMD11/PSMC2/BIRC2/LSM14A/HLA-E/PAK2/HSP90AB1/MNDA	10	DC2
GO:1902947	regulation of tau-protein kinase activity	3/131	13/18670	9.17161e-05	0.0162141	0.0145022	HSP90AA1/RB1/HSP90AB1	3	DC2
GO:0002831	regulation of response to biotic stimulus	11/131	400/18670	0.000121107	0.0199826	0.0178728	CADM1/HMGB3/PSMD11/PSMC2/BIRC2/LSM14A/FGL2/HLA-E/PAK2/HSP90AB1/MNDA	11	DC2
GO:0045089	positive regulation of innate immune response	8/131	214/18670	0.000135311	0.0209309	0.018721	CADM1/HMGB3/PSMD11/PSMC2/LSM14A/HLA-E/PAK2/MNDA	8	DC2
GO:0051249	regulation of lymphocyte activation	12/131	485/18670	0.000159597	0.0232354	0.0207821	IGHM/IGHA2/PTPRC/IGHG3/IGHG1/HMGB3/MAP3K8/FGL2/HLA-E/PAK2/NFKBIZ/MNDA	12	DC2
GO:0002449	lymphocyte mediated immunity	10/131	352/18670	0.000191359	0.0263118	0.0235337	HLA-DQB1/IGHM/IGHA2/PTPRC/IGHG3/IGHG1/CADM1/ERCC1/FGL2/HLA-E	10	DC2
GO:0050864	regulation of B cell activation	7/131	184/18670	0.000321792	0.0419176	0.0374919	IGHM/IGHA2/PTPRC/IGHG3/IGHG1/HMGB3/MNDA	7	DC2
GO:0002833	positive regulation of response to biotic stimulus	8/131	249/18670	0.000377731	0.0448885	0.0401491	CADM1/HMGB3/PSMD11/PSMC2/LSM14A/HLA-E/PAK2/MNDA	8	DC2
GO:0031349	positive regulation of defense response	10/131	384/18670	0.00038246	0.0448885	0.0401491	CADM1/HMGB3/PSMD11/PSMC2/TLR10/LSM14A/HLA-E/PAK2/NFKBIZ/MNDA	10	DC2
GO:0032516	positive regulation of phosphoprotein phosphatase activity	3/131	21/18670	0.000409347	0.0448885	0.0401491	PTPRC/CALM1/HSP90AB1	3	DC2
GO:0002433	immune response-regulating cell surface receptor signaling pathway involved in phagocytosis	6/131	139/18670	0.000445823	0.0448885	0.0401491	HSP90AA1/PTPRC/IGHG3/IGHG1/ARPC5/HSP90AB1	6	DC2
GO:0038096	Fc-gamma receptor signaling pathway involved in phagocytosis	6/131	139/18670	0.000445823	0.0448885	0.0401491	HSP90AA1/PTPRC/IGHG3/IGHG1/ARPC5/HSP90AB1	6	DC2
GO:2000377	regulation of reactive oxygen species metabolic process	7/131	195/18670	0.000456442	0.0448885	0.0401491	HSP90AA1/NQO2/BIRC2/GNAI2/SELENOS/HSP90AB1/STAT3	7	DC2
GO:0031342	negative regulation of cell killing	3/131	22/18670	0.000471556	0.0448885	0.0401491	PTPRC/HLA-E/HSP90AB1	3	DC2
GO:0038094	Fc-gamma receptor signaling pathway	6/131	142/18670	0.000499349	0.0457737	0.0409408	HSP90AA1/PTPRC/IGHG3/IGHG1/ARPC5/HSP90AB1	6	DC2
GO:0002431	Fc receptor mediated stimulatory signaling pathway	6/131	145/18670	0.000557754	0.0493014	0.0440961	HSP90AA1/PTPRC/IGHG3/IGHG1/ARPC5/HSP90AB1	6	DC2
GO:0001731	formation of translation preinitiation complex	4/86	11/18670	1.35099e-07	0.000222643	0.000205208	RPL13A/DENR/EIF4B/EIF5	4	HSC
GO:0002183	cytoplasmic translational initiation	5/86	34/18670	4.61798e-07	0.000380522	0.000350724	RPL13A/DENR/EIF4B/EIF5/RBM4	5	HSC
GO:0002181	cytoplasmic translation	6/86	100/18670	6.75016e-06	0.00370809	0.00341771	RPL13A/GSPT1/DENR/EIF4B/EIF5/RBM4	6	HSC
GO:0051251	positive regulation of lymphocyte activation	9/86	334/18670	2.31125e-05	0.00952234	0.00877666	IGHG1/IGHA2/IGHG3/IGHM/HLA-E/EXOSC6/TESPA1/VSIR/MAP3K8	9	HSC
GO:0022613	ribonucleoprotein complex biogenesis	10/86	468/18670	5.73834e-05	0.0118691	0.0109396	RPL7/RPL13A/EXOSC6/PA2G4/HSP90AA1/PRPF6/DENR/EIF4B/EIF5/SRPK1	10	HSC
GO:0002429	immune response-activating cell surface receptor signaling pathway	10/86	473/18670	6.27023e-05	0.0118691	0.0109396	IGHG1/IGHA2/IGHG3/IGHM/HLA-DQA1/HLA-DQB1/HSP90AA1/TESPA1/APPL1/PSMC2	10	HSC
GO:0002757	immune response-activating signal transduction	10/86	473/18670	6.27023e-05	0.0118691	0.0109396	IGHG1/IGHA2/IGHG3/IGHM/HLA-DQA1/HLA-DQB1/HSP90AA1/TESPA1/APPL1/PSMC2	10	HSC
GO:0002696	positive regulation of leukocyte activation	9/86	380/18670	6.3017e-05	0.0118691	0.0109396	IGHG1/IGHA2/IGHG3/IGHM/HLA-E/EXOSC6/TESPA1/VSIR/MAP3K8	9	HSC
GO:0016064	immunoglobulin mediated immune response	7/86	218/18670	6.60916e-05	0.0118691	0.0109396	IGHG1/IGHA2/IGHG3/IGHM/HLA-E/EXOSC6/HLA-DQB1	7	HSC
GO:0019724	B cell mediated immunity	7/86	221/18670	7.2021e-05	0.0118691	0.0109396	IGHG1/IGHA2/IGHG3/IGHM/HLA-E/EXOSC6/HLA-DQB1	7	HSC
GO:0050867	positive regulation of cell activation	9/86	394/18670	8.31164e-05	0.0123584	0.0113906	IGHG1/IGHA2/IGHG3/IGHM/HLA-E/EXOSC6/TESPA1/VSIR/MAP3K8	9	HSC
GO:0022618	ribonucleoprotein complex assembly	7/86	229/18670	8.99885e-05	0.0123584	0.0113906	RPL13A/HSP90AA1/PRPF6/DENR/EIF4B/EIF5/SRPK1	7	HSC
GO:0050851	antigen receptor-mediated signaling pathway	8/86	316/18670	0.000104056	0.0127366	0.0117392	IGHG1/IGHA2/IGHG3/IGHM/HLA-DQA1/HLA-DQB1/TESPA1/PSMC2	8	HSC
GO:0071826	ribonucleoprotein complex subunit organization	7/86	236/18670	0.000108565	0.0127366	0.0117392	RPL13A/HSP90AA1/PRPF6/DENR/EIF4B/EIF5/SRPK1	7	HSC
GO:1903311	regulation of mRNA metabolic process	8/86	324/18670	0.000123646	0.0127366	0.0117392	EXOSC6/C9orf78/CDK11A/HNRNPK/CNOT1/PSMC2/SRPK1/RBM4	8	HSC
GO:0038093	Fc receptor signaling pathway	7/86	241/18670	0.000123656	0.0127366	0.0117392	IGHG1/IGHG3/HSP90AA1/APPL1/PSMC2/CALM1/JUN	7	HSC
GO:0033157	regulation of intracellular protein transport	7/86	250/18670	0.000155103	0.0150359	0.0138584	SP100/BNIP3L/OAZ1/ZPR1/LCP1/VAMP2/UBE2J2	7	HSC
GO:0002449	lymphocyte mediated immunity	8/86	352/18670	0.000217772	0.0199383	0.0183769	IGHG1/IGHA2/IGHG3/IGHM/HLA-E/EXOSC6/HLA-DQB1/TUBB	8	HSC
GO:0006413	translational initiation	6/86	193/18670	0.000267312	0.0231858	0.0213702	RPL7/RPL13A/DENR/EIF4B/EIF5/RBM4	6	HSC
GO:0032386	regulation of intracellular transport	8/86	370/18670	0.000304746	0.0235961	0.0217483	SP100/BNIP3L/OAZ1/ZPR1/LCP1/VAMP2/RBM4/UBE2J2	8	HSC
GO:0008380	RNA splicing	9/86	469/18670	0.000306042	0.0235961	0.0217483	C9orf78/PRPF6/HNRNPK/SNRPB2/CWF19L2/ZPR1/SRPK1/RBM4/RBMX2	9	HSC
GO:0034341	response to interferon-gamma	6/86	199/18670	0.000314997	0.0235961	0.0217483	IFITM2/RPL13A/HLA-E/HLA-DQA1/SP100/HLA-DQB1	6	HSC
GO:0000377	RNA splicing, via transesterification reactions with bulged adenosine as nucleophile	8/86	379/18670	0.000357857	0.0244018	0.0224909	C9orf78/PRPF6/HNRNPK/SNRPB2/CWF19L2/SRPK1/RBM4/RBMX2	8	HSC
GO:0000398	mRNA splicing, via spliceosome	8/86	379/18670	0.000357857	0.0244018	0.0224909	C9orf78/PRPF6/HNRNPK/SNRPB2/CWF19L2/SRPK1/RBM4/RBMX2	8	HSC
GO:0000375	RNA splicing, via transesterification reactions	8/86	382/18670	0.000377155	0.0244018	0.0224909	C9orf78/PRPF6/HNRNPK/SNRPB2/CWF19L2/SRPK1/RBM4/RBMX2	8	HSC
GO:0051249	regulation of lymphocyte activation	9/86	485/18670	0.000390943	0.0244018	0.0224909	IGHG1/IGHA2/IGHG3/IGHM/HLA-E/EXOSC6/TESPA1/VSIR/MAP3K8	9	HSC
GO:0043484	regulation of RNA splicing	5/86	135/18670	0.000399786	0.0244018	0.0224909	C9orf78/HNRNPK/ZPR1/SRPK1/RBM4	5	HSC
GO:0050684	regulation of mRNA processing	5/86	137/18670	0.000427683	0.0251722	0.023201	C9orf78/CDK11A/HNRNPK/SRPK1/RBM4	5	HSC
GO:0006446	regulation of translational initiation	4/86	79/18670	0.00048465	0.0275415	0.0253848	RPL13A/EIF4B/EIF5/RBM4	4	HSC
GO:0050871	positive regulation of B cell activation	5/86	142/18670	0.000503851	0.0276782	0.0255108	IGHG1/IGHA2/IGHG3/IGHM/EXOSC6	5	HSC
GO:0006910	phagocytosis, recognition	4/86	84/18670	0.000611614	0.0325142	0.029968	IGHG1/IGHA2/IGHG3/IGHM	4	HSC
GO:0002455	humoral immune response mediated by circulating immunoglobulin	5/86	150/18670	0.000646413	0.0332903	0.0306833	IGHG1/IGHA2/IGHG3/IGHM/HLA-DQB1	5	HSC
GO:0060333	interferon-gamma-mediated signaling pathway	4/86	91/18670	0.000826744	0.0412871	0.0380539	HLA-E/HLA-DQA1/SP100/HLA-DQB1	4	HSC
GO:0006605	protein targeting	8/86	435/18670	0.000883893	0.0428428	0.0394879	RPL7/RPL13A/HSP90AA1/BNIP3L/ARL6IP1/SSR3/SPCS3/UBE2J2	8	HSC
GO:0038093	Fc receptor signaling pathway	6/35	241/18670	5.15704e-06	0.00155086	0.00115676	IGHG1/IGHG3/WASF2/HSP90AA1/ARPC5/CALM1	6	NK
GO:0002433	immune response-regulating cell surface receptor signaling pathway involved in phagocytosis	5/35	139/18670	5.77237e-06	0.00155086	0.00115676	IGHG1/IGHG3/WASF2/HSP90AA1/ARPC5	5	NK
GO:0038096	Fc-gamma receptor signaling pathway involved in phagocytosis	5/35	139/18670	5.77237e-06	0.00155086	0.00115676	IGHG1/IGHG3/WASF2/HSP90AA1/ARPC5	5	NK
GO:0038094	Fc-gamma receptor signaling pathway	5/35	142/18670	6.40691e-06	0.00155086	0.00115676	IGHG1/IGHG3/WASF2/HSP90AA1/ARPC5	5	NK
GO:0002431	Fc receptor mediated stimulatory signaling pathway	5/35	145/18670	7.09488e-06	0.00155086	0.00115676	IGHG1/IGHG3/WASF2/HSP90AA1/ARPC5	5	NK
GO:0050867	positive regulation of cell activation	7/35	394/18670	7.13585e-06	0.00155086	0.00115676	IGHG1/IGHM/IGHG3/MAP3K8/SELENOK/HLA-E/PLEK	7	NK
GO:0008380	RNA splicing	7/35	469/18670	2.20634e-05	0.00411009	0.00306565	PRPF4B/SRSF10/SFPQ/HNRNPA3/SNRPB/RBM39/YBX1	7	NK
GO:0051251	positive regulation of lymphocyte activation	6/35	334/18670	3.28328e-05	0.00535175	0.00399178	IGHG1/IGHM/IGHG3/MAP3K8/SELENOK/HLA-E	6	NK
GO:0006909	phagocytosis	6/35	369/18670	5.72109e-05	0.00695135	0.0051849	IGHG1/IGHM/IGHG3/WASF2/HSP90AA1/ARPC5	6	NK
GO:0000377	RNA splicing, via transesterification reactions with bulged adenosine as nucleophile	6/35	379/18670	6.6344e-05	0.00695135	0.0051849	PRPF4B/SRSF10/SFPQ/HNRNPA3/SNRPB/YBX1	6	NK
GO:0000398	mRNA splicing, via spliceosome	6/35	379/18670	6.6344e-05	0.00695135	0.0051849	PRPF4B/SRSF10/SFPQ/HNRNPA3/SNRPB/YBX1	6	NK
GO:0002696	positive regulation of leukocyte activation	6/35	380/18670	6.73179e-05	0.00695135	0.0051849	IGHG1/IGHM/IGHG3/MAP3K8/SELENOK/HLA-E	6	NK
GO:0000375	RNA splicing, via transesterification reactions	6/35	382/18670	6.93003e-05	0.00695135	0.0051849	PRPF4B/SRSF10/SFPQ/HNRNPA3/SNRPB/YBX1	6	NK
GO:0002429	immune response-activating cell surface receptor signaling pathway	6/35	473/18670	0.000222734	0.019363	0.0144425	IGHG1/IGHM/IGHG3/WASF2/HSP90AA1/ARPC5	6	NK
GO:0002757	immune response-activating signal transduction	6/35	473/18670	0.000222734	0.019363	0.0144425	IGHG1/IGHM/IGHG3/WASF2/HSP90AA1/ARPC5	6	NK
GO:0051249	regulation of lymphocyte activation	6/35	485/18670	0.000254925	0.0207764	0.0154968	IGHG1/IGHM/IGHG3/MAP3K8/SELENOK/HLA-E	6	NK
GO:0006910	phagocytosis, recognition	3/35	84/18670	0.000518251	0.0383645	0.0286155	IGHG1/IGHM/IGHG3	3	NK
GO:0002460	adaptive immune response based on somatic recombination of immune receptors built from immunoglobulin superfamily domains	5/35	361/18670	0.000529572	0.0383645	0.0286155	IGHG1/IGHM/IGHG3/STAT3/HLA-E	5	NK
GO:0016064	immunoglobulin mediated immune response	4/35	218/18670	0.000712809	0.0489104	0.0364814	IGHG1/IGHM/IGHG3/HLA-E	4	NK
GO:0019724	B cell mediated immunity	4/35	221/18670	0.000750159	0.0489104	0.0364814	IGHG1/IGHM/IGHG3/HLA-E	4	NK
GO:0008380	RNA splicing	21/199	469/18670	3.22219e-08	8.80947e-05	7.83502e-05	WBP11/RBM39/PRPF4B/SF3A3/HNRNPK/SF3B2/YBX1/PRDX6/C9orf78/TMBIM6/SRSF5/POLR2K/ZCRB1/U2SURP/NUDT21/KHDRBS1/SNRPB2/ZPR1/SNRPB/DNAJC8/SFPQ	21	NKT
GO:0000377	RNA splicing, via transesterification reactions with bulged adenosine as nucleophile	18/199	379/18670	1.36627e-07	0.000105005	9.33902e-05	WBP11/PRPF4B/SF3A3/HNRNPK/SF3B2/YBX1/PRDX6/C9orf78/SRSF5/POLR2K/ZCRB1/U2SURP/NUDT21/KHDRBS1/SNRPB2/SNRPB/DNAJC8/SFPQ	18	NKT
GO:0000398	mRNA splicing, via spliceosome	18/199	379/18670	1.36627e-07	0.000105005	9.33902e-05	WBP11/PRPF4B/SF3A3/HNRNPK/SF3B2/YBX1/PRDX6/C9orf78/SRSF5/POLR2K/ZCRB1/U2SURP/NUDT21/KHDRBS1/SNRPB2/SNRPB/DNAJC8/SFPQ	18	NKT
GO:0000375	RNA splicing, via transesterification reactions	18/199	382/18670	1.53629e-07	0.000105005	9.33902e-05	WBP11/PRPF4B/SF3A3/HNRNPK/SF3B2/YBX1/PRDX6/C9orf78/SRSF5/POLR2K/ZCRB1/U2SURP/NUDT21/KHDRBS1/SNRPB2/SNRPB/DNAJC8/SFPQ	18	NKT
GO:0038093	Fc receptor signaling pathway	13/199	241/18670	1.97875e-06	0.00108198	0.000962299	IGHG1/IGHG3/HSP90AB1/RAC1/CALM1/PSMD7/PAK2/HSP90AA1/LAT/PSMA4/PSMD8/ARPC5/WASF2	13	NKT
GO:0022613	ribonucleoprotein complex biogenesis	18/199	468/18670	2.8774e-06	0.00131114	0.0011661	WBP11/RPL13A/EXOSC7/RPL7/RPS8/EXOSC6/HSP90AB1/SF3A3/IMP4/HSP90AA1/SRSF5/EIF5/NUDT21/DENR/XPO1/EIF4B/SNRPB/PA2G4	18	NKT
GO:0001731	formation of translation preinitiation complex	4/199	11/18670	3.89786e-06	0.00152239	0.00135399	RPL13A/EIF5/DENR/EIF4B	4	NKT
GO:1903311	regulation of mRNA metabolic process	14/199	324/18670	1.04213e-05	0.00356148	0.00316753	EXOSC7/EXOSC6/HNRNPK/PSMD7/YBX1/SERBP1/PRDX6/C9orf78/SRSF5/PSMA4/PSMD8/NUDT21/KHDRBS1/XPO1	14	NKT
GO:0002429	immune response-activating cell surface receptor signaling pathway	16/199	473/18670	4.97533e-05	0.0136026	0.0120979	IGHG1/IGHG3/IGHM/IGHA2/HSP90AB1/RAC1/PSMD7/PAK2/HSP90AA1/LAT/PSMA4/PSMD8/ARPC5/HLA-DQB1/WASF2/FYB1	16	NKT
GO:0002757	immune response-activating signal transduction	16/199	473/18670	4.97533e-05	0.0136026	0.0120979	IGHG1/IGHG3/IGHM/IGHA2/HSP90AB1/RAC1/PSMD7/PAK2/HSP90AA1/LAT/PSMA4/PSMD8/ARPC5/HLA-DQB1/WASF2/FYB1	16	NKT
GO:0002446	neutrophil mediated immunity	16/199	499/18670	9.31941e-05	0.0218471	0.0194305	PDXK/HSP90AB1/RAC1/PSMD7/HSP90AA1/STK10/MLEC/PRDX6/HMGB1/ARPC5/XRCC5/WDR1/TUBB/GPI/RAB27A/PA2G4	16	NKT
GO:0006401	RNA catabolic process	14/199	397/18670	9.58909e-05	0.0218471	0.0194305	RPL13A/EXOSC7/RPL7/RPS8/UPF2/EXOSC6/PSMD7/YBX1/SERBP1/PSMA4/PSMD8/SSB/ZPR1/XPO1	14	NKT
GO:0044839	cell cycle G2/M phase transition	11/199	266/18670	0.000138368	0.0281411	0.0250283	GTSE1/CSNK1D/CEP57/PSMD7/HSP90AA1/PSMA4/PSMD8/TUBB/KHDRBS1/OPTN/CALM3	11	NKT
GO:0006402	mRNA catabolic process	13/199	364/18670	0.000150589	0.0281411	0.0250283	RPL13A/EXOSC7/RPL7/RPS8/UPF2/EXOSC6/PSMD7/YBX1/SERBP1/PSMA4/PSMD8/SSB/XPO1	13	NKT
GO:0031055	chromatin remodeling at centromere	5/199	48/18670	0.000154395	0.0281411	0.0250283	CENPU/CENPN/NASP/CENPP/HELLS	5	NKT
GO:0022618	ribonucleoprotein complex assembly	10/199	229/18670	0.000179547	0.0306801	0.0272864	RPL13A/HSP90AB1/SF3A3/HSP90AA1/SRSF5/EIF5/NUDT21/DENR/EIF4B/SNRPB	10	NKT
GO:0043312	neutrophil degranulation	15/199	485/18670	0.000228492	0.0338073	0.0300678	PDXK/HSP90AB1/RAC1/PSMD7/HSP90AA1/STK10/MLEC/PRDX6/HMGB1/ARPC5/XRCC5/TUBB/GPI/RAB27A/PA2G4	15	NKT
GO:0071826	ribonucleoprotein complex subunit organization	10/199	236/18670	0.000228925	0.0338073	0.0300678	RPL13A/HSP90AB1/SF3A3/HSP90AA1/SRSF5/EIF5/NUDT21/DENR/EIF4B/SNRPB	10	NKT
GO:0002283	neutrophil activation involved in immune response	15/199	488/18670	0.000244074	0.0338073	0.0300678	PDXK/HSP90AB1/RAC1/PSMD7/HSP90AA1/STK10/MLEC/PRDX6/HMGB1/ARPC5/XRCC5/TUBB/GPI/RAB27A/PA2G4	15	NKT
GO:0006605	protein targeting	14/199	435/18670	0.000247311	0.0338073	0.0300678	RPL13A/VTI1B/RPL7/RPS8/SSR3/UBE2D2/MFF/HSP90AA1/TOMM5/UBE2L3/ARL6IP1/TIMM29/RAB27A/PEX2	14	NKT
GO:0042119	neutrophil activation	15/199	498/18670	0.000302839	0.0391433	0.0348135	PDXK/HSP90AB1/RAC1/PSMD7/HSP90AA1/STK10/MLEC/PRDX6/HMGB1/ARPC5/XRCC5/TUBB/GPI/RAB27A/PA2G4	15	NKT
GO:0034508	centromere complex assembly	5/199	56/18670	0.000321496	0.0391433	0.0348135	CENPU/CENPN/NASP/CENPP/HELLS	5	NKT
GO:0000086	G2/M transition of mitotic cell cycle	10/199	247/18670	0.000329296	0.0391433	0.0348135	CSNK1D/CEP57/PSMD7/HSP90AA1/PSMA4/PSMD8/TUBB/KHDRBS1/OPTN/CALM3	10	NKT
GO:0002449	lymphocyte mediated immunity	12/199	352/18670	0.000411321	0.0468563	0.0416733	IGHG1/IGHG3/IGHM/IGHA2/EXOSC6/KDELR1/HMGB1/HLA-DQB1/TUBB/GNL1/RAB27A/LYST	12	NKT
GO:0002183	cytoplasmic translational initiation	4/199	34/18670	0.000452116	0.0494434	0.0439742	RPL13A/EIF5/DENR/EIF4B	4	NKT
GO:0034341	response to interferon-gamma	9/118	199/18670	4.86735e-06	0.0046127	0.00400724	HLA-DQA1/RPL13A/IFITM2/SP100/CD47/HLA-E/STXBP2/HSP90AB1/JAK1	9	pDC
GO:2000008	regulation of protein localization to cell surface	5/118	40/18670	5.10648e-06	0.0046127	0.00400724	LEPROTL1/GPM6B/ARF6/HSP90AB1/MAP1A	5	pDC
GO:1903828	negative regulation of cellular protein localization	7/118	112/18670	7.05493e-06	0.0046127	0.00400724	LEPROTL1/SP100/GPM6B/ARF6/DERL3/MAP1A/TMEM59	7	pDC
GO:0022613	ribonucleoprotein complex biogenesis	13/118	468/18670	8.30743e-06	0.0046127	0.00400724	RPS19/RPL13A/RPS8/EXOSC6/SRSF5/SRSF10/RPP25/PRPF6/RPL7/HSP90AB1/HSP90AA1/PA2G4/EIF4B	13	pDC
GO:0071346	cellular response to interferon-gamma	8/118	180/18670	1.89545e-05	0.00684788	0.00594903	HLA-DQA1/RPL13A/SP100/CD47/HLA-E/STXBP2/HSP90AB1/JAK1	8	pDC
GO:0000377	RNA splicing, via transesterification reactions with bulged adenosine as nucleophile	11/118	379/18670	2.86632e-05	0.00684788	0.00594903	YBX1/SRSF5/SRSF10/PRPF4B/DNAJC8/PRPF6/SNRPB2/SF3B2/SFPQ/U2SURP/RBM4	11	pDC
GO:0000398	mRNA splicing, via spliceosome	11/118	379/18670	2.86632e-05	0.00684788	0.00594903	YBX1/SRSF5/SRSF10/PRPF4B/DNAJC8/PRPF6/SNRPB2/SF3B2/SFPQ/U2SURP/RBM4	11	pDC
GO:0000375	RNA splicing, via transesterification reactions	11/118	382/18670	3.08044e-05	0.00684788	0.00594903	YBX1/SRSF5/SRSF10/PRPF4B/DNAJC8/PRPF6/SNRPB2/SF3B2/SFPQ/U2SURP/RBM4	11	pDC
GO:0060337	type I interferon signaling pathway	6/118	95/18670	3.08324e-05	0.00684788	0.00594903	IFITM2/SP100/LSM14A/HLA-E/HSP90AB1/JAK1	6	pDC
GO:0071357	cellular response to type I interferon	6/118	95/18670	3.08324e-05	0.00684788	0.00594903	IFITM2/SP100/LSM14A/HLA-E/HSP90AB1/JAK1	6	pDC
GO:0034340	response to type I interferon	6/118	99/18670	3.89451e-05	0.00710836	0.00617532	IFITM2/SP100/LSM14A/HLA-E/HSP90AB1/JAK1	6	pDC
GO:0050867	positive regulation of cell activation	11/118	394/18670	4.08118e-05	0.00710836	0.00617532	IGHA2/IGHG1/EXOSC6/IGHM/TNFSF13B/SELENOK/PLEK/CD47/HLA-E/CD46/CTSC	11	pDC
GO:0008380	RNA splicing	12/118	469/18670	4.2106e-05	0.00710836	0.00617532	TMBIM6/YBX1/SRSF5/SRSF10/PRPF4B/DNAJC8/PRPF6/SNRPB2/SF3B2/SFPQ/U2SURP/RBM4	12	pDC
GO:0002831	regulation of response to biotic stimulus	11/118	400/18670	4.67896e-05	0.00710836	0.00617532	RPS19/IFI16/LSM14A/SELENOK/HLA-E/TRIM44/HSP90AB1/PSMD7/APPL1/JAK1/SFPQ	11	pDC
GO:0034394	protein localization to cell surface	5/118	63/18670	4.8584e-05	0.00710836	0.00617532	LEPROTL1/GPM6B/ARF6/HSP90AB1/MAP1A	5	pDC
GO:0097284	hepatocyte apoptotic process	3/118	12/18670	5.19402e-05	0.00710836	0.00617532	ARF6/BID/RB1	3	pDC
GO:0043312	neutrophil degranulation	12/118	485/18670	5.81414e-05	0.00710836	0.00617532	DDOST/CD47/ARPC5/GLIPR1/STXBP2/HSP90AB1/HSP90AA1/PSMD7/PA2G4/MLEC/CTSC/SNAP29	12	pDC
GO:0002183	cytoplasmic translational initiation	4/118	34/18670	6.07318e-05	0.00710836	0.00617532	RPL13A/EIF4B/EIF4A1/RBM4	4	pDC
GO:0002283	neutrophil activation involved in immune response	12/118	488/18670	6.16742e-05	0.00710836	0.00617532	DDOST/CD47/ARPC5/GLIPR1/STXBP2/HSP90AB1/HSP90AA1/PSMD7/PA2G4/MLEC/CTSC/SNAP29	12	pDC
GO:1902947	regulation of tau-protein kinase activity	3/118	13/18670	6.7211e-05	0.00710836	0.00617532	HSP90AB1/RB1/HSP90AA1	3	pDC
GO:2000009	negative regulation of protein localization to cell surface	3/118	13/18670	6.7211e-05	0.00710836	0.00617532	LEPROTL1/GPM6B/ARF6	3	pDC
GO:0042119	neutrophil activation	12/118	498/18670	7.48266e-05	0.00736465	0.00639797	DDOST/CD47/ARPC5/GLIPR1/STXBP2/HSP90AB1/HSP90AA1/PSMD7/PA2G4/MLEC/CTSC/SNAP29	12	pDC
GO:0002446	neutrophil mediated immunity	12/118	499/18670	7.62661e-05	0.00736465	0.00639797	DDOST/CD47/ARPC5/GLIPR1/STXBP2/HSP90AB1/HSP90AA1/PSMD7/PA2G4/MLEC/CTSC/SNAP29	12	pDC
GO:0022618	ribonucleoprotein complex assembly	8/118	229/18670	0.000104183	0.0093935	0.00816052	RPS19/RPL13A/SRSF5/SRSF10/PRPF6/HSP90AB1/HSP90AA1/EIF4B	8	pDC
GO:0006402	mRNA catabolic process	10/118	364/18670	0.000105735	0.0093935	0.00816052	RPS19/RPL13A/RPS8/EXOSC6/UPF2/CNOT1/YBX1/RPL7/SERBP1/PSMD7	10	pDC
GO:0006909	phagocytosis	10/118	369/18670	0.00011824	0.0101005	0.00877468	IGHA2/IGHG1/IGHM/PLD4/DNM2/CD47/ARPC5/HSP90AB1/HSP90AA1/APPL1	10	pDC
GO:0071826	ribonucleoprotein complex subunit organization	8/118	236/18670	0.000128275	0.0105518	0.00916679	RPS19/RPL13A/SRSF5/SRSF10/PRPF6/HSP90AB1/HSP90AA1/EIF4B	8	pDC
GO:0045088	regulation of innate immune response	9/118	305/18670	0.000138779	0.0110081	0.00956321	RPS19/IFI16/LSM14A/HLA-E/HSP90AB1/PSMD7/APPL1/JAK1/SFPQ	9	pDC
GO:0002696	positive regulation of leukocyte activation	10/118	380/18670	0.000150219	0.0115047	0.00999463	IGHA2/IGHG1/EXOSC6/IGHM/TNFSF13B/SELENOK/CD47/HLA-E/CD46/CTSC	10	pDC
GO:0002697	regulation of immune effector process	11/118	462/18670	0.000167685	0.0122824	0.0106703	RPS19/IGHG1/EXOSC6/TMBIM6/SELENOK/CD47/HLA-E/TRIM44/STXBP2/CD46/APPL1	11	pDC
GO:0046209	nitric oxide metabolic process	5/118	82/18670	0.000171434	0.0122824	0.0106703	SELENOS/DNM2/CD47/HSP90AB1/HSP90AA1	5	pDC
GO:2001057	reactive nitrogen species metabolic process	5/118	85/18670	0.000203015	0.0134267	0.0116643	SELENOS/DNM2/CD47/HSP90AB1/HSP90AA1	5	pDC
GO:0002429	immune response-activating cell surface receptor signaling pathway	11/118	473/18670	0.000205542	0.0134267	0.0116643	IGHA2/IGHG1/HLA-DQA1/IGHM/CD47/ARPC5/HSP90AB1/HSP90AA1/PSMD7/APPL1/ELF1	11	pDC
GO:0002757	immune response-activating signal transduction	11/118	473/18670	0.000205542	0.0134267	0.0116643	IGHA2/IGHG1/HLA-DQA1/IGHM/CD47/ARPC5/HSP90AB1/HSP90AA1/PSMD7/APPL1/ELF1	11	pDC
GO:0006401	RNA catabolic process	10/118	397/18670	0.000213864	0.0134439	0.0116792	RPS19/RPL13A/RPS8/EXOSC6/UPF2/CNOT1/YBX1/RPL7/SERBP1/PSMD7	10	pDC
GO:1903311	regulation of mRNA metabolic process	9/118	324/18670	0.00021791	0.0134439	0.0116792	EXOSC6/CNOT1/YBX1/SRSF5/CDK11A/SRSF10/SERBP1/PSMD7/RBM4	9	pDC
GO:0006413	translational initiation	7/118	193/18670	0.000226837	0.0136164	0.0118291	RPS19/RPL13A/RPS8/RPL7/EIF4B/EIF4A1/RBM4	7	pDC
GO:0002433	immune response-regulating cell surface receptor signaling pathway involved in phagocytosis	6/118	139/18670	0.000254328	0.0144837	0.0125826	IGHG1/CD47/ARPC5/HSP90AB1/HSP90AA1/APPL1	6	pDC
GO:0038096	Fc-gamma receptor signaling pathway involved in phagocytosis	6/118	139/18670	0.000254328	0.0144837	0.0125826	IGHG1/CD47/ARPC5/HSP90AB1/HSP90AA1/APPL1	6	pDC
GO:0051251	positive regulation of lymphocyte activation	9/118	334/18670	0.000272755	0.0150902	0.0131095	IGHA2/IGHG1/EXOSC6/IGHM/TNFSF13B/SELENOK/CD47/HLA-E/CD46	9	pDC
GO:0060333	interferon-gamma-mediated signaling pathway	5/118	91/18670	0.000279296	0.0150902	0.0131095	HLA-DQA1/SP100/HLA-E/HSP90AB1/JAK1	5	pDC
GO:0038094	Fc-gamma receptor signaling pathway	6/118	142/18670	0.000285363	0.0150902	0.0131095	IGHG1/CD47/ARPC5/HSP90AB1/HSP90AA1/APPL1	6	pDC
GO:0002431	Fc receptor mediated stimulatory signaling pathway	6/118	145/18670	0.000319297	0.0164921	0.0143273	IGHG1/CD47/ARPC5/HSP90AB1/HSP90AA1/APPL1	6	pDC
GO:0000956	nuclear-transcribed mRNA catabolic process	7/118	207/18670	0.000347074	0.0171355	0.0148863	RPS19/RPL13A/RPS8/EXOSC6/UPF2/CNOT1/RPL7	7	pDC
GO:0048305	immunoglobulin secretion	3/118	22/18670	0.000347186	0.0171355	0.0148863	TMBIM6/TNFSF13B/HLA-E	3	pDC
GO:0097193	intrinsic apoptotic signaling pathway	8/118	289/18670	0.000503021	0.0242872	0.0210992	IFI16/SELENOS/TMBIM6/SELENOK/BID/PARP1/PTTG1IP/SFPQ	8	pDC
GO:2001242	regulation of intrinsic apoptotic signaling pathway	6/118	165/18670	0.000634086	0.0296681	0.0257739	SELENOS/TMBIM6/BID/PARP1/PTTG1IP/SFPQ	6	pDC
GO:0006613	cotranslational protein targeting to membrane	5/118	109/18670	0.000641183	0.0296681	0.0257739	RPS19/RPL13A/RPS8/ARL6IP1/RPL7	5	pDC
GO:0031349	positive regulation of defense response	9/118	384/18670	0.000747098	0.0338634	0.0294185	RPS19/IFI16/LSM14A/CD47/HLA-E/PSMD7/CTSC/APPL1/SFPQ	9	pDC
GO:0045428	regulation of nitric oxide biosynthetic process	4/118	66/18670	0.000807863	0.0358853	0.031175	DNM2/CD47/HSP90AB1/HSP90AA1	4	pDC
GO:0038093	Fc receptor signaling pathway	7/118	241/18670	0.000856675	0.0373074	0.0324104	IGHG1/CD47/ARPC5/HSP90AB1/HSP90AA1/PSMD7/APPL1	7	pDC
GO:0031334	positive regulation of protein-containing complex assembly	7/118	244/18670	0.000920824	0.0393298	0.0341674	LCP1/ARF6/PLEK/BID/PARP1/ARPC5/HSP90AA1	7	pDC
GO:0008361	regulation of cell size	6/118	179/18670	0.000969478	0.0399777	0.0347302	IFRD1/PLEK/DNM2/LARS1/HSP90AB1/DPYSL2	6	pDC
GO:0000184	nuclear-transcribed mRNA catabolic process, nonsense-mediated decay	5/118	120/18670	0.000989992	0.0399777	0.0347302	RPS19/RPL13A/RPS8/UPF2/RPL7	5	pDC
GO:0002698	negative regulation of immune effector process	5/118	120/18670	0.000989992	0.0399777	0.0347302	RPS19/TMBIM6/CD47/HLA-E/APPL1	5	pDC
GO:0048675	axon extension	5/118	121/18670	0.00102752	0.0407522	0.0354031	IFRD1/DNM2/HSP90AB1/HSP90AA1/DPYSL2	5	pDC
GO:2001233	regulation of apoptotic signaling pathway	9/118	406/18670	0.00110491	0.0430526	0.0374016	SELENOS/SP100/TMBIM6/BID/PARP1/RB1/PTTG1IP/CTSC/SFPQ	9	pDC
GO:0006910	phagocytosis, recognition	5/83	84/18670	3.60366e-05	0.0303348	0.0277664	IGLC3/IGHA2/IGHM/IGHG3/IGHG1	5	Plasma cell
GO:0016064	immunoglobulin mediated immune response	7/83	218/18670	5.26007e-05	0.0303348	0.0277664	IGLC3/IGHA2/IGHM/IGHG3/IGHG1/ERCC1/RNF168	7	Plasma cell
GO:0019724	B cell mediated immunity	7/83	221/18670	5.73436e-05	0.0303348	0.0277664	IGLC3/IGHA2/IGHM/IGHG3/IGHG1/ERCC1/RNF168	7	Plasma cell
GO:0006956	complement activation	6/83	175/18670	0.000129305	0.0358777	0.03284	IGLC3/IGHA2/IGHM/CD59/IGHG3/IGHG1	6	Plasma cell
GO:0002449	lymphocyte mediated immunity	8/83	352/18670	0.000169991	0.0358777	0.03284	IGLC3/IGHA2/IGHM/IGHG3/IGHG1/ERCC1/HLA-A/RNF168	8	Plasma cell
GO:0006911	phagocytosis, engulfment	5/83	118/18670	0.000181511	0.0358777	0.03284	IGLC3/IGHA2/IGHM/IGHG3/IGHG1	5	Plasma cell
GO:0002460	adaptive immune response based on somatic recombination of immune receptors built from immunoglobulin superfamily domains	8/83	361/18670	0.000201856	0.0358777	0.03284	IGLC3/IGHA2/IGHM/IGHG3/IGHG1/ERCC1/HLA-A/RNF168	8	Plasma cell
GO:0048207	vesicle targeting, rough ER to cis-Golgi	4/83	66/18670	0.000212203	0.0358777	0.03284	CD59/LMAN1/MCFD2/SAR1A	4	Plasma cell
GO:0048208	COPII vesicle coating	4/83	66/18670	0.000212203	0.0358777	0.03284	CD59/LMAN1/MCFD2/SAR1A	4	Plasma cell
GO:0099024	plasma membrane invagination	5/83	127/18670	0.000255649	0.0358777	0.03284	IGLC3/IGHA2/IGHM/IGHG3/IGHG1	5	Plasma cell
GO:0006901	vesicle coating	4/83	70/18670	0.000266349	0.0358777	0.03284	CD59/LMAN1/MCFD2/SAR1A	4	Plasma cell
GO:0050853	B cell receptor signaling pathway	5/83	129/18670	0.000274859	0.0358777	0.03284	IGLC3/IGHA2/IGHM/IGHG3/IGHG1	5	Plasma cell
GO:0090114	COPII-coated vesicle budding	4/83	72/18670	0.000296846	0.0358777	0.03284	CD59/LMAN1/MCFD2/SAR1A	4	Plasma cell
GO:0048199	vesicle targeting, to, from or within Golgi	4/83	74/18670	0.000329772	0.0358777	0.03284	CD59/LMAN1/MCFD2/SAR1A	4	Plasma cell
GO:0010324	membrane invagination	5/83	135/18670	0.000339109	0.0358777	0.03284	IGLC3/IGHA2/IGHM/IGHG3/IGHG1	5	Plasma cell
GO:0006958	complement activation, classical pathway	5/83	137/18670	0.000362867	0.0359918	0.0329445	IGLC3/IGHA2/IGHM/IGHG3/IGHG1	5	Plasma cell
GO:0050871	positive regulation of B cell activation	5/83	142/18670	0.000427772	0.0383464	0.0350997	IGLC3/IGHA2/IGHM/IGHG3/IGHG1	5	Plasma cell
GO:0048194	Golgi vesicle budding	4/83	80/18670	0.00044422	0.0383464	0.0350997	CD59/LMAN1/MCFD2/SAR1A	4	Plasma cell
GO:0042113	B cell activation	7/83	310/18670	0.000459094	0.0383464	0.0350997	IGLC3/IGHA2/IGHM/IGHG3/IGHG1/ERCC1/RNF168	7	Plasma cell
GO:0002455	humoral immune response mediated by circulating immunoglobulin	5/83	150/18670	0.000549383	0.0435936	0.0399026	IGLC3/IGHA2/IGHM/IGHG3/IGHG1	5	Plasma cell
GO:0038093	Fc receptor signaling pathway	7/77	241/18670	6.10552e-05	0.0372074	0.0345364	IGHG1/ARPC5/HSP90AA1/JUN/IGHG3/PSMC2/IGLC3	7	unknown
GO:0033617	mitochondrial cytochrome c oxidase assembly	3/77	20/18670	7.31057e-05	0.0372074	0.0345364	PET100/COX16/COA5	3	unknown
GO:0008535	respiratory chain complex IV assembly	3/77	24/18670	0.000128262	0.0372074	0.0345364	PET100/COX16/COA5	3	unknown
GO:0006909	phagocytosis	8/77	369/18670	0.000138417	0.0372074	0.0345364	IGHA2/IGHG1/ARPC5/HSP90AA1/IGHG3/PLD4/IGLC3/DNM2	8	unknown
GO:0002429	immune response-activating cell surface receptor signaling pathway	9/77	473/18670	0.000139615	0.0372074	0.0345364	IGHA2/IGHG1/ARPC5/HSP90AA1/HLA-DQA1/IGHG3/PSMC2/EIF2B5/IGLC3	9	unknown
GO:0002757	immune response-activating signal transduction	9/77	473/18670	0.000139615	0.0372074	0.0345364	IGHA2/IGHG1/ARPC5/HSP90AA1/HLA-DQA1/IGHG3/PSMC2/EIF2B5/IGLC3	9	unknown
GO:0045948	positive regulation of translational initiation	3/77	30/18670	0.000252746	0.0379717	0.0352457	KHDRBS1/RXRA/EIF2B5	3	unknown
GO:0002433	immune response-regulating cell surface receptor signaling pathway involved in phagocytosis	5/77	139/18670	0.000273516	0.0379717	0.0352457	IGHG1/ARPC5/HSP90AA1/IGHG3/IGLC3	5	unknown
GO:0038096	Fc-gamma receptor signaling pathway involved in phagocytosis	5/77	139/18670	0.000273516	0.0379717	0.0352457	IGHG1/ARPC5/HSP90AA1/IGHG3/IGLC3	5	unknown
GO:0016064	immunoglobulin mediated immune response	6/77	218/18670	0.000281258	0.0379717	0.0352457	IGHA2/IGHG1/HLA-E/IGHG3/ERCC1/IGLC3	6	unknown
GO:0038094	Fc-gamma receptor signaling pathway	5/77	142/18670	0.000301898	0.0379717	0.0352457	IGHG1/ARPC5/HSP90AA1/IGHG3/IGLC3	5	unknown
GO:0019724	B cell mediated immunity	6/77	221/18670	0.000302623	0.0379717	0.0352457	IGHA2/IGHG1/HLA-E/IGHG3/ERCC1/IGLC3	6	unknown
GO:0050851	antigen receptor-mediated signaling pathway	7/77	316/18670	0.000324912	0.0379717	0.0352457	IGHA2/IGHG1/HLA-DQA1/IGHG3/PSMC2/EIF2B5/IGLC3	7	unknown
GO:0002431	Fc receptor mediated stimulatory signaling pathway	5/77	145/18670	0.00033246	0.0379717	0.0352457	IGHG1/ARPC5/HSP90AA1/IGHG3/IGLC3	5	unknown
GO:0017004	cytochrome complex assembly	3/77	34/18670	0.00036813	0.0392427	0.0364255	PET100/COX16/COA5	3	unknown
GO:0006910	phagocytosis, recognition	4/77	84/18670	0.000401899	0.0401648	0.0372814	IGHA2/IGHG1/IGHG3/IGLC3	4	unknown
