# Supplementary material for: SCAPTURE: a deep learning-embedded pipeline that captures polyadenylation information from 3′ tag-based RNA-seq of single cells
Source: Genome Biol. 2021 Aug 10;22:221. doi: 10.1186/s13059-021-02437-5 (PMC8353616; doi:10.1186/s13059-021-02437-5)
Supplement: Supplementary file 13 — Additional file 13:. Statistical source data of all figures and supplementary figures. [file 13059_2021_2437_MOESM13_ESM.xlsx]

## Sheet: Fig. 2
2A
Database	No. of PASs
PolyA_DB3:none:none	96526
none:PolyA-Seq:none	262865
none:none:PolyASite	389913
PolyA_DB3:none:PolyASite	107567
none:PolyA-Seq:PolyASite	142167
PolyA_DB3:PolyA-Seq:none	173150
PolyA_DB3:PolyA-Seq:PolyASite	201130
GENCODE	49942

## Sheet: Fig. 3
3a
Overlapped		Non-overlapped
29664		5714
3d
SCAPTURE
	3k	4k	5k	6k	8K	10K
AAUAAA	9850	13506	13810	9614	14277	14085
Variants	3891	5336	5665	3662	5649	5780
Others	3447	3466	4139	3229	3619	4619
Sierra
	3k	4k	5k	6k	8K	10K
AAUAAA	3674	7522	7684	2851	8478	8404
Variants	2435	4653	5134	2086	6182	6373
Others	5575	6460	7138	5088	9446	9813
scAPA
	3k	4k	5k	6k	8K	10K
AAUAAA	4116	3951	4855	4277	4365	5219
Variants	1958	2198	2354	1946	2146	2457
Others	3348	4833	5005	3466	4487	5293

## Sheet: Fig. 4
4b
No. of PAS-based transcript per gene	No. of genes
1	6308
2	2739
3	1521
4	1011
5	671
6	475
7	338
8	217
≥ 9	346
4c
Gene	PAS-based transcript
13626	34316
4d
No. of PAS-based transcript in gene	No. of high variable PAS-based features
1	800
2	491
3	262
4	194
5	99
≥ 6	154
4f
		Gene level
Transcript level		CD4+ T naive	CD4+ T mem	CD8+ T naive	CD8+ T mem	Cytotoxic T cell	CD14+ monocyte	CD16+ monocyte	B cells	Megakaryocyte	Natural killer cell	Dendritic cells	Plasmacytoid dendritic cells	Unassigned
	Unassigned	0	8	0	0	0	0	0	46	0	0	1	0	117
	Plasmacytoid dendritic cells	0	0	0	0	0	0	0	1	0	0	0	223	0
	Dendritic cells	0	0	0	0	0	1	0	0	5	0	552	6	49
	Natural killer cell	0	0	0	36	25	0	0	15	2	1768	0	0	68
	Megakaryocyte	0	0	0	0	0	0	0	0	122	0	0	0	0
	B cells	0	1	0	0	0	0	0	4746	10	0	0	0	1
	CD16+ monocyte	0	0	0	0	0	22	1260	0	18	0	0	0	1
	CD14+ monocyte	0	0	0	0	0	8212	57	0	77	0	169	0	1
	Cytotoxic T cell	0	82	0	88	1600	0	0	4	4	5	0	0	0
	CD8+ T mem	2	85	16	2198	110	0	0	17	2	24	0	0	0
	CD8+ T naive	549	215	1531	87	3	0	0	4	5	1	0	0	0
	CD4+ T mem	334	4092	44	120	46	1	0	6	10	2	0	0	0
	CD4+ T naive	4993	729	555	234	10	1	0	4	5	3	0	0	0

## Sheet: Fig. S2
S2A
Known PASs as positive control
Exonic	Intronic	Intergenic	Unassigned
328389	176045	103552	65970
Stringent PASs for model training
Exonic	Intronic	Intergenic	Unassigned
155095	48956	29331	17689

## Sheet: Fig. S3
S3A
	Description	PBMCs 3k	PBMCs 4k	PBMCs 5k	PBMCs 6k	PBMCs 8k	PBMCs 10k
Sequencing	Single cell 3’ library	V1	V2	V3	V1	V2	V3
	Number of Reads	179147840	379462522	383941607	143988649	784064148	638901019
Mapping	Mapped to Genome	0.922	0.898	0.902	0.92	0.888	0.89
	Mapped to exon	0.747	0.636	0.556	0.736	0.628	0.518
	Mapped to intron	0.155	0.241	0.31	0.164	0.238	0.341
Cells	Mean reads per cell	66131	82870	76284	26601	90434	54855
	Median UMI per cell	2199	3663	7859	1943	3922	6554
	Median genes per cell	793	1209	2239	725	1280	1981
	Number of cells	2709	4579	5033	5413	8670	11647
PASs	Exonic peaks	32569	45135	50970	33578	48906	54236
	Exonic PASs	17188	22308	23614	16505	23545	24484
	Intronic peaks	35372	31047	41680	47467	31890	45841
	Intronic PASs	4030	4004	5140	4576	4013	5973

## Sheet: Fig. S4
S4A
	3k	4k	5k	6k	8k	10k
Raw peaks	32569	45135	50970	33578	48906	54236
DeepPASS PASs	17188	22308	23614	16505	23545	24484
S4C
	AAUAAA	Variants	Others
Known exonic PASs	138512	82321	107556
Overlapped PASs	17437	6724	5503
Non-overlapped PASs	2117	1793	1804
Rejected peaks	3431	14192	30388

## Sheet: Fig. S5
S5A
Consecutive adenines number	DeepPASS	DeepPASS-fixed	DeepPASTA
5 ≤	0.95692	0.93626	0.90764
6	0.93722	0.9076	0.89506
7	0.93956	0.90812	0.88868
8	0.9294	0.89554	0.88434
9	0.92514	0.8928	0.88028
10	0.926287	0.892436	0.874157
11	0.93105	0.89626	0.871988
12	0.936412	0.897204	0.867667
13	0.943009	0.903904	0.866771
14	0.943487	0.902741	0.85949
15	0.953264	0.914179	0.854636
16	0.955845	0.913635	0.859949
17	0.965198	0.92918	0.852275
18	0.964002	0.930809	0.850865
19	0.966864	0.924102	0.85746
20	0.970778	0.927281	0.859692
21	0.975101	0.942656	0.85161
22	0.969535	0.94048	0.851904
23	0.969748	0.93042	0.845378
24	0.962001	0.933695	0.857309
25	0.959053	0.921559	0.825851
26	0.959398	0.928618	0.840864
27	0.951159	0.924669	0.850993
28	0.944565	0.897826	0.858696
≥ 29	0.891005	0.878849	0.851702
S5B
	3k	4k	5k	6k	8k	10k
Raw peaks	35372	31047	41680	47467	31890	45841
DeepPASS PASs	4030	4004	5140	4576	4013	5973
S5E
	AAUAAA	Variants	Others
Known intronic PASs	95822	41515	38708
Overlapped PASs	1753	591	642
Non-overlapped PASs	7486	3349	2261
Rejected peaks	14629	38310	49290

## Sheet: Fig. S6
S6E
SCAPTURE
	3k	4k	5k	6k	8K	10K
AAUAAA	2121	2478	3109	2166	2490	3560
Variants	1101	968	1268	1326	976	1520
Others	808	558	763	1084	547	893
Sierra
	3k	4k	5k	6k	8K	10K
AAUAAA	1271	5231	6991	1035	8825	12893
Variants	3874	13501	18264	3268	21863	31911
Others	5247	17363	24240	4356	29237	42108
scAPA
	3k	4k	5k	6k	8K	10K
AAUAAA	708	1392	1403	651	1472	1824
Variants	1397	3382	3654	1231	3741	4602
Others	4962	12173	14690	3749	13774	18997

## Sheet: Fig. S7
S7C
sensitivity	specificty	F1
0.662739	0.669249	0.746697
0.674727	0.661744	0.745504
0.689791	0.655122	0.744118
0.704724	0.647463	0.741212
0.718063	0.63656	0.735045
S7E
	training	validation
SCAPTURE	0.7066	0.6955
Sierra	0.6028	0.5929
scAPA	0.4703	0.4633
